# Supplementary material for: How to jointly control a ball trajectory on a moving board: Methodological insights into Motor Learning and Rehabilitation
Source: PLoS One. 2025 Oct 15;20(10):e0334588. doi: 10.1371/journal.pone.0334588 (PMC12527165; doi:10.1371/journal.pone.0334588)
Supplement: S2 Data — (ZIP) [file pone.0334588.s002.zip › D3_011.csv]

Ball_X	Ball_Y	Ball_Z	BoardCentre_X	BoardCentre_Y	BoardCentre_Z	P1LeftHand_X	P1LeftHand_Y	P1LeftHand_Z	P1RightHand_X	P1RightHand_Y	P1RightHand_Z	P1MidHands_X	P1MidHands_Y	P1MidHands_Z	P2MidHands_X	P2MidHands_Y	P2MidHands_Z
0.567922	4.178864	106.03347	-12.795633	19.41507	106.486488	35.676819	-9.840992	107.051422	39.192505	44.625687	110.075592	37.434662	17.3923475	108.563507	-63.025928	21.4377925	104.409469
0.121561	3.456572	105.568733	-12.815158	19.079737	106.128716	35.693123	-9.964179	106.734779	39.135262	44.459019	109.91613	37.4141925	17.24742	108.3254545	-63.0445085	20.912054	103.9319775
-0.386867	2.739439	105.18541	-12.777577	18.831839	105.805229	35.778797	-9.950198	106.483063	39.036263	44.40345	109.716949	37.40753	17.226626	108.100006	-62.962684	20.437052	103.510452
-0.88364	2.016125	104.973389	-12.68936	18.722198	105.551132	35.957932	-9.83157	106.430504	38.922604	44.439487	109.274986	37.440268	17.3039585	107.852745	-62.818988	20.1404375	103.249519
-1.33118	1.331104	105.024017	-12.572593	18.659142	105.363312	36.193172	-9.742429	106.701912	38.832447	44.442284	108.637978	37.5128095	17.3499275	107.669945	-62.6579955	19.9683565	103.056679
-1.82379	0.648331	105.280342	-12.435175	18.512886	105.245926	36.349907	-9.802508	107.20446	38.744789	44.350277	107.956673	37.547348	17.2738845	107.5805665	-62.417698	19.7518875	102.9112855
-2.665595	-0.379865	105.692459	-12.255692	18.026035	105.167839	36.487507	-10.154846	108.065567	38.688271	43.904922	107.122765	37.587889	16.875038	107.594166	-62.099273	19.177032	102.741512
-3.290674	-1.113627	105.827293	-12.182741	17.53664	105.167343	36.573444	-10.467976	108.361115	38.691078	43.553066	106.896614	37.632261	16.542545	107.6288645	-61.997743	18.530735	102.7058215
-3.905369	-1.77577	105.706581	-12.153737	17.066635	105.112206	36.693619	-10.689496	108.329735	38.722195	43.367142	107.050827	37.707907	16.338823	107.690281	-62.015381	17.794447	102.534131
-4.523304	-2.347968	105.408882	-12.147019	16.745766	105.001892	36.816551	-10.742854	108.103249	38.68161	43.350075	107.34346	37.7490805	16.3036105	107.7233545	-62.0431185	17.1879215	102.2804295
-5.138458	-2.803601	105.126846	-12.200984	16.729364	104.897285	36.896469	-10.635545	107.829773	38.557545	43.482784	107.615852	37.727007	16.4236195	107.7228125	-62.128975	17.0351085	102.0717575
-5.828649	-3.215117	104.953743	-12.285569	16.93749	104.858994	36.933899	-10.379695	107.674828	38.455566	43.731915	107.777657	37.6947325	16.67611	107.7262425	-62.2658705	17.19887	101.9917455
-6.571216	-3.582431	104.880165	-12.380339	17.257969	104.850616	36.920433	-10.085429	107.65464	38.347366	44.037525	107.832695	37.6338995	16.976048	107.7436675	-62.3945775	17.53989	101.9575645
-7.748415	-4.092843	104.706146	-12.523391	17.688114	104.850471	36.809547	-9.681846	107.587669	38.163132	44.399696	107.903015	37.4863395	17.358925	107.745342	-62.5331215	18.017303	101.9556
-8.477049	-4.416102	104.398254	-12.59709	17.857733	104.780746	36.709343	-9.488122	107.350159	38.051838	44.56501	107.981087	37.3805905	17.538444	107.665623	-62.5747705	18.177022	101.895869
-9.240175	-4.77984	103.977013	-12.652275	18.012583	104.658981	36.624054	-9.316694	106.925522	37.973499	44.646664	107.934097	37.2987765	17.664985	107.4298095	-62.6033265	18.360181	101.8881525
-10.051708	-5.177441	103.557671	-12.648575	18.160912	104.489372	36.542805	-9.145999	106.419228	37.858189	44.665287	107.623718	37.200497	17.759644	107.021473	-62.497647	18.56218	101.957271
-10.858057	-5.577742	103.31472	-12.570063	18.298119	104.300858	36.435089	-8.984818	105.932854	37.688625	44.699764	106.926895	37.061857	17.857473	106.4298745	-62.201983	18.738765	102.1718415
-11.647593	-5.978573	103.229919	-12.449291	18.381901	104.067383	36.324265	-8.847017	105.444427	37.476421	44.69656	105.87001	36.900343	17.9247715	105.6572185	-61.798925	18.8390305	102.4775475
-12.428628	-6.412805	103.356377	-12.34776	18.34057	103.806664	36.280529	-8.877436	105.078636	37.285603	44.635738	104.516769	36.783066	17.879151	104.7977025	-61.478586	18.801989	102.8156255
-13.646124	-7.250171	103.683983	-12.224071	17.906902	103.386223	36.305065	-9.224938	104.879654	36.952953	44.193203	102.528275	36.629009	17.4841325	103.7039645	-61.077151	18.3296715	103.0684815
-14.446406	-7.835004	103.736481	-12.20674	17.335173	102.973763	36.321812	-9.599854	104.835022	36.725578	43.720165	101.485374	36.523695	17.0601555	103.160198	-60.937175	17.6101905	102.787328
-15.209881	-8.428007	103.510178	-12.193432	16.644012	102.475754	36.342911	-10.073299	104.662148	36.563122	43.213707	100.674583	36.4530165	16.570204	102.6683655	-60.8398805	16.71782	102.2831425
-15.950882	-8.971427	103.413567	-12.135509	15.958444	102.061882	36.385021	-10.52928	104.447983	36.471481	42.657642	99.823914	36.428251	16.064181	102.1359485	-60.699269	15.852707	101.9878155
-16.646246	-9.393382	103.525749	-12.03977	15.430888	101.789261	36.415962	-10.974752	104.368164	36.435585	42.079834	98.806419	36.4257735	15.552541	101.5872915	-60.5053135	15.309235	101.9912305
-17.432667	-9.725702	103.722023	-11.925149	14.984215	101.621155	36.466721	-11.373064	104.381119	36.435417	41.541756	97.878685	36.451069	15.084346	101.129902	-60.301367	14.884084	102.112408
-18.17861	-9.938235	103.702782	-11.833543	14.56683	101.423576	36.533329	-11.714102	104.309883	36.462547	41.158615	97.299088	36.497938	14.7222565	100.8044855	-60.165024	14.4114035	102.0426665
-19.233418	-10.135695	103.154114	-11.725467	14.108628	100.97747	36.579258	-12.028226	103.829254	36.558723	40.893318	96.995949	36.5689905	14.432546	100.4126015	-60.0199245	13.78471	101.5423385
-19.964998	-10.132869	102.611229	-11.679381	13.98894	100.647339	36.570927	-12.093679	103.419159	36.638813	40.863689	96.894478	36.60487	14.385005	100.1568185	-59.963632	13.592875	101.1378595
-20.621881	-10.017489	101.951469	-11.674878	14.004521	100.278107	36.583511	-12.05719	102.938675	36.653419	40.994461	96.845779	36.618465	14.4686355	99.892227	-59.968221	13.5404065	100.663987
-21.414648	-9.774847	101.201057	-11.702248	14.150342	99.868736	36.578796	-11.88203	102.421631	36.607533	41.273506	96.879662	36.5931645	14.695738	99.6506465	-59.9976605	13.604946	100.0868255
-22.099646	-9.439114	100.565399	-11.758943	14.404056	99.450607	36.561924	-11.633178	101.865372	36.574982	41.584564	96.866325	36.568453	14.975693	99.3658485	-60.086339	13.832419	99.5353655
-22.783834	-9.010622	100.028465	-11.80164	14.705364	99.076286	36.495625	-11.361352	101.345428	36.536564	41.88549	96.668663	36.5160945	15.262069	99.0070455	-60.1193745	14.148659	99.1455265
-23.367342	-8.538719	99.676727	-11.844374	14.989156	98.764893	36.414364	-11.098768	100.976685	36.478191	42.143375	96.290337	36.4462775	15.5223035	98.633511	-60.1350255	14.4560085	98.896275
-24.340014	-7.714245	99.295631	-11.94418	15.283736	98.406372	36.292645	-10.782578	100.497612	36.245945	42.397339	95.824997	36.269295	15.8073805	98.1613045	-60.157655	14.7600915	98.6514395
-24.90811	-7.105424	99.180916	-12.023509	15.378636	98.2761	36.191708	-10.604268	100.231339	36.132679	42.51437	95.499695	36.1621935	15.955051	97.865517	-60.2092115	14.802221	98.686683
-25.626835	-6.428427	99.357956	-12.083841	15.413922	98.281212	36.064583	-10.474211	100.109795	35.951488	42.567753	95.249077	36.0080355	16.046771	97.679436	-60.1757175	14.781073	98.882988
-26.195919	-5.669894	99.749771	-12.14532	15.446242	98.426804	35.937031	-10.437764	100.138046	35.810036	42.54126	94.864067	35.8735335	16.051748	97.5010565	-60.1641735	14.840736	99.3525515
-26.753744	-5.023557	100.197693	-12.189372	15.406052	98.642151	35.815498	-10.501679	100.324837	35.581642	42.376747	94.53875	35.69857	15.937534	97.4317935	-60.077314	14.87457	99.8525085
-27.33795	-4.220517	100.425972	-12.215007	15.290691	98.792625	35.749031	-10.589397	100.546753	35.475288	42.215805	94.284309	35.6121595	15.813204	97.415531	-60.0421735	14.768178	100.169719
-27.925644	-3.400658	100.24041	-12.250479	15.13391	98.740837	35.714478	-10.673606	100.659248	35.432446	42.108944	94.232903	35.573462	15.717669	97.4460755	-60.07442	14.550151	100.0355985
-28.658394	-2.105182	99.25341	-12.212499	14.883924	98.247734	35.802902	-10.749909	100.40358	35.530323	42.174576	94.48391	35.6666125	15.7123335	97.443745	-60.0916105	14.0555145	99.051723
-29.118416	-1.183983	98.307793	-12.131925	14.817442	97.762466	35.874805	-10.662873	99.991745	35.645077	42.355938	94.748184	35.759941	15.8465325	97.3699645	-60.023791	13.7883515	98.1549675
-29.594204	-0.110923	97.294968	-11.964717	14.875504	97.238754	36.002617	-10.459075	99.426468	35.763161	42.656448	95.033936	35.882889	16.0986865	97.230202	-59.812323	13.6523215	97.247306
-30.065569	1.069251	96.393913	-11.794804	15.110896	96.72052	36.190285	-10.149904	98.829506	35.877533	43.060116	95.25367	36.033909	16.455106	97.041588	-59.623517	13.766686	96.399452
-30.49851	2.2525	95.600647	-11.613391	15.445909	96.235573	36.389839	-9.77883	98.266754	36.016041	43.541237	95.291611	36.20294	16.8812035	96.7791825	-59.429722	14.0106145	95.6919635
-30.956411	3.528106	95.123589	-11.42661	15.868513	95.877876	36.54163	-9.368134	97.762756	36.11018	43.95385	95.18502	36.325905	17.292858	96.473888	-59.179125	14.444168	95.281864
-31.517601	4.881492	95.065056	-11.27927	16.273264	95.755997	36.620441	-9.063342	97.372017	36.189232	44.210007	94.883743	36.4048365	17.5733325	96.12788	-58.9633765	14.9731955	95.384114
-32.336163	6.873106	96.002251	-11.213135	16.637051	96.310905	36.47884	-8.933563	97.096764	36.189877	44.250443	94.365715	36.3343585	17.65844	95.7312395	-58.7606285	15.615662	96.8905705
-32.896381	8.149776	97.159119	-11.264339	16.677324	97.101883	36.248287	-9.026555	97.056236	36.137932	44.130089	94.196442	36.1931095	17.551767	95.626339	-58.7217875	15.802881	98.577427
-33.529724	9.46718	98.343185	-11.371702	16.587259	98.001602	36.012203	-9.142934	96.998505	35.998199	44.077106	94.297775	36.005201	17.467086	95.64814	-58.748605	15.707432	100.355064
-34.030979	10.739797	99.544563	-11.483154	16.503357	98.851082	35.774677	-9.193646	96.825859	35.807713	44.086548	94.533134	35.791195	17.446451	95.6794965	-58.757503	15.560263	102.0226675
-34.56039	12.040012	100.665878	-11.55567	16.449961	99.622604	35.542793	-9.175038	96.574547	35.592693	44.134304	94.667656	35.567743	17.479633	95.6211015	-58.679083	15.420289	103.6241065
-34.993919	13.383812	101.470901	-11.609979	16.457472	100.191559	35.372524	-9.140603	96.337646	35.434372	44.196171	94.759216	35.403448	17.527784	95.548431	-58.623406	15.38716	104.834687
-35.367001	14.761221	101.816925	-11.599732	16.467192	100.422882	35.32243	-9.080554	96.045334	35.391846	44.257591	94.926476	35.357138	17.5885185	95.485905	-58.556602	15.3458655	105.359859
-35.829563	16.780596	101.515541	-11.541103	16.510357	100.186279	35.336037	-8.986094	95.587166	35.559742	44.368744	95.240311	35.4478895	17.691325	95.4137385	-58.5300955	15.329389	104.9588195
-36.085934	18.183512	101.11116	-11.520676	16.537909	99.834747	35.332764	-8.957429	95.245758	35.720314	44.415073	95.451347	35.526539	17.728822	95.3485525	-58.567891	15.346996	104.3209415
-36.234566	19.594931	100.891815	-11.439022	16.601393	99.582756	35.310097	-8.892515	94.844261	35.867493	44.450821	95.535988	35.588795	17.779153	95.1901245	-58.466839	15.423633	103.9753875
-36.307743	20.948175	100.879898	-11.39063	16.677679	99.47036	35.258064	-8.819751	94.505783	35.962116	44.529976	95.576683	35.61009	17.8551125	95.041233	-58.39135	15.5002455	103.899487
-36.326698	22.32934	101.075363	-11.346958	16.74929	99.505074	35.231083	-8.742992	94.196251	35.983665	44.651283	95.625793	35.607374	17.9541455	94.911022	-58.30129	15.5444345	104.099126
-36.258308	23.649956	101.470116	-11.357697	16.780706	99.686546	35.161095	-8.634902	93.967323	35.958279	44.761581	95.703445	35.559687	18.0633395	94.835384	-58.275081	15.4980725	104.537708
-36.146938	24.953506	101.832306	-11.435549	16.825216	99.883118	35.066147	-8.535076	93.808975	35.89399	44.880661	95.878342	35.4800685	18.1727925	94.8436585	-58.3511665	15.4776395	104.9225775
-35.832111	26.831814	102.28524	-11.586741	16.806662	100.126671	34.917988	-8.324126	93.579269	35.748409	45.108395	96.424065	35.3331985	18.3921345	95.001667	-58.5066805	15.2211895	105.251675
-35.53072	28.031116	102.599373	-11.728122	16.837107	100.266014	34.813995	-8.145757	93.433556	35.637199	45.245316	96.858978	35.225597	18.5497795	95.146267	-58.681841	15.1244345	105.385761
-35.201138	29.255781	102.853905	-11.865699	16.898479	100.435486	34.700741	-7.986799	93.409676	35.55027	45.40559	97.35585	35.1255055	18.7093955	95.382763	-58.8569035	15.0875625	105.488209
-34.734173	30.423603	103.046356	-11.990519	16.974777	100.586555	34.60524	-7.844953	93.397896	35.520344	45.547871	97.853233	35.062792	18.851459	95.6255645	-59.04383	15.098095	105.5475455
-34.219231	31.547598	103.172668	-12.135412	17.033932	100.661789	34.527313	-7.776398	93.498383	35.500942	45.625298	98.362434	35.0141275	18.92445	95.9304085	-59.2849515	15.143414	105.3931695
-33.608482	32.652031	103.149544	-12.303181	17.058584	100.676094	34.443127	-7.723366	93.579536	35.51556	45.68045	98.905563	34.9793435	18.978542	96.2425495	-59.5857055	15.138626	105.1096385
-33.03384	33.696537	103.08007	-12.519689	17.090153	100.643349	34.306637	-7.728584	93.709656	35.496868	45.704426	99.377785	34.9017525	18.987921	96.5437205	-59.9411305	15.192385	104.7429775
-31.926706	35.167782	103.110146	-12.830089	17.145876	100.788963	34.037571	-7.74487	94.043419	35.416046	45.671764	99.871124	34.7268085	18.963447	96.9572715	-60.3869865	15.328305	104.6206545
-31.060997	36.060352	103.233994	-13.002072	17.186527	100.974533	33.860172	-7.801585	94.37645	35.369156	45.640556	100.059952	34.614664	18.9194855	97.218201	-60.618808	15.4535685	104.730865
-30.247276	36.90152	103.360893	-13.13159	17.169312	101.202682	33.726738	-7.965511	94.752159	35.32172	45.522274	100.22625	34.524229	18.7783815	97.4892045	-60.787409	15.5602425	104.9161595
-29.232979	37.688629	103.4076	-13.25257	17.090044	101.383194	33.621643	-8.122675	95.155861	35.26582	45.38245	100.383293	34.4437315	18.6298875	97.769577	-60.9488715	15.5502005	104.996811
-28.204008	38.39698	103.401054	-13.358797	16.974854	101.515068	33.585896	-8.344828	95.516655	35.293518	45.248932	100.468536	34.439707	18.452052	97.9925955	-61.157301	15.497656	105.0375405
-27.193897	39.07283	103.326965	-13.441925	16.807531	101.555756	33.578075	-8.556253	95.853149	35.260647	45.088448	100.595596	34.419361	18.2660975	98.2243725	-61.303211	15.3489645	104.8871395
-26.093092	39.665749	103.198074	-13.548181	16.611853	101.570854	33.532722	-8.724046	96.138504	35.127811	44.954235	100.767517	34.3302665	18.1150945	98.4530105	-61.4266285	15.1086115	104.6886975
-24.371389	40.482265	103.045334	-13.718107	16.32342	101.616753	33.444801	-8.998917	96.505791	34.939701	44.736252	101.056183	34.192251	17.8686675	98.780987	-61.628465	14.7781725	104.452519
-23.135818	41.047035	102.943657	-13.874306	16.166025	101.672363	33.369278	-9.188732	96.753517	34.773968	44.587391	101.349556	34.071623	17.6993295	99.0515365	-61.820235	14.6327205	104.2931895
-21.906517	41.580269	102.959801	-14.069557	16.003891	101.740852	33.207748	-9.298656	97.07943	34.569469	44.414192	101.79464	33.8886085	17.557768	99.437035	-62.0277225	14.450014	104.044669
-20.655603	42.074402	103.071236	-14.251738	15.864383	101.869392	33.06913	-9.408632	97.474655	34.337177	44.263016	102.416405	33.7031535	17.427192	99.94553	-62.2066295	14.301574	103.793254
-19.364634	42.5858	103.302971	-14.561741	15.765026	102.033737	32.948868	-9.511002	97.969208	34.074024	44.183136	103.346756	33.511446	17.336067	100.657982	-62.634928	14.193985	103.409492
-18.02066	42.967777	103.772827	-14.842546	15.661618	102.339211	32.874168	-9.628714	98.563759	33.911495	44.168106	104.423882	33.3928315	17.269696	101.4938205	-63.0779235	14.05354	103.1846015
-16.708355	43.365814	104.302635	-15.169353	15.647981	102.702103	32.822289	-9.67581	99.369019	33.819286	44.204865	105.66449	33.3207875	17.2645275	102.5167545	-63.6594935	14.0314345	102.8874515
-14.664125	43.878918	105.416504	-15.592246	15.648544	103.446449	32.854977	-9.724857	100.704697	33.842411	44.385117	107.767677	33.348694	17.33013	104.236187	-64.533186	13.966958	102.656711
-13.277803	44.177029	106.251236	-15.775743	15.710452	104.001007	32.967438	-9.771942	101.574234	33.958744	44.522285	109.121994	33.463091	17.3751715	105.348114	-65.014577	14.0457325	102.6539
-11.892737	44.423641	107.121109	-15.888911	15.780917	104.581627	33.161209	-9.788943	102.443253	34.168232	44.59145	110.386322	33.6647205	17.4012535	106.4147875	-65.4425425	14.1605805	102.7484665
-10.480595	44.570263	108.026657	-15.89396	15.831969	105.100838	33.41087	-9.768005	103.182579	34.43367	44.663078	111.608849	33.92227	17.4475365	107.395714	-65.71019	14.2164015	102.805962
-9.078782	44.70126	108.908485	-15.839538	15.867565	105.604507	33.664146	-9.711509	103.798439	34.749096	44.698654	112.744293	34.206621	17.4935725	108.271366	-65.885697	14.2415575	102.937648
-7.693664	44.79808	109.71843	-15.727204	15.922533	106.063713	33.94762	-9.674155	104.335533	35.110085	44.755127	113.7967	34.5288525	17.540486	109.0661165	-65.9832605	14.30458	103.0613095
-6.308941	44.737259	110.53833	-15.632005	15.945212	106.495392	34.297256	-9.716086	104.837059	35.433304	44.751991	114.814148	34.86528	17.5179525	109.8256035	-66.12929	14.3724715	103.1651805
-4.363609	44.515453	111.666313	-15.500745	15.871544	107.111977	34.701126	-9.730704	105.715469	35.907692	44.625031	116.27549	35.304409	17.4471635	110.9954795	-66.305899	14.2959245	103.2284745
-3.133824	44.189774	112.455963	-15.511847	15.782166	107.496956	34.947662	-9.80101	106.416489	36.170753	44.556576	117.2938	35.5592075	17.377783	111.8551445	-66.5829015	14.186549	103.1387675
-1.98832	43.747959	113.352669	-15.593213	15.656321	107.933701	35.211357	-9.913534	107.224297	36.367096	44.441925	118.459572	35.7892265	17.2641955	112.8419345	-66.9756525	14.0484465	103.0254675
-0.986934	43.249481	114.265381	-15.697011	15.474396	108.338081	35.783379	-10.148909	107.85128	36.496441	44.263058	119.664154	36.13991	17.0570745	113.757717	-67.533932	13.8917175	102.918445
0.033697	42.544014	115.142929	-15.849257	15.302679	108.783104	35.988697	-10.258237	108.666405	36.542046	44.142277	120.879433	36.2653715	16.94202	114.772919	-67.9638855	13.663338	102.793289
0.893355	41.786797	116.08802	-15.970241	15.175207	109.30439	36.198956	-10.40832	109.451141	36.989033	43.895073	121.797371	36.5939945	16.7433765	115.624256	-68.5344765	13.6070375	102.984524
1.717236	40.916592	116.812325	-16.032734	15.091993	109.893059	36.358337	-10.429412	110.084167	36.676163	43.956825	122.821976	36.51725	16.7637065	116.4530715	-68.582718	13.4202795	103.3330465
3.001249	39.465549	117.538521	-15.955977	15.008223	110.77948	36.601349	-10.46674	110.867516	36.862625	43.932873	123.570297	36.731987	16.7330665	117.2189065	-68.643941	13.2833795	104.3400535
3.709303	38.400791	117.831528	-15.85922	14.956558	111.338234	36.764671	-10.52949	111.344193	36.993027	43.85807	123.768463	36.878849	16.66429	117.556328	-68.597289	13.248826	105.12014
4.3604	37.262978	117.939056	-15.755823	14.894238	111.857094	36.643944	-10.396848	111.885323	37.193413	43.736847	123.847435	36.9186785	16.6699995	117.866379	-68.4303245	13.1184765	105.847809
4.971508	36.005356	117.894211	-15.642559	14.80146	112.32933	37.010487	-10.65835	112.227722	37.316502	43.667072	123.829796	37.1634945	16.504361	118.028759	-68.4486125	13.098559	106.629901
5.601569	34.509483	117.861542	-15.568317	14.657614	112.771713	37.121117	-10.843466	112.756813	37.485703	43.522678	123.734245	37.30341	16.339606	118.245529	-68.440044	12.975622	107.297897
6.036833	33.062855	117.750259	-15.469573	14.488695	113.19046	37.173019	-10.995636	113.199471	37.609467	43.368935	123.486732	37.391243	16.1866495	118.3431015	-68.330389	12.7907405	108.0378185
6.494293	31.468233	117.443558	-15.378893	14.312334	113.520142	36.910156	-11.03089	113.81321	37.691391	43.243683	123.012634	37.3007735	16.1063965	118.412922	-68.0585595	12.5182715	108.627362
7.036801	28.951151	116.848412	-15.261703	14.114563	113.803795	36.774136	-11.255037	114.271286	37.69138	42.938442	121.908356	37.232758	15.8417025	118.089821	-67.756164	12.3874235	109.517769
7.366558	27.214674	116.261581	-15.217662	13.961837	113.786057	36.690632	-11.417527	114.35392	37.573254	42.657398	120.916367	37.131943	15.6199355	117.6351435	-67.567267	12.3037385	109.9369705
7.656644	25.444395	115.504288	-15.181668	13.810165	113.585403	36.56057	-11.692989	114.191399	37.372746	42.306904	119.714226	36.966658	15.3069575	116.9528125	-67.329994	12.3133725	110.2179935
7.86216	23.695419	114.622902	-15.097116	13.62436	113.148102	36.349358	-11.922436	113.772293	37.124912	41.921322	118.362831	36.737135	14.999443	116.067562	-66.931367	12.249277	110.228642
8.032026	21.889755	113.728775	-15.134128	13.502095	112.630447	36.101196	-12.160227	113.202682	36.901226	41.52499	117.082619	36.501211	14.6823815	115.1426505	-66.769467	12.3218085	110.1182435
8.169102	20.017538	112.848938	-15.085338	13.232523	111.99324	35.886841	-12.401815	112.397179	36.65707	41.182938	116.007683	36.2719555	14.3905615	114.202431	-66.4426315	12.0744845	109.784049
8.33457	18.197092	112.067711	-15.081315	13.025297	111.328903	35.653915	-12.544394	111.4869	36.433647	40.899788	115.162338	36.043781	14.177697	113.324619	-66.206411	11.872897	109.333187
8.541721	15.460544	111.004021	-15.153281	12.891796	110.368362	35.435532	-12.639369	110.29705	36.149952	40.632854	114.270195	35.792742	13.9967425	112.2836225	-66.099304	11.7868495	108.4531015
8.679277	13.725694	110.389999	-15.257136	12.888699	109.634308	35.278168	-12.576392	109.778214	35.974297	40.672615	113.970436	35.6262325	14.0481115	111.874325	-66.1405045	11.7292865	107.394291
8.805392	11.953666	109.709633	-15.40024	12.984703	108.839943	35.142006	-12.44039	109.416435	35.804825	40.717461	113.727821	35.4734155	14.1385355	111.572128	-66.2738955	11.8308705	106.107758
8.865263	10.244222	109.133842	-15.490005	13.229595	108.149338	35.004524	-12.283275	109.269714	35.620697	40.803299	113.170372	35.3126105	14.260012	111.220043	-66.2926205	12.199178	105.078633
8.9505	8.499739	108.649406	-15.472136	13.524321	107.511078	34.907288	-12.085078	109.373024	35.620682	40.890903	112.188568	35.263985	14.4029125	110.780796	-66.208257	12.6457295	104.24136
8.984655	6.737713	108.316765	-15.345961	13.726502	106.912979	34.938713	-11.978414	109.664497	35.748291	40.899414	111.331436	35.343502	14.4605	110.4979665	-66.035424	12.992504	103.3279915
9.039188	4.962829	108.18882	-15.1466	13.758378	106.456879	35.025578	-11.996885	110.014168	35.83358	40.853458	110.403671	35.429579	14.4282865	110.2089195	-65.722779	13.0884695	102.7048385
9.052251	2.344927	107.958435	-14.663413	13.517089	105.92202	35.371677	-12.14574	110.249695	35.992016	40.670052	108.964394	35.6818465	14.262156	109.6070445	-65.0086725	12.772022	102.2369955
9.01796	0.618779	107.776093	-14.342615	13.188765	105.543915	35.666996	-12.275772	110.287247	36.118595	40.409149	107.909882	35.8927955	14.0666885	109.0985645	-64.5780255	12.3108415	101.9892655
9.013759	-1.061349	107.437553	-14.047192	12.804053	105.072655	35.946758	-12.367328	110.086586	36.157169	40.098167	106.766891	36.0519635	13.8654195	108.4267385	-64.1463475	11.7426865	101.7185715
8.941459	-2.630867	106.946541	-13.736688	12.418605	104.505608	36.280354	-12.390661	109.678009	36.094086	39.904613	105.921982	36.18722	13.756976	107.7999955	-63.660596	11.080234	101.2112205
8.876608	-4.149405	106.460587	-13.426722	12.076205	103.984642	36.6334	-12.403191	109.108177	36.070652	39.731907	105.016113	36.352026	13.664358	107.062145	-63.20547	10.488052	100.907139
8.767185	-5.56202	105.954636	-13.168839	11.870035	103.502617	36.936264	-12.350786	108.546463	36.046959	39.569069	103.860748	36.4916115	13.6091415	106.2036055	-62.8292895	10.1309285	100.8016285
8.610648	-6.820492	105.468964	-12.891056	11.785853	103.024254	37.162701	-12.304798	108.009254	35.995285	39.478634	102.824608	36.578993	13.586918	105.416931	-62.361105	9.984788	100.631577
8.388141	-8.611172	104.807411	-12.581417	11.679422	102.439369	37.413845	-12.259868	107.197662	36.016964	39.368073	101.913658	36.7154045	13.5541025	104.55566	-61.8782385	9.8047415	100.323078
8.167064	-9.685998	104.332436	-12.445086	11.666794	102.054382	37.487362	-12.243053	106.749535	36.04493	39.419521	101.73893	36.766146	13.588234	104.2442325	-61.656318	9.745354	99.8645315
7.933105	-10.679849	103.805779	-12.37339	11.720499	101.622902	37.536877	-12.194781	106.222939	36.072044	39.547215	101.813171	36.8044605	13.676217	104.018055	-61.5512405	9.764781	99.227749
7.655834	-11.571498	103.218636	-12.317815	11.829976	101.188232	37.540291	-12.119114	105.730461	36.152592	39.595646	101.813042	36.8464415	13.738266	103.7717515	-61.4820715	9.921686	98.6047125
7.373676	-12.368565	102.686783	-12.245861	12.022271	100.745865	37.533298	-12.014434	105.34037	36.251026	39.718792	101.703644	36.892162	13.852179	103.522007	-61.383884	10.192363	97.969723
7.095831	-13.189311	102.326057	-12.11443	12.239022	100.323578	37.624924	-11.900511	105.023811	36.316872	39.881634	101.479462	36.970898	13.9905615	103.2516365	-61.199758	10.4874825	97.3955195
6.822998	-13.933375	102.06134	-11.936054	12.4127	99.893127	37.795685	-11.768414	104.813194	36.403675	39.976646	101.127029	37.09968	14.104116	102.9701115	-60.971788	10.721284	96.8161425
6.394255	-14.92721	101.83654	-11.599433	12.533103	99.096931	38.085403	-11.742109	104.789032	36.652706	39.960197	100.285164	37.3690545	14.109044	102.537098	-60.5679205	10.957162	95.656764
6.027349	-15.575984	101.651787	-11.345963	12.516636	98.418121	38.255085	-11.766762	104.799881	36.860924	39.838676	99.612442	37.5580045	14.035957	102.2061615	-60.2499305	10.997315	94.6300805
5.624215	-16.075232	101.337143	-11.052653	12.402033	97.673637	38.426968	-11.835564	104.667366	37.117142	39.655407	98.911896	37.772055	13.9099215	101.789631	-59.877361	10.8941445	93.557643
5.292165	-16.80036	100.876236	-10.735683	12.261794	96.920914	38.63295	-11.969987	104.474274	37.393372	39.446728	98.156616	38.013161	13.7383705	101.315445	-59.484527	10.7852175	92.526383
4.876872	-17.264839	100.4487	-10.400436	12.092292	96.23362	38.812397	-12.049861	104.272011	37.692135	39.252277	97.355133	38.252266	13.601208	100.813572	-59.053138	10.583376	91.653668
4.417362	-17.717596	100.045731	-10.078002	11.993372	95.611366	39.043144	-12.122337	104.008797	37.884312	39.108135	96.762794	38.463728	13.492899	100.3857955	-58.619732	10.493845	90.8369365
3.885851	-18.032572	99.625473	-9.796355	11.916703	95.114777	39.264488	-12.1686	103.790375	38.087673	38.960678	96.237633	38.6760805	13.396039	100.014004	-58.2687905	10.437367	90.21555
2.906288	-18.35957	99.092934	-9.445634	11.833355	94.580887	39.518211	-12.192525	103.333664	38.380924	38.875145	95.555809	38.9495675	13.34131	99.4447365	-57.8408355	10.3254	89.7170375
2.192652	-18.450686	98.689491	-9.236409	11.813563	94.436707	39.713203	-12.204698	102.878479	38.438183	38.867874	95.177284	39.075693	13.331588	99.0278815	-57.548511	10.295538	89.8455325
1.431325	-18.511608	98.360428	-9.108961	11.791969	94.44165	39.84227	-12.181933	102.434227	38.468845	38.876457	94.875351	39.1555575	13.347262	98.654789	-57.3734795	10.236676	90.228511
0.546444	-18.421419	98.11692	-9.041481	11.812406	94.585823	39.934696	-12.139949	101.961411	38.455311	38.990086	94.768677	39.1950035	13.4250685	98.365044	-57.2779655	10.1997435	90.806602
-0.385596	-18.331741	97.883644	-9.022247	11.887527	94.796608	39.958054	-12.067325	101.508461	38.407974	39.145611	94.806656	39.183014	13.539143	98.1575585	-57.227508	10.235911	91.4356575
-1.401723	-18.109766	97.667618	-9.023485	11.979527	95.007004	39.962009	-11.987828	101.082611	38.369244	39.338501	94.909576	39.1656265	13.6753365	97.9960935	-57.2125965	10.2837175	92.0179145
-2.413281	-17.837255	97.519066	-8.980453	12.070537	95.228951	39.961632	-11.877451	100.647232	38.349659	39.568642	94.987007	39.1556455	13.8455955	97.8171195	-57.1165515	10.2954785	92.6407825
-4.013017	-17.373354	97.318855	-8.829895	12.293816	95.573746	40.038277	-11.707805	100.068878	38.462524	39.853283	95.077888	39.2504005	14.072739	97.573383	-56.9101905	10.514893	93.574109
-5.124306	-16.96303	97.265068	-8.699724	12.453075	95.812988	40.11972	-11.590755	99.801865	38.60054	40.038212	95.202507	39.36013	14.2237285	97.502186	-56.759578	10.6824215	94.12379
-6.23312	-16.528126	97.301033	-8.544218	12.647808	96.092796	40.213516	-11.470218	99.589714	38.764809	40.234642	95.388542	39.4891625	14.382212	97.489128	-56.5775985	10.913404	94.696464
-7.395009	-16.063763	97.52166	-8.388443	12.895038	96.472824	40.289463	-11.335558	99.438629	38.970016	40.394241	95.526237	39.6297395	14.5293415	97.482433	-56.4066255	11.2607345	95.463215
-8.588674	-15.530847	97.981689	-8.270864	13.126709	96.968666	40.32877	-11.24468	99.345078	39.154537	40.509216	95.524689	39.7416535	14.632268	97.4348835	-56.2833815	11.62115	96.5024485
-9.788938	-14.969376	98.564514	-8.182616	13.360174	97.519501	40.255486	-11.170085	99.322403	39.295605	40.579407	95.391396	39.7755455	14.704661	97.3568995	-56.1407775	12.015687	97.6821025
-10.997966	-14.413781	99.091316	-8.137119	13.4838	98.040573	40.158211	-11.091997	99.229828	39.363724	40.587036	95.27211	39.7609675	14.7475195	97.250969	-56.0352055	12.2200805	98.830177
-12.784028	-13.52196	99.658295	-8.169687	13.524294	98.604164	39.926376	-11.127261	99.055046	39.317631	40.546394	95.273422	39.6220035	14.7095665	97.164234	-55.9613775	12.3390215	100.044094
-13.91999	-12.93935	99.870209	-8.232729	13.437392	98.841309	39.706951	-11.143591	98.95118	39.300232	40.446236	95.297798	39.5035915	14.6513225	97.124489	-55.9690495	12.2234615	100.558129
-15.104776	-12.355595	99.950966	-8.282956	13.286717	99.028542	39.572147	-11.280313	98.791321	39.304527	40.34267	95.399971	39.438337	14.5311785	97.095646	-56.004249	12.0422555	100.961438
-16.193878	-11.716769	99.874802	-8.341928	13.161623	99.066589	39.478455	-11.449077	98.596565	39.340496	40.287083	95.602646	39.4094755	14.419003	97.0996055	-56.0933315	11.904243	101.0335725
-17.224798	-11.081726	99.594368	-8.403833	13.078279	99.023804	39.331825	-11.50968	98.380867	39.397274	40.265446	95.836838	39.3645495	14.377883	97.1088525	-56.1722155	11.778675	100.9387555
-18.369923	-10.352092	99.328461	-8.499022	13.109877	98.962608	39.162453	-11.500694	98.086021	39.406921	40.316586	96.129288	39.284687	14.407946	97.1076545	-56.282731	11.811808	100.8175615
-19.374226	-9.614806	98.964241	-8.634542	13.273896	98.904991	38.960529	-11.404641	97.842773	39.380638	40.502029	96.446198	39.1705835	14.548694	97.1444855	-56.4396675	11.999098	100.6654965
-20.937853	-8.363954	98.361557	-8.907576	13.694094	98.752853	38.679245	-10.998905	97.392159	39.298038	40.998314	97.023323	38.9886415	14.9997045	97.207741	-56.8037935	12.3884835	100.297965
-21.932446	-7.556475	97.84462	-9.122357	14.023648	98.585579	38.489941	-10.615476	97.122505	39.195007	41.38089	97.42057	38.842474	15.382707	97.2715375	-57.087188	12.664589	99.8996205
-22.905062	-6.724303	97.374382	-9.258646	14.405833	98.314163	38.374249	-10.191881	96.832832	39.09333	41.786049	97.62854	38.7337895	15.797084	97.230686	-57.2510815	13.014582	99.39764
-23.774031	-5.956247	96.938271	-9.294954	14.775705	97.967186	38.342918	-9.837784	96.601547	39.045639	42.099648	97.414108	38.6942785	16.130932	97.0078275	-57.2841865	13.420478	98.9265445
-24.660801	-5.194905	96.647339	-9.216897	15.100032	97.56842	38.397758	-9.145721	96.591789	39.08255	42.298752	96.909172	38.740154	16.5765155	96.7504805	-57.173948	13.6235485	98.3863595
-25.533728	-4.522845	96.518494	-9.090016	15.325231	97.226578	38.220741	-9.129014	96.61322	39.161236	42.348518	96.253159	38.6909885	16.609752	96.4331895	-56.8710205	14.04071	98.0199665
-26.39822	-3.93119	96.583099	-8.966741	15.383887	97.0271	38.526718	-9.529101	96.540138	39.246414	42.262791	95.682533	38.886566	16.366845	96.1113355	-56.820048	14.400929	97.9428645
-27.683353	-3.156349	96.829414	-8.949087	15.214121	96.991302	38.490261	-9.891907	96.827805	39.31945	41.905262	95.097527	38.9048555	16.0066775	95.962666	-56.8030295	14.4215645	98.019938
-28.613276	-2.672117	97.054031	-9.051819	14.992579	97.050323	38.373043	-10.167863	97.022598	39.245544	41.587173	94.852882	38.8092935	15.709655	95.93774	-56.9129315	14.275503	98.162906
-29.576471	-2.226902	97.292152	-9.191457	14.705339	97.129852	38.192509	-10.429506	97.107521	39.080627	41.310165	94.610352	38.636568	15.4403295	95.8589365	-57.019482	13.9703485	98.4007675
-30.509609	-1.738088	97.499924	-9.355866	14.492932	97.180763	37.983276	-10.619203	97.085587	38.842148	41.041962	94.286438	38.412712	15.2113795	95.6860125	-57.124444	13.7744845	98.6755135
-31.397745	-1.258348	97.654602	-9.529767	14.30054	97.181496	37.789944	-10.775783	96.970825	38.574852	40.844856	93.883194	38.182398	15.0345365	95.4270095	-57.241932	13.5665435	98.9359825
-32.282887	-0.732898	97.799866	-9.708277	14.160132	97.147209	37.556328	-10.876124	96.806671	38.294136	40.675766	93.478134	37.925232	14.899821	95.1424025	-57.341786	13.420443	99.1520155
-33.186604	-0.11699	97.896156	-9.913958	14.067938	97.098854	37.277065	-10.998114	96.598175	38.037186	40.514954	93.086044	37.6571255	14.75842	94.8421095	-57.4850415	13.377456	99.3555985
-34.51194	0.857478	98.219215	-10.29705	13.988872	97.108749	36.70232	-11.236388	96.285767	37.59782	40.222408	92.455551	37.15007	14.49301	94.370659	-57.74417	13.484734	99.846839
-35.359898	1.597584	98.655334	-10.658151	13.983933	97.310242	36.221264	-11.412233	96.094582	37.240959	40.018536	92.059166	36.7311115	14.3031515	94.076874	-58.0474135	13.6647145	100.54361
-36.213181	2.415231	99.2519	-11.086192	13.99917	97.622826	35.698624	-11.57207	95.923805	36.855339	39.840019	91.778572	36.2769815	14.1339745	93.8511885	-58.4493655	13.8643655	101.3944635
-37.063736	3.255581	99.962646	-11.594066	13.990309	98.033936	35.150558	-11.734958	95.755661	36.437038	39.726467	91.666046	35.793798	13.9957545	93.7108535	-58.98193	13.9848635	102.3570185
-37.898087	4.084017	100.579239	-12.055108	13.941532	98.473412	34.644672	-11.832363	95.674255	36.012245	39.639561	91.730469	35.3284585	13.903599	93.702362	-59.4386745	13.979465	103.244462
-38.627262	4.962921	101.079811	-12.499644	13.858109	98.885849	34.248222	-11.944094	95.619949	35.608887	39.564568	91.988365	34.9285545	13.810237	93.804157	-59.9278425	13.905981	103.967541
-39.302364	5.855654	101.362907	-12.82417	13.692039	99.183395	33.922855	-12.0387	95.627525	35.306484	39.555378	92.314232	34.6146695	13.758339	93.9708785	-60.2630095	13.625739	104.3959115
-40.05827	7.278327	101.547134	-13.088918	13.478904	99.433784	33.660011	-12.152655	95.600388	35.104519	39.553577	92.781036	34.382265	13.700461	94.190712	-60.560101	13.257347	104.676856
-40.503029	8.23638	101.434647	-13.140482	13.349088	99.452194	33.621494	-12.249892	95.595947	35.092896	39.540951	93.151924	34.357195	13.6455295	94.3739355	-60.638159	13.0526465	104.5304525
-40.87912	9.250832	101.175949	-13.105048	13.232772	99.386536	33.664505	-12.33273	95.587875	35.198627	39.53112	93.501495	34.431566	13.599195	94.544685	-60.641662	12.866349	104.228387
-41.148083	10.320832	100.949455	-13.086711	13.146323	99.307709	33.745762	-12.411526	95.650818	35.309731	39.554993	93.890923	34.5277465	13.5717335	94.7708705	-60.7011685	12.7209125	103.8445475
-41.479019	11.396139	100.807312	-13.0871	13.098036	99.325455	33.777191	-12.418701	95.689232	35.388477	39.605122	94.315285	34.582834	13.5932105	95.0022585	-60.757034	12.6028615	103.6486515
-41.69413	12.556998	100.918152	-13.108249	13.134037	99.500313	33.754963	-12.364721	95.78093	35.405743	39.682163	94.668495	34.580353	13.658721	95.2247125	-60.796851	12.609353	103.7759135
-41.865002	13.720207	101.229584	-13.145116	13.176581	99.785263	33.658783	-12.27446	95.902809	35.343719	39.783524	94.99501	34.501251	13.754532	95.4489095	-60.791483	12.59863	104.1216165
-42.125824	15.493867	101.934937	-13.350749	13.250631	100.339233	33.466045	-12.076597	96.046623	35.092407	40.056183	95.606705	34.279226	13.989793	95.826664	-60.980724	12.511469	104.851802
-42.238235	16.677736	102.469635	-13.570046	13.279143	100.761459	33.294285	-11.929809	96.166634	34.893272	40.288204	96.049477	34.0937785	14.1791975	96.1080555	-61.2338705	12.3790885	105.4148625
-42.403351	17.898985	102.960716	-13.772993	13.281195	101.172043	33.09848	-11.815346	96.317711	34.624664	40.616131	96.663811	33.861572	14.4003925	96.490761	-61.407558	12.1619975	105.853325
-42.368565	19.103962	103.377739	-14.040618	13.270813	101.52742	32.879715	-11.710458	96.522865	34.369148	40.8381	97.326866	33.6244315	14.563821	96.9248655	-61.7056675	11.977805	106.1299745
-42.328194	20.282751	103.617332	-14.295213	13.226524	101.841736	32.7038	-11.656837	96.833771	34.189285	40.99691	97.951225	33.4465425	14.6700365	97.392498	-62.0369685	11.7830115	106.290974
-42.316761	21.505978	103.73613	-14.496207	13.151014	102.132858	32.545418	-11.651592	97.245079	34.039272	41.10083	98.628166	33.292345	14.724619	97.9366225	-62.284759	11.577409	106.3290935
-42.160652	22.738222	103.865341	-14.722957	13.043417	102.352547	32.461094	-11.696831	97.605988	33.908344	41.11031	99.291466	33.184719	14.7067395	98.448727	-62.630633	11.3800945	106.256367
-41.835098	24.561468	103.906128	-15.026741	12.859355	102.607559	32.800522	-11.829049	97.840347	33.781738	41.03566	100.132179	33.29113	14.6033055	98.986263	-63.344612	11.1154045	106.228855
-41.640442	25.840494	103.977325	-15.261829	12.767344	102.744545	32.127964	-11.842752	98.303238	33.669628	40.958706	100.605812	32.898796	14.557977	99.454525	-63.422454	10.976711	106.034565
-41.272823	27.075573	104.113411	-15.510686	12.699446	102.895447	31.947517	-11.893601	98.486877	33.518265	40.895836	101.058403	32.732891	14.5011175	99.77264	-63.754263	10.8977745	106.018254
-40.965061	28.328848	104.281685	-15.776007	12.672459	103.032722	31.731617	-11.911356	98.638237	33.331974	40.855923	101.542618	32.5317955	14.4722835	100.0904275	-64.0838095	10.8726345	105.9750165
-40.685539	29.624638	104.556641	-16.018764	12.61994	103.259911	31.495663	-11.916653	98.756767	33.157211	40.837322	102.022255	32.326437	14.4603345	100.389511	-64.363965	10.7795455	106.130311
-40.167339	30.809679	104.878525	-16.31834	12.655534	103.451897	31.28657	-11.92636	98.819382	32.99794	40.862274	102.531242	32.142255	14.467957	100.675312	-64.778935	10.843111	106.228482
-39.76091	32.056145	105.368629	-16.559242	12.655859	103.707397	31.066948	-11.903255	98.824394	32.859364	40.885838	103.021309	31.963156	14.4912915	100.9228515	-65.08164	10.8204265	106.4919425
-39.078072	33.864544	106.223228	-16.895611	12.681955	104.10479	30.755499	-11.813131	98.732018	32.71302	40.892174	103.632973	31.7342595	14.5395215	101.1824955	-65.5254815	10.8243885	107.0270845
-38.522552	35.021011	106.745979	-17.128424	12.777756	104.356659	30.543535	-11.705904	98.672058	32.572334	40.924553	103.973686	31.5579345	14.6093245	101.322872	-65.8147825	10.9461875	107.390446
-37.928131	36.133026	107.235847	-17.363783	12.8737	104.610321	30.358774	-11.593134	98.606071	32.37513	40.963047	104.318573	31.366952	14.6849565	101.462322	-66.094518	11.0624435	107.75832
-37.356777	37.231468	107.64325	-17.560165	12.959907	104.793655	30.176344	-11.477747	98.585014	32.179543	40.998699	104.577255	31.1779435	14.760476	101.5811345	-66.2982735	11.159338	108.0061755
-36.629604	38.216629	107.994926	-17.754599	12.982262	104.933716	29.996845	-11.40465	98.574043	31.965939	41.029819	104.881737	30.981392	14.8125845	101.72789	-66.49059	11.1519395	108.139542
-35.910908	39.178528	108.233246	-17.873415	12.963348	105.038765	29.846815	-11.401661	98.571556	31.808367	40.986267	105.249176	30.827591	14.792303	101.910366	-66.574421	11.134393	108.167164
-35.146992	40.073166	108.480919	-18.026001	12.890885	105.133545	29.711823	-11.459627	98.668922	31.724056	40.329674	105.752075	30.7179395	14.4350235	102.2104985	-66.7699415	11.3467465	108.0565915
-33.840134	41.242359	108.814117	-18.240767	12.824695	105.257813	29.555855	-11.593926	98.898163	31.638727	40.165291	106.547722	30.597291	14.2856825	102.7229425	-67.078825	11.3637075	107.7926835
-32.925957	41.980804	109.034172	-18.366842	12.760552	105.390869	29.470995	-11.65977	99.156357	31.611177	40.013733	107.194283	30.541086	14.1769815	103.17532	-67.27477	11.3441225	107.606418
-32.009731	42.620731	109.371864	-18.439909	12.751343	105.585335	29.398664	-11.73464	99.534088	31.587994	40.519669	107.855865	30.493329	14.3925145	103.6949765	-67.373147	11.1101715	107.4756935
-31.02446	43.211468	109.827614	-18.529675	12.768056	105.838821	29.422537	-11.765795	99.911064	32.019825	40.335136	108.482216	30.721181	14.2846705	104.19664	-67.780531	11.2514415	107.481002
-30.05422	43.694183	110.330055	-18.593559	12.841808	106.120049	29.464853	-11.71279	100.291634	31.721344	40.010929	109.606743	30.5930985	14.1490695	104.9491885	-67.7802165	11.5345465	107.2909095
-28.981548	44.168907	110.737053	-18.651888	13.002452	106.397919	29.530743	-11.662258	100.649872	32.126461	40.492134	110.164749	30.828602	14.414938	105.4073105	-68.132378	11.589966	107.3885275
-27.927509	44.550762	111.116791	-18.73967	13.218527	106.599472	29.652845	-11.584563	101.018616	32.187195	40.639389	110.877716	30.92002	14.527413	105.948166	-68.39936	11.909641	107.250778
-26.358566	45.006725	111.445808	-18.771168	13.539204	106.716896	29.788633	-11.324101	101.398483	32.250267	40.937241	111.757065	31.01945	14.80657	106.577774	-68.561786	12.271838	106.856018
-25.32761	45.272976	111.561218	-18.791462	13.830766	106.703224	29.887518	-11.126543	101.57399	32.263988	41.150238	112.151085	31.075753	15.0118475	106.8625375	-68.658677	12.6496845	106.5439105
-24.054749	45.399857	111.429771	-18.781683	14.150673	106.656944	29.983721	-10.880651	101.688683	32.290138	41.387985	112.357292	31.1369295	15.253667	107.0229875	-68.7002955	13.047679	106.2909005
-23.002119	45.49157	111.445496	-18.783712	14.493034	106.640839	30.010033	-10.604734	101.760551	32.295696	41.637051	112.393654	31.1528645	15.5161585	107.0771025	-68.7202885	13.4699095	106.2045755
-21.866892	45.414719	111.378792	-18.738758	14.800072	106.680214	30.039574	-10.360198	101.842896	32.296841	41.844402	112.390114	31.1682075	15.742102	107.116505	-68.6457235	13.858042	106.243923
-20.638367	45.234127	111.36235	-18.733974	15.039204	106.786217	30.072563	-10.156643	101.928642	32.298878	42.021091	112.44458	31.1857205	15.932224	107.186611	-68.6536685	14.146184	106.385823
-19.390846	44.925682	111.422478	-18.742361	15.227467	106.923737	30.06933	-9.953883	102.06826	32.288769	42.199245	112.566551	31.1790495	16.122681	107.3174055	-68.6637715	14.332253	106.5300685
-17.702988	44.312553	111.513313	-18.799908	15.535254	107.232475	30.065832	-9.705856	102.375626	32.234818	42.479904	112.775246	31.150325	16.387024	107.575436	-68.750141	14.683484	106.889514
-16.434597	43.803753	111.393295	-18.864553	15.753521	107.485268	30.045732	-9.580454	102.760353	32.200958	42.688484	112.851379	31.123345	16.554015	107.805866	-68.852451	14.953027	107.16467
-15.268906	43.20314	111.159966	-18.95977	15.966813	107.740234	30.007141	-9.53511	103.328827	32.122387	42.853893	112.80674	31.064764	16.6593915	108.0677835	-68.984304	15.2742345	107.4126845
-14.049774	42.50293	110.780022	-19.099239	16.164433	107.942261	29.960732	-9.614915	104.069839	32.008919	42.96587	112.604233	30.9848255	16.6754775	108.337036	-69.1833035	15.6533885	107.547486
-12.759145	41.744205	110.243057	-19.196686	16.221262	107.932976	29.905239	-9.787413	104.814598	31.903957	42.951111	112.224922	30.904598	16.581849	108.51976	-69.29797	15.860675	107.346192
-11.534719	40.87228	109.621605	-19.292931	16.178951	107.755432	29.860443	-9.951406	105.353394	31.771671	42.815422	111.679611	30.816057	16.432008	108.5165025	-69.401919	15.925894	106.9943615
-10.247447	39.925301	108.978966	-19.330988	16.036644	107.491959	29.846201	-10.077014	105.522522	31.638262	42.681522	111.189568	30.7422315	16.302254	108.356045	-69.4042075	15.771034	106.627873
-8.329877	38.394146	108.041016	-19.369696	15.730673	106.863571	29.797577	-10.318697	105.507919	31.441393	42.440586	110.449448	30.619485	16.0609445	107.9786835	-69.358877	15.4004015	105.7484585
-7.047781	37.3741	107.488609	-19.392502	15.588721	106.562172	29.738289	-10.402448	105.412437	30.970266	42.460236	110.177063	30.3542775	16.028894	107.79475	-69.1392815	15.148548	105.329594
-5.705734	36.376419	107.01432	-19.410154	15.564882	106.262413	29.704895	-10.496735	105.455986	30.92824	42.362328	109.7901	30.3165675	15.9327965	107.623043	-69.1368755	15.1969675	104.901783
-4.472136	35.293613	106.739136	-19.469744	15.601373	106.066063	29.622269	-10.513725	105.666443	30.92341	42.329372	109.658203	30.2728395	15.9078235	107.662323	-69.2123275	15.2949225	104.469803
-3.204892	34.227066	106.618797	-19.582136	15.682199	105.915962	29.542763	-10.447106	106.039383	30.90682	42.366417	109.821259	30.2247915	15.9596555	107.930321	-69.3890635	15.4047425	103.901603
-1.995362	33.165054	106.690773	-19.75144	15.762623	105.801437	29.487307	-10.387195	106.615303	30.856133	42.43079	110.255287	30.17172	16.0217975	108.435295	-69.6746	15.5034485	103.167579
-0.816932	32.063435	106.932068	-19.948389	15.842729	105.703224	29.414129	-10.359619	107.39901	30.755251	42.540962	110.965607	30.08469	16.0906715	109.1823085	-69.981468	15.5947865	102.2241395
0.851782	30.44363	107.590279	-20.274527	15.990065	105.68354	29.419876	-10.362528	109.203629	30.684761	42.957924	112.58873	30.0523185	16.297698	110.8961795	-70.6013725	15.682432	100.4709005
1.873446	29.382563	108.282173	-20.43837	16.11483	105.74231	29.558495	-10.404138	110.634933	30.694029	43.281582	113.910965	30.126262	16.438722	112.272949	-71.003002	15.790938	99.211671
2.861456	28.313213	109.033562	-20.551657	16.268148	105.80381	29.7241	-10.39329	112.021187	30.745739	43.599731	115.081551	30.2349195	16.6032205	113.551369	-71.3382335	15.9330755	98.056251
3.742339	27.26236	109.575584	-20.525738	16.40217	105.820396	29.903877	-10.250175	113.126907	30.867613	43.827393	115.778351	30.385745	16.788609	114.452629	-71.437221	16.015731	97.188163
4.640177	26.253355	109.864601	-20.345133	16.507349	105.788513	30.097412	-10.068533	113.73336	31.052473	44.009079	115.9282	30.5749425	16.970273	114.83078	-71.2652085	16.044425	96.746246
5.538016	25.227228	109.762321	-20.050434	16.568272	105.688927	30.34553	-9.90864	113.864746	31.315031	44.084503	115.620766	30.8302805	17.0879315	114.742756	-70.9311485	16.0486125	96.635098
6.325723	24.206375	109.495758	-19.731339	16.599434	105.557289	30.599571	-9.764691	113.614258	31.611416	44.052479	115.042183	31.1054935	17.143894	114.3282205	-70.5681715	16.054974	96.7863575
7.324682	22.801451	109.17289	-19.353649	16.65287	105.311417	30.909569	-9.497636	112.974762	31.966934	44.090393	114.27182	31.4382515	17.2963785	113.623291	-70.1455495	16.0093615	96.999543
7.81679	21.888145	109.063759	-19.203184	16.706541	105.171455	31.047604	-9.270145	112.499496	32.068008	44.176529	114.110245	31.557806	17.453192	113.3048705	-69.964174	15.95989	97.0380395
8.141298	21.070173	109.062943	-19.137774	16.870028	105.073074	31.15634	-9.019779	112.038994	32.083271	44.398785	114.198051	31.6198055	17.689503	113.1185225	-69.8953535	16.050553	97.0276255
8.424069	20.305735	109.061684	-19.093304	17.176506	105.069038	31.229782	-8.650018	111.626854	32.101299	44.6898	114.36187	31.6655405	18.019891	112.994362	-69.8521485	16.333121	97.143714
8.571105	19.59388	109.082733	-19.04027	17.598442	105.197128	31.312746	-8.191366	111.229996	32.126881	45.045246	114.55381	31.7198135	18.42694	112.891903	-69.8003535	16.769944	97.502353
8.673753	18.913755	109.099411	-18.991869	18.065786	105.407013	31.408367	-7.718097	110.901932	32.162033	45.45792	114.723015	31.7852	18.8699115	112.8124735	-69.768938	17.2616605	98.0015525
8.664085	18.216204	109.12558	-18.94496	18.543495	105.63781	31.490749	-7.241649	110.691467	32.214634	45.867355	114.833176	31.8526915	19.312853	112.7623215	-69.7426115	17.774137	98.5132985
8.531055	17.134384	109.189514	-18.895292	19.181734	105.990692	31.580147	-6.582101	110.582115	32.192589	46.442352	114.848412	31.886368	19.9301255	112.7152635	-69.676952	18.4333425	99.2661205
8.340755	16.399366	109.211586	-18.849854	19.484344	106.166565	31.623402	-6.227724	110.630859	32.198368	46.762779	114.76355	31.910885	20.2675275	112.6972045	-69.610593	18.7011605	99.6359255
8.123737	15.533261	109.19162	-18.823696	19.678797	106.308456	31.691715	-5.953549	110.714195	32.224831	47.024746	114.687683	31.958273	20.5355985	112.700939	-69.605665	18.8219955	99.915973
7.827751	14.678621	109.076485	-18.778969	19.833384	106.359161	31.820995	-5.754927	110.752533	32.210861	47.270279	114.576675	32.015928	20.757676	112.664604	-69.573866	18.909092	100.053718
7.487354	13.816304	108.889664	-18.680134	19.952847	106.288597	31.940845	-5.532997	110.701546	32.181679	47.498577	114.279366	32.061262	20.98279	112.490456	-69.42153	18.922904	100.086738
7.105745	12.959437	108.557907	-18.581627	20.069801	106.091713	32.082504	-5.283164	110.521141	32.144554	47.683804	113.710007	32.113529	21.20032	112.115574	-69.276783	18.939282	100.067852
6.674387	12.026678	108.074425	-18.477526	20.214624	105.760956	32.222462	-5.030187	110.189034	32.075588	47.859062	112.971329	32.149025	21.4144375	111.5801815	-69.104077	19.0148105	99.9417305
5.937813	10.672976	107.114708	-18.309208	20.450935	105.024124	32.403385	-4.618114	109.398308	31.896744	48.058102	111.233269	32.1500645	21.719994	110.3157885	-68.7684805	19.181876	99.7324595
5.383602	9.766022	106.255363	-18.161329	20.609739	104.371704	32.482315	-4.347782	108.662964	31.767059	48.227272	109.862648	32.124687	21.939745	109.262806	-68.447345	19.279733	99.480602
4.787522	8.864254	105.313538	-18.009422	20.733061	103.60627	32.53138	-4.146366	107.789978	31.639454	48.316242	108.371941	32.085417	22.084938	108.0809595	-68.104261	19.381184	99.1315805
4.162697	7.936163	104.331329	-17.844646	20.782681	102.812531	32.528622	-3.986578	106.827232	31.496424	48.34771	106.946732	32.012523	22.180566	106.886982	-67.701815	19.384796	98.73808
3.498118	6.99207	103.371117	-17.702703	20.794531	102.116631	32.504036	-3.932101	105.743233	31.354317	48.341297	105.740189	31.9291765	22.204598	105.741711	-67.3345825	19.384464	98.491551
2.832026	6.034607	102.509308	-17.533672	20.770222	101.525452	32.431393	-3.876658	104.733643	31.302797	48.314857	104.699753	31.867095	22.2190995	104.716698	-66.934439	19.3213445	98.334206
2.087085	5.134808	101.768387	-17.401386	20.814884	101.028954	32.347359	-3.794815	103.85833	31.268179	48.334358	103.838173	31.807769	22.2697715	103.8482515	-66.610541	19.3599965	98.2096565
0.938052	3.73895	101.001656	-17.294083	20.924938	100.41156	32.218975	-3.76178	102.950409	31.147503	48.383789	102.699066	31.683239	22.3110045	102.8247375	-66.271405	19.5388715	97.9983825
0.138457	2.83036	100.533508	-17.289696	20.965471	99.861298	32.102089	-3.775599	102.600876	31.057846	48.358978	101.951393	31.5799675	22.2916895	102.2761345	-66.1593595	19.6392525	97.4464615
-0.694889	1.940908	99.980293	-17.308907	20.879572	99.140259	32.028244	-3.83371	102.345482	30.906725	48.318558	101.387093	31.4674845	22.242424	101.8662875	-66.0852985	19.51672	96.4142305
-1.527816	0.987297	99.295219	-17.374956	20.708122	98.256836	31.957882	-3.955738	102.099022	30.761013	48.225079	100.964584	31.3594475	22.1346705	101.531803	-66.1093595	19.2815735	94.981869
-2.362942	0.037532	98.51149	-17.37114	20.503735	97.280289	31.907719	-4.080117	101.774239	30.628113	48.143948	100.443459	31.267916	22.0319155	101.108849	-66.010196	18.9755545	93.451729
-3.21399	-0.878551	97.740311	-17.345531	20.340363	96.398102	31.893799	-4.197805	101.366867	30.523294	48.008804	99.750359	31.2085465	21.9054995	100.558613	-65.8996085	18.7752265	92.237591
-4.082153	-1.76973	97.079597	-17.235332	20.17296	95.715042	31.900126	-4.353689	100.837944	30.514887	47.885406	99.006203	31.2075065	21.7658585	99.9220735	-65.6781705	18.5800615	91.5080105
-5.484482	-3.091942	96.291077	-17.064568	20.058266	94.935936	31.91853	-4.54028	100.056305	30.617428	47.699879	97.790245	31.267979	21.5797995	98.923275	-65.397115	18.5367325	90.948597
-6.486514	-3.914036	95.831299	-16.965969	19.99527	94.510193	31.907154	-4.687892	99.485657	30.681055	47.580421	97.034576	31.2941045	21.4462645	98.2601165	-65.2260425	18.5442755	90.7602695
-7.483507	-4.729232	95.422859	-16.830774	19.898787	94.120667	31.895996	-4.834283	98.932487	30.766689	47.412422	96.245605	31.3313425	21.2890695	97.589046	-64.9928905	18.5085045	90.652288
-8.528255	-5.552664	94.996704	-16.7085	19.775066	93.705215	31.910976	-4.974858	98.438545	30.791355	47.248997	95.485596	31.3511655	21.1370695	96.9620705	-64.7681655	18.4130625	90.4483595
-9.614303	-6.354389	94.661781	-16.60157	19.595551	93.273567	31.938496	-5.150458	98.081627	30.842176	47.049438	94.775452	31.390336	20.94949	96.4285395	-64.593476	18.241612	90.1185945
-10.728228	-7.133387	94.425598	-16.466322	19.364283	92.86853	32.000999	-5.376575	97.831886	30.931892	46.792091	94.036041	31.4664455	20.707758	95.9339635	-64.3990895	18.020808	89.8030965
-11.877501	-7.876935	94.240257	-16.359251	19.072214	92.522797	32.080601	-5.625512	97.608444	30.983561	46.489391	93.30069	31.532081	20.4319395	95.454567	-64.250583	17.7124885	89.591027
-13.683107	-8.942881	94.089012	-16.204458	18.609959	92.041931	32.134186	-6.096931	97.404549	31.140078	45.955624	92.282806	31.637132	19.9293465	94.8436775	-64.046048	17.2905715	89.2401845
-14.916879	-9.595501	94.20813	-16.076344	18.222536	91.923515	32.128441	-6.483778	97.339516	31.27346	45.484196	91.581818	31.7009505	19.500209	94.460667	-63.8536385	16.944863	89.386363
-16.212477	-10.176492	94.570534	-15.972163	17.828032	91.962311	32.134899	-6.945568	97.428551	31.431917	44.909618	91.009735	31.783408	18.982025	94.219143	-63.727734	16.674039	89.705479
-17.565466	-10.690373	95.111809	-15.893623	17.419062	92.198303	32.10902	-7.450098	97.682686	31.566551	44.294048	90.507362	31.8377855	18.421975	94.095024	-63.6250315	16.416149	90.301582
-18.914017	-11.099261	95.855629	-15.880209	16.985903	92.577797	32.036133	-7.985504	98.054817	31.681179	43.635223	90.169273	31.858656	17.8248595	94.112045	-63.619074	16.1469465	91.043549
-20.315222	-11.44376	96.701805	-15.890821	16.539024	93.092438	31.946728	-8.536704	98.474083	31.750151	42.979588	89.945641	31.8484395	17.221442	94.209862	-63.6300815	15.856606	91.975014
-21.743982	-11.660353	97.585312	-15.919948	16.113428	93.701988	31.850239	-9.095344	98.905411	31.790234	42.314381	89.837059	31.8202365	16.6095185	94.371235	-63.6601325	15.6173375	93.032741
-23.844696	-11.830714	98.744194	-15.981157	15.461238	94.616348	31.752411	-9.880916	99.555115	31.756166	41.426079	89.978012	31.7542885	15.7725815	94.7665635	-63.7166025	15.1498945	94.4661325
-25.23708	-11.834856	99.216751	-16.003572	14.995625	95.117935	31.721554	-10.315894	99.869942	31.775871	41.011002	90.225372	31.7487125	15.347554	95.047657	-63.7558565	14.643696	95.188213
-26.620796	-11.772975	99.417938	-16.001266	14.583184	95.506729	31.746027	-10.664619	99.994972	31.732464	40.733738	90.639168	31.7392455	15.0345595	95.31707	-63.7417775	14.1318085	95.696388
-27.977106	-11.597448	99.414673	-15.98292	14.299867	95.786552	31.80587	-10.924458	99.946304	31.782818	40.599163	90.966484	31.794344	14.8373525	95.456394	-63.760184	13.7623815	96.11671
-29.370466	-11.248144	99.368652	-15.959315	14.116687	95.984253	31.85944	-11.028095	99.757179	31.730318	40.572777	91.282013	31.794879	14.772341	95.519596	-63.713509	13.461033	96.44891
-30.730778	-10.802633	99.278465	-15.921447	14.0331	96.160919	31.927485	-11.067824	99.389717	31.742863	40.63493	91.445808	31.835174	14.783553	95.4177625	-63.678068	13.282647	96.9040755
-32.085182	-10.236881	99.291656	-15.942289	14.044876	96.436523	31.893333	-11.021572	99.004181	31.662655	40.765305	91.647926	31.777994	14.8718665	95.3260535	-63.662572	13.2178855	97.5469925
-34.181442	-9.120688	99.814575	-16.066002	14.083855	97.146812	31.754494	-10.927634	98.450706	31.479116	40.925663	91.982262	31.616805	14.9990145	95.216484	-63.748809	13.1686955	99.07714
-35.513344	-8.28089	100.443291	-16.221754	14.079082	97.838646	31.562706	-10.887516	98.177628	31.248014	40.991165	92.262421	31.40536	15.0518245	95.2200245	-63.848868	13.1063395	100.4572675
-36.927189	-7.377363	101.345016	-16.441885	14.012983	98.66185	31.319294	-10.886488	98.007195	30.976709	41.023018	92.639542	31.1480015	15.068265	95.3233685	-64.0317715	12.957701	102.0003315
-38.286098	-6.431862	102.362915	-16.695072	13.96427	99.564735	31.006741	-10.888275	98.00193	30.666784	41.028831	93.051819	30.8367625	15.070278	95.5268745	-64.2269065	12.858262	103.6025955
-39.555378	-5.389319	103.387901	-16.952938	13.886277	100.45594	30.7157	-10.911467	98.082207	30.348009	41.009884	93.439522	30.5318545	15.0492085	95.7608645	-64.4377305	12.7233455	105.1510155
-40.741383	-4.335044	104.355026	-17.155664	13.763497	101.26902	30.518869	-10.914351	98.193092	30.029415	40.980957	93.906593	30.274142	15.033303	96.0498425	-64.58547	12.493691	106.4881975
-41.983761	-3.210604	105.139687	-17.387161	13.61138	102.012238	30.320141	-10.905016	98.251518	29.754908	40.982758	94.52301	30.0375245	15.038871	96.387264	-64.8118465	12.183889	107.637212
-43.463547	-1.451007	106.456863	-17.543074	13.469479	103.183624	29.967752	-10.884907	98.188148	29.476622	41.060429	95.450211	29.722187	15.087761	96.8191795	-64.808335	11.851197	109.5480685
-44.455009	-0.247697	107.337105	-17.537689	13.432539	103.896507	29.879957	-10.802544	98.024246	29.395231	41.162426	95.96537	29.637594	15.179941	96.994808	-64.712972	11.685137	110.798206
-45.189308	1.028929	108.112465	-17.43062	13.446416	104.475693	29.94236	-10.703375	97.833832	29.38126	41.290352	96.30954	29.66181	15.2934885	97.071686	-64.52305	11.5993435	111.8797
-45.84581	2.329665	108.789551	-17.208683	13.47941	104.866318	30.054173	-10.564892	97.518242	29.451244	41.452137	96.545937	29.7527085	15.4436225	97.0320895	-64.1700745	11.5151975	112.7005465
-46.519291	3.621189	109.272835	-16.961851	13.523223	105.145683	30.183044	-10.425683	97.167168	29.577116	41.605862	96.723465	29.88008	15.5900895	96.9453165	-63.803782	11.4563565	113.3460495
-46.889446	4.978203	109.732437	-16.728491	13.641061	105.388321	30.293354	-10.254344	96.863297	29.701265	41.752316	96.957458	29.9973095	15.748986	96.9103775	-63.4542915	11.533136	113.8662645
-47.149349	6.396157	110.197891	-16.57214	13.706361	105.660606	30.367752	-10.134659	96.653831	29.830647	41.871075	97.281555	30.0991995	15.868208	96.967693	-63.2434795	11.544514	114.353519
-47.651665	8.325698	110.876671	-16.422083	13.772858	106.15773	30.408794	-10.030789	96.581947	29.905966	41.951351	97.970428	30.15738	15.960281	97.2761875	-63.001546	11.585435	115.0392725
-47.792828	9.579163	111.24984	-16.426018	13.741801	106.486389	30.394825	-10.052377	96.673302	29.900249	41.907925	98.539726	30.147537	15.927774	97.606514	-62.999573	11.555828	115.366264
-47.862194	10.84741	111.558464	-16.481873	13.63826	106.794525	30.31468	-10.091689	96.849312	29.937559	41.865997	99.15284	30.1261195	15.887154	98.001076	-63.0898655	11.389366	115.587974
-47.844868	12.08556	111.797203	-16.591156	13.622503	107.114838	30.247679	-10.130589	97.078224	29.952166	41.831001	99.772247	30.0999225	15.850206	98.4252355	-63.2822345	11.3948	115.8044405
-47.762852	13.373105	111.949089	-16.644869	13.607146	107.341995	30.253798	-10.212491	97.377312	30.053738	41.77887	100.306892	30.153768	15.7831895	98.842102	-63.443506	11.4311025	115.841888
-47.47504	14.581293	112.058685	-16.580368	13.550314	107.495583	30.358707	-10.335233	97.600349	30.245659	41.713924	100.657104	30.302183	15.6893455	99.1287265	-63.462919	11.4112825	115.8624395
-47.071495	15.761338	112.089691	-16.426395	13.44715	107.567558	30.49592	-10.530685	97.668663	30.494774	41.574448	100.88855	30.495347	15.5218815	99.2786065	-63.348137	11.3724185	115.8565095
-46.309521	17.515841	112.049934	-16.155165	13.19486	107.602982	30.676851	-10.841052	97.750488	30.887499	41.319054	101.185822	30.782175	15.239001	99.468155	-63.092505	11.150719	115.737809
-45.587864	18.61198	111.893234	-16.04406	13.070795	107.577721	30.794201	-11.06463	97.776237	31.154268	41.112919	101.419067	30.9742345	15.0241445	99.597652	-63.0623545	11.1174455	115.55779
-44.856255	19.741213	111.557076	-16.001043	12.924147	107.496681	30.843908	-11.281648	97.929504	31.36879	40.949173	101.79528	31.106349	14.8337625	99.862392	-63.108435	11.0145315	115.13097
-44.108185	20.871429	111.058334	-16.040981	12.824498	107.32325	30.945543	-11.463391	98.112717	31.580278	40.823215	102.270142	31.2629105	14.679912	100.1914295	-63.3448725	10.969084	114.4550705
-43.141708	21.920599	110.510651	-15.966768	12.654294	107.075333	31.116936	-11.611682	98.232376	31.824572	40.687981	102.811111	31.470754	14.5381495	100.5217435	-63.40429	10.7704385	113.6289225
-42.099476	22.976551	109.880814	-15.813992	12.505876	106.764893	31.350666	-11.818014	98.338768	32.194366	40.575851	103.376053	31.772516	14.3789185	100.8574105	-63.4005	10.6328335	112.6723755
-41.010212	23.989202	109.313545	-15.569228	12.329144	106.48233	31.669441	-12.027354	98.564522	32.621235	40.502392	103.981087	32.145338	14.237519	101.2728045	-63.283794	10.420769	111.6918555
-39.127937	25.469955	108.472733	-15.280372	12.140406	106.125053	32.194401	-12.313699	99.063217	33.315647	39.725258	105.076218	32.755024	13.7057795	102.0697175	-63.315768	10.5750325	110.1803885
-37.823147	26.441616	108.076012	-15.169361	12.064779	105.991745	32.521862	-12.419032	99.580246	33.661385	40.245975	105.768517	33.0916235	13.9134715	102.6743815	-63.4303455	10.2160865	109.3091085
-36.57362	27.355558	107.909462	-15.133307	12.082013	106.006882	32.827263	-12.403906	100.012955	33.881741	40.2687	106.607819	33.354502	13.932397	103.310387	-63.621116	10.231629	108.703377
-35.25338	28.285295	107.814667	-15.107201	12.191265	106.144592	33.046616	-12.324479	100.518127	34.059204	39.812305	107.412971	33.55291	13.743913	103.965549	-63.767312	10.638617	108.323635
-33.900566	29.167953	107.70179	-15.145895	12.297759	106.269585	33.237377	-12.281954	101.101982	34.171555	39.920269	107.823715	33.704466	13.8191575	104.4628485	-63.996256	10.7763605	108.0763215
-32.563381	30.022038	107.462692	-15.180842	12.353674	106.235695	33.388412	-12.328358	101.601364	34.207283	39.944378	108.002975	33.7978475	13.80801	104.8021695	-64.1595315	10.899338	107.6692205
-31.168833	30.851994	107.139229	-15.25677	12.353618	106.098473	33.443398	-12.404689	101.900902	34.227005	39.912163	107.91732	33.8352015	13.753737	104.909111	-64.3487415	10.953499	107.287835
-29.070652	31.898621	106.905434	-15.166673	12.170641	105.872086	33.454464	-12.589058	101.820076	34.299923	39.710232	107.543686	33.8771935	13.560587	104.681881	-64.2105395	10.780695	107.062291
-27.644983	32.561306	106.880295	-15.044334	11.982167	105.803131	33.497437	-12.761887	101.672722	34.417683	39.507027	107.372353	33.95756	13.37257	104.5225375	-64.046228	10.591764	107.0837245
-26.157171	33.153336	106.978737	-14.919305	11.762836	105.856812	33.541004	-12.963433	101.659012	34.591888	39.31617	107.480537	34.066446	13.1763685	104.5697745	-63.905056	10.3493035	107.1438495
-24.716726	33.70332	107.271812	-14.799559	11.528261	106.02478	33.629162	-13.161044	101.774338	34.779602	39.684147	107.838753	34.204382	13.2615515	104.8065455	-63.8035	9.7949705	107.2430145
-23.261026	34.278484	107.68528	-14.746383	11.350508	106.269386	33.703728	-13.339848	101.98867	34.976406	39.528519	108.459892	34.340067	13.0943355	105.224281	-63.832833	9.6066805	107.314491
-21.971958	34.821362	108.190956	-14.770931	11.239524	106.548759	33.749432	-13.444546	102.308121	35.161758	39.419376	109.191299	34.455595	12.987415	105.74971	-63.997457	9.491633	107.347808
-20.410452	35.271107	108.552956	-14.828857	11.184389	106.835045	33.801384	-13.549074	102.75341	35.332092	39.337425	109.983658	34.566738	12.8941755	106.368534	-64.224452	9.4746025	107.301556
-18.307758	35.962059	109.198868	-14.937359	11.129105	107.187096	33.931904	-13.666761	103.556702	35.529964	39.319843	111.308983	34.730934	12.826541	107.4328425	-64.605652	9.431669	106.9413495
-16.913948	36.372124	109.707603	-14.96212	11.072508	107.43309	34.080502	-13.67493	104.078087	35.755653	39.295555	112.21067	34.9180775	12.8103125	108.1443785	-64.8423175	9.3347035	106.7218015
-15.463068	36.687122	110.216675	-14.852283	11.068708	107.658943	34.332172	-13.669258	104.474998	35.989876	39.379871	113.072563	35.161024	12.8553065	108.7737805	-64.86559	9.2821095	106.5441055
-14.046184	36.938019	110.667465	-14.704494	11.030312	107.817711	34.64764	-13.617865	104.798248	36.258266	39.444904	113.827408	35.452953	12.9135195	109.312828	-64.861941	9.1471045	106.322594
-12.643451	37.143646	111.141563	-14.503662	11.03702	107.928993	35.042889	-13.49055	105.042435	36.552708	39.500694	114.471245	35.7977985	13.005072	109.75684	-64.8051225	9.068968	106.101146
-11.206511	37.200848	111.581123	-14.220532	11.076128	108.066956	35.480995	-13.32923	105.250443	36.867096	39.641273	115.051117	36.1740455	13.1560215	110.15078	-64.6151095	8.9962345	105.983132
-9.831171	37.31155	111.956169	-13.910728	11.139746	108.22641	35.94862	-13.176296	105.447731	37.222759	39.759861	115.620575	36.5856895	13.2917825	110.534153	-64.4071455	8.9877095	105.918667
-7.76941	37.214317	112.577019	-13.470474	11.285752	108.602127	36.602573	-13.035568	105.995216	37.796429	39.94635	116.450706	37.199501	13.455391	111.222961	-64.140449	9.116113	105.981293
-6.503916	37.040997	112.963852	-13.259879	11.42423	108.977592	36.963699	-13.008492	106.499908	38.192722	40.013046	116.977264	37.5782105	13.502277	111.738586	-64.0979685	9.346183	106.216598
-5.216252	36.768333	113.34726	-13.093975	11.585036	109.480896	37.220181	-13.008488	107.071449	38.555866	40.028164	117.373405	37.8880235	13.509838	112.222427	-64.0759735	9.660234	106.739365
-3.998487	36.418003	113.661812	-13.064088	11.778564	109.946251	37.331451	-13.052856	107.607307	38.818764	40.044163	117.617378	38.0751075	13.4956535	112.6123425	-64.2032835	10.0614745	107.2801595
-2.803908	35.970081	113.918861	-12.98597	11.858424	110.335182	37.354801	-13.125239	108.012947	39.006119	39.970108	117.745529	38.18046	13.4224345	112.879238	-64.1524	10.2944135	107.791126
-1.724956	35.431572	114.106606	-12.976564	11.923329	110.696938	37.279816	-13.209496	108.366104	39.169239	39.839169	117.824303	38.2245275	13.3148365	113.0952035	-64.1776555	10.5318215	108.2986725
-0.57268	34.8493	114.170692	-12.989423	11.969584	110.993706	37.19865	-13.355534	108.697739	39.315365	39.709896	117.862404	38.2570075	13.177181	113.2800715	-64.2358535	10.761987	108.7073405
1.03659	33.758972	114.367783	-13.011066	12.091652	111.433777	37.078972	-13.565961	109.206009	39.511856	39.496521	117.920792	38.295414	12.96528	113.5634005	-64.317546	11.218024	109.3041535
2.025578	32.987236	114.513306	-13.000636	12.107626	111.831985	37.016331	-13.680996	109.576836	39.652927	39.385086	117.939507	38.334629	12.852045	113.7581715	-64.335901	11.363207	109.9057985
3.076468	32.160183	114.567604	-12.986651	12.28276	112.151108	36.974548	-13.803503	109.956871	39.799915	39.29908	117.903175	38.3872315	12.7477885	113.930023	-64.3605335	11.8177315	110.372193
4.082046	31.210709	114.657745	-12.93282	12.38371	112.56086	36.924564	-13.93689	110.389801	39.963615	39.2099	117.888626	38.4440895	12.636505	114.1392135	-64.3097295	12.130915	110.9825065
5.095947	30.269596	114.745903	-12.889454	12.469519	112.888374	36.90427	-14.078061	110.859444	40.138672	39.124149	117.900017	38.521471	12.523044	114.3797305	-64.300379	12.415994	111.3970175
6.068846	29.22644	114.81575	-12.878187	12.534821	113.189674	36.899345	-14.224998	111.344505	40.287254	39.047428	117.929443	38.5932995	12.411215	114.636974	-64.3496735	12.658427	111.742374
7.02598	28.163471	114.873016	-12.851913	12.593153	113.404572	36.925034	-14.391488	111.765144	40.398319	38.941582	118.0019	38.6616765	12.275047	114.883522	-64.3655025	12.911259	111.925622
8.499316	26.516899	114.87886	-12.760022	12.553501	113.476921	36.984493	-14.711696	112.346634	40.60133	38.754539	117.993332	38.7929115	12.0214215	115.169983	-64.3129555	13.0855805	111.783859
9.476916	25.441751	114.781425	-12.696711	12.548415	113.380875	37.089165	-14.858548	112.586403	40.727539	38.676167	117.994514	38.908352	11.9088095	115.2904585	-64.301774	13.1880205	111.4712915
10.425554	24.306711	114.59893	-12.577096	12.5665	113.142754	37.266945	-14.953053	112.685684	40.842232	38.651691	117.963745	39.0545885	11.849319	115.3247145	-64.2087805	13.283681	110.9607935
11.412837	23.21376	114.300072	-12.397985	12.663749	112.767044	37.501297	-14.981824	112.664032	40.942684	38.664707	117.794144	39.2219905	11.8414415	115.229088	-64.0179605	13.4860565	110.305
12.417316	22.133242	113.874985	-12.071937	12.698925	112.219559	37.733185	-14.957936	112.453888	41.09964	38.682983	117.49382	39.4164125	11.8625235	114.973854	-63.5602865	13.5353265	109.465264
13.381992	21.024609	113.249985	-11.705366	12.919055	111.699036	37.947403	-14.876109	112.174919	41.284615	38.726849	116.887581	39.616009	11.92537	114.53125	-63.026741	13.91274	108.866822
14.395623	19.927139	112.629738	-11.328002	13.146637	111.245979	38.110733	-14.760468	111.808304	41.503143	38.780972	115.9608	39.806938	12.010252	113.884552	-62.462942	14.283022	108.607406
15.837	18.267962	111.807182	-10.835701	13.393476	110.739723	38.303612	-14.49621	111.13652	41.713547	38.714455	114.682793	40.0085795	12.1091225	112.9096565	-61.6799815	14.6778295	108.5697895
16.733173	17.149626	111.334297	-10.60501	13.457478	110.477661	38.391956	-14.341943	110.687508	41.747971	38.693951	113.913391	40.0699635	12.176004	112.3004495	-61.2799835	14.738952	108.6548725
17.643236	16.108015	110.843277	-10.435457	13.571699	110.184357	38.41927	-14.139593	110.172272	41.714424	38.821095	113.231041	40.066847	12.340751	111.7016565	-60.937761	14.802647	108.6670575
18.560831	15.054111	110.302307	-10.308896	13.676247	109.800873	38.423637	-13.885286	109.572693	42.028542	38.747795	112.336823	40.2260895	12.4312545	110.954758	-60.8438815	14.9212395	108.646988
19.396458	14.059198	109.641876	-10.191629	13.887368	109.287308	38.384499	-13.601303	108.935616	41.90234	38.899857	111.520172	40.1434195	12.649277	110.227894	-60.5266775	15.125459	108.346722
20.295065	13.07533	108.931877	-10.078207	14.047505	108.612801	38.406635	-13.307622	108.250252	41.824112	39.031593	110.730553	40.1153735	12.8619855	109.4904025	-60.2717875	15.2330245	107.7351995
21.22716	12.096019	108.222832	-9.959136	14.174743	107.759789	38.512844	-13.079103	107.742332	41.346478	39.290066	110.080505	39.929661	13.1054815	108.9114185	-59.847933	15.2440045	106.6081595
22.606657	10.669342	106.9944	-9.627698	14.245876	105.957153	38.773361	-12.776248	107.070793	41.718082	39.265991	108.529198	40.2457215	13.2448715	107.7999955	-59.5011175	15.2468805	104.1143105
23.60148	9.70063	106.074417	-9.351698	14.157015	104.544708	39.01767	-12.683189	106.545219	41.752701	39.182453	107.537903	40.3851855	13.249632	107.041561	-59.0885815	15.064398	102.047855
24.578072	8.764943	105.143227	-9.007633	14.02204	103.074158	39.213291	-12.640515	106.011818	41.847275	39.053757	106.411469	40.530283	13.206621	106.2116435	-58.545549	14.837459	99.9366725
25.516933	7.882567	104.334595	-8.610573	13.863057	101.728691	39.45475	-12.72437	105.530525	41.59029	39.061798	105.751335	40.52252	13.168714	105.64093	-57.743666	14.5574	97.816452
26.38446	7.031311	103.952858	-8.185149	13.633932	100.609711	39.695816	-12.862806	105.562637	41.83099	38.821938	105.20697	40.763403	12.979566	105.3848035	-57.133701	14.288298	95.8346185
27.201069	6.262297	103.925323	-7.83897	13.432838	99.721298	39.876537	-13.020576	105.882965	42.089775	38.666023	105.117676	40.983156	12.8227235	105.5003205	-56.661096	14.0429525	93.9422755
27.93856	5.591439	104.070793	-7.543801	13.246541	98.978012	40.045975	-13.178851	106.275467	42.291992	38.551159	105.303764	41.1689835	12.686154	105.7896155	-56.2565855	13.806928	92.1664085
28.778088	4.773116	104.284325	-7.195511	12.983171	98.017761	40.227253	-13.258868	106.706223	42.41433	38.462761	105.696716	41.3207915	12.6019465	106.2014695	-55.7118135	13.3643955	89.8340525
29.206684	4.363084	104.434776	-7.013036	12.890776	97.416267	40.341831	-13.225567	106.93792	42.429974	38.513367	106.018913	41.3859025	12.6439	106.4784165	-55.4119745	13.137652	88.3541175
29.51206	4.06265	104.516579	-6.851727	12.951383	96.904373	40.427017	-13.136684	107.069206	42.479446	38.625084	106.304764	41.4532315	12.7442	106.686985	-55.1566855	13.158566	87.121761
29.666849	3.798002	104.486977	-6.670051	13.108214	96.508507	40.495083	-12.99939	107.057281	42.585533	38.766705	106.495544	41.540308	12.8836575	106.7764125	-54.88041	13.3327705	86.2406015
29.735106	3.621442	104.335129	-6.538734	13.363436	96.316681	40.543324	-12.797046	106.841171	42.705845	38.933136	106.57016	41.6245845	13.068045	106.7056655	-54.7020525	13.658827	85.9276965
29.642075	3.488679	104.103264	-6.490741	13.691553	96.206108	40.594383	-12.553308	106.511688	42.786949	39.18	106.628227	41.690666	13.313346	106.5699575	-54.672148	14.06976	85.8422585
29.424217	3.417353	103.769257	-6.522123	14.048733	96.183571	40.671101	-12.262798	106.003021	42.767769	39.532394	106.7369	41.719435	13.634798	106.3699605	-54.763681	14.462668	85.9971815
28.799191	3.26752	103.128326	-6.674026	14.61744	96.281448	40.760574	-11.685106	105.065987	42.602444	40.1217	106.813301	41.681509	14.218297	105.939644	-55.029561	15.016583	86.623252
28.248072	3.144829	102.590431	-6.762542	14.976769	96.307884	40.806995	-11.308609	104.386307	42.476307	40.550388	106.857811	41.641651	14.6208895	105.622059	-55.166735	15.3326485	86.993709
27.537235	3.041116	102.051186	-6.854105	15.346785	96.311256	40.8853	-10.951576	103.747475	42.391171	41.016468	106.81324	41.6382355	15.032446	105.2803575	-55.3464455	15.661124	87.3421545
26.772144	2.88864	101.438156	-6.895253	15.675881	96.29319	40.974731	-10.631249	103.160843	42.401993	41.47929	106.584999	41.688362	15.4240205	104.872921	-55.478868	15.9277415	87.713459
25.947989	2.709565	100.834953	-6.876137	15.94207	96.311897	41.129665	-10.329016	102.559898	42.432438	41.85928	106.108215	41.7810515	15.765132	104.3340565	-55.5333255	16.119008	88.2897375
24.969019	2.398278	100.24575	-6.844874	16.128839	96.339462	41.349957	-10.098188	102.060303	42.516567	42.189102	105.542564	41.933262	16.045457	103.8014335	-55.62301	16.212221	88.8774905
23.857864	2.072589	99.848213	-6.828654	16.273775	96.355026	41.47324	-9.87231	101.736237	42.531033	42.474579	104.987785	42.0021365	16.3011345	103.362011	-55.6594445	16.2464155	89.348041
22.049839	1.516874	99.370682	-6.844196	16.4473	96.412331	41.565742	-9.710437	101.49794	42.503429	42.771313	103.883995	42.0345855	16.530438	102.6909675	-55.7229775	16.364162	90.1336945
20.706903	0.977366	99.154663	-6.876139	16.5306	96.56163	41.510403	-9.661858	101.374779	42.390228	42.728516	102.840759	41.9503155	16.533329	102.107769	-55.7025935	16.527871	91.015491
19.273767	0.462402	99.175529	-6.960092	16.604052	96.974785	41.299831	-9.658778	101.291069	42.198647	42.649124	101.72963	41.749239	16.495173	101.5103495	-55.669423	16.712931	92.4392205
17.761316	-0.082911	99.334587	-7.11669	16.663174	97.647011	40.996273	-9.776638	101.169991	42.007378	42.472477	100.54866	41.5018255	16.3479195	100.8593255	-55.7352055	16.9784285	94.4346965
16.164412	-0.683457	99.489143	-7.330199	16.708269	98.411118	40.551083	-9.890463	100.721001	41.729645	42.176384	99.175903	41.140364	16.1429605	99.948452	-55.800762	17.2735775	96.873784
14.574673	-1.253594	99.609573	-7.539298	16.650238	99.064102	40.00219	-10.111392	100.149834	41.331764	41.856453	97.812424	40.666977	15.8725305	98.981129	-55.745573	17.4279455	99.147075
13.034992	-1.843085	99.777512	-7.795361	16.519897	99.542862	39.441765	-10.372676	99.729469	40.895725	41.53503	96.73259	40.168745	15.581177	98.2310295	-55.759467	17.458617	100.8546945
10.715782	-2.641667	99.896919	-8.307695	16.232283	99.797012	38.728386	-10.735216	99.491432	40.303837	41.093685	95.861267	39.5161115	15.1792345	97.6763495	-56.1315015	17.2853315	101.9176745
9.216208	-3.099844	99.755882	-8.67724	16.021542	99.678787	38.300392	-10.881139	99.139061	39.922569	40.936779	95.65863	39.1114805	15.02782	97.3988455	-56.4659605	17.015264	101.9587285
7.808421	-3.527992	99.408882	-9.044708	15.878296	99.413254	37.955887	-10.89645	98.712448	39.532928	40.915447	95.592896	38.7444075	15.0094985	97.152672	-56.8338235	16.7470935	101.673836
6.426635	-3.849412	98.899147	-9.363962	15.860255	99.013855	37.714294	-10.75823	98.242226	39.20813	41.094532	95.722122	38.461212	15.168151	96.982174	-57.189136	16.552359	101.045536
5.113295	-4.125883	98.267784	-9.628281	16.016783	98.493668	37.570946	-10.464551	97.753593	38.932323	41.443928	95.986336	38.2516345	15.4896885	96.8699645	-57.5081965	16.5438775	100.1173715
3.854075	-4.323781	97.608734	-9.806061	16.280704	97.94117	37.479107	-10.053112	97.318634	38.755466	41.861801	96.243195	38.1172865	15.9043445	96.7809145	-57.7294085	16.6570635	99.1014255
2.704729	-4.515039	96.974319	-9.898642	16.679264	97.465141	37.423737	-9.592877	96.849609	38.649639	42.346317	96.420662	38.036688	16.37672	96.6351355	-57.833972	16.981808	98.2951465
0.985669	-4.74311	96.233391	-9.959957	17.455462	96.948181	37.389183	-8.867589	96.320168	38.541328	43.062317	96.434074	37.9652555	17.097364	96.377121	-57.8851695	17.81356	97.519241
-0.13484	-4.900587	95.826935	-10.040222	17.915266	96.684799	37.300602	-8.405745	96.04985	38.461365	43.51852	96.484596	37.8809835	17.5563875	96.267223	-57.9614275	18.2741445	97.102375
-1.208883	-5.132148	95.509567	-10.143633	18.312727	96.494156	37.189911	-8.030423	95.746788	38.346554	43.919456	96.443054	37.7682325	17.9445165	96.094921	-58.0554985	18.6809375	96.893391
-2.305455	-5.379763	95.276604	-10.300124	18.649717	96.337517	37.005745	-7.72693	95.528214	38.205925	44.215565	96.239708	37.605835	18.2443175	95.883961	-58.206083	19.0551165	96.791073
-3.362382	-5.716712	95.066757	-10.472152	18.901093	96.088074	36.764309	-7.528142	95.427719	38.024708	44.416203	95.945107	37.3945085	18.4440305	95.686413	-58.3388125	19.3581555	96.489735
-4.436443	-6.058113	94.809753	-10.651937	18.988245	95.695831	36.554115	-7.445191	95.422188	37.832153	44.492386	95.551125	37.193134	18.5235975	95.4866565	-58.497008	19.4528925	95.9050055
-5.430672	-6.500052	94.414612	-10.836249	18.918873	95.143631	36.411823	-7.454624	95.38311	37.5975	44.491272	95.185257	37.0046615	18.518324	95.2841835	-58.6771595	19.319422	95.0030785
-6.894179	-7.223704	93.695839	-11.013313	18.64599	94.121994	36.202374	-7.584516	95.300819	37.316109	44.394184	94.479546	36.7592415	18.404834	94.8901825	-58.7858675	18.887146	93.3538055
-7.877375	-7.729651	93.439751	-11.050478	18.421137	93.524155	36.138199	-7.759698	95.28933	37.187435	44.205101	93.761887	36.662817	18.2227015	94.5256085	-58.763773	18.6195725	92.5227015
-8.849808	-8.240293	93.362717	-11.068482	18.146801	93.025826	36.112576	-8.060899	95.431465	37.124344	43.880657	92.938301	36.61846	17.909879	94.184883	-58.755424	18.383723	91.866769
-9.797622	-8.773563	93.383873	-11.063344	17.759274	92.649117	36.073841	-8.445224	95.56282	37.131683	42.859077	92.296082	36.602762	17.2069265	93.929451	-58.72945	18.3116215	91.368783
-10.793265	-9.286865	93.487671	-11.060372	17.31905	92.432388	35.982983	-8.874668	95.639755	37.15189	42.308319	91.662529	36.5674365	16.7168255	93.651142	-58.6881805	17.9212745	91.213634
-11.82053	-9.755624	93.726471	-11.053159	16.934929	92.436119	35.823257	-9.330056	95.675888	37.146141	42.387772	91.055801	36.484699	16.528858	93.3658445	-58.591017	17.341	91.5063935
-12.865703	-10.15063	94.086617	-11.113641	16.628422	92.60482	35.631516	-9.683211	95.767853	37.157974	41.925659	90.725609	36.394745	16.121224	93.246731	-58.622027	17.13562	91.962909
-14.428675	-10.606198	94.793625	-11.277488	16.318111	93.04657	35.348553	-10.061897	95.826111	36.948467	41.363483	90.409294	36.14851	15.650793	93.1177025	-58.703486	16.985429	92.9754375
-15.446345	-10.82046	95.320129	-11.470528	16.135807	93.38121	35.110577	-10.278556	95.908226	36.742081	41.059517	90.232758	35.926329	15.3904805	93.070492	-58.867385	16.8811335	93.691928
-16.433313	-10.988166	95.703949	-11.727936	15.963213	93.618179	34.855469	-10.476559	96.070908	36.511715	40.803459	90.132942	35.683592	15.16345	93.101925	-59.139464	16.762976	94.134433
-17.562147	-11.097107	96.011459	-11.965185	15.785709	93.807709	34.605919	-10.658642	96.24971	36.284061	40.574104	90.093925	35.44499	14.957731	93.1718175	-59.37536	16.613687	94.4436005
-18.540228	-11.163158	96.142754	-12.157969	15.568766	93.884819	34.466225	-10.786413	96.301582	36.084702	40.407688	90.100479	35.2754635	14.8106375	93.2010305	-59.5914015	16.3268945	94.5686075
-19.415836	-11.194468	96.043762	-12.259279	15.333249	93.882683	34.391479	-10.908699	96.226974	35.934811	40.309059	90.157005	35.163145	14.70018	93.1919895	-59.681703	15.966318	94.5733765
-20.289688	-11.160804	95.849419	-12.315617	15.162821	93.818214	34.383896	-10.966655	96.064056	35.836166	40.296982	90.217384	35.110031	14.6651635	93.14072	-59.741265	15.6604785	94.495708
-21.613562	-10.873639	95.602875	-12.277247	15.115468	93.720207	34.459675	-10.946014	95.756302	35.771755	40.375187	90.138947	35.115715	14.7145865	92.9476245	-59.670209	15.5163495	94.4927895
-22.504538	-10.583623	95.626549	-12.265679	15.190689	93.738129	34.515224	-10.879672	95.584991	35.754948	40.468014	89.980682	35.135086	14.794171	92.7828365	-59.666444	15.587207	94.6934215
-23.33856	-10.204609	95.771317	-12.267271	15.305006	93.825409	34.470837	-10.768203	95.542435	35.69125	40.541664	89.862633	35.0810435	14.8867305	92.702534	-59.6155855	15.7232815	94.948284
-24.187889	-9.800403	96.03418	-12.360941	15.385588	93.997223	34.390926	-10.760186	95.617928	35.612732	40.550346	89.80706	35.001829	14.89508	92.712494	-59.723711	15.876096	95.281952
-25.04459	-9.321438	96.322098	-12.508319	15.393114	94.197311	34.202255	-10.821375	95.808334	35.511417	40.476715	89.821449	34.856836	14.82767	92.8148915	-59.873474	15.958558	95.5797305
-25.890684	-8.773567	96.666542	-12.673976	15.325221	94.457588	34.012218	-10.966899	95.993767	35.395973	40.328083	89.836884	34.7040955	14.680592	92.9153255	-60.0520475	15.96985	95.9998505
-26.752972	-8.169564	97.054741	-12.840171	15.222287	94.734726	33.78297	-11.148972	96.185822	35.246117	40.113117	89.821098	34.5145435	14.4820725	93.00346	-60.1948855	15.9625015	96.465992
-28.005615	-7.172718	97.622398	-13.045791	15.02831	95.13282	33.494354	-11.502414	96.470299	35.089157	39.73217	89.737877	34.2917555	14.114878	93.104088	-60.3833375	15.941742	97.161552
-28.772438	-6.407616	97.905037	-13.165778	14.849575	95.368431	33.329506	-11.75889	96.674294	34.998451	39.469833	89.72908	34.1639785	13.8554715	93.201687	-60.4955345	15.8436785	97.535175
-29.506783	-5.570895	98.038254	-13.231939	14.625841	95.582565	33.216316	-12.007597	96.835594	34.927986	39.212009	89.787933	34.072151	13.602206	93.3117635	-60.536029	15.649476	97.8533665
-30.194885	-4.674367	98.104492	-13.279094	14.384213	95.723427	33.168983	-12.243922	96.952377	34.890705	39.00602	89.913353	34.029844	13.381049	93.432865	-60.588032	15.387377	98.013989
-30.909994	-3.745117	97.930695	-13.300605	14.161912	95.759377	33.128807	-12.45615	97.01403	34.863983	38.832985	90.070572	33.996395	13.1884175	93.542301	-60.597605	15.1354065	97.976453
-31.504669	-2.690163	97.580223	-13.292146	13.96926	95.714134	33.135674	-12.63289	97.010132	34.909027	38.715797	90.209351	34.0223505	13.0414535	93.6097415	-60.6066425	14.8970665	97.8185265
-32.108337	-1.527138	97.130898	-13.253856	13.828273	95.569977	33.173527	-12.737579	96.873924	34.963669	38.679333	90.362885	34.068598	12.970877	93.6184045	-60.57631	14.685669	97.5215495
-33.028236	0.315331	95.965836	-13.16451	13.727551	95.104935	33.28767	-12.680963	96.334259	35.048046	38.874622	90.814217	34.167858	13.0968295	93.574238	-60.496878	14.3582725	96.635632
-33.587349	1.645966	95.017265	-13.057168	13.796553	94.658821	33.407204	-12.459436	95.709953	35.105934	39.248714	91.237457	34.256569	13.394639	93.473705	-60.370905	14.198467	95.843937
-34.15731	3.088795	94.16993	-12.893195	14.055432	94.214989	33.592247	-12.055925	94.983116	35.188	39.731522	91.597061	34.3901235	13.8377985	93.2900885	-60.1765135	14.2730655	95.1398895
-34.620213	4.639167	93.685028	-12.675317	14.475276	93.914948	33.781746	-11.595318	94.327927	35.297852	40.212585	91.761955	34.539799	14.3086335	93.044941	-59.890433	14.6419185	94.784955
-35.183064	6.260937	93.673683	-12.46284	14.921996	93.917397	33.957516	-11.207676	93.885284	35.406639	40.574219	91.76738	34.6820775	14.6832715	92.826332	-59.6077575	15.1607205	95.008462
-35.798378	7.881823	94.190025	-12.334377	15.31913	94.267212	34.017292	-10.99544	93.727242	35.529819	40.786247	91.751854	34.7735555	14.8954035	92.739548	-59.4423095	15.7428565	95.794876
-36.368664	9.482889	95.117996	-12.305544	15.542137	94.928711	33.960503	-10.935234	93.693733	35.57312	40.849735	91.835014	34.7668115	14.9572505	92.7643735	-59.3778995	16.1270235	97.0930485
-37.266655	11.806736	97.13047	-12.426922	15.57147	96.369339	33.650604	-10.980502	93.720314	35.413212	40.810314	92.297928	34.531908	14.914906	93.009121	-59.385752	16.228034	99.729557
-37.853222	13.327444	98.686378	-12.597548	15.536939	97.495941	33.291561	-11.009915	93.729332	35.197906	40.758785	92.703697	34.2447335	14.874435	93.2165145	-59.4398295	16.199443	101.7753675
-38.395172	14.868111	100.244125	-12.878429	15.508183	98.610695	32.92305	-11.018434	93.793755	34.911896	40.724545	93.188171	33.917473	14.8530555	93.490963	-59.674331	16.1633105	103.730427
-38.890423	16.426287	101.712975	-13.148926	15.461117	99.656799	32.583336	-11.022767	93.89975	34.530293	40.718903	93.758484	33.5568145	14.848068	93.829117	-59.8546665	16.074166	105.484481
-39.324444	17.933392	102.947495	-13.431533	15.405057	100.61158	32.263882	-10.997325	94.132439	34.183647	40.711586	94.413284	33.2237645	14.8571305	94.2728615	-60.0868305	15.9529835	106.9502985
-39.693253	19.447657	103.934349	-13.680328	15.357544	101.423584	32.010929	-10.996292	94.45504	33.933369	40.711636	95.171036	32.972149	14.857672	94.813038	-60.332805	15.857416	108.03413
-40.01907	21.005068	104.654015	-13.889824	15.339398	102.067879	31.830898	-10.995	94.793152	33.799976	40.707359	96.015778	32.815437	14.8561795	95.404465	-60.595085	15.8226165	108.731293
-40.282436	23.270905	105.356178	-14.062492	15.288583	102.718643	31.685049	-10.978551	95.248184	33.762238	40.699417	97.221413	32.7236435	14.860433	96.2347985	-60.8486275	15.716733	109.2024875
-40.363094	24.765955	105.702782	-14.062839	15.225667	103.005455	31.743931	-10.945353	95.454285	33.829315	40.721985	97.871033	32.786623	14.888316	96.662659	-60.912301	15.563018	109.348251
-40.341366	26.199976	105.961922	-14.025718	15.171414	103.199814	31.854593	-10.923258	95.616875	33.911015	40.741447	98.357376	32.882804	14.9090945	96.9871255	-60.93424	15.4337335	109.4125025
-40.242756	27.631933	106.207428	-13.933748	15.083464	103.350533	31.993437	-10.909858	95.737534	34.004967	40.815517	98.767708	32.999202	14.9528295	97.252621	-60.866698	15.2140985	109.448445
-40.033398	28.998821	106.545433	-13.874825	15.026413	103.531883	32.133801	-10.869422	95.859932	34.059067	40.907265	99.159393	33.096434	15.0189215	97.5096625	-60.846084	15.0339045	109.5541035
-39.781303	30.345169	106.859467	-13.797301	14.973781	103.781654	32.222775	-10.839393	95.967255	34.084366	40.986565	99.507942	33.1535705	15.073586	97.7375985	-60.7481725	14.873976	109.8257095
-39.535419	31.693968	107.194672	-13.805145	14.94432	104.00132	32.256569	-10.795509	96.096489	34.080929	41.05249	99.830833	33.168749	15.1284905	97.963661	-60.779039	14.7601495	110.038979
-38.92012	33.600357	107.621971	-13.887292	14.892385	104.279037	32.263397	-10.689267	96.241341	34.402733	40.980762	100.22821	33.333065	15.1457475	98.2347755	-61.107649	14.6390225	110.3232985
-38.490543	34.850849	107.850601	-14.023643	14.856198	104.436348	32.241085	-10.611133	96.449837	33.943436	41.193726	100.931656	33.0922605	15.2912965	98.6907465	-61.1395465	14.4210995	110.1819495
-38.011955	36.056442	108.052696	-14.12394	14.860466	104.607979	32.219166	-10.538637	96.677361	33.895771	41.268887	101.585617	33.0574685	15.365125	99.131489	-61.3053485	14.355807	110.084469
-37.426926	37.207169	108.234047	-14.26545	14.892461	104.741096	32.218914	-10.422411	96.930702	33.822052	41.348083	102.343903	33.020483	15.462836	99.6373025	-61.551383	14.322086	109.8448895
-36.818314	38.371658	108.422112	-14.356944	14.925087	104.91407	32.752289	-10.315451	96.970161	33.809101	41.460129	103.113808	33.280695	15.572339	100.0419845	-61.994583	14.277835	109.7861555
-36.150333	39.467484	108.716667	-14.488095	15.032141	105.057373	32.546814	-10.209576	97.262802	34.221573	41.458466	103.70871	33.3841935	15.624445	100.485756	-62.3603835	14.439837	109.62899
-35.39439	40.482048	109.008408	-14.574373	15.107849	105.19973	32.309193	-9.891406	97.529778	34.247314	41.616985	104.414795	33.2782535	15.8627895	100.9722865	-62.4269995	14.3529085	109.4271735
-34.233612	41.951569	109.526337	-14.645561	15.286284	105.392418	32.402168	-9.554981	97.700706	33.752789	41.32336	105.702766	33.0774785	15.8841895	101.701736	-62.3686005	14.6883785	109.0831
-33.377502	42.852577	109.876213	-14.668083	15.391824	105.530807	32.466553	-9.316243	97.733215	34.28952	42.102013	105.791809	33.3780365	16.392885	101.762512	-62.7142025	14.390763	109.299102
-32.461674	43.646687	110.153114	-14.685899	15.532257	105.645157	32.523956	-9.104195	97.752556	34.299149	42.271896	106.163849	33.4115525	16.5838505	101.9582025	-62.7833505	14.4806635	109.3321115
-31.503239	44.418865	110.40403	-14.698664	15.638508	105.751328	32.551846	-8.920542	97.77861	33.907825	42.589996	106.695412	33.2298355	16.834727	102.237011	-62.6271635	14.442289	109.265645
-30.496098	45.106155	110.55143	-14.740619	15.772854	105.816269	32.565758	-8.796143	97.77536	34.309299	42.537937	106.780197	33.4375285	16.870897	102.2777785	-62.9187665	14.674811	109.3547595
-29.479784	45.758705	110.714935	-14.790564	15.886468	105.837105	32.570827	-8.666333	97.756081	33.91769	42.774654	107.215645	33.2442585	17.0541605	102.485863	-62.8253865	14.7187755	109.188347
-28.405745	46.287262	110.83493	-14.831549	15.988626	105.842186	32.569824	-8.557581	97.755898	34.324783	42.701668	107.278992	33.4473035	17.0720435	102.517445	-63.1104015	14.9052085	109.166927
-26.714813	46.989033	111.017784	-14.870489	16.192801	105.839874	32.59103	-8.380393	97.787598	34.343399	42.832901	107.701363	33.4672145	17.226254	102.7444805	-63.2081925	15.159348	108.9352675
-25.574974	47.360725	111.064491	-14.926603	16.376663	105.849731	32.586876	-8.255428	97.884789	33.967834	43.114681	108.140167	33.277355	17.4296265	103.012478	-63.130561	15.3236995	108.686984
-24.445681	47.668999	111.043343	-14.972277	16.606253	105.879631	32.561447	-8.18084	98.037018	34.388683	43.063004	108.105377	33.475065	17.441082	103.0711975	-63.419619	15.771424	108.6880645
-23.080816	47.939278	110.89994	-15.066374	16.838062	105.929459	32.493069	-8.103427	98.284485	34.016747	43.325363	108.394089	33.254908	17.610968	103.339287	-63.387656	16.065156	108.519631
-21.734289	48.04929	110.652992	-15.115723	17.03215	105.970833	32.458542	-8.130024	98.589447	34.087276	43.43903	108.410469	33.272909	17.654503	103.499958	-63.504355	16.409797	108.441708
-20.460497	48.131645	110.414597	-15.168503	17.186218	106.037651	32.450306	-8.199884	99.000999	34.585995	43.332611	108.241066	33.5181505	17.5663635	103.6210325	-63.8551565	16.8060725	108.4542695
-19.025625	48.10836	110.060921	-15.164755	17.283384	106.080521	32.508965	-8.35864	99.561516	34.719772	43.382385	108.322205	33.6143685	17.5118725	103.9418605	-63.9438785	17.0548955	108.2191815
-16.820646	47.915249	109.62101	-15.164584	17.297564	106.145988	32.735054	-8.772311	100.483658	34.966179	43.370201	108.579887	33.8506165	17.298945	104.5317725	-64.1797845	17.296183	107.7602035
-15.306366	47.67086	109.2929	-15.124944	17.284328	106.226578	33.001011	-9.128464	101.205063	35.13047	43.436165	108.895554	34.0657405	17.1538505	105.0503085	-64.3156285	17.4148055	107.4028475
-13.748078	47.432934	109.045319	-15.079331	17.289295	106.269768	33.367054	-9.518136	102.029633	35.371368	43.453098	109.230873	34.369211	16.967481	105.630253	-64.527873	17.611109	106.909283
-12.154697	47.145477	108.785995	-14.988672	17.333735	106.28759	33.803394	-9.952677	102.870522	35.628658	43.513878	109.767578	34.716026	16.7806005	106.31905	-64.69337	17.8868695	106.25613
-10.551311	46.790707	108.541107	-14.868464	17.340923	106.263222	34.348316	-10.313724	103.836845	35.516556	43.843517	110.730362	34.932436	16.7648965	107.2836035	-64.669364	17.9169495	105.2428405
-8.975542	46.476917	108.51339	-14.789504	17.406906	106.198349	34.926136	-10.512958	104.88073	35.853683	43.994789	111.660896	35.3899095	16.7409155	108.270813	-64.9689175	18.0728965	104.125885
-7.446634	46.090256	108.780205	-14.686127	17.44368	106.294945	35.45974	-10.588844	105.890038	36.182903	44.223488	112.826111	35.8213215	16.817322	109.3580745	-65.1935755	18.070038	103.2318155
-5.273403	45.509869	109.830246	-14.592567	17.495289	106.878304	36.259254	-10.532391	107.421402	36.740643	44.575993	114.914963	36.4999485	17.021801	111.1681825	-65.6850825	17.968777	102.5884255
-3.858124	45.022232	110.760101	-14.577553	17.583408	107.509613	36.63456	-10.372882	108.501816	37.164856	44.784904	116.328636	36.899708	17.206011	112.415226	-66.054814	17.960805	102.604
-2.518195	44.538925	111.720718	-14.525037	17.650097	108.101463	36.913631	-10.228531	109.571007	37.542343	44.956257	117.674278	37.227987	17.363863	113.6226425	-66.278061	17.936331	102.5802835
-1.287998	44.082355	112.729836	-14.4731	17.729361	108.713875	37.121738	-10.005515	110.600815	37.89151	44.981106	118.817795	37.506624	17.4877955	114.709305	-66.452824	17.9709265	102.718445
-0.168801	43.51001	113.61377	-14.460124	17.781775	109.326027	37.302353	-9.864205	111.432922	38.245541	44.98423	119.841873	37.773947	17.5600125	115.6373975	-66.694195	18.0035375	103.0146565
0.908466	42.959866	114.469673	-14.386002	17.795816	109.921028	37.467552	-9.780745	112.177834	38.527435	44.982685	120.773445	37.9974935	17.60097	116.4756395	-66.7694975	17.990662	103.3664165
1.996223	42.269772	115.209045	-14.296596	17.838509	110.571587	37.520489	-9.653781	112.782898	39.242004	44.762951	121.175453	38.3812465	17.554585	116.9791755	-66.9744385	18.122433	104.1639985
3.325707	41.31366	116.107468	-14.172502	17.904928	111.555168	37.57761	-9.629683	113.504318	39.73753	44.733219	121.792938	38.65757	17.551768	117.648628	-67.002574	18.258088	105.461708
4.14029	40.659653	116.634056	-14.137681	17.985714	112.160614	37.543209	-9.615451	113.992783	39.603722	44.816502	122.220551	38.5734655	17.6005255	118.106667	-66.8488275	18.3709025	106.214561
4.841245	39.941395	117.089828	-14.099562	18.078011	112.741745	37.480637	-9.563024	114.370575	39.812283	44.728168	122.421875	38.64646	17.582572	118.396225	-66.845584	18.57345	107.087265
5.478361	39.185722	117.527344	-14.113337	18.156061	113.25145	37.45216	-9.558832	114.770111	40.000999	44.731392	122.677765	38.7265795	17.58628	118.723938	-66.9532535	18.725842	107.778962
5.981079	38.396843	117.923668	-14.108367	18.278065	113.715622	37.395077	-9.522518	115.098152	40.141964	44.704159	122.872162	38.7685205	17.5908205	118.985157	-66.9852545	18.9653095	108.446087
6.430595	37.632282	118.228493	-14.131102	18.431957	114.137123	37.315704	-9.43778	115.380882	40.223629	44.696766	122.98465	38.7696665	17.629493	119.182766	-67.0318705	19.234421	109.09148
6.824966	36.798683	118.44809	-14.179119	18.583059	114.464203	37.192524	-9.329741	115.573692	40.233025	44.775955	123.081551	38.7127745	17.723107	119.3276215	-67.0710125	19.443011	109.6007845
7.241944	35.445988	118.639389	-14.291676	18.897455	114.867355	36.979073	-9.161767	115.700737	39.928848	44.980835	123.181023	38.4539605	17.909534	119.44088	-67.0373125	19.885376	110.29383
7.426748	34.516598	118.693924	-14.340869	19.099072	115.058937	36.806374	-9.014187	115.662125	40.231071	44.90818	123.058281	38.5187225	17.9469965	119.360203	-67.2004605	20.2511475	110.757671
7.624209	33.587505	118.646301	-14.422621	19.328871	115.224503	36.637478	-8.82235	115.504944	40.11256	44.985725	122.922768	38.375019	18.0816875	119.213856	-67.220261	20.5760545	111.23515
7.686807	32.587997	118.400345	-14.498499	19.547726	115.278244	36.460835	-8.685117	115.245041	40.362022	44.878826	122.362221	38.4114285	18.0968545	118.803631	-67.4084265	20.9985975	111.752857
7.786848	31.519588	118.034409	-14.594372	19.792423	115.311722	36.235077	-8.525579	114.942703	39.681122	45.050156	121.915855	37.9580995	18.2622885	118.429279	-67.1468435	21.3225575	112.194165
7.805962	30.451521	117.476021	-14.740602	20.100615	115.271225	35.994732	-8.323192	114.485512	39.377838	45.066673	121.022156	37.686285	18.3717405	117.753834	-67.167489	21.8294895	112.788616
7.803678	29.347225	116.731705	-14.764394	20.346867	115.006378	35.70562	-8.168074	113.851295	38.918243	45.019947	119.709763	37.3119315	18.4259365	116.780529	-66.8407195	22.2677975	113.232227
7.76509	27.631613	115.16864	-14.885365	20.70306	114.345337	35.155167	-7.831745	112.645271	38.214809	44.987671	117.46489	36.684988	18.577963	115.0550805	-66.455718	22.828157	113.6355935
7.759073	26.410904	114.012817	-14.919927	20.871582	113.759109	34.684227	-7.669911	111.625252	38.293167	44.879421	115.785133	36.488697	18.604755	113.7051925	-66.328551	23.138409	113.8130255
7.721266	25.164139	112.942902	-14.963448	21.002808	113.129066	34.248928	-7.621871	110.714661	37.582687	44.965794	114.618561	35.9158075	18.6719615	112.666611	-65.8427035	23.3336545	113.591521
7.7524	23.855682	112.094292	-15.051643	21.085579	112.527145	33.864773	-7.607436	110.009262	37.409325	44.859047	113.619484	35.637049	18.6258055	111.814373	-65.740335	23.5453525	113.239917
7.780205	22.516901	111.434593	-15.207837	21.155542	111.918732	33.56245	-7.665349	109.674141	37.27639	44.782143	112.963531	35.41942	18.558397	111.318836	-65.835094	23.752687	112.518628
7.872109	21.162834	110.93055	-15.366796	21.188452	111.287582	33.354618	-7.692416	109.604774	37.162422	44.723423	112.581894	35.25852	18.5155035	111.093334	-65.992112	23.8614005	111.48183
7.96149	19.861008	110.524368	-15.604199	21.218397	110.655144	33.207214	-7.717706	109.731842	37.048153	44.749134	112.442055	35.1276835	18.515714	111.0869485	-66.3360815	23.92108	110.2233395
8.142786	17.873903	110.091042	-15.852459	21.114273	109.527122	33.113716	-7.752954	110.198891	36.966625	44.811573	112.717316	35.0401705	18.5293095	111.4581035	-66.7450885	23.6992365	107.5961405
8.265868	16.531597	109.91584	-15.963541	21.053495	108.924377	33.135548	-7.786327	110.629044	36.873684	45.046894	113.310829	35.004616	18.6302835	111.9699365	-66.931698	23.4767065	105.8788175
8.409988	15.213924	109.898613	-16.005247	20.974627	108.506523	33.223339	-7.845862	111.110199	36.945313	45.215858	113.685158	35.084326	18.684998	112.3976785	-67.09482	23.264256	104.6153675
8.493739	13.932793	110.022903	-15.926722	20.856997	108.191086	33.389126	-7.911029	111.72274	37.048973	45.316296	113.910767	35.2190495	18.7026335	112.8167535	-67.0724935	23.0113605	103.5654185
8.619463	12.653221	110.187241	-15.852258	20.746956	107.936409	33.579002	-7.97014	112.357285	37.179176	45.337688	114.018692	35.379089	18.683774	113.1879885	-67.083605	22.810138	102.6848295
8.62291	11.427221	110.316429	-15.713856	20.584705	107.68293	33.781414	-8.007164	112.828239	37.243946	45.309273	114.017548	35.51268	18.6510545	113.4228935	-66.940392	22.5183555	101.9429665
8.646338	10.238194	110.293999	-15.599293	20.399893	107.412086	34.000492	-8.061984	113.037621	37.23296	45.306068	113.727776	35.616726	18.622042	113.3826985	-66.815312	22.177744	101.4414735
8.581571	8.482031	109.849129	-15.374663	20.09145	106.872368	34.241955	-8.074724	112.777283	37.252876	45.169361	112.758255	35.7474155	18.5473185	112.767769	-66.4967415	21.6355815	100.976967
8.514142	7.361204	109.30191	-15.177603	19.911028	106.46328	34.41011	-8.100938	112.224854	37.249084	45.009888	111.915497	35.829597	18.454475	112.0701755	-66.184803	21.367581	100.8563845
8.404212	6.329091	108.699677	-14.916247	19.796932	106.065659	34.586246	-8.078566	111.497971	37.238232	44.865685	110.964775	35.912239	18.3935595	111.231373	-65.744733	21.2003045	100.899945
8.252596	5.377769	108.081802	-14.627059	19.795263	105.70179	34.772827	-7.987639	110.674347	37.373093	44.7295	109.782684	36.07296	18.3709305	110.2285155	-65.327078	21.2195955	101.1750645
8.048595	4.452974	107.52227	-14.322768	19.822016	105.404495	34.996647	-7.927701	109.912666	37.480499	44.713787	108.917526	36.238573	18.393043	109.415096	-64.884109	21.250989	101.393894
7.826893	3.596634	107.088722	-14.033959	19.844612	105.20372	35.198193	-7.916298	109.307373	37.601204	44.699219	108.252396	36.3996985	18.3914605	108.7798845	-64.4676165	21.2977635	101.6275555
7.539544	2.804152	106.808022	-13.798592	19.837547	105.054626	35.329815	-7.880066	108.889366	37.67931	44.657234	107.785011	36.5045625	18.388584	108.3371885	-64.1017465	21.28651	101.7720635
7.101925	1.690274	106.471443	-13.57667	19.737101	104.79615	35.573326	-7.834006	108.528114	37.729774	44.754589	107.595512	36.65155	18.4602915	108.061813	-63.80489	21.0139105	101.530487
6.73864	0.970604	106.194649	-13.499435	19.594898	104.47525	35.761662	-7.80418	108.416298	37.695	44.824974	107.629761	36.728331	18.510397	108.0230295	-63.727201	20.679399	100.9274705
6.383489	0.282305	105.832825	-13.435647	19.424122	103.959274	35.92675	-7.757293	108.363655	37.648678	44.8806	107.667686	36.787714	18.5616535	108.0156705	-63.659008	20.2865905	99.9028775
5.981934	-0.365519	105.361679	-13.366405	19.235142	103.292213	36.11726	-7.73052	108.281342	37.601479	44.958969	107.634674	36.8593695	18.6142245	107.958008	-63.5921795	19.8560595	98.626418
5.562804	-0.989317	104.772446	-13.28507	19.046104	102.553818	36.286041	-7.701642	108.087967	37.550896	44.999676	107.49321	36.9184685	18.649017	107.7905885	-63.4886085	19.443191	97.3170475
5.137713	-1.572594	104.159096	-13.164708	18.876148	101.874992	36.454639	-7.674611	107.748451	37.520393	44.99242	107.224503	36.987516	18.6589045	107.486477	-63.316932	19.0933915	96.263507
4.63834	-2.116181	103.583755	-13.010126	18.752586	101.318123	36.635647	-7.662393	107.406929	37.477337	44.986641	106.875595	37.056492	18.662124	107.141262	-63.076744	18.843048	95.494984
3.777213	-2.90662	102.862694	-12.760051	18.708326	100.63044	36.895657	-7.613325	106.935333	37.48325	45.01302	106.158157	37.1894535	18.6998475	106.546745	-62.7095555	18.7168045	94.714135
3.087817	-3.340824	102.375946	-12.606181	18.704819	100.224052	37.031288	-7.559343	106.565979	37.497471	45.054611	105.674042	37.2643795	18.747634	106.1200105	-62.4767415	18.662004	94.3280935
2.369006	-3.752951	101.875053	-12.4344	18.724087	99.874512	37.137043	-7.502881	106.10865	37.501286	45.140961	105.210518	37.3191645	18.81904	105.659584	-62.1879645	18.629134	94.08944
1.598595	-4.146737	101.408127	-12.263164	18.769766	99.569702	37.259079	-7.424752	105.641022	37.507801	45.214359	104.62812	37.38344	18.8948035	105.134571	-61.909768	18.6447285	94.004833
0.759511	-4.535948	100.895676	-12.060634	18.857729	99.297562	37.390121	-7.312439	105.15641	37.565388	45.304031	104.136452	37.4777545	18.995796	104.646431	-61.5990225	18.719662	93.948693
-0.167332	-4.833191	100.395569	-11.858723	18.974306	99.053444	37.528336	-7.156096	104.625496	37.650024	45.422783	103.783394	37.58918	19.1333435	104.204445	-61.306626	18.8152685	93.902443
-1.105834	-5.105853	99.875107	-11.665103	19.166	98.859581	37.64711	-6.949107	104.073059	37.754135	45.612423	103.517899	37.7006225	19.331658	103.795479	-61.0308285	19.000342	93.923683
-2.62174	-5.492718	99.303802	-11.399302	19.540545	98.62487	37.853519	-6.571147	103.332092	37.919323	46.04911	103.080711	37.886421	19.7389815	103.2064015	-60.685025	19.3421085	94.0433385
-3.772016	-5.684721	99.242607	-11.248821	19.782642	98.569527	37.977547	-6.377762	103.087906	38.010841	46.299946	102.597084	37.994194	19.961092	102.842495	-60.491836	19.604192	94.296559
-4.942626	-5.952443	99.505318	-11.121057	19.932598	98.626671	38.04409	-6.296562	103.047653	38.073769	46.326939	101.757851	38.0589295	20.0151885	102.402752	-60.3010435	19.8500075	94.85059
-6.154782	-6.236061	99.978439	-10.982846	19.884268	98.810616	38.091446	-6.416947	103.033081	38.08654	46.148529	100.826195	38.088993	19.865791	101.929638	-60.054685	19.902745	95.691594
-7.450607	-6.517254	100.585648	-10.82587	19.603062	99.118431	38.087429	-6.743588	103.014038	38.072479	45.761311	100.033524	38.079954	19.5088615	101.523781	-59.731694	19.6972625	96.713081
-8.71565	-6.850032	101.26796	-10.711563	19.175043	99.568459	38.042061	-7.263167	103.036812	38.120911	45.12616	99.340996	38.081486	18.9314965	101.188904	-59.504612	19.4185895	97.948014
-9.989348	-7.130851	102.051796	-10.562001	18.614046	100.141212	37.965733	-7.838962	103.162041	38.206402	44.44046	98.810944	38.0860675	18.300749	100.9864925	-59.2100695	18.927343	99.2959315
-11.86051	-7.433573	103.462685	-10.317842	17.722099	101.24826	38.060944	-8.74445	103.316498	38.297832	43.519203	98.263718	38.179388	17.3873765	100.790108	-58.815072	18.0568215	101.706412
-13.088974	-7.502641	104.489647	-10.113585	17.185972	102.052261	38.168915	-9.248885	103.454865	38.304703	42.902889	98.008545	38.236809	16.827002	100.731705	-58.463979	17.544942	103.372817
-14.166136	-7.588146	105.328873	-9.917385	16.721081	102.787933	38.340588	-9.66454	103.663765	38.297718	42.397057	97.872055	38.319153	16.3662585	100.76791	-58.153923	17.0759035	104.807956
-15.329845	-7.483814	105.946815	-9.759068	16.352322	103.362152	38.554577	-9.992772	103.807304	38.292671	41.956894	97.883102	38.423624	15.982061	100.845203	-57.94176	16.722583	105.879101
-16.410145	-7.340527	106.237579	-9.633644	16.065737	103.701851	38.717861	-10.182427	103.838898	38.318203	41.655037	97.996971	38.518032	15.736305	100.9179345	-57.78532	16.395169	106.4857675
-17.527489	-7.112602	106.133102	-9.556023	15.913107	103.786484	38.781097	-10.225454	103.722214	38.352669	41.574379	98.238586	38.566883	15.6744625	100.9804	-57.678929	16.1517515	106.592568
-18.558607	-6.774227	105.697571	-9.539011	15.89059	103.670441	38.810463	-10.149326	103.480469	38.379635	41.641556	98.586151	38.595049	15.746115	101.03331	-57.673071	16.035065	106.307572
-20.126461	-6.104025	104.792488	-9.629029	16.139595	103.275177	38.77343	-9.844465	102.865669	38.365513	42.013515	99.019821	38.5694715	16.084525	100.942745	-57.8275295	16.194665	105.607609
-21.080536	-5.520602	104.252502	-9.680611	16.458715	102.991508	38.683121	-9.500158	102.330032	38.320694	42.363628	99.076668	38.5019075	16.431735	100.70335	-57.8631295	16.485695	105.279666
-22.037415	-4.900128	103.948746	-9.719706	16.861353	102.789818	38.607315	-9.121511	101.762367	38.225616	42.776356	98.95491	38.4164655	16.8274225	100.3586385	-57.8558775	16.8952835	105.2209975
-22.894278	-4.190469	103.833511	-9.708785	17.205793	102.7071	38.555496	-8.76517	101.286911	38.121399	43.162392	98.824654	38.3384475	17.198611	100.0557825	-57.7560175	17.212975	105.3584175
-23.659039	-3.571292	103.935074	-9.635361	17.444611	102.808334	38.577007	-8.484244	100.864388	38.065697	43.472839	98.71962	38.321352	17.4942975	99.792004	-57.592074	17.3949245	105.824664
-24.31196	-2.909078	104.304756	-9.525562	17.574383	103.056671	38.610065	-8.347306	100.60096	38.026447	43.676384	98.629807	38.318256	17.664539	99.6153835	-57.36938	17.484227	106.4979585
-24.96689	-2.220887	104.850182	-9.400408	17.601994	103.398964	38.645573	-8.329175	100.486862	38.047802	43.729969	98.524147	38.3466875	17.700397	99.5055045	-57.1475035	17.503591	107.2924235
-25.77655	-1.176777	105.79705	-9.227936	17.545132	103.935417	38.642708	-8.509192	100.610497	38.110439	43.609325	98.244865	38.3765735	17.5500665	99.427681	-56.8324455	17.5401975	108.443153
-26.239628	-0.506656	106.318367	-9.150265	17.424038	104.212105	38.616707	-8.675022	100.786354	38.111835	43.463268	98.026291	38.364271	17.394123	99.4063225	-56.664801	17.453953	109.0178875
-26.695156	0.232771	106.752815	-9.093491	17.282173	104.402451	38.602276	-8.875273	100.966736	38.138615	43.259148	97.746521	38.3704455	17.1919375	99.3566285	-56.5574275	17.3724085	109.4482735
-26.839539	0.819948	106.872299	-9.038711	17.169428	104.480652	38.571827	-9.069502	101.177094	38.135975	43.062099	97.431793	38.353901	16.9962985	99.3044435	-56.431323	17.3425575	109.6568605
-27.30876	1.814048	106.967415	-9.003656	17.043715	104.434875	38.579208	-9.235928	101.365433	38.122211	42.8638	97.141281	38.3507095	16.813936	99.253357	-56.3580215	17.273494	109.616393
-27.569189	2.700874	106.695602	-8.969911	16.936176	104.234467	38.612991	-9.346521	101.490547	38.1362	42.709351	96.978951	38.3745955	16.681415	99.234749	-56.3144175	17.190937	109.234185
-27.786423	3.575263	106.161964	-8.926252	16.832485	103.924767	38.684593	-9.428296	101.520851	38.178993	42.622894	96.924416	38.431793	16.597299	99.2226335	-56.284297	17.067671	108.6269005
-27.979097	5.059884	105.024445	-8.863774	16.715752	103.266037	38.780235	-9.390611	101.230301	38.265678	42.752605	97.046463	38.5229565	16.680997	99.138382	-56.2505045	16.750507	107.393692
-27.990421	6.121178	104.105019	-8.751871	16.801861	102.703117	38.901794	-9.182246	100.757561	38.403004	42.947353	97.180626	38.652399	16.8825535	98.9690935	-56.156141	16.7211685	106.4371405
-27.978071	7.295586	103.01075	-8.59038	17.014843	101.99469	39.049591	-8.878546	100.284866	38.642586	43.255512	97.277489	38.8460885	17.188483	98.7811775	-56.0268485	16.841203	105.2082025
-27.909534	8.485456	101.698914	-8.376855	17.29921	101.105927	39.3083	-8.561736	99.816856	38.900745	43.620396	97.352882	39.1045225	17.52933	98.584869	-55.8582325	17.06909	103.626985
-27.847666	9.789145	100.221809	-8.102601	17.6521	100.062622	39.586746	-8.229156	99.414291	39.209522	43.968376	97.359856	39.398134	17.86961	98.3870735	-55.603336	17.43459	101.7381705
-27.685991	11.039192	98.6203	-7.794162	17.953096	98.911324	39.919125	-7.949156	99.033051	39.573921	44.286751	97.323524	39.746523	18.1687975	98.1782875	-55.334847	17.7373945	99.6443605
-27.522043	12.359299	97.062912	-7.42107	18.260517	97.771194	40.212711	-7.70622	98.647751	39.987328	44.520714	97.245224	40.1000195	18.407247	97.9464875	-54.9421595	18.113787	97.5959005
-27.3109	14.230331	94.792503	-6.751943	18.685974	96.13652	40.672321	-7.439497	98.020103	40.699764	44.836212	97.151001	40.6860425	18.6983575	97.585552	-54.1899285	18.6735905	94.687488
-27.208122	15.558009	93.462112	-6.315234	18.940908	95.158607	40.982315	-7.277984	97.558372	41.210354	45.044468	97.096001	41.0963345	18.883242	97.3271865	-53.7268025	18.998574	92.9900275
-27.083918	16.84605	92.574951	-5.864451	19.221632	94.443077	41.272343	-7.113972	97.017197	41.699032	45.201321	96.848129	41.4856875	19.0436745	96.932663	-53.2145895	19.3995895	91.953491
-27.101036	18.148048	92.204292	-5.457542	19.535654	94.082535	41.490891	-6.942464	96.525375	42.13826	45.331486	96.411263	41.8145755	19.194511	96.468319	-52.7296595	19.876797	91.696751
-27.254498	19.393143	92.304497	-5.132688	19.814877	94.035851	41.644562	-6.830352	96.158585	42.493099	45.424866	95.876442	42.0688305	19.297257	96.0175135	-52.3342065	20.332497	92.0541885
-27.409613	20.617422	92.83979	-4.913402	19.994562	94.307938	41.675056	-6.810889	95.890717	42.748043	45.387005	95.186737	42.2115495	19.288058	95.538727	-52.0383535	20.701066	93.077149
-27.68042	21.832067	93.746048	-4.802563	20.065977	94.823875	41.543056	-6.926546	95.73909	42.830578	45.210205	94.420799	42.186817	19.1418295	95.0799445	-51.791943	20.9901245	94.5678055
-28.129673	23.609463	95.496758	-4.848605	19.949024	95.91526	41.136055	-7.272602	95.677353	42.710716	44.771423	93.508377	41.9233855	18.7494105	94.592865	-51.6205955	21.1486375	97.237655
-28.439749	24.736687	96.647499	-4.97645	19.714596	96.685638	40.784718	-7.57234	95.697395	42.519463	44.450302	93.207199	41.6520905	18.438981	94.452297	-51.6049905	20.990211	98.918979
-28.808048	25.892002	97.688332	-5.184726	19.465549	97.407768	40.380249	-7.813459	95.640221	42.242657	44.163998	93.101929	41.311453	18.1752695	94.371075	-51.680905	20.7558285	100.444461
-29.139891	27.105585	98.671326	-5.458652	19.247009	98.026772	39.967747	-7.994648	95.477196	41.926205	43.931282	93.107048	40.946976	17.968317	94.292122	-51.86428	20.525701	101.761422
-29.438484	28.317854	99.467102	-5.784818	19.110991	98.544991	39.551418	-8.075862	95.253685	41.549774	43.819927	93.182487	40.550596	17.8720325	94.218086	-52.120232	20.3499495	102.871896
-29.697969	29.589405	100.081566	-6.163072	19.059023	98.936935	39.138531	-8.034444	95.023712	41.140209	43.843449	93.37323	40.13937	17.9045025	94.198471	-52.465514	20.2135435	103.675399
-29.962662	30.919949	100.571915	-6.576316	19.125219	99.206215	38.722382	-7.920053	94.674263	40.730614	44.006458	93.629875	39.726498	18.0432025	94.152069	-52.87913	20.2072355	104.260361
-30.199072	32.995529	101.260101	-7.266101	19.459032	99.541267	38.128399	-7.447685	94.162674	40.043667	44.500305	94.16227	39.086033	18.52631	94.162472	-53.618235	20.391754	104.920062
-30.263805	34.459618	101.815521	-7.738739	19.856178	99.811737	37.726818	-6.954417	93.846031	39.576046	44.990929	94.657074	38.651432	19.018256	94.2515525	-54.12891	20.6941	105.3719215
-30.276711	35.929508	102.511574	-8.178906	20.309118	100.21508	37.324497	-6.351602	93.616264	39.187302	45.572765	95.284866	38.2558995	19.6105815	94.450565	-54.6137115	21.0076545	105.979595
-30.203194	37.366215	103.289948	-8.548808	20.783367	100.689041	36.974228	-5.747263	93.428261	38.823929	46.155033	96.02906	37.8990785	20.203885	94.7286605	-54.9966945	21.362849	106.6494215
-30.011967	38.790806	104.06414	-8.819452	21.190613	101.142334	36.725826	-5.191634	93.341972	38.58094	46.67046	96.812912	37.653383	20.739413	95.077442	-55.292287	21.641813	107.207226
-29.784191	40.196297	104.826866	-8.971083	21.501148	101.571228	36.608002	-4.733501	93.333145	38.515167	47.103954	97.617325	37.5615845	21.1852265	95.475235	-55.5037505	21.8170695	107.667221
-29.396797	41.478149	105.511116	-9.000769	21.760052	101.938591	36.605282	-4.353248	93.349876	38.966274	47.337894	98.257484	37.785778	21.492323	95.80368	-55.787316	22.027781	108.073502
-28.675587	43.32037	106.221046	-8.86048	22.113701	102.345215	36.768036	-3.860543	93.518852	39.175606	47.752823	99.438156	37.971821	21.94614	96.478504	-55.692781	22.281262	108.211926
-28.115362	44.513844	106.469093	-8.704064	22.324749	102.471054	37.013157	-3.634024	93.708252	39.476006	48.025921	100.14225	38.2445815	22.1959485	96.925251	-55.6527095	22.4535495	108.016857
-27.484211	45.604038	106.554588	-8.50581	22.492233	102.547089	37.308548	-3.461713	94.045776	39.785507	48.19141	100.777367	38.5470275	22.3648485	97.4115715	-55.5586475	22.6196175	107.6826065
-26.928066	46.669533	106.623291	-8.333782	22.601048	102.641296	37.638199	-3.301415	94.630096	40.058342	48.321064	101.423798	38.8482705	22.5098245	98.026947	-55.5158345	22.6922715	107.255645
-25.995588	47.441013	106.635918	-8.192084	22.579489	102.771187	38.064884	-3.243987	95.281151	40.21719	48.385571	102.245415	39.141037	22.570792	98.763283	-55.525205	22.588186	106.779091
-25.39757	48.281574	106.909088	-8.076038	22.502962	102.890602	38.52879	-3.238158	95.863663	40.277584	48.374729	103.194199	39.403187	22.5682855	99.528931	-55.555263	22.4376385	106.252273
-24.397154	48.912354	107.191002	-8.057981	22.458239	103.007866	38.870613	-3.154054	96.341957	40.321056	48.414509	104.279457	39.5958345	22.6302275	100.310707	-55.7117965	22.2862505	105.705025
-23.168478	49.797745	107.78968	-8.115944	22.66156	103.291763	39.11895	-2.698365	97.020782	40.444641	48.673771	105.997643	39.7817955	22.987703	101.5092125	-56.0136835	22.335417	105.0743135
-22.317863	50.354034	108.198456	-8.216636	22.952431	103.545021	39.27924	-2.38535	97.539925	40.116219	49.108471	107.234085	39.6977295	23.3615605	102.387005	-56.1310015	22.5433015	104.703037
-21.301184	50.821995	108.562263	-8.321967	23.286434	103.805756	39.404518	-2.142127	98.052238	40.190857	49.428017	108.200607	39.7976875	23.642945	103.1264225	-56.4416215	22.929923	104.4850895
-20.492315	51.197899	108.952484	-8.433561	23.569843	104.051613	39.503403	-1.905745	98.574303	40.251991	49.678761	109.133621	39.877697	23.886508	103.853962	-56.744819	23.253178	104.249264
-19.549171	51.395912	109.291733	-8.534894	23.824799	104.268967	39.652245	-1.694867	99.087868	40.305347	49.941959	109.964142	39.978796	24.123546	104.526005	-57.048584	23.526052	104.011929
-18.594639	51.494236	109.638908	-8.592233	23.987427	104.584862	39.789433	-1.553946	99.467918	40.391705	50.237782	110.696579	40.090569	24.341918	105.0822485	-57.275035	23.632936	104.0874755
-17.610697	51.438408	109.990311	-8.638981	24.171164	104.914703	39.880962	-1.454549	99.837524	40.509357	50.430828	111.239098	40.1951595	24.4881395	105.538311	-57.4731215	23.8541885	104.291095
-16.153549	51.182686	110.356392	-8.735843	24.34231	105.415115	39.988842	-1.516885	100.532494	40.702728	50.594498	111.97966	40.345785	24.5388065	106.256077	-57.817471	24.1458135	104.574153
-15.130856	50.84626	110.513214	-8.867503	24.348312	105.750656	40.022648	-1.647322	101.168633	41.152542	50.419449	112.194847	40.587595	24.3860635	106.68174	-58.322601	24.3105605	104.819572
-14.146654	50.370567	110.608376	-9.003337	24.322916	106.136154	40.024372	-1.782552	101.900795	41.087505	50.304634	112.542664	40.5559385	24.261041	107.2217295	-58.5626125	24.384791	105.0505785
-13.143389	49.824516	110.629128	-9.181003	24.242798	106.536743	40.007282	-2.011406	102.691757	41.027367	50.232418	112.766685	40.5173245	24.110506	107.729221	-58.8793305	24.37509	105.344265
-12.189738	49.120129	110.509995	-9.409766	24.119087	106.898048	39.932793	-2.26778	103.482559	40.874176	50.051022	112.776581	40.4034845	23.891621	108.12957	-59.2230165	24.346553	105.666526
-11.181372	48.346806	110.275673	-9.629081	23.962385	107.225487	39.852795	-2.675423	104.154709	40.2561	49.984467	112.781883	40.0544475	23.654522	108.468296	-59.3126095	24.270248	105.982678
-10.159726	47.511936	109.956123	-9.876793	23.729784	107.490311	39.681446	-3.17366	104.859543	40.077793	49.729034	112.531494	39.8796195	23.277687	108.6955185	-59.6332055	24.181881	106.2851035
-8.711706	46.022049	109.373009	-10.260441	23.250967	107.82119	39.333008	-3.999677	105.805382	39.790783	49.101112	111.869278	39.5618955	22.5507175	108.83733	-60.0827775	23.9512165	106.80505
-7.70415	44.940342	109.019562	-10.514674	22.875252	107.999062	39.049301	-4.55331	106.476929	39.634125	48.63414	111.39344	39.341713	22.040415	108.9351845	-60.371061	23.710089	107.0629395
-6.691019	43.870499	108.689079	-10.753861	22.4375	108.207443	38.760754	-5.179657	107.102432	39.513542	48.135963	110.989143	39.137148	21.478153	109.0457875	-60.64487	23.396847	107.3690985
-5.70009	42.720387	108.488068	-10.968785	21.98118	108.429764	38.44072	-5.776273	107.642685	39.345341	47.541847	110.578278	38.8930305	20.882787	109.1104815	-60.8306005	23.079573	107.7490465
-4.666777	41.610832	108.35894	-11.188216	21.555193	108.653297	38.084225	-6.275745	108.180305	39.242138	47.023209	110.243568	38.6631815	20.373732	109.2119365	-61.0396135	22.736654	108.0946575
-3.636167	40.565975	108.242844	-11.364865	21.210611	108.829521	37.778271	-6.732264	108.64817	39.158569	46.50071	109.914658	38.46842	19.884223	109.281414	-61.19815	22.536999	108.377628
-2.610459	39.534031	108.214485	-11.538473	20.880478	108.935715	37.523258	-7.130929	109.044739	39.097095	46.101963	109.756577	38.3101765	19.485517	109.400658	-61.3871225	22.275439	108.470772
-1.028577	38.131065	108.22216	-11.821565	20.511623	108.910927	37.191704	-7.549591	109.475967	39.032101	45.835587	109.972916	38.1119025	19.142998	109.7244415	-61.7550325	21.880248	108.0974125
0.036871	37.298531	108.296844	-12.007225	20.27354	108.805763	37.097713	-7.735321	109.575668	38.966438	45.704948	110.258316	38.0320755	18.9848135	109.916992	-62.0465255	21.5622665	107.694534
1.066065	36.475891	108.42421	-12.135751	20.206551	108.643303	37.056984	-7.73071	109.511055	38.881279	45.736168	110.72065	37.9691315	19.002729	110.1158525	-62.2406335	21.410373	107.1707535
2.142636	35.760643	108.607826	-12.212799	20.178823	108.412003	37.001884	-7.464053	109.279045	38.820953	45.871403	111.284317	37.9114185	19.203675	110.281681	-62.3370165	21.153971	106.542325
3.197637	35.091221	108.789169	-12.301375	20.299841	108.152031	36.984451	-7.041059	108.947121	38.777756	46.083435	112.068069	37.8811035	19.521188	110.507595	-62.4838535	21.078494	105.796467
4.229122	34.435394	109.063629	-12.293589	20.533394	107.965897	37.078892	-6.581266	108.835892	38.778667	46.5173	113.099686	37.9287795	19.968017	110.967789	-62.5159575	21.098771	104.964005
5.3021	33.841232	109.532394	-12.254236	20.872169	107.960762	37.247089	-6.099718	109.108391	38.871014	47.042339	114.330673	38.0590515	20.4713105	111.719532	-62.5675235	21.2730275	104.201992
6.778115	32.761871	110.744492	-12.157785	21.208755	108.393158	37.54451	-5.698444	110.146538	39.123215	47.841427	116.958527	38.3338625	21.0714915	113.5525325	-62.6494325	21.3460185	103.2337835
7.672743	31.980103	111.815582	-12.148027	21.367346	108.932785	37.705219	-5.605268	111.128304	39.235771	47.984261	118.631256	38.470495	21.1894965	114.87978	-62.766549	21.5451955	102.98579
8.515258	31.096539	112.819847	-12.191797	21.389454	109.459129	37.880375	-5.687847	112.08596	39.672134	47.704689	119.836746	38.7762545	21.008421	115.961353	-63.1598485	21.770487	102.956905
9.275313	30.195076	113.624481	-12.274806	21.382513	109.877121	37.957699	-5.774465	112.900833	39.705418	47.828465	120.982506	38.8315585	21.027	116.9416695	-63.3811705	21.738026	102.8125725
9.910961	29.239201	114.199738	-12.393815	21.430361	110.248062	38.015388	-5.753002	113.532112	39.657379	47.774185	121.509644	38.8363835	21.0105915	117.520878	-63.6240135	21.8501305	102.975246
10.573327	28.281975	114.505707	-12.437223	21.453466	110.587524	38.102131	-5.707444	113.982666	39.587639	47.746548	121.651077	38.844885	21.019552	117.8168715	-63.719331	21.88738	103.3581765
11.140154	27.219364	114.632454	-12.479383	21.444969	110.914398	38.18417	-5.642532	114.298096	39.560055	47.806973	121.606979	38.8721125	21.0822205	117.9525375	-63.8308785	21.8077175	103.8762585
11.842222	25.573143	114.780724	-12.523849	21.330488	111.425484	38.211597	-5.596175	114.803658	39.524902	47.745899	121.112869	38.8682495	21.074862	117.9582635	-63.9159475	21.586114	104.8927045
12.226398	24.38221	114.91114	-12.534453	21.191458	111.745415	38.179523	-5.685451	115.246811	39.476303	47.692032	120.805489	38.827913	21.0032905	118.02615	-63.896819	21.3796255	105.46468
12.492236	23.092249	115.15741	-12.586786	21.001141	112.078285	38.12756	-5.819787	115.753113	39.451458	47.577797	120.593384	38.789509	20.879005	118.1732485	-63.963081	21.123277	105.9833215
12.764494	21.748985	115.362442	-12.726366	20.813578	112.356659	38.056702	-5.959005	116.247299	38.990578	47.623032	120.70134	38.52364	20.8320135	118.4743195	-63.976372	20.7951425	106.2389985
12.886392	20.495451	115.555313	-12.780601	20.59757	112.47567	37.970028	-6.086251	116.591415	39.324577	47.355003	120.526421	38.6473025	20.634376	118.558918	-64.2085045	20.560764	106.392422
13.00251	19.209995	115.584412	-12.837256	20.449812	112.524368	37.92593	-6.12804	116.797867	39.225094	47.25359	120.459007	38.575512	20.562775	118.628437	-64.250024	20.336849	106.420299
13.050892	17.941179	115.477417	-12.84562	20.385664	112.441727	37.927387	-6.096979	116.839005	38.710518	47.358658	120.488884	38.3189525	20.6308395	118.6639445	-64.0101925	20.1404885	106.2195095
13.06307	16.003748	115.078857	-12.808147	20.359932	112.212502	37.981621	-5.992759	116.658607	39.01955	47.194527	119.806816	38.5005855	20.600884	118.2327115	-64.1168795	20.11898	106.1922925
13.010881	14.714582	114.639153	-12.726714	20.327707	111.94545	38.009712	-5.954764	116.323509	38.994144	47.190468	119.26619	38.501928	20.617852	117.7948495	-63.955356	20.037562	106.0960505
12.900119	13.38297	114.066292	-12.691519	20.255207	111.607208	38.001945	-5.918795	115.815758	38.909592	47.106575	118.610062	38.4557685	20.59389	117.21291	-63.8388065	19.916524	106.001506
12.741278	12.030931	113.395927	-12.613006	20.139866	111.188171	38.013725	-5.928934	115.22567	38.770466	46.971367	117.81237	38.3920955	20.5212165	116.51902	-63.6181075	19.7585155	105.857322
12.550217	10.709185	112.772057	-12.574177	20.009527	110.748459	38.000008	-5.936109	114.70182	38.145744	47.007027	117.195465	38.072876	20.535459	115.9486425	-63.22123	19.483595	105.5482755
12.270735	9.274873	112.196968	-12.561626	19.842701	110.315704	37.960186	-5.980557	114.172638	38.327644	46.787289	116.321098	38.143915	20.403366	115.246868	-63.267167	19.282036	105.38454
11.985918	7.862756	111.66568	-12.553343	19.636608	109.892204	37.906883	-6.128289	113.701157	38.188526	46.693871	115.626976	38.0477045	20.282791	114.6640665	-63.1543905	18.990425	105.1203415
11.450396	5.746909	110.964073	-12.558195	19.329552	109.253586	37.767628	-6.386346	113.13176	38.037037	46.483883	114.559494	37.9023325	20.0487685	113.845627	-63.0187225	18.6103355	104.661545
11.038722	4.35844	110.506203	-12.548267	19.092999	108.730804	37.725586	-6.625342	112.794937	37.919567	46.247215	113.852867	37.8225765	19.8109365	113.323902	-62.9191105	18.3750615	104.137706
10.631419	2.944052	109.99601	-12.571284	18.78787	108.076202	37.672268	-6.868783	112.483109	37.818069	45.966644	113.158287	37.7451685	19.5489305	112.820698	-62.8877365	18.0268095	103.331706
10.159253	1.573921	109.406219	-12.533379	18.481014	107.302299	37.577065	-7.094541	112.127914	37.268345	45.90897	112.628983	37.422705	19.4072145	112.3784485	-62.489463	17.5548135	102.2261495
9.688128	0.219382	108.761772	-12.543056	18.183897	106.478355	37.516193	-7.314175	111.710693	37.099651	45.727879	111.866249	37.307922	19.206852	111.788471	-62.394034	17.160942	101.168239
9.139832	-1.114159	108.104538	-12.524125	17.903406	105.665245	37.439659	-7.512573	111.247787	37.007877	45.469524	111.046196	37.223768	18.9784755	111.1469915	-62.272018	16.8283365	100.1834985
8.595663	-2.404693	107.406685	-12.529558	17.610962	104.862175	37.339092	-7.703552	110.727814	36.892727	45.24971	110.166847	37.1159095	18.773079	110.4473305	-62.1750255	16.448845	99.2770195
7.716563	-4.24106	106.248436	-12.491194	17.224846	103.583443	37.231506	-7.90575	109.758636	36.651192	44.945992	108.720383	36.941349	18.520121	109.2395095	-61.923737	15.929571	97.9273765
7.074119	-5.46527	105.401764	-12.462888	16.984343	102.721474	37.178822	-7.967521	109.031273	36.470852	44.85368	107.659058	36.824837	18.4430795	108.3451655	-61.750613	15.5256065	97.0977825
6.433698	-6.614379	104.531441	-12.405599	16.795633	101.83287	37.136131	-7.965419	108.220825	36.251999	44.794693	106.600883	36.694065	18.414637	107.410854	-61.505263	15.176629	96.254886
5.738943	-7.667495	103.69265	-12.337349	16.612009	101.006615	37.138	-7.987812	107.487022	36.117809	44.651234	105.594238	36.6279045	18.331711	106.54063	-61.3026025	14.892307	95.4726
4.974672	-8.707903	102.946381	-12.256159	16.459709	100.274315	37.111961	-8.064013	106.825951	35.998093	44.565128	104.688957	36.555027	18.2505575	105.757454	-61.067345	14.6688605	94.791176
4.248995	-9.862656	102.223969	-12.187613	16.293005	99.56897	37.100464	-8.137188	106.163345	35.888153	44.449875	103.770462	36.4943085	18.1563435	104.9669035	-60.8695345	14.4296665	94.1710365
3.458789	-10.864637	101.499115	-12.0826	16.153673	98.856445	37.106888	-8.186334	105.474342	35.811443	44.354134	102.890541	36.4591655	18.0839	104.1824415	-60.6243655	14.223446	93.5304485
2.143541	-12.287077	100.496933	-11.927576	15.875989	97.772812	37.124298	-8.327164	104.610397	35.774052	44.250134	101.714828	36.449175	17.961485	103.1626125	-60.304327	13.790493	92.3830115
1.241609	-13.235673	99.822845	-11.786697	15.64841	97.102562	37.178776	-8.459713	104.057159	35.736519	44.087353	101.008797	36.4576475	17.81382	102.532978	-60.0310415	13.483	91.672146
0.312278	-14.168159	99.241058	-11.656721	15.367598	96.491936	37.26783	-8.63526	103.546761	35.744511	43.878677	100.278984	36.5061705	17.6217085	101.9128725	-59.8196125	13.1134875	91.0709995
-0.691877	-15.054548	98.738724	-11.515096	15.07445	95.905861	37.351318	-8.847294	103.027679	35.725163	43.60149	99.425331	36.5382405	17.377098	101.226505	-59.5684325	12.771802	90.585217
-1.772143	-15.894288	98.276863	-11.385991	14.741312	95.347061	37.417515	-9.086579	102.53035	35.686176	43.255787	98.467339	36.5518455	17.084604	100.4988445	-59.3238275	12.39802	90.1952775
-2.916137	-16.721466	97.963127	-11.281477	14.365736	94.870438	37.440311	-9.369445	102.165131	35.810249	42.767197	97.350044	36.62528	16.698876	99.7575875	-59.188234	12.032596	89.9832885
-4.095599	-17.535734	97.796837	-11.196867	13.944228	94.477669	37.481861	-9.713097	101.798203	35.81192	42.288124	96.392754	36.6468905	16.2875135	99.0954785	-59.0406245	11.6009425	89.8598595
-6.074411	-18.562613	97.690727	-11.16167	13.224352	94.078064	37.456398	-10.325724	101.363609	35.752789	41.521599	95.162483	36.6045935	15.5979375	98.263046	-58.9279335	10.8507665	89.893082
-7.404216	-19.240694	97.638702	-11.198883	12.736511	93.865875	37.357449	-10.74955	101.149048	35.696396	40.992279	94.46608	36.5269225	15.1213645	97.807564	-58.9246885	10.3516575	89.924186
-8.800209	-19.813831	97.688522	-11.260574	12.290939	93.738083	37.232792	-11.165426	100.94606	35.589058	40.486156	93.82605	36.410925	14.660365	97.386055	-58.932073	9.921513	90.090111
-10.261967	-20.285555	97.832703	-11.334319	11.861488	93.736153	37.090214	-11.553708	100.776497	35.478271	39.980167	93.242348	36.2842425	14.2132295	97.0094225	-58.9528805	9.5097465	90.4628835
-11.756327	-20.635778	98.110443	-11.420042	11.479866	93.846146	36.938843	-11.939419	100.693001	35.350609	39.470825	92.660889	36.144726	13.765703	96.676945	-58.98481	9.194029	91.015347
-13.309503	-20.886717	98.468674	-11.497143	11.066067	94.064079	36.816395	-12.355914	100.592888	35.22451	38.936451	92.174011	36.0204525	13.2902685	96.3834495	-59.0147385	8.8418655	91.7447085
-14.883224	-21.072317	98.868652	-11.591161	10.660351	94.37822	36.703468	-12.772667	100.51664	35.084778	38.459175	91.794983	35.894123	12.843254	96.1558115	-59.076445	8.477448	92.6006285
-17.27647	-21.082689	99.525719	-11.670465	10.063548	95.00663	36.59433	-13.357685	100.327209	34.867413	37.800182	91.46019	35.7308715	12.2212485	95.8936995	-59.0718015	7.9058475	94.1195605
-18.810213	-20.938093	99.913002	-11.705039	9.721121	95.479736	36.562256	-13.63687	100.231766	34.748875	37.490807	91.423943	35.6555655	11.9269685	95.8278545	-59.0656435	7.5152735	95.1316175
-20.394957	-20.672161	100.262749	-11.73072	9.475165	95.952278	36.567772	-13.844174	100.159492	34.671947	37.294529	91.470581	35.6198595	11.7251775	95.8150365	-59.0812995	7.2251525	96.0895195
-21.979538	-20.276501	100.566414	-11.77211	9.309251	96.385017	36.577515	-13.988273	100.136063	34.579926	37.183983	91.668724	35.5787205	11.597855	95.9023935	-59.1229405	7.020647	96.8676405
-23.560984	-19.760796	100.812111	-11.753717	9.199698	96.804016	36.623775	-14.064974	100.097298	34.518196	37.152172	91.917015	35.5709855	11.543599	96.0071565	-59.0784195	6.855797	97.6008755
-25.123829	-19.125402	101.026581	-11.710552	9.150199	97.245209	36.701439	-14.116595	99.991013	34.490738	37.18047	92.183235	35.5960885	11.5319375	96.087124	-59.0171925	6.7684605	98.403294
-26.631546	-18.369654	101.2537	-11.643025	9.123424	97.668266	36.776474	-14.110319	99.822929	34.498795	37.25251	92.482414	35.6376345	11.5710955	96.1526715	-58.9236845	6.6757525	99.1838605
-28.926197	-17.066826	101.477386	-11.542714	9.155581	98.25325	36.892769	-14.074718	99.525558	34.56596	37.429161	92.991524	35.7293645	11.6772215	96.258541	-58.8147925	6.6339405	100.247959
-30.39521	-16.059378	101.612305	-11.468358	9.239216	98.589066	36.944225	-14.014758	99.268082	34.608002	37.590637	93.294807	35.7761135	11.7879395	96.2814445	-58.7128295	6.6904925	100.8966875
-31.79859	-14.94024	101.774178	-11.418742	9.323987	98.921089	37.013432	-13.925311	98.955017	34.640404	37.732922	93.517052	35.826918	11.9038055	96.2360345	-58.664402	6.7441685	101.6061435
-33.244999	-13.750858	101.981041	-11.389616	9.479126	99.23645	37.032925	-13.795525	98.638222	34.636219	37.904079	93.717262	35.834572	12.054277	96.177742	-58.613804	6.903975	102.295158
-34.616573	-12.492597	102.111115	-11.387008	9.615136	99.502686	37.038795	-13.608776	98.2435	34.582958	38.115726	93.888985	35.8108765	12.253475	96.0662425	-58.5848925	6.976797	102.9391295
-35.933617	-11.200504	102.248123	-11.42135	9.817108	99.72258	36.999043	-13.345489	97.732948	34.487827	38.348064	94.035385	35.743435	12.5012875	95.8841665	-58.586135	7.1329285	103.5609935
-37.298031	-9.823676	102.389893	-11.540925	10.065496	99.93647	36.832478	-13.010359	97.179283	34.323189	38.642715	94.183266	35.5778335	12.816178	95.6812745	-58.6596835	7.314814	104.1916655
-39.124386	-7.60689	102.861832	-11.772218	10.611875	100.313675	36.437595	-12.423002	96.185982	34.007816	39.201424	94.424698	35.2227055	13.389211	95.30534	-58.7671415	7.834539	105.32201
-40.36742	-6.126583	103.33123	-11.954348	11.022506	100.643417	36.112858	-11.992967	95.507973	33.789639	39.575218	94.56472	34.9512485	13.7911255	95.0363465	-58.8599445	8.2538865	106.2504875
-41.467068	-4.606212	103.919395	-12.115593	11.39165	101.021645	35.776348	-11.575254	94.852898	33.561089	39.942356	94.710396	34.6687185	14.183551	94.781647	-58.8999045	8.599749	107.261643
-42.419533	-3.085066	104.647911	-12.276078	11.756678	101.441681	35.417965	-11.219776	94.29113	33.366661	40.256565	94.838364	34.392313	14.5183945	94.564747	-58.944469	8.9949615	108.318615
-43.359898	-1.628975	105.453506	-12.348633	12.06281	101.89135	35.097672	-10.935512	93.808517	33.222313	40.509945	94.998375	34.1599925	14.7872165	94.403446	-58.8572585	9.3384035	109.379254
-44.121593	-0.17645	106.212006	-12.436772	12.301582	102.323486	34.819695	-10.694966	93.40419	33.136295	40.700764	95.175194	33.977995	15.002899	94.289692	-58.851539	9.600265	110.35728
-44.700851	1.24801	106.861389	-12.456335	12.489975	102.640823	34.643269	-10.515575	93.101677	33.103207	40.841591	95.324097	33.873238	15.163008	94.212887	-58.785908	9.816942	111.068759
-45.564037	3.281144	107.465805	-12.463513	12.675649	102.912018	34.461628	-10.40501	92.848907	33.126259	40.901489	95.489159	33.7939435	15.2482395	94.169033	-58.7209695	10.1030585	111.655003
-45.981113	4.601799	107.692276	-12.453948	12.752716	103.020836	34.390022	-10.429552	92.821381	33.195702	40.873859	95.586815	33.792862	15.2221535	94.204098	-58.700758	10.2832785	111.837574
-46.163414	5.878212	107.916557	-12.441092	12.768478	103.115509	34.306698	-10.558162	92.825058	33.300777	40.756573	95.703362	33.8037375	15.0992055	94.26421	-58.6859215	10.4377505	111.966808
-46.312271	7.118287	108.035065	-12.447573	12.751019	103.182693	34.212086	-10.72677	92.848633	33.437729	40.590538	95.865959	33.8249075	14.931884	94.357296	-58.7200535	10.570154	112.00809
-46.382202	8.336795	107.983673	-12.469182	12.706592	103.19873	34.157715	-10.943609	92.898857	33.59396	40.397827	96.056984	33.8758375	14.727109	94.4779205	-58.8142015	10.686075	111.9195395
-46.329449	9.533611	107.780563	-12.515007	12.666935	103.151047	34.061207	-11.178269	93.003807	33.752079	40.164585	96.305771	33.906643	14.493158	94.654789	-58.936657	10.840712	111.647305
-46.189613	10.700476	107.509148	-12.630989	12.610502	103.041718	33.937263	-11.431844	93.120232	33.905525	39.927326	96.658981	33.921394	14.247741	94.8896065	-59.183372	10.973263	111.1938295
-45.732037	12.380033	107.126167	-12.822064	12.578257	102.99263	33.64666	-11.768757	93.282524	34.073807	39.519508	97.4188	33.8602335	13.8753755	95.350662	-59.5043615	11.2811385	110.634598
-45.339607	13.469033	106.958076	-12.902106	12.557793	103.031242	33.4921	-12.018631	93.42157	34.24651	39.26284	98.009132	33.869305	13.6221045	95.715351	-59.673517	11.4934815	110.347133
-44.818123	14.500466	106.764366	-12.965404	12.516046	103.084816	33.344017	-12.303618	93.733582	34.48502	39.017399	98.612144	33.9145185	13.3568905	96.172863	-59.8453265	11.6752015	109.996769
-44.234283	15.52039	106.45195	-13.020459	12.458435	103.102173	33.28915	-12.670671	94.241676	34.713745	38.676674	99.287849	34.0014475	13.0030015	96.7647625	-60.0423655	11.9138685	109.4395835
-43.507252	16.470278	105.974434	-13.089972	12.370872	103.08461	33.273945	-13.120903	94.953903	35.354362	38.193352	99.80983	34.3141535	12.5362245	97.3818665	-60.4940975	12.2055195	108.7873535
-42.803963	17.358692	105.345222	-13.13574	12.21574	103.025856	33.364727	-13.555983	95.873291	35.201191	38.037094	100.772163	34.282959	12.2405555	98.322727	-60.554439	12.1909245	107.728985
-42.030033	18.171143	104.689064	-13.194689	12.03027	102.958206	33.519478	-13.947206	96.813507	35.398136	37.760185	101.589119	34.458807	11.9064895	99.201313	-60.848185	12.1540505	106.715099
-40.773411	19.354511	103.72654	-13.375269	11.812093	102.827667	33.758179	-14.534635	98.282745	35.65358	37.412037	102.724564	34.7058795	11.438701	100.5036545	-61.4564175	12.185485	105.1516795
-39.830002	20.144346	103.398384	-13.401896	11.753805	102.878723	33.859207	-14.878832	99.111076	35.885887	37.266796	103.310036	34.872547	11.193982	101.210556	-61.676339	12.313628	104.54689
-38.892517	20.887146	103.535698	-13.321479	11.730253	103.144821	33.938301	-15.047545	99.693794	36.168709	37.141018	103.760361	35.053505	11.0467365	101.7270775	-61.696463	12.4137695	104.5625645
-37.965672	21.646877	103.873894	-13.249903	11.69083	103.506447	34.073898	-15.102566	100.00795	36.452354	37.091782	104.161583	35.263126	10.994608	102.0847665	-61.762932	12.387052	104.9281275
-36.968777	22.353611	104.204468	-13.179423	11.598266	103.823509	34.196842	-15.14854	100.255287	36.626072	36.523315	104.570877	35.411457	10.6873875	102.413082	-61.770303	12.5091445	105.233936
-35.991016	23.077782	104.494713	-13.151069	11.529123	104.089272	34.206436	-15.122266	100.416733	36.735271	36.462334	104.835251	35.4708535	10.670034	102.625992	-61.7729915	12.388212	105.552552
-35.048084	23.790894	104.796516	-13.183202	11.478805	104.319695	34.15081	-15.130404	100.577759	36.822384	36.444973	105.134239	35.486597	10.6572845	102.855999	-61.853001	12.3003255	105.783391
-33.601284	24.877539	105.204094	-13.244048	11.387234	104.644928	33.997845	-15.148878	100.708054	36.844955	36.3634	105.605606	35.4214	10.607261	103.15683	-61.909496	12.167207	106.133026
-32.632957	25.567791	105.432602	-13.30101	11.30965	104.833664	33.898998	-15.207979	100.767303	36.825329	36.411469	105.978302	35.3621635	10.601745	103.3728025	-61.9641835	12.017555	106.2945255
-31.681437	26.248953	105.600067	-13.400939	11.196954	104.973373	33.801468	-15.326151	100.87944	36.776024	36.718712	106.392273	35.288746	10.6962805	103.6358565	-62.090624	11.6976275	106.3108895
-30.68189	26.894171	105.684532	-13.524622	11.101787	105.020432	33.686184	-15.459043	100.934029	36.765408	36.680782	106.374672	35.225796	10.6108695	103.6543505	-62.27504	11.5927045	106.3865135
-29.714165	27.566772	105.640999	-13.702835	11.047117	104.98587	33.540997	-15.559496	100.925575	36.677532	36.091949	106.534279	35.1092645	10.2662265	103.729927	-62.5149345	11.8280075	106.241813
-28.738117	28.198683	105.523972	-13.855712	10.965342	104.898026	33.363369	-15.664943	100.895866	36.542957	35.977966	106.539391	34.953163	10.1565115	103.7176285	-62.664587	11.7741725	106.0784235
-27.791904	28.862234	105.500916	-14.040303	10.952211	104.820442	33.146439	-15.75232	100.930847	36.402149	35.838634	106.578156	34.774294	10.043157	103.7545015	-62.8549	11.861265	105.8863825
-26.333204	29.755575	105.568085	-14.287037	10.831218	104.841194	32.852188	-15.946886	101.070107	36.243935	36.194633	106.915489	34.5480615	10.1238735	103.992798	-63.1221355	11.5385625	105.68959
-25.310596	30.29483	105.678177	-14.433164	10.711593	104.87574	32.688148	-16.098509	101.216759	36.175232	36.092247	107.330383	34.43169	9.996869	104.273571	-63.298018	11.426317	105.477909
-24.51009	30.871695	105.855247	-14.565796	10.569515	104.867485	32.594551	-16.184647	101.289223	36.085995	36.054028	107.719231	34.340273	9.9346905	104.504227	-63.471865	11.2043395	105.230743
-23.399458	31.317032	105.752632	-14.707807	10.490291	104.762634	32.52317	-16.261534	101.324341	36.041386	35.403866	108.165649	34.282278	9.571166	104.744995	-63.697892	11.409416	104.780273
-22.403297	31.801706	105.691193	-14.831545	10.424545	104.598389	32.42989	-16.293127	101.270828	35.973091	35.397682	108.377876	34.2014905	9.5522775	104.824352	-63.8645805	11.2968125	104.372426
-21.538042	32.286671	105.672089	-14.98397	10.430733	104.422142	32.30695	-16.288774	101.167915	35.868126	35.962315	108.46125	34.087538	9.8367705	104.8145825	-64.055478	11.0246955	104.0297015
-20.599169	32.718613	105.675636	-15.097763	10.459868	104.27446	32.170845	-16.221132	101.143219	35.795074	35.994072	108.652184	33.9829595	9.88647	104.8977015	-64.1784855	11.033266	103.6512185
-19.226032	33.310871	105.88398	-15.319368	10.629769	104.139877	32.005768	-16.106289	100.921669	35.681381	36.11132	109.176292	33.8435745	10.0025155	105.0489805	-64.4823105	11.2570225	103.2307735
-18.297234	33.611336	106.176498	-15.439131	10.752066	104.152748	31.934029	-15.956965	100.776123	35.624928	36.249496	109.62793	33.7794785	10.1462655	105.2020265	-64.6577405	11.3578665	103.1034695
-17.429354	33.948673	106.616844	-15.51351	10.93755	104.240623	31.892014	-15.775916	100.648056	35.626648	36.427605	110.141525	33.759331	10.3258445	105.3947905	-64.786351	11.5492555	103.0864555
-16.54014	34.168549	107.062019	-15.544635	11.167536	104.436722	31.905354	-15.569546	100.646637	35.658459	36.651291	110.70858	33.7819065	10.5408725	105.6776085	-64.8711765	11.7941995	103.1958355
-15.665573	34.344734	107.422493	-15.58852	11.410898	104.647491	31.96891	-15.403265	100.849449	36.131981	36.702579	111.127541	34.0504455	10.649657	105.988495	-65.2274855	12.172139	103.306487
-14.783302	34.441208	107.735359	-15.61118	11.644431	104.827843	32.077087	-15.310876	101.192162	36.201935	36.901672	111.71833	34.139511	10.795398	106.455246	-65.361871	12.493464	103.20044
-13.933156	34.383152	108.014832	-15.624881	11.772985	105.035339	32.217426	-15.225334	101.535751	36.225727	37.022457	112.201134	34.2215765	10.8985615	106.8684425	-65.4713385	12.6474085	103.2022355
-12.723994	34.257774	108.356819	-15.622504	11.934319	105.384804	32.36496	-15.092155	101.971817	36.268749	37.119358	112.579178	34.3168545	11.0136015	107.2754975	-65.5618625	12.8550365	103.4941105
-11.912202	33.990215	108.456436	-15.60356	11.973285	105.630157	32.392006	-15.116911	102.25676	36.265701	37.147942	112.609566	34.3288535	11.0155155	107.433163	-65.5359735	12.9310545	103.827151
-11.103335	33.718906	108.452057	-15.638743	11.991776	105.851746	32.376205	-15.240404	102.630028	35.853168	37.32851	112.675919	34.1146865	11.044053	107.6529735	-65.3921725	12.939499	104.0505185
-10.320608	33.331974	108.351662	-15.762605	12.016976	106.048164	32.275928	-15.400704	103.071884	36.212494	37.129162	112.252136	34.244211	10.864229	107.66201	-65.769421	13.169723	104.434318
-9.537031	32.883411	108.17543	-15.883838	11.967579	106.199036	32.065956	-15.611087	103.499535	36.127205	37.039944	111.90593	34.0965805	10.7144285	107.7027325	-65.8642565	13.2207295	104.6953395
-8.824751	32.400192	107.963875	-16.070524	11.852262	106.328239	31.814634	-15.896477	103.91629	36.03125	36.918507	111.567924	33.922942	10.511015	107.742107	-66.06399	13.193509	104.914371
-8.111163	31.795696	107.772812	-16.300751	11.721054	106.478928	31.525616	-16.201567	104.329994	35.500954	36.913147	111.449776	33.513285	10.35579	107.889885	-66.114787	13.086318	105.067971
-7.078336	30.828455	107.615784	-16.528576	11.519678	106.750961	31.148783	-16.590366	104.874657	35.290604	36.6133	111.04287	33.2196935	10.011467	107.9587635	-66.2768455	13.027889	105.5431585
-6.385973	30.142197	107.569435	-16.667608	11.360503	106.925217	30.916136	-16.845467	105.1437	35.201435	36.376415	110.89109	33.0587855	9.765474	108.017395	-66.3940015	12.955532	105.833039
-5.679857	29.485468	107.551933	-16.805964	11.236959	107.053284	30.66127	-17.045025	105.392838	35.11821	36.150066	110.756012	32.88974	9.5525205	108.074425	-66.501668	12.9213975	106.032143
-5.016363	28.778601	107.44915	-16.991444	11.156791	107.097099	30.43882	-17.235888	105.625381	35.002312	35.972885	110.685196	32.720566	9.3684985	108.1552885	-66.703454	12.9450835	106.0389095
-4.31345	28.130114	107.35215	-17.171625	11.075588	107.065941	30.246284	-17.383266	105.828163	34.910294	35.847935	110.624458	32.578289	9.2323345	108.2263105	-66.921539	12.9188415	105.9055715
-3.637608	27.441442	107.238678	-17.327209	11.007999	106.982948	30.044306	-17.480469	105.959991	34.801907	35.759117	110.588646	32.4231065	9.139324	108.2743185	-67.0775245	12.876674	105.6915775
-2.892247	26.806202	107.205818	-17.502203	10.968391	106.884888	29.853598	-17.569185	106.00016	34.70504	35.649754	110.628593	32.279319	9.0402845	108.3143765	-67.283725	12.8964975	105.4553995
-1.84103	25.872099	107.208542	-17.722788	10.915936	106.761566	29.563606	-17.679613	106.004654	34.629189	35.555721	110.872612	32.0963975	8.938054	108.438633	-67.5419735	12.893818	105.084499
-1.123437	25.291733	107.326065	-17.878029	10.980921	106.764328	29.364092	-17.680573	106.060669	34.564938	35.553162	111.095047	31.964515	8.9362945	108.577858	-67.720573	13.0255475	104.950798
-0.449078	24.713249	107.523705	-18.006395	11.08531	106.817589	29.231913	-17.650686	106.169632	34.531246	35.598106	111.474205	31.8815795	8.97371	108.8219185	-67.8943695	13.19691	104.8132595
0.29683	24.176468	107.811821	-18.132463	11.188914	106.906189	29.141586	-17.575071	106.351662	34.514843	35.69714	112.008286	31.8282145	9.0610345	109.179974	-68.0931405	13.3167935	104.632404
1.012934	23.62855	108.135498	-18.203884	11.301437	106.948387	29.155218	-17.47488	106.449768	34.51025	35.836803	112.662354	31.832734	9.1809615	109.556061	-68.240502	13.4219125	104.340713
1.720757	23.097664	108.399597	-18.249237	11.414415	106.940697	29.220343	-17.317032	106.454742	34.558575	36.032074	113.40004	31.889459	9.357521	109.927391	-68.387933	13.471309	103.954003
2.417785	22.526304	108.622971	-18.203909	11.584452	106.902374	29.328827	-17.098612	106.362617	34.63868	36.231586	114.005402	31.9837535	9.566487	110.1840095	-68.3915715	13.602417	103.6207385
3.495913	21.660051	108.750626	-18.055885	11.947742	106.78656	29.564152	-16.684717	106.039825	34.802742	36.55262	114.617409	32.183447	9.9339515	110.328617	-68.295217	13.9615325	103.244503
4.206847	21.041687	108.707085	-17.946865	12.198024	106.611893	29.733461	-16.411121	105.78904	34.892483	36.747543	114.918221	32.312972	10.168211	110.3536305	-68.206702	14.227837	102.8701555
4.894136	20.361338	108.653198	-17.858114	12.402905	106.418655	29.903755	-16.149935	105.595779	34.962257	36.915787	115.111832	32.433006	10.382926	110.3538055	-68.149234	14.422884	102.4835045
5.510696	19.62196	108.509048	-17.749973	12.561461	106.201553	30.085638	-15.943607	105.421974	34.99044	37.095413	115.284691	32.538039	10.575903	110.3533325	-68.037985	14.547019	102.0497735
6.160117	18.811016	108.353409	-17.681017	12.664154	105.981194	30.232159	-15.740587	105.261353	34.980957	37.256618	115.450111	32.606558	10.7580155	110.355732	-67.968592	14.5702925	101.606656
6.75656	17.892946	108.171227	-17.621708	12.764452	105.790558	30.331369	-15.526663	105.082405	34.94931	37.398643	115.533569	32.6403395	10.93599	110.307987	-67.8837555	14.592914	101.273129
7.323188	16.952965	107.972061	-17.608213	12.932854	105.66362	30.383492	-15.297482	104.947021	34.899769	37.564537	115.467072	32.6416305	11.1335275	110.2070465	-67.8580565	14.7321805	101.1201935
8.166625	15.391941	107.63121	-17.604721	13.19962	105.608223	30.403242	-15.018328	104.796494	34.785255	37.796673	115.140152	32.5942485	11.3891725	109.968323	-67.8036905	15.0100675	101.248123
8.677873	14.281557	107.453514	-17.636812	13.377261	105.642509	30.344633	-14.848166	104.854919	35.097706	37.798138	114.643814	32.7211695	11.474986	109.7493665	-67.9947935	15.279536	101.5356515
9.123631	13.092834	107.311905	-17.681725	13.552967	105.686966	30.304241	-14.667474	105.061569	34.953213	37.897034	114.246117	32.628727	11.61478	109.653843	-67.992177	15.491154	101.720089
9.606481	11.838342	107.229446	-17.759378	13.693397	105.780708	30.285889	-14.574944	105.457222	34.385857	38.230579	114.013458	32.335873	11.8278175	109.73534	-67.854629	15.5589765	101.826076
10.06494	10.528703	107.243225	-17.826881	13.795139	105.854973	30.282503	-14.474489	106.059837	34.628925	38.198082	113.308121	32.455714	11.8617965	109.683979	-68.109476	15.7284815	102.025967
10.454688	9.154233	107.322624	-17.862888	13.77112	105.899681	30.352152	-14.452132	106.729828	34.103836	38.458763	112.990166	32.227994	12.0033155	109.859997	-67.95377	15.5389245	101.939365
10.877346	7.709511	107.451721	-17.829735	13.636591	105.843628	30.472464	-14.482662	107.419678	33.984272	38.450581	112.506783	32.228368	11.9839595	109.9632305	-67.887838	15.2892225	101.7240255
11.502398	5.521627	107.718468	-17.696121	13.293794	105.677834	30.722031	-14.639751	108.429504	33.919544	38.319458	111.770233	32.3207875	11.8398535	110.0998685	-67.7130295	14.7477345	101.2557995
11.877937	4.049392	107.878365	-17.489147	12.992599	105.501198	30.927938	-14.843534	109.12088	34.038631	38.089565	111.30439	32.4832845	11.6230155	110.212635	-67.4615785	14.3621825	100.789761
12.309834	2.563313	108.131409	-17.200451	12.616827	105.312851	31.154581	-15.13484	109.8246	34.248547	37.783863	110.983047	32.701564	11.3245115	110.4038235	-67.102466	13.9091425	100.2218785
12.684872	1.125347	108.453117	-16.862011	12.203124	105.102264	31.382618	-15.482484	110.623337	34.538414	37.400719	110.580467	32.960516	10.9591175	110.601902	-66.684538	13.4471305	99.602626
13.059338	-0.262439	108.761932	-16.481619	11.746256	104.932869	31.556664	-15.87841	111.374725	34.8848	36.96563	110.17424	33.220732	10.54361	110.7744825	-66.18397	12.948902	99.0912555
13.334541	-1.553975	109.190178	-16.115696	11.315304	104.876793	31.672583	-16.333199	112.101509	35.196609	36.416016	109.867729	33.434596	10.0414085	110.984619	-65.665988	12.5891995	98.768967
13.54962	-2.744853	109.688568	-15.819401	10.890441	104.890511	31.754541	-16.77775	112.987991	35.43248	35.693336	109.592262	33.5935105	9.457793	111.2901265	-65.2323125	12.323089	98.4908955
13.723525	-4.32514	110.515175	-15.627156	10.34061	104.993629	31.724903	-17.331371	114.065895	35.669544	34.990398	109.72924	33.6972235	8.8295135	111.8975675	-64.9515355	11.8517065	98.0896905
13.7054	-5.14292	111.036446	-15.616984	10.04255	105.087837	31.643641	-17.562778	114.739021	35.675179	34.619408	109.95623	33.65941	8.528315	112.3476255	-64.893378	11.556785	97.8280485
13.623755	-5.857584	111.394676	-15.716319	9.849757	105.167595	31.533527	-17.736197	115.127266	35.603367	34.496449	110.301796	33.568447	8.380126	112.714531	-65.001085	11.319388	97.620659
13.472134	-6.406446	111.470184	-15.849577	9.763326	105.14743	31.4202	-17.786299	115.142906	35.483036	34.489952	110.60424	33.451618	8.3518265	112.873573	-65.150772	11.1748255	97.421287
13.317904	-6.860572	111.238777	-15.980387	9.801154	105.067146	31.321976	-17.795839	114.760658	35.403973	34.577816	110.823906	33.3629745	8.3909885	112.792282	-65.3237485	11.2113195	97.34201
13.068719	-7.180677	110.713234	-16.071814	9.985987	104.970657	31.3319	-17.707701	113.946243	35.407669	34.832336	110.99321	33.3697845	8.5623175	112.4697265	-65.5134125	11.4096565	97.4715875
12.808871	-7.3491	110.00161	-16.046759	10.309159	104.882683	31.419601	-17.556013	112.894188	35.470787	35.07653	111.032425	33.445194	8.7602585	111.9633065	-65.538712	11.8580595	97.8020595
12.332288	-7.519886	108.833	-15.919566	10.937257	104.71582	31.575256	-17.118259	111.234489	35.604729	35.497189	111.050781	33.5899925	9.189465	111.142635	-65.4291245	12.685049	98.289005
11.874363	-7.562294	108.124901	-15.805062	11.370474	104.653862	31.699335	-16.784159	110.245148	35.698009	35.866619	111.05307	33.698672	9.54123	110.649109	-65.308796	13.199718	98.658615
11.373355	-7.588162	107.530037	-15.683847	11.743855	104.634178	31.780361	-16.46764	109.452377	35.827782	36.184975	110.975662	33.8040715	9.8586675	110.2140195	-65.1717655	13.6290425	99.0543365
10.763824	-7.612071	107.099823	-15.590727	11.981894	104.644165	31.855345	-16.215277	108.835838	35.848969	36.419762	110.868324	33.852157	10.1022425	109.852081	-65.033611	13.8615455	99.436249
10.102456	-7.647017	106.766357	-15.552553	12.037374	104.657913	31.905275	-16.092054	108.418884	35.753967	36.613045	110.833183	33.829621	10.2604955	109.6260335	-64.934727	13.8142525	99.6897925
9.401772	-7.778426	106.535355	-15.593497	11.938578	104.638016	31.917757	-16.082237	108.187607	35.700512	36.635876	110.84726	33.8091345	10.2768195	109.5174335	-64.9961285	13.6003365	99.7585985
8.581159	-7.904583	106.347946	-15.644838	11.762808	104.567162	31.911329	-16.167288	107.978073	35.564186	36.576988	110.862038	33.7377575	10.20485	109.4200555	-65.0274335	13.320766	99.7142685
7.185237	-8.192852	106.070671	-15.778169	11.561245	104.392563	31.781086	-16.31879	107.811394	35.329033	36.360004	110.638741	33.5550595	10.020607	109.2250675	-65.1113975	13.101883	99.5600585
6.183578	-8.384103	106.002518	-15.897194	11.489509	104.240784	31.722441	-16.443632	107.844185	35.233242	36.207191	110.468719	33.4778415	9.8817795	109.156452	-65.2722295	13.0972385	99.325116
5.104588	-8.588656	105.762115	-16.051807	11.402884	103.987946	31.585997	-16.634813	107.929375	35.11739	36.019154	110.336861	33.3516935	9.6921705	109.133118	-65.4553075	13.1135975	98.842774
3.992805	-8.817904	105.283714	-16.267815	11.329779	103.625954	31.329924	-16.817303	107.6866	34.986126	35.834198	110.258255	33.158025	9.5084475	108.9724275	-65.693655	13.1511105	98.2794805
2.815004	-9.029469	104.588165	-16.452345	11.309711	103.244843	31.072872	-16.99589	107.033066	34.814529	35.708492	110.118317	32.9437005	9.356301	108.5756915	-65.8483905	13.263121	97.9139945
1.615102	-9.221907	103.690674	-16.567751	11.442636	102.910316	30.811539	-16.979628	106.093689	34.648506	35.660366	109.740707	32.7300225	9.340369	107.917198	-65.8655245	13.544903	97.903434
0.335504	-9.367033	102.821419	-16.612432	11.725159	102.661514	30.595282	-16.826939	104.987572	34.535843	35.728077	109.301018	32.5655625	9.450569	107.144295	-65.7904265	13.999749	98.178733
-1.561136	-9.670876	101.700653	-16.555784	12.294355	102.301346	30.410761	-16.495857	103.423866	34.417091	35.988827	108.237671	32.413926	9.746485	105.8307685	-65.525494	14.842225	98.7719235
-2.876366	-9.961123	101.104271	-16.477804	12.598355	102.004562	30.342674	-16.299097	102.452766	34.304459	36.139771	107.083908	32.3235665	9.920337	104.768337	-65.2791745	15.276373	99.240787
-4.197935	-10.34691	100.636459	-16.349535	12.694499	101.655624	30.278074	-16.259237	101.623489	34.183945	35.582581	105.732811	32.2310095	9.661672	103.67815	-64.9300795	15.727326	99.633098
-5.529963	-10.894743	100.30246	-16.222624	12.560248	101.235107	30.218649	-16.431843	100.932709	34.060154	35.384811	104.091393	32.1394015	9.476484	102.512051	-64.5846495	15.644012	99.958163
-6.891646	-11.526773	100.030647	-16.119345	12.195495	100.775459	30.112053	-16.780701	100.33548	33.92326	35.583817	102.363457	32.0176565	9.401558	101.3494685	-64.2563465	14.989432	100.2014495
-8.255233	-12.202314	99.750641	-16.049667	11.678822	100.22966	30.021175	-17.26045	99.820847	33.731144	35.111614	100.98349	31.8761595	8.925582	100.4021685	-63.9754935	14.432062	100.0571515
-9.602622	-12.914069	99.575439	-16.062471	11.169262	99.70665	29.888594	-17.802565	99.46167	33.594139	34.589466	99.687134	31.7413665	8.3934505	99.574402	-63.8663085	13.9450735	99.838898
-11.673346	-13.976118	99.505989	-16.102673	10.437126	98.879898	29.677502	-18.626003	99.314018	33.387966	33.76762	97.841354	31.532734	7.5708085	98.577686	-63.73808	13.3034435	99.18211
-13.01305	-14.664427	99.360512	-16.15962	9.855461	98.247185	29.552313	-19.181633	99.401176	33.279072	33.1922	96.754929	31.4156925	7.0052835	98.0780525	-63.7349325	12.7056385	98.4163175
-14.346966	-15.307265	99.150757	-16.180511	9.283762	97.598717	29.481253	-19.732508	99.421753	33.179214	32.654243	95.865234	31.3302335	6.4608675	97.6434935	-63.6912555	12.1066565	97.5539405
-15.634688	-15.895698	98.892128	-16.112509	8.74379	97.055656	29.458136	-20.261501	99.388344	33.160027	32.202141	95.258293	31.3090815	5.97032	97.3233185	-63.5340995	11.51726	96.7879935
-16.88961	-16.363789	98.689529	-15.989799	8.35583	96.642212	29.435154	-20.746641	99.335793	33.370815	31.886631	94.831352	31.4029845	5.569995	97.0835725	-63.3825825	11.141665	96.2008515
-18.132042	-16.728426	98.527542	-15.793462	8.119249	96.284142	29.427818	-21.18499	99.298393	33.712036	31.57597	94.422379	31.569927	5.19549	96.860386	-63.156851	11.043008	95.707898
-19.395395	-16.946852	98.367325	-15.57253	8.026433	95.938286	29.477314	-21.51783	99.30912	34.024078	31.32408	94.050964	31.750696	4.903125	96.680042	-62.895756	11.149741	95.19653
-21.177227	-17.107944	98.218178	-15.233832	7.913561	95.611992	29.581564	-21.90061	99.369827	34.460278	30.952709	93.600876	32.020921	4.5260495	96.4853515	-62.488585	11.3010725	94.7386325
-22.38974	-17.097557	98.382233	-15.056412	7.841073	95.626823	29.599768	-22.137074	99.452293	34.684906	30.682224	93.353004	32.142337	4.272575	96.4026485	-62.255161	11.409571	94.8509975
-23.655336	-16.971519	98.726944	-14.942069	7.761341	95.820007	29.602818	-22.383884	99.628876	34.837158	30.377275	93.112656	32.219988	3.9966955	96.370766	-62.104126	11.5259865	95.269248
-24.904877	-16.716154	99.218674	-14.868223	7.638667	96.113609	29.576141	-22.625357	99.782219	34.913433	30.068741	92.903183	32.244787	3.721692	96.342701	-61.981233	11.555642	95.884517
-26.11664	-16.430599	99.71077	-14.891885	7.459134	96.478951	29.497013	-22.848221	99.965698	34.87149	29.767668	92.736511	32.1842515	3.4597235	96.3511045	-61.9680215	11.4585445	96.6067975
-27.353436	-16.000332	100.241508	-14.963883	7.263113	96.919487	29.404312	-23.013853	100.056007	34.73283	29.535284	92.629395	32.068571	3.2607155	96.342701	-61.996337	11.2655105	97.496273
-28.570927	-15.48455	100.758316	-15.050504	7.026884	97.400795	29.324596	-23.165924	100.019432	34.539722	29.393057	92.551353	31.932159	3.1135665	96.2853925	-62.033167	10.9402015	98.5161975
-30.308723	-14.53162	101.358749	-15.203751	6.831119	98.057434	29.274643	-23.127148	99.732574	34.22126	29.427519	92.44178	31.7479515	3.1501855	96.087177	-62.1554535	10.5120525	100.027691
-31.447792	-13.744391	101.675568	-15.291302	6.809428	98.375473	29.284117	-22.98299	99.529121	33.981518	29.617477	92.311707	31.6328175	3.3172435	95.920414	-62.2154215	10.3016125	100.830532
-32.563221	-12.814082	101.987183	-15.370339	6.924986	98.653923	29.297119	-22.700607	99.304977	33.755489	29.897564	92.155586	31.526304	3.5984785	95.7302815	-62.266982	10.2514935	101.5775645
-33.598545	-11.754172	102.288162	-15.394357	7.072853	98.949829	29.28389	-22.379427	99.043396	33.542339	30.221821	91.996346	31.4131145	3.921197	95.519871	-62.2018285	10.224509	102.379787
-34.565506	-10.608005	102.5354	-15.467887	7.228763	99.250641	29.279577	-22.029575	98.757614	33.337074	30.594372	92.003082	31.3083255	4.2823985	95.380348	-62.2440995	10.1751275	103.120934
-35.572815	-9.401034	102.67421	-15.535113	7.394307	99.522003	29.317184	-21.652111	98.442413	33.144665	31.047424	92.199257	31.2309245	4.6976565	95.320835	-62.3011505	10.0909575	103.723171
-36.39558	-8.087009	102.684547	-15.606077	7.576382	99.738289	29.340881	-21.2257	98.141792	32.985435	31.55641	92.495003	31.163158	5.165355	95.3183975	-62.375312	9.987409	104.1581805
-37.662418	-5.950055	102.758316	-15.646534	7.939087	100.080788	29.407314	-20.542757	97.707245	32.839409	32.349628	93.132713	31.1233615	5.9034355	95.419979	-62.4164295	9.9747385	104.741597
-38.449978	-4.458795	102.812897	-15.640383	8.223647	100.374588	29.436716	-20.040092	97.485123	32.805954	32.913177	93.704887	31.121335	6.4365425	95.595005	-62.402101	10.0107515	105.154171
-39.0028	-2.851851	103.000687	-15.669249	8.559865	100.674149	29.528389	-19.548306	97.282867	32.731274	33.458172	94.355927	31.1298315	6.954933	95.819397	-62.4683295	10.164797	105.528901
-39.679741	-1.246287	103.25396	-15.671632	8.861706	101.05381	29.592054	-19.020735	97.131294	32.658585	33.984451	95.017967	31.1253195	7.481858	96.0746305	-62.4685835	10.241554	106.0329895
-40.149803	0.41243	103.641388	-15.751312	9.155159	101.522919	29.632706	-18.525154	97.003708	32.622398	34.534866	95.715401	31.127552	8.004856	96.3595545	-62.630176	10.305462	106.6862835
-40.608936	2.118132	104.196075	-15.802494	9.417325	102.065208	29.617727	-18.001301	96.8619	32.558231	35.050228	96.441963	31.087979	8.5244635	96.6519315	-62.692967	10.3101865	107.4784845
-41.049271	3.811285	104.716705	-15.93025	9.727332	102.577141	29.58798	-17.455814	96.763855	32.508263	35.534233	97.221169	31.0481215	9.0392095	96.992512	-62.9086215	10.4154545	108.16177
-41.594276	6.415969	105.359909	-16.141329	10.24445	103.238846	29.574841	-16.689699	96.857964	32.501823	36.372898	98.415031	31.038332	9.8415995	97.6364975	-63.32099	10.6473005	108.8411945
-41.853649	8.144676	105.792175	-16.214785	10.595177	103.648018	29.624203	-16.239462	97.030159	32.544373	36.848366	99.224541	31.084288	10.304452	98.12735	-63.513858	10.885902	109.168686
-42.033531	9.849927	106.172684	-16.162695	10.894733	104.064896	29.70347	-15.828109	97.253471	32.717674	37.312664	100.010872	31.210572	10.7422775	98.6321715	-63.535962	11.0471885	109.4976205
-42.072182	11.528688	106.628883	-16.108421	11.160329	104.483116	29.8969	-15.451429	97.502258	32.882629	37.710442	100.747726	31.3897645	11.1295065	99.124992	-63.6066065	11.1911515	109.84124
-42.097477	13.17376	107.18396	-15.988314	11.442347	104.959747	30.114931	-15.164545	97.805252	33.030968	38.046066	101.450562	31.5729495	11.4407605	99.627907	-63.5495775	11.4439335	110.291587
-42.045002	14.791166	107.820702	-15.837402	11.691197	105.501007	30.293243	-14.794098	98.090729	33.195107	38.383701	102.071342	31.744175	11.7948015	100.0810355	-63.418979	11.5875925	110.9209785
-41.856773	16.343708	108.565392	-15.691832	11.884416	106.089691	30.455181	-14.404011	98.396851	33.363907	38.690697	102.681732	31.909544	12.143343	100.5392915	-63.293208	11.625489	111.6400905
-41.481606	18.588081	109.678459	-15.50205	12.121366	107.007683	30.687428	-14.005981	98.931602	33.53754	38.571323	103.771439	32.112484	12.282671	101.3515205	-63.116584	11.960061	112.6638455
-41.231197	20.067078	110.424042	-15.437677	12.250676	107.640472	30.779339	-13.706642	99.37603	33.594994	38.842281	104.462708	32.1871665	12.5678195	101.919369	-63.0625205	11.9335325	113.361575
-40.881256	21.508678	111.179543	-15.476677	12.400095	108.299278	30.843874	-13.465908	99.876778	33.602863	39.704578	105.315269	32.2233685	13.119335	102.5960235	-63.1767225	11.680855	114.0025325
-40.460007	22.88414	111.901604	-15.570381	12.599379	108.942352	30.835407	-13.230907	100.365494	33.572742	39.884693	105.739143	32.2040745	13.326893	103.0523185	-63.3448365	11.871865	114.8323855
-40.061916	24.260714	112.544022	-15.704027	12.772116	109.547272	30.76281	-12.889073	100.814438	33.396935	40.12344	106.435791	32.0798725	13.6171835	103.6251145	-63.4879265	11.9270485	115.4694295
-39.55761	25.61282	112.993988	-15.891226	12.969239	110.018852	30.756659	-12.599018	101.293587	33.254822	40.408344	107.204079	32.0057405	13.904663	104.248833	-63.7881925	12.033815	115.788871
-38.972561	26.962879	113.218155	-16.093904	13.19133	110.346519	30.779388	-12.294344	101.795113	33.12886	40.735703	107.972313	31.954124	14.2206795	104.883713	-64.141932	12.1619805	115.809325
-38.059349	28.899769	113.311684	-16.306248	13.478394	110.602226	30.839998	-11.867262	102.478935	33.007973	41.266872	108.967331	31.9239855	14.699805	105.723133	-64.5364815	12.256983	115.481319
-37.335182	30.156883	113.334595	-16.391939	13.681027	110.706604	30.94537	-11.614113	102.858604	33.010979	41.601719	109.4506	31.9781745	14.993803	106.154602	-64.7620525	12.368251	115.258606
-36.498661	31.345303	113.284233	-16.425335	13.845552	110.801651	31.111427	-11.364135	103.185226	33.03611	41.887726	109.816948	32.0737685	15.2617955	106.501087	-64.9244385	12.4293085	115.102215
-35.686638	32.509308	113.319931	-16.458574	14.015904	110.907494	31.270691	-11.162081	103.508377	33.059376	42.159325	110.111641	32.1650335	15.498622	106.810009	-65.0821815	12.533186	115.004979
-34.735813	33.630672	113.327217	-16.463358	14.145003	111.014732	31.395554	-10.980481	103.814209	33.077122	42.404137	110.299538	32.236338	15.711828	107.0568735	-65.163054	12.578178	114.9725905
-33.752235	34.710865	113.267639	-16.489801	14.256792	111.08297	31.465214	-10.815455	104.081795	33.057972	42.617165	110.409332	32.261593	15.900855	107.2455635	-65.241195	12.612729	114.9203765
-32.799084	35.753956	113.198006	-16.574699	14.35713	111.102005	31.473087	-10.68609	104.248337	33.004471	42.781399	110.490288	32.238779	16.0476545	107.3693125	-65.388177	12.6666055	114.8346975
-31.212086	37.295422	113.128517	-16.653465	14.477398	111.079391	31.284214	-10.545264	104.430008	32.938351	42.951729	110.525429	32.1112825	16.2032325	107.4777185	-65.4182125	12.7515635	114.6810635
-30.11659	38.276558	113.045273	-16.891205	14.516546	111.073959	31.111437	-10.498257	104.455223	32.830036	42.977554	110.553864	31.9707365	16.2396485	107.5045435	-65.7531465	12.7934435	114.6433745
-28.958788	39.242275	113.021294	-17.055222	14.579373	111.04673	30.915091	-10.444571	104.432312	32.691456	43.004253	110.57663	31.8032735	16.279841	107.504471	-65.9137175	12.878905	114.588989
-27.804085	40.25359	112.98671	-17.239199	14.646064	111.007263	30.69038	-10.373809	104.371346	32.546982	43.03157	110.572746	31.618681	16.3288805	107.472046	-66.097079	12.9632475	114.54248
-26.624779	41.169312	112.972855	-17.407251	14.727062	110.954857	30.479553	-10.315886	104.227051	32.419968	43.059715	110.596291	31.4497605	16.3719145	107.411671	-66.2642625	13.0822095	114.498043
-25.321499	42.087318	112.934494	-17.533089	14.814019	110.857498	30.276861	-10.24686	104.044167	32.290794	43.136303	110.573364	31.2838275	16.4447215	107.3087655	-66.3500055	13.1833165	114.4062305
-23.958696	43.017464	112.794403	-17.63386	14.881817	110.734985	30.12648	-10.151188	103.831718	32.166462	43.145149	110.48777	31.146471	16.4969805	107.159744	-66.414191	13.2666535	114.310226
-22.065235	44.38245	112.63623	-17.701643	15.01073	110.46656	29.945198	-10.047922	103.490128	31.92848	43.150429	110.141289	30.936839	16.5512535	106.8157085	-66.340125	13.4702065	114.1174115
-20.422838	45.146095	112.144897	-17.774113	15.140648	110.150932	29.796574	-9.897439	103.030716	31.636456	43.229984	109.606812	30.716515	16.6662725	106.318764	-66.264741	13.6150235	113.9831
-19.103382	46.01712	111.675667	-17.84996	15.298064	109.72036	29.630974	-9.689481	102.342415	31.252951	43.242058	108.767876	30.4419625	16.7762885	105.5551455	-66.1418825	13.8198395	113.8855745
-17.449369	46.770195	110.884918	-17.952261	15.523873	109.170021	29.442661	-9.41732	101.60022	30.832645	42.792316	107.605408	30.137653	16.687498	104.602814	-66.042175	14.360248	113.737228
-15.873021	47.584293	109.80159	-18.024242	15.823802	108.42173	29.256979	-8.953101	100.616577	30.259508	43.05616	106.217262	29.7582435	17.0515295	103.4169195	-65.8067275	14.5960745	113.4265405
-14.200689	48.412064	108.801605	-18.085026	16.191437	107.652878	29.142714	-8.47442	99.670044	29.61578	43.990311	104.990875	29.379247	17.7579455	102.3304595	-65.549299	14.6249285	112.9752965
-12.45548	49.248318	107.916595	-18.165846	16.579468	106.886436	29.054203	-7.98659	98.901268	29.091722	44.449413	104.13723	29.0729625	18.2314115	101.519249	-65.4046545	14.9275245	112.253623
-9.667915	50.414677	107.127205	-18.424313	17.222057	105.724419	28.958019	-7.122184	97.977921	28.557899	45.09911	104.010033	28.757959	18.988463	100.993977	-65.606585	15.455651	110.454861
-7.737095	51.149261	106.945457	-18.721071	17.712311	104.908279	28.852177	-6.534317	97.694481	28.392017	45.520847	104.62587	28.622097	19.493265	101.1601755	-66.064239	15.931357	108.6563825
-5.73632	51.850254	106.795326	-19.050644	18.261221	103.990028	28.768524	-5.925053	97.383415	28.613085	45.837055	105.12204	28.6908045	19.956001	101.2527275	-66.7920925	16.566441	106.7273285
-3.722804	52.524494	106.665894	-19.271158	18.944492	102.954086	28.741476	-5.182618	96.938553	28.395298	46.369656	105.657433	28.568387	20.593519	101.297993	-67.110703	17.295465	104.610179
-1.606954	53.100639	106.402504	-19.288202	19.62598	101.826225	28.850576	-4.300004	96.451431	27.831312	47.136421	106.253792	28.340944	21.4182085	101.3526115	-66.917348	17.8337515	102.2998385
0.509256	53.672363	106.119263	-19.233534	20.399363	100.780762	29.114538	-3.395015	96.043571	27.706406	47.852581	106.504265	28.410472	22.228783	101.273918	-66.87754	18.569943	100.287606
2.277723	53.76643	105.829765	-19.004084	21.206646	100.04467	29.475111	-2.402536	95.722786	27.996277	48.482155	106.28302	28.735694	23.0398095	101.002903	-66.743862	19.3734825	99.086437
4.407496	53.190689	105.499161	-18.494701	22.396017	99.374947	30.001324	-0.755324	95.513794	27.594954	49.851772	106.378517	28.798139	24.548224	100.9461555	-65.787541	20.24381	97.8037385
5.907928	52.605892	105.364395	-18.238888	23.016821	99.039314	30.411888	0.090603	95.515968	27.945534	50.407608	106.391716	29.178711	25.2491055	100.953842	-65.656487	20.7845365	97.124786
7.30377	51.840263	105.281914	-18.078732	23.443964	98.707146	30.794207	0.572506	95.679184	27.557457	51.088089	106.877853	29.175832	25.8302975	101.2785185	-65.333296	21.0576305	96.1357735
8.743917	50.893528	105.096802	-17.972706	23.760441	98.420593	30.995628	0.988571	95.782631	27.540462	51.522846	107.036804	29.268045	26.2557085	101.4097175	-65.213457	21.2651735	95.4314685
10.115059	49.834332	104.765526	-17.851711	23.949013	98.285789	31.147301	1.248165	95.90654	27.572901	51.839615	107.016739	29.360101	26.54389	101.4616395	-65.063523	21.354136	95.1099385
11.56449	48.562096	104.487595	-17.696857	24.080553	98.350731	31.242592	1.424348	96.365616	27.730251	52.06741	106.884216	29.4864215	26.745879	101.624916	-64.8801355	21.415227	95.076546
12.932433	47.168533	104.363991	-17.533842	24.104456	98.668274	31.754599	1.090196	97.082642	28.405739	52.082169	106.622101	30.080169	26.5861825	101.8523715	-65.147853	21.6227295	95.4841765
14.934999	44.653511	104.838097	-17.33284	23.897638	99.672249	31.849501	0.709006	100.152145	28.892241	52.090263	107.291702	30.370871	26.3996345	103.7219235	-65.036551	21.3956415	95.6225745
16.112202	42.748772	105.957291	-17.341703	23.562571	100.707947	32.912689	-0.365342	102.57386	28.812099	52.012814	108.765198	30.862394	25.823736	105.669529	-65.5458	21.301406	95.746365
17.203995	40.641857	107.572342	-17.348669	23.043274	101.892319	33.037231	-1.131892	105.864265	29.155605	51.724209	110.509064	31.096418	25.2961585	108.1866645	-65.793756	20.7903895	95.5979735
18.187208	38.463585	109.416222	-17.40638	22.418411	103.1464	33.425026	-2.079804	108.983719	29.432186	51.403786	112.60936	31.428606	24.661991	110.7965395	-66.241366	20.174831	95.4962605
19.053946	36.262573	111.506416	-17.377295	21.765289	104.508255	33.747818	-2.927506	111.750206	29.883799	50.893547	114.605919	31.8158085	23.9830205	113.1780625	-66.5703985	19.5475575	95.8384475
19.8473	34.030785	113.422035	-17.191095	21.152439	105.859352	34.022614	-3.695493	114.290527	30.827501	50.254787	116.180542	32.4250575	23.279647	115.2355345	-66.8072475	19.025231	96.4831695
20.401278	31.969118	115.127777	-16.968496	20.700092	107.162163	34.345093	-4.282344	116.15715	31.050678	50.003075	117.826019	32.6978855	22.8603655	116.9915845	-66.6348775	18.5398185	97.3327415
22.040813	28.490389	116.558365	-16.486732	20.229433	108.781303	34.899323	-4.996003	118.227531	32.065353	49.493065	119.278694	33.482338	22.248531	118.7531125	-66.455802	18.210335	98.8094935
22.645298	26.41873	117.426849	-16.151409	20.01659	109.771919	35.2915	-5.301589	119.108406	33.059315	49.18137	119.997749	34.1754075	21.9398905	119.5530775	-66.4782255	18.0932895	99.9907605
22.795683	24.43961	118.134842	-15.862083	19.872108	110.703209	35.682549	-5.446257	119.675125	33.555019	49.132668	120.753983	34.618784	21.8432055	120.214554	-66.34295	17.9010105	101.191864
22.201565	22.861988	119.071007	-15.640299	19.804901	111.553467	36.06636	-5.532951	120.020592	33.976978	49.105099	121.360718	35.021669	21.786074	120.690655	-66.302267	17.823728	102.416279
22.302334	20.892748	119.31002	-15.440816	19.749722	112.308716	36.371864	-5.568144	120.138763	34.318302	49.089581	121.887802	35.345083	21.7607185	121.0132825	-66.226715	17.7387255	103.6041495
22.371902	18.897142	119.432487	-15.246791	19.708918	112.876846	36.627258	-5.55351	120.144341	34.633003	49.084221	122.239861	35.6301305	21.7653555	121.192101	-66.1237125	17.6524805	104.561591
22.331779	16.899239	119.423172	-15.048115	19.683172	113.316795	36.867085	-5.485799	120.213493	34.853851	49.007683	122.392776	35.860468	21.760942	121.3031345	-65.956698	17.605402	105.3304555
21.938015	13.908878	119.424591	-14.73525	19.597082	113.815346	37.274426	-5.467013	120.112053	35.312099	49.053333	122.365906	36.2932625	21.79316	121.2389795	-65.7637625	17.401004	106.3917125
21.528034	11.971678	119.061409	-14.561035	19.464323	113.91803	37.486168	-5.489948	119.615234	35.646637	48.981804	121.802437	36.5664025	21.745928	120.7088355	-65.6884725	17.182718	107.1272245
21.140795	9.945176	118.242645	-14.395136	19.288433	113.732254	37.594059	-5.489102	118.655792	35.859646	48.720886	120.543037	36.7268525	21.615892	119.5994145	-65.5171245	16.960974	107.8650935
20.703497	7.95363	116.878654	-14.101052	19.032892	113.205635	37.674095	-5.375404	117.201019	35.915226	48.322849	118.816971	36.7946605	21.4737225	118.008995	-64.9967645	16.5920615	108.402275
20.307341	5.920072	115.09594	-13.730906	18.840223	112.403236	37.84005	-5.339742	115.482292	35.648617	48.203197	116.578522	36.7443335	21.4317275	116.030407	-64.2061455	16.2487185	108.776065
19.853554	4.004331	113.206398	-13.272439	18.606312	111.438835	38.052891	-5.335764	113.748886	36.141155	47.75631	113.760551	37.097023	21.210273	113.7547185	-63.641901	16.002351	109.1229515
19.381199	1.981629	111.788094	-12.807712	18.279114	110.579704	38.217033	-5.455001	112.343788	36.281689	47.304741	111.409119	37.249361	20.92487	111.8764535	-62.864785	15.633358	109.2829545
18.517664	-0.943364	110.734665	-12.316578	17.727003	109.661987	38.455051	-5.876677	111.217499	36.661728	46.744724	108.78199	37.5583895	20.4340235	109.9997445	-62.1915455	15.0199825	109.3242295
17.951975	-2.864633	110.593918	-12.095963	17.350859	109.196579	38.613842	-6.088137	110.937187	36.738819	46.334942	107.35891	37.6763305	20.1234025	109.1480485	-61.8682565	14.5783155	109.2451095
17.375364	-4.686206	110.518661	-11.942987	16.948381	108.810211	38.733967	-6.344912	110.847763	36.788742	45.846184	106.246582	37.7613545	19.750636	108.5471725	-61.6473285	14.146126	109.0732495
16.814758	-6.437006	110.708847	-11.819556	16.469185	108.456131	38.857849	-6.652613	111.031769	36.857029	45.41011	105.498611	37.857439	19.3787485	108.26519	-61.496551	13.5596215	108.647072
16.548958	-8.226575	110.935143	-11.725254	16.020971	108.147957	38.982674	-6.943067	111.357948	36.522873	45.129372	105.14209	37.7527735	19.0931525	108.250019	-61.2032815	12.9487895	108.045895
15.721846	-9.637756	111.343292	-11.64691	15.554515	107.874474	39.096294	-7.168833	111.695412	36.550407	44.738403	104.759682	37.8233505	18.784785	108.227547	-61.1171705	12.324245	107.521401
15.222351	-11.075356	111.573601	-11.5366	15.235442	107.615196	39.308197	-7.29213	111.895195	36.538868	44.533989	104.52002	37.9235325	18.6209295	108.2076075	-60.9967325	11.8499545	107.0227845
14.45312	-12.898729	111.994186	-11.315208	15.007895	107.434952	39.660881	-7.29424	112.157837	36.638763	44.353474	104.116653	38.149822	18.529617	108.137245	-60.780238	11.486173	106.732659
13.914354	-13.981204	112.206253	-11.158185	14.920503	107.390785	39.808182	-7.358265	112.255684	36.790291	44.187019	103.973022	38.2992365	18.414377	108.114353	-60.6156065	11.426629	106.667217
13.417933	-14.987648	112.382759	-11.028894	14.833975	107.34687	39.895618	-7.475276	112.384842	37.023243	44.013752	103.929344	38.4594305	18.269238	108.157093	-60.5172185	11.398712	106.536647
12.762367	-15.646033	112.416145	-10.898551	14.756362	107.308731	40.02285	-7.579025	112.513664	37.230675	43.950958	104.041962	38.6267625	18.1859665	108.277813	-60.4238645	11.3267575	106.339649
12.12736	-15.968301	112.346756	-10.746766	14.703538	107.342293	40.180916	-7.612627	112.480904	37.372463	43.978016	104.252304	38.7766895	18.1826945	108.366604	-60.2702215	11.2243815	106.317982
11.437248	-16.19828	112.166359	-10.593661	14.729378	107.398697	40.342003	-7.586663	112.354919	37.522167	44.038166	104.395447	38.932085	18.2257515	108.375183	-60.119407	11.2330045	106.422211
10.736542	-16.300917	111.891815	-10.412377	14.767324	107.387611	40.52919	-7.524795	112.128555	37.672222	44.146221	104.501686	39.100706	18.310713	108.3151205	-59.92546	11.223935	106.4601015
9.685365	-16.275806	111.184021	-10.142267	14.961727	107.183182	40.780949	-7.410484	111.527649	38.294315	44.218758	104.428886	39.537632	18.404137	107.9782675	-59.822166	11.519317	106.3880965
8.954714	-16.108789	110.67469	-9.96221	15.094609	106.958412	40.927513	-7.345244	111.093857	38.429108	44.340122	104.435112	39.6783105	18.497439	107.7644845	-59.6027305	11.691779	106.1523395
8.448641	-16.01722	110.00135	-9.818775	15.228958	106.718658	41.019691	-7.345519	110.699257	38.615517	44.444366	104.387009	39.817604	18.5494235	107.543133	-59.455154	11.9084925	105.894183
7.396828	-15.46434	109.699295	-9.706042	15.262029	106.529366	41.044254	-7.405501	110.294868	38.376625	44.600468	104.515091	39.7104395	18.5974835	107.4049795	-59.1225235	11.9265745	105.6537525
6.623894	-15.116626	109.239769	-9.615777	15.214236	106.388382	41.027229	-7.559951	109.900917	38.466351	44.529385	104.434921	39.74679	18.484717	107.167919	-58.978344	11.943755	105.608845
6.064574	-14.800207	108.692421	-9.551816	15.136768	106.291519	40.998394	-7.755388	109.471222	38.523655	44.448612	104.300293	39.7610245	18.346612	106.8857575	-58.8646565	11.926924	105.6972805
4.927476	-14.201119	108.464859	-9.51108	14.985831	106.175522	40.954914	-8.004616	109.066757	38.616543	44.413216	104.182243	39.7857285	18.2043	106.6245	-58.8078885	11.767362	105.726544
3.637585	-13.486402	107.885971	-9.438792	14.682001	105.933632	40.841629	-8.517142	108.53653	38.711727	44.312855	104.000938	39.776678	17.8978565	106.268734	-58.654262	11.4661455	105.59853
2.772608	-12.941125	107.405319	-9.376794	14.473259	105.763817	40.771561	-8.870518	108.042816	38.771992	43.953358	103.77951	39.7717765	17.54142	105.911163	-58.5253645	11.405098	105.616471
1.841137	-12.346741	106.831184	-9.260448	14.281959	105.572571	40.645237	-9.266919	107.451042	38.88026	43.658539	103.60289	39.7627485	17.19581	105.526966	-58.2836445	11.368108	105.618176
0.934579	-11.702418	106.040573	-9.158702	14.165352	105.318069	40.458786	-9.58111	106.665627	39.069115	43.505569	103.562614	39.7639505	16.9622295	105.1141205	-58.0813545	11.3684745	105.5220175
0.072573	-11.013193	105.008064	-9.090335	14.19079	104.940483	40.3102	-9.652096	105.720459	39.21944	43.452091	103.832535	39.76482	16.8999975	104.776497	-57.94549	11.4815825	105.104469
-0.882527	-10.262238	103.95575	-9.057084	14.425174	104.574181	40.199368	-9.52036	104.744736	39.287003	43.605423	104.350594	39.7431855	17.0425315	104.547665	-57.8573535	11.8078165	104.600697
-1.802466	-9.436568	103.026009	-9.092193	14.818105	104.255829	40.079479	-9.140162	103.869675	39.311329	43.824181	104.753326	39.695404	17.3420095	104.3115005	-57.87979	12.2942005	104.2001575
-3.194574	-8.273528	101.916077	-9.216476	15.638135	103.841209	39.866291	-8.448014	102.796936	39.089756	44.279408	105.037399	39.4780235	17.915697	103.9171675	-57.9109755	13.360573	103.7652505
-4.137879	-7.532954	101.308014	-9.40769	16.099049	103.513191	39.658852	-7.989869	102.24575	38.871044	44.656425	104.942787	39.264948	18.333278	103.5942685	-58.080328	13.86482	103.4321135
-5.101106	-6.914082	100.770805	-9.609573	16.507854	103.104988	39.447311	-7.576881	101.738762	38.548626	45.031399	104.644562	38.9979685	18.727259	103.191662	-58.2171145	14.288449	103.018314
-6.018636	-6.34561	100.245819	-9.802841	16.822411	102.634369	39.226242	-7.279964	101.275528	38.206562	45.315346	104.225517	38.716402	19.017691	102.7505225	-58.322084	14.627131	102.5182155
-6.950881	-5.910025	99.802994	-9.943011	16.94837	102.217575	38.966713	-7.117701	100.858864	37.986946	45.406342	103.720184	38.4768295	19.1443205	102.289524	-58.3628515	14.7524195	102.145626
-7.81278	-5.598663	99.491241	-9.993166	16.968727	101.904022	38.772125	-7.133588	100.513077	37.89904	45.344181	103.35704	38.3355825	19.1052965	101.9350585	-58.3219145	14.8321575	101.8729855
-8.720628	-5.400952	99.469414	-9.969481	16.90963	101.755463	38.638554	-7.290325	100.353745	37.973804	45.186562	103.076149	38.306179	18.9481185	101.714947	-58.245141	14.8711415	101.795979
-10.008212	-5.323712	99.960587	-9.838696	16.707491	101.79081	38.55283	-7.714984	100.523125	38.205673	44.775955	102.274834	38.3792515	18.5304855	101.3989795	-58.0566435	14.8844965	102.1826405
-10.860321	-5.404268	100.34095	-9.73138	16.474073	101.777031	38.56123	-8.112174	100.679161	38.319061	44.344929	101.394928	38.4401455	18.1163775	101.0370445	-57.9029055	14.8317685	102.5170175
-11.663411	-5.514952	100.419403	-9.628184	16.177399	101.589294	38.556503	-8.537529	100.646935	38.390125	43.883141	100.570175	38.473314	17.672806	100.608555	-57.729682	14.681992	102.570033
-12.457175	-5.672615	100.036118	-9.524865	15.891697	101.205063	38.538548	-8.845479	100.209045	38.538315	43.603634	100.112999	38.5384315	17.3790775	100.161022	-57.5881615	14.4043165	102.249104
-13.225842	-5.749272	99.354446	-9.387614	15.797302	100.750771	38.510159	-8.960477	99.448738	38.747456	43.504517	99.921623	38.6288075	17.27202	99.6851805	-57.4040355	14.322584	101.8163615
-13.95385	-5.770354	98.618767	-9.254034	15.928393	100.288177	38.521866	-8.883182	98.552017	38.916336	43.566071	99.775688	38.719101	17.3414445	99.1638525	-57.227169	14.5153415	101.4125015
-14.626667	-5.766704	97.919052	-9.108803	16.273151	99.8423	38.541252	-8.621279	97.571564	39.016731	43.800457	99.486237	38.7789915	17.589589	98.5289005	-56.9965975	14.956713	101.1556995
-15.449866	-5.889815	97.000885	-8.899657	16.817156	99.19239	38.651596	-7.999912	96.365166	39.038139	44.3433	98.765686	38.8448675	18.171694	97.565426	-56.6441815	15.462618	100.819354
-16.006201	-6.117041	96.529564	-8.786125	17.057331	98.756264	38.805679	-7.62498	95.765457	38.966728	44.658096	98.161621	38.8862035	18.516558	96.963539	-56.4584535	15.598104	100.548989
-16.489088	-6.431769	96.103081	-8.67277	17.185524	98.313652	38.724907	-7.121357	95.449646	38.850597	44.911255	97.574265	38.787752	18.894949	96.5119555	-56.133292	15.476099	100.1153485
-16.859755	-6.834476	95.799385	-8.564132	17.257223	97.943405	39.665001	-7.165419	94.580307	38.753197	45.0574	97.04599	39.209099	18.9459905	95.8131485	-56.337363	15.5684555	100.0736615
-17.198172	-7.292888	95.732361	-8.487439	17.247755	97.696655	39.12471	-7.13034	94.681343	38.778599	45.081261	96.534241	38.9516545	18.9754605	95.607792	-55.9265325	15.5200495	99.785518
-17.503448	-7.88316	95.913109	-8.469004	17.191767	97.540459	39.117191	-7.303537	94.731667	38.750458	44.936386	95.993477	38.9338245	18.8164245	95.362572	-55.8718325	15.5671095	99.718346
-17.728344	-8.562813	96.292686	-8.514934	16.999666	97.406143	39.041603	-7.622731	95.050903	38.701561	44.57761	95.342842	38.871582	18.4774395	95.1968725	-55.90145	15.5218925	99.6154135
-18.061926	-9.6703	97.016899	-8.714902	16.429585	97.150375	38.794888	-8.539811	95.982628	38.653107	43.660118	94.302483	38.7239975	17.5601535	95.1425555	-56.1538015	15.2990165	99.1581945
-18.200571	-10.411556	97.536125	-8.94992	15.920459	96.995453	38.55587	-9.336392	96.761414	38.623962	42.801296	93.76548	38.589916	16.732452	95.263447	-56.489756	15.108466	98.727459
-18.303289	-11.009078	98.031982	-9.233296	15.302059	96.890587	38.2248	-10.176756	97.72123	38.561584	41.885521	93.406731	38.393192	15.8543825	95.5639805	-56.859784	14.7497355	98.2171935
-18.401707	-11.543621	98.370964	-9.539358	14.665296	96.778793	37.882092	-10.996386	98.669029	38.462925	41.011417	93.23896	38.1725085	15.0075155	95.9539945	-57.2512245	14.3230765	97.6035915
-18.48004	-11.989635	98.457016	-9.843106	14.091362	96.600357	37.562378	-11.683092	99.427841	38.322155	40.316921	93.273926	37.9422665	14.3169145	96.3508835	-57.6284785	13.8658095	96.8498305
-18.505945	-12.324711	98.311928	-10.066395	13.626255	96.368637	37.288639	-12.193846	99.936623	38.237934	39.808064	93.34771	37.7632865	13.807109	96.6421665	-57.8960765	13.445401	96.0951075
-18.573759	-12.539075	98.036163	-10.220832	13.36137	96.108543	37.10017	-12.483313	100.159439	38.184093	39.50676	93.48436	37.6421315	13.5117235	96.8218995	-58.0837955	13.2110165	95.3951865
-18.622656	-12.637634	97.331825	-10.288171	13.344595	95.683273	36.965847	-12.578292	100.23185	38.200157	39.434303	93.914429	37.583002	13.4280055	97.0731395	-58.159344	13.2611845	94.2934065
-18.632736	-12.577327	96.682755	-10.265819	13.522799	95.420502	36.973782	-12.463768	100.031029	38.322304	39.65707	94.407166	37.648043	13.596651	97.2190975	-58.179681	13.448947	93.6219065
-18.616018	-12.403372	95.961349	-10.190674	13.812466	95.175598	37.031006	-12.220398	99.653564	38.443443	40.030281	94.978699	37.7372245	13.9049415	97.3161315	-58.1185725	13.7199905	93.0350645
-18.595343	-12.158262	95.222015	-10.095286	14.219154	94.942497	37.114769	-11.850021	99.170883	38.572792	40.518475	95.471039	37.8437805	14.334227	97.320961	-58.0343525	14.104081	92.564033
-18.563152	-11.8064	94.522682	-9.999353	14.703639	94.687881	37.225735	-11.393424	98.62812	38.69083	41.093075	95.818848	37.9582825	14.8498255	97.223484	-57.9569885	14.5574525	92.152278
-18.572533	-11.431557	93.998466	-9.905824	15.174617	94.421906	37.349663	-10.899207	98.10511	38.766754	41.563671	95.763397	38.0582085	15.332232	96.9342535	-57.8698565	15.017002	91.9095585
-18.499876	-11.0787	93.734894	-9.775947	15.569398	94.170181	37.469204	-10.458506	97.666779	38.863407	41.971664	95.274361	38.1663055	15.756579	96.47057	-57.7181995	15.382217	91.869792
-18.360065	-10.619298	93.66909	-9.562819	15.872518	93.800392	37.696381	-10.094402	97.283897	38.976334	42.221607	94.092979	38.3363575	16.0636025	95.688438	-57.4619955	15.6814335	91.912346
-18.20603	-10.267264	93.671082	-9.423787	15.811883	93.529655	37.859955	-10.103553	97.215401	39.00293	42.108051	93.360092	38.4314425	16.002249	95.2877465	-57.2790165	15.621517	91.7715635
-18.11706	-9.917135	93.680595	-9.29374	15.55615	93.25164	37.96973	-10.27791	97.245125	39.071877	41.883961	92.705765	38.5208035	15.8030255	94.975445	-57.1082835	15.3092745	91.527835
-18.035814	-9.544634	93.597191	-9.187197	15.249744	92.960655	38.028839	-10.535917	97.356918	39.171799	41.531776	92.16983	38.600319	15.4979295	94.763374	-56.974713	15.0015585	91.157936
-18.055202	-9.10902	93.442528	-9.080842	14.939579	92.681892	38.074341	-10.796582	97.425072	39.252056	41.179291	91.743294	38.6631985	15.1913545	94.584183	-56.8248825	14.6878035	90.779601
-18.040613	-8.590065	93.233513	-8.970351	14.717939	92.415062	38.06303	-11.010613	97.419319	39.372131	40.915154	91.412094	38.7175805	14.9522705	94.4157065	-56.6582825	14.4836075	90.4144175
-18.159843	-7.962798	92.943367	-8.874204	14.62374	92.164383	38.017723	-11.122622	97.295364	39.482784	40.766644	91.203598	38.7502535	14.822011	94.249481	-56.4986615	14.425469	90.079285
-18.43211	-6.884383	92.349335	-8.793121	14.692929	91.819618	37.978161	-11.101059	96.980339	39.60807	40.794716	91.163269	38.7931155	14.8468285	94.071804	-56.3793575	14.5390295	89.567432
-18.699539	-6.027437	91.9459	-8.759355	14.877188	91.660858	37.98521	-10.945528	96.657364	39.664257	40.991798	91.276505	38.8247335	15.023135	93.9669345	-56.3434435	14.731241	89.3547815
-19.009104	-5.072741	91.552498	-8.709338	15.137382	91.568863	38.010826	-10.66682	96.280861	39.698711	41.318165	91.478378	38.8547685	15.3256725	93.8796195	-56.2734445	14.9490915	89.2581065
-19.321539	-4.090492	91.151909	-8.687739	15.449135	91.522659	38.050846	-10.315625	95.897064	39.683498	41.734993	91.768593	38.867172	15.709684	93.8328285	-56.24265	15.188586	89.2124895
-19.715479	-3.048165	90.760712	-8.708393	15.83302	91.468872	38.108181	-9.842176	95.498039	39.622253	42.251568	92.175362	38.865217	16.204696	93.8367005	-56.282003	15.461344	89.1010435
-20.240036	-1.977824	90.339142	-8.724187	16.221479	91.416779	38.183033	-9.334993	95.103088	39.546074	42.815899	92.603996	38.8645535	16.740453	93.853542	-56.3129275	15.702505	88.980016
-20.771608	-0.886424	89.963417	-8.735522	16.645348	91.321388	38.300041	-8.809193	94.704475	39.476734	43.40567	92.951149	38.8883875	17.2982385	93.827812	-56.3594315	15.9924575	88.814964
-21.637478	0.711476	89.548889	-8.65459	17.214602	91.200951	38.493549	-8.065112	94.147255	39.458912	44.148369	93.16317	38.9762305	18.0416285	93.6552125	-56.2854105	16.3875755	88.7466895
-22.267534	1.727122	89.377945	-8.508143	17.514069	91.152084	38.683029	-7.715343	93.794121	39.55228	44.494297	93.069038	39.1176545	18.389477	93.4315795	-56.1339405	16.638661	88.8725885
-22.995026	2.688021	89.350647	-8.303994	17.702522	91.119415	38.863247	-7.463874	93.371979	39.692291	44.697857	92.789192	39.277769	18.6169915	93.0805855	-55.885757	16.7880525	89.1582445
-23.669357	3.641684	89.425148	-8.064649	17.793932	91.087608	39.035248	-7.345786	92.855576	39.876495	44.753017	92.21299	39.4558715	18.7036155	92.534283	-55.5851695	16.8842485	89.640933
-24.511335	4.512673	89.614204	-7.831872	17.785158	91.008499	39.202805	-7.332472	92.174484	40.051472	44.703903	91.358086	39.6271385	18.6857155	91.766285	-55.2908825	16.8846005	90.250713
-25.33864	5.312737	89.655014	-7.661187	17.684837	90.799965	39.282913	-7.388755	91.369476	40.164829	44.003296	90.399734	39.723871	18.3072705	90.884605	-55.046245	17.0624035	90.715325
-26.167297	6.147244	89.574631	-7.597847	17.528608	90.457954	39.263371	-7.517543	90.517853	40.159409	43.812084	89.273521	39.71139	18.1472705	89.895687	-54.907084	16.9099455	91.020221
-27.602997	7.376906	89.636147	-7.662014	17.354124	90.084183	39.054344	-7.762241	89.452187	40.001602	44.122169	87.655365	39.527973	18.179964	88.553776	-54.852001	16.528284	91.61459
-28.563044	8.194227	89.904953	-7.787232	17.260391	90.032753	38.833992	-7.919703	88.976532	39.822277	43.933086	86.797417	39.3281345	18.0066915	87.8869745	-54.9025985	16.5140905	92.1785315
-29.486279	9.081444	90.32415	-7.995652	17.185024	90.156113	38.553089	-8.095427	88.692894	39.586742	43.734337	86.05761	39.0699155	17.819455	87.375252	-55.0612195	16.550593	92.936974
-30.510817	9.972799	90.921143	-8.264471	17.085623	90.378487	38.207832	-8.307364	88.487312	39.266136	43.554325	85.381676	38.736984	17.6234805	86.934494	-55.265926	16.5477655	93.82248
-31.443527	10.847645	91.430733	-8.608107	17.007872	90.598137	37.827751	-8.444767	88.347557	38.895401	43.392982	84.796036	38.361576	17.4741075	86.5717965	-55.57779	16.5416365	94.6244775
-32.455235	11.776706	91.794968	-9.002619	16.897963	90.728745	37.452591	-8.553746	88.221397	38.463192	43.301037	84.387001	37.9578915	17.3736455	86.304199	-55.9631295	16.4222805	95.153291
-33.246304	12.733692	92.143921	-9.356125	16.839298	90.925827	37.107937	-8.566847	88.05304	38.032776	43.306496	84.125618	37.5703565	17.3698245	86.089329	-56.2826065	16.3087715	95.762325
-34.439388	14.281251	92.811996	-9.781358	16.889505	91.25914	36.658634	-8.383575	87.676041	37.505089	43.493332	83.945114	37.0818615	17.5548785	85.8105775	-56.6445775	16.2241315	96.7077025
-35.201008	15.408574	93.399902	-9.970928	17.064753	91.629608	36.384911	-8.088181	87.45665	37.199394	43.805286	83.996536	36.7921525	17.8585525	85.726593	-56.7340085	16.2709535	97.532623
-35.749104	16.630634	94.107376	-10.127692	17.404188	92.108238	36.162754	-7.711326	87.223091	36.860321	44.008438	84.300919	36.5115375	18.148556	85.762005	-56.7669215	16.65982	98.454471
-36.264275	17.920053	94.822479	-10.297598	17.789467	92.586288	35.882992	-7.239036	87.05574	36.725159	44.15493	84.694252	36.3040755	18.457947	85.874996	-56.8992715	17.120987	99.29758
-36.751595	19.189909	95.30658	-10.5467	18.21339	92.956635	35.581444	-6.769173	86.939857	36.457443	45.238667	85.042625	36.0194435	19.234747	85.991241	-57.1128435	17.192033	99.922029
-37.179573	20.508034	95.62957	-10.813812	18.657948	93.229973	35.269997	-6.321942	86.859642	36.210117	45.703915	85.578018	35.740057	19.6909865	86.21883	-57.367681	17.6249095	100.241116
-37.529839	21.839891	95.949028	-11.097728	19.032139	93.518265	34.929256	-5.910898	86.897827	35.982616	46.107777	86.074059	35.455936	20.0984395	86.485943	-57.651392	17.9658385	100.550587
-37.892555	23.801723	96.441246	-11.525946	19.494093	93.973953	34.464561	-5.366839	87.082458	35.609447	46.088017	87.035843	35.037004	20.360589	87.0591505	-58.088896	18.627597	100.8887555
-38.039188	25.066311	96.658691	-11.845351	19.694046	94.243416	34.217499	-5.075037	87.320396	35.305656	46.924244	87.420906	34.7615775	20.9246035	87.370651	-58.4522795	18.4634885	101.116181
-38.134716	26.311514	96.802696	-12.11757	19.840611	94.458168	33.994465	-4.859537	87.568832	35.073395	46.612526	88.062531	34.53393	20.8764945	87.8156815	-58.76907	18.8047275	101.1006545
-38.137932	27.536478	96.790359	-12.451652	19.951786	94.561516	33.766907	-4.695849	87.800865	34.813076	46.739269	88.489708	34.2899915	21.02171	88.1452865	-59.1932955	18.881862	100.9777455
-38.100746	28.745832	96.793678	-12.72987	19.971352	94.634956	33.538757	-4.624921	87.968948	34.566299	46.826923	88.792679	34.052528	21.101001	88.3808135	-59.512268	18.841703	100.8890985
-37.893288	29.899654	96.76297	-12.970224	19.99758	94.674736	33.307819	-4.547735	88.060654	34.322842	46.898903	88.954239	33.8153305	21.175584	88.5074465	-59.7557785	18.819576	100.8420255
-37.641598	31.080908	96.803917	-13.13259	19.980917	94.728645	33.131424	-4.486513	88.089691	34.040813	47.528111	88.902687	33.5861185	21.520799	88.496189	-59.8512985	18.441035	100.961101
-37.118225	32.85358	97.003708	-13.336739	19.955584	94.885582	33.231533	-4.591456	87.94088	33.794781	47.611992	89.129616	33.513157	21.510268	88.535248	-60.186635	18.4009	101.235916
-36.630974	33.987095	97.141006	-13.438298	20.006008	95.040924	32.806412	-4.293322	88.199791	33.622349	47.690578	89.371078	33.2143805	21.698628	88.7854345	-60.0909765	18.313388	101.2964135
-36.094585	35.21032	97.330215	-13.583255	20.105091	95.209282	32.712105	-4.13389	88.363914	33.416588	47.796646	89.743279	33.0643465	21.831378	89.0535965	-60.2308565	18.378804	101.3649675
-35.594475	36.397961	97.515831	-13.769274	20.250277	95.431862	32.635822	-3.923645	88.599998	33.250027	47.976768	90.244011	32.9429245	22.0265615	89.4220045	-60.4814725	18.4739925	101.4417195
-34.913464	37.532211	97.751724	-13.969956	20.364288	95.672707	32.509598	-3.683813	88.853195	33.580894	48.128681	90.624031	33.045246	22.222434	89.738613	-60.985158	18.506142	101.606801
-34.18858	38.718788	97.999504	-14.225328	20.554485	95.941528	32.93219	-3.386407	88.817909	33.26022	48.346428	91.271973	33.096205	22.4800105	90.044941	-61.546861	18.6289595	101.838115
-33.453297	39.922436	98.315865	-14.508827	20.772299	96.215485	32.202698	-3.06432	89.408318	32.975521	48.638992	91.943207	32.5891095	22.787336	90.6757625	-61.6067635	18.757262	101.7552075
-32.267212	41.669613	98.803177	-14.892859	21.103136	96.648201	32.309155	-2.775082	89.693138	32.257515	48.685051	93.272766	32.283335	22.9549845	91.482952	-62.069053	19.2512875	101.81345
-31.210476	42.766907	98.968002	-15.127828	21.316236	96.932465	31.881279	-2.318709	90.362114	32.071728	48.975609	93.980972	31.9765035	23.32845	92.171543	-62.2321595	19.304022	101.693387
-30.200106	43.855457	99.2659	-15.365018	21.531544	97.246712	31.859409	-2.060463	91.004585	31.933615	49.250614	94.877472	31.896512	23.5950755	92.9410285	-62.626548	19.4680125	101.5523955
-29.115582	44.925804	99.477097	-15.565377	21.726847	97.578476	31.935226	-1.891526	91.781792	32.232059	49.928223	95.598785	32.0836425	24.0183485	93.6902885	-63.2143965	19.4353455	101.4666635
-28.144184	46.062798	99.77346	-15.7312	21.923122	97.934654	32.006859	-1.731413	92.685181	31.837284	50.298466	96.920593	31.9220715	24.2835265	94.802887	-63.3844715	19.5627175	101.066421
-26.860359	46.955128	100.103462	-15.842903	22.072186	98.375908	32.126446	-1.618955	93.639977	31.858311	50.50243	97.988945	31.9923785	24.4417375	95.814461	-63.6781845	19.7026345	100.937355
-25.52441	47.895409	100.597321	-15.916686	22.185383	98.937965	32.296883	-1.58691	94.585678	31.907639	50.677471	99.061584	32.102261	24.5452805	96.823631	-63.935633	19.8254855	101.052299
-23.707325	49.23888	101.645874	-15.984289	22.213055	99.952972	32.541386	-1.595893	96.053299	31.96249	50.89249	100.692619	32.251938	24.6482985	98.372959	-64.220516	19.7778115	101.532985
-22.401396	50.036163	102.399719	-16.038754	22.214607	100.662445	32.65617	-1.617557	96.874321	31.996763	50.980831	101.811302	32.3264665	24.681637	99.3428115	-64.4039745	19.747577	101.9820785
-21.065903	50.829834	103.191826	-16.074709	22.205471	101.296387	32.746105	-1.676456	97.629974	32.058514	51.006084	102.858627	32.4023095	24.664814	100.2443005	-64.5517275	19.746128	102.3484735
-19.794783	51.522331	104.020859	-16.077719	22.166523	101.862671	32.827179	-1.68749	98.241249	32.136173	51.087994	103.921936	32.481676	24.700252	101.0815925	-64.637114	19.632794	102.6437495
-18.43137	52.180862	104.796341	-16.078646	22.204409	102.347374	32.88583	-1.613243	98.667435	32.236511	51.193851	105.016457	32.5611705	24.790304	101.841946	-64.7184625	19.618514	102.852802
-17.100363	52.845032	105.634079	-16.083479	22.273825	102.738976	32.945148	-1.463037	99.01683	32.314323	51.304287	106.102692	32.6297355	24.920625	102.559761	-64.7966935	19.627025	102.918191
-15.773442	53.409012	106.600548	-16.077301	22.420319	103.096519	33.034496	-1.235557	99.22538	32.776512	51.349842	107.008514	32.905504	25.0571425	103.116947	-65.060106	19.7834955	103.076091
-13.78919	54.054176	108.02536	-16.078085	22.789175	103.562454	33.163445	-0.67428	99.342636	32.838104	51.655323	108.684837	33.0007745	25.4905215	104.0137365	-65.1569445	20.0878285	103.1111715
-12.514238	54.412395	109.094131	-16.042835	23.100836	103.86348	33.246822	-0.161618	99.320755	32.459885	52.111382	109.970543	32.8533535	25.974882	104.645649	-64.9390235	20.22679	103.081311
-11.229019	54.689289	109.963097	-16.023815	23.518429	104.138351	33.369797	0.383129	99.339867	32.909592	52.29821	110.744705	33.1396945	26.3406695	105.042286	-65.1873245	20.6961885	103.234416
-9.893289	54.879059	110.597824	-16.030306	23.970535	104.347336	33.494335	0.867356	99.470749	32.527843	52.76186	111.821762	33.011089	26.814608	105.6462555	-65.071701	21.126462	103.0484165
-8.646981	55.053284	111.101257	-16.02844	24.427193	104.509628	33.605949	1.223808	99.696526	32.934296	52.933563	112.323341	33.2701225	27.0786855	106.0099335	-65.3270025	21.7757005	103.0093225
-7.35886	55.005997	111.325729	-16.055483	24.771364	104.71476	33.690407	1.497966	99.933174	32.541382	53.279942	112.939476	33.1158945	27.388954	106.436325	-65.2268605	22.153774	102.993195
-6.05559	54.862148	111.394562	-16.098116	24.972652	104.921722	33.743061	1.616123	100.230362	32.897224	53.302776	113.027397	33.3201425	27.4594495	106.6288795	-65.5163745	22.4858545	103.2145645
-4.213667	54.348946	111.569229	-16.2957	25.032049	105.333313	33.75238	1.435789	101.108276	32.332592	53.322578	113.616753	33.042486	27.3791835	107.3625145	-65.633886	22.6849145	103.3041115
-3.013445	53.74205	111.670937	-16.51528	24.885979	105.664764	33.809174	1.13486	101.95874	32.152077	53.174412	114.089905	32.9806255	27.154636	108.0243225	-66.0111855	22.617322	103.3052055
-1.809667	52.966404	111.924431	-16.756582	24.644562	106.056068	33.934055	0.650502	103.101944	31.966009	52.950676	114.717224	32.950032	26.800589	108.909584	-66.463196	22.488535	103.202552
-0.709209	52.089928	112.251831	-17.000786	24.359741	106.432083	34.159271	0.039132	104.335999	31.812822	52.698715	115.439568	32.9860465	26.3689235	109.8877835	-66.9876185	22.3505585	102.9763825
0.419109	51.049339	112.57225	-17.208611	24.024038	106.837311	34.496849	-0.677457	105.655334	31.740934	52.561241	116.172195	33.1188915	25.941892	110.9137645	-67.5361135	22.106184	102.7608575
1.550735	49.903374	112.892548	-17.31591	23.664164	107.326599	34.907131	-1.450223	107.228195	31.761429	52.586807	116.83847	33.33428	25.568292	112.0333325	-67.9661	21.760036	102.6198655
2.562071	48.70903	113.146172	-17.370457	23.304747	107.821442	35.51112	-2.305665	108.860031	31.831036	52.722996	117.330429	33.671078	25.2086655	113.09523	-68.411992	21.4008285	102.547654
4.112864	46.715538	113.670769	-17.152363	22.65176	108.633446	36.474575	-3.003567	111.401573	32.094769	53.045696	118.155205	34.284672	25.0210645	114.778389	-68.589398	20.2824555	102.488503
5.065825	45.264225	114.226578	-16.90126	22.122128	109.247017	37.182472	-3.463431	113.092819	32.367821	53.154503	118.738045	34.7751465	24.845536	115.915432	-68.5776665	19.39872	102.578602
5.846576	43.774002	115.005196	-16.635216	21.53957	109.838463	37.852531	-3.810584	114.633095	32.749714	53.179031	119.380569	35.3011225	24.6842235	117.006832	-68.5715545	18.3949165	102.670094
6.514716	42.212494	115.991196	-16.331131	20.917858	110.452415	38.315128	-3.997823	115.99295	33.284397	53.086452	119.934235	35.7997625	24.5443145	117.9635925	-68.4620245	17.2914015	102.9412375
7.139114	40.604767	116.862274	-16.033821	20.461073	111.147072	38.524544	-4.138666	116.946877	33.888737	52.887199	120.592033	36.2066405	24.3742665	118.769455	-68.2742825	16.5478795	103.524689
7.6896	39.044807	117.532494	-15.754501	20.171053	111.773209	38.620125	-4.257142	117.552101	34.351055	52.548279	121.136833	36.48559	24.1455685	119.344467	-67.994592	16.1965375	104.201951
8.449604	37.429909	117.822983	-15.480189	20.081394	112.218353	38.674759	-4.350266	117.629456	34.814472	52.1339	121.472511	36.7446155	23.891817	119.5509835	-67.7049935	16.270971	104.8857225
8.495627	35.264084	118.136955	-15.335809	20.361713	112.850952	38.62817	-4.237467	117.007278	35.166336	51.672512	121.910629	36.897253	23.7175225	119.4589535	-67.568871	17.0059035	106.2429505
8.392021	33.898148	118.210091	-15.340874	20.665125	113.290977	38.473434	-3.990661	116.46714	35.172977	51.488895	121.868202	36.8232055	23.749117	119.167671	-67.5049535	17.581133	107.414283
8.624954	32.246315	117.837944	-15.398791	20.983036	113.72583	38.279686	-3.794143	116.007187	35.119812	51.478489	121.550331	36.699749	23.842173	118.778759	-67.497331	18.123899	108.672901
8.608752	30.584955	117.613602	-15.476079	21.20615	114.166069	38.063679	-3.691404	115.780487	35.02541	51.406319	121.138046	36.5445445	23.8574575	118.4592665	-67.4967025	18.5548425	109.8728715
8.520002	28.816059	117.498169	-15.519471	21.224873	114.603134	37.8531	-3.804496	115.778305	35.032215	51.235016	120.742058	36.4426575	23.71526	118.2601815	-67.4815995	18.734486	110.9460865
8.377315	26.924482	117.458031	-15.587166	21.123474	115.015533	37.602718	-4.023078	115.896431	35.090122	50.984921	120.381615	36.34642	23.4809215	118.139023	-67.520752	18.7660265	111.892043
8.171185	24.983948	117.375824	-15.697726	20.915518	115.305412	37.399151	-4.369403	116.092934	35.092991	50.652653	120.030441	36.246071	23.141625	118.0616875	-67.641523	18.689411	112.5491365
7.769743	22.009769	117.271194	-15.836888	20.604498	115.543076	37.124615	-4.951712	116.51857	35.071926	50.107529	119.505569	36.0982705	22.5779085	118.0120695	-67.7720465	18.6310875	113.0740825
7.435029	20.004606	117.270317	-15.869169	20.380583	115.587257	36.945763	-5.369551	117.099808	35.08424	49.691055	119.143677	36.0150015	22.160752	118.1217425	-67.7533395	18.600414	113.0527715
7.063498	17.961594	117.347504	-16.055927	20.188089	115.618149	36.813068	-5.787207	117.827347	35.048859	49.253914	118.935455	35.9309635	21.7333535	118.381401	-68.0428175	18.6428245	112.854897
6.656754	15.901023	117.456398	-16.090401	19.825321	115.416374	36.708241	-6.254227	118.662003	35.047596	48.807735	118.712547	35.8779185	21.276754	118.687275	-68.0587205	18.373888	112.145473
6.222627	13.831001	117.477394	-16.293785	19.388489	115.106842	36.651672	-6.806924	119.509766	35.027996	48.316685	118.466591	35.839834	20.7548805	118.9881785	-68.427404	18.0220975	111.2255055
5.709855	11.713803	117.373383	-16.380669	18.747227	114.603653	36.669506	-7.295666	120.26136	34.910831	47.722633	118.064896	35.7901685	20.2134835	119.163128	-68.5515065	17.2809705	110.044178
5.166538	9.616366	117.149185	-16.336182	17.97436	114.030968	36.664421	-7.773511	120.787109	34.829342	47.041424	117.13382	35.7468815	19.6339565	118.9604645	-68.4192455	16.3147635	109.1014715
4.319493	6.56905	116.695168	-16.172937	16.800592	113.239944	36.634003	-8.551962	121.130928	34.759663	45.858414	114.956985	35.696833	18.653226	118.0439565	-68.042707	14.947958	108.4359315
3.64869	4.666418	116.493942	-16.032417	16.085962	112.782227	36.617172	-9.071217	121.237114	34.809113	45.053993	113.294136	35.7131425	17.991388	117.265625	-67.7779765	14.180536	108.298829
2.898041	2.887009	116.305336	-15.75882	15.361757	112.233437	36.486282	-9.51947	121.274567	34.87875	44.278343	111.704048	35.682516	17.3794365	116.4893075	-67.200156	13.3440775	107.9775665
2.075917	1.263564	116.055084	-15.821578	14.796387	111.785278	36.257858	-10.005987	121.053818	34.874962	43.560837	110.358643	35.56641	16.777425	115.7062305	-67.209566	12.815349	107.8643255
1.142721	-0.263991	115.540527	-15.974506	14.336445	111.35273	35.823364	-10.559733	120.245026	34.755371	42.930214	109.471855	35.2893675	16.1852405	114.8584405	-67.2383795	12.4876495	107.8470195
0.147485	-1.669348	114.765533	-16.378265	14.104548	111.045029	35.34528	-11.004654	119.110718	34.581814	42.462833	108.847679	34.963547	15.7290895	113.9791985	-67.720077	12.4800065	108.1108595
-0.827787	-2.865482	113.926041	-16.64694	14.019516	110.611748	34.945908	-11.156227	117.739021	34.285934	42.368271	108.423592	34.615921	15.606022	113.0813065	-67.909801	12.43301	108.1421895
-2.383571	-4.282413	112.775955	-16.826981	14.181502	110.048882	34.658581	-11.050649	115.756866	33.771179	42.660057	107.996964	34.21488	15.804704	111.876915	-67.868842	12.5583	108.220849
-3.383151	-5.144608	112.145973	-16.919762	14.431669	109.8433	34.536438	-10.912167	114.695419	33.643322	42.828896	107.524063	34.08988	15.9583645	111.109741	-67.929404	12.9049735	108.576859
-4.387729	-5.920175	111.632172	-16.807377	14.542521	109.570541	34.484772	-10.849283	113.708923	33.967369	42.785217	106.719955	34.2260705	15.967967	110.214439	-67.8408245	13.117075	108.926643
-5.345826	-6.700608	111.02359	-16.673939	14.533769	109.219955	34.480724	-10.891527	112.761543	33.904724	42.770844	106.055115	34.192724	15.9396585	109.408329	-67.540602	13.1278795	109.031581
-6.305842	-7.432607	110.332664	-16.542105	14.45917	108.727394	34.491337	-10.954569	111.925827	33.568878	42.880711	105.721199	34.0301075	15.963071	108.823513	-67.1143175	12.955269	108.631275
-7.30019	-8.123216	109.528603	-16.470116	14.376322	108.06794	34.492588	-11.023995	111.021614	33.55043	42.928162	105.403542	34.021509	15.9520835	108.212578	-66.961741	12.8005605	107.923302
-8.293059	-8.790769	108.547577	-16.39957	14.253063	107.24617	34.505177	-11.126486	110.320679	33.535645	43.035877	105.194283	34.020411	15.9546955	107.757481	-66.819551	12.5514305	106.734859
-9.67987	-9.787258	106.769669	-16.30764	13.983464	105.799889	34.532284	-11.405928	109.34771	33.693104	43.306889	104.902458	34.112694	15.9504805	107.125084	-66.727974	12.0164475	104.474694
-10.636823	-10.423608	105.511009	-16.130955	13.740691	104.727615	34.625038	-11.690434	108.702087	33.567623	43.636482	105.194069	34.0963305	15.973024	106.948078	-66.3582405	11.508358	102.507152
-11.561765	-11.056664	104.451096	-15.857572	13.541873	103.795799	34.753143	-11.853615	107.913765	33.339787	43.872784	105.363426	34.046465	16.0095845	106.6385955	-65.761609	11.0741615	100.9530025
-12.476754	-11.662293	103.828934	-15.488355	13.360204	103.057037	34.898342	-11.974257	107.271515	33.311897	43.800495	104.666267	34.1051195	15.913119	105.968891	-65.0818295	10.807289	100.145183
-13.421238	-12.242305	103.595818	-15.028561	13.181402	102.533722	35.100174	-12.154733	106.751862	33.284794	43.571301	103.728928	34.192484	15.708284	105.240395	-64.249606	10.65452	99.827049
-14.387602	-12.793464	103.56208	-14.620077	12.970347	102.206718	35.319347	-12.374078	106.311325	33.363251	42.945705	102.500847	34.341299	15.2858135	104.406086	-63.581453	10.6548805	100.00735
-15.359378	-13.311569	103.6772	-14.308606	12.758229	101.989304	35.398941	-12.599683	105.966339	33.533421	42.217751	101.119232	34.466181	14.809034	103.5427855	-63.083393	10.707424	100.4358225
-16.867184	-13.991385	103.958107	-13.964099	12.413756	101.799156	35.401695	-13.044627	105.238235	33.50663	41.219841	99.471367	34.4541625	14.087607	102.354801	-62.3823605	10.739905	101.243511
-17.880472	-14.336994	104.106903	-13.819369	12.16678	101.746475	35.279408	-13.348776	104.71257	33.412682	40.52681	98.454109	34.346045	13.589017	101.5833395	-61.984783	10.744543	101.9096105
-18.839064	-14.669925	104.385483	-13.745536	11.951765	101.738106	35.120846	-13.643597	104.394089	33.171177	40.045593	97.695396	34.1460115	13.200998	101.0447425	-61.6370835	10.702532	102.4314695
-19.811764	-14.888151	104.641548	-13.746555	11.729864	101.777908	35.02269	-13.896715	104.224907	33.011639	39.490177	97.22007	34.0171645	12.796731	100.7224885	-61.5102745	10.662997	102.8333275
-20.785749	-15.074262	104.870399	-13.772519	11.453507	101.880836	34.913239	-14.155762	104.194244	32.839687	39.118423	97.058334	33.876463	12.4813305	100.626289	-61.421501	10.4256835	103.135383
-21.705725	-15.181973	105.005501	-13.799424	11.185494	101.961494	34.776966	-14.396611	104.193855	32.787224	38.759628	96.974174	33.782095	12.1815085	100.5840145	-61.380943	10.1894795	103.3389735
-22.598032	-15.241708	105.017998	-13.806277	10.946491	101.992546	34.700531	-14.597084	104.107498	32.734798	38.45319	96.984169	33.7176645	11.928053	100.5458335	-61.3302185	9.964929	103.4392585
-23.838278	-15.154783	104.862762	-13.824966	10.715577	101.950089	34.585678	-14.753684	104.016174	32.657871	38.205002	97.049103	33.6217745	11.725659	100.5326385	-61.2717065	9.705495	103.3675395
-24.67371	-15.00291	104.632507	-13.837616	10.636128	101.871857	34.546192	-14.801751	103.862465	32.635056	38.162849	97.155174	33.590624	11.680549	100.5088195	-61.265856	9.591707	103.2348945
-25.477024	-14.76238	104.414032	-13.825299	10.61278	101.769554	34.486897	-14.832587	103.648849	32.66214	38.137905	97.231552	33.5745185	11.652659	100.4402005	-61.2251165	9.572901	103.0989075
-26.212582	-14.419428	104.175743	-13.806941	10.648092	101.641998	34.421303	-14.840693	103.435265	32.679218	38.183338	97.263176	33.5502605	11.6713225	100.3492205	-61.1641425	9.6248615	102.9347755
-26.957067	-14.016965	104.031883	-13.804497	10.744514	101.526344	34.343983	-14.855554	103.228722	32.743473	38.238926	97.194382	33.543728	11.691686	100.211552	-61.152722	9.797342	102.841136
-27.647608	-13.528002	104.012932	-13.773675	10.86264	101.44471	34.22752	-14.923042	103.103149	32.846096	38.206963	97.035751	33.536808	11.6419605	100.06945	-61.084158	10.0833195	102.81997
-28.318399	-12.92937	104.119423	-13.70516	10.932086	101.435898	34.123386	-15.063347	102.999512	32.95845	38.096588	96.833382	33.540918	11.5166205	99.916447	-60.951238	10.3475515	102.955349
-29.325489	-12.0137	104.433884	-13.593653	10.896729	101.493279	33.995556	-15.43498	102.943443	33.218079	37.778835	96.409264	33.6068175	11.1719275	99.6763535	-60.7941235	10.6215305	103.3102045
-29.946877	-11.325018	104.611099	-13.462698	10.734879	101.565338	33.968143	-15.742946	102.90155	33.346973	37.457661	96.135017	33.657558	10.8573575	99.5182835	-60.582954	10.6124005	103.6123925
-30.562914	-10.639588	104.63121	-13.340695	10.524759	101.579521	33.969055	-16.038185	102.860092	33.479965	37.132191	95.959869	33.72451	10.547003	99.4099805	-60.4059	10.502515	103.7490615
-31.084358	-9.866515	104.484299	-13.226821	10.307524	101.568748	33.998795	-16.314875	102.752075	33.609745	36.873905	95.929108	33.80427	10.279515	99.3405915	-60.257912	10.335533	103.7969045
-31.606956	-8.981552	104.279419	-13.098301	10.109011	101.524208	34.05648	-16.521894	102.57653	33.783321	36.68745	95.981255	33.9199005	10.082778	99.2788925	-60.1165025	10.135244	103.7695235
-32.164585	-8.017455	103.916466	-12.996624	10.004212	101.446022	34.121628	-16.626219	102.308846	33.921959	36.607384	96.090828	34.0217935	9.9905825	99.199837	-60.0150415	10.0178415	103.692207
-32.656235	-6.975768	103.382256	-12.908438	9.997644	101.257286	34.206932	-16.59642	101.911926	34.004833	36.689888	96.214661	34.1058825	10.046734	99.0632935	-59.9227585	9.948554	103.4512785
-33.357124	-5.263846	102.181366	-12.810474	10.165256	100.703087	34.330784	-16.29524	101.059593	34.124802	37.019226	96.457169	34.227793	10.361993	98.758381	-59.848741	9.968519	102.647793
-33.826477	-3.992221	101.165512	-12.777646	10.37878	100.180077	34.402294	-15.956152	100.359581	34.156528	37.42923	96.740685	34.279411	10.736539	98.550133	-59.834703	10.021021	101.810021
-34.284218	-2.683075	100.244545	-12.714651	10.691203	99.662819	34.453468	-15.589226	99.657074	34.223621	37.867397	96.964767	34.3385445	11.1390855	98.3109205	-59.7678465	10.2433205	101.0147175
-34.703125	-1.2763	99.60582	-12.63561	11.089724	99.292412	34.508698	-15.247347	99.009262	34.363083	38.267075	97.05883	34.4358905	11.509864	98.034046	-59.7071105	10.669584	100.550778
-35.139675	0.134681	99.372772	-12.488918	11.473482	99.121872	34.543629	-14.938606	98.507217	34.503567	38.587303	97.043144	34.523598	11.8243485	97.7751805	-59.501434	11.1226155	100.4685635
-35.628128	1.585199	99.36306	-12.337571	11.829014	99.08728	34.595901	-14.732732	98.201996	34.682858	38.783779	96.880333	34.6393795	12.0255235	97.5411645	-59.3145215	11.6325045	100.6333955
-36.032803	3.005837	99.594688	-12.179277	12.080821	99.192169	34.644226	-14.668463	98.050018	34.833702	38.888638	96.710678	34.738964	12.1100875	97.380348	-59.097518	12.0515545	101.00399
-36.597618	5.071568	100.290558	-11.98996	12.177074	99.554077	34.607723	-14.781089	97.974136	35.020885	38.714436	96.402679	34.814304	11.9666735	97.1884075	-58.794224	12.3874745	101.9197465
-37.013561	6.441069	100.801575	-11.921877	12.052985	99.894646	34.545727	-14.969275	97.924217	35.061237	38.518829	96.324814	34.803482	11.774777	97.1245155	-58.647236	12.331193	102.6647765
-37.337135	7.804018	101.282654	-11.907137	11.880145	100.249413	34.441769	-15.149999	97.825874	35.046413	38.344463	96.394501	34.744091	11.597232	97.1101875	-58.558365	12.163058	103.3886385
-37.667412	9.139587	101.797295	-11.957038	11.749238	100.590134	34.324856	-15.215643	97.645668	34.954147	38.292282	96.615761	34.6395015	11.5383195	97.1307145	-58.5535775	11.9601565	104.0495535
-37.981258	10.549583	102.249573	-12.067343	11.719968	100.925537	34.177849	-15.179729	97.435776	34.827835	38.368984	96.879921	34.502842	11.5946275	97.1578485	-58.637528	11.8453085	104.6932255
-38.237114	12.036048	102.758789	-12.210143	11.803223	101.293739	34.007591	-14.995768	97.254066	34.636105	38.536297	97.141251	34.321848	11.7702645	97.1976585	-58.742134	11.8361815	105.3898195
-38.452168	13.518174	103.430214	-12.429511	11.993063	101.71006	33.785717	-14.696717	97.020241	34.337158	38.823307	97.433228	34.0614375	12.063295	97.2267345	-58.9204595	11.922831	106.1933855
-38.71204	15.79365	104.424774	-12.819573	12.382664	102.398109	33.361244	-14.100976	96.687538	33.825943	39.346325	98.028099	33.5935935	12.6226745	97.3578185	-59.2327395	12.1426535	107.4383995
-38.781658	17.288816	105.032623	-13.049491	12.660447	102.797485	33.081497	-13.695791	96.474373	33.554249	39.742512	98.46032	33.317873	13.0233605	97.4673465	-59.416855	12.2975335	108.1276235
-38.755699	18.801294	105.491112	-13.23745	12.906666	103.041603	32.882439	-13.302183	96.234535	33.343876	40.084152	98.870079	33.1131575	13.3909845	97.552307	-59.5880575	12.4223475	108.530899
-38.624882	20.259501	105.780884	-13.345014	13.16642	103.174889	32.750004	-12.913222	95.909554	33.22126	40.408726	99.229683	32.985632	13.747752	97.5696185	-59.67566	12.585088	108.7801595
-38.428139	21.718456	106.040443	-13.339119	13.383214	103.259865	32.734634	-12.51604	95.559868	33.157204	40.738621	99.583748	32.945919	14.1112905	97.571808	-59.624157	12.6551375	108.947922
-38.121067	23.106436	106.277069	-13.303131	13.649753	103.29541	32.762077	-12.122558	95.253113	33.212269	41.045574	99.958694	32.987173	14.461508	97.6059035	-59.593435	12.837998	108.9849165
-37.652729	24.460262	106.423172	-13.19885	13.944653	103.329674	32.879269	-11.717932	95.003822	33.323917	41.398388	100.40461	33.101593	14.840228	97.704216	-59.499293	13.049078	108.955132
-36.874081	26.444784	106.412331	-13.083215	14.42171	103.244019	33.110802	-11.170218	94.82576	33.541546	41.922451	101.051117	33.326174	15.3761165	97.9384385	-59.492604	13.4673035	108.5495995
-36.305817	27.71909	106.32914	-12.986056	14.734668	103.161957	33.248432	-10.881021	94.841728	33.692009	42.204674	101.399216	33.4702205	15.6618265	98.120472	-59.4423325	13.8075095	108.203442
-35.619118	28.897181	106.17646	-12.906292	14.968779	103.082848	33.368286	-10.68127	94.957184	33.823334	42.426537	101.621689	33.59581	15.8726335	98.2894365	-59.408394	14.0649245	107.8762595
-34.873363	30.030394	105.9011	-12.863196	15.177252	102.979279	33.462311	-10.57174	95.237038	33.936321	42.565964	101.684929	33.699316	15.997112	98.4609835	-59.425708	14.357392	107.4975745
-34.040817	31.053114	105.637909	-12.81379	15.28742	102.954803	33.583229	-10.590329	95.597885	34.028496	42.619431	101.676369	33.8058625	16.014551	98.637127	-59.4334425	14.560289	107.272479
-33.211712	32.013981	105.448425	-12.774038	15.313085	102.964912	33.677216	-10.700946	96.075317	34.111416	42.607899	101.691666	33.894316	15.9534765	98.8834915	-59.442392	14.6726935	107.0463325
-32.283184	32.88298	105.288742	-12.777111	15.265589	103.065994	33.793732	-10.830745	96.637901	34.203629	42.59359	101.805199	33.9986805	15.8814225	99.22155	-59.5529025	14.6497555	106.910438
-30.813423	34.080803	105.179192	-12.765029	15.080862	103.317619	33.964142	-11.082026	97.519264	34.360153	42.506706	102.222633	34.1621475	15.71234	99.8709485	-59.6922055	14.449384	106.7642895
-29.747751	34.833439	105.199646	-12.766738	14.96149	103.4786	34.093208	-11.177406	98.028625	34.458073	42.489567	102.688965	34.2756405	15.6560805	100.358795	-59.8091165	14.2668995	106.598405
-28.638596	35.545628	105.245659	-12.756626	14.914703	103.638588	34.243507	-11.203589	98.445641	34.55534	42.537205	103.169487	34.3994235	15.666808	100.807564	-59.9126755	14.162598	106.469612
-27.461636	36.276653	105.350006	-12.714844	14.928855	103.766762	34.39352	-11.146514	98.668739	34.673866	42.630733	103.624535	34.533693	15.7421095	101.146637	-59.963381	14.1156005	106.386887
-26.242224	36.985703	105.518425	-12.605686	14.982965	103.892838	34.558395	-11.030329	98.761124	35.242184	42.60598	103.831879	34.9002895	15.7878255	101.2965015	-60.1116615	14.1781045	106.4891745
-24.953068	37.677193	105.754005	-12.484832	15.096603	103.997932	34.722351	-10.867844	98.78688	35.021614	42.952518	104.425789	34.8719825	16.042337	101.6063345	-59.8416465	14.150869	106.3895295
-23.617786	38.348263	105.978943	-12.39306	15.213924	104.083145	34.870884	-10.658019	98.773384	35.606583	43.005619	104.733704	35.2387335	16.1738	101.753544	-60.0248535	14.254048	106.412746
-21.577671	39.25034	106.412422	-12.318112	15.44492	104.217377	35.08445	-10.291341	98.75956	35.935284	43.3652	105.681541	35.509867	16.5369295	102.2205505	-60.146091	14.3529105	106.2142035
-20.24847	39.80331	106.800484	-12.30648	15.662278	104.338409	35.096905	-9.746404	98.884918	36.138023	43.662853	106.487343	35.617464	16.9582245	102.6861305	-60.230424	14.3663315	105.9906875
-18.817734	40.334209	107.174721	-12.350531	15.879874	104.501495	35.229618	-9.654358	98.879555	36.382229	44.000301	107.306862	35.8059235	17.1729715	103.0932085	-60.5069855	14.5867765	105.9097815
-17.387955	40.753372	107.59481	-12.397928	16.126896	104.737381	35.287544	-9.398895	99.094505	36.623283	44.293633	108.077286	35.9554135	17.447369	103.5858955	-60.7512695	14.806423	105.8888665
-15.8857	41.098797	107.959534	-12.448145	16.381207	105.033371	35.390671	-9.199893	99.502541	36.880257	44.580982	108.743431	36.135464	17.6905445	104.122986	-61.031754	15.0718695	105.943756
-14.340486	41.404358	108.237007	-12.489126	16.599878	105.347076	35.516132	-9.087006	100.087097	37.164967	44.914326	109.440056	36.3405495	17.91366	104.7635765	-61.3188015	15.286096	105.9305755
-12.818832	41.597763	108.492371	-12.514517	16.762506	105.674072	35.698521	-9.073742	100.864922	37.44046	45.149994	110.102867	36.5694905	18.038126	105.4838945	-61.5985245	15.486886	105.8642495
-10.477251	41.69899	108.855881	-12.551694	16.881767	106.252823	36.029713	-9.213161	102.360931	37.549976	45.619034	111.285797	36.7898445	18.2029365	106.823364	-61.8932325	15.5605975	105.682282
-8.908641	41.648556	109.201004	-12.579309	16.908085	106.728065	36.310318	-9.39052	103.534637	38.250507	45.627182	111.780022	37.2804125	18.118331	107.6573295	-62.4390305	15.697839	105.7988005
-7.340479	41.522469	109.605392	-12.605394	16.889645	107.278275	36.611374	-9.580801	104.822266	38.162128	45.924671	112.657356	37.386751	18.171935	108.739811	-62.597539	15.607355	105.816739
-5.808167	41.35651	110.020912	-12.614934	16.863152	107.866898	36.941761	-9.752224	106.16021	38.417034	46.074017	113.345467	37.6793975	18.1608965	109.7528385	-62.9092655	15.5654075	105.9809575
-4.325154	41.102989	110.474884	-12.658331	16.855171	108.472084	37.270199	-9.890742	107.537224	38.630711	46.158596	113.973022	37.950455	18.133927	110.755123	-63.267117	15.576415	106.189045
-2.850801	40.837151	110.963036	-12.689932	16.868473	109.08139	37.639923	-10.007909	108.963646	38.811703	46.26482	114.609909	38.225813	18.1284555	111.7867775	-63.605677	15.6084905	106.3760025
-1.44039	40.585571	111.530975	-12.704112	16.89991	109.749756	37.995018	-10.115703	110.354317	38.944763	46.369987	115.248283	38.4698905	18.127142	112.8013	-63.8781145	15.672678	106.698212
0.606893	40.125202	112.469719	-12.667221	17.010759	110.829163	38.548798	-10.160278	112.400223	39.209976	46.397301	116.093681	38.879387	18.1185115	114.246952	-64.213829	15.9030065	107.411374
1.902638	39.785912	113.0821	-12.570037	17.131577	111.555435	38.903217	-10.102148	113.659836	39.819195	46.340061	116.417778	39.361206	18.1189565	115.038807	-64.50128	16.1441975	108.072063
3.162991	39.519527	113.654305	-12.431944	17.235144	112.200058	39.222374	-10.010517	114.767601	39.992012	46.435497	116.806839	39.607193	18.21249	115.78722	-64.471081	16.257798	108.612896
4.351967	39.216854	114.113297	-12.251436	17.331148	112.709892	39.527534	-9.887922	115.61235	40.194794	46.537247	117.057678	39.861164	18.3246625	116.335014	-64.364036	16.3376335	109.08477
5.483916	38.963051	114.521881	-12.030519	17.380871	113.075401	39.773209	-9.733399	116.092644	39.998035	46.750523	117.441383	39.885622	18.508562	116.7670135	-63.94666	16.25318	109.3837885
6.538652	38.674824	114.798569	-11.844775	17.467384	113.263641	39.983379	-9.551723	116.288315	40.149113	46.792156	117.587265	40.066246	18.6202165	116.93779	-63.755796	16.3145515	109.589492
7.538858	38.500969	114.974403	-11.656885	17.621708	113.338409	40.154034	-9.34833	116.337708	40.292774	46.901508	117.681313	40.223404	18.776589	117.0095105	-63.537174	16.466827	109.6673075
8.835589	38.278725	115.289101	-11.466574	17.99843	113.393555	40.319633	-8.916097	116.146889	40.789768	46.907722	117.726501	40.5547005	18.9958125	116.936695	-63.4878485	17.0010475	109.850415
9.614054	38.185646	115.524635	-11.381815	18.347591	113.433662	40.405567	-8.582512	115.988007	40.407345	47.270668	118.142639	40.406456	19.344078	117.065323	-63.170086	17.351104	109.802001
10.282516	38.09309	115.808464	-11.31955	18.732296	113.518158	40.464218	-8.302038	115.804802	40.422554	47.48344	118.500885	40.443386	19.590701	117.1528435	-63.082486	17.873891	109.8834725
10.887678	37.982796	116.118835	-11.309054	19.09832	113.613388	40.414845	-8.064816	115.663078	40.503578	47.693924	118.892517	40.4592115	19.814554	117.2777975	-63.0773195	18.382086	109.9489785
11.439702	37.876743	116.440094	-11.325784	19.462027	113.700745	40.272934	-7.88238	115.526291	40.664555	47.914436	119.403793	40.4687445	20.016028	117.465042	-63.1203125	18.908026	109.936448
11.932705	37.791431	116.768028	-11.366118	19.842482	113.768959	40.030842	-7.654897	115.318192	40.803204	48.08609	119.894539	40.417023	20.2155965	117.6063655	-63.149259	19.4693675	109.9315525
12.349337	37.676178	117.034737	-11.373858	20.222095	113.790535	39.808086	-7.460308	115.103104	40.956657	48.317848	120.292915	40.3823715	20.42877	117.6980095	-63.1300875	20.01542	109.8830605
12.858586	37.487297	117.312088	-11.3469	20.778172	113.813065	39.674751	-7.105858	114.685463	41.568829	48.596607	120.581879	40.62179	20.7453745	117.633671	-63.31559	20.8109695	109.992459
13.156663	37.360191	117.439743	-11.289142	21.118181	113.84697	39.64426	-6.807927	114.450394	41.712776	48.852497	120.779076	40.678518	21.022285	117.614735	-63.256802	21.214077	110.079205
13.408932	37.153843	117.572548	-11.173516	21.425724	113.868523	39.725998	-6.51361	114.199738	41.909393	49.152504	120.983864	40.8176955	21.319447	117.591801	-63.1647275	21.532001	110.145245
13.649365	36.847054	117.654594	-11.031318	21.685202	113.868484	39.857845	-6.207191	114.018379	42.068592	49.500935	121.22245	40.9632185	21.646872	117.6204145	-63.0258545	21.723532	110.1165535
13.842993	36.445129	117.708496	-10.890586	21.874226	113.885368	39.998817	-5.931447	113.88942	42.19902	49.719433	121.385132	41.0989185	21.893993	117.637276	-62.8800905	21.854459	110.13346
13.923703	35.999844	117.700935	-10.769631	22.035259	113.870178	40.137966	-5.711385	113.731804	42.331978	49.900955	121.520546	41.234972	22.094785	117.626175	-62.774234	21.975733	110.114181
13.92774	35.446335	117.618309	-10.658581	22.161135	113.808739	40.238384	-5.510476	113.611946	42.403687	50.054031	121.599388	41.3210355	22.2717775	117.605667	-62.6381975	22.0504925	110.011811
13.966375	34.407265	117.452728	-10.607555	22.356642	113.762627	40.307632	-5.252316	113.438271	42.426598	50.188915	121.624359	41.367115	22.4682995	117.531315	-62.582225	22.2449845	109.993939
13.910993	33.574131	117.338631	-10.627751	22.484184	113.790306	40.260754	-5.093965	113.309563	42.402153	50.214695	121.59803	41.3314535	22.560365	117.4537965	-62.5869555	22.408003	110.1268155
13.828693	32.658119	117.158463	-10.66713	22.530388	113.831421	40.158173	-4.969017	113.232468	42.355461	50.227119	121.494522	41.256817	22.629051	117.363495	-62.591077	22.431725	110.299347
13.595201	31.720543	116.870621	-10.740432	22.57659	113.837036	40.000523	-4.823024	113.113495	42.276237	50.247047	121.270164	41.13838	22.7120115	117.1918295	-62.619244	22.4411685	110.4822425
13.41818	30.610878	116.453865	-10.800488	22.575296	113.719391	39.853687	-4.78125	112.977097	42.11306	50.232124	120.987335	40.9833735	22.725437	116.982216	-62.5843495	22.425155	110.456566
13.218787	29.388031	115.89048	-10.875738	22.504217	113.554535	39.689003	-4.794183	112.785446	41.442207	50.327431	120.564148	40.565605	22.766624	116.674797	-62.317081	22.24181	110.434273
13.026911	28.106407	115.119843	-10.924904	22.44327	113.301483	39.542694	-4.834263	112.583839	41.149399	50.349033	119.390991	40.3460465	22.757385	115.987415	-62.1958545	22.129155	110.615551
12.645708	26.131252	113.687149	-10.988953	22.24671	112.714134	39.366486	-4.96412	112.158882	40.618267	50.120544	116.913925	39.9923765	22.578212	114.5364035	-61.9702825	21.915208	110.8918645
12.380025	24.713289	112.60923	-11.008593	21.951733	112.163879	39.1511	-5.228456	111.912468	40.054783	49.911438	114.982414	39.6029415	22.341491	113.447441	-61.6201275	21.561975	110.880317
12.137177	23.176767	111.714172	-11.041578	21.496876	111.555992	38.962532	-5.582422	111.726212	39.624371	49.337795	113.056389	39.2934515	21.8776865	112.3913005	-61.3766075	21.1160655	110.7206835
11.856563	21.665733	111.063942	-11.123219	20.857819	111.052299	38.768047	-6.219862	111.6642	39.257923	48.591152	111.711739	39.012985	21.185645	111.6879695	-61.259423	20.529993	110.4166285
11.578341	20.13818	110.710655	-11.234227	20.108171	110.614815	38.543831	-6.957659	111.898468	39.092045	47.74818	110.956284	38.817938	20.3952605	111.427376	-61.286392	19.8210815	109.802254
11.311939	18.66102	110.600769	-11.462996	19.463072	110.283974	38.23032	-7.692634	112.15918	38.971897	47.053436	110.756805	38.6011085	19.680401	111.4579925	-61.5271005	19.245743	109.1099555
10.97835	17.290678	110.535286	-11.739365	18.983885	109.966347	37.877663	-8.306494	112.323448	38.804626	46.467918	110.854675	38.3411445	19.080712	111.5890615	-61.8198745	18.887058	108.3436325
10.479788	15.478328	110.489975	-12.227475	18.645374	109.539223	37.333134	-8.84833	112.543884	38.556564	45.97023	111.269287	37.944849	18.56095	111.9065855	-62.399799	18.729798	107.1718605
10.103302	14.366764	110.528336	-12.47581	18.608347	109.372238	37.074112	-9.05959	112.606895	38.425606	45.815678	111.746773	37.749859	18.378044	112.176834	-62.701479	18.83865	106.567642
9.779051	13.337368	110.638222	-12.658097	18.636887	109.264671	36.875267	-9.166024	112.742279	38.37492	45.771866	112.279236	37.6250935	18.302921	112.5107575	-62.9412875	18.970853	106.0185845
9.385004	12.347767	110.738564	-12.766435	18.713678	109.237778	36.774139	-9.17452	112.831535	38.347569	45.796333	112.760376	37.560854	18.3109065	112.7959555	-63.093724	19.1164495	105.6796005
9.017736	11.384935	110.780777	-12.84195	18.802282	109.271385	36.731659	-9.181865	112.796234	38.330856	45.844814	113.070717	37.5312575	18.3314745	112.9334755	-63.2151575	19.2730895	105.6092945
8.584974	10.478757	110.758713	-12.878325	18.928188	109.31424	36.679451	-9.186077	112.685188	38.367317	45.861362	113.141479	37.523384	18.3376425	112.9133335	-63.280034	19.5187335	105.7151465
8.156575	9.578009	110.649284	-12.899256	18.98625	109.337639	36.602924	-9.177543	112.430382	38.370045	45.879536	113.071564	37.4864845	18.3509965	112.750973	-63.2849965	19.6215035	105.924305
7.442808	8.22695	110.293388	-12.954325	19.005796	109.290436	36.467636	-9.189792	111.768768	38.284256	45.871944	112.970161	37.375946	18.341076	112.3694645	-63.284596	19.670516	106.2114075
6.949083	7.296306	109.92775	-13.030963	19.022392	109.167221	36.352493	-9.155931	111.227989	38.171604	45.894482	112.86248	37.2620485	18.3692755	112.0452345	-63.3239745	19.6755085	106.2892075
6.402164	6.480275	109.591499	-13.082745	19.075567	109.051598	36.234402	-9.036991	110.722969	38.028259	45.974152	112.668846	37.1313305	18.4685805	111.6959075	-63.2968205	19.6825535	106.4072885
5.859146	5.644393	109.323395	-13.145004	19.210522	108.957443	36.119617	-8.862173	110.324799	37.888508	46.065815	112.418999	37.0040625	18.601821	111.371899	-63.2940705	19.819223	106.542987
5.277634	4.794184	109.118523	-13.216734	19.35224	108.880409	36.011261	-8.700375	110.076431	37.749256	46.188881	112.121292	36.8802585	18.744253	111.0988615	-63.3137265	19.960227	106.6619565
4.708732	3.963304	108.945442	-13.271443	19.451609	108.811188	35.958065	-8.593888	109.935699	37.578873	46.288792	111.869286	36.768469	18.847452	110.9024925	-63.311355	20.055766	106.7198835
4.086148	3.034704	108.842804	-13.335393	19.413626	108.729538	35.925911	-8.567273	109.864388	37.430981	46.313763	111.667511	36.678446	18.873245	110.7659495	-63.349232	19.954007	106.6931265
3.203178	1.636045	108.677399	-13.407326	19.132231	108.547714	35.857391	-8.711687	109.806396	37.244965	46.168499	111.230087	36.551178	18.728406	110.5182415	-63.36583	19.536056	106.5771865
2.605132	0.658676	108.558678	-13.435489	18.85969	108.344398	35.837822	-8.888749	109.794167	37.118229	45.985313	110.800407	36.4780255	18.548282	110.297287	-63.3490035	19.171098	106.391509
2.010382	-0.357417	108.437943	-13.458827	18.528275	108.111481	35.826496	-9.122299	109.836472	36.988537	45.75478	110.293999	36.4075165	18.3162405	110.0652355	-63.3251705	18.7403095	106.1577265
1.352873	-1.316882	108.337906	-13.498567	18.196865	107.815186	35.810917	-9.406176	109.93084	36.844471	45.459702	109.763908	36.327694	18.026763	109.847374	-63.324828	18.366967	105.782998
0.717716	-2.282182	108.286797	-13.548798	17.833715	107.501328	35.808025	-9.772093	110.122772	36.677509	45.130276	109.240273	36.242767	17.6790915	109.6815225	-63.340363	17.9883385	105.3211335
0.083556	-3.201627	108.265755	-13.630276	17.443953	107.190178	35.795704	-10.155884	110.365913	36.53154	44.799335	108.69722	36.163622	17.3217255	109.5315665	-63.424174	17.5661805	104.8487895
-0.580952	-4.117228	108.261284	-13.711222	17.046797	106.792572	35.75547	-10.546386	110.605156	36.382374	44.38913	108.062553	36.068922	16.921372	109.3338545	-63.491366	17.172222	104.2512895
-1.60254	-5.449741	108.066216	-13.788666	16.358158	106.149826	35.643276	-11.188923	110.801926	36.18819	43.660622	107.025787	35.915733	16.2358495	108.9138565	-63.493065	16.4804665	103.3857955
-2.33672	-6.237284	107.815842	-13.788104	15.955382	105.763268	35.504486	-11.58663	110.66555	36.123287	43.14637	106.348907	35.8138865	15.77987	108.5072285	-63.3900945	16.130894	103.0193075
-3.036764	-6.962734	107.486618	-13.777452	15.635358	105.426254	35.361492	-11.949262	110.3536	36.127083	42.716705	105.817429	35.7442875	15.3837215	108.0855145	-63.2991915	15.8869945	102.7669935
-3.73102	-7.592311	107.051971	-13.76739	15.481098	105.107178	35.21138	-12.214161	109.914146	36.182808	42.43829	105.449532	35.697094	15.1120645	107.681839	-63.231874	15.8501315	102.532517
-4.476822	-8.09813	106.526779	-13.77893	15.538068	104.789627	35.059994	-12.335365	109.366623	36.241169	42.321011	105.195831	35.6505815	14.992823	107.281227	-63.2084415	16.083313	102.298027
-5.246622	-8.508052	106.006798	-13.759178	15.736753	104.521667	34.916542	-12.25777	108.770943	36.269135	42.354992	104.9907	35.5928385	15.048611	106.8808215	-63.1111945	16.424895	102.1625125
-6.037788	-8.803799	105.551514	-13.741178	16.040854	104.258728	34.802765	-12.130322	108.216072	36.304874	42.449013	104.72715	35.5538195	15.1593455	106.471611	-63.0361755	16.9223625	102.045845
-7.175178	-9.179894	104.970078	-13.696345	16.478727	103.905716	34.628174	-11.873956	107.460747	36.348186	42.579441	104.241653	35.48818	15.3527425	105.8512	-62.88087	17.6047115	101.960232
-7.936979	-9.397461	104.643143	-13.653281	16.652847	103.658829	34.550571	-11.81021	107.097137	36.378101	42.594307	103.885948	35.464336	15.3920485	105.4915425	-62.770898	17.9136455	101.8261155
-8.714363	-9.65794	104.383934	-13.585879	16.692312	103.446152	34.505573	-11.843458	106.79953	36.414707	42.519054	103.602539	35.46014	15.337798	105.2010345	-62.631898	18.046826	101.6912695
-9.502743	-9.88445	104.220093	-13.542027	16.648779	103.307808	34.482132	-11.932817	106.627357	36.458649	42.375763	103.370918	35.4703905	15.221473	104.9991375	-62.5544445	18.076085	101.6164785
-10.278975	-10.122358	104.173828	-13.490995	16.521124	103.22361	34.457443	-12.077024	106.54155	36.501865	42.206306	103.152534	35.479654	15.064641	104.847042	-62.461644	17.977607	101.600178
-11.064759	-10.361189	104.20443	-13.459097	16.391399	103.15789	34.425716	-12.225521	106.514572	36.518826	42.012005	102.878937	35.472271	14.893242	104.6967545	-62.390465	17.889556	101.6190255
-11.866206	-10.527622	104.322624	-13.493597	16.250177	103.096321	34.381382	-12.384915	106.548378	36.473713	41.812656	102.527977	35.4275475	14.7138705	104.5381775	-62.4147415	17.7864835	101.6544645
-13.030542	-10.693532	104.594681	-13.544957	16.086081	103.003601	34.245632	-12.567121	106.764351	36.345978	41.516956	101.896271	35.295805	14.4749175	104.330311	-62.385719	17.6972445	101.676891
-13.926116	-10.717612	104.837761	-13.61804	15.981152	102.99501	34.126358	-12.697439	106.997231	36.263771	41.279663	101.535347	35.1950645	14.291112	104.266289	-62.4311445	17.671192	101.723731
-14.797918	-10.702346	105.059708	-13.670276	15.816951	103.012108	33.977093	-12.875952	107.195198	36.172928	41.004791	101.228188	35.0750105	14.0644195	104.211693	-62.4155625	17.5694825	101.812523
-15.636081	-10.705586	105.192657	-13.764307	15.602022	102.986908	33.839523	-13.066414	107.308151	36.097363	40.727684	100.927689	34.968443	13.830635	104.11792	-62.497057	17.373409	101.855896
-16.483692	-10.609179	105.218597	-13.802932	15.379232	102.942238	33.707985	-13.255936	107.293152	36.044792	40.439297	100.6399	34.8763885	13.5916805	103.966526	-62.4822525	17.1667835	101.91795
-17.29722	-10.408574	105.131851	-13.816996	15.191096	102.891472	33.593578	-13.421114	107.120468	36.018139	40.208546	100.37413	34.8058585	13.393716	103.747299	-62.4398505	16.988476	102.035645
-18.164145	-10.136451	104.966164	-13.81624	15.031264	102.802673	33.460014	-13.534731	106.794022	35.991199	39.979198	100.045799	34.7256065	13.2222335	103.4199105	-62.3580865	16.8402945	102.1854355
-19.384415	-9.513894	104.589828	-13.784925	14.977987	102.615631	33.262203	-13.606216	106.048645	35.957275	39.83493	99.541214	34.609739	13.114357	102.7949295	-62.179589	16.841617	102.4363325
-20.19091	-9.054181	104.315422	-13.745687	14.989688	102.49144	33.183491	-13.600124	105.417778	35.889023	39.785706	99.223152	34.536257	13.092791	102.320465	-62.027631	16.886585	102.662415
-21.003378	-8.445369	104.036102	-13.692871	15.045238	102.354141	33.081589	-13.550204	104.799965	35.798271	39.805939	98.894051	34.43993	13.1278675	101.847008	-61.825672	16.9626085	102.861274
-21.81975	-7.831158	103.708145	-13.640341	15.088439	102.219429	33.000244	-13.468991	104.139153	35.71809	39.874249	98.620834	34.359167	13.202629	101.3799935	-61.639849	16.974249	103.0588645
-22.58827	-7.097683	103.321159	-13.605899	15.138395	102.067924	32.976852	-13.401834	103.497711	35.671745	39.964352	98.480621	34.3242985	13.281259	100.989166	-61.5360965	16.995531	103.146682
-23.326319	-6.447291	102.805557	-13.593663	15.199368	101.901337	32.881752	-13.27821	102.955368	35.634632	40.119675	98.552078	34.258192	13.4207325	100.753723	-61.445518	16.9780035	103.048951
-24.114538	-5.691233	102.189621	-13.618213	15.305093	101.716995	32.809509	-13.095006	102.348999	35.598633	40.348087	98.916969	34.204071	13.6265405	100.632984	-61.440497	16.9836455	102.801006
-25.250525	-4.478668	101.143089	-13.657789	15.59584	101.384178	32.76902	-12.661177	101.49778	35.591522	40.863422	99.729584	34.180271	14.1011225	100.613682	-61.495849	17.0905575	102.154674
-25.946331	-3.622445	100.37854	-13.710835	15.918551	101.092316	32.755501	-12.277004	100.99617	35.570587	41.273586	100.25605	34.163044	14.498291	100.62611	-61.584714	17.338811	101.558522
-26.71125	-2.818502	99.658791	-13.751592	16.31102	100.739525	32.766594	-11.855566	100.584564	35.559303	41.680847	100.553528	34.1629485	14.9126405	100.569046	-61.6661325	17.7093995	100.910004
-27.432648	-2.027308	99.088936	-13.735296	16.706387	100.364639	32.793095	-11.457891	100.252686	35.544796	42.061161	100.592194	34.1689455	15.301635	100.42244	-61.6395375	18.111139	100.306838
-28.186535	-1.277641	98.70356	-13.749812	17.012587	100.001564	32.793995	-11.154355	100.075104	35.502239	42.349346	100.398338	34.148117	15.5974955	100.236721	-61.647741	18.4276785	99.766407
-28.956757	-0.674412	98.625343	-13.747376	17.179945	99.801262	32.781281	-11.037787	100.084396	35.48951	42.441284	100.081955	34.1353955	15.7017485	100.0831755	-61.6301475	18.6581415	99.5193485
-29.732803	-0.12465	98.80928	-13.759449	17.171003	99.783745	32.708439	-11.13166	100.278542	35.514236	42.328865	99.760239	34.1113375	15.5986025	100.0193905	-61.6302355	18.7434035	99.5480995
-30.960522	0.547807	99.434975	-13.839087	16.872866	99.979828	32.542179	-11.524957	100.647354	35.53796	41.909836	99.173302	34.0400695	15.1924395	99.910328	-61.7182435	18.5532925	100.049328
-31.806448	0.886755	99.968529	-13.842026	16.541451	100.18737	32.439472	-11.832969	100.805191	35.49329	41.551926	98.647636	33.966381	14.8594785	99.7264135	-61.650433	18.2234235	100.6483265
-32.731312	1.245883	100.461281	-13.883026	16.265621	100.353226	32.336323	-12.102827	100.956856	35.372223	41.245045	98.084984	33.854273	14.571109	99.52092	-61.620325	17.960133	101.185532
-33.516582	1.630246	100.892387	-13.923165	15.998702	100.467834	32.306286	-12.285037	101.035072	35.180862	41.056599	97.470673	33.743574	14.385781	99.2528725	-61.589904	17.611623	101.6827955
-34.362759	2.04693	101.192703	-13.952075	15.757963	100.523781	32.27858	-12.392987	101.004623	34.989674	40.928535	96.856186	33.634127	14.267774	98.9304045	-61.538277	17.248152	102.1171575
-35.137871	2.488886	101.388321	-14.00623	15.565931	100.494621	32.235619	-12.480488	100.81794	34.80722	40.861454	96.24308	33.5214195	14.190483	98.53051	-61.5338795	16.941379	102.458732
-35.994442	2.972215	101.435303	-14.123527	15.424026	100.36161	32.145489	-12.513687	100.447296	34.560009	40.835369	95.61718	33.352749	14.160841	98.032238	-61.599803	16.687211	102.690982
-37.161819	3.845256	101.517319	-14.344528	15.284389	100.169632	31.847683	-12.455234	99.606461	34.095238	40.882977	94.661499	32.9714605	14.2138715	97.13398	-61.6605165	16.3549065	103.205284
-37.920475	4.494827	101.730797	-14.592207	15.281795	100.173607	31.55855	-12.362983	98.995049	33.68018	40.983189	94.162918	32.619365	14.310103	96.5789835	-61.803779	16.253487	103.7682305
-38.649403	5.20119	102.15834	-14.897582	15.302229	100.351059	31.189722	-12.25736	98.576111	33.257332	40.538479	93.944099	32.223527	14.1405595	96.260105	-62.018691	16.4638985	104.442013
-39.407803	5.914032	102.733887	-15.270752	15.284583	100.696983	30.841038	-12.178518	98.287872	32.723389	41.19014	93.628105	31.7822135	14.505811	95.9579885	-62.3237175	16.063355	105.4359775
-40.04385	6.713932	103.395172	-15.645987	15.217262	101.121391	30.438965	-12.125975	98.144783	32.210205	41.235458	93.509003	31.324585	14.5547415	95.826893	-62.616559	15.8797825	106.415889
-40.61137	7.51427	104.02491	-15.961311	15.119116	101.567413	30.103525	-12.112859	98.067299	31.761541	41.252388	93.468513	30.932533	14.5697645	95.767906	-62.855155	15.6684675	107.36692
-41.052048	8.360336	104.616638	-16.231962	14.981482	101.982101	29.864887	-12.104028	98.021111	31.391659	41.271137	93.550453	30.628273	14.5835545	95.785782	-63.092197	15.3794095	108.17842
-41.600655	9.721737	105.31385	-16.406002	14.811367	102.510666	29.710114	-12.107592	98.061577	31.072542	41.281975	93.724815	30.391328	14.5871915	95.893196	-63.203332	15.0355425	109.128136
-41.812222	10.667541	105.547241	-16.435957	14.694116	102.718735	29.744223	-12.105753	98.109772	31.01585	41.290592	93.834084	30.3800365	14.5924195	95.971928	-63.2519505	14.7958125	109.465542
-41.976311	11.647382	105.580185	-16.366938	14.598516	102.819443	29.861237	-12.09557	98.163147	31.028595	41.320152	93.952271	30.444916	14.612291	96.057709	-63.178792	14.584741	109.581177
-41.981834	12.696802	105.460289	-16.278999	14.486803	102.80777	30.033627	-12.06457	98.205994	31.09141	41.384029	94.129356	30.5625185	14.6597295	96.167675	-63.1205165	14.3138765	109.447865
-42.021935	13.750052	105.059959	-16.203552	14.408085	102.656342	30.208239	-11.980056	98.299843	31.198288	41.504349	94.418892	30.7032635	14.7621465	96.3593675	-63.1103675	14.0540235	108.9533165
-42.014702	14.867137	104.460678	-16.176064	14.368259	102.406731	30.408472	-11.876185	98.363869	31.286556	41.646503	94.867462	30.847514	14.885159	96.6156655	-63.199642	13.851359	108.1977965
-41.909607	16.010778	103.843781	-16.176003	14.301737	102.155563	30.596012	-11.739937	98.424133	31.330997	41.79689	95.465187	30.9635045	15.0284765	96.94466	-63.3155105	13.5749975	107.366466
-41.646095	17.811642	103.132072	-16.135544	14.182051	101.898384	30.862545	-11.477533	98.344688	31.435993	42.126839	96.5765	31.149269	15.324653	97.460594	-63.420357	13.039449	106.336174
-41.423912	19.087645	103.000893	-16.085417	14.211534	101.883247	30.992735	-11.252896	98.198776	31.459852	42.348995	97.300842	31.2262935	15.5480495	97.749809	-63.3971275	12.8750185	106.016685
-41.110985	20.40131	103.172958	-16.022503	14.266692	102.0373	31.122616	-10.996624	98.056892	31.494484	42.618889	98.034363	31.30855	15.8111325	98.0456275	-63.353556	12.7222515	106.0289725
-40.755665	21.712364	103.478264	-15.957902	14.358674	102.272202	31.26758	-10.706264	97.962082	31.57239	42.921944	98.775162	31.419985	16.10784	98.368622	-63.335789	12.609508	106.175782
-40.405159	23.045132	103.833603	-15.904054	14.429424	102.541245	31.398552	-10.444006	97.873207	31.617325	43.198189	99.45491	31.5079385	16.3770915	98.6640585	-63.3160465	12.4817565	106.4184315
-40.004791	24.364574	104.262413	-15.82021	14.52332	102.797356	31.522408	-10.227757	97.783615	31.69491	43.418736	100.021675	31.608659	16.5954895	98.902645	-63.249079	12.4511505	106.692067
-39.551937	25.637669	104.559555	-15.774276	14.603681	102.967896	31.618324	-10.080104	97.738083	31.76022	43.554932	100.452629	31.689272	16.737414	99.095356	-63.237824	12.469948	106.840436
-38.843693	27.531141	104.889992	-15.670819	14.627502	103.199364	31.706085	-9.987615	97.782211	31.858612	43.650818	100.881729	31.7823485	16.8316015	99.33197	-63.1239865	12.4234025	107.066758
-38.330326	28.760159	105.180504	-15.593913	14.596642	103.339195	31.75424	-9.993081	97.80455	31.938562	43.632317	101.13031	31.846401	16.819618	99.46743	-63.034227	12.373666	107.21096
-37.730225	29.92819	105.473091	-15.541933	14.58185	103.498199	31.791273	-10.043019	97.828339	32.032459	43.591179	101.38739	31.911866	16.77408	99.6078645	-62.995732	12.38962	107.3885335
-37.110146	31.029554	105.830673	-15.462655	14.489161	103.69754	31.86709	-10.114368	97.813499	32.139454	43.551128	101.699768	32.003272	16.71838	99.7566335	-62.928582	12.259942	107.6384465
-36.553509	32.147011	106.21756	-15.399395	14.422003	103.869781	31.915224	-10.129216	97.777588	32.166878	43.513508	102.031624	32.041051	16.692146	99.904606	-62.839841	12.15186	107.834956
-35.858681	33.166355	106.502113	-15.347986	14.382507	103.997612	31.983692	-10.06101	97.747864	32.524704	43.378769	102.169846	32.254198	16.6588795	99.958855	-62.95017	12.1061345	108.036369
-35.15871	34.192696	106.765388	-15.332395	14.388979	104.134438	32.035534	-9.952772	97.726265	32.476723	43.467266	102.499184	32.2561285	16.757247	100.1127245	-62.9209185	12.020711	108.1561515
-34.132687	35.623436	107.296684	-15.407954	14.4512	104.366684	32.054279	-9.740376	97.765091	31.941723	43.798946	103.360321	31.998001	17.029285	100.562706	-62.813909	11.873115	108.170662
-33.341919	36.546852	107.693649	-15.501736	14.491699	104.597473	32.035255	-9.578991	97.902824	32.242241	43.787704	103.823151	32.138748	17.1043565	100.8629875	-63.14222	11.8790415	108.3319585
-32.554253	37.417141	108.151649	-15.65791	14.629571	104.856911	31.993591	-9.369317	98.07959	32.157497	43.97303	104.601326	32.075544	17.3018565	101.340458	-63.391364	11.9572855	108.373364
-31.774399	38.217468	108.620926	-15.823658	14.785372	105.088127	31.970102	-9.11301	98.226257	31.702106	44.333733	105.629852	31.836104	17.6103615	101.9280545	-63.48342	11.9603825	108.2481995
-30.900434	38.966946	109.119858	-15.9642	14.966737	105.269882	32.004608	-8.785348	98.350983	31.636423	44.577644	106.517731	31.8205155	17.896148	102.434357	-63.7489155	12.037326	108.105407
-30.002779	39.650547	109.622444	-16.084002	15.236853	105.399681	32.088299	-8.368058	98.404541	31.648796	44.963165	107.592682	31.8685475	18.2975535	102.9986115	-64.0365515	12.1761525	107.8007505
-29.014338	40.272232	110.081192	-16.149546	15.638152	105.485245	32.240898	-7.833959	98.398972	32.098728	45.255516	108.483253	32.169813	18.7107785	103.4411125	-64.468905	12.5655255	107.5293775
-27.473396	41.050484	110.63826	-16.117579	16.409435	105.491974	32.566566	-6.89449	98.213646	32.255547	45.898895	109.766243	32.4110565	19.5022025	103.9899445	-64.6462145	13.3166675	106.9940035
-26.514915	41.48555	110.923515	-15.984029	16.866732	105.50338	32.82045	-6.290873	98.101479	32.411179	46.375401	110.289238	32.6158145	20.042264	104.1953585	-64.5838725	13.6912	106.8114015
-25.178293	41.715485	110.861084	-15.791724	17.302647	105.574539	33.094772	-5.891193	98.135666	32.200638	46.862877	110.679626	32.647705	20.485842	104.407646	-64.231153	14.119452	106.741432
-24.003639	41.839973	110.765305	-15.58536	17.578192	105.706932	33.351734	-5.815589	98.428848	32.454308	47.002193	110.692741	32.903021	20.593302	104.5607945	-64.073741	14.563082	106.8530695
-22.714931	41.858242	110.551453	-15.443277	17.690838	105.886909	33.552647	-6.026617	99.00248	32.703609	46.985416	110.589966	33.128128	20.4793995	104.796223	-64.014682	14.9022765	106.977595
-21.449314	41.689293	110.270546	-15.377953	17.673508	106.102158	33.675259	-6.419087	99.666962	32.913017	46.812584	110.418404	33.294138	20.1967485	105.042683	-64.050044	15.1502675	107.161633
-20.133232	41.391949	109.966156	-15.332537	17.500582	106.341934	33.731441	-6.931204	100.381645	33.500214	46.399574	110.026611	33.6158275	19.734185	105.204128	-64.2809015	15.266979	107.47974
-18.112396	40.7509	109.502319	-15.369731	17.245869	106.711746	33.801155	-7.73925	101.498459	33.646439	45.933418	109.615669	33.723797	19.097084	105.557064	-64.463259	15.394654	107.866428
-16.775154	40.18483	109.141373	-15.379171	17.018488	106.906761	33.824478	-8.278838	102.19381	33.70813	45.59771	109.272171	33.766304	18.659436	105.7329905	-64.524646	15.37754	108.0805315
-15.392427	39.554771	108.732971	-15.361774	16.691366	107.048988	33.84108	-8.824483	102.898834	33.828251	45.20533	108.884087	33.8346655	18.1904235	105.8914605	-64.5582135	15.1923085	108.2065155
-13.978209	38.84964	108.330009	-15.344122	16.369692	107.109047	33.87851	-9.389893	103.532562	33.577168	44.93647	108.759483	33.727839	17.7732885	106.1460225	-64.416083	14.9660955	108.0720715
-12.522718	38.081501	107.948601	-15.238423	15.950793	107.083382	33.908863	-9.954802	104.032722	33.760994	44.459229	108.51432	33.8349285	17.2522135	106.273521	-64.3117745	14.6493725	107.893243
-11.06685	37.33305	107.568619	-15.156823	15.551223	107.000717	33.9277	-10.484414	104.417717	33.973522	44.010128	108.361397	33.950611	16.762857	106.389557	-64.264257	14.339589	107.611877
-9.567143	36.576874	107.256767	-15.078107	15.223005	106.860435	33.94281	-10.937653	104.643929	34.576366	43.445553	108.057152	34.259588	16.25395	106.3505405	-64.415802	14.19206	107.3703295
-7.324635	35.501747	106.934334	-15.011187	14.962392	106.63736	33.999008	-11.414591	104.860352	34.786331	43.012882	108.004692	34.3926695	15.7991455	106.432522	-64.4150435	14.1256385	106.842198
-5.806283	34.850151	106.812729	-14.952188	14.863646	106.452522	34.095524	-11.620109	104.93058	34.919937	42.900692	108.260933	34.5077305	15.6402915	106.5957565	-64.4121065	14.0870005	106.3092875
-4.288253	34.218369	106.791664	-14.926627	14.857106	106.153763	34.257393	-11.705702	105.000664	34.648438	43.098614	109.048149	34.4529155	15.696456	107.0244065	-64.3061695	14.017756	105.2831195
-2.797461	33.559273	106.695847	-14.858204	14.917551	105.724648	34.553345	-11.756597	105.127647	34.773643	43.274845	109.926567	34.663494	15.759124	107.527107	-64.379902	14.075978	103.922189
-1.270721	32.977333	106.600586	-14.781824	15.10733	105.222092	34.918491	-11.776514	105.461189	34.948444	43.522705	110.953354	34.9334675	15.8730955	108.2072715	-64.4971155	14.3415645	102.2369125
0.239296	32.364403	106.622589	-14.613816	15.32655	104.790794	35.299122	-11.742031	106.038391	35.166782	43.755081	112.086174	35.232952	16.006525	109.0622825	-64.460584	14.646575	100.5193055
1.687446	31.690969	106.817398	-14.413476	15.533159	104.593239	35.763802	-11.781761	106.927261	35.493477	44.02029	113.252258	35.6286395	16.1192645	110.0897595	-64.4555915	14.9470535	99.0967185
3.681299	30.567595	107.689308	-14.115424	15.736236	104.888275	36.620331	-12.005372	108.753777	36.169781	44.402103	114.993248	36.395056	16.1983655	111.8735125	-64.625904	15.2741065	97.9030375
4.883536	29.807875	108.509323	-13.961348	15.767932	105.330933	37.105354	-12.17218	110.07531	36.613884	44.627895	116.223129	36.859619	16.2278575	113.1492195	-64.782315	15.3080065	97.5126465
5.971629	29.019182	109.341766	-13.892598	15.783381	105.779556	37.388302	-12.145684	111.369148	36.970154	44.802002	117.21804	37.179228	16.328159	114.293594	-64.964424	15.238603	97.265518
6.922123	28.225359	110.023102	-13.86399	15.791106	106.190514	37.4814	-11.959522	112.460945	37.119102	44.951756	117.782066	37.300251	16.496117	115.1215055	-65.028231	15.086095	97.2595225
7.789876	27.451954	110.505356	-13.85178	15.779093	106.551697	37.50069	-11.657138	113.146805	37.214844	45.109306	117.874001	37.357767	16.726084	115.510403	-65.061327	14.832102	97.592991
8.559934	26.715916	110.77964	-13.823596	15.800249	106.857765	37.488686	-11.280051	113.501564	37.258282	45.236374	117.669769	37.373484	16.9781615	115.5856665	-65.020676	14.6223365	98.1298635
9.248064	25.990101	110.938133	-13.766697	15.856296	107.158813	37.534286	-11.006101	113.685539	37.29744	45.351852	117.327652	37.415863	17.1728755	115.5065955	-64.949257	14.5397165	98.8110305
10.082114	24.944841	111.06781	-13.605259	15.932059	107.646225	37.647102	-10.665217	113.748917	37.493156	45.544018	116.727661	37.570129	17.4394005	115.238289	-64.780647	14.4247175	100.054161
10.539132	24.273355	111.152222	-13.466662	15.991055	107.916473	37.76136	-10.5325	113.792694	37.665585	45.645218	116.48774	37.7134725	17.556359	115.140217	-64.6467965	14.425751	100.692729
10.845222	23.574848	111.293205	-13.341411	16.040632	108.058754	37.880527	-10.404321	113.794586	37.8545	45.716267	116.509628	37.8675135	17.655973	115.152107	-64.5503355	14.425291	100.965401
11.061016	22.94198	111.408249	-13.229756	16.107759	108.113838	38.012817	-10.261219	113.725243	37.95459	45.821724	116.701172	37.9837035	17.7802525	115.2132075	-64.4432155	14.4352655	101.0144685
11.132051	22.301935	111.506989	-13.153889	16.240131	108.126381	38.153545	-10.039231	113.595856	38.016884	45.935036	116.92746	38.0852145	17.9479025	115.261658	-64.3929925	14.5323595	100.991104
11.118308	21.745173	111.494576	-13.039054	16.424347	108.096741	38.306641	-9.784834	113.458	38.050488	46.109608	117.057335	38.1785645	18.162387	115.2576675	-64.2566725	14.686307	100.9358145
11.076133	21.190523	111.433968	-12.919976	16.685146	108.059189	38.497883	-9.528551	113.279961	38.143635	46.293983	117.133781	38.320759	18.382716	115.206871	-64.160711	14.987576	100.911507
10.788272	20.310169	111.219872	-12.736595	17.003241	107.895325	38.707523	-9.307186	112.993774	38.293423	46.530724	117.306641	38.500473	18.611769	115.1502075	-63.973663	15.394713	100.6404425
10.488319	19.704466	110.988708	-12.663713	17.197481	107.716751	38.76334	-9.226545	112.76152	38.371693	46.668308	117.2789	38.5675165	18.7208815	115.02021	-63.8949425	15.6740805	100.413292
10.074398	19.092709	110.612488	-12.622328	17.359596	107.511589	38.76606	-9.118405	112.350372	38.363087	46.749939	117.022789	38.5645735	18.815767	114.6865805	-63.8092295	15.903425	100.3365975
9.628281	18.435898	110.072113	-12.608981	17.516985	107.259415	38.666462	-9.013268	111.860275	38.319057	46.761551	116.545273	38.4927595	18.8741415	114.202774	-63.7107215	16.1598285	100.316056
9.09124	17.762705	109.511742	-12.584858	17.657976	107.042336	38.527218	-8.891311	111.222031	38.221748	46.771679	115.872154	38.374483	18.940184	113.5470925	-63.544199	16.375768	100.5375795
8.438457	17.042519	108.970604	-12.615231	17.815607	106.857552	38.40654	-8.762964	110.476723	38.027843	46.759995	115.179649	38.2171915	18.9985155	112.828186	-63.4476535	16.6326985	100.886918
7.735732	16.309687	108.457062	-12.630552	17.957426	106.71209	38.234173	-8.661724	109.781219	37.77285	46.752438	114.459213	38.0035115	19.045357	112.120216	-63.2646155	16.869495	101.303964
6.539884	15.214088	107.766747	-12.673068	18.199432	106.650352	37.857155	-8.528521	108.610443	37.508301	46.701202	113.371994	37.682728	19.0863405	110.9912185	-63.028864	17.3125235	102.3094855
5.667451	14.411444	107.338318	-12.711744	18.360682	106.639793	37.579376	-8.475281	107.704796	37.306377	46.668953	112.784744	37.4428765	19.096836	110.24477	-62.8663645	17.624528	103.034816
4.790283	13.581114	106.921555	-12.80543	18.581738	106.638786	37.226196	-8.351851	106.839874	37.137047	46.703049	112.270882	37.1816215	19.175599	109.555378	-62.7924815	17.987877	103.722194
3.801615	12.773093	106.526855	-12.94508	18.823858	106.587425	36.84763	-8.210462	106.008446	36.918842	46.772659	111.841858	36.883236	19.2810985	108.925152	-62.773396	18.3666175	104.249698
2.827873	11.899011	106.086716	-13.130755	19.04183	106.46846	36.460583	-8.043516	105.223396	36.623833	46.84354	111.485306	36.542208	19.400012	108.354351	-62.803718	18.683648	104.582569
1.831164	11.003557	105.576004	-13.354334	19.263599	106.262299	36.07877	-7.841721	104.460228	36.325161	46.917065	111.169182	36.2019655	19.537672	107.814705	-62.9106335	18.989526	104.709893
0.812029	10.080803	105.042336	-13.573255	19.412394	106.013489	35.772526	-7.642413	103.746704	35.982483	46.996731	110.99218	35.8775045	19.677159	107.369442	-63.0240145	19.147629	104.657536
-0.665789	8.515818	104.3564	-13.821508	19.572752	105.708435	35.468285	-7.39346	102.999031	35.578079	47.148689	110.861626	35.523182	19.8776145	106.9303285	-63.166198	19.2678895	104.4865415
-1.620124	7.382663	104.007912	-13.919805	19.660139	105.567024	35.362823	-7.252283	102.686653	35.377678	47.248051	110.771858	35.3702505	19.997884	106.7292555	-63.2098605	19.322394	104.4047925
-2.561214	6.203497	103.725792	-13.992392	19.786116	105.458626	35.286293	-7.191924	102.58416	35.260921	47.319946	110.659409	35.273607	20.064011	106.6217845	-63.258391	19.508221	104.2954675
-3.50031	4.910742	103.539917	-14.02074	19.844082	105.364609	35.239212	-7.226838	102.683449	35.199753	47.34623	110.502258	35.2194825	20.059696	106.5928535	-63.2609625	19.628468	104.1363645
-4.412685	3.503885	103.448021	-14.07618	19.855106	105.229477	35.196651	-7.349187	103.010818	35.127438	47.313431	110.239235	35.1620445	19.982122	106.6250265	-63.3144045	19.72809	103.8339275
-5.342043	2.014786	103.427574	-14.159526	19.771328	104.997849	35.125099	-7.585209	103.506454	35.040791	47.186363	109.761688	35.082945	19.800577	106.634071	-63.401997	19.742079	103.361627
-6.290413	0.424689	103.375839	-14.244927	19.542343	104.611679	35.066082	-7.929479	104.03894	34.913292	46.951607	108.979843	34.989687	19.511064	106.5093915	-63.479541	19.573622	102.7139665
-7.651741	-2.105679	103.171852	-14.316847	18.787304	103.619049	34.923969	-8.606796	104.596733	34.65691	46.264572	106.840218	34.7904395	18.828888	105.7184755	-63.4241335	18.74572	101.5196225
-8.550711	-3.876729	102.896606	-14.2932	18.028744	102.687248	34.848576	-9.225402	104.525818	34.464184	45.515987	104.74955	34.65638	18.1452925	104.637684	-63.24278	17.9121955	100.736812
-9.437071	-5.693438	102.487778	-14.219988	17.041578	101.573479	34.794201	-9.98232	104.214874	34.278728	44.552677	102.457771	34.5364645	17.2851785	103.3363225	-62.9764405	16.7979775	99.8106355
-10.298786	-7.491626	102.01049	-14.085631	15.900773	100.479462	34.739986	-10.844256	103.769096	34.192921	43.42915	100.207588	34.4664535	16.292447	101.988342	-62.6377155	15.509099	98.970582
-11.173918	-9.225996	101.627304	-13.980392	14.771688	99.547775	34.735168	-11.766192	103.085854	34.050472	42.315628	98.25032	34.39282	15.274718	100.668087	-62.353604	14.268658	98.427463
-12.052224	-10.857004	101.264175	-13.937226	13.780384	98.772362	34.704487	-12.57555	102.389053	33.969242	41.306816	96.511253	34.3368645	14.365633	99.450153	-62.2113165	13.195135	98.094571
-12.966601	-12.357325	100.893715	-13.924638	13.014406	98.131485	34.602295	-13.191576	101.659302	33.869717	40.529732	95.048241	34.236006	13.669078	98.3537715	-62.085282	12.359734	97.9091985
-14.275275	-14.262462	100.358055	-14.173415	12.320435	97.25135	34.265873	-13.799983	100.377045	33.553036	39.796532	93.2883	33.9094545	12.9982745	96.8326725	-62.2562845	11.6425955	97.6700275
-15.095517	-15.358046	100.202713	-14.428681	12.087095	96.780548	33.894119	-14.091344	99.590096	33.29493	39.434376	92.156975	33.5945245	12.671516	95.8735355	-62.4518865	11.502674	97.6875605
-15.99981	-16.285444	100.199005	-14.736872	11.888058	96.401909	33.456375	-14.378059	99.03141	32.960781	39.008121	91.081863	33.208578	12.315031	95.0566365	-62.682322	11.461085	97.7471815
-16.779804	-17.112051	100.23848	-15.082067	11.641352	96.119156	33.016293	-14.723514	98.676437	32.63522	38.573437	90.30072	32.8257565	11.9249615	94.4885785	-62.9898905	11.3577425	97.7497335
-17.541119	-17.812105	100.238205	-15.419703	11.292464	95.92675	32.66563	-15.104932	98.404144	32.313324	38.186176	89.815987	32.489477	11.540622	94.1100655	-63.328883	11.044306	97.7434345
-18.148239	-18.416183	100.065491	-15.684973	10.906938	95.703728	32.394104	-15.419006	98.15731	32.034695	37.869682	89.549942	32.2143995	11.225338	93.853626	-63.5843455	10.588538	97.55383
-18.7805	-18.905924	99.881058	-15.877082	10.538725	95.403496	32.253166	-15.702685	97.907959	31.820219	37.618423	89.368423	32.0366925	10.957869	93.638191	-63.7908565	10.119581	97.168801
-19.493826	-19.367201	99.416054	-16.002186	10.165038	94.76786	32.131161	-16.046883	97.769234	31.72633	37.273392	88.971169	31.9287455	10.6132545	93.3702015	-63.9331175	9.7168215	96.1655185
-19.947504	-19.502153	98.863289	-16.011356	9.965718	94.155464	32.074265	-16.285545	97.70005	31.803883	37.01458	88.688019	31.939074	10.3645175	93.1940345	-63.961786	9.5669185	95.1168935
-20.47304	-19.532808	98.210617	-15.973518	9.748843	93.509613	32.009758	-16.552254	97.577278	31.940056	36.724503	88.408386	31.974907	10.0861245	92.992832	-63.921943	9.4115615	94.026394
-20.938818	-19.427057	97.539207	-15.897141	9.53231	92.92585	31.935406	-16.846565	97.349007	32.120571	36.441467	88.134727	32.0279885	9.797451	92.741867	-63.8222705	9.267169	93.109833
-21.39587	-19.140171	96.879807	-15.766382	9.363267	92.412979	31.901493	-17.093931	96.998444	32.303852	36.238617	87.897552	32.1026725	9.572343	92.447998	-63.6354365	9.154191	92.37796
-21.842916	-18.757057	96.144394	-15.676838	9.217604	91.928123	31.944584	-17.26317	96.575264	32.405983	36.148277	87.773705	32.1752835	9.4425535	92.1744845	-63.5289595	8.9926545	91.6817615
-22.314302	-18.229263	95.27227	-15.649393	9.159521	91.439903	31.949183	-17.313665	96.107933	32.443134	36.228451	87.763031	32.1961585	9.457393	91.935482	-63.4949445	8.861649	90.944324
-23.058908	-17.182293	93.810616	-15.753796	9.241771	90.628494	31.841293	-17.194841	95.342873	32.331543	36.497509	87.946442	32.086418	9.651334	91.6446575	-63.59401	8.832208	89.6123305
-23.675695	-16.292273	92.976944	-15.868275	9.439783	90.235535	31.71311	-17.060755	94.905472	32.236366	36.746014	88.147011	31.974738	9.8426295	91.5262415	-63.711288	9.0369365	88.9448285
-24.310942	-15.240643	92.378502	-16.022556	9.705069	90.016144	31.521374	-16.899002	94.620369	32.172897	36.981846	88.420029	31.8471355	10.041422	91.520199	-63.8922475	9.368716	88.512089
-25.014767	-14.095095	91.94825	-16.155054	10.008821	89.97567	31.311661	-16.768356	94.483566	32.153065	37.149574	88.751396	31.732363	10.190609	91.617481	-64.042471	9.827033	88.333859
-25.739109	-12.80684	91.685921	-16.286594	10.342707	90.07177	31.105497	-16.705063	94.471672	32.196815	37.298977	89.157814	31.651156	10.296957	91.814743	-64.224344	10.388457	88.328797
-26.499933	-11.446979	91.467773	-16.377972	10.625875	90.213486	30.913177	-16.668665	94.460419	32.252613	37.427399	89.551521	31.582895	10.379367	92.00597	-64.338839	10.872383	88.421002
-27.326378	-9.985233	91.313248	-16.470163	10.904927	90.333382	30.76733	-16.614735	94.324181	32.312309	37.550449	89.761086	31.5398195	10.467857	92.0426335	-64.4801455	11.341997	88.6241305
-28.398043	-7.911359	90.842758	-16.524748	11.273839	90.325272	30.590265	-16.492874	93.688179	32.380833	37.714844	89.563843	31.485549	10.610985	91.626011	-64.535045	11.936693	89.024533
-29.470774	-6.155322	90.622719	-16.506971	11.459028	90.157181	30.517887	-16.391823	93.001846	32.374622	37.809719	89.084381	31.4462545	10.708948	91.0431135	-64.4601965	12.209108	89.2712485
-30.38233	-4.540275	90.17733	-16.495783	11.641804	89.838051	30.486309	-16.306412	92.091385	32.372036	37.918118	88.402763	31.4291725	10.805853	90.247074	-64.4207385	12.477755	89.429028
-31.228605	-2.879862	89.606796	-16.46706	11.800741	89.381798	30.470556	-16.164268	90.993202	32.361973	38.047436	87.62178	31.4162645	10.941584	89.307491	-64.3503845	12.659898	89.456105
-32.15691	-1.175456	88.842667	-16.416492	11.955341	88.772316	30.454502	-15.986424	89.701424	32.339771	38.245304	86.838074	31.3971365	11.12944	88.269749	-64.2301205	12.781242	89.274883
-33.018181	0.551831	87.908302	-16.352009	12.152932	88.050407	30.484844	-15.745934	88.248665	32.341965	38.534367	86.203224	31.4134045	11.3942165	87.2259445	-64.1174225	12.9116475	88.8748695
-33.923359	2.341745	86.714645	-16.25869	12.416623	87.198021	30.581554	-15.289682	86.62574	32.327915	38.968353	85.947037	31.4547345	11.8393355	86.2863885	-63.9721145	12.9939105	88.1096535
-35.162651	5.123878	84.960548	-15.864083	13.153402	85.960213	30.989731	-14.153346	84.190819	32.444771	39.963741	86.388817	31.717251	12.9051975	85.289818	-63.445417	13.4016065	86.630608
-35.994637	6.994321	84.155861	-15.4825	13.974394	85.410103	31.417307	-13.169061	82.950806	32.859413	40.828697	86.849716	32.13836	13.829818	84.900261	-63.10336	14.11897	85.919945
-36.769897	8.837285	84.018166	-14.961511	14.828004	85.289696	31.889143	-12.298628	82.215599	33.337749	41.611057	87.074654	32.613446	14.6562145	84.6451265	-62.536468	14.9997935	85.9342655
-37.540031	10.515851	84.68306	-14.456966	15.517221	85.657829	32.294838	-11.824497	82.268318	33.810978	42.083187	86.807388	33.052908	15.129345	84.537853	-61.96684	15.905097	86.777805
-38.462074	11.919682	85.949196	-14.106844	15.83062	86.439919	32.531471	-11.793832	82.924721	34.130089	42.124363	86.393997	33.33078	15.1652655	84.659359	-61.544468	16.4959745	88.220479
-39.373226	13.164644	87.608452	-13.969077	15.716352	87.569168	32.503819	-12.211247	83.843376	34.259991	41.77195	86.162842	33.381905	14.7803515	85.003109	-61.320059	16.6523525	90.135227
-40.31514	14.278849	89.638832	-14.059004	15.365705	88.904564	32.225967	-12.703739	84.720787	34.205204	41.234581	85.942833	33.2155855	14.265421	85.33181	-61.3335935	16.465989	92.477318
-41.793842	15.832287	92.937157	-14.445588	14.813601	91.049965	31.551289	-13.271247	85.380188	33.615295	40.599915	85.576096	32.583292	13.664334	85.478142	-61.474468	15.962868	96.621788
-42.643253	16.928043	95.233749	-14.828493	14.563285	92.428299	30.967558	-13.376568	85.439346	32.960899	40.477341	85.344193	31.9642285	13.5503865	85.3917695	-61.6212145	15.5761835	99.4648285
-43.557598	18.01955	97.457191	-15.280262	14.472954	93.757187	30.267086	-13.311997	85.281433	32.23671	40.458141	85.426903	31.251898	13.573072	85.354168	-61.812422	15.372836	102.160206
-44.321415	19.170671	99.510452	-15.708484	14.516706	94.989555	29.557463	-13.095019	85.076866	31.519445	40.620632	85.610733	30.538454	13.7628065	85.3437995	-61.955422	15.2706055	104.6353105
-44.972839	20.330469	101.130882	-16.120867	14.682663	95.946709	28.892994	-12.721997	84.859863	30.904957	40.913406	85.934135	29.8989755	14.0957045	85.396999	-62.1407095	15.2696215	106.496419
-45.591984	21.555782	102.376846	-16.57299	14.941232	96.66333	28.339409	-12.224028	84.763458	30.344999	41.349747	86.295731	29.342204	14.5628595	85.5295945	-62.488184	15.3196045	107.7970655
-46.093662	22.779537	103.24762	-16.940277	15.297155	97.18454	27.894873	-11.695273	84.656761	29.928335	41.791134	86.785759	28.911604	15.0479305	85.72126	-62.792158	15.5463795	108.64782
-46.524071	24.575472	104.051483	-17.326471	15.853495	97.665413	27.388689	-10.900233	84.438866	29.53121	42.50819	87.489441	28.4599495	15.8039785	85.9641535	-63.1128915	15.9030115	109.3666725
-46.65757	25.716146	104.28376	-17.435951	16.214729	97.772827	27.263197	-10.350461	84.254112	29.426903	42.979481	88.001579	28.34505	16.31451	86.1278455	-63.216952	16.114948	109.4178085
-46.636677	26.852119	104.339005	-17.503628	16.574293	97.745163	27.205557	-9.856893	84.046989	29.45509	42.925907	88.609215	28.3303235	16.534507	86.328102	-63.3375795	16.614079	109.162224
-46.438831	27.935705	104.26606	-17.482674	16.991945	97.66893	27.248466	-9.336977	83.894707	29.429012	43.341709	88.972488	28.338739	17.002366	86.4335975	-63.304087	16.981524	108.9042625
-46.077339	28.953976	104.169044	-17.476032	17.370142	97.621384	27.335855	-8.858764	83.873528	29.377428	44.276882	89.104187	28.3566415	17.709059	86.4888575	-63.3087055	17.031225	108.7539105
-45.560886	29.936146	104.073547	-17.480907	17.655828	97.621414	27.383284	-8.477257	83.939835	29.412151	44.642906	89.417549	28.3977175	18.0828245	86.678692	-63.3595315	17.2288315	108.564136
-44.95871	30.849529	103.972588	-17.52626	17.848978	97.693222	27.427244	-8.219976	84.151726	29.471228	44.32074	89.902336	28.449236	18.050382	87.027031	-63.501756	17.647574	108.359413
-43.751995	32.110058	103.686455	-17.572546	18.001928	97.762756	27.480635	-8.069442	84.574852	29.565823	44.419491	90.468803	28.523229	18.1750245	87.5218275	-63.668321	17.8288315	108.0036845
-42.80822	32.87933	103.264091	-17.566065	17.973366	97.738419	27.618038	-8.168088	85.020737	29.736877	44.343102	90.898788	28.6774575	18.087507	87.9597625	-63.8095875	17.859225	107.5170755
-41.751934	33.603329	102.620567	-17.516809	17.826597	97.607506	27.821156	-8.392939	85.642868	29.941193	44.740044	91.233627	28.8811745	18.1735525	88.4382475	-63.9147925	17.4796415	106.7767645
-40.555244	34.297916	101.669739	-17.451113	17.6437	97.326874	28.107565	-8.722544	86.421326	30.281124	44.50145	91.857254	29.1943445	17.889453	89.13929	-64.0965705	17.397947	105.514458
-39.285164	34.954929	100.519577	-17.3629	17.366955	96.98526	28.450029	-9.146199	87.375587	30.705669	44.218491	92.58197	29.577849	17.536146	89.9787785	-64.303649	17.197764	103.9917415
-37.916996	35.528862	99.353714	-17.254215	17.074177	96.669708	28.855371	-9.661147	88.460991	31.094193	43.834309	93.279533	29.974782	17.086581	90.870262	-64.483212	17.061773	102.469154
-36.44524	36.117332	98.434738	-17.149456	16.736553	96.542107	29.250547	-10.191763	89.854027	31.410486	43.412781	93.973976	30.3305165	16.610509	91.9140015	-64.6294285	16.862597	101.1702125
-34.137188	36.924515	97.719383	-17.076626	16.153448	96.772232	29.771492	-10.972584	91.832794	31.81777	42.875469	95.37001	30.794631	15.9514425	93.601402	-64.947883	16.3554535	99.943062
-32.540657	37.489975	97.55809	-17.075752	15.869377	97.056786	29.90984	-11.320828	92.92524	32.067657	42.607925	96.313026	30.9887485	15.6435485	94.619133	-65.1402525	16.0952055	99.494439
-31.077463	38.213463	97.606705	-17.076515	15.706499	97.319374	29.977242	-11.563221	93.910019	32.255997	42.397202	97.175751	31.1166195	15.4169905	95.542885	-65.2696495	15.9960075	99.095863
-29.463852	38.871521	97.879402	-17.126665	15.646802	97.527557	30.014515	-11.581552	94.500999	32.357861	42.422249	98.195007	31.186188	15.4203485	96.348003	-65.439518	15.8732555	98.707111
-27.774441	39.553482	98.29715	-17.177851	15.761849	97.734055	29.995218	-11.358698	94.874519	32.379566	42.593124	99.239502	31.187392	15.617213	97.0570105	-65.543094	15.906485	98.4110995
-26.183817	40.366695	98.97361	-17.242496	16.137932	98.060173	29.946222	-10.932263	94.993904	32.390163	42.945057	100.264374	31.1681925	16.006397	97.629139	-65.6531845	16.269467	98.491207
-24.594296	41.231281	99.79216	-17.320923	16.678238	98.554771	29.868803	-10.365215	95.150177	32.343182	43.424469	101.263962	31.1059925	16.529627	98.2070695	-65.7478385	16.826849	98.9024725
-22.212002	42.460518	100.975906	-17.377401	17.393801	99.406433	29.813877	-9.649314	95.830688	32.334293	44.109623	102.662262	31.074085	17.2301545	99.246475	-65.828887	17.5574475	99.566391
-20.594154	43.157326	101.793228	-17.412075	17.717178	99.955795	29.8524	-9.306459	96.435432	32.367146	44.494198	103.695633	31.109773	17.5938695	100.0655325	-65.933923	17.8404865	99.8460575
-19.009705	43.79739	102.593407	-17.413815	17.930716	100.521561	30.016338	-8.999484	97.07888	32.396824	44.799065	104.847206	31.206581	17.8997905	100.963043	-66.034211	17.9616415	100.080079
-17.451073	44.374504	103.457878	-17.413469	18.131418	101.078354	30.249149	-8.710869	97.81855	32.50037	45.135315	106.087242	31.3747595	18.212223	101.952896	-66.2016975	18.050613	100.203812
-15.869893	44.88839	104.238953	-17.341661	18.347446	101.627747	30.465376	-8.48277	98.596481	32.657536	45.41058	107.238495	31.561456	18.463905	102.917488	-66.244778	18.230987	100.338006
-14.318514	45.322834	105.00959	-17.250288	18.576817	102.210411	30.699656	-8.225702	99.416939	32.870132	45.65617	108.270111	31.784894	18.715234	103.843525	-66.28547	18.4384	100.577297
-12.799421	45.745869	105.87767	-17.083286	18.801613	102.782013	30.97653	-7.985085	100.190475	33.136219	45.853401	109.306923	32.0563745	18.934158	104.748699	-66.2229465	18.669068	100.815327
-10.538068	46.178802	107.0737	-16.819628	19.132483	103.439331	31.511751	-7.575782	101.234314	33.97197	46.062988	110.697601	32.7418605	19.243603	105.9659575	-66.3811165	19.021363	100.9127045
-9.127191	46.377911	107.874809	-16.548	19.392517	103.790855	31.97904	-7.209941	101.90728	34.320637	46.397701	111.806908	33.1498385	19.59388	106.857094	-66.2458385	19.191154	100.724616
-7.715583	46.568504	108.664719	-16.20883	19.679483	104.124626	32.532066	-6.791381	102.505173	34.292576	46.929108	113.151466	33.412321	20.0688635	107.8283195	-65.829981	19.2901025	100.4209325
-6.303602	46.604099	109.394051	-15.829144	20.055977	104.504814	33.180504	-6.34236	103.228127	35.125484	47.21439	114.093506	34.152994	20.436015	108.6608165	-65.811282	19.675939	100.3488115
-4.94491	46.602554	110.131882	-15.367643	20.447409	104.928383	33.911411	-5.915637	104.088684	35.217617	47.861908	115.376022	34.564514	20.9731355	109.732353	-65.2998	19.9216825	100.124413
-3.648323	46.479141	110.886154	-14.966077	20.796448	105.353584	34.653839	-5.496346	104.865814	36.06971	48.201946	116.282394	35.3617745	21.3528	110.574104	-65.2939285	20.240096	100.133064
-2.446752	46.27713	111.545792	-14.521691	21.131889	105.722511	35.379299	-5.066132	105.497231	36.053364	48.775543	117.386124	35.7163315	21.8547055	111.4416775	-64.7597135	20.4090725	100.0033445
-0.730751	45.814915	112.298264	-13.923967	21.539787	106.154716	36.4006	-4.495494	106.280945	36.569733	49.389915	118.431602	36.4851665	22.4472105	112.3562735	-64.3331005	20.6323635	99.9531585
0.295302	45.315723	112.644318	-13.614458	21.744509	106.466934	36.916328	-4.202507	106.713882	37.205505	49.521297	118.729446	37.0609165	22.659395	112.721664	-64.2898325	20.829623	100.212204
1.280694	44.746891	112.878609	-13.420465	21.909857	106.829247	37.252323	-4.014493	107.173882	37.406128	49.799889	119.019173	37.3292255	22.892698	113.0965275	-64.1701555	20.927016	100.5619665
2.166946	44.075096	113.007927	-13.342505	22.050705	107.233452	37.710121	-4.067655	107.569336	37.154999	50.102921	119.25914	37.43256	23.017633	113.414238	-64.11757	21.083777	101.052666
2.964951	43.318432	113.062202	-13.379473	22.161873	107.714249	37.413574	-3.893388	108.306374	37.241261	50.259197	119.210732	37.3274175	23.1829045	113.758553	-64.0863635	21.1408415	101.669945
3.697919	42.405979	113.091576	-13.472011	22.214239	108.212044	37.317081	-3.960748	108.916237	37.258968	50.332184	119.028946	37.2880245	23.185718	113.9725915	-64.2320465	21.24276	102.4514965
4.403108	41.439404	113.124725	-13.614074	22.224157	108.734665	37.14764	-4.09964	109.571587	37.240868	50.316166	118.757141	37.194254	23.108263	114.164364	-64.422402	21.340051	103.304966
5.333117	39.815567	113.235245	-13.866676	22.14535	109.570923	36.814262	-4.352095	110.599831	37.220592	50.21088	118.399139	37.017427	22.9293925	114.499485	-64.750779	21.3613075	104.642361
5.838401	38.633286	113.418922	-14.07317	22.063429	110.103104	36.585209	-4.569674	111.375153	37.188538	50.091351	118.342339	36.8868735	22.7608385	114.858746	-65.0332135	21.3660195	105.347462
6.328835	37.368023	113.69767	-14.288431	21.899725	110.538055	36.362907	-4.827153	112.053772	37.102058	49.927242	118.429276	36.7324825	22.5500445	115.241524	-65.3093445	21.2494055	105.834586
6.767362	36.086838	113.902817	-14.416583	21.69623	110.831367	36.204132	-5.07219	112.714676	37.043034	49.783607	118.565903	36.623583	22.3557085	115.6402895	-65.456749	21.0367515	106.0224445
7.147335	34.79213	114.047745	-14.528028	21.516775	110.979752	36.156948	-5.252731	113.191139	37.007133	49.706188	118.692955	36.5820405	22.2267285	115.942047	-65.6380965	20.8068215	106.017457
7.517339	33.509315	114.041504	-14.53788	21.434826	111.063675	36.197971	-5.315256	113.502464	36.977047	49.683163	118.682648	36.587509	22.1839535	116.092556	-65.663269	20.6856985	106.034794
7.839269	32.195984	113.979568	-14.48572	21.43825	111.091278	36.275379	-5.279563	113.699516	37.041344	49.736446	118.548859	36.6583615	22.2284415	116.1241875	-65.6298015	20.6480585	106.0583685
8.256369	30.209005	113.750992	-14.39724	21.579821	111.097076	36.436226	-5.182005	113.876045	37.140434	49.889721	118.228828	36.78833	22.353858	116.0524365	-65.58281	20.805784	106.1417155
8.471859	28.869555	113.543144	-14.283414	21.63183	111.03566	36.537476	-5.102555	113.967087	37.183147	49.95219	117.903503	36.8603115	22.4248175	115.935295	-65.4271395	20.8388425	106.136025
8.630195	27.478998	113.328125	-14.235568	21.630842	110.998627	36.591522	-5.095691	114.101639	37.208981	49.963425	117.494537	36.9002515	22.433867	115.798088	-65.3713875	20.827817	106.199166
8.692674	26.077921	113.137451	-14.202237	21.588118	110.913612	36.605495	-5.166693	114.23938	37.237545	49.920582	117.085205	36.92152	22.3769445	115.6622925	-65.325994	20.7992915	106.1649315
8.742237	24.653637	112.970718	-14.188109	21.476999	110.858749	36.57608	-5.281924	114.292465	37.262291	49.83004	116.739273	36.9191855	22.274058	115.515869	-65.2954035	20.67994	106.201629
8.74528	23.19907	112.81424	-14.186004	21.353659	110.761246	36.510822	-5.424273	114.269432	37.269444	49.682537	116.424469	36.890133	22.129132	115.3469505	-65.262141	20.578186	106.1755415
8.707835	21.785133	112.643372	-14.201582	21.25152	110.694267	36.41177	-5.578801	114.200142	37.261688	49.505402	116.112579	36.836729	21.9633005	115.1563605	-65.239893	20.5397395	106.2321735
8.545802	19.707451	112.432716	-14.22682	21.153492	110.603241	36.278378	-5.746643	114.042938	37.239895	49.28941	115.696693	36.7591365	21.7713835	114.8698155	-65.2127765	20.5356005	106.3366665
8.386314	18.316872	112.279419	-14.253444	21.115639	110.529419	36.210461	-5.831161	113.949356	37.202679	49.163311	115.51236	36.70657	21.666075	114.730858	-65.213458	20.565203	106.32798
8.191549	16.94508	112.132736	-14.283052	21.043335	110.411835	36.146324	-5.925542	113.836227	37.127987	49.058784	115.347313	36.6371555	21.566621	114.59177	-65.2032595	20.520049	106.2319
7.938038	15.59508	111.944283	-14.351958	20.947172	110.229851	36.062408	-6.044062	113.708961	37.001183	48.918499	115.145584	36.5317955	21.4372185	114.4272725	-65.2357115	20.4571255	106.0324295
7.647583	14.222725	111.711052	-14.438969	20.841187	110.005547	35.947739	-6.160489	113.573875	36.852566	48.756229	114.876106	36.4001525	21.29787	114.2249905	-65.2780905	20.384504	105.7861035
7.351341	12.854539	111.472107	-14.555661	20.702223	109.788071	35.793365	-6.322621	113.430534	36.689522	48.542614	114.537476	36.2414435	21.1099965	113.984005	-65.3527655	20.2944495	105.592137
6.958072	11.502281	111.218437	-14.655195	20.482754	109.546722	35.641506	-6.537508	113.259659	36.502773	48.300858	114.213181	36.0721395	20.881675	113.73642	-65.3825295	20.083833	105.357024
6.363652	9.461508	110.777878	-14.83367	20.141548	109.10537	35.413548	-6.89465	112.949303	36.231537	47.962646	113.871635	35.8225425	20.533998	113.410469	-65.4898825	19.749098	104.800271
5.915316	8.148695	110.421158	-14.936608	19.92861	108.750877	35.264671	-7.112589	112.640274	36.040913	47.742348	113.682892	35.652792	20.3148795	113.161583	-65.526008	19.5423405	104.340171
5.429472	6.862194	109.974945	-15.043309	19.757725	108.35923	35.123817	-7.307889	112.27034	35.87141	47.564156	113.455605	35.4976135	20.1281335	112.8629725	-65.5842315	19.3873165	103.8554875
4.915293	5.629788	109.507576	-15.098042	19.676476	107.916809	34.989323	-7.450698	111.878815	35.733162	47.392536	113.107132	35.3612425	19.970919	112.4929735	-65.5573265	19.382033	103.3406445
4.357974	4.345232	109.041275	-15.085784	19.627014	107.431725	34.912067	-7.574875	111.50898	35.607597	47.224327	112.582802	35.259832	19.824726	112.045891	-65.4314	19.429302	102.817559
3.799995	3.118055	108.649933	-15.039924	19.61643	106.938065	34.866886	-7.730454	111.230232	35.532726	47.032673	111.857643	35.199806	19.6511095	111.5439375	-65.279654	19.5817505	102.3321925
3.164119	1.928104	108.258736	-14.975654	19.513794	106.454529	34.772728	-7.885986	110.926857	35.452484	46.782013	111.007835	35.112606	19.4480135	110.967346	-65.063914	19.5795745	101.941712
2.182252	0.067586	107.709435	-14.866738	19.158239	105.846451	34.647091	-8.355837	110.325607	35.30143	46.238708	109.759995	34.9742605	18.9414355	110.042801	-64.7077365	19.3750425	101.650101
1.511736	-1.156517	107.349815	-14.793074	18.852325	105.462585	34.521149	-8.741064	109.861603	35.202492	45.797443	108.854614	34.8618205	18.5281895	109.3581085	-64.4479685	19.1764605	101.5670615
0.760391	-2.327272	106.965042	-14.768754	18.512323	105.083191	34.369667	-9.167871	109.311172	35.109955	45.311184	108.025444	34.739811	18.0716565	108.668308	-64.277319	18.9529895	101.498074
0.003954	-3.495657	106.467262	-14.783183	18.130821	104.660988	34.169399	-9.61816	108.701202	34.965672	44.84531	107.283554	34.5675355	17.613575	107.992378	-64.1339015	18.648067	101.329598
-0.773763	-4.6354	105.918053	-14.810486	17.734623	104.133514	33.951584	-9.994017	108.055519	34.817238	44.365627	106.422577	34.384411	17.185805	107.239048	-64.005383	18.283441	101.02798
-1.558708	-5.728955	105.35318	-14.846106	17.344645	103.509438	33.76403	-10.377206	107.412872	34.703785	43.887222	105.524887	34.2339075	16.755008	106.4688795	-63.9261195	17.934282	100.5499965
-2.365991	-6.749006	104.843102	-14.821747	16.965748	102.855728	33.585037	-10.762035	106.989624	34.616215	43.454655	104.571129	34.100626	16.34631	105.7803765	-63.74412	17.585186	99.9310795
-3.571042	-8.186999	104.281212	-14.751683	16.395737	101.909592	33.445656	-11.289294	106.450363	34.492161	42.756607	103.063881	33.9689085	15.7336565	104.757122	-63.4722745	17.0578175	99.062062
-4.418482	-9.12425	103.967117	-14.699151	15.962605	101.365234	33.376556	-11.7292	106.152283	34.515251	42.241844	102.169609	33.9459035	15.256322	104.160946	-63.3442055	16.668888	98.569522
-5.250911	-9.977601	103.651115	-14.624104	15.504935	100.887001	33.248058	-12.177206	105.870567	34.546978	41.740818	101.462051	33.897518	14.781806	103.666309	-63.145726	16.228064	98.107693
-6.112793	-10.743083	103.316391	-14.568133	15.104541	100.462364	33.152546	-12.583563	105.52639	34.571457	41.305836	100.851059	33.8620015	14.3611365	103.1887245	-62.9982675	15.8479455	97.7360035
-7.00123	-11.448323	102.846527	-14.557287	14.787534	100.036011	33.019863	-12.908119	105.026855	34.631271	40.959358	100.283226	33.825567	14.0256195	102.6550405	-62.940141	15.5494485	97.4169815
-7.900029	-12.063948	102.319809	-14.566896	14.553692	99.600357	32.859009	-13.125898	104.430115	34.585873	40.733559	99.849121	33.722441	13.8038305	102.139618	-62.856233	15.3035535	97.061096
-8.843854	-12.544909	101.803879	-14.580163	14.432718	99.181572	32.700745	-13.242304	103.874359	34.526253	40.621815	99.452988	33.613499	13.6897555	101.6636735	-62.773825	15.1756805	96.6994705
-10.272519	-13.098271	101.288857	-14.654061	14.395906	98.649162	32.470768	-13.335601	103.405449	34.481308	40.513474	98.881355	33.476038	13.5889365	101.143402	-62.78416	15.2028755	96.154922
-11.247279	-13.384769	101.064857	-14.733548	14.429983	98.332336	32.310104	-13.37447	103.259949	34.44886	40.411396	98.426155	33.379482	13.518463	100.843052	-62.846578	15.341503	95.82162
-12.25773	-13.646635	100.92659	-14.768237	14.336562	98.070168	32.159592	-13.480252	103.131088	34.386463	40.242538	97.962692	33.2730275	13.381143	100.54689	-62.8095015	15.291981	95.593446
-13.314033	-13.805882	100.812546	-14.833434	14.194879	97.866234	31.984346	-13.65202	103.023483	34.365833	40.028702	97.539322	33.1750895	13.188341	100.2814025	-62.8419575	15.201417	95.4510655
-14.320914	-13.987355	100.654472	-14.891733	14.000962	97.727676	31.804285	-13.861998	102.890755	34.336342	39.763374	97.215591	33.0703135	12.950688	100.053173	-62.8537795	15.051236	95.402179
-15.423754	-14.040992	100.503006	-14.983346	13.7943	97.58165	31.633181	-14.086589	102.70417	34.308064	39.539635	97.035995	32.9706225	12.726523	99.8700825	-62.9373145	14.862077	95.2932175
-16.521797	-14.090655	100.306427	-15.01815	13.613291	97.488312	31.471876	-14.275644	102.537109	34.339596	39.385002	96.948883	32.905736	12.554679	99.742996	-62.942036	14.671903	95.233628
-18.191875	-13.910248	100.069252	-15.056136	13.461079	97.404114	31.295723	-14.444165	102.341972	34.406357	39.255257	96.823845	32.85104	12.405546	99.5829085	-62.963312	14.516612	95.2253195
-19.329435	-13.684337	99.960098	-15.068501	13.444885	97.389252	31.217739	-14.506624	102.23262	34.477135	39.247917	96.737595	32.847437	12.3706465	99.4851075	-62.984439	14.5191235	95.2933965
-20.518551	-13.364105	99.884239	-15.094588	13.471892	97.391983	31.140608	-14.535416	102.146233	34.571358	39.275627	96.622925	32.855983	12.3701055	99.384579	-63.045159	14.5736785	95.399387
-21.734755	-12.969965	99.817451	-15.095212	13.477426	97.418709	31.115988	-14.555783	102.032303	34.645016	39.306835	96.533897	32.880502	12.375526	99.2831	-63.070926	14.579326	95.554318
-22.952387	-12.515727	99.775604	-15.099904	13.464456	97.472534	31.093832	-14.581669	101.915016	34.709419	39.340645	96.41832	32.9016255	12.379488	99.166668	-63.1014335	14.549424	95.7784
-24.174128	-11.975475	99.787697	-15.086216	13.411715	97.576714	31.077831	-14.604366	101.762512	34.748592	39.31662	96.198997	32.9132115	12.356127	98.9807545	-63.0856435	14.467303	96.1726735
-25.513002	-11.367926	99.919708	-15.10952	13.409185	97.717285	31.093906	-14.640363	101.49028	34.663143	39.276894	95.831146	32.8785245	12.3182655	98.660713	-63.0975645	14.5001045	96.773857
-27.489552	-10.287839	100.261986	-15.188488	13.41705	97.96376	31.023731	-14.629152	100.937225	34.391438	39.171711	95.042686	32.7075845	12.2712795	97.9899555	-63.0845605	14.5628205	97.9375645
-28.822386	-9.52702	100.547348	-15.25778	13.365078	98.151443	30.933025	-14.646042	100.477264	34.116367	39.098831	94.439911	32.524696	12.2263945	97.4585875	-63.040256	14.5037615	98.8442985
-30.170864	-8.630686	100.86187	-15.334448	13.309577	98.354294	30.792507	-14.688626	99.853607	33.78944	39.0303	93.813004	32.2909735	12.170837	96.8333055	-62.9598695	14.448317	99.8752825
-31.509798	-7.690182	101.14901	-15.446486	13.214448	98.565308	30.586946	-14.758672	99.052361	33.473946	38.900913	93.199364	32.030446	12.0711205	96.1258625	-62.923418	14.3577755	101.0047535
-32.774052	-6.663282	101.433182	-15.572492	13.113449	98.800842	30.369324	-14.799683	98.223839	33.198029	38.83099	92.686272	31.7836765	12.0156535	95.4550555	-62.9286605	14.2112445	102.1466285
-34.062187	-5.578826	101.727089	-15.72548	13.03131	99.060379	30.136213	-14.792021	97.396759	32.874287	38.85437	92.31543	31.50525	12.0311745	94.8560945	-62.95621	14.0314455	103.2646635
-35.239609	-4.376689	102.003098	-15.961782	12.979421	99.310043	29.865868	-14.727855	96.57341	32.503735	38.96439	92.083206	31.1848015	12.1182675	94.328308	-63.1083655	13.8405745	104.291778
-37.013264	-2.509551	102.463959	-16.298277	12.903985	99.705383	29.456701	-14.595585	95.490562	31.937164	39.152908	91.979118	30.6969325	12.2786615	93.73484	-63.2934865	13.5293085	105.675926
-38.044582	-1.154827	102.739159	-16.531933	12.861419	99.991486	29.183071	-14.43709	94.891449	31.574301	39.343575	92.114792	30.378686	12.4532425	93.5031205	-63.442552	13.2695955	106.4798515
-39.003345	0.204509	103.078751	-16.761328	12.844333	100.293816	28.897091	-14.266668	94.352264	31.258223	39.538055	92.41169	30.077657	12.6356935	93.381977	-63.600313	13.0529725	107.205655
-39.93935	1.598806	103.343643	-16.991699	12.852682	100.60215	28.605621	-14.077823	93.923828	30.996557	39.73167	92.848526	29.801089	12.8269235	93.386177	-63.784487	12.8784405	107.818123
-40.720402	3.05978	103.555939	-17.15004	12.930325	100.852058	28.388771	-13.884999	93.562904	30.822641	39.936687	93.333557	29.605706	13.025844	93.4482305	-63.905786	12.834806	108.2558855
-41.349926	4.559693	103.736496	-17.245064	13.085368	101.020538	28.233831	-13.692638	93.285843	30.763376	40.117432	93.783066	29.4986035	13.212397	93.5344545	-63.9887315	12.958339	108.5066215
-41.982903	6.040528	103.837517	-17.301176	13.247335	101.13649	28.120026	-13.507292	93.055275	30.770296	40.299683	94.215355	29.445161	13.3961955	93.635315	-64.047513	13.0984745	108.637665
-42.605782	8.27423	103.902283	-17.263937	13.509442	101.239082	28.071239	-13.191798	92.795959	30.919716	40.041733	94.939064	29.4954775	13.4249675	93.8675115	-64.0233515	13.5939165	108.6106525
-42.949589	9.764716	103.856789	-17.245445	13.735973	101.220284	28.091732	-13.015199	92.709961	30.997185	40.783077	95.227348	29.5444585	13.883939	93.9686545	-64.0353485	13.588007	108.4719135
-43.211628	11.254915	103.692337	-17.232847	13.987244	101.170174	28.085127	-12.824997	92.756401	31.100782	40.974514	95.57402	29.5929545	14.0747585	94.1652105	-64.0586485	13.8997295	108.1751375
-43.366245	12.696004	103.539513	-17.280956	14.258057	101.106369	28.074329	-12.667045	92.85936	31.200344	41.129425	95.844345	29.6373365	14.23119	94.3518525	-64.1992485	14.284924	107.8608855
-43.436611	14.122062	103.522179	-17.323088	14.479158	101.102127	27.993282	-12.534886	92.926178	31.26815	41.243847	96.059792	29.630716	14.3544805	94.492985	-64.276892	14.6038355	107.711269
-43.465305	15.448856	103.669167	-17.311619	14.61184	101.216629	27.914667	-12.417799	92.930756	31.29026	41.361378	96.278725	29.6024635	14.4717895	94.6047405	-64.2257015	14.7518905	107.8285175
-43.386059	16.746655	103.963959	-17.32749	14.714315	101.415375	27.857128	-12.256997	92.895432	31.341944	41.502644	96.591606	29.599536	14.6228235	94.743519	-64.254516	14.8058065	108.087231
-43.144238	18.599789	104.468475	-17.304049	14.811789	101.759132	27.82242	-11.995063	92.763695	31.423658	41.81461	97.301315	29.623039	14.9097735	95.032505	-64.231137	14.7138045	108.485759
-42.871922	19.779102	104.665359	-17.299244	14.95779	101.921272	27.853697	-11.755892	92.661407	31.508472	42.026474	97.861679	29.6810845	15.135291	95.261543	-64.2795725	14.780289	108.581001
-42.585114	20.963045	104.702446	-17.25913	15.123065	101.993248	27.914747	-11.522217	92.625572	31.607124	42.270557	98.392776	29.7609355	15.37417	95.509174	-64.2791955	14.87196	108.477322
-42.207058	22.122612	104.624008	-17.220976	15.317711	101.956924	27.994432	-11.300626	92.639412	31.746405	42.478756	98.806541	29.8704185	15.589065	95.7229765	-64.3123705	15.046357	108.1908715
-41.77702	23.269581	104.518494	-17.145586	15.551655	101.900902	28.046862	-11.080683	92.689392	31.876513	42.667614	99.094574	29.9616875	15.7934655	95.891983	-64.2528595	15.3098445	107.909821
-41.322128	24.378582	104.433319	-17.0921	15.795073	101.85231	28.148682	-10.906241	92.773209	32.013123	42.818306	99.311409	30.0809025	15.9560325	96.042309	-64.2651025	15.6341135	107.662311
-40.815289	25.400326	104.443024	-16.947338	15.974373	101.867439	28.253647	-10.779787	92.863792	32.181843	42.94072	99.510971	30.217745	16.0804665	96.1873815	-64.112421	15.8682795	107.5474965
-39.882996	26.794306	104.572449	-16.686899	16.092203	101.953995	28.496748	-10.711987	92.94976	32.500557	42.993187	99.808556	30.4986525	16.1406	96.379158	-63.8724505	16.043806	107.528832
-39.210491	27.657112	104.641808	-16.447044	16.08098	102.01622	28.723866	-10.749603	93.03788	32.78241	42.970001	100.007248	30.753138	16.110199	96.522564	-63.647226	16.051761	107.509876
-38.525574	28.465322	104.680649	-16.180593	16.0448	102.052498	28.946718	-10.824978	93.172981	33.087284	42.878906	100.184036	31.017001	16.026964	96.6785085	-63.378187	16.062636	107.4264875
-37.752377	29.213732	104.697037	-15.864098	15.967374	102.084335	29.216818	-10.961427	93.330559	33.43821	42.732403	100.300934	31.327514	15.885488	96.8157465	-63.05571	16.04926	107.3529235
-36.9338	29.915821	104.660103	-15.602655	15.880317	102.11998	29.479408	-11.124566	93.498405	33.772198	42.599949	100.432899	31.625803	15.7376915	96.965652	-62.831113	16.0229425	107.274308
-36.03952	30.500027	104.591957	-15.332967	15.800519	102.142624	29.720221	-11.274782	93.713531	34.074181	42.473175	100.573395	31.897201	15.5991965	97.143463	-62.563135	16.0018415	107.141785
-35.124901	31.071472	104.537941	-15.119444	15.696436	102.176918	29.960114	-11.389665	93.978889	34.323547	42.358459	100.749435	32.1418305	15.484397	97.364162	-62.3807185	15.908475	106.989674
-33.685925	31.838596	104.452118	-14.921981	15.574171	102.311745	30.29055	-11.542252	94.538116	34.610794	42.262611	101.213371	32.450672	15.3601795	97.8757435	-62.294634	15.7881625	106.7477465
-32.663956	32.397556	104.540382	-14.835456	15.544213	102.491638	30.484318	-11.581582	94.981224	34.782867	42.223995	101.603676	32.6335925	15.3212065	98.29245	-62.3045045	15.7672195	106.690826
-31.617435	32.776402	104.642296	-14.717018	15.533813	102.731857	30.676662	-11.583827	95.402206	34.958473	42.257614	102.068184	32.8175675	15.3368935	98.735195	-62.2516035	15.7307325	106.728519
-30.49032	33.215778	104.842674	-14.624445	15.526284	102.991066	30.879313	-11.557792	95.832054	35.146667	42.309685	102.564537	33.01299	15.3759465	99.1982955	-62.26188	15.6766215	106.7838365
-29.299974	33.577709	105.021408	-14.428318	15.538746	103.261063	31.092907	-11.52849	96.249748	35.385597	42.372219	103.054405	33.239252	15.4218645	99.6520765	-62.095888	15.6556275	106.8700495
-28.107384	33.956738	105.156998	-14.286115	15.538475	103.495613	31.353088	-11.52767	96.65226	35.65789	42.453686	103.493591	33.505489	15.463008	100.0729255	-62.077719	15.613942	106.9183005
-26.818636	34.223492	105.2276	-14.082931	15.526859	103.696777	31.624464	-11.554274	97.057251	35.941158	42.467545	103.84716	33.782811	15.4566355	100.4522055	-61.948673	15.5970825	106.9413485
-24.827627	34.603027	105.33017	-13.768641	15.376822	103.966667	32.002277	-11.683271	97.681252	36.328224	42.443268	104.296387	34.1652505	15.3799985	100.9888195	-61.7025325	15.3736455	106.9445145
-23.461161	34.846634	105.355362	-13.589539	15.235991	104.120125	32.238522	-11.828005	98.097816	36.592484	42.370815	104.477516	34.415503	15.271405	101.287666	-61.594581	15.200577	106.952584
-22.09469	34.972652	105.320946	-13.435925	15.045304	104.25975	32.462166	-12.010848	98.507034	36.78104	42.282719	104.608917	34.621603	15.1359355	101.5579755	-61.493453	14.9546725	106.9615245
-20.694988	35.115063	105.258354	-13.324109	14.81235	104.384735	32.637848	-12.220468	98.943993	36.962013	42.126884	104.683746	34.7999305	14.953208	101.8138695	-61.4481485	14.671492	106.9556005
-19.307072	35.207695	105.221405	-13.204739	14.558917	104.509415	32.770084	-12.437318	99.401093	37.134773	41.970951	104.736732	34.9524285	14.7668165	102.0689125	-61.3619065	14.3510175	106.9499175
-17.823565	35.314358	105.130577	-13.115694	14.302521	104.638359	32.917099	-12.700859	99.808739	37.27282	41.777096	104.786285	35.0949595	14.5381185	102.297512	-61.3263475	14.0669235	106.979206
-16.351244	35.422825	105.077408	-13.033877	14.043446	104.751221	33.048916	-12.94943	100.230751	37.409962	41.605549	104.818939	35.229439	14.3280595	102.524845	-61.297193	13.7588325	106.977597
-14.081818	35.593666	105.043854	-12.898457	13.677007	104.981125	33.233078	-13.298578	100.782608	37.614311	41.339207	104.907784	35.4236945	14.0203145	102.845196	-61.2206085	13.3336995	107.117054
-12.539289	35.684914	105.091202	-12.787674	13.435973	105.130135	33.363892	-13.493301	101.088799	37.738106	41.186287	105.071381	35.550999	13.846493	103.08009	-61.126347	13.025453	107.18018
-10.947598	35.841076	105.158188	-12.688267	13.243985	105.231117	33.513283	-13.626054	101.317963	37.831833	41.157749	105.410614	35.672558	13.7658475	103.3642885	-61.049092	12.7221225	107.0979455
-9.358711	36.039486	105.293953	-12.589637	13.152102	105.25695	33.698051	-13.617736	101.554512	37.867161	41.157425	106.053818	35.782606	13.7698445	103.804165	-60.96188	12.5343595	106.709735
-7.778087	36.247993	105.499664	-12.552802	13.176269	105.242393	33.943134	-13.488303	101.92025	37.959759	41.303234	106.998505	35.9514465	13.9074655	104.4593775	-61.0570505	12.4450725	106.0254085
-6.201644	36.53833	105.916321	-12.589849	13.37499	105.217377	34.21323	-13.23083	102.501549	38.093018	41.607899	108.25164	36.153124	14.1885345	105.3765945	-61.332822	12.5614455	105.0581595
-4.638971	36.879326	106.50766	-12.637671	13.714239	105.227516	34.562843	-12.897775	103.194153	38.235847	42.055199	109.791252	36.399345	14.578712	106.4927025	-61.674687	12.849766	103.9623295
-2.395353	37.382137	107.850494	-12.757121	14.494789	105.445824	35.167938	-12.249121	104.46373	38.531616	42.838596	112.508141	36.849777	15.2947375	108.4859355	-62.364019	13.6948405	102.4057125
-0.982334	37.730686	109.069595	-12.822249	15.145151	105.831566	35.592609	-11.800241	105.427551	38.79797	43.426533	114.435814	37.1952895	15.813146	109.9316825	-62.8397875	14.477156	101.7314495
0.42197	37.910416	110.476349	-12.860894	15.859453	106.437538	36.024483	-11.347309	106.441269	39.137474	43.983227	116.474411	37.5809785	16.317959	111.45784	-63.3027665	15.400947	101.417236
1.705599	38.080166	112.063126	-12.874055	16.57793	107.252518	36.571182	-10.865938	107.583549	39.515274	44.479652	118.497757	38.043228	16.806857	113.040653	-63.791338	16.349003	101.464383
2.902656	38.164959	113.637413	-12.81106	17.258852	108.243477	37.086399	-10.464524	108.770859	39.841522	44.988415	120.421013	38.4639605	17.2619455	114.595936	-64.0860805	17.2557585	101.891018
4.073556	38.056664	115.074051	-12.719313	17.785013	109.253502	37.842495	-10.247545	109.877075	40.630344	45.238159	121.858551	39.2364195	17.495307	115.867813	-64.6750455	18.074719	102.639191
5.184519	37.938354	116.385056	-12.587923	18.171259	110.298798	38.311634	-9.964544	111.143471	40.981628	45.575203	123.236763	39.646631	17.8053295	117.190117	-64.822477	18.5371885	103.407479
6.647141	37.519802	117.970184	-12.317387	18.577446	111.878601	39.016571	-9.640844	113.042343	41.455505	45.998394	124.601433	40.236038	18.178775	118.821888	-64.870812	18.976117	104.935314
7.494798	37.151016	118.770615	-12.137879	18.727655	112.843498	39.18568	-9.620398	114.275383	41.863079	46.248737	125.244698	40.5243795	18.3141695	119.7600405	-64.8001375	19.1411405	105.9269555
8.306403	36.682655	119.406677	-11.971101	18.796547	113.705299	39.33007	-9.633318	115.455612	42.170757	46.397499	125.684372	40.7504135	18.3820905	120.569992	-64.6926155	19.2110035	106.840606
9.067365	36.083664	119.914055	-11.848073	18.801619	114.434258	39.056332	-9.502909	116.773354	42.451958	46.444813	125.956596	40.754145	18.470952	121.364975	-64.450291	19.132286	107.503541
9.658312	35.437111	120.331253	-11.779182	18.778168	115.042023	39.520973	-9.690092	117.635597	42.696243	46.455128	126.170471	41.108608	18.382518	121.903034	-64.666972	19.173818	108.181012
10.083601	34.762489	120.714165	-11.777865	18.702412	115.561501	39.055794	-9.751016	118.713715	42.827099	46.394577	126.377083	40.9414465	18.3217805	122.545399	-64.4971765	19.0830435	108.577603
10.353107	34.080078	121.056435	-11.773157	18.557547	115.852715	39.327511	-10.108487	119.223442	42.513783	46.42065	126.770233	40.920647	18.1560815	122.9968375	-64.466961	18.9590125	108.7085925
10.536699	32.897804	121.376991	-11.881534	18.268856	115.935066	39.153687	-10.362356	119.833282	42.88649	45.964954	126.928619	41.0200885	17.801299	123.3809505	-64.7831565	18.736413	108.4891815
10.554747	32.092613	121.364388	-11.979769	18.084671	115.787148	38.994106	-10.504482	119.921516	42.789505	45.796127	127.113022	40.8918055	17.6458225	123.517269	-64.8513435	18.5235195	108.057027
10.461487	31.198328	121.230408	-12.087163	17.988567	115.574371	38.838203	-10.579224	119.861778	42.657986	45.650146	127.192619	40.7480945	17.535461	123.5271985	-64.9224205	18.441673	107.6215435
10.237072	30.319626	121.002068	-12.134076	17.965832	115.417374	38.757454	-10.528481	119.7183	42.526501	45.593136	127.202019	40.6419775	17.5323275	123.4601595	-64.9101295	18.3993365	107.3745885
9.972344	29.404604	120.778656	-12.16514	17.99605	115.303207	38.757633	-10.396349	119.559837	42.386444	45.620972	127.22924	40.5720385	17.6123115	123.3945385	-64.9023185	18.3797885	107.2118755
9.517925	28.42181	120.568619	-12.200488	18.058413	115.235069	38.759281	-10.295501	119.342407	42.295406	45.651348	127.337013	40.5273435	17.6779235	123.33971	-64.9283195	18.4389025	107.130428
8.964124	27.400089	120.34285	-12.228515	18.065742	115.155243	38.776661	-10.223802	119.052765	41.775616	45.833405	127.627136	40.2761385	17.8048015	123.3399505	-64.7331685	18.3266825	106.9705355
7.932813	25.603607	119.835953	-12.412736	18.164801	115.033195	38.648136	-10.129177	118.377838	41.577782	45.798439	127.717545	40.112959	17.834631	123.0476915	-64.938431	18.494971	107.0186985
7.103145	24.366131	119.271263	-12.521601	18.240398	114.836838	38.405617	-10.019961	117.724464	41.425724	45.793022	127.576324	39.9156705	17.8865305	122.650394	-64.9588725	18.5942655	107.023282
6.101096	23.066504	118.615639	-12.706707	18.45414	114.675369	38.149658	-9.837555	116.87014	41.164375	45.849037	127.097359	39.6570165	18.005741	121.9837495	-65.0704305	18.902539	107.3669885
5.075139	21.747768	117.615875	-12.968081	18.855444	114.418266	37.794922	-9.503366	115.672935	40.765362	45.963974	126.153091	39.280142	18.230304	120.913013	-65.216304	19.480584	107.923519
3.982024	20.427105	116.307129	-13.234982	19.344664	114.016853	37.034714	-8.929399	114.195633	40.206249	46.180431	124.441208	38.6204815	18.625516	119.3184205	-65.0904455	20.063812	108.7152855
2.853672	19.004593	114.547363	-13.502702	19.921078	113.308586	36.511093	-8.456973	112.035545	39.946369	46.427639	121.518944	38.228731	18.985333	116.7772445	-65.234135	20.856823	109.8399275
1.684452	17.624187	112.3377	-13.684466	20.537405	112.11132	35.913113	-7.840771	109.454605	38.691738	46.931446	117.989113	37.3024255	19.5453375	113.721859	-64.6713575	21.5294725	110.500781
-0.029816	15.287649	108.852539	-13.847343	21.062471	109.770622	35.133827	-7.239003	105.447281	37.509693	47.257362	111.378326	36.32176	20.0091795	108.4128035	-64.016446	22.1157625	111.1284405
-1.100449	13.485786	106.902946	-13.814735	20.950495	108.178734	34.831436	-7.29595	103.176926	36.820026	47.211723	107.542549	35.825731	19.9578865	105.3597375	-63.455201	21.9431035	110.9977305
-2.069279	11.535111	105.34668	-13.804393	20.532143	106.729782	34.651218	-7.69575	101.490227	36.36488	46.919506	104.500214	35.508049	19.611878	102.9952205	-63.116835	21.452408	110.4643435
-2.950388	9.489521	104.058731	-13.970611	19.873638	105.29599	34.4547	-8.227537	100.277664	35.957611	46.43737	102.153336	35.2061555	19.1049165	101.2155	-63.1473775	20.6423595	109.37648
-3.801117	7.442635	102.806709	-14.272579	19.167213	103.817001	34.188808	-8.845763	99.358223	35.504082	45.818516	100.367714	34.846445	18.4863765	99.8629685	-63.391603	19.8480495	107.7710335
-4.611083	5.422852	101.797424	-14.656755	18.498642	102.4245	33.894554	-9.502409	98.93206	35.068642	45.153645	98.913765	34.481598	17.825618	98.9229125	-63.795108	19.171666	105.9260875
-5.302426	3.426243	101.169655	-15.054064	17.839272	101.274719	33.605076	-10.184512	99.019775	34.705425	44.467827	97.765991	34.1552505	17.1416575	98.392883	-64.2633785	18.5368865	104.156555
-6.161068	0.608181	100.708923	-15.552193	16.876259	99.972382	33.252945	-11.236264	99.753586	34.373653	43.419964	96.873077	33.813299	16.09185	98.3133315	-64.917685	17.660668	101.6314325
-6.649385	-1.174955	100.587936	-15.743152	16.21484	99.300728	33.153881	-11.872957	100.375473	34.321976	42.716778	96.639694	33.7379285	15.4219105	98.5075835	-65.2242325	17.0077695	100.0938725
-7.028962	-2.84356	100.471748	-15.811175	15.578036	98.700623	33.175365	-12.461108	100.919464	34.336182	42.131214	96.628548	33.7557735	14.835053	98.774006	-65.3781235	16.321019	98.62724
-7.393416	-4.413986	100.238159	-15.775007	14.978419	98.147736	33.237385	-12.98236	101.282837	34.441486	41.630745	96.786911	33.8394355	14.3241925	99.034874	-65.3894495	15.6326455	97.260598
-7.683588	-5.913616	99.854591	-15.689503	14.462616	97.614082	33.350292	-13.414746	101.359894	34.585304	41.287571	97.034904	33.967798	13.9364125	99.197399	-65.346804	14.9888195	96.030765
-7.992796	-7.234426	99.335823	-15.510583	14.137499	97.120171	33.491188	-13.69	101.147751	34.770218	41.080154	97.257225	34.130703	13.695077	99.202488	-65.151869	14.579921	95.037854
-8.295807	-8.418075	98.778702	-15.301397	14.007812	96.657822	33.698128	-13.818439	100.782883	34.931152	41.044174	97.532288	34.31464	13.6128675	99.1575855	-64.917434	14.4027565	94.1580585
-8.81419	-9.998314	98.032173	-14.966257	13.961895	96.05246	33.94944	-13.963835	100.387085	35.30764	40.982403	97.716431	34.62854	13.509284	99.051758	-64.561054	14.414506	93.053162
-9.201336	-10.97985	97.554329	-14.730005	13.932204	95.650597	34.055603	-14.123223	100.045685	35.567619	40.853344	97.615463	34.811611	13.3650605	98.830574	-64.271621	14.4993475	92.47062
-9.643167	-11.852162	97.33432	-14.465494	13.859302	95.31572	34.179989	-14.355447	99.733948	35.841335	40.572697	97.086952	35.010662	13.108625	98.41045	-63.94165	14.609979	92.22099
-10.153203	-12.666104	97.335388	-14.176207	13.706952	95.093689	34.280605	-14.687784	99.508583	36.151104	40.148869	96.190056	35.2158545	12.7305425	97.8493195	-63.5682685	14.6833615	92.3380585
-10.691131	-13.457911	97.500809	-13.944133	13.425401	94.911613	34.341789	-15.128663	99.309334	36.327225	39.585091	95.195648	35.334507	12.228214	97.252491	-63.222773	14.622588	92.570735
-11.297844	-14.211583	97.698555	-13.814269	13.001193	94.729736	34.297707	-15.706508	99.258362	36.465168	38.844444	94.281731	35.3814375	11.568968	96.7700465	-63.0099755	14.433418	92.6894255
-12.007865	-14.900257	97.94976	-13.774374	12.510978	94.627899	34.163982	-16.354401	99.374367	36.527382	38.028706	93.622635	35.345682	10.8371525	96.498501	-62.89443	14.1848035	92.757297
-13.122681	-15.777436	98.436249	-13.849799	11.671939	94.606422	33.774651	-17.413462	100.093376	36.625706	36.750484	93.264809	35.2001785	9.668511	96.6790925	-62.8997765	13.675367	92.5337515
-13.915793	-16.284218	98.722939	-13.949041	11.054739	94.725586	33.504967	-18.149935	100.843063	36.730747	35.939198	93.560234	35.117857	8.8946315	97.2016485	-63.015939	13.2148465	92.2495235
-14.705035	-16.65728	98.956337	-14.046027	10.491261	94.927826	33.204426	-18.835737	101.649857	36.851086	35.228626	94.095093	35.027756	8.1964445	97.872475	-63.11981	12.7860775	91.983177
-15.607914	-16.84622	99.254807	-14.080611	10.077227	95.240761	32.955708	-19.451151	102.342567	37.042149	34.559513	94.631523	34.9989285	7.554181	98.487045	-63.1601505	12.600273	91.994477
-16.500742	-16.911129	99.470985	-14.057434	9.747108	95.629623	32.768154	-20.005465	102.874931	37.254379	34.018921	95.160049	35.0112665	7.006728	99.01749	-63.1261345	12.487488	92.241756
-17.452719	-16.830408	99.531502	-13.990217	9.525218	96.016518	32.637417	-20.472219	103.138672	37.50486	33.573513	95.722565	35.0711385	6.550647	99.4306185	-63.0515725	12.499789	92.6024175
-18.415667	-16.628031	99.502342	-13.883697	9.327471	96.426239	32.576508	-20.900873	103.132294	37.75351	33.227573	96.301247	35.165009	6.16335	99.7167705	-62.932403	12.491592	93.1357075
-19.902464	-16.093927	99.490402	-13.674232	9.16082	97.181114	32.615517	-21.480593	102.796303	38.120777	32.826939	97.150459	35.368147	5.673173	99.973381	-62.716611	12.648467	94.388847
-20.987396	-15.585526	99.577682	-13.530991	9.116418	97.780457	32.68129	-21.726931	102.64064	38.334812	32.663719	97.696281	35.508051	5.468394	100.1684605	-62.570033	12.764442	95.3924535
-22.090494	-14.991331	99.645142	-13.411835	9.117707	98.366943	32.830208	-21.921148	102.338409	38.49213	32.629593	98.272934	35.661169	5.3542225	100.3056715	-62.484839	12.8811915	96.4282145
-23.233921	-14.298409	99.568336	-13.321286	9.158875	98.815086	32.901283	-21.972837	101.987602	38.610287	32.675922	98.878441	35.755785	5.3515425	100.4330215	-62.398357	12.9662075	97.1971505
-24.384775	-13.579616	99.403961	-13.255161	9.275941	99.164841	32.976883	-21.889381	101.568176	38.707371	32.851192	99.379166	35.842127	5.4809055	100.473671	-62.352449	13.0709765	97.856011
-25.670879	-12.755458	99.439438	-13.214026	9.542303	99.483627	33.039249	-21.685362	101.167641	38.721165	33.096874	99.700684	35.880207	5.705756	100.4341625	-62.308259	13.37885	98.5330915
-26.877863	-11.905289	99.63784	-13.146999	9.850742	99.797508	33.062572	-21.40457	100.898933	38.699089	33.369728	99.805511	35.8808305	5.982579	100.352222	-62.1748285	13.718905	99.242794
-28.907658	-10.607114	100.023674	-13.149879	10.289978	100.28286	33.062397	-21.010126	100.741158	38.617966	33.771854	99.873802	35.8401815	6.380864	100.30748	-62.1399395	14.199092	100.25824
-30.207529	-9.713947	100.427544	-13.167611	10.509837	100.633263	33.013493	-20.812723	100.76355	38.546272	33.973793	99.825653	35.7798825	6.580535	100.2946015	-62.1151045	14.439139	100.9719245
-31.577206	-8.847318	100.897308	-13.238197	10.641352	100.978676	32.905586	-20.693506	100.803963	38.440239	34.11433	99.760918	35.6729125	6.710412	100.2824405	-62.1493065	14.572292	101.6749115
-32.928459	-7.965846	101.427437	-13.350056	10.730833	101.348564	32.774757	-20.594957	100.958862	38.277012	34.199635	99.674606	35.5258845	6.802339	100.316734	-62.2259965	14.659327	102.380394
-34.252853	-7.075764	102.014832	-13.473301	10.734387	101.74321	32.614994	-20.547714	101.230431	38.059391	34.228279	99.568634	35.3371925	6.8402825	100.3995325	-62.2837945	14.6284915	103.0868875
-35.717682	-6.172916	102.705399	-13.690307	10.706925	102.178146	32.415916	-20.557728	101.570602	37.794353	34.215458	99.454521	35.1051345	6.828865	100.5125615	-62.4857485	14.584985	103.8437305
-37.009499	-5.211657	103.501572	-13.923423	10.651147	102.67997	32.177879	-20.625834	101.998138	37.466057	34.139206	99.331322	34.821968	6.756686	100.66473	-62.668814	14.545608	104.69521
-39.087948	-3.744144	104.97953	-14.245992	10.505972	103.62191	31.80187	-20.737778	102.647926	37.018772	34.024399	99.036964	34.410321	6.6433105	100.842445	-62.902305	14.3686335	106.401375
-40.331638	-2.678893	106.008514	-14.476387	10.413328	104.29641	31.556896	-20.808197	102.992393	36.668968	33.966148	98.921722	34.112932	6.5789755	100.9570575	-63.065706	14.2476805	107.6357625
-41.6143	-1.566523	106.99868	-14.704712	10.293501	104.940643	31.295404	-20.807259	103.25415	36.269112	33.955997	98.90947	33.782258	6.574369	101.08181	-63.191682	14.012633	108.799476
-42.900642	-0.46284	107.804512	-14.904982	10.176063	105.548561	31.115856	-20.738407	103.351089	35.884663	34.042473	98.957176	33.5002595	6.652033	101.1541325	-63.3102235	13.700093	109.9429895
-43.948315	0.750271	108.649673	-15.083649	10.162794	106.116844	30.955235	-20.540819	103.204933	35.518761	34.265442	99.094788	33.236998	6.8623115	101.1498605	-63.404296	13.4632765	111.0838275
-45.134743	2.002783	109.390663	-15.25113	10.271285	106.663216	30.830732	-20.180992	102.879242	35.182079	34.645168	99.27713	33.0064055	7.232088	101.078186	-63.5086655	13.310482	112.248246
-46.141129	3.36771	110.027908	-15.421338	10.540063	107.12458	30.757973	-19.650352	102.346741	34.857113	35.256733	99.421219	32.807543	7.8031905	100.88398	-63.650219	13.2769355	113.36518
-47.563301	5.50433	110.744682	-15.65524	11.221133	107.486031	30.588362	-18.439491	101.098228	34.331284	36.551647	99.658714	32.459823	9.056078	100.378471	-63.770303	13.386188	114.593591
-48.437862	7.014228	110.885918	-15.857235	11.892292	107.438431	30.408707	-17.405149	100.060226	33.960445	37.590168	99.742348	32.184576	10.0925095	99.901287	-63.899046	13.6920745	114.975575
-49.215919	8.566016	110.956535	-16.048359	12.617453	107.261917	30.207607	-16.270788	98.945976	33.559875	38.643982	99.729988	31.883741	11.186597	99.337982	-63.980459	14.048309	115.185852
-49.919624	10.126778	110.969017	-16.29097	13.423775	107.029984	29.920664	-15.154081	97.981331	33.169113	39.66832	99.742813	31.5448885	12.2571195	98.862072	-64.1268285	14.5904305	115.197896
-50.624783	11.630758	110.904839	-16.601458	14.159815	106.854507	29.624855	-14.119156	97.242706	32.7565	40.605251	99.923782	31.1906775	13.2430475	98.583244	-64.3935935	15.0765825	115.12577
-51.182014	13.123719	110.80043	-17.008352	14.876753	106.765305	29.312683	-13.26913	96.846649	32.379223	41.419647	100.294685	30.845953	14.0752585	98.570667	-64.862657	15.6782475	114.959943
-51.710636	14.536921	110.694565	-17.406975	15.425269	106.758293	29.032389	-12.594028	96.721954	32.021255	42.058304	100.746964	30.526822	14.732138	98.734459	-65.340772	16.1184	114.782127
-52.240646	16.451021	110.671257	-17.886795	15.93559	106.842331	28.693485	-11.912913	96.949188	31.5439	42.659161	101.428947	30.1186925	15.373124	99.1890675	-65.8922825	16.498056	114.4955945
-52.468132	17.574484	110.68261	-18.207243	16.108421	106.970009	28.524965	-11.6843	97.303108	31.338013	42.887299	101.861679	29.931489	15.6014995	99.5823935	-66.345975	16.6153425	114.3576245
-52.514709	18.653254	110.77813	-18.40835	16.175968	107.149124	28.357605	-11.564625	97.67482	31.164574	42.99836	102.255676	29.7610895	15.7168675	99.965248	-66.5777895	16.6350685	114.333
-52.590855	19.701088	110.936264	-18.603384	16.213591	107.334793	28.230534	-11.505251	98.053642	31.07855	43.039574	102.529419	29.654542	15.7671615	100.2915305	-66.86131	16.6600205	114.3780555
-52.536964	20.689861	111.137558	-18.768681	16.265913	107.531097	28.126308	-11.431338	98.405602	30.980795	43.109085	102.739777	29.5535515	15.8388735	100.5726895	-67.0909135	16.6929525	114.4895045
-52.39188	21.624828	111.252525	-18.912745	16.353359	107.678513	28.000307	-11.346896	98.672417	30.892876	43.212322	102.864059	29.4465915	15.932713	100.768238	-67.2720815	16.774005	114.588788
-52.163227	22.547419	111.319557	-19.027107	16.455807	107.774437	27.873304	-11.204196	98.860146	30.794025	43.37693	102.946922	29.3336645	16.086367	100.903534	-67.3878785	16.825247	114.64534
-51.665611	23.897673	111.300102	-19.080219	16.648296	107.854927	27.784315	-10.939284	99.137512	30.723148	43.678028	103.11586	29.2537315	16.369372	101.126686	-67.4141695	16.92722	114.583168
-51.268803	24.811518	111.303329	-19.074677	16.749235	107.885681	27.726599	-10.768946	99.403976	30.740055	43.872597	103.312073	29.233327	16.5518255	101.3580245	-67.382681	16.9466445	114.4133375
-50.755478	25.636351	111.333717	-19.059959	16.85935	107.931259	27.647648	-10.599737	99.711143	30.811283	44.059814	103.605904	29.2294655	16.7300385	101.6585235	-67.3493835	16.9886615	114.2039945
-50.20002	26.44651	111.345116	-19.1049	16.980972	108.013084	27.626129	-10.453318	99.962349	30.9037	44.289536	104.098572	29.2649145	16.918109	102.0304605	-67.4747145	17.043835	113.9957075
-49.523594	27.216858	111.365189	-19.150597	17.066568	108.171761	27.554756	-10.259752	100.236679	30.961243	44.521629	104.651199	29.2579995	17.1309385	102.443939	-67.5591935	17.0021975	113.899583
-48.817604	27.960852	111.433922	-19.189245	17.217436	108.343414	27.530125	-10.057818	100.514198	30.986483	44.714527	105.159149	29.258304	17.3283545	102.8366735	-67.636794	17.1065175	113.8501545
-48.051712	28.705025	111.55777	-19.298834	17.345247	108.569511	27.48741	-9.932615	100.813248	30.97431	44.890804	105.714546	29.23086	17.4790945	103.263897	-67.828528	17.2113995	113.875125
-46.813473	29.749218	111.664543	-19.568659	17.497986	108.902504	27.38957	-9.821298	101.317131	30.943943	45.082294	106.45816	29.1667565	17.630498	103.8876455	-68.3040745	17.365474	113.9173625
-45.82056	30.383545	111.696854	-19.631535	17.519329	109.09861	27.34964	-9.815919	101.621758	30.914661	45.164314	106.904602	29.1321505	17.6741975	104.26318	-68.3952205	17.3644605	113.93404
-44.790916	30.969255	111.687294	-19.55871	17.479813	109.213699	27.344391	-9.859493	101.876404	31.021006	45.194469	107.272469	29.1826985	17.667488	104.5744365	-68.3001185	17.292138	113.8529615
-43.662781	31.526066	111.621437	-19.506983	17.36676	109.302689	27.37878	-9.986343	102.144836	31.174213	45.130489	107.557121	29.2764965	17.572073	104.8509785	-68.2904625	17.161447	113.7543995
-42.445419	32.036671	111.493423	-19.46512	17.285568	109.382759	27.458075	-10.137217	102.450432	31.348934	45.066223	107.767693	29.4035045	17.464503	105.1090625	-68.3337445	17.106633	113.6564555
-41.189938	32.494713	111.397766	-19.363884	17.189104	109.478363	27.566442	-10.272171	102.740692	31.550085	44.98811	107.907402	29.5582635	17.3579695	105.324047	-68.2860315	17.0202385	113.632679
-39.89056	32.952972	111.330673	-19.224361	17.105495	109.579704	27.616266	-10.41669	103.135025	31.720528	44.912384	108.01487	29.668397	17.247847	105.5749475	-68.117119	16.963143	113.5844605
-37.854141	33.627724	111.199829	-19.259754	17.033247	109.882912	27.684593	-10.627798	103.935692	31.868574	44.780754	108.080414	29.7765835	17.076478	106.008053	-68.2960915	16.990016	113.757771
-36.42371	34.035473	111.060394	-19.168802	16.926128	110.047852	27.744484	-10.813786	104.558853	31.925779	44.703426	108.17469	29.8351315	16.94482	106.3667715	-68.1727355	16.907436	113.7289325
-34.990509	34.424793	110.914932	-19.157597	16.763685	110.193192	27.812714	-11.013031	105.174553	31.965176	44.518456	108.332275	29.888945	16.7527125	106.753414	-68.204139	16.7746575	113.63297
-33.425568	34.806946	110.666061	-19.101723	16.595852	110.281586	27.915155	-11.265804	105.823067	31.978937	44.101536	108.590996	29.947046	16.417866	107.2070315	-68.150492	16.773838	113.3561405
-31.892481	35.177216	110.391296	-19.09594	16.393814	110.364571	28.073046	-11.551376	106.484245	31.968069	43.695553	109.000374	30.0205575	16.0720885	107.7423095	-68.2124375	16.7155395	112.9868325
-30.320988	35.56736	110.093628	-19.055344	16.20373	110.326698	28.193804	-11.808657	107.101974	32.043839	43.356663	109.552254	30.1188215	15.774003	108.327114	-68.2295095	16.633457	112.326282
-28.68593	35.932549	109.719788	-18.982721	16.008366	110.201111	28.334118	-12.062288	107.805145	32.12183	43.085392	110.27697	30.227974	15.511552	109.0410575	-68.193416	16.50518	111.3611645
-26.33741	36.590343	109.310471	-19.162601	15.765423	110.040558	28.48008	-12.391824	108.952103	32.295654	42.823547	111.615929	30.387867	15.2158615	110.284016	-68.713069	16.3149845	109.7971
-24.77471	37.039177	109.282158	-19.217787	15.648667	109.959602	28.564497	-12.617065	109.590508	32.408627	42.723217	112.659195	30.486562	15.053076	111.1248515	-68.922136	16.244258	108.7943525
-23.462538	37.645702	109.623131	-19.296104	15.55412	109.996727	28.712261	-12.796159	110.0765	32.54303	42.708763	113.771988	30.6276455	14.956302	111.924244	-69.2198535	16.151938	108.06921
-21.81851	38.090317	109.973297	-19.349987	15.493031	110.108124	28.955835	-12.94291	110.41156	32.696552	42.739883	114.905441	30.8261935	14.8984865	112.6585005	-69.5261675	16.0875755	107.5577475
-20.396057	38.611156	110.475906	-19.378086	15.502423	110.207512	29.23139	-13.072233	110.702408	32.851494	42.806824	116.063759	31.041442	14.8672955	113.3830835	-69.797614	16.1375505	107.0319405
-19.212128	39.228367	111.156273	-19.511959	15.643785	110.396233	29.505682	-13.163292	110.948921	33.025684	42.929256	117.207611	31.265683	14.882982	114.078266	-70.289601	16.404588	106.7142
-17.868923	39.761475	111.800537	-19.487247	15.803714	110.568031	29.681128	-13.136703	111.172234	33.211864	43.056824	118.296516	31.446496	14.9600605	114.734375	-70.42099	16.6473675	106.401687
-16.143557	40.606873	112.976959	-19.364666	16.152651	110.998222	29.809141	-12.951179	111.390411	33.532875	43.253368	119.568863	31.671008	15.1510945	115.479637	-70.40034	17.1542075	106.516807
