# Supplementary material for: How to jointly control a ball trajectory on a moving board: Methodological insights into Motor Learning and Rehabilitation
Source: PLoS One. 2025 Oct 15;20(10):e0334588. doi: 10.1371/journal.pone.0334588 (PMC12527165; doi:10.1371/journal.pone.0334588)
Supplement: S2 Data — (ZIP) [file pone.0334588.s002.zip › D3_012.csv]

Ball_X	Ball_Y	Ball_Z	BoardCentre_X	BoardCentre_Y	BoardCentre_Z	P1LeftHand_X	P1LeftHand_Y	P1LeftHand_Z	P1RightHand_X	P1RightHand_Y	P1RightHand_Z	P1MidHands_X	P1MidHands_Y	P1MidHands_Z	P2MidHands_X	P2MidHands_Y	P2MidHands_Z
7.30518	23.196726	108.072075	-16.814981	18.844885	106.527473	32.921444	-8.9674	108.879532	36.912819	41.85128	111.917542	34.9171315	16.44194	110.398537	-68.5470935	21.24783	102.656409
7.441333	22.763981	108.202698	-16.862679	18.999611	106.528458	32.984589	-8.748328	108.867943	36.946182	42.112194	112.209305	34.9653855	16.681933	110.538624	-68.6907435	21.317289	102.518292
7.576157	22.388552	108.104721	-16.938087	19.210417	106.428635	32.98407	-8.468776	108.700943	36.927498	42.398899	112.188591	34.955784	16.9650615	110.444767	-68.831958	21.4557725	102.412503
7.688089	21.927387	107.94725	-17.00514	19.43075	106.32148	32.947323	-8.145479	108.396736	36.835369	42.680553	111.987862	34.891346	17.267537	110.192299	-68.901626	21.593963	102.450661
7.723884	21.510155	107.73275	-17.119944	19.664509	106.275307	32.882587	-7.839711	108.101227	36.724838	42.947094	111.75914	34.8037125	17.5536915	109.9301835	-69.0436005	21.7753265	102.6204305
7.752281	20.959122	107.653496	-17.239487	19.827421	106.282112	32.801262	-7.542902	107.886375	36.628799	43.181961	111.679756	34.7150305	17.8195295	109.7830655	-69.1940045	21.8353125	102.7811585
7.658729	20.247398	107.731178	-17.31328	20.046209	106.453407	32.763336	-7.143595	107.769325	36.485176	43.516296	111.902786	34.624256	18.1863505	109.8360555	-69.250816	21.9060675	103.0707585
7.580239	19.785448	107.90358	-17.311508	20.214676	106.629959	32.805191	-6.874481	107.881973	36.448063	43.780388	112.172615	34.626627	18.4529535	110.027294	-69.249643	21.9763985	103.232624
7.500341	19.319544	108.070122	-17.270864	20.390514	106.856476	32.896935	-6.61513	108.03717	36.432823	44.002373	112.449074	34.664879	18.6936215	110.243122	-69.206607	22.0874065	103.46983
7.363994	18.722204	108.230759	-17.209686	20.569431	107.055984	33.017887	-6.391191	108.265915	36.450085	44.225746	112.684921	34.733986	18.9172775	110.475418	-69.153358	22.2215845	103.63655
7.187658	18.127008	108.322693	-17.151747	20.706064	107.151077	33.118446	-6.161975	108.538483	36.465187	44.445263	112.789932	34.7918165	19.141644	110.6642075	-69.0953105	22.270484	103.6379465
6.997917	17.463924	108.339867	-17.120218	20.865349	107.120789	33.234718	-5.959944	108.807922	36.442764	44.662514	112.819397	34.838741	19.351285	110.8136595	-69.079177	22.379413	103.4279185
6.719666	16.832872	108.283577	-17.142185	20.917467	106.99472	33.327671	-5.834274	109.039154	36.367851	44.842545	112.731239	34.847761	19.5041355	110.8851965	-69.132131	22.3307985	103.1042435
6.312928	15.818795	108.053139	-17.231516	20.943981	106.714737	33.339931	-5.7106	109.202972	36.14938	45.005669	112.375656	34.7446555	19.6475345	110.789314	-69.2076875	22.2404275	102.64016
5.961236	15.044191	107.832504	-17.313757	20.943853	106.566788	33.296577	-5.662293	109.158371	35.984211	45.070595	112.043068	34.640394	19.704151	110.6007195	-69.267908	22.183555	102.5328565
5.570247	14.290211	107.673004	-17.370581	20.962748	106.536713	33.227531	-5.611877	109.091461	35.826729	45.149773	111.657036	34.52713	19.768948	110.3742485	-69.268292	22.156548	102.6991775
5.142202	13.523722	107.601913	-17.43532	21.060328	106.601593	33.151791	-5.519156	109.034012	35.686989	45.246304	111.289284	34.41939	19.863574	110.161648	-69.29003	22.257082	103.041538
4.692524	12.851909	107.60392	-17.468973	21.252676	106.752457	33.096813	-5.388459	109.009491	35.599663	45.384964	110.968437	34.348238	19.9982525	109.988964	-69.286184	22.5070995	103.51595
4.286845	12.132721	107.680305	-17.457184	21.474432	106.924759	33.068501	-5.262241	109.107819	35.572063	45.504757	110.632729	34.320282	20.121258	109.870274	-69.23465	22.827606	103.979244
3.787198	11.412539	107.721649	-17.436136	21.679127	106.978142	33.058098	-5.150448	109.26442	35.593792	45.63076	110.380981	34.325945	20.240156	109.8227005	-69.198217	23.118098	104.1335835
3.050122	10.321792	107.566429	-17.395573	21.825653	106.732407	33.043758	-5.079569	109.359016	35.60099	45.737064	110.066116	34.322374	20.3287475	109.712566	-69.11352	23.3225585	103.752248
2.537925	9.610181	107.238983	-17.386837	21.828773	106.349251	33.012657	-5.06037	109.193871	35.568745	45.766464	109.759811	34.290701	20.353047	109.476841	-69.064375	23.304499	103.221661
2.052272	8.897066	106.783295	-17.379181	21.781527	105.93103	32.988396	-5.048024	108.840012	35.483425	45.711727	109.401497	34.2359105	20.3318515	109.1207545	-68.9942725	23.2312025	102.7413055
1.520521	8.155311	106.366264	-17.329271	21.703945	105.560364	32.978512	-5.08714	108.499672	35.416264	45.620022	108.997726	34.197388	20.266441	108.748699	-68.85593	23.141449	102.372029
0.957047	7.423125	106.050468	-17.311584	21.631926	105.302963	32.950058	-5.165753	108.281113	35.374096	45.556973	108.638237	34.162077	20.19561	108.459675	-68.785245	23.068242	102.146251
0.366396	6.721435	105.88839	-17.26442	21.579166	105.119911	32.943298	-5.212262	108.11602	35.34116	45.502834	108.375992	34.142229	20.145286	108.246006	-68.671069	23.013046	101.993816
-0.24758	6.082335	105.794693	-17.23123	21.58169	105.044128	32.949249	-5.243978	108.064056	35.321899	45.461319	108.135094	34.135574	20.1086705	108.099575	-68.598034	23.0547095	101.988681
-1.162347	5.113392	105.709137	-17.154524	21.632458	104.990471	32.950153	-5.271481	108.05043	35.316055	45.448936	107.871124	34.133104	20.0887275	107.960777	-68.442152	23.1761885	102.020165
-1.84377	4.519073	105.649017	-17.126842	21.710831	104.959236	32.956142	-5.257495	108.021675	35.322044	45.462196	107.781151	34.139093	20.1023505	107.901413	-68.392777	23.3193115	102.017059
-2.516779	3.951481	105.605888	-17.075542	21.809404	104.932617	32.959858	-5.238824	107.970001	35.361599	45.49424	107.725677	34.1607285	20.127708	107.847839	-68.3118125	23.4911	102.017395
-3.209275	3.468877	105.452919	-17.039837	21.914881	104.878769	32.94479	-5.195952	107.861916	35.393692	45.541431	107.746483	34.169241	20.1727395	107.8041995	-68.248915	23.6570225	101.9533385
-3.896241	2.945085	105.274155	-17.016607	22.081631	104.797508	32.929005	-5.135766	107.713043	35.4198	45.632492	107.824799	34.1744025	20.248363	107.768921	-68.2076165	23.914899	101.826095
-4.632587	2.483046	105.019257	-16.977352	22.248066	104.713882	32.914974	-5.032053	107.53566	35.46526	45.74025	107.813354	34.190117	20.3540985	107.674507	-68.144821	24.1420335	101.753257
-5.369063	2.002169	104.806122	-16.89529	22.425446	104.615334	32.946404	-4.90791	107.300911	35.503792	45.881504	107.715858	34.225098	20.486797	107.5083845	-68.015678	24.364095	101.7222835
-6.500513	1.339362	104.603767	-16.770033	22.682547	104.456268	33.063999	-4.747807	107.044495	35.535561	46.031578	107.280205	34.29978	20.6418855	107.16235	-67.839846	24.7232085	101.750186
-7.201251	0.827017	104.502907	-16.636261	22.770369	104.313972	33.176517	-4.707717	106.924759	35.551579	46.089302	106.757797	34.364048	20.6907925	106.841278	-67.63657	24.8499455	101.786666
-7.984406	0.341853	104.369446	-16.484982	22.761375	104.113098	33.300125	-4.728808	106.794533	35.570499	46.06702	106.09137	34.435312	20.669106	106.4429515	-67.405276	24.853644	101.7832445
-8.739528	-0.186876	104.243637	-16.306355	22.649532	103.891167	33.402283	-4.842032	106.603531	35.615601	45.956047	105.350136	34.508942	20.5570075	105.9768335	-67.121652	24.7420565	101.8055005
-9.485675	-0.688177	104.049507	-16.095123	22.438532	103.623665	33.500847	-5.042639	106.410507	35.668369	45.808746	104.563416	34.584608	20.3830535	105.4869615	-66.774854	24.4940105	101.7603685
-10.222278	-1.223036	103.869736	-15.865352	22.206841	103.363205	33.598145	-5.214962	106.108917	35.720642	45.626251	103.792747	34.6593935	20.2056445	104.950832	-66.3900975	24.2080375	101.775578
-10.937697	-1.726254	103.715218	-15.624434	21.929211	103.139221	33.722214	-5.377985	105.791924	35.825794	45.435699	102.97345	34.774004	20.028857	104.382687	-66.022872	23.829565	101.895755
-12.038246	-2.388686	103.6875	-15.220081	21.564672	102.819084	33.913879	-5.619209	105.375931	35.921806	45.113377	101.582977	34.9178425	19.747084	103.479454	-65.3580045	23.38226	102.158714
-12.736598	-2.759231	103.736404	-14.924222	21.289351	102.654625	34.054192	-5.80947	105.139351	36.007862	44.845207	100.710968	35.031027	19.5178685	102.9251595	-64.879471	23.0608335	102.3840905
-13.353091	-3.12648	103.771576	-14.670486	20.9813	102.508904	34.222569	-6.062018	104.990097	36.152599	44.518082	99.956741	35.187584	19.228032	102.473419	-64.528556	22.734568	102.544389
-14.047137	-3.421602	103.82135	-14.381053	20.675297	102.370583	34.380867	-6.334874	104.846657	36.306164	44.204468	99.416557	35.3435155	18.934797	102.131607	-64.1056215	22.415797	102.609559
-14.733119	-3.678145	103.75428	-14.148561	20.395649	102.209427	34.506001	-6.58118	104.703156	36.511734	43.893112	99.068977	35.5088675	18.655966	101.8860665	-63.8059895	22.135332	102.5327875
-15.334662	-3.826076	103.562141	-13.92497	20.186291	102.003952	34.583714	-6.811094	104.589798	36.751793	43.675545	98.835976	35.6677535	18.4322255	101.712887	-63.5176935	21.9403565	102.295017
-15.901772	-3.911852	103.313652	-13.750179	20.030905	101.766754	34.676502	-6.982507	104.406273	36.939228	43.484715	98.653526	35.807865	18.251104	101.5298995	-63.308223	21.810706	102.0036085
-16.790493	-3.900947	102.908394	-13.508226	19.945414	101.417908	34.781296	-7.084049	104.063782	37.166729	43.379967	98.382675	35.9740125	18.147959	101.2232285	-62.9904645	21.742869	101.6125875
-17.365755	-3.787541	102.579651	-13.402076	19.962334	101.175514	34.868484	-7.084702	103.798866	37.288467	43.403477	98.264305	36.0784755	18.1593875	101.0315855	-62.8826275	21.7652805	101.3194425
-17.955841	-3.629376	102.190109	-13.258945	19.987335	100.909271	34.981915	-7.0721	103.492203	37.385742	43.478203	98.243935	36.1838285	18.2030515	100.868069	-62.7017185	21.7716185	100.950473
-18.488785	-3.401408	101.692986	-13.147836	20.022722	100.621178	35.097878	-7.01331	103.154037	37.515232	43.601654	98.250237	36.306555	18.294172	100.702137	-62.602227	21.751272	100.540219
-18.96085	-3.142153	101.128647	-12.998909	20.093391	100.286171	35.239021	-6.938413	102.749168	37.637913	43.761261	98.29657	36.438467	18.411424	100.522869	-62.436285	21.775358	100.049473
-19.423576	-2.835124	100.487991	-12.830276	20.17038	99.919991	35.400043	-6.819234	102.358292	37.786247	43.954231	98.421425	36.593145	18.5674985	100.3898585	-62.253697	21.7732615	99.4501235
-19.889759	-2.539201	99.846588	-12.64845	20.244949	99.543037	35.603271	-6.718572	102.001701	37.988605	44.167648	98.563942	36.795938	18.724538	100.2828215	-62.092838	21.76536	98.8032525
-20.58745	-1.930859	98.923431	-12.334328	20.43796	98.9758	35.928333	-6.50374	101.545631	38.296024	44.478828	98.767967	37.1121785	18.987544	100.156799	-61.7808345	21.888376	97.794801
-21.101805	-1.540992	98.310455	-12.149954	20.532152	98.581001	36.144749	-6.358561	101.318535	38.494961	44.666203	98.832176	37.319855	19.153821	100.0753555	-61.619763	21.910483	97.0866465
-21.538118	-1.097828	97.686806	-11.951848	20.629572	98.161278	36.336075	-6.224914	101.111244	38.681057	44.803589	98.841331	37.508566	19.2893375	99.9762875	-61.412262	21.9698065	96.3462685
-22.00065	-0.699542	97.098869	-11.748445	20.732719	97.734818	36.529022	-6.133098	100.886177	38.85437	44.918823	98.801712	37.691696	19.3928625	99.8439445	-61.188586	22.0725755	95.6256915
-22.556505	-0.284416	96.487717	-11.599374	20.773298	97.311501	36.697891	-6.070232	100.666115	39.023842	45.001312	98.750969	37.8608665	19.46554	99.708542	-61.0596145	22.081056	94.91446
-23.050207	0.15422	95.925568	-11.419339	20.804565	96.934494	36.870968	-6.025749	100.43148	39.187214	45.061855	98.639946	38.029091	19.518053	99.535713	-60.867769	22.091077	94.333275
-23.699362	0.584048	95.48381	-11.235988	20.859156	96.590515	37.008553	-5.957534	100.171577	39.326874	45.075073	98.471359	38.1677135	19.5587695	99.321468	-60.6396895	22.1595425	93.859562
-24.613798	1.226634	95.05394	-10.96529	20.870955	96.216927	37.217731	-5.908722	99.77462	39.513771	45.067127	97.983955	38.365751	19.5792025	98.8792875	-60.296331	22.1627075	93.5545665
-25.282087	1.660524	94.998878	-10.775975	20.870409	96.091423	37.336681	-5.89867	99.542397	39.641251	44.986107	97.566505	38.488966	19.5437185	98.554451	-60.040916	22.1970995	93.628395
-25.93145	2.090491	95.157394	-10.588412	20.836681	96.117081	37.442215	-5.933311	99.370071	39.743149	44.889114	97.074409	38.592682	19.4779015	98.22224	-59.769506	22.1954605	94.011922
-26.760397	2.539126	95.542976	-10.435623	20.774437	96.26635	37.517799	-6.034683	99.289413	39.820225	44.731056	96.584114	38.669012	19.3481865	97.9367635	-59.540258	22.2006875	94.5959365
-27.522495	2.968704	96.064201	-10.341588	20.629665	96.544327	37.53056	-6.166045	99.293861	39.896656	44.491749	96.165482	38.713608	19.162852	97.7296715	-59.396784	22.096478	95.3589825
-28.3524	3.437645	96.705536	-10.290611	20.463585	96.910004	37.498196	-6.373517	99.361305	39.94733	44.2076	95.793793	38.722763	18.9170415	97.577549	-59.303985	22.0101285	96.242459
-29.219753	3.892434	97.388153	-10.274728	20.256973	97.335236	37.421997	-6.625675	99.448479	39.934666	43.89246	95.494164	38.6783315	18.6333925	97.4713215	-59.2277875	21.8805535	97.1991505
-30.490993	4.668811	98.592453	-10.311178	19.935682	98.073753	37.248699	-7.043188	99.664398	39.919445	43.383442	95.142799	38.584072	18.170127	97.4035985	-59.206428	21.701237	98.7439075
-31.284418	5.236705	99.306122	-10.376069	19.731253	98.554718	37.125698	-7.324591	99.889442	39.886658	43.062366	95.007446	38.506178	17.8688875	97.448444	-59.258316	21.5936185	99.660992
-32.088367	5.812891	99.966309	-10.46518	19.543585	98.98719	37.006207	-7.572999	100.140251	39.810284	42.787735	94.943344	38.4082455	17.607368	97.5417975	-59.3386055	21.479802	100.4325825
-32.882736	6.453131	100.45015	-10.556715	19.350477	99.365395	36.890594	-7.799019	100.395523	39.737797	42.541077	94.914803	38.3141955	17.371029	97.655163	-59.4276255	21.329925	101.075627
-33.626877	7.148798	100.891602	-10.647214	19.185844	99.654457	36.794956	-7.984691	100.607887	39.660568	42.319725	94.871696	38.227762	17.167517	97.7397915	-59.52219	21.204171	101.5691225
-34.331333	7.919516	101.262856	-10.707445	19.025944	99.935707	36.709846	-8.115929	100.734436	39.561352	42.142895	94.852837	38.135599	17.013483	97.7936365	-59.550489	21.038405	102.0777775
-35.008591	8.719924	101.659546	-10.723639	18.904942	100.250206	36.685108	-8.219568	100.76593	39.477722	42.049824	94.884079	38.081415	16.915128	97.8250045	-59.528693	20.894756	102.6754075
-35.886658	10.0786	102.317772	-10.783733	18.77676	100.842461	36.669724	-8.224591	100.729683	39.362728	42.083149	95.141167	38.016226	16.929279	97.935425	-59.583692	20.624241	103.749497
-36.441086	11.109468	102.8339	-10.800087	18.801367	101.27491	36.670078	-8.151546	100.633606	39.271164	42.231472	95.395599	37.970621	17.039963	98.0146025	-59.570795	20.562771	104.5352175
-36.912926	12.172751	103.362274	-10.787127	18.904488	101.695541	36.712612	-7.990484	100.471291	39.22094	42.457211	95.62513	37.966776	17.2333635	98.0482105	-59.54103	20.5756125	105.3428715
-37.371136	13.303889	103.793213	-10.781045	19.039293	102.067291	36.725758	-7.761837	100.338577	39.109703	42.734543	95.816193	37.9177305	17.486353	98.077385	-59.4798205	20.592233	106.057197
-37.663025	14.499264	104.30558	-10.827355	19.176115	102.41716	36.700214	-7.490818	100.181351	38.944145	43.00975	96.009567	37.8221795	17.759466	98.095459	-59.4768895	20.592764	106.738861
-38.067574	15.718343	104.791351	-10.922531	19.341417	102.79586	36.623951	-7.258281	100.055229	38.757427	43.328033	96.287125	37.690689	18.034876	98.171177	-59.535751	20.647958	107.420543
-38.293343	16.975597	105.296219	-11.041357	19.503687	103.220413	36.482162	-7.009521	99.943413	38.568737	43.659336	96.673416	37.5254495	18.3249075	98.3084145	-59.6081635	20.6824665	108.1324115
-38.587189	18.92124	105.964005	-11.280486	19.708412	103.79158	36.219051	-6.616688	99.749969	38.372425	44.044235	97.411713	37.295738	18.7137735	98.580841	-59.85671	20.7030505	109.002319
-38.734489	20.213249	106.284676	-11.456125	19.80081	104.089371	36.01704	-6.429604	99.629807	38.251625	44.261864	97.888199	37.1343325	18.91613	98.759003	-60.0465825	20.68549	109.419739
-38.756077	21.502769	106.632233	-11.616453	19.876734	104.370926	35.851974	-6.268247	99.493011	38.130646	44.408955	98.277916	36.99131	19.070354	98.8854635	-60.224216	20.683114	109.8563885
-38.731667	22.803337	106.936798	-11.757033	19.934347	104.621933	35.70488	-6.161335	99.429115	37.990906	44.530769	98.577637	36.847893	19.184717	99.003376	-60.361959	20.683977	110.24049
-38.618843	24.088736	107.209656	-11.842038	19.887783	104.814316	35.634438	-6.13002	99.418205	37.901699	44.545059	98.805725	36.7680685	19.2075195	99.111965	-60.4521445	20.5680465	110.516667
-38.399719	25.313414	107.300446	-11.878191	19.792227	104.921021	35.604156	-6.1938	99.469917	37.887211	44.454556	99.014626	36.7456835	19.130378	99.2422715	-60.5020655	20.454076	110.5997705
-38.136654	26.543257	107.245148	-11.835281	19.623207	104.96759	35.6455	-6.362909	99.571938	37.957623	44.303898	99.136703	36.8015615	18.9704945	99.3543205	-60.4721235	20.2759195	110.5808595
-37.501141	28.391277	107.017342	-11.692381	19.352972	104.89241	35.814777	-6.747827	99.799446	38.19928	43.946461	99.254036	37.0070285	18.599317	99.526741	-60.3917905	20.106627	110.258079
-36.960854	29.623785	106.693184	-11.573933	19.095213	104.785561	35.945461	-7.063181	100.063309	38.391254	43.628059	99.289635	37.1683575	18.282439	99.676472	-60.3162235	19.907987	109.89465
-36.427605	30.83263	106.321251	-11.522237	18.796347	104.617104	36.06245	-7.442342	100.196121	38.584316	43.312447	99.458107	37.323383	17.9350525	99.827114	-60.367857	19.6576415	109.407094
-35.865383	31.954166	105.733452	-11.51677	18.386282	104.254532	36.16861	-7.74403	100.185921	38.756897	43.035461	99.822968	37.4627535	17.6457155	100.0044445	-60.4962935	19.1268485	108.5046195
-35.239014	33.091419	104.973373	-11.571141	17.996178	103.730896	36.291481	-7.99522	100.042274	38.825825	42.853241	100.302467	37.558653	17.4290105	100.1723705	-60.700935	18.5633455	107.2894215
-34.626217	34.263405	104.312943	-11.650289	17.706699	103.157547	36.369701	-8.074652	99.781624	38.79665	42.729389	100.9711	37.5831755	17.3273685	100.376362	-60.8837535	18.0860295	105.938732
-33.931976	35.455681	103.833427	-11.744097	17.693256	102.675369	36.386387	-7.995617	99.519234	38.839886	42.776726	101.756729	37.6131365	17.3905545	100.6379815	-61.1013305	17.9959575	104.7127565
-32.87027	37.365253	103.226349	-11.858061	18.04096	101.985336	36.448277	-7.59621	99.110779	38.976097	43.13467	102.986084	37.712187	17.76923	101.0484315	-61.428309	18.31269	102.9222405
-32.087772	38.606911	102.697029	-11.833046	18.350428	101.391457	36.575352	-7.351895	98.860092	39.157848	43.35873	103.715912	37.8666	18.0034175	101.288002	-61.532692	18.6974385	101.494912
-31.35902	39.807285	102.169716	-11.841952	18.71545	100.756905	36.685608	-7.144048	98.627563	39.327179	43.49371	104.341927	38.0063935	18.174831	101.484745	-61.6902975	19.256069	100.029065
-30.647703	40.827942	102.087082	-11.816794	18.862989	100.298141	36.70903	-6.859039	98.218414	39.449379	43.558987	105.023911	38.0792045	18.349974	101.6211625	-61.7127925	19.376004	98.9751195
-29.957682	41.731663	102.593086	-11.751004	19.050264	100.242958	36.737885	-6.574383	97.728012	39.547913	43.57346	105.678329	38.142899	18.4995385	101.7031705	-61.644907	19.6009895	98.7827455
-29.389004	42.50473	103.550003	-11.64705	19.329943	100.618744	36.754272	-6.265675	97.475151	39.784931	43.655636	106.321716	38.2696015	18.6949805	101.8984335	-61.5637015	19.9649055	99.3390545
-28.79496	43.180634	104.478989	-11.588856	19.648798	101.171646	36.823978	-6.140413	97.543785	40.040688	43.766468	106.996178	38.432333	18.8130275	102.2699815	-61.610045	20.4845685	100.0733105
-27.882946	43.910843	105.45118	-11.624434	19.917627	102.026604	36.8685	-6.16681	98.111496	40.26976	43.772144	107.761475	38.56913	18.802667	102.9364855	-61.817998	21.032587	101.1167225
-27.39361	44.241695	105.98526	-11.751894	19.918192	102.53949	36.793709	-6.322785	98.603638	40.282379	43.66885	108.069992	38.538044	18.6730325	103.336815	-62.041832	21.1633515	101.742165
-26.951012	44.441517	106.410645	-11.964012	19.789019	103.057709	36.668499	-6.584935	99.172577	40.195183	43.517624	108.182037	38.431841	18.4663445	103.677307	-62.359865	21.1116935	102.438111
-26.40633	44.511303	106.601631	-12.176018	19.584633	103.520561	36.563309	-6.966759	99.827866	40.087349	43.275417	108.213791	38.325329	18.154329	104.0208285	-62.677365	21.014937	103.0202935
-25.963449	44.519318	106.641731	-12.340837	19.329338	103.91259	36.51754	-7.451147	100.493515	39.977859	43.030254	108.186897	38.2476995	17.7895535	104.340206	-62.9293735	20.8691225	103.484974
-25.647255	44.465534	106.628891	-12.46359	19.030888	104.2052	36.430279	-7.936246	101.151337	39.89217	42.751728	108.028999	38.1612245	17.407741	104.590168	-63.0884045	20.654035	103.820232
-25.032967	44.183853	106.318512	-12.538199	18.684263	104.360069	36.373955	-8.3958	101.699959	39.812393	42.406521	107.653114	38.093174	17.0053605	104.6765365	-63.169572	20.3631655	104.0436015
-24.47987	43.81057	105.812897	-12.663533	18.195902	104.455742	36.268089	-8.943549	102.29261	39.61684	41.922775	106.819855	37.9424645	16.489613	104.5562325	-63.2695305	19.902191	104.3552515
-24.039402	43.498615	105.414177	-12.755249	17.876476	104.480743	36.186604	-9.316024	102.598778	39.474102	41.588482	106.148743	37.830353	16.136229	104.3737605	-63.340851	19.616723	104.5877255
-23.591488	43.174538	105.063484	-12.800741	17.501268	104.495499	36.113567	-9.692626	102.881256	39.288105	41.228096	105.547676	37.700836	15.767735	104.214466	-63.302318	19.234801	104.776532
-23.025433	42.759525	104.751602	-12.927304	17.081614	104.53978	36.028618	-10.090731	103.1539	39.148399	40.842216	105.184067	37.5885085	15.3757425	104.1689835	-63.4431165	18.7874855	104.9105765
-22.478611	42.367188	104.573975	-13.025898	16.62009	104.587303	35.92313	-10.499111	103.408432	39.028732	40.459843	105.065132	37.475931	14.980366	104.236782	-63.527727	18.259814	104.937824
-22.144604	42.054142	104.535828	-13.13653	16.182993	104.57946	35.808674	-10.850065	103.627167	38.896713	40.109329	105.12149	37.3526935	14.629632	104.3743285	-63.6257535	17.736354	104.7845915
-21.619684	41.629696	104.330719	-13.373177	15.827381	104.474304	35.689175	-11.140756	103.80024	38.719757	39.806141	105.365517	37.204466	14.3326925	104.5828785	-63.95082	17.3220695	104.3657295
-21.028223	41.188564	103.999474	-13.826044	15.536496	104.143127	35.435303	-11.363897	104.013298	38.409264	39.581535	105.88282	36.9222835	14.108819	104.948059	-64.5743715	16.964173	103.338195
-20.543879	40.912865	103.732979	-14.170744	15.468824	103.885231	35.185352	-11.416521	104.115211	38.186298	39.512985	106.1558	36.685825	14.048232	105.1355055	-65.027313	16.889416	102.6349565
-20.154896	40.635517	103.582741	-14.488813	15.433648	103.646645	34.934002	-11.438063	104.120949	37.969296	39.447723	106.366264	36.451649	14.00483	105.2436065	-65.429275	16.862466	102.0496835
-19.741507	40.38736	103.502441	-14.782434	15.397358	103.441467	34.697941	-11.438235	104.063454	37.747566	39.392994	106.567093	36.2227535	13.9773795	105.3152735	-65.7876215	16.8173365	101.5676605
-19.360477	40.125988	103.535126	-15.004456	15.329738	103.310455	34.496628	-11.470139	103.996086	37.546383	39.352734	106.786026	36.0215055	13.9412975	105.391056	-66.0304175	16.7181785	101.229854
-19.0182	39.839989	103.643593	-15.240362	15.281693	103.288902	34.305279	-11.495625	103.970718	37.341457	39.310879	107.088837	35.823368	13.907627	105.5297775	-66.304092	16.655759	101.0480265
-18.689863	39.565952	103.829781	-15.404606	15.214268	103.375938	34.169037	-11.563337	103.97966	37.245941	39.22834	107.314087	35.707489	13.8325015	105.6468735	-66.516701	16.5960345	101.1050025
-18.156286	39.116158	104.138138	-15.622668	15.205786	103.684959	33.984192	-11.699944	104.153618	37.145874	39.137562	107.624451	35.565033	13.718809	105.8890345	-66.810369	16.692763	101.4808835
-17.814919	38.786587	104.323051	-15.722426	15.174959	103.982483	33.832745	-11.832815	104.392433	37.13287	39.023937	107.631477	35.4828075	13.595561	106.011955	-66.9276595	16.754357	101.953011
-17.416828	38.422638	104.472527	-15.857798	15.179721	104.368767	33.691807	-12.017705	104.742836	37.096176	38.892513	107.573082	35.3939915	13.437404	106.157959	-67.1095875	16.922038	102.579575
-17.087368	38.08292	104.569603	-15.972044	15.130436	104.738678	33.54438	-12.26022	105.223618	37.07835	38.711128	107.423126	35.311365	13.225454	106.323372	-67.255453	17.035418	103.153984
-16.767271	37.674461	104.624405	-16.102068	14.976308	105.122803	33.371567	-12.577961	105.746315	37.009598	38.432037	107.248436	35.1905825	12.927038	106.4973755	-67.3947185	17.025578	103.7482305
-16.46615	37.290569	104.608284	-16.213215	14.721831	105.425713	33.202076	-12.966795	106.317757	36.966805	38.099377	107.050613	35.0844405	12.566291	106.684185	-67.5108705	16.877371	104.167241
-16.168989	36.907352	104.48996	-16.302126	14.418011	105.616402	33.056423	-13.366066	106.787132	36.912037	37.721458	106.819359	34.98423	12.177696	106.8032455	-67.588482	16.658326	104.4295585
-15.732004	36.458614	104.074799	-16.377731	13.960499	105.699364	32.839359	-13.93395	107.293282	36.81443	37.126083	106.166862	34.8268945	11.5960665	106.730072	-67.5823565	16.3249315	104.668656
-15.438813	36.232059	103.7127	-16.431234	13.648123	105.645309	32.705105	-14.250682	107.468414	36.743809	36.742119	105.608513	34.724457	11.2457185	106.5384635	-67.586925	16.0505275	104.7521545
-15.159999	36.059086	103.304794	-16.455357	13.360212	105.550934	32.621124	-14.554718	107.475075	36.649277	36.369431	105.069366	34.6352005	10.9073565	106.2722205	-67.5459145	15.8130675	104.8296475
-14.844516	35.962387	102.99128	-16.475002	13.030394	105.449974	32.529564	-14.869985	107.455887	36.562859	36.027248	104.576859	34.5462115	10.5786315	106.016373	-67.4962155	15.4821565	104.883575
-14.598177	35.963406	102.814056	-16.511637	12.730664	105.334877	32.415375	-15.137585	107.328644	36.479313	35.749477	104.302994	34.447344	10.305946	105.815819	-67.470618	15.155382	104.853935
-14.378203	36.136101	102.729126	-16.631207	12.503889	105.201324	32.262363	-15.28249	107.090866	36.3489	35.591133	104.234467	34.3056315	10.1543215	105.6626665	-67.5680455	14.8534565	104.7399815
-14.193575	36.386406	102.780167	-16.818956	12.429874	105.048203	32.056896	-15.294829	106.772758	36.188965	35.588242	104.26828	34.1229305	10.1467065	105.520519	-67.7608425	14.7130415	104.575887
-13.976538	36.900978	103.020035	-17.174534	12.597635	104.792938	31.67214	-15.008656	106.079254	35.829716	35.873909	104.519142	33.750928	10.4326265	105.299198	-68.099996	14.7626435	104.286678
-13.914124	37.372868	103.279877	-17.470118	12.882068	104.584	31.392702	-14.604132	105.493881	35.511372	36.27417	104.820267	33.452037	10.835019	105.157074	-68.392273	14.929117	104.010926
-13.867614	37.86705	103.585388	-17.771482	13.315347	104.33992	31.139219	-14.017972	104.784515	35.152157	36.867188	105.205215	33.145688	11.424608	104.994865	-68.688652	15.206086	103.684975
-13.805776	38.39687	103.806831	-18.112068	13.886521	104.059196	30.886406	-13.303381	104.038116	34.788574	37.550167	105.495224	32.83749	12.123393	104.76667	-69.061626	15.649649	103.351722
-13.706999	39.008896	103.994217	-18.441807	14.616238	103.808151	30.59617	-12.470191	103.38298	34.408958	38.285347	105.767128	32.502564	12.907578	104.575054	-69.386178	16.324898	103.041248
-13.595054	39.594547	104.125801	-18.742514	15.338532	103.611336	30.318773	-11.653317	102.86692	34.049755	39.0214	106.007004	32.184264	13.6840415	104.436962	-69.669292	16.9930225	102.78571
-13.464618	40.106815	104.340553	-19.021269	16.000755	103.494217	30.069565	-10.928435	102.492989	33.735374	39.670132	106.247246	31.9024695	14.3708485	104.3701175	-69.9450075	17.6306615	102.6183165
-13.259457	40.768097	104.677666	-19.440144	16.814186	103.486122	29.664749	-10.020684	102.071999	33.30621	40.505699	106.587349	31.4854795	15.2425075	104.329674	-70.3657675	18.3858645	102.64257
-13.15252	41.150589	104.88089	-19.638283	17.212408	103.540298	29.40624	-9.562174	101.905357	33.092022	40.927502	106.707939	31.249131	15.682664	104.306648	-70.525697	18.742152	102.773948
-13.037743	41.47113	104.998924	-19.83452	17.586872	103.617493	29.207417	-9.239467	101.827072	32.913895	41.251553	106.718422	31.060656	16.006043	104.272747	-70.729696	19.167701	102.962239
-12.942958	41.75491	104.992691	-19.932196	17.814566	103.704536	29.026169	-9.024865	101.85894	32.787563	41.482372	106.655823	30.906866	16.2287535	104.2573815	-70.771258	19.4003785	103.1516905
-12.856853	41.970058	104.902779	-20.042164	17.963228	103.701904	28.88109	-8.944799	101.94886	32.696877	41.61422	106.519165	30.7889835	16.3347105	104.2340125	-70.8733115	19.5917455	103.1697955
-12.811785	42.114414	104.719315	-20.15303	18.050713	103.656509	28.752522	-8.946769	102.049515	32.592575	41.655781	106.329308	30.6725485	16.354506	104.1894115	-70.9786085	19.74692	103.1236065
-12.783813	42.223572	104.514946	-20.269814	18.054039	103.565536	28.61413	-8.987867	102.124634	32.489922	41.62878	106.114647	30.552026	16.3204565	104.1196405	-71.091654	19.7876215	103.0114315
-12.816724	42.315483	104.27504	-20.447203	18.046192	103.444862	28.381744	-9.032519	102.052071	32.316879	41.580517	105.807915	30.3493115	16.273999	103.929993	-71.2437175	19.818385	102.959731
-12.836829	42.357578	104.175461	-20.567945	18.096766	103.387924	28.221775	-9.015638	101.912811	32.194778	41.573116	105.630753	30.2082765	16.278739	103.771782	-71.3441665	19.914793	103.004066
-12.859355	42.419167	104.157028	-20.634659	18.1807	103.37812	28.088877	-8.955596	101.759315	32.103725	41.644566	105.468658	30.096301	16.344485	103.6139865	-71.365619	20.016915	103.1422535
-12.87455	42.528572	104.16832	-20.705343	18.33354	103.353973	27.989981	-8.810511	101.566376	32.000725	41.788437	105.304459	29.995353	16.488963	103.4354175	-71.406039	20.178117	103.2725285
-12.917988	42.615345	104.122841	-20.76829	18.606871	103.302109	27.907101	-8.584235	101.25322	31.893274	41.98164	105.038536	29.9001875	16.6987025	103.145878	-71.4367675	20.5150395	103.45834
-12.92862	42.68298	103.966118	-20.758989	18.858959	103.147614	27.85726	-8.244827	100.74501	31.75008	42.265217	104.631828	29.80367	17.010195	102.688419	-71.321648	20.707723	103.606809
-12.900397	42.754753	103.720177	-20.696463	19.151531	102.89341	27.815107	-7.836688	100.052704	31.631029	42.59111	104.084465	29.723068	17.377211	102.0685845	-71.115994	20.925851	103.7182355
-12.817036	42.792885	103.325592	-20.547939	19.711002	102.447548	27.669966	-7.154611	98.955086	31.513769	43.126637	103.181709	29.5918675	17.986013	101.0683975	-70.6877455	21.435991	103.8266985
-12.587283	42.820583	103.011681	-20.505104	20.107248	102.14772	27.599016	-6.733902	98.285713	31.473246	43.476887	102.617249	29.536131	18.3714925	100.451481	-70.546339	21.8430035	103.843959
-12.377802	42.750633	102.781502	-20.426733	20.46324	101.959755	27.512896	-6.352859	97.685867	31.442425	43.773773	102.142349	29.4776605	18.710457	99.914108	-70.3311265	22.216023	104.005402
-12.157953	42.581921	102.576912	-20.406975	20.847422	101.84761	27.403605	-6.009112	97.216866	31.42145	44.069538	101.748444	29.4125275	19.030213	99.482655	-70.2264775	22.664631	104.212565
-11.854224	42.326881	102.413193	-20.410542	21.159788	101.768127	27.271982	-5.762434	96.837234	31.41003	44.315479	101.391838	29.341006	19.2765225	99.114536	-70.16209	23.0430535	104.421718
-11.587073	41.982883	102.178482	-20.430031	21.437265	101.691612	27.122032	-5.58491	96.596596	31.390091	44.474388	101.011398	29.2560615	19.444739	98.803997	-70.1161235	23.429791	104.579227
-11.228347	41.62273	101.878967	-20.441904	21.671	101.586136	26.995853	-5.471774	96.393295	31.351381	44.579361	100.575081	29.173617	19.5537935	98.484188	-70.057425	23.7882065	104.688084
-10.690104	40.970497	101.249466	-20.462584	21.859032	101.288345	26.810053	-5.476289	96.222839	31.305626	44.621929	99.864334	29.0578395	19.57282	98.0435865	-69.9830075	24.145244	104.5331035
-10.273632	40.547855	100.796021	-20.487469	21.869875	101.08094	26.705832	-5.575686	96.190895	31.262722	44.549183	99.427505	28.984277	19.4867485	97.8092	-69.959215	24.2530015	104.35268
-9.763915	39.982639	100.367859	-20.508751	21.766598	100.884903	26.628628	-5.735088	96.223763	31.232899	44.398281	99.001106	28.9307635	19.3315965	97.6124345	-69.9482655	24.2015995	104.1573715
-9.18263	39.385773	99.95359	-20.542828	21.64436	100.698509	26.552317	-5.981005	96.306679	31.217611	44.200256	98.631592	28.884964	19.1096255	97.4691355	-69.97062	24.1790945	103.9278825
-8.549068	38.744236	99.581825	-20.571255	21.478004	100.510742	26.474535	-6.243989	96.472343	31.243626	43.937813	98.384628	28.8590805	18.846912	97.4284855	-70.0015905	24.109096	103.5929985
-7.847188	38.058426	99.267303	-20.614443	21.284395	100.338188	26.431503	-6.538809	96.668213	31.267536	43.666969	98.219009	28.8495195	18.56408	97.443611	-70.0784055	24.00471	103.232765
-7.209773	37.409466	99.029579	-20.684988	21.088982	100.193192	26.36993	-6.816497	96.897575	31.258678	43.432808	98.158051	28.814304	18.3081555	97.527813	-70.18428	23.8698085	102.858571
-6.157642	36.382641	98.852318	-20.781136	20.843113	100.098015	26.26712	-7.12451	97.532417	31.226339	43.086819	98.53273	28.7467295	17.9811545	98.0325735	-70.3090015	23.7050715	102.1634565
-5.33588	35.740082	98.994881	-20.850046	20.678513	100.172173	26.305393	-7.32196	98.124054	31.231794	42.911236	99.113754	28.7685935	17.794638	98.618904	-70.4686855	23.562388	101.725442
-4.531958	35.067238	99.429909	-20.947779	20.555399	100.356331	26.427204	-7.4783	98.947372	31.258753	42.789917	100.144814	28.8429785	17.6558085	99.546093	-70.7385365	23.4549895	101.166569
-3.745545	34.420303	100.178871	-21.075203	20.457819	100.631783	26.632257	-7.568377	100.105789	31.344324	42.825966	101.83004	28.9882905	17.6287945	100.9679145	-71.1386965	23.2868435	100.2956515
-2.995952	33.80265	101.287804	-21.1982	20.389044	101.012512	26.947796	-7.625697	101.552841	31.549013	42.958988	104.137421	29.2484045	17.6666455	102.845131	-71.6448045	23.1114425	99.179893
-2.21827	33.203808	102.624931	-21.271692	20.470186	101.584091	27.427595	-7.668015	103.058685	31.866121	43.217121	106.626877	29.646858	17.774553	104.842781	-72.190242	23.165819	98.325401
-1.423816	32.576569	103.999199	-21.121965	20.702589	102.405609	28.062204	-7.520422	104.4095	32.307903	43.58131	108.760536	30.1850535	18.030444	106.585018	-72.4289835	23.374734	98.2262
-0.275564	31.751097	105.76458	-20.598581	21.267868	103.809341	29.012976	-7.074858	106.108765	33.23468	44.157349	110.980751	31.123828	18.5412455	108.544758	-72.32099	23.9944905	99.073924
0.447371	31.125185	106.673309	-20.175467	21.614529	104.616821	29.591347	-6.776086	107.009445	33.783306	44.531548	112.044159	31.6873265	18.877731	109.526802	-72.0382605	24.351327	99.70684
1.102489	30.45479	107.442383	-19.797525	21.889597	105.331299	30.08728	-6.458759	107.584213	34.289486	44.872223	112.825882	32.188383	19.206732	110.2050475	-71.783433	24.572462	100.4575505
1.673079	29.724821	107.998146	-19.447605	22.16375	105.884445	30.461697	-6.190163	107.952568	34.699276	45.133804	113.29467	32.5804865	19.4718205	110.623619	-71.4756965	24.8556795	101.145271
2.16712	29.006008	108.314133	-19.196318	22.317142	106.273735	30.732594	-5.929945	108.106659	35.0033	45.356548	113.505768	32.867947	19.7133015	110.8062135	-71.260583	24.9209825	101.7412565
2.578315	28.278568	108.426193	-19.000425	22.457615	106.500328	30.875731	-5.748703	108.051872	35.180935	45.525951	113.527809	33.028333	19.888624	110.7898405	-71.029183	25.026606	102.2108155
2.90173	27.459377	108.369705	-18.912188	22.591621	106.588409	30.885891	-5.604581	107.836029	35.28537	45.620644	113.441727	33.0856305	20.0080315	110.638878	-70.9100065	25.1752105	102.53794
3.256473	26.11153	108.141075	-18.842634	22.758316	106.589333	30.775345	-5.437273	107.280579	35.374485	45.674362	113.174866	33.074915	20.1185445	110.2277225	-70.760183	25.3980875	102.9509435
3.417918	25.213703	107.912132	-18.834757	22.89056	106.558212	30.659803	-5.335997	106.900696	35.406174	45.704033	112.942017	33.0329885	20.184018	109.9213565	-70.7025025	25.597102	103.1950675
3.484993	24.314915	107.682022	-18.809805	23.031048	106.532501	30.543718	-5.199801	106.525078	35.412521	45.74913	112.771454	32.9781195	20.2746645	109.648266	-70.5977295	25.7874315	103.416736
3.485802	23.292545	107.507202	-18.793253	23.201113	106.524834	30.444094	-5.091105	106.342484	35.440899	45.820751	112.68029	32.9424965	20.364823	109.511387	-70.5290025	26.037403	103.538281
3.428457	22.242579	107.429901	-18.778122	23.374964	106.551613	30.404001	-4.956495	106.363121	35.463749	45.908852	112.653709	32.933875	20.4761785	109.508415	-70.490119	26.2737495	103.594811
3.316491	21.142443	107.373978	-18.765882	23.533197	106.585846	30.445353	-4.85107	106.532227	35.459644	46.02692	112.660599	32.9524985	20.587925	109.596413	-70.4842625	26.478469	103.575279
3.14927	20.025543	107.312271	-18.699366	23.638306	106.637321	30.54524	-4.745258	106.892273	35.446003	46.086353	112.613335	32.9956215	20.6705475	109.752804	-70.3943535	26.6060645	103.521838
2.82355	18.155905	107.386841	-18.466415	23.62796	106.685234	30.939526	-4.710103	107.788788	35.575451	46.127113	112.34803	33.2574885	20.708505	110.068409	-70.1903185	26.547415	103.302059
2.574747	16.864447	107.473282	-18.183411	23.438866	106.673553	31.343678	-4.804699	108.496323	35.696766	46.109802	112.090973	33.520222	20.6525515	110.293648	-69.887044	26.2251805	103.053458
2.281846	15.529366	107.548119	-17.930714	23.136381	106.646965	31.795231	-4.960425	109.184738	35.842072	46.036236	111.723541	33.8186515	20.5379055	110.4541395	-69.6800795	25.7348565	102.8397905
1.905483	14.156315	107.634796	-17.652651	22.768343	106.582764	32.199322	-5.105464	109.793198	35.98587	45.869526	111.216583	34.092596	20.382031	110.5048905	-69.397898	25.154655	102.6606375
1.513559	12.80526	107.665977	-17.383762	22.392141	106.445435	32.504375	-5.264298	110.237244	36.073547	45.689983	110.636093	34.288961	20.2128425	110.4366685	-69.056485	24.5714395	102.4542015
1.015329	11.546648	107.624146	-17.216452	22.046169	106.285645	32.741924	-5.427155	110.491478	36.120071	45.478634	109.977325	34.4309975	20.0257395	110.2344015	-68.8639015	24.0665985	102.3368885
0.473881	10.3193	107.534752	-17.075176	21.75703	106.130302	32.89278	-5.564742	110.581505	36.132626	45.297455	109.27018	34.512703	19.8663565	109.9258425	-68.663055	23.6477035	102.3347615
-0.528813	8.657764	107.413773	-16.963102	21.471249	105.916061	33.021168	-5.695581	110.483994	36.038517	45.006035	108.384933	34.5298425	19.655227	109.4344635	-68.4560465	23.287271	102.3976585
-1.22713	7.7001	107.235672	-16.89213	21.366709	105.795929	33.041935	-5.768406	110.275421	36.023125	44.931526	107.976189	34.53253	19.58156	109.125805	-68.31679	23.151858	102.466053
-2.005225	6.840736	106.972443	-16.845636	21.412409	105.656174	33.040833	-5.746013	109.891556	36.029442	44.949207	107.72641	34.5351375	19.601597	108.808983	-68.2264095	23.223221	102.503365
-2.844718	6.094613	106.634888	-16.782404	21.651609	105.506279	33.031151	-5.593603	109.368599	36.070473	45.087406	107.555237	34.550812	19.7469015	108.461918	-68.11562	23.5563165	102.55064
-3.673942	5.485855	106.244171	-16.719202	22.062449	105.332802	33.03928	-5.294649	108.748535	36.134251	45.362526	107.396614	34.5867655	20.0339385	108.0725745	-68.0251695	24.0909595	102.5930295
-4.585927	4.981712	105.776535	-16.613197	22.561312	105.132607	33.077053	-4.88211	108.141136	36.154842	45.731873	107.204056	34.6159475	20.4248815	107.672596	-67.8423415	24.6977425	102.592618
-5.49873	4.538334	105.338524	-16.491398	23.065119	104.934097	33.151867	-4.426246	107.559921	36.199078	46.140881	107.075676	34.6754725	20.8573175	107.3177985	-67.6582685	25.2729205	102.5503955
-6.927159	3.926115	104.692795	-16.281227	23.749924	104.698853	33.311729	-3.735699	106.809998	36.308571	46.803082	106.889427	34.81015	21.5336915	106.8497125	-67.372604	25.9661565	102.5479935
-7.877612	3.536766	104.29866	-16.111681	24.089619	104.549698	33.477879	-3.338975	106.285927	36.32188	47.191124	106.553543	34.8998795	21.9260745	106.419735	-67.1232415	26.2531635	102.679661
-8.881437	3.137568	103.918961	-15.983934	24.32267	104.321014	33.650284	-2.979237	105.691025	36.307625	47.503479	106.041397	34.9789545	22.262121	105.866211	-66.9468225	26.383219	102.775817
-9.871346	2.733455	103.534187	-15.828708	24.429235	104.026428	33.783363	-2.708043	105.022179	36.323513	47.721272	105.203583	35.053438	22.5066145	105.112881	-66.710854	26.3518555	102.939975
-10.881095	2.362358	103.083374	-15.621273	24.445585	103.578865	33.892838	-2.300897	104.315445	36.266491	47.873291	103.951836	35.0796645	22.786197	104.1336405	-66.3222105	26.104973	103.0240895
-11.890542	1.942264	102.601639	-15.329085	24.287899	103.003082	34.114281	-2.418015	103.033875	36.179672	47.905464	102.432869	35.1469765	22.7437245	102.733372	-65.8051465	25.8320735	103.272792
-12.784201	1.475734	102.131737	-14.996193	23.978407	102.343544	34.35397	-2.41458	101.855553	36.100761	47.780041	100.654625	35.2273655	22.6827305	101.255089	-65.2197515	25.2740835	103.431999
-14.108664	0.812034	101.669228	-14.448239	23.168982	101.457619	34.747078	-2.725007	100.384369	35.933678	47.257568	98.130142	35.340378	22.2662805	99.2572555	-64.236856	24.0716835	103.6579825
-14.990131	0.386634	101.609207	-14.185294	22.414818	101.038719	34.971825	-3.178606	99.722336	35.865181	46.712166	96.709335	35.418503	21.76678	98.2158355	-63.789091	23.062856	103.8616025
-15.784531	-0.010368	101.579575	-13.96666	21.681747	100.683487	35.093899	-3.69635	99.268654	35.765812	46.014614	95.497551	35.4298555	21.159132	97.3831025	-63.3631755	22.204362	103.9838715
-16.477808	-0.279289	101.49176	-13.820049	20.995388	100.383484	35.125084	-4.248645	98.908081	35.662418	45.394653	94.573563	35.393751	20.573004	96.740822	-63.033849	21.417772	104.026146
-17.268934	-0.451405	101.418304	-13.814531	20.453876	100.103401	35.026142	-4.733967	98.617149	35.627209	44.843166	93.807335	35.3266755	20.0545995	96.212242	-62.9557375	20.8531525	103.99456
-17.906864	-0.447994	101.291367	-13.806518	20.042753	99.8489	34.913471	-5.133243	98.346695	35.578674	44.378872	93.233681	35.2460725	19.6228145	95.790188	-62.8591085	20.4626915	103.907612
-18.555506	-0.380496	101.127647	-13.827448	19.760122	99.601334	34.781487	-5.404275	98.104652	35.564968	44.04763	92.838158	35.1732275	19.3216775	95.471405	-62.8281235	20.1985665	103.731263
-19.266373	-0.046444	100.690102	-13.866467	19.574869	99.231544	34.677227	-5.602315	97.855247	35.580288	43.840485	92.616287	35.1287575	19.119085	95.235767	-62.8616915	20.030653	103.227321
-19.585939	0.339052	100.244545	-13.858797	19.53569	98.975578	34.694809	-5.578614	97.705948	35.611176	43.95409	92.744217	35.1529925	19.187738	95.2250825	-62.8705865	19.883642	102.7260735
-19.763798	0.706889	99.59977	-13.879233	19.540947	98.682526	34.788414	-5.419631	97.538063	35.667046	44.225163	93.050499	35.22773	19.402766	95.294281	-62.986196	19.679128	102.070771
-20.116997	1.373031	98.745842	-13.895061	19.60845	98.270615	34.94965	-5.165126	97.224953	35.741512	44.661049	93.560539	35.345581	19.7479615	95.392746	-63.135703	19.4689385	101.148484
-20.234169	2.025661	97.646843	-13.871111	19.788641	97.726418	35.139332	-4.723071	96.667274	35.810925	45.254684	94.217422	35.4751285	20.2658065	95.442348	-63.2173505	19.3114755	100.010488
-20.295778	2.732462	96.591713	-13.772636	20.131147	97.130844	35.340843	-4.106701	95.98243	35.8321	45.956642	94.849724	35.5864715	20.9249705	95.416077	-63.1317435	19.3373235	98.845611
-20.339724	3.487237	95.468788	-13.61811	20.596323	96.516579	35.606159	-3.374444	95.323326	35.867775	46.71059	95.468628	35.736967	21.668073	95.395977	-62.973187	19.524573	97.637181
-20.150932	4.589375	94.166801	-13.246775	21.523012	95.750168	36.132252	-2.195758	94.590469	35.848404	47.796082	96.255844	35.990328	22.800162	95.4231565	-62.483878	20.245862	96.0771795
-19.948812	5.253249	93.538055	-12.969038	22.069332	95.423599	36.496799	-1.511468	94.374481	35.951691	48.434242	96.801125	36.224245	23.461387	95.587803	-62.162321	20.677277	95.259395
-19.729317	5.915679	92.942947	-12.73177	22.531204	95.186028	36.832935	-0.945566	94.22039	36.16584	48.926426	97.547791	36.4993875	23.99043	95.8840905	-61.9629275	21.071978	94.4879655
-19.618853	6.480972	92.38385	-12.516718	22.851568	94.952301	37.049603	-0.532815	94.162811	36.446907	49.265053	98.327812	36.748255	24.366119	96.2453115	-61.781691	21.337017	93.6592905
-19.498302	6.869216	91.803589	-12.318015	23.090393	94.679932	37.346687	-0.234067	93.936089	36.680855	49.532833	99.011475	37.013771	24.649383	96.473782	-61.649801	21.531403	92.886082
-19.365147	7.158619	91.30777	-12.119538	23.299597	94.415382	37.543026	0.107579	93.678894	36.86982	49.804733	99.462967	37.206423	24.956156	96.5709305	-61.445499	21.643038	92.2598335
-19.309879	7.422064	91.064041	-11.962692	23.495874	94.213974	37.671371	0.37949	93.562004	37.017563	50.038086	99.454376	37.344467	25.208788	96.50819	-61.269851	21.78296	91.919758
-19.290073	7.579718	90.928337	-11.700775	23.613539	93.876892	37.981792	0.431676	93.703934	37.176441	50.213993	98.812119	37.5791165	25.3228345	96.2580265	-60.9806665	21.9042435	91.4957575
-19.343384	7.562605	90.733482	-11.558102	23.514778	93.516655	38.225292	0.240274	93.845688	37.242622	50.156086	98.329132	37.733957	25.19818	96.08741	-60.850161	21.831376	90.9459
-19.409107	7.426528	90.466103	-11.419586	23.243011	93.092506	38.400322	-0.001227	94.00177	37.337826	49.971027	97.746643	37.869074	24.9849	95.8742065	-60.708246	21.501122	90.3108055
-19.528427	7.250349	90.190376	-11.254964	22.908855	92.634071	38.588799	-0.335667	94.153557	37.409359	49.706226	97.198013	37.999079	24.6852795	95.675785	-60.509007	21.1324305	89.592357
-19.717693	7.012707	89.961472	-11.047042	22.514488	92.237976	38.784679	-0.726729	94.380653	37.54974	49.35218	96.722198	38.1672095	24.3127255	95.5514255	-60.2612935	20.7162505	88.9245265
-19.926531	6.750089	89.828598	-10.815455	22.164745	91.944672	38.976067	-1.158501	94.623741	37.762337	48.3685	96.411041	38.369202	23.6049995	95.517391	-60.000112	20.7244905	88.371953
-20.151993	6.477915	89.766022	-10.544248	21.80254	91.772652	39.171532	-1.557398	94.743439	37.931915	48.53883	95.972023	38.5517235	23.490716	95.357731	-59.6402195	20.114364	88.187573
-20.531078	6.089207	89.63179	-10.172027	21.3979	91.620636	39.470085	-2.048588	94.813751	38.361965	48.094563	95.863304	38.916025	23.0229875	95.3385275	-59.260079	19.7728125	87.9027445
-20.82819	5.886921	89.496506	-9.973162	21.251133	91.564217	39.662132	-2.232562	94.831825	38.594124	47.916393	96.001183	39.128128	22.8419155	95.416504	-59.074452	19.6603505	87.71193
-21.139128	5.781789	89.340912	-9.827401	21.236126	91.529228	39.790516	-2.309549	94.833992	38.777531	47.849583	96.191086	39.2840235	22.770017	95.512539	-58.9388255	19.702235	87.545917
-21.619345	5.781977	89.201302	-9.704757	21.282694	91.498474	39.894764	-2.31185	94.830254	38.936417	47.8587	96.376976	39.4155905	22.773425	95.603615	-58.8251045	19.791963	87.393333
-22.097183	5.767253	89.108353	-9.629616	21.422478	91.533684	39.989254	-2.284026	94.753334	39.0606	47.911087	96.521172	39.524927	22.8135305	95.637253	-58.784159	20.0314255	87.430115
-22.752752	5.717242	89.179604	-9.565837	21.569851	91.635605	40.028519	-2.203689	94.658806	39.142418	47.991508	96.522079	39.5854685	22.8939095	95.5904425	-58.7171425	20.2457925	87.6807675
-23.41328	5.655618	89.294746	-9.541197	21.679352	91.745575	40.027958	-2.14727	94.689522	39.194225	48.041515	96.401207	39.6110915	22.9471225	95.5453645	-58.6934855	20.4115815	87.9457855
-24.466354	5.484291	89.705162	-9.591437	21.691093	91.940865	39.98394	-2.250288	94.902512	39.193363	47.943424	95.986534	39.5886515	22.846568	95.444523	-58.7715255	20.535618	88.437207
-25.264954	5.289141	90.149117	-9.632408	21.557955	92.149391	39.888969	-2.45436	95.153992	39.203678	47.716251	95.444778	39.5463235	22.6309455	95.299385	-58.8111395	20.4849645	88.999397
-26.115894	5.029601	90.866493	-9.688318	21.346102	92.436516	39.770344	-2.707234	95.408432	39.180622	47.383728	94.665993	39.475483	22.338247	95.0372125	-58.852119	20.353957	89.8358195
-26.952309	4.779883	91.811264	-9.764827	21.063168	92.849075	39.602501	-3.06149	95.661545	39.181702	46.337963	93.80703	39.3921015	21.6382365	94.7342875	-58.9217555	20.4880995	90.9638625
-27.91642	4.582573	93.16951	-9.840194	20.685516	93.450737	39.38876	-3.513706	95.986801	39.017178	46.277763	92.567871	39.202969	21.3820285	94.277336	-58.883357	19.9890035	92.624138
-28.827827	4.371724	94.745255	-9.949721	20.213518	94.214287	39.150738	-4.100271	96.382095	38.821686	45.504105	91.479668	38.986212	20.701917	93.9308815	-58.885654	19.725119	94.4976925
-29.762331	4.233479	96.312805	-10.132735	19.611464	95.055099	38.857193	-4.804157	96.88031	38.579742	44.623203	90.699051	38.7184675	19.909523	93.7896805	-58.9839375	19.313405	96.3205175
-31.092232	4.062315	98.280998	-10.523315	18.532726	96.263184	38.351105	-5.954563	97.748962	38.230785	43.273716	90.237625	38.290945	18.6595765	93.9932935	-59.337575	18.4058755	98.5330745
-31.997753	4.008614	99.171112	-10.815276	17.837067	96.948883	37.973289	-6.709095	98.302666	38.015923	42.499691	90.265549	37.994606	17.895298	94.2841075	-59.625158	17.778836	99.6136585
-32.741684	4.175287	99.824814	-11.09283	17.232134	97.487724	37.661423	-7.35502	98.699226	37.813938	41.862473	90.431915	37.7376805	17.2537265	94.5655705	-59.9233405	17.2105415	100.4098775
-33.595718	4.343699	100.273224	-11.318396	16.759356	97.888153	37.413071	-7.859045	98.92762	37.645126	41.415409	90.606316	37.5290985	16.778182	94.766968	-60.1658905	16.74053	101.009338
-34.277843	4.702242	100.557541	-11.469741	16.432163	98.196922	37.271873	-8.229574	98.97683	37.520496	41.103397	90.730118	37.3961845	16.4369115	94.853474	-60.3356665	16.4274145	101.54037
-34.803982	5.010412	100.995361	-11.542172	16.217035	98.461662	37.159313	-8.478377	98.964432	37.427567	40.871365	90.780983	37.29344	16.196494	94.8727075	-60.377784	16.237576	102.0506165
-35.20953	5.513067	101.305374	-11.574955	16.11993	98.748795	37.075417	-8.666871	98.988434	37.355564	40.718803	90.803619	37.2154905	16.025966	94.8960265	-60.3654005	16.213894	102.6015635
-35.760204	6.511165	101.86496	-11.688256	15.949352	99.268021	36.933025	-8.91705	99.12394	37.227612	40.556919	91.017296	37.0803185	15.8199345	95.070618	-60.4568305	16.0787695	103.465424
-36.079746	7.28711	102.118073	-11.848072	15.863921	99.637291	36.805168	-9.081143	99.245819	37.091141	40.471508	91.228119	36.9481545	15.6951825	95.236969	-60.6442985	16.0326595	104.037613
-36.302071	8.172214	102.462448	-12.073699	15.756043	99.979279	36.605816	-9.192782	99.27784	36.891876	40.432434	91.458885	36.748846	15.619826	95.3683625	-60.896244	15.89226	104.5901955
-36.466236	9.171964	102.634521	-12.325686	15.70496	100.284554	36.331863	-9.254744	99.194649	36.626354	40.416672	91.64325	36.4791085	15.580964	95.4189495	-61.1304805	15.828956	105.1501585
-36.556862	10.289905	102.76976	-12.539287	15.687267	100.525177	36.04697	-9.25645	99.118767	36.390358	40.44701	91.767845	36.218664	15.59528	95.443306	-61.297238	15.779254	105.607048
-36.557823	11.50988	102.73436	-12.740095	15.695992	100.625435	35.812752	-9.235699	99.042366	36.175076	40.490231	91.904861	35.993914	15.627266	95.4736135	-61.474104	15.764718	105.7772565
-36.467117	12.77372	102.462448	-12.899536	15.723279	100.58123	35.657207	-9.190666	98.925468	36.036514	40.60968	92.132538	35.8468605	15.709507	95.529003	-61.6459325	15.737051	105.633457
-36.308739	14.77618	101.620102	-13.255138	15.644906	100.276772	35.486042	-9.069473	98.710548	35.838264	40.86668	92.615402	35.662153	15.8986035	95.662975	-62.172429	15.3912085	104.890569
-36.147675	16.154436	100.836853	-13.549911	15.559636	99.897018	35.343178	-8.992936	98.496788	35.64397	41.061813	93.093964	35.493574	16.0344385	95.795376	-62.593396	15.0848335	103.99866
-35.8475	17.513067	99.891891	-13.899385	15.40201	99.430481	35.151054	-8.920525	98.178673	35.446671	41.236202	93.63945	35.2988625	16.1578385	95.9090615	-63.0976325	14.6461815	102.9519005
-35.514404	18.952236	99.12738	-14.262268	15.261342	99.018463	34.872673	-8.820927	97.81411	35.202236	41.387024	94.223312	35.0374545	16.2830485	96.018711	-63.5619905	14.2396355	102.018215
-35.074024	20.541557	98.648628	-14.584314	15.215456	98.718208	34.571907	-8.781403	97.478912	34.903294	41.487404	94.890053	34.7376005	16.3530005	96.1844825	-63.9062285	14.0779115	101.2519335
-34.625114	22.136377	98.291046	-14.925924	15.18405	98.569771	34.312416	-8.736997	97.227974	34.726921	41.613655	95.648193	34.5196685	16.438329	96.4380835	-64.3715165	13.929771	100.7014585
-34.149605	23.745295	98.243935	-15.249022	15.157633	98.550377	34.021358	-8.700836	97.056641	34.540474	41.716988	96.50634	34.280916	16.508076	96.7814905	-64.77896	13.80719	100.3192635
-33.271233	26.226166	98.433334	-15.723056	15.207249	98.707352	33.546207	-8.713411	96.84951	34.258881	41.714211	97.900986	33.902544	16.5004	97.375248	-65.348656	13.914098	100.039456
-32.636589	27.806345	98.794952	-16.066521	15.267299	98.89476	33.213493	-8.803849	96.7957	34.182739	41.720161	98.798325	33.698116	16.458156	97.7970125	-65.831158	14.076442	99.9925075
-31.957483	29.351017	99.245987	-16.420395	15.298351	99.146446	32.847839	-8.836082	96.754761	34.037766	41.678009	99.786148	33.4428025	16.4209635	98.2704545	-66.2835925	14.1757385	100.0224375
-31.261089	30.849447	99.899834	-16.741253	15.346138	99.480026	32.464596	-8.830831	96.722649	33.874207	41.651268	100.790321	33.1694015	16.4102185	98.756485	-66.6519075	14.2820575	100.203567
-30.589146	32.272724	100.698647	-17.079477	15.453696	99.910263	32.154392	-8.760625	96.699005	33.74052	41.710068	101.762917	32.947456	16.4747215	99.230961	-67.10641	14.4326705	100.589565
-29.828648	33.678986	101.494217	-17.391983	15.619956	100.367271	31.778214	-8.316437	96.841225	33.586102	41.782887	102.651154	32.682158	16.733225	99.7461895	-67.466124	14.506687	100.9883525
-29.002199	34.966484	102.359406	-17.695959	15.795109	100.778854	31.579029	-8.448179	96.770706	33.44352	41.896214	103.485741	32.5112745	16.7240175	100.1282235	-67.9031925	14.8662005	101.4294845
-27.775787	36.706631	103.473244	-18.168869	16.149151	101.325737	31.236891	-8.102458	96.758667	33.239105	41.629143	104.74234	32.237998	16.7633425	100.7505035	-68.575736	15.5349595	101.9009705
-27.055088	37.810707	104.173973	-18.349911	16.319859	101.529076	31.011909	-7.854443	96.805641	33.099461	41.767281	105.430969	32.055685	16.956419	101.118305	-68.755507	15.683299	101.939847
-26.181114	38.694798	104.764084	-18.570992	16.517155	101.770164	30.836361	-7.675636	96.91169	33.014858	42.408882	105.958786	31.9256095	17.366623	101.435238	-69.0675935	15.667687	102.10509
-25.171465	39.445297	105.118164	-18.77042	16.685019	101.985146	30.641895	-7.578998	97.090691	32.932491	42.507351	106.398392	31.787193	17.4641765	101.7445415	-69.328033	15.9058615	102.2257505
-24.371548	40.110485	105.471207	-18.988531	16.788828	102.165642	30.467781	-7.522993	97.342201	32.83625	42.554413	106.965981	31.6520155	17.51571	102.154091	-69.6290775	16.061946	102.177193
-23.357443	40.537857	105.815926	-19.149376	16.766191	102.343452	30.335415	-7.580346	97.601021	32.782112	42.478004	107.113983	31.5587635	17.448829	102.357502	-69.8575155	16.083553	102.329402
-22.555273	40.838745	106.049942	-19.357555	16.638983	102.458511	30.195757	-7.689898	97.870895	32.662514	41.897289	107.502556	31.4291355	17.1036955	102.6867255	-70.1442455	16.1742705	102.2302965
-21.183245	41.012192	106.22113	-19.747114	16.505844	102.590324	29.949041	-7.897146	98.323868	32.429199	42.224388	108.054474	31.18912	17.163621	103.189171	-70.683348	15.848067	101.991477
-20.257631	40.917789	106.363388	-19.942375	16.30234	102.613556	29.798777	-8.083074	98.76223	32.256985	42.088966	108.614731	31.027881	17.002946	103.6884805	-70.912631	15.601734	101.5386315
-19.491564	40.709576	106.529495	-20.222797	16.172762	102.799904	29.620781	-8.301624	99.416847	32.091286	41.945343	109.26738	30.8560335	16.8218595	104.3421135	-71.3016275	15.5236645	101.2576945
-18.631258	40.269825	106.759598	-20.547087	16.098238	103.123947	29.461977	-8.518359	100.313011	31.976765	41.812767	110.018562	30.719371	16.647204	105.1657865	-71.813545	15.549272	101.0821075
-17.856428	39.752697	107.079613	-20.920116	16.096205	103.597404	29.341135	-8.753872	101.391624	31.879875	41.67942	110.79985	30.610505	16.462774	106.095737	-72.450737	15.729636	101.099071
-17.188793	39.052055	107.541779	-21.249271	16.038441	104.180511	29.246965	-9.032509	102.55822	31.780642	41.541847	111.649704	30.5138035	16.254669	107.103962	-73.0123455	15.822213	101.25706
-16.600592	38.302353	107.964409	-21.619202	16.023401	104.801369	29.167923	-9.265665	103.690704	31.718094	41.369076	112.478348	30.4430085	16.0517055	108.084526	-73.6814125	15.9950965	101.518212
-15.708785	36.843666	108.539215	-22.069792	16.037754	105.744637	29.063177	-9.575365	105.296135	31.614784	41.209133	113.390564	30.3389805	15.816884	109.3433495	-74.4785645	16.258624	102.1459245
-15.235453	35.828842	108.822655	-22.273104	16.074572	106.318008	29.009274	-9.730188	106.191002	31.508879	41.167606	113.828125	30.2590765	15.718709	110.0095635	-74.8052845	16.430435	102.6264525
-14.689928	34.678207	108.922241	-22.397755	16.105301	106.790718	28.92897	-9.875551	106.957153	31.46677	41.171638	113.916122	30.19787	15.6480435	110.4366375	-74.99338	16.5625585	103.1447985
-14.304979	33.482075	108.822014	-22.465307	16.116564	107.137421	28.846403	-10.012301	107.670914	31.428116	41.111519	113.653091	30.1372595	15.549609	110.6620025	-75.0678735	16.683519	103.6128395
-13.854652	32.191978	108.479034	-22.488802	16.079258	107.373642	28.777521	-10.18174	108.302628	31.410774	41.002792	113.151039	30.0941475	15.410526	110.7268335	-75.0717515	16.74799	104.0204505
-13.515843	30.86311	108.077774	-22.422716	15.915617	107.461502	28.723776	-10.470464	108.823883	31.433388	40.784203	112.413147	30.078582	15.1568695	110.618515	-74.924014	16.6743645	104.304489
-13.220006	29.49704	107.584846	-22.329252	15.629205	107.466423	28.681044	-10.890209	109.276566	31.429682	40.424992	111.440323	30.055363	14.7673915	110.3584445	-74.713867	16.4910185	104.5744015
-12.909751	27.313562	106.71331	-22.107479	14.97545	107.336151	28.540581	-11.628203	109.641121	31.44623	39.63871	109.700539	29.9934055	14.0052535	109.67083	-74.2083635	15.9456465	105.001472
-12.75377	25.913465	106.210449	-21.943285	14.447202	107.180725	28.471464	-12.2364	109.654572	31.447359	38.969059	108.40374	29.9594115	13.3663295	109.029156	-73.8459815	15.5280745	105.332294
-12.68647	24.57896	105.705345	-21.83724	13.848184	106.966652	28.388668	-12.839462	109.588913	31.417269	38.213707	107.148758	29.9029685	12.6871225	108.3688355	-73.5774485	15.0092455	105.5644685
-12.653232	23.349525	105.210625	-21.760269	13.297464	106.721092	28.308273	-13.435216	109.45945	31.360172	37.498718	106.006958	29.8342225	12.031751	107.733204	-73.3547605	14.563177	105.70898
-12.701786	22.237341	104.8321	-21.727686	12.796309	106.459259	28.216961	-13.969458	109.289841	31.30332	36.885418	105.088066	29.7601405	11.45798	107.1889535	-73.2155125	14.134638	105.7295645
-12.796758	21.221777	104.496002	-21.72978	12.412137	106.183029	28.113741	-14.388098	109.071693	31.219557	36.385326	104.367088	29.666649	10.998614	106.7193905	-73.126209	13.82566	105.6466675
-12.957172	20.369205	104.188499	-21.716856	12.168615	105.930603	28.03064	-14.726017	108.801437	31.135365	36.029873	103.799034	29.5830025	10.651928	106.3002355	-73.0167145	13.685302	105.5609705
-13.172039	19.38699	103.909889	-21.760174	11.874308	105.612709	27.907825	-15.034534	108.33596	31.063471	35.639729	103.268303	29.485648	10.3025975	105.8021315	-73.005996	13.4460185	105.4232865
-13.315962	18.958099	103.877708	-21.725065	11.78712	105.485764	27.890148	-15.175017	108.032501	31.075176	35.544987	103.156723	29.482662	10.184985	105.594612	-72.932792	13.389255	105.376916
-13.485183	18.698381	103.863945	-21.686031	11.752774	105.37529	27.906116	-15.219175	107.711998	31.121086	35.55262	103.244141	29.513601	10.1667225	105.4780695	-72.885663	13.3388255	105.2725105
-13.653638	18.578497	103.884636	-21.641809	11.789505	105.309608	27.938026	-15.220201	107.345352	31.157583	35.605221	103.391792	29.5478045	10.19251	105.368572	-72.8314225	13.3865	105.250644
-13.804214	18.570681	103.91394	-21.590919	11.88892	105.263046	27.983337	-15.152703	107.073357	31.224108	35.700344	103.494415	29.6037225	10.2738205	105.283886	-72.7855605	13.5040195	105.242206
-13.961962	18.677593	103.92128	-21.515959	12.002778	105.250504	28.020412	-15.074179	106.80658	31.257814	35.824886	103.575279	29.639113	10.3753535	105.1909295	-72.671031	13.6302025	105.3100785
-14.10972	18.885952	103.946198	-21.446142	12.156412	105.293831	28.077412	-15.015128	106.572708	31.292093	35.877441	103.580582	29.6847525	10.4311565	105.076645	-72.5770365	13.8816675	105.511017
-14.323974	19.308481	103.976616	-21.276278	12.171093	105.365669	28.184383	-15.002605	106.277718	31.342787	35.955162	103.458572	29.763585	10.4762785	104.868145	-72.316141	13.8659075	105.863193
-14.450418	19.690678	103.968285	-21.163864	12.120562	105.409225	28.271732	-15.066915	106.023361	31.39052	35.925976	103.34507	29.831126	10.4295305	104.6842155	-72.158854	13.8115935	106.1342345
-14.573121	20.180922	103.881073	-21.032295	12.030556	105.397163	28.331549	-15.140568	105.742058	31.477198	35.819107	103.18161	29.9043735	10.3392695	104.461834	-71.9689635	13.7218425	106.332492
-14.61802	20.666224	103.839874	-20.908741	11.926956	105.360817	28.421806	-15.222364	105.372742	31.582293	35.719017	103.034019	30.0020495	10.2483265	104.2033805	-71.8195315	13.6055855	106.5182535
-14.636379	21.192129	103.774536	-20.747417	11.83914	105.309906	28.534233	-15.291349	104.961967	31.721983	35.62616	102.93795	30.128108	10.1674055	103.9499585	-71.622942	13.5108745	106.6698535
-14.618276	21.743729	103.755249	-20.607767	11.741977	105.278122	28.628162	-15.338649	104.509018	31.877485	35.548531	102.843651	30.2528235	10.104941	103.6763345	-71.4683575	13.379013	106.8799095
-14.64847	22.367504	103.765312	-20.402157	11.688135	105.248619	28.699034	-15.327933	103.964996	32.05143	35.474831	102.796402	30.375232	10.073449	103.380699	-71.179546	13.302821	107.116539
-14.615406	23.339489	103.817406	-20.16605	11.636492	105.168304	28.835094	-15.307529	103.14959	32.350029	35.46463	102.888489	30.5925615	10.0785505	103.0190395	-70.9246615	13.1944335	107.3175685
-14.588879	24.175821	103.844582	-20.025127	11.647511	105.112907	29.341322	-15.328537	102.557182	32.57169	35.501839	102.970352	30.956506	10.086651	102.763767	-71.00676	13.208371	107.462047
-14.48811	24.962215	103.887268	-19.949903	11.704869	105.017593	28.920433	-15.177321	102.442169	32.742641	35.567417	103.135025	30.831537	10.195048	102.788597	-70.731343	13.21469	107.246589
-14.36682	25.725163	103.939545	-19.866186	11.79516	104.997543	29.509214	-15.151098	101.937172	32.859982	35.700462	103.274605	31.184598	10.274682	102.6058885	-70.91697	13.315638	107.3891975
-14.208076	26.460733	103.960693	-19.801365	11.904582	104.968407	28.959045	-15.107756	102.00032	32.947144	35.818909	103.310692	30.9530945	10.3555765	102.655506	-70.5558245	13.4535875	107.281308
-14.114569	27.215666	103.9963	-19.728006	11.978726	104.962219	28.998158	-15.105273	101.816086	32.976486	35.852592	103.278305	30.987322	10.3736595	102.5471955	-70.443334	13.5837925	107.3772425
-13.924201	27.968016	104.020119	-19.650255	12.044566	104.967949	29.034657	-15.115822	101.680931	32.961639	35.91275	103.21814	30.998148	10.398464	102.4495355	-70.298658	13.690668	107.4863625
-13.620144	29.190355	103.948853	-19.481752	12.108764	104.925682	29.123714	-15.2363	101.672256	32.967907	36.004799	103.075089	31.0458105	10.3842495	102.3736725	-70.0093145	13.8332785	107.4776915
-13.295716	29.991674	103.946594	-19.330774	12.171564	104.90638	29.242998	-15.430875	101.758751	32.988503	36.083584	102.992401	31.1157505	10.3263545	102.375576	-69.7772985	14.0167735	107.437184
-12.933561	30.68738	103.977135	-19.265215	12.217588	104.9067	29.348179	-15.650209	101.888512	33.019947	36.153996	102.920403	31.184063	10.2518935	102.4044575	-69.714493	14.1832825	107.4089425
-12.583558	31.41807	104.035034	-19.171087	12.259264	104.897926	29.428091	-15.700582	101.899254	33.050304	36.250412	102.927719	31.2391975	10.274915	102.4134865	-69.5813715	14.243613	107.3823655
-12.201362	32.163601	104.188477	-19.034494	12.307594	104.93026	29.423151	-15.444853	101.708519	33.144657	36.327118	103.080261	31.283904	10.4411325	102.39439	-69.352892	14.1740555	107.46613
-11.75176	32.928871	104.38356	-18.947588	12.350921	105.019295	29.287594	-15.056716	101.460396	33.271591	36.44286	103.36084	31.2795925	10.693072	102.410618	-69.1747685	14.00877	107.627972
-11.252855	33.693447	104.640282	-18.881866	12.416722	105.116974	29.140642	-14.658798	101.193825	33.379307	36.47567	103.784012	31.2599745	10.908436	102.4889185	-69.0237065	13.925008	107.7450295
-10.476854	34.708908	105.089928	-18.845854	12.543285	105.250618	28.982199	-14.353074	101.100578	33.485966	36.428146	104.521454	31.2340825	11.037536	102.811016	-68.9257905	14.049034	107.69022
-9.952544	35.344143	105.379021	-18.82914	12.682289	105.346664	29.024282	-14.2293	101.165405	33.544819	36.463657	104.995598	31.2845505	11.1171785	103.0805015	-68.9428305	14.2473995	107.6128265
-9.430689	36.001358	105.684769	-18.800133	12.847519	105.465782	29.155615	-14.091995	101.283287	33.630016	36.585171	105.461754	31.3928155	11.246588	103.3725205	-68.9930815	14.44845	107.5590435
-8.799252	36.683613	105.952682	-18.738914	12.997036	105.586563	29.352165	-13.924901	101.399445	33.733524	36.753731	105.842422	31.5428445	11.414415	103.6209335	-69.0206725	14.579657	107.5521925
-8.148492	37.292015	106.144165	-18.685663	13.161206	105.642197	29.542997	-13.826275	101.51265	33.873222	36.93541	106.084183	31.7081095	11.5545675	103.7984165	-69.0794355	14.7678445	107.4859775
-7.470295	37.830856	106.270531	-18.613657	13.293687	105.664909	29.743216	-13.78161	101.568726	33.96701	37.108158	106.330299	31.855113	11.663274	103.9495125	-69.082427	14.9241	107.3803055
-6.816895	38.320549	106.421707	-18.55871	13.427051	105.673134	29.92835	-13.715752	101.526382	34.080811	37.272228	106.464256	32.0045805	11.778238	103.995319	-69.1220005	15.075864	107.350949
-5.835943	38.932674	106.525269	-18.423513	13.570343	105.68718	30.084068	-13.447491	101.405334	34.243305	37.539013	106.563057	32.1636865	12.045761	103.9841955	-69.0107125	15.094925	107.3901645
-5.148642	39.320282	106.645569	-18.334621	13.688791	105.748474	30.116983	-13.242134	101.317963	34.39735	37.705551	106.649841	32.2571665	12.2317085	103.983902	-68.9264085	15.1458735	107.513046
-4.40884	39.662426	106.787155	-18.241848	13.791908	105.834732	30.12817	-12.972013	101.263	34.531898	37.847889	106.827339	32.330034	12.437938	104.0451695	-68.81373	15.145878	107.6242945
-3.597962	39.884621	107.023201	-18.200455	13.936602	105.963943	30.131569	-12.678761	101.344681	34.636997	37.999649	107.133804	32.384283	12.660444	104.2392425	-68.785193	15.21276	107.6886435
-2.830189	40.047001	107.3918	-18.191175	14.135771	106.226135	30.259964	-12.430636	101.43322	34.705143	38.179985	107.688316	32.4825535	12.8746745	104.560768	-68.8649035	15.3968675	107.891502
-2.027133	40.088631	107.876373	-18.125908	14.371903	106.478729	30.454136	-12.256851	101.798882	34.635319	38.293106	108.45826	32.5447275	13.0181275	105.128571	-68.7965435	15.7256785	107.828887
-1.275426	40.07085	108.487274	-18.097801	14.580542	106.862053	30.693527	-12.049274	102.333954	34.594719	38.473747	109.372536	32.644123	13.2122365	105.853245	-68.839725	15.9488475	107.870861
-0.046871	39.898468	109.538231	-18.093124	14.909823	107.545174	31.078079	-11.743308	103.538322	34.817158	38.88496	111.065353	32.9476185	13.570826	107.3018375	-69.1338665	16.24882	107.7885105
0.834987	39.662357	110.271225	-18.014347	15.081	108.033546	31.353872	-11.5761	104.40419	35.008785	39.192059	112.222244	33.1813285	13.8079795	108.313217	-69.2100225	16.3540205	107.753875
1.659218	39.329224	110.940697	-18.009338	15.292518	108.604454	31.598282	-11.469605	105.228981	35.22879	39.45689	113.158844	33.413536	13.9936425	109.1939125	-69.432212	16.5913935	108.0149955
2.415143	38.960575	111.460388	-17.90453	15.416691	109.048012	31.832447	-11.379284	105.944763	35.466812	39.660362	113.867699	33.6496295	14.140539	109.906231	-69.4586895	16.692843	108.189793
3.121155	38.52042	111.890266	-17.798653	15.543792	109.457397	32.069473	-11.289742	106.57476	35.696934	39.78923	114.42791	33.8832035	14.249744	110.501335	-69.4805095	16.83784	108.413459
3.809582	38.034184	112.117477	-17.747398	15.679333	109.8675	32.277096	-11.215984	107.225891	35.943283	39.91473	114.849236	34.1101895	14.349373	111.0375635	-69.6049855	17.009293	108.6974365
4.516901	37.458347	112.331985	-17.652233	15.77683	110.230804	32.469749	-11.210085	107.873795	36.145618	39.983006	115.159348	34.3076835	14.3864605	111.5165715	-69.6121495	17.1671995	108.9450365
5.405764	36.45533	112.685081	-17.647846	15.834962	110.69014	32.73872	-11.204549	108.778778	36.415775	40.009796	115.666901	34.5772475	14.4026235	112.2228395	-69.8729395	17.2673005	109.1574405
5.889672	35.767231	113.002884	-17.691282	15.858076	110.978851	32.888176	-11.202534	109.352158	36.591946	39.980885	116.084358	34.740061	14.3891755	112.718258	-70.122625	17.3269765	109.239444
6.434045	35.010437	113.364136	-17.677488	15.824835	111.257195	32.993652	-11.209507	109.906258	36.747238	39.923923	116.645363	34.870445	14.357208	113.2758105	-70.225421	17.292462	109.2385795
6.892791	34.184982	113.856544	-17.761669	15.920052	111.644218	33.065582	-11.179204	110.422394	36.958046	39.882504	117.334702	35.011814	14.35165	113.878548	-70.535152	17.488454	109.409888
7.301532	33.302219	114.434013	-17.798502	16.001488	112.000885	33.096684	-11.083847	110.903015	37.166828	39.877659	118.104149	35.131756	14.396906	114.503582	-70.72876	17.60607	109.498188
7.645354	32.383251	115.056969	-17.807043	16.115353	112.359413	33.143192	-11.018708	111.346756	37.374065	39.887733	118.851746	35.2586285	14.4345125	115.099251	-70.8727145	17.7961935	109.619575
7.929847	31.510471	115.511154	-17.799156	16.315331	112.70034	33.190479	-10.946078	111.758026	37.586655	39.958237	119.513008	35.388567	14.5060795	115.635517	-70.986879	18.1245825	109.765163
8.29681	29.955276	115.943336	-17.680281	16.625109	113.100159	33.29805	-10.734758	112.150574	37.869881	40.124928	120.181747	35.5839655	14.695085	116.1661605	-70.9445275	18.555133	110.0341575
8.472819	28.933805	116.102432	-17.673315	16.943014	113.349625	33.360378	-10.575162	112.337784	38.036243	40.297253	120.424095	35.6983105	14.8610455	116.3809395	-71.0449405	19.0249825	110.3183105
8.599879	27.920744	116.087639	-17.458302	17.144369	113.457397	33.4291	-10.421191	112.485245	38.158722	40.454178	120.476135	35.793911	15.0164935	116.48069	-70.710515	19.2722445	110.434104
8.716314	26.750851	115.958527	-17.482679	17.422462	113.602974	33.513931	-10.284373	112.646294	38.258598	40.602177	120.353485	35.8862645	15.158902	116.4998895	-70.8516225	19.686022	110.7060585
8.749426	25.581751	115.770653	-17.348568	17.629539	113.590012	33.576687	-10.169525	112.848869	38.326912	40.772423	120.084381	35.9517995	15.301449	116.466625	-70.6489355	19.957629	110.713399
8.719661	24.397308	115.440262	-17.318501	17.799673	113.515724	33.606606	-10.107779	113.071785	38.365288	40.867241	119.632744	35.985947	15.379731	116.3522645	-70.622949	20.219615	110.6791835
8.683227	23.135422	114.992615	-17.256855	17.866404	113.270203	33.609421	-10.068552	113.213242	38.284233	40.921513	119.028389	35.946827	15.4264805	116.1208155	-70.460537	20.3063275	110.4195905
8.458575	21.128248	114.129242	-17.171268	17.851547	112.698677	33.552437	-10.141236	112.941101	38.053646	40.975758	117.612038	35.8030415	15.417261	115.2765695	-70.1455775	20.285833	110.1207845
8.231601	19.865215	113.282898	-17.112633	17.865376	112.153992	33.473164	-10.182867	112.456444	37.872723	40.968105	116.415405	35.6729435	15.392619	114.4359245	-69.8982095	20.338133	109.8720595
7.983776	18.572287	112.337852	-17.067732	17.840796	111.499573	33.393051	-10.248536	111.675011	37.671803	40.987934	115.069962	35.532427	15.369699	113.3724865	-69.667891	20.311893	109.6266595
7.684204	17.259415	111.249939	-16.955296	17.824171	110.753426	33.316494	-10.304118	110.745728	37.495487	40.979771	113.661911	35.4059905	15.3378265	112.2038195	-69.3165825	20.3105155	109.3030325
7.364199	16.058855	110.265839	-16.829779	17.873428	110.029968	33.22224	-10.322521	109.816742	37.398384	40.866302	112.422607	35.310312	15.2718905	111.1196745	-68.96987	20.4749655	108.9402615
6.992171	14.912362	109.532669	-16.746912	17.953327	109.470238	33.088669	-10.342488	109.104744	37.388443	40.790142	111.41272	35.238556	15.223827	110.258732	-68.73238	20.682827	108.681744
6.565928	13.709052	108.950996	-16.628807	18.110088	108.981705	32.934704	-10.366162	108.577751	37.406654	40.773472	110.631439	35.170679	15.203655	109.604595	-68.428293	21.016521	108.358815
5.880537	12.143061	108.307838	-16.62895	18.47451	108.389153	32.629467	-10.228946	107.908836	37.416229	40.810711	109.835899	35.022848	15.2908825	108.8723675	-68.280748	21.6581375	107.9059385
5.363724	11.19789	107.947525	-16.651014	18.768866	108.005501	32.433479	-10.080843	107.522926	37.412281	40.924644	109.49324	34.92288	15.4219005	108.508083	-68.224908	22.1158315	107.502919
4.836825	10.204226	107.587448	-16.683752	19.07168	107.644722	32.267262	-9.871669	107.145355	37.39333	41.035141	109.262894	34.830296	15.581736	108.2041245	-68.1978	22.561624	107.0853195
4.313027	9.346313	107.291412	-16.688381	19.382576	107.306038	32.157574	-9.671391	106.809471	37.409206	41.184433	109.127655	34.78339	15.756521	107.968563	-68.160152	23.008631	106.643513
3.772526	8.542611	106.959808	-16.654058	19.661762	106.982925	32.107971	-9.448399	106.483932	37.455051	41.345833	109.059647	34.781511	15.948717	107.7717895	-68.089627	23.374807	106.1940605
3.242095	7.704321	106.605446	-16.592007	19.867538	106.632004	32.109894	-9.219724	106.155983	37.51487	41.488846	109.078011	34.812382	16.134561	107.616997	-67.996396	23.600515	105.647011
2.690295	6.896364	106.203163	-16.486403	20.115353	106.27655	32.168724	-9.017377	105.793617	37.570702	41.719402	109.06559	34.869713	16.3510125	107.4296035	-67.842519	23.8796935	105.1234965
1.883874	5.798075	105.552582	-16.262728	20.440804	105.659378	32.298412	-8.69899	105.331779	37.639484	42.016518	108.929863	34.968948	16.658764	107.130821	-67.494404	24.222844	104.187935
1.333665	5.059357	105.024078	-16.103687	20.677666	105.189857	32.427971	-8.497199	104.985474	37.674156	42.246922	108.728027	35.0510635	16.8748615	106.8567505	-67.2584375	24.4804705	103.5229635
0.723323	4.348379	104.475365	-15.949596	20.887093	104.624893	32.574379	-8.364965	104.795181	37.707119	42.478081	108.38932	35.140749	17.056558	106.5922505	-67.039941	24.717628	102.6575355
0.142103	3.639372	103.950836	-15.790936	21.119667	104.03389	32.739891	-8.303212	104.648254	37.729813	42.645428	107.939468	35.234852	17.171108	106.293861	-66.816724	25.068226	101.773919
-0.520732	2.955525	103.450272	-15.644903	21.275108	103.445518	32.908245	-8.264385	104.565788	37.758072	42.798077	107.434273	35.3331585	17.266846	106.0000305	-66.6229645	25.28337	100.8910055
-1.185942	2.265241	103.035675	-15.4582	21.316273	102.925301	33.063812	-8.34987	104.617516	37.786148	42.872066	106.898026	35.42498	17.261098	105.757771	-66.34138	25.371448	100.092831
-1.927976	1.551581	102.754761	-15.338184	21.339752	102.535919	33.171989	-8.49203	104.720215	37.818588	42.900146	106.464363	35.4952885	17.204058	105.592289	-66.1716565	25.475446	99.479549
-3.056947	0.570985	102.493492	-15.139241	21.243923	102.149689	33.228161	-8.507311	104.66523	37.945194	42.973709	106.212982	35.5866775	17.233199	105.439106	-65.8651595	25.254647	98.860272
-3.901274	-0.021369	102.301346	-15.033269	21.200581	101.957298	33.172424	-8.4582	104.62339	38.049038	43.017735	106.108002	35.610731	17.2797675	105.365696	-65.677269	25.1213945	98.5489
-4.776773	-0.577005	102.034821	-14.943004	21.191622	101.726959	33.160393	-8.35972	104.439354	38.09951	43.104824	106.008446	35.6299515	17.372552	105.2239	-65.5159595	25.010692	98.230018
-5.687456	-1.061897	101.718811	-14.876704	21.239216	101.500145	33.201973	-8.228566	104.162727	38.101933	43.235214	105.862831	35.651953	17.503324	105.012779	-65.405361	24.975108	97.987511
-6.603439	-1.435683	101.410782	-14.818048	21.335827	101.272675	33.284607	-8.115035	103.910194	38.102539	43.418957	105.723167	35.693573	17.651961	104.8166805	-65.329669	25.019693	97.7286695
-7.588462	-1.791204	101.080109	-14.72767	21.438967	101.084518	33.358021	-7.910838	103.681816	38.107883	43.628155	105.639473	35.732952	17.8586585	104.6606445	-65.188292	25.0192755	97.5083915
-8.614859	-2.098614	100.783707	-14.630135	21.547934	100.914452	33.405952	-7.633981	103.460869	38.15979	43.843521	105.548347	35.782871	18.10477	104.504608	-65.043141	24.991098	97.324296
-10.168556	-2.512177	100.355255	-14.480111	21.670784	100.600838	33.484112	-7.331412	103.201973	38.10844	44.284203	105.418373	35.796276	18.4763955	104.310173	-64.756498	24.8651725	96.891503
-11.204576	-2.771573	99.999557	-14.342937	21.703573	100.356102	33.561832	-7.213252	102.995277	38.157715	44.40382	105.14209	35.8597735	18.595284	104.0686835	-64.5456475	24.811862	96.6435205
-12.405158	-2.996066	99.714653	-14.207667	21.671396	100.137619	33.644451	-7.127281	102.71804	38.190781	44.460228	104.791985	35.917616	18.6664735	103.7550125	-64.33295	24.6763185	96.5202255
-13.521149	-3.247242	99.474739	-14.0284	21.572048	99.92511	33.717255	-7.123457	102.476395	38.252888	44.403259	104.420746	35.9850715	18.639901	103.4485705	-64.0418715	24.504195	96.4016495
-14.710443	-3.404368	99.319664	-13.88877	21.444935	99.76812	33.772312	-7.189845	102.290176	38.329704	44.282959	104.045868	36.051008	18.546557	103.168022	-63.828548	24.343313	96.368218
-15.995306	-3.573124	99.310455	-13.792179	21.26576	99.639725	33.772217	-7.338018	102.161156	38.379436	44.07214	103.552505	36.0758265	18.367061	102.8568305	-63.6601845	24.164459	96.4226195
-17.301826	-3.704739	99.412254	-13.740852	21.102961	99.514114	33.676617	-7.526821	102.116219	38.352043	43.776806	102.907333	36.01433	18.1249925	102.511776	-63.496034	24.0809295	96.516452
-19.215471	-3.799092	99.688744	-13.838008	20.774397	99.360992	33.368259	-7.843738	101.927162	38.222111	43.234104	101.647278	35.795185	17.695183	101.78722	-63.471201	23.853611	96.934764
-20.633467	-3.764182	99.947701	-13.991512	20.447033	99.275032	33.028553	-8.090317	101.79641	38.031921	42.822964	100.840172	35.530237	17.3663235	101.318291	-63.513261	23.5277425	97.231773
-22.045773	-3.721884	100.164162	-14.203742	20.043676	99.258682	32.678898	-8.335026	101.694275	37.824425	42.475704	100.499702	35.2516615	17.070339	101.0969885	-63.6591455	23.017013	97.4203755
-23.383139	-3.597782	100.361397	-14.441657	19.562069	99.302979	32.316051	-8.631432	101.604065	37.6334	42.318787	100.420044	34.9747255	16.8436775	101.0120545	-63.8580395	22.2804605	97.5939035
-24.774609	-3.401691	100.519501	-14.673551	19.05308	99.415962	32.006165	-9.017694	101.511292	37.53381	42.165897	100.328087	34.7699875	16.5741015	100.9196895	-64.1170895	21.5320585	97.9122345
-26.081705	-3.097489	100.664223	-14.896667	18.61541	99.52478	31.802931	-9.307409	101.442924	37.34893	42.029865	100.313744	34.5759305	16.361228	100.878334	-64.3692645	20.869592	98.171226
-27.295023	-2.721934	100.660835	-15.061325	18.270758	99.607353	31.686794	-9.487113	101.421532	37.085144	41.922157	100.320419	34.385969	16.217522	100.8709755	-64.508619	20.323994	98.3437305
-29.043221	-1.902778	100.418793	-15.274358	17.892851	99.528152	31.629881	-9.576028	101.414452	36.651928	41.907173	100.316666	34.1409045	16.1655725	100.865559	-64.6896205	19.6201295	98.190745
-30.216419	-1.284342	100.086617	-15.350781	17.716105	99.369476	31.687042	-9.560278	101.373756	36.441509	41.997246	100.316299	34.0642755	16.218484	100.8450275	-64.7658375	19.213726	97.8939245
-31.298128	-0.538584	99.616432	-15.400595	17.60614	99.141457	31.785101	-9.518064	101.287865	36.275906	42.149773	100.339714	34.0305035	16.3158545	100.8137895	-64.8316935	18.8964255	97.4691245
-32.300213	0.287633	99.035553	-15.389679	17.56995	98.86013	31.910654	-9.484666	101.21608	36.178925	42.339142	100.410721	34.0447895	16.427238	100.8134005	-64.8241475	18.712662	96.9068595
-33.371284	1.162338	98.370674	-15.303773	17.53676	98.536552	32.070194	-9.455031	101.108131	36.139168	42.562294	100.458893	34.104681	16.5536315	100.783512	-64.712227	18.5198885	96.289592
-34.310783	2.1686	97.674599	-15.193995	17.603224	98.137833	32.296097	-9.393088	100.75309	36.104107	42.828316	100.507736	34.200102	16.717614	100.630413	-64.588092	18.488834	95.645253
-35.271255	3.18445	97.028061	-15.048718	17.723888	97.785309	32.565857	-9.254042	100.224052	36.073814	43.129463	100.483261	34.3198355	16.9377105	100.3536565	-64.4172715	18.5100655	95.2169615
-36.667618	4.858913	96.64875	-14.796302	18.051737	97.468094	32.948441	-8.833635	99.363876	35.984077	43.658066	100.16787	34.466259	17.4122155	99.765873	-64.058863	18.6912585	95.170315
-37.604771	6.031593	96.946358	-14.625388	18.292164	97.568245	33.095154	-8.460096	98.896996	35.912693	43.942593	99.724045	34.5039235	17.7412485	99.3105205	-63.7546995	18.8430795	95.8259695
-38.537388	7.228171	97.769035	-14.542643	18.484509	97.966011	33.144142	-8.190551	98.644836	35.784378	44.094276	99.195709	34.46426	17.9518625	98.9202725	-63.549546	19.0171555	97.0117495
-39.397251	8.402887	98.941002	-14.554904	18.500601	98.661919	33.06813	-8.074521	98.578575	35.564648	44.104122	98.783302	34.316389	18.0148005	98.6809385	-63.426197	18.9864015	98.6428995
-40.231453	9.643692	100.310013	-14.672826	18.406525	99.536835	32.915253	-8.087217	98.641876	35.237213	44.033039	98.576065	34.076233	17.972911	98.6089705	-63.421885	18.840139	100.4646995
-41.09045	10.822932	101.832497	-14.873592	18.191416	100.532578	32.652954	-8.14889	98.766953	34.858913	43.921242	98.599014	33.7559335	17.886176	98.6829835	-63.5031175	18.496656	102.3821725
-41.764374	12.031737	103.228226	-15.118957	17.977432	101.53215	32.296898	-8.160574	98.903038	34.434528	43.815186	98.8377	33.365713	17.827306	98.870369	-63.603627	18.127558	104.193931
-42.641216	13.908119	104.969337	-15.347688	17.643524	102.817787	31.830914	-8.015914	98.989235	33.896923	43.731617	99.427582	32.8639185	17.8578515	99.2084085	-63.5592945	17.4291965	106.4271655
-43.120224	15.164956	105.603638	-15.449625	17.453941	103.331635	31.661684	-7.863647	98.98819	33.66222	43.674274	99.889084	32.661952	17.9053135	99.438637	-63.561202	17.0025685	107.224633
-43.492744	16.466118	105.787086	-15.518527	17.345484	103.546692	31.720505	-7.694319	98.916847	33.572899	43.684559	100.36763	32.646702	17.99512	99.6422385	-63.683756	16.695848	107.4511455
-43.826702	17.767611	105.792427	-15.557567	17.246651	103.589058	31.834198	-7.509168	98.839958	33.555367	43.767334	100.788925	32.6947825	18.129083	99.8144415	-63.8099165	16.364219	107.3636745
-43.961605	19.079556	105.768036	-15.568397	17.24308	103.632675	31.893734	-7.252258	98.768814	33.477638	43.846954	101.091705	32.685686	18.297348	99.9302595	-63.82248	16.188812	107.3350905
-44.013863	20.463943	105.790619	-15.611945	17.296719	103.677406	31.94507	-6.991776	98.662537	33.367523	43.975521	101.361023	32.6562965	18.4918725	100.01178	-63.8801865	16.1015655	107.343032
-43.988155	21.781412	105.806305	-15.69842	17.310753	103.691887	31.95541	-6.76954	98.583145	33.262047	44.178482	101.614334	32.6087285	18.704471	100.0987395	-64.0055685	15.917035	107.2850345
-43.709511	23.714338	105.912758	-15.86199	17.305176	103.762856	31.900269	-6.485824	98.456413	33.044609	44.442238	102.062668	32.472439	18.978207	100.2595405	-64.196419	15.632145	107.2661715
-43.433479	24.966734	106.148018	-15.994292	17.210711	103.90036	31.818592	-6.346969	98.33934	32.885105	44.568821	102.438751	32.3518485	19.110926	100.3890455	-64.3404325	15.310496	107.4116745
-43.022892	26.135424	106.410072	-16.12944	17.131441	104.037964	31.700405	-6.260149	98.206123	32.755093	44.651104	102.850723	32.227749	19.1954775	100.528423	-64.486629	15.0674045	107.547505
-42.422703	27.301636	106.601418	-16.211683	17.024759	104.152657	31.594776	-6.198691	98.072968	32.68763	44.678532	103.267715	32.141203	19.2399205	100.6703415	-64.564569	14.8095975	107.6349725
-41.795353	28.430447	106.731247	-16.257334	16.941355	104.190208	31.528616	-6.177241	97.935677	32.716743	44.677624	103.689468	32.1226795	19.2501915	100.8125725	-64.6373475	14.6325185	107.5678435
-41.037426	29.4088	106.825569	-16.276781	16.815073	104.214073	31.513107	-6.239607	97.84288	32.787975	44.640465	104.079567	32.150541	19.200429	100.9612235	-64.704103	14.429717	107.4669225
-40.09866	30.398304	106.855057	-16.240433	16.698036	104.252831	31.531086	-6.327174	97.879402	32.905148	44.550095	104.420364	32.218117	19.1114605	101.149883	-64.698983	14.2846115	107.355779
-38.61853	31.745247	106.796013	-16.315308	16.527697	104.341415	31.660154	-6.52172	98.186348	33.016705	44.367989	104.944351	32.3384295	18.9231345	101.5653495	-64.9690455	14.1322595	107.1174805
-37.537796	32.504471	106.667877	-16.406368	16.39912	104.382942	31.715441	-6.756299	98.592339	33.021114	44.199978	105.331459	32.3682775	18.7218395	101.961899	-65.1810135	14.0764005	106.803985
-36.407696	33.193649	106.509422	-16.543785	16.176609	104.40937	31.756031	-7.044696	99.0662	33.040329	43.95982	105.704079	32.39818	18.457562	102.3851395	-65.48575	13.895656	106.4336005
-35.200928	33.806442	106.261398	-16.652988	15.86826	104.373322	31.80925	-7.410966	99.475166	33.04055	43.68977	106.03862	32.4249	18.139402	102.756893	-65.730876	13.597118	105.989751
-33.908714	34.24361	105.989037	-16.77034	15.49236	104.325844	31.892813	-7.822484	99.777924	33.019039	43.341007	106.253639	32.455926	17.7592615	103.0157815	-65.996606	13.2254585	105.6359065
-32.479553	34.67202	105.836472	-16.784077	15.105239	104.276154	31.949499	-8.278768	100.006248	33.028229	42.941589	106.371651	32.488864	17.3314105	103.1889495	-66.057018	12.8790675	105.3633585
-31.089418	34.944233	105.670502	-16.801113	14.706267	104.257133	31.973406	-8.74706	100.257782	33.125553	42.467438	106.519875	32.5494795	16.860189	103.3888285	-66.1517055	12.552345	105.1254375
-28.876972	35.336842	105.478302	-16.745514	14.038247	104.275764	31.93297	-9.532073	100.710632	33.348751	41.701595	106.842133	32.6408605	16.084761	103.7763825	-66.1318885	11.991733	104.7751455
-27.177319	35.395329	105.234978	-16.745348	13.612723	104.321243	31.914291	-10.117008	101.078323	33.565338	41.248722	107.123314	32.7398145	15.565857	104.1008185	-66.2305105	11.659589	104.5416675
-25.576178	35.428833	105.084465	-16.776163	13.173553	104.402962	31.859674	-10.714028	101.594223	33.76273	40.814075	107.45134	32.811202	15.0500235	104.5227815	-66.363528	11.2970825	104.2831425
-23.855247	35.475742	105.085968	-16.815136	12.785634	104.578712	31.829596	-11.289087	102.170441	34.007488	40.387802	107.949387	32.918542	14.5493575	105.059914	-66.548814	11.0219105	104.09751
-22.329086	35.416298	105.177483	-16.982313	12.519256	104.748428	31.814533	-11.804315	102.84613	34.187077	40.018116	108.532806	33.000805	14.1069005	105.689468	-66.965431	10.9316115	103.807388
-20.581223	35.322712	105.257164	-17.135174	12.28179	104.949722	31.779045	-12.24266	103.583656	34.367485	39.748745	109.354744	33.073265	13.7530425	106.4692	-67.343613	10.8105375	103.430244
-19.038542	35.286816	105.523705	-17.322012	12.12003	105.137886	31.760811	-12.616499	104.411873	34.604385	39.643082	110.404861	33.182598	13.5132915	107.408367	-67.826622	10.7267685	102.867405
-16.656258	35.047878	105.961655	-17.682178	12.103621	105.23484	31.881111	-12.961942	105.508026	34.909164	39.636086	112.281708	33.3951375	13.337072	108.894867	-68.7594935	10.87017	101.574813
-15.157432	34.89687	106.377922	-17.919615	12.208119	105.250015	32.013775	-13.029556	105.94796	35.081711	39.740257	113.578812	33.547743	13.3553505	109.763386	-69.386973	11.0608875	100.736644
-13.668333	34.643574	106.872429	-18.069019	12.385354	105.278435	32.131924	-12.969362	106.274261	35.231339	39.925575	114.699898	33.6816315	13.4781065	110.4870795	-69.8196695	11.2926015	100.0697905
-12.217796	34.383877	107.37587	-18.125502	12.720573	105.367493	32.265961	-12.756637	106.44455	35.388332	40.095505	115.565491	33.8271465	13.669434	111.0050205	-70.0781505	11.771712	99.7299655
-10.831326	34.06369	107.77681	-18.136297	13.105901	105.555679	32.383942	-12.443636	106.502869	35.580765	40.241283	116.092537	33.9823535	13.8988235	111.297703	-70.2549475	12.3129785	99.813655
-9.457264	33.67997	108.049049	-18.027315	13.519489	105.781364	32.405834	-12.139295	106.712936	35.786201	40.453411	116.302406	34.0960175	14.157058	111.507671	-70.1506475	12.88192	100.055057
-8.18633	33.172188	108.247612	-17.945206	13.896	106.027153	32.390316	-11.906572	106.959496	36.012856	40.605396	116.428528	34.201586	14.349412	111.694012	-70.091998	13.442588	100.360294
-6.485172	32.237774	108.538208	-17.844162	14.264059	106.359802	32.357738	-11.778912	107.239426	36.32296	40.662159	116.601692	34.340349	14.4416235	111.920559	-70.028673	14.0864945	100.799045
-5.463988	31.450159	108.694565	-17.811459	14.427135	106.530693	32.311325	-11.793073	107.391014	36.479851	40.675686	116.674004	34.395588	14.4413065	112.032509	-70.018506	14.4129635	101.028877
-4.522955	30.62635	108.722305	-17.824778	14.525761	106.633591	32.19902	-11.795167	107.47348	36.557846	40.673321	116.628685	34.378433	14.439077	112.0510825	-70.027989	14.612445	101.2160995
-3.717097	29.701094	108.699165	-17.880295	14.648602	106.765678	32.041607	-11.841898	107.53257	36.567474	40.612438	116.459915	34.3045405	14.38527	111.9962425	-70.0651305	14.911934	101.5351135
-2.958195	28.723421	108.609215	-17.956806	14.73248	106.944046	31.832779	-11.937613	107.669762	36.551994	40.529865	116.150986	34.1923865	14.296126	111.910374	-70.1059985	15.168834	101.977718
-2.318534	27.644894	108.598396	-18.100292	14.799253	107.199524	31.590397	-12.095051	107.898369	36.522572	40.412731	115.816345	34.0564845	14.15884	111.857357	-70.2570685	15.439666	102.541691
-1.75687	26.514431	108.623886	-18.231419	14.750772	107.371414	31.325748	-12.330019	108.200111	36.475895	40.203114	115.543655	33.9008215	13.9365475	111.871883	-70.3636595	15.5649965	102.870945
-1.120707	24.713526	108.601746	-18.481321	14.61597	107.680748	30.873165	-12.77452	108.778763	36.365654	39.863029	115.090004	33.6194095	13.5442545	111.9343835	-70.5820515	15.6876855	103.4271125
-0.773143	23.454313	108.59021	-18.681767	14.481693	107.872795	30.609407	-13.095689	109.041687	36.254398	39.559429	114.771545	33.4319025	13.23187	111.906616	-70.7954365	15.731516	103.838974
-0.43155	22.199944	108.544388	-18.757147	14.271071	107.936584	30.362282	-13.48231	109.183189	36.149899	39.235527	114.436409	33.2560905	12.8766085	111.809799	-70.7703845	15.6655335	104.063369
-0.198367	20.950848	108.414909	-18.82921	14.080064	107.991707	30.095486	-13.812372	109.237778	36.048183	38.963432	114.00206	33.0718345	12.57553	111.619919	-70.7302545	15.584598	104.363495
0.01647	19.714975	108.227959	-18.897505	13.966579	107.98378	29.866177	-14.115739	109.206116	35.962017	38.70932	113.557732	32.914097	12.2967905	111.381924	-70.709107	15.6363675	104.585636
0.159312	18.497631	108.09053	-18.851282	13.859274	107.931114	29.675112	-14.371298	109.216652	35.858673	38.481556	113.097954	32.7668925	12.055129	111.157303	-70.4694565	15.663419	104.704925
0.308591	17.348394	107.974136	-18.998657	13.814953	107.916367	29.546585	-14.528106	109.283806	35.768982	38.318043	112.742355	32.6577835	11.8949685	111.0130805	-70.6550975	15.7349375	104.8196535
0.336964	15.741009	107.862236	-19.010332	13.690898	107.688499	29.491011	-14.683575	109.332932	35.653183	38.159264	112.589668	32.572097	11.7378445	110.9613	-70.592761	15.6439515	104.415698
0.335175	14.691207	107.733856	-19.06381	13.628097	107.491684	29.480774	-14.726446	109.257111	35.593952	38.110043	112.6026	32.537363	11.6917985	110.9298555	-70.664983	15.5643955	104.0535125
0.229495	13.710385	107.617546	-19.136198	13.645491	107.285881	29.43182	-14.69036	109.061066	35.547466	38.09362	112.545349	32.489643	11.70163	110.8032075	-70.762039	15.589352	103.7685545
0.10481	12.785103	107.457413	-19.195404	13.759056	107.131943	29.351929	-14.644961	108.779633	35.499878	38.099228	112.38446	32.4259035	11.7271335	110.5820465	-70.8167115	15.7909785	103.6818395
-0.134424	11.929125	107.320633	-19.302467	13.913552	107.055367	29.205973	-14.613968	108.568718	35.477032	38.073547	112.150574	32.3415025	11.7297895	110.359646	-70.9464365	16.0973145	103.751088
-0.38767	11.083344	107.192825	-19.365444	14.06298	106.979904	29.026688	-14.610765	108.445534	35.414268	38.016342	111.866631	32.220478	11.7027885	110.1560825	-70.951366	16.4231715	103.8037255
-0.704759	10.279031	107.201729	-19.433519	14.243111	107.013824	28.799984	-14.639802	108.428749	35.334084	37.953327	111.52092	32.067034	11.6567625	109.9748345	-70.934072	16.8294595	104.0528135
-1.292419	9.206575	107.33712	-19.603685	14.431808	107.242073	28.46553	-14.779173	108.612396	35.270847	37.734558	111.06958	31.8681885	11.4776925	109.840988	-71.0755585	17.3859235	104.643158
-1.728533	8.542132	107.476929	-19.645279	14.461247	107.330551	28.243214	-14.909267	108.838715	35.228722	37.585114	110.863457	31.735968	11.3379235	109.851086	-71.026526	17.5845705	104.810016
-2.216744	7.932087	107.574249	-19.666096	14.418699	107.404091	28.097231	-15.036546	108.985519	35.167892	37.428726	110.718498	31.6325615	11.19609	109.8520085	-70.9647535	17.641308	104.9561735
-2.720416	7.391047	107.603477	-19.70064	14.367981	107.442139	28.019487	-15.167318	109.024872	35.078766	37.296116	110.634659	31.5491265	11.064399	109.8297655	-70.9504065	17.671563	105.0545125
-3.199382	6.92639	107.584213	-19.710325	14.337976	107.4375	27.961006	-15.258889	108.944595	34.996094	37.212757	110.545441	31.47855	10.976934	109.745018	-70.8992	17.699018	105.129982
-3.676724	6.573351	107.495239	-19.713934	14.341502	107.393944	27.932123	-15.260249	108.716049	34.932117	37.145443	110.467064	31.43212	10.942597	109.5915565	-70.859988	17.740407	105.1963315
-4.180248	6.318148	107.350792	-19.679691	14.391451	107.291618	27.948767	-15.214437	108.346962	34.871368	37.158794	110.389481	31.4100675	10.9721785	109.3682215	-70.7694495	17.8107235	105.2150145
-4.911636	6.101373	106.949593	-19.688843	14.619555	107.118797	27.99469	-14.979882	107.468033	34.766567	37.364155	110.323547	31.3806285	11.1921365	108.89579	-70.7583145	18.0469735	105.341804
-5.413976	6.076144	106.599068	-19.576357	14.826838	106.909286	28.02914	-14.682452	106.669739	34.68758	37.560547	110.307709	31.35836	11.4390475	108.488724	-70.511074	18.2146285	105.329848
-5.920245	6.110097	106.176353	-19.594297	15.181732	106.749054	28.021202	-14.285514	105.754761	34.585999	37.831001	110.265228	31.3036005	11.7727435	108.0099945	-70.4921945	18.5907205	105.4881135
-6.456785	6.236484	105.749298	-19.512913	15.560584	106.601189	28.032204	-13.772343	104.785713	34.491356	38.144707	110.233925	31.26178	12.186182	107.509819	-70.287606	18.934986	105.692559
-6.944279	6.427525	105.394974	-19.439787	16.014524	106.536041	28.043476	-13.205056	103.797462	34.427696	38.501324	110.271164	31.235586	12.648134	107.034313	-70.11516	19.380914	106.037769
-7.467221	6.642888	105.102814	-19.342506	16.490231	106.513191	28.050842	-12.627236	102.858337	34.337788	38.871174	110.289421	31.194315	13.121969	106.573879	-69.879327	19.858493	106.452503
-7.929357	6.885913	104.877762	-19.275621	16.99087	106.53894	28.037897	-12.087414	102.087128	34.260071	39.224789	110.22068	31.148984	13.5686875	106.153904	-69.700226	20.4130525	106.923976
-8.645945	7.13395	104.657684	-19.202242	17.62261	106.55304	27.967527	-11.429086	101.322426	34.071568	39.739403	110.011002	31.0195475	14.1551585	105.666714	-69.4240315	21.0900615	107.439366
-9.105656	7.247552	104.509613	-19.206757	17.978031	106.526375	27.880556	-11.098392	100.912132	33.902294	39.999454	109.756592	30.891425	14.450531	105.334362	-69.304939	21.505531	107.718388
-9.542344	7.323832	104.349152	-19.190237	18.137342	106.462204	27.781286	-10.892036	100.565514	33.742146	40.174675	109.412407	30.761716	14.6413195	104.9889605	-69.14219	21.6333645	107.9354475
-9.965021	7.317808	104.121193	-19.227112	18.261976	106.276978	27.682724	-10.753798	100.194633	33.521317	40.304626	109.071365	30.6020205	14.775414	104.632999	-69.0562445	21.748538	107.920957
-10.321268	7.226621	103.859184	-19.211685	18.30912	106.037689	27.637201	-10.687683	99.901543	33.332554	40.382248	108.79216	30.4848775	14.8472825	104.3468515	-68.9082475	21.7709575	107.7285265
-10.636816	7.115152	103.552376	-19.240252	18.310169	105.677704	27.637148	-10.676853	99.662254	33.215645	40.478333	108.577599	30.4263965	14.90074	104.1199265	-68.9069005	21.719598	107.2354815
-10.888749	6.976064	103.221466	-19.227892	18.271435	105.325279	27.670891	-10.66229	99.479774	33.139069	40.507515	108.33123	30.40498	14.9226125	103.905502	-68.860764	21.6202575	106.745056
-11.176024	6.739475	102.728584	-19.165922	18.217821	104.73037	27.795527	-10.686357	99.266693	33.091919	40.548698	108.054497	30.443723	14.9311705	103.660595	-68.775567	21.5044715	105.800145
-11.316936	6.573808	102.443146	-19.092611	18.17211	104.446243	27.859806	-10.670222	99.033318	33.132095	40.553242	107.987473	30.4959505	14.94151	103.5103955	-68.6811725	21.40271	105.3820905
-11.407434	6.364147	102.250496	-18.938871	18.174181	104.335579	27.906237	-10.643216	98.847023	33.219513	40.541996	107.899513	30.562875	14.94939	103.373268	-68.440617	21.398972	105.29789
-11.471627	6.122376	102.140343	-18.852436	18.246895	104.26915	27.949133	-10.581088	98.710197	33.346252	40.578861	107.888344	30.6476925	14.9988865	103.2992705	-68.3525645	21.4949035	105.2390295
-11.540074	5.890056	102.095078	-18.761585	18.330524	104.278496	28.046263	-10.491206	98.609032	33.485382	40.686829	107.92469	30.7658225	15.0978115	103.266861	-68.2889925	21.5632365	105.290131
-11.624811	5.610351	102.020218	-18.664175	18.466797	104.26104	28.167814	-10.380383	98.548264	33.574234	40.805923	107.960251	30.871024	15.21277	103.2542575	-68.199374	21.720824	105.2678225
-11.663782	5.277378	101.854958	-18.557987	18.604116	104.169357	28.307793	-10.210495	98.443893	33.656265	40.927837	107.951561	30.982029	15.358671	103.197727	-68.098003	21.849561	105.140987
-11.652267	4.604646	101.484283	-18.310665	18.792599	103.996422	28.536766	-9.951958	98.134796	33.848507	41.117451	107.96772	31.1926365	15.5827465	103.051258	-67.8139665	22.0024515	104.941586
-11.638902	4.127182	101.201836	-18.134785	18.918169	103.886009	28.681601	-9.726251	97.865143	34.007172	41.248852	108.001366	31.3443865	15.7613005	102.9332545	-67.6139565	22.0750375	104.8387635
-11.646129	3.601213	101.017311	-17.968868	19.118877	103.833023	28.814548	-9.497972	97.636597	34.191383	41.394489	108.018639	31.5029655	15.9482585	102.827618	-67.4407015	22.2894955	104.838428
-11.587043	2.991416	100.862869	-17.828592	19.263666	103.773628	28.979229	-9.339731	97.613342	34.353985	41.574287	107.895027	31.666607	16.117278	102.7541845	-67.323791	22.410054	104.7930715
-11.550246	2.297011	100.904785	-17.688904	19.369352	103.708969	29.212835	-9.246638	97.866867	34.420567	41.770153	107.469177	31.816701	16.2617575	102.668022	-67.194509	22.4769465	104.749916
-11.462418	1.448638	100.975868	-17.535612	19.396454	103.511276	29.620605	-9.217785	98.376808	34.423046	41.869713	106.592712	32.0218255	16.325964	102.48476	-67.0930495	22.466944	104.537792
-11.30792	0.468254	101.124573	-17.348713	19.228422	103.087852	30.126947	-9.278657	99.123573	34.291668	41.829639	105.502068	32.2093075	16.275491	102.3128205	-66.9067335	22.181353	103.8628835
-11.125046	-1.074236	101.509521	-17.168056	18.554358	102.322479	30.892265	-9.707275	100.76162	33.987732	41.461189	104.284378	32.4399985	15.876957	102.522999	-66.7761105	21.231759	102.121959
-11.027495	-2.151875	101.759186	-17.07638	17.876595	101.88755	31.220987	-10.211769	101.80806	33.870506	40.915272	103.789459	32.5457465	15.3517515	102.7987595	-66.6985065	20.4014385	100.9763405
-10.925363	-3.223896	101.913963	-16.971176	17.120535	101.512024	31.375324	-10.794811	102.600418	33.923721	40.262806	103.447845	32.6495225	14.7339975	103.0241315	-66.5918745	19.5070725	99.9999165
-10.870574	-4.153969	101.94812	-16.899004	16.454773	101.128113	31.466076	-11.297993	103.346504	34.048851	39.698383	103.302994	32.7574635	14.200195	103.324749	-66.5554715	18.709351	98.931477
-10.871078	-4.965427	101.945473	-16.885309	15.965854	100.767502	31.557053	-11.668901	103.907288	34.125092	39.38652	103.357574	32.8410725	13.8588095	103.632431	-66.6116905	18.0728985	97.902573
-10.955997	-5.662743	101.970245	-16.854641	15.620393	100.405632	31.702122	-11.89085	104.42009	34.169716	39.240231	103.409111	32.935919	13.6746905	103.9146005	-66.645201	17.5660955	96.8966635
-11.083239	-6.254385	101.976242	-16.826101	15.419708	100.103699	31.817038	-11.968758	104.90564	34.20969	39.202946	103.313637	33.013364	13.617094	104.1096385	-66.665566	17.222322	96.0977595
-11.315788	-6.968512	101.849327	-16.732111	15.282619	99.698517	32.002483	-11.966427	105.240738	34.235455	39.227058	103.241577	33.118969	13.6303155	104.2411575	-66.583191	16.9349225	95.1558765
-11.53676	-7.338654	101.521599	-16.642223	15.302213	99.454185	32.103241	-11.896156	105.221733	34.352821	39.357338	103.381935	33.228031	13.730591	104.301834	-66.512477	16.873835	94.606536
-11.769607	-7.558171	101.030029	-16.507235	15.429664	99.22113	32.200974	-11.755816	104.880615	34.554264	39.60791	103.698257	33.377619	13.926047	104.289436	-66.392089	16.933281	94.152824
-12.013832	-7.663796	100.445602	-16.316307	15.663277	99.059517	32.386585	-11.513179	104.307625	34.767586	39.953796	104.05587	33.5770855	14.2203085	104.1817475	-66.2096995	17.1062455	93.9372865
-12.254982	-7.612591	99.902657	-16.054049	16.03933	98.98024	32.649029	-11.118541	103.670952	35.005482	40.397148	104.34024	33.8272555	14.6393035	104.005596	-65.9353535	17.4393565	93.954884
-12.545556	-7.468924	99.474831	-15.756053	16.515524	98.946541	33.012039	-10.609052	103.100143	35.2421	40.93153	104.506004	34.1270695	15.161239	103.8030735	-65.6391755	17.869809	94.0900085
-12.935443	-7.223983	99.131271	-15.434581	16.974548	98.890129	33.41415	-10.086354	102.657227	35.463028	41.458557	104.494942	34.438589	15.6861015	103.5760845	-65.307751	18.2629945	94.2041735
-13.625598	-6.943401	98.595825	-14.965251	17.423197	98.626228	33.942318	-9.533973	102.203133	35.72364	42.001045	104.300758	34.832979	16.233536	103.2519455	-64.763481	18.612858	94.0005105
-14.108254	-6.77222	98.259102	-14.665632	17.458933	98.359619	34.271969	-9.372972	102.000359	35.925114	42.154625	104.097366	35.0985415	16.3908265	103.0488625	-64.4298055	18.5270395	93.6703755
-14.637528	-6.643743	97.892136	-14.378214	17.333075	98.073547	34.559608	-9.393245	101.720322	36.10218	42.152493	103.809097	35.330894	16.379624	102.7647095	-64.087322	18.286526	93.3823845
-15.153461	-6.413212	97.505013	-14.021765	17.104336	97.780838	34.823864	-9.466011	101.333809	36.299438	42.031002	103.431366	35.561651	16.2824955	102.3825875	-63.605181	17.9261765	93.1790885
-15.749166	-6.204307	97.039322	-13.702579	16.918385	97.50354	35.128819	-9.509667	100.839233	36.499756	41.932297	103.068436	35.8142875	16.211315	101.9538345	-63.2194455	17.625455	93.0532455
-16.336914	-5.884932	96.656975	-13.401922	16.850134	97.268364	35.414371	-9.468449	100.34169	36.674461	41.93568	102.731445	36.044416	16.2336155	101.5365675	-62.84826	17.4666525	93.0001605
-16.946724	-5.513114	96.513054	-13.075506	16.880043	97.162994	35.739662	-9.374577	99.867668	36.826809	42.018269	102.297058	36.2832355	16.321846	101.082363	-62.4342475	17.43824	93.243625
-17.891779	-4.772552	97.046074	-12.563972	17.052395	97.437927	36.143108	-9.283945	99.605431	37.130215	42.047768	101.276573	36.6366615	16.3819115	100.441002	-61.7646055	17.7228785	94.434852
-18.689575	-4.241528	97.695679	-12.248275	17.101326	97.835258	36.346951	-9.368136	99.716827	37.302464	41.906517	100.612045	36.8247075	16.2691905	100.164436	-61.3212575	17.9334615	95.50608
-19.412643	-3.712637	98.306015	-11.995337	17.057081	98.252502	36.455837	-9.536494	99.810699	37.446125	41.698761	100.189545	36.950981	16.0811335	100.000122	-60.941655	18.0330285	96.504882
-20.165453	-3.1903	98.624023	-11.868555	16.946402	98.511436	36.490166	-9.702344	99.814461	37.59903	41.556862	100.044266	37.044598	15.927259	99.9293635	-60.781708	17.965545	97.0935085
-20.701107	-2.754096	98.501999	-11.777173	16.842443	98.603668	36.492203	-9.765473	99.707886	37.728035	41.51252	100.079094	37.110119	15.8735235	99.89349	-60.664465	17.8113625	97.313846
-21.630054	-1.869111	98.35273	-11.709605	16.795952	98.581261	36.529099	-9.701506	99.513504	37.800392	41.600452	100.253502	37.1647455	15.949473	99.883503	-60.5839555	17.642431	97.279019
-22.272928	-1.14352	97.981499	-11.648113	16.836891	98.46022	36.62146	-9.536652	99.269363	37.873665	41.792694	100.543617	37.2475625	16.128021	99.90649	-60.5437885	17.545761	97.01395
-23.228241	0.047068	97.229317	-11.530541	17.108982	98.148384	36.88739	-9.074545	98.871086	37.96011	42.304985	101.129791	37.42375	16.61522	100.0004385	-60.484832	17.602744	96.2963295
-23.857662	0.949979	96.695953	-11.379135	17.410137	97.893562	37.11232	-8.66206	98.633842	38.047501	42.698853	101.414909	37.5799105	17.0183965	100.0243755	-60.3381805	17.8018775	95.7627485
-24.410561	1.89973	96.090538	-11.227437	17.752144	97.543465	37.350563	-8.266557	98.375526	38.176327	43.083382	101.571449	37.763445	17.4084125	99.9734875	-60.218319	18.0958755	95.1134425
-25.005468	2.803054	95.517227	-11.044136	18.078161	97.130165	37.570461	-7.91242	98.066261	38.278767	43.447773	101.571098	37.924614	17.7676765	99.8186795	-60.012886	18.3886455	94.4416505
-25.563108	3.674309	94.925133	-10.835276	18.381527	96.708054	37.756767	-7.594824	97.694687	38.340317	43.763607	101.450813	38.048542	18.0843915	99.57275	-59.719094	18.6786625	93.843358
-26.115105	4.638281	94.307999	-10.686901	18.641125	96.274521	37.889614	-7.270978	97.316238	38.430561	44.044422	101.381859	38.1600875	18.386722	99.3490485	-59.5338895	18.895528	93.1999935
-26.730431	5.570171	93.605072	-10.567732	18.899622	95.809105	37.988377	-6.992842	97.030121	38.541481	44.333271	101.414612	38.264929	18.6702145	99.2223665	-59.400393	19.1290295	92.3958435
-27.614487	6.896049	92.595123	-10.443727	19.283806	95.108032	38.112312	-6.585787	96.681175	38.677147	44.779285	101.535835	38.3947295	19.096749	99.108505	-59.2821835	19.470863	91.107559
-28.256596	7.73686	92.037117	-10.348441	19.551495	94.707047	38.20126	-6.30506	96.415649	38.732452	45.075729	101.491165	38.466856	19.3853345	98.953407	-59.163738	19.7176555	90.460687
-28.864342	8.628063	91.731956	-10.257808	19.801764	94.418625	38.257332	-6.039197	96.202301	38.789608	45.330437	101.218201	38.52347	19.64562	98.710251	-59.039086	19.957908	90.126999
-29.642141	9.437644	91.665085	-10.159925	20.037659	94.281944	38.27037	-5.844218	96.10598	38.800282	45.504341	100.696098	38.535326	19.8300615	98.401039	-58.855176	20.2452565	90.162849
-30.388441	10.181061	92.05101	-10.13096	20.192301	94.345734	38.252621	-5.776403	96.112289	38.731247	45.50703	99.864059	38.491934	19.8653135	97.988174	-58.753854	20.5192885	90.703294
-31.180828	10.881972	92.772568	-10.141221	20.206518	94.638603	38.128307	-5.839749	96.229424	38.543682	45.380199	98.920074	38.3359945	19.770225	97.574749	-58.6184365	20.642811	91.702457
-31.976822	11.559168	93.688698	-10.244225	20.080917	95.104126	37.885063	-6.074133	96.458641	38.35244	45.117805	98.087486	38.1187515	19.521836	97.2730635	-58.6072015	20.639998	92.9351885
-33.257465	12.598694	95.053322	-10.533665	19.666842	95.886055	37.413651	-6.541336	96.7397	37.943192	44.568546	97.026611	37.6784215	19.013605	96.8831555	-58.7457515	20.320079	94.8889545
-34.042858	13.274437	95.94706	-10.755296	19.361584	96.329918	37.087341	-6.839825	96.785698	37.590511	44.206306	96.373459	37.338926	18.6832405	96.5795785	-58.849518	20.0399275	96.0802575
-34.811111	13.955402	96.695313	-11.009786	19.037571	96.723824	36.733627	-7.10428	96.821579	37.256641	43.873207	95.740829	36.995134	18.3844635	96.281204	-59.014706	19.6906785	97.166444
-35.545261	14.754555	97.355858	-11.26595	18.772406	97.091118	36.404507	-7.38663	96.9086	36.888847	43.555359	95.225807	36.646677	18.0843645	96.0672035	-59.178577	19.4604475	98.1150325
-36.22842	15.615913	97.944107	-11.527253	18.511459	97.451996	36.119293	-7.618241	97.011719	36.579075	43.264664	94.844017	36.349184	17.8232115	95.927868	-59.40369	19.1997065	98.976124
-36.802208	16.502882	98.464134	-11.760053	18.253801	97.803185	35.837357	-7.837105	97.110382	36.306587	42.995461	94.587357	36.071972	17.579178	95.8488695	-59.592078	18.928424	99.7575005
-37.354191	17.435268	98.890717	-12.02408	18.048952	98.121178	35.559883	-8.01357	97.158623	36.032249	42.813892	94.455246	35.796066	17.400161	95.8069345	-59.844226	18.697743	100.4354215
-37.982487	19.10631	99.613754	-12.334878	17.830996	98.631821	35.194351	-8.169521	97.027946	35.627098	42.634136	94.378571	35.4107245	17.2323075	95.7032585	-60.0804805	18.4296845	101.5603835
-38.245705	20.243744	100.159706	-12.479861	17.755863	99.021759	35.001484	-8.152884	96.863029	35.369556	42.647507	94.411331	35.18552	17.2473115	95.63718	-60.145242	18.2644145	102.406338
-38.392101	21.47168	100.657593	-12.593982	17.716597	99.383682	34.854839	-8.050256	96.70433	35.111351	42.762993	94.526138	34.983095	17.3563685	95.615234	-60.171059	18.0768255	103.15213
-38.448647	22.851944	101.001831	-12.724979	17.776199	99.661934	34.752472	-7.903141	96.594795	34.867714	42.944168	94.668564	34.810093	17.5205135	95.6316795	-60.260051	18.0318845	103.6921885
-38.408157	24.202915	101.194939	-12.847395	17.880205	99.811943	34.690491	-7.710235	96.457504	34.616657	43.143463	94.772606	34.653574	17.716614	95.615055	-60.348364	18.043796	104.008831
-38.283005	25.601509	101.26619	-12.965881	18.009192	99.837105	34.628483	-7.502582	96.260338	34.380409	43.379383	94.821487	34.504446	17.9384005	95.5409125	-60.436208	18.0799835	104.1332975
-38.046574	27.117147	101.07621	-13.088423	18.180641	99.740692	34.515072	-7.283164	96.057167	34.201355	43.626186	94.877998	34.3582135	18.171511	95.4675825	-60.5350595	18.189771	104.0138015
-37.556816	29.364651	100.593864	-13.365986	18.476864	99.416458	34.242172	-6.922498	95.737762	33.971054	44.048111	95.044029	34.106613	18.5628065	95.3908955	-60.838585	18.3909215	103.4420205
-37.061455	30.88574	100.227859	-13.576057	18.646986	99.169685	34.048996	-6.6718	95.514946	33.783447	44.295643	95.226837	33.9162215	18.8119215	95.3708915	-61.0683355	18.4820505	102.9684785
-36.510899	32.49823	99.896118	-13.838398	18.855305	98.946457	33.800106	-6.406877	95.365425	33.610363	44.60424	95.512306	33.7052345	19.0986815	95.4388655	-61.3820305	18.6119285	102.4540485
-35.895847	34.038227	99.706909	-14.101115	19.070778	98.815002	33.570976	-6.158209	95.23661	33.417309	44.881214	95.801331	33.4941425	19.3615025	95.5189705	-61.6963725	18.7800535	102.1110335
-35.148796	35.626511	99.721016	-14.398644	19.243765	98.797661	33.329731	-5.915832	95.091103	33.164967	45.167473	96.124146	33.247349	19.6258205	95.6076245	-62.044637	18.8617095	101.9876975
-34.31567	37.198761	99.774147	-14.725074	19.401833	98.816879	33.080856	-5.68962	94.966118	32.93079	45.434143	96.508492	33.005823	19.8722615	95.737305	-62.455971	18.9314045	101.896453
-33.373623	38.695923	99.944862	-15.039468	19.5312	98.849747	32.876072	-5.445446	94.800858	32.660736	45.697166	97.008934	32.768404	20.12586	95.904896	-62.84734	18.93654	101.794598
-31.892481	40.888252	100.209717	-15.475623	19.750416	98.850983	32.519962	-4.949511	94.507042	32.237392	46.17749	98.097923	32.378677	20.6139895	96.3024825	-63.329923	18.8868425	101.3994835
-30.792078	42.313377	100.399506	-15.793652	19.942705	98.817719	32.271801	-4.539932	94.405197	32.01976	46.514732	99.078575	32.1457805	20.9874	96.741886	-63.7330845	18.89801	100.893552
-29.618246	43.716003	100.664124	-16.100161	20.234089	98.801399	32.058884	-4.087404	94.358444	31.900232	46.907444	100.263908	31.979558	21.41002	97.311176	-64.17988	19.058158	100.291622
-28.3549	45.022846	100.927246	-16.364449	20.601309	98.808792	31.896454	-3.663224	94.5019	31.932196	47.308487	101.593826	31.914325	21.8226315	98.047863	-64.643223	19.3799865	99.569721
-26.986742	46.304897	101.175217	-16.669468	21.035261	98.878693	31.731384	-3.324795	94.950226	32.139912	47.66637	102.94738	31.935648	22.1707875	98.948803	-65.274584	19.8997345	98.808583
-25.75316	47.488155	101.467476	-16.950594	21.475414	99.062088	31.610212	-3.08849	95.725098	32.389328	47.940781	104.262146	31.99977	22.4261455	99.993622	-65.900958	20.5246825	98.130554
-24.393515	48.536816	101.843353	-17.272123	21.898464	99.349976	31.543133	-2.966344	96.774567	32.610161	48.116215	105.625603	32.076647	22.5749355	101.200085	-66.620893	21.2219925	97.499867
-22.357828	49.842781	102.778732	-17.772766	22.367508	100.044037	31.500954	-2.795841	98.459938	32.81424	48.381767	107.939323	32.157597	22.792963	103.1996305	-67.703129	21.942053	96.8884435
-21.064915	50.520199	103.643127	-18.123507	22.639017	100.613342	31.470173	-2.716789	99.56366	32.943008	48.545761	109.489265	32.2065905	22.914486	104.5264625	-68.4536045	22.363548	96.7002215
-19.744743	51.053852	104.656578	-18.408899	22.853893	101.27858	31.462633	-2.626059	100.538742	33.087303	48.707626	110.976456	32.274968	23.0407835	105.757599	-69.092766	22.6670025	96.799561
-18.497093	51.411907	105.748116	-18.618761	23.137531	102.014519	31.468252	-2.429857	101.407265	33.239983	48.920208	112.354454	32.3541175	23.2451755	106.8808595	-69.5916395	23.0298865	97.1481785
-17.329458	51.727982	106.873611	-18.759493	23.465168	102.822662	31.587973	-2.26382	102.18676	33.455406	49.112446	113.540359	32.5216895	23.424313	107.8635595	-70.0406755	23.506023	97.7817645
-16.125755	51.835369	107.885719	-18.850384	23.804802	103.55648	31.745842	-2.117637	102.856697	33.677856	49.30014	114.592346	32.711849	23.5912515	108.7245215	-70.412617	24.0183525	98.3884385
-15.021953	51.89399	108.662071	-18.858927	24.122873	104.157173	31.838984	-1.919455	103.423096	33.871288	49.50518	115.439201	32.855136	23.7928625	109.4311485	-70.57299	24.4528835	98.8831975
-13.321106	51.669849	109.432671	-18.831274	24.577475	104.831245	31.904646	-1.615696	104.028793	34.146042	49.743065	116.206024	33.025344	24.0636845	110.1174085	-70.687892	25.0912655	99.5450815
-12.288162	51.361866	109.663963	-18.811443	24.815115	105.167816	31.927681	-1.530459	104.396057	34.291588	49.874916	116.448631	33.1096345	24.1722285	110.422344	-70.7325205	25.4580015	99.913288
-11.337977	50.952816	109.778275	-18.816271	25.012281	105.502007	31.900597	-1.493438	104.788414	34.404125	49.930428	116.553703	33.152361	24.218495	110.6710585	-70.784903	25.806067	100.3329555
-10.48601	50.379025	109.826424	-18.836555	25.170963	105.848602	31.782368	-1.512267	105.233994	34.492931	49.934387	116.568222	33.1376495	24.21106	110.901108	-70.8107595	26.130866	100.796096
-9.687922	49.645679	109.849457	-18.953674	25.210997	106.199394	31.63574	-1.670403	105.716957	34.526505	49.904957	116.519081	33.0811225	24.117277	111.118019	-70.9884705	26.304717	101.280769
-8.995136	48.768711	109.758087	-19.120953	25.173548	106.560837	31.388325	-1.893054	106.256355	34.480087	49.778244	116.33847	32.934206	23.942595	111.2974125	-71.176112	26.404501	101.8242615
-8.393017	47.805786	109.616814	-19.372652	25.106031	106.930939	31.089651	-2.180548	106.839561	34.348721	49.611576	116.011024	32.719186	23.715514	111.4252925	-71.46449	26.496548	102.4365855
-7.62657	46.195953	109.264984	-19.790571	24.834892	107.424103	30.4858	-2.718076	107.820251	34.043961	49.224709	115.37442	32.2648805	23.2533165	111.5973355	-71.8460225	26.4164675	103.2508705
-7.258069	45.022003	108.983826	-20.095226	24.585346	107.643974	30.046007	-3.158645	108.477852	33.801529	48.854435	114.884743	31.923768	22.847895	111.6812975	-72.11422	26.322797	103.6066505
-6.917391	43.763813	108.61554	-20.365852	24.284081	107.760048	29.610786	-3.64399	109.072601	33.518162	48.473064	114.330658	31.564474	22.414537	111.7016295	-72.296178	26.153625	103.8184665
-6.617685	42.491985	108.265045	-20.669735	23.9662	107.765182	29.181232	-4.116443	109.480347	33.278759	48.115795	113.764885	31.2299955	21.999676	111.622616	-72.5694655	25.932724	103.907748
-6.397171	41.202538	107.787582	-20.845707	23.605801	107.574501	28.780729	-4.540811	109.70224	33.003277	47.706795	113.133224	30.892003	21.582992	111.417732	-72.583417	25.62861	103.73127
-6.229355	39.910984	107.329056	-21.019653	23.184433	107.303787	28.468307	-4.988277	109.768723	32.724236	47.349133	112.516418	30.5962715	21.180428	111.1425705	-72.6355775	25.188438	103.4650035
-6.126717	38.635986	106.891045	-21.189659	22.816292	106.937874	28.213612	-5.401979	109.635719	32.453548	47.034229	111.99572	30.33358	20.816125	110.8157195	-72.712898	24.816459	103.0600285
-6.070929	36.815372	106.182846	-21.415285	22.29018	106.20462	27.813213	-5.903017	109.113632	32.002953	46.592403	111.270752	29.908083	20.344693	110.192192	-72.738653	24.235667	102.217048
-6.117785	35.659523	105.728821	-21.670479	22.061085	105.871773	27.556822	-6.140233	108.618973	31.670397	46.329151	110.67852	29.6136095	20.094459	109.6487465	-72.9545675	24.027711	102.0947995
-6.253466	34.547268	105.334435	-21.871529	21.945957	105.634285	27.269386	-6.298666	108.233429	31.334818	46.096096	109.951904	29.302102	19.898715	109.0926665	-73.04516	23.993199	102.1759035
-6.418357	33.469646	105.060509	-22.079281	21.819628	105.483139	26.980734	-6.450112	107.926178	31.017509	45.841549	109.268845	28.9991215	19.6957185	108.5975115	-73.1576835	23.9435375	102.3687665
-6.622737	32.472507	104.75341	-22.31864	21.662748	105.321632	26.671032	-6.60723	107.63298	30.629408	45.515079	108.615532	28.65022	19.4539245	108.124256	-73.2875	23.8715715	102.519008
-6.905092	31.515425	104.433739	-22.481695	21.498283	105.132996	26.318047	-6.801232	107.385826	30.246895	45.152206	107.849396	28.282471	19.175487	107.617611	-73.245861	23.821079	102.648381
-7.190342	30.562397	104.09787	-22.676912	21.30299	104.955521	26.000425	-7.067981	107.148537	29.882135	44.790638	107.122192	27.94128	18.8613285	107.1353645	-73.295104	23.7446515	102.7756775
-7.657508	29.214764	103.605606	-22.931522	20.886868	104.662338	25.637774	-7.510639	106.914352	29.384644	44.195148	106.126038	27.511209	18.3422545	106.520195	-73.374253	23.4314815	102.804481
-7.971162	28.406424	103.261292	-23.115435	20.533661	104.384995	25.435236	-7.804367	106.725182	29.122829	43.827896	105.454956	27.2790325	18.0117645	106.090069	-73.5099025	23.0555575	102.679921
-8.337353	27.701595	102.910484	-23.287313	20.262543	104.078865	25.236681	-8.060787	106.485519	28.805992	43.496506	104.812363	27.0213365	17.7178595	105.648941	-73.5959625	22.8072265	102.508789
-8.677091	27.147802	102.577278	-23.450024	19.990448	103.798592	25.046276	-8.268004	106.283531	28.461954	43.20269	104.234489	26.754115	17.467343	105.25901	-73.654163	22.513553	102.338174
-9.043325	26.666203	102.313339	-23.697262	19.724388	103.55899	24.852062	-8.440479	106.108475	28.160715	42.954075	103.802856	26.5063885	17.256798	104.9556655	-73.9009125	22.191978	102.1623145
-9.372825	26.299467	102.121841	-23.91947	19.466763	103.383102	24.639114	-8.57566	105.997803	27.826012	42.770149	103.483788	26.232563	17.0972445	104.7407955	-74.071503	21.8362815	102.0254085
-9.723977	26.076332	101.991974	-24.170572	19.239891	103.283989	24.455748	-8.700583	105.922028	27.520374	42.6362	103.295502	25.988061	16.9678085	104.608765	-74.329205	21.5119735	101.959213
-10.237412	25.982872	101.890137	-24.56698	18.940649	103.224274	24.193283	-8.81041	105.736794	27.045134	42.552589	103.175095	25.6192085	16.8710895	104.4559445	-74.7531685	21.0102085	101.9926035
-10.567363	26.07361	101.836601	-24.840555	18.789003	103.175964	23.998005	-8.801189	105.56134	26.735111	42.550854	103.171776	25.366558	16.8748325	104.366558	-75.047668	20.7031735	101.98537
-10.910196	26.285309	101.756371	-25.112442	18.738455	103.112602	23.767162	-8.738554	105.294968	26.429453	42.618683	103.184547	25.0983075	16.9400645	104.2397575	-75.3231915	20.5368455	101.9854465
-11.220531	26.60593	101.682831	-25.349775	18.736614	103.061089	23.591875	-8.611949	104.976738	26.112131	42.737892	103.189812	24.852003	17.0629715	104.083275	-75.551553	20.4102565	102.038903
-11.549437	27.072828	101.674446	-25.53126	18.774582	103.062477	23.460129	-8.446501	104.641739	25.797066	42.906845	103.227936	24.6285975	17.230172	103.9348375	-75.6911175	20.318992	102.1901165
-11.860235	27.662483	101.714256	-25.663372	18.807961	103.097031	23.396839	-8.251539	104.289841	25.519758	43.090118	103.288589	24.4582985	17.4192895	103.789215	-75.7850425	20.1966325	102.404847
-12.14241	28.227203	101.80471	-25.771423	18.88068	103.202461	23.348486	-8.051174	103.916191	25.319296	43.273983	103.440178	24.333891	17.6114045	103.6781845	-75.876737	20.1499555	102.7267375
-12.48394	29.19257	102.074684	-25.834633	19.016861	103.409981	23.305923	-7.735134	103.392754	25.158449	43.55267	103.833405	24.232186	17.908768	103.6130795	-75.901452	20.124954	103.2068825
-12.627324	29.860905	102.290031	-25.812262	19.090424	103.573906	23.308826	-7.535572	103.098824	25.129429	43.740498	104.22789	24.2191275	18.102463	103.663357	-75.8436515	20.078385	103.484455
-12.634085	30.561342	102.591217	-25.813251	19.161688	103.735092	23.372318	-7.309948	102.865234	25.183083	43.934494	104.781548	24.2777005	18.312273	103.823391	-75.9042025	20.011103	103.646793
-12.544174	31.326956	102.934357	-25.699551	19.255066	103.901672	23.486773	-7.062749	102.692924	25.366077	44.166744	105.422508	24.426425	18.5519975	104.057716	-75.825527	19.9581345	103.745628
-12.4592	32.047924	103.302719	-25.574389	19.320452	104.174873	23.696609	-6.880557	102.56221	25.607733	44.371857	106.095169	24.652171	18.74565	104.3286895	-75.800949	19.895254	104.0210565
-12.381242	32.862545	103.755066	-25.416542	19.354671	104.385994	23.885641	-6.707779	102.513611	25.859144	44.589031	106.70813	24.8723925	18.940626	104.6108705	-75.7054765	19.768716	104.1611175
-12.186298	33.59742	104.083214	-25.258266	19.432726	104.595482	24.054565	-6.581731	102.525452	26.076735	44.744453	107.058228	25.06565	19.081361	104.79184	-75.582182	19.784091	104.399124
-11.965981	34.651043	104.374207	-25.050688	19.499384	104.785835	24.261051	-6.401465	102.486168	26.233089	44.954147	107.181236	25.24707	19.276341	104.833702	-75.348446	19.722427	104.737968
-11.802253	35.281898	104.388069	-24.894361	19.515608	104.754486	24.377047	-6.307559	102.371277	26.261578	45.11113	107.06633	25.3193125	19.4017855	104.7188035	-75.1080345	19.6294305	104.7901685
-11.691592	35.868324	104.330025	-24.757803	19.487766	104.695602	24.495951	-6.260999	102.224327	26.269955	45.165123	106.930794	25.382953	19.452062	104.5775605	-74.898559	19.52347	104.8136435
-11.556621	36.405094	104.231964	-24.558609	19.376713	104.648193	24.602926	-6.293106	102.015793	26.339918	45.162479	106.870338	25.471422	19.4346865	104.4430655	-74.58864	19.3187395	104.8533205
-11.393848	36.968407	104.228722	-24.361862	19.289309	104.599762	24.668234	-6.373416	101.881996	26.498491	45.091629	106.842041	25.5833625	19.3591065	104.3620185	-74.3070865	19.2195115	104.8375055
-11.202719	37.487392	104.234161	-24.213543	19.216318	104.580856	24.773415	-6.426937	101.654907	26.664391	44.927177	106.854019	25.718903	19.25012	104.254463	-74.145989	19.182516	104.907249
-11.010365	37.986843	104.30896	-24.050804	19.200157	104.576202	24.90275	-6.443166	101.40947	26.824183	44.76899	106.965469	25.8634665	19.162912	104.1874695	-73.9650745	19.237402	104.9649345
-10.667154	38.63834	104.588997	-23.77553	19.243715	104.651474	25.135815	-6.351452	101.131317	27.202118	44.660473	107.288887	26.1689665	19.1545105	104.210102	-73.7200265	19.3329195	105.092846
-10.410707	39.014107	104.876007	-23.608133	19.348818	104.762146	25.317806	-6.255868	101.049675	27.4443	44.669632	107.652809	26.381053	19.206882	104.351242	-73.597319	19.490754	105.17305
-10.170454	39.379948	105.215881	-23.454271	19.45186	104.889145	25.541868	-6.145746	101.01712	27.701271	44.767483	108.105873	26.6215695	19.3108685	104.5614965	-73.5301115	19.5928515	105.2167935
-10.054522	39.724102	105.619263	-23.298302	19.589058	105.061996	25.752583	-6.006134	101.027977	27.963621	44.908203	108.575211	26.858102	19.4510345	104.801594	-73.454706	19.7270815	105.322398
-9.943894	40.055214	106.019958	-23.18387	19.719719	105.275307	25.925653	-5.85416	101.01918	28.198555	45.062084	109.015038	27.062104	19.603962	105.017109	-73.429844	19.835476	105.533505
-9.803675	40.33651	106.340744	-23.13019	19.907026	105.422798	26.055759	-5.692882	101.029633	28.373566	45.295586	109.277451	27.2146625	19.801352	105.153542	-73.4750425	20.0127	105.692054
-9.585395	40.541092	106.521225	-23.022635	20.115238	105.553474	26.143795	-5.503264	101.010277	28.495043	45.497498	109.433342	27.319419	19.997117	105.2218095	-73.364689	20.233359	105.8851385
-9.225298	40.734161	106.659317	-22.880592	20.362032	105.632736	26.19488	-5.255671	100.859436	28.615402	45.712845	109.459007	27.405141	20.228587	105.1592215	-73.166325	20.495477	106.1062505
-8.957395	40.772659	106.617798	-22.748943	20.477734	105.641235	26.247496	-5.160814	100.637398	28.708441	45.790215	109.291718	27.4779685	20.3147005	104.964558	-72.9758545	20.6407675	106.317912
-8.653636	40.784462	106.51358	-22.645519	20.563845	105.632439	26.271238	-5.091372	100.383881	28.800047	45.809643	109.030357	27.5356425	20.3591355	104.707119	-72.8266805	20.7685545	106.557759
-8.311908	40.719868	106.420067	-22.481586	20.642387	105.640114	26.325735	-5.096923	100.162338	28.938478	45.774498	108.769585	27.6321065	20.3387875	104.4659615	-72.5952785	20.9459865	106.8142665
-7.924001	40.612347	106.334625	-22.273771	20.676891	105.67807	26.369053	-5.164852	100.042511	29.119625	45.708046	108.525192	27.744339	20.271597	104.2838515	-72.291881	21.082185	107.0722885
-7.483891	40.423843	106.260284	-22.060228	20.676998	105.802391	26.44338	-5.284883	99.96624	29.320278	45.605068	108.31678	27.881829	20.1600925	104.14151	-72.002285	21.1939035	107.463272
-6.979054	40.170567	106.253448	-21.843908	20.677345	105.885361	26.498703	-5.44109	99.91687	29.569117	45.45974	108.17218	28.03391	20.009325	104.044525	-71.721726	21.345365	107.726197
-6.157007	39.685711	106.328499	-21.553694	20.662498	106.131104	26.58526	-5.672331	99.967125	29.926283	45.223808	108.133972	28.2557715	19.7757385	104.0505485	-71.3631595	21.5492575	108.2116595
-5.564416	39.283077	106.444466	-21.304808	20.629993	106.37957	26.658777	-5.824958	100.130859	30.178591	45.021454	108.198845	28.418684	19.598248	104.164852	-71.0283	21.661738	108.594288
-4.815529	38.773575	106.596115	-21.236919	20.645027	106.678535	26.769564	-5.950315	100.357483	30.415573	44.880585	108.375107	28.5925685	19.465135	104.366295	-71.0664065	21.824919	108.990775
-4.059822	38.344479	106.869354	-21.042187	20.637978	106.958031	26.898203	-6.052155	100.641205	30.633732	44.766003	108.653069	28.7659675	19.356924	104.647137	-70.8503415	21.919032	109.268925
-3.24463	37.879841	107.117569	-20.996151	20.635561	107.263016	27.040409	-6.142845	100.917282	30.846485	44.689671	108.997261	28.943447	19.273413	104.9572715	-70.935749	21.997709	109.5687605
-2.393088	37.336792	107.258736	-20.924129	20.656124	107.453522	27.039856	-5.995391	101.217842	31.051939	44.586864	109.291519	29.0458975	19.2957365	105.2546805	-70.8941555	22.0165115	109.6523635
-1.456927	36.817505	107.29567	-20.866251	20.678307	107.532921	27.157515	-6.370397	101.220795	31.204868	44.530071	109.480057	29.1811915	19.079837	105.350426	-70.9136935	22.276777	109.715416
0.03532	35.903843	107.103027	-20.767828	20.664375	107.367516	27.234333	-6.491942	101.2658	31.431213	44.435184	109.597672	29.332773	18.971621	105.431736	-70.868429	22.357129	109.303296
1.072536	35.281708	106.856728	-20.658466	20.672197	107.077339	27.36729	-6.600873	101.366165	31.570393	44.385551	109.650864	29.4688415	18.892339	105.5085145	-70.7857735	22.452055	108.6461635
2.188944	34.578991	106.545853	-20.504709	20.594749	106.628059	27.628077	-6.742969	101.629341	31.765631	44.304363	109.79493	29.696854	18.780697	105.7121355	-70.706272	22.408801	107.5439825
3.390637	33.840031	106.180954	-20.176645	20.475252	106.098709	28.026718	-6.914595	101.961601	32.030682	44.210705	109.900497	30.0287	18.648055	105.931049	-70.38199	22.302449	106.266369
4.669219	33.083027	105.826416	-19.709511	20.364843	105.438591	28.661856	-7.01687	102.365997	32.510315	44.114246	110.022987	30.5860855	18.548688	106.194492	-70.0051075	22.180998	104.68269
5.953028	32.308258	105.493561	-19.159325	20.263996	104.796623	29.500601	-7.016608	102.90667	33.088814	44.134876	110.237801	31.2947075	18.559134	106.5722355	-69.6133575	21.968858	103.0210105
7.25902	31.55661	105.401634	-18.528505	20.127293	104.417931	30.392885	-6.975359	103.65403	33.662968	44.246567	110.654495	32.0279265	18.635604	107.1542625	-69.0849365	21.618982	101.6815995
9.206184	30.224661	106.038834	-17.665802	19.823584	104.368904	31.852173	-7.088432	105.354164	34.647938	44.444557	111.882401	33.2500555	18.6780625	108.6182825	-68.5816595	20.9691055	100.1195255
10.390743	29.38678	106.924141	-17.218225	19.569075	104.503372	32.688004	-7.141352	106.895126	35.318245	44.527763	113.148026	34.0031245	18.6932055	110.021576	-68.4395745	20.4449445	98.985168
11.433401	28.5	107.954132	-16.922707	19.355619	104.701149	33.347679	-7.245328	108.494995	35.89275	44.642811	114.557709	34.6202145	18.6987415	111.526352	-68.4656285	20.0124965	97.875946
12.407312	27.654394	108.959267	-16.708378	19.077682	104.999283	33.768993	-7.411685	109.954819	36.265629	44.680431	115.696701	35.017311	18.634373	112.82576	-68.434067	19.520991	97.172806
13.274735	26.688129	109.72142	-16.522213	18.794296	105.323746	34.08709	-7.624596	111.016724	36.590107	44.636581	116.51931	35.3385985	18.5059925	113.768017	-68.3830245	19.0825995	96.879475
14.04015	25.852102	110.291115	-16.361204	18.589642	105.578125	34.319782	-7.765869	111.774147	36.888046	44.670856	116.985146	35.603914	18.4524935	114.3796465	-68.326322	18.7267905	96.7766035
14.711743	25.022013	110.559441	-16.208559	18.459848	105.75473	34.506355	-7.827388	112.16494	37.09029	44.645977	117.130455	35.7983225	18.4092945	114.6476975	-68.2154405	18.5104015	96.8617625
15.652649	23.926132	110.751198	-15.944055	18.388235	106.034698	34.756912	-7.814409	112.266182	37.315453	44.604935	117.076836	36.0361825	18.395263	114.671509	-67.9242925	18.381207	97.397887
16.145161	23.11091	110.841454	-15.788796	18.444923	106.286552	34.930481	-7.735937	112.182175	37.540524	44.638222	117.061508	36.2355025	18.4511425	114.6218415	-67.8130945	18.4387035	97.9512625
16.54323	22.384836	111.000252	-15.641849	18.52322	106.505371	35.106499	-7.637168	112.093925	37.710514	44.655785	117.214882	36.4085065	18.5093085	114.6544035	-67.6922045	18.5371315	98.3563385
16.855082	21.712776	111.25132	-15.53665	18.612654	106.666801	35.241302	-7.533698	112.098381	37.829437	44.704708	117.572952	36.5353695	18.585505	114.8356665	-67.6086695	18.639803	98.4979355
17.020092	21.057007	111.527512	-15.451428	18.705275	106.765854	35.34441	-7.422441	112.106689	37.959213	44.801834	118.053185	36.6518115	18.6896965	115.079937	-67.5546675	18.7208535	98.451771
17.16666	20.374313	111.665001	-15.371065	18.872231	106.817474	35.444553	-7.321951	112.05442	38.089828	44.887524	118.432106	36.7671905	18.7827865	115.243263	-67.5093205	18.9616755	98.391685
17.199192	19.715267	111.639664	-15.241209	19.043631	106.886848	35.578381	-7.174541	111.881828	38.259171	44.989159	118.591011	36.918776	18.907309	115.2364195	-67.401194	19.179953	98.5372765
17.166868	18.669853	111.395897	-14.980844	19.305052	106.927643	35.82444	-6.959858	111.505783	38.474522	45.181198	118.542229	37.149481	19.11067	115.024006	-67.111169	19.499434	98.83128
17.061108	17.889858	111.152664	-14.81643	19.489851	106.885925	36.014168	-6.857817	111.238846	38.585846	45.36515	118.415276	37.300007	19.2536665	114.827061	-66.932867	19.7260355	98.944789
16.884306	17.119556	110.831902	-14.669455	19.632261	106.796692	36.160313	-6.736565	111.011314	38.682465	45.567902	118.200981	37.421389	19.4156685	114.6061475	-66.760299	19.8488535	98.9872365
16.589544	16.324341	110.494209	-14.517342	19.728832	106.662704	36.309319	-6.639506	110.790764	38.729839	45.752396	117.853287	37.519579	19.556445	114.3220255	-66.554263	19.901219	99.0033825
16.237379	15.535509	110.110382	-14.367562	19.768623	106.51165	36.466129	-6.552729	110.551727	38.664089	45.892666	117.340378	37.565109	19.6699685	113.9460525	-66.300233	19.8672775	99.0772475
15.858452	14.698216	109.681808	-14.174562	19.803543	106.385887	36.658897	-6.447216	110.297379	38.656609	45.99609	116.667343	37.657753	19.774437	113.482361	-66.006877	19.832649	99.289413
15.398781	13.825156	109.288094	-13.864857	19.794333	106.336609	36.92223	-6.349385	110.096786	38.695309	46.126492	115.947052	37.8087695	19.8885535	113.021919	-65.5384835	19.7001125	99.651299
14.638092	12.460772	108.855843	-13.313425	19.7714	106.377182	37.421753	-6.282517	109.962868	38.912247	46.299511	114.885864	38.167	20.008497	112.424366	-64.79385	19.534303	100.329998
14.058135	11.562213	108.674789	-12.928152	19.774971	106.456963	37.779293	-6.241566	109.956192	39.115803	46.373512	114.264549	38.447548	20.065973	112.1103705	-64.303852	19.483969	100.8035555
13.425589	10.619636	108.538147	-12.566493	19.74992	106.530449	38.117123	-6.209139	109.946892	39.295441	46.444439	113.684311	38.706282	20.11765	111.8156015	-63.839268	19.38219	101.2452965
12.704258	9.711646	108.395859	-12.295264	19.748528	106.569817	38.384811	-6.166156	109.883713	39.477287	46.48317	113.186646	38.931049	20.158507	111.5351795	-63.521577	19.338549	101.6044545
11.951441	8.851395	108.272591	-12.124064	19.79299	106.562874	38.566364	-6.119847	109.754539	39.592381	46.550148	112.875053	39.0793725	20.2151505	111.314796	-63.3275005	19.3708295	101.810952
11.124902	7.988359	108.036545	-12.021969	19.887091	106.468941	38.610825	-5.995191	109.535133	39.689346	46.668339	112.77623	39.1500855	20.336574	111.1556815	-63.1940235	19.437608	101.7822005
10.256931	7.140189	107.749191	-12.016134	20.11095	106.383644	38.594593	-5.808207	109.15419	39.736732	46.876812	112.828613	39.1656625	20.5343025	110.9914015	-63.1979305	19.6875975	101.7758865
8.872397	6.042226	107.268608	-12.055533	20.674341	106.242325	38.502151	-5.342527	108.507957	39.730095	47.256748	112.93631	39.116123	20.9571105	110.7221335	-63.227189	20.3915715	101.7625165
7.925179	5.307681	106.925758	-12.064448	21.145021	106.208328	38.444538	-4.957866	108.068466	39.704514	47.547958	112.954437	39.074526	21.295046	110.5114515	-63.203422	20.994996	101.9052045
6.955378	4.602693	106.600365	-12.028268	21.613194	106.173828	38.41243	-4.569866	107.648743	39.701328	47.846603	112.938431	39.056879	21.6383685	110.293587	-63.113415	21.5880195	102.054069
6.009956	3.873397	106.295601	-11.960473	22.077654	106.132378	38.427212	-4.216395	107.310844	39.740925	48.152626	112.883926	39.0840685	21.9681155	110.097385	-63.0050145	22.1871925	102.167371
5.032751	3.08564	106.087349	-11.903176	22.479971	106.09008	38.448601	-3.902475	107.127472	39.754379	48.432297	112.780022	39.10149	22.264911	109.953747	-62.907842	22.695031	102.226413
3.987441	2.282861	105.992615	-11.809607	22.773117	105.996849	38.502373	-3.669532	107.112106	39.773739	48.643787	112.491837	39.138056	22.4871275	109.8019715	-62.75727	23.0591065	102.1917265
2.972214	1.445082	105.980026	-11.723473	22.938179	105.803612	38.58894	-3.520132	107.275894	39.762962	48.74416	112.049309	39.175951	22.612014	109.6626015	-62.622897	23.264344	101.9446225
1.388415	0.019793	106.012329	-11.613303	22.831059	105.405464	38.772472	-3.566733	107.739868	39.673267	48.78521	111.29583	39.2228695	22.6092385	109.517849	-62.4494755	23.0528795	101.293079
0.292127	-0.929344	106.070068	-11.545869	22.54686	105.107666	38.89666	-3.734529	107.987068	39.558975	48.687794	110.76963	39.2278175	22.4766325	109.378349	-62.3195555	22.6170875	100.836983
-0.794333	-1.936884	106.082169	-11.477806	22.131529	104.772591	38.975533	-4.017434	108.14344	39.50275	48.458282	110.095886	39.2391415	22.220424	109.119663	-62.1947535	22.042634	100.425519
-1.950692	-2.938678	106.00296	-11.418196	21.67333	104.386864	39.000038	-4.366198	108.221123	39.404922	48.204731	109.342529	39.20248	21.9192665	108.781826	-62.038872	21.4273935	99.991902
-3.147655	-3.868971	105.872002	-11.388266	21.234232	103.924385	39.007202	-4.688747	108.221924	39.264393	47.907551	108.496582	39.1357975	21.609402	108.359253	-61.9123295	20.859062	99.489517
-4.342553	-4.737117	105.726936	-11.363708	20.827347	103.434753	38.992836	-4.961031	108.16832	39.097752	47.597359	107.498192	39.045294	21.318164	107.833256	-61.77271	20.33653	99.03625
-5.595631	-5.571907	105.549713	-11.304395	20.426235	102.915237	39.026527	-5.220573	107.990822	38.878986	47.236977	106.391212	38.9527565	21.008202	107.191017	-61.5615465	19.844268	98.639457
-7.505646	-6.640069	105.271622	-11.203215	19.860703	102.120483	39.034027	-5.672838	107.581833	38.615276	46.530418	104.493759	38.8246515	20.42879	106.037796	-61.2310815	19.292616	98.20317
-8.823021	-7.256226	105.018555	-11.114218	19.472937	101.639435	38.988655	-5.990424	107.075623	38.448132	46.041183	103.210022	38.7183935	20.0253795	105.1428225	-60.9468295	18.9204945	98.1360475
-10.177263	-7.771309	104.784569	-11.042518	19.099279	101.231956	38.967667	-6.351126	106.452957	38.277615	45.563671	101.986488	38.622641	19.6062725	104.2197225	-60.707677	18.5922855	98.2441895
-11.517707	-8.154639	104.641685	-10.992818	18.778515	100.92205	38.916786	-6.645616	105.788315	38.127819	45.133171	100.78418	38.5223025	19.2437775	103.2862475	-60.5079385	18.3132525	98.5578525
-12.810909	-8.415901	104.597343	-10.964535	18.503227	100.723755	38.874226	-6.878253	105.115875	37.894146	44.719242	99.587135	38.384186	18.9204945	102.351505	-60.313256	18.0859595	99.096005
-14.271333	-8.548258	104.702019	-10.946917	18.216343	100.636169	38.816044	-7.081164	104.498741	37.619442	44.326572	98.503288	38.217743	18.622704	101.5010145	-60.111577	17.809982	99.7713235
-15.586713	-8.567499	104.872536	-11.000669	17.946791	100.65731	38.739388	-7.277224	103.965294	37.315903	43.990536	97.579102	38.0276455	18.356656	100.772198	-60.0289835	17.536926	100.542422
-17.578163	-8.376174	105.151924	-11.118199	17.515711	100.838829	38.612251	-7.545145	103.317329	36.811386	43.543373	96.578362	37.7118185	17.999114	99.9478455	-59.9482165	17.032308	101.7298125
-18.914862	-8.070427	105.30497	-11.238041	17.266312	100.987793	38.485828	-7.70113	102.91861	36.493156	43.335007	96.143135	37.489492	17.8169385	99.5308725	-59.965574	16.7156855	102.4447135
-20.258505	-7.67372	105.320808	-11.381199	17.028521	101.108002	38.325722	-7.821737	102.471542	36.192383	43.181568	95.912193	37.2590525	17.6799155	99.1918675	-60.0214505	16.3771265	103.0241365
-21.577374	-7.186539	105.212807	-11.553427	16.821772	101.221977	38.14307	-7.936329	102.070168	35.945103	43.106792	95.888931	37.0440865	17.5852315	98.9795495	-60.1509405	16.0583125	103.4644045
-22.867167	-6.543328	105.190681	-11.72307	16.722839	101.366486	37.947075	-8.029995	101.81041	35.757587	43.04409	95.938927	36.852331	17.5070475	98.8746685	-60.298471	15.9386305	103.8583035
-24.141882	-5.789557	105.248985	-11.880606	16.683344	101.567505	37.750431	-8.083797	101.688515	35.588108	43.022663	96.07032	36.6692695	17.469433	98.8794175	-60.4304815	15.897255	104.2555925
-25.375589	-4.910699	105.252968	-12.008182	16.684853	101.736069	37.596489	-8.149667	101.657867	35.478222	42.987877	96.265686	36.5373555	17.419105	98.9617765	-60.5537195	15.950601	104.5103615
-27.168291	-3.45822	105.044022	-12.2061	16.673853	101.857124	37.411446	-8.225467	101.74913	35.458599	43.013412	96.726585	36.4350225	17.3939725	99.2378575	-60.8472225	15.9537335	104.4763905
-28.344515	-2.392066	104.555176	-12.353808	16.61055	101.768158	37.297558	-8.264144	101.733612	35.429115	43.082176	97.140549	36.3633365	17.409016	99.4370805	-61.0709525	15.812084	104.0992355
-29.442352	-1.275984	103.870483	-12.535307	16.575033	101.508972	37.157394	-8.295851	101.603683	35.425423	43.123005	97.513512	36.2914085	17.413577	99.5585975	-61.3620225	15.736489	103.4593465
-30.617622	-0.023487	103.155518	-12.675632	16.561146	101.170639	36.999519	-8.33766	101.415428	35.417458	43.184097	97.757286	36.2084885	17.4232185	99.586357	-61.5597525	15.6990735	102.754921
-31.718832	1.313582	102.469398	-12.809512	16.601763	100.852654	36.806126	-8.339367	101.139519	35.363056	43.204773	97.904129	36.084591	17.432703	99.521824	-61.703615	15.770823	102.183484
-32.777802	2.769904	101.928238	-12.918848	16.649624	100.608383	36.632542	-8.345036	100.864159	35.292168	43.224613	98.000587	35.962355	17.4397885	99.432373	-61.800051	15.8594595	101.784393
-33.846081	4.240233	101.54599	-13.033327	16.705856	100.494125	36.484192	-8.343748	100.589142	35.211021	43.268097	98.179916	35.8476065	17.4621745	99.384529	-61.9142605	15.9495375	101.603721
-35.355152	6.666558	101.250885	-13.212554	16.784473	100.544777	36.266613	-8.326772	100.164246	35.070484	43.412716	98.631142	35.6685485	17.542972	99.397694	-62.0936565	16.025974	101.69186
-36.420441	8.334663	101.458252	-13.343404	16.837425	100.823715	36.104355	-8.295254	99.830719	34.937878	43.524639	98.935928	35.5211165	17.6146925	99.3833235	-62.2079245	16.0601575	102.2641065
-37.383717	10.102143	102.017746	-13.50224	16.89983	101.309547	35.853569	-8.262504	99.517143	34.736816	43.564926	99.158081	35.2951925	17.651211	99.337612	-62.2996725	16.148449	103.281482
-38.418011	11.929517	102.918091	-13.681129	16.954859	101.990822	35.537876	-8.262136	99.179787	34.486732	43.602058	99.439728	35.012304	17.669961	99.3097575	-62.374562	16.239757	104.6718865
-39.346035	13.752562	103.941605	-13.931852	16.958887	102.781746	35.15345	-8.273396	98.858604	34.230007	43.593319	99.942223	34.6917285	17.6599615	99.4004135	-62.5554325	16.2578125	106.1630785
-40.283646	15.610812	105.056702	-14.248782	16.9347	103.595757	34.678921	-8.245638	98.607079	33.984058	43.607582	100.653503	34.3314895	17.680972	99.630291	-62.8290535	16.188428	107.561223
-41.167866	17.452234	106.115387	-14.593667	16.943743	104.384338	34.177422	-8.184439	98.360146	33.714382	43.630764	101.500824	33.945902	17.7231625	99.930485	-63.133236	16.1643235	108.838191
-42.41045	20.278694	107.409027	-15.164068	17.019888	105.340508	33.502117	-7.947721	98.189316	33.39484	43.723999	102.974472	33.4484785	17.888139	100.581894	-63.7766145	16.151637	110.099122
-43.165581	22.095705	108.041214	-15.583849	17.103626	105.782486	33.092232	-7.690048	98.086388	33.247478	43.871365	103.96508	33.169855	18.0906585	101.025734	-64.337553	16.1165935	110.539238
-43.862621	23.94529	108.517776	-15.963861	17.25569	106.051041	32.718712	-7.385628	97.889023	33.060654	44.025341	104.801834	32.889683	18.3198565	101.3454285	-64.817405	16.1915235	110.7566535
-44.540043	25.759184	108.969261	-16.392355	17.485853	106.187263	32.334053	-7.01652	97.535751	32.822708	44.293453	105.44622	32.5783805	18.6384665	101.4909855	-65.3630905	16.3332395	110.8835405
-45.135925	27.450891	109.413132	-16.772688	17.745464	106.264893	31.911268	-6.57318	97.120567	32.491745	44.592934	105.87925	32.2015065	19.009877	101.4999085	-65.7468825	16.481051	111.0298775
-45.631416	29.043501	109.888824	-17.129826	17.99259	106.307602	31.472773	-6.099702	96.647545	32.095314	44.929802	106.221458	31.7840435	19.41505	101.4345015	-66.0436955	16.57013	111.1807025
-46.133087	30.609718	110.327187	-17.553564	18.285856	106.328239	31.037474	-5.651582	96.26709	31.685356	45.284508	106.569984	31.361415	19.816463	101.418537	-66.468543	16.755249	111.237941
-46.706554	32.710587	110.954758	-18.183252	18.642933	106.436096	30.457872	-5.057179	95.96035	31.120846	45.717415	107.279053	30.789359	20.330118	101.6197015	-67.155863	16.955748	111.2524905
-47.008396	33.96489	111.365738	-18.57341	18.791115	106.564606	30.037334	-4.740382	95.909218	30.816936	45.967922	107.867538	30.427135	20.61377	101.888378	-67.573955	16.96846	111.240834
-47.270004	35.053181	111.685303	-18.942278	18.915213	106.653488	29.711205	-4.532331	95.884476	30.569687	46.163029	108.507858	30.140446	20.815349	102.196167	-68.025002	17.015077	111.110809
-47.444832	36.020435	112.063507	-19.295414	18.942228	106.763901	29.437614	-4.369742	95.920425	30.325598	46.25174	109.072174	29.881606	20.940999	102.4962995	-68.472434	16.943457	111.0315025
-47.573662	36.84885	112.37587	-19.575424	18.909679	106.912247	29.238949	-4.281923	96.054108	30.101994	46.296223	109.580383	29.6704715	21.00715	102.8172455	-68.8213195	16.812208	111.0072485
-47.619339	37.527641	112.624359	-19.846952	18.805815	107.062401	29.079741	-4.281859	96.261757	29.922161	46.051693	110.009346	29.500951	20.884917	103.1355515	-69.194855	16.726713	110.9892505
-47.59148	38.048023	112.737907	-20.092457	18.67915	107.202408	28.925259	-4.41741	96.555115	29.683853	46.062424	110.268524	29.304556	20.822507	103.4118195	-69.48947	16.535793	110.9929965
-47.469051	38.649567	112.699715	-20.526083	18.385754	107.367004	28.666279	-4.825276	97.1437	29.279512	46.047333	110.343674	28.9728955	20.6110285	103.743687	-70.0250615	16.1604795	110.990321
-47.340347	38.907196	112.540581	-20.82885	18.087357	107.468842	28.534008	-5.241521	97.49662	28.946117	45.795967	110.126732	28.7400625	20.277223	103.811676	-70.3977625	15.897491	111.126008
-47.1576	39.046593	112.351646	-21.022442	17.692909	107.546951	28.337265	-5.681239	97.9338	28.629065	45.493282	109.799423	28.483165	19.9060215	103.8666115	-70.528049	15.4797965	111.2272905
-46.883446	39.039604	112.122917	-21.25275	17.266891	107.593132	28.170963	-6.177832	98.323463	28.314713	45.125477	109.408989	28.242838	19.4738225	103.866226	-70.748338	15.0599595	111.320038
-46.562153	38.952702	111.903999	-21.37649	16.789934	107.643188	28.043472	-6.724999	98.65699	28.103546	44.725887	109.064659	28.073509	19.000444	103.8608245	-70.826489	14.579424	111.4255515
-46.170078	38.777508	111.65638	-21.50201	16.304323	107.68306	27.921495	-7.22354	98.975357	27.926865	44.349323	108.765587	27.92418	18.5628915	103.870472	-70.9282	14.0457545	111.495648
-45.736713	38.581829	111.461433	-21.60321	15.857469	107.708916	27.826288	-7.67091	99.193985	27.772797	44.007599	108.495331	27.7995425	18.1683445	103.844658	-71.0059625	13.5465935	111.573174
-44.856918	38.14114	111.176338	-21.7365	15.246658	107.764748	27.753389	-8.243392	99.473	27.52479	43.614986	108.190247	27.6390895	17.685797	103.8316235	-71.1120895	12.807519	111.6978725
-44.223614	37.80719	111.040474	-21.862175	14.910379	107.868935	27.687513	-8.563557	99.710518	27.353779	43.420807	108.083115	27.520646	17.428625	103.8968165	-71.244996	12.392133	111.8410535
-43.48727	37.473557	110.889397	-22.052225	14.561518	107.930084	27.589087	-8.831905	99.941498	27.183077	43.292007	108.071373	27.386082	17.230051	104.0064355	-71.490532	11.892985	111.8537325
-42.743336	37.067265	110.73233	-22.312216	14.29058	108.013855	27.463299	-9.059356	100.159981	26.988298	43.148163	108.121147	27.2257985	17.0444035	104.140564	-71.8502305	11.5367565	111.887146
-41.924152	36.690311	110.586678	-22.56632	14.060132	108.054794	27.299795	-9.254375	100.33197	26.744329	43.018665	108.172775	27.022062	16.882145	104.2523725	-72.154702	11.238119	111.8572155
-40.995674	36.257832	110.452393	-22.841379	13.861171	108.126472	27.112993	-9.360462	100.512375	26.508453	42.914337	108.282539	26.810723	16.7769375	104.397457	-72.493481	10.9454045	111.855487
-39.998775	35.862804	110.36216	-23.034784	13.681626	108.215263	26.940023	-9.477973	100.694084	26.276594	42.782307	108.374367	26.6083085	16.652167	104.5342255	-72.6778765	10.711085	111.8963005
-38.332645	35.198593	110.212685	-23.246616	13.393217	108.415749	26.764643	-9.746847	101.12188	26.048431	42.59483	108.36097	26.406537	16.4239915	104.741425	-72.899769	10.3624425	112.090073
-37.066097	34.735203	110.024681	-23.388523	13.21365	108.616066	27.02212	-10.197043	101.283112	25.985142	42.382557	108.230927	26.503631	16.092757	104.7570195	-73.280677	10.334543	112.4751125
-35.735462	34.283005	109.729019	-23.395222	12.982988	108.726524	26.720026	-10.391916	101.891266	25.959337	42.085526	108.016121	26.3396815	15.846805	104.9536935	-73.1301255	10.119171	112.4993545
-34.336369	33.812435	109.35173	-23.307625	12.678867	108.816338	27.114096	-10.989432	102.215408	25.987181	41.730614	107.734718	26.5506385	15.370591	104.975063	-73.1658885	9.987143	112.657613
-32.815434	33.308022	108.882782	-23.246428	12.353986	108.847618	26.915958	-11.270891	102.951027	26.04574	41.330341	107.475243	26.480849	15.029725	105.213135	-72.973705	9.678247	112.482101
-31.216249	32.846176	108.371719	-23.144447	11.977072	108.825073	27.059639	-11.777825	103.45874	26.127199	40.912453	107.20742	26.593419	14.567314	105.33308	-72.882313	9.38683	112.317066
-29.635963	32.437099	107.909309	-23.032352	11.581235	108.802437	27.187607	-12.245453	103.961586	26.261013	40.484909	106.897392	26.72431	14.119728	105.429489	-72.789014	9.042742	112.175385
-27.057766	31.913731	107.199265	-22.911757	11.123423	108.722389	27.395487	-12.871403	104.546761	26.435671	39.91291	106.386208	26.915579	13.5207535	105.4664845	-72.739093	8.7260925	111.9782935
-25.294352	31.653318	106.772995	-22.785374	10.849076	108.681938	27.498474	-13.223865	104.824409	26.525089	39.546906	106.10553	27.0117815	13.1615205	105.4649695	-72.5825295	8.5366315	111.8989065
-23.500656	31.517595	106.467224	-22.740292	10.632881	108.565392	27.540537	-13.498749	105.00679	26.654192	39.303253	105.975655	27.0973645	12.902252	105.4912225	-72.5779485	8.36351	111.6395615
-21.533039	31.479179	106.164467	-22.701189	10.474495	108.420052	27.56389	-13.694324	105.02076	26.79537	39.132275	106.03775	27.17963	12.7189755	105.529255	-72.582008	8.2300145	111.310849
-19.664635	31.560675	106.036484	-22.695347	10.42874	108.196045	27.545061	-13.777685	104.906609	26.924082	39.065174	106.269203	27.2345715	12.6437445	105.587906	-72.6252655	8.2137355	110.804184
-17.665833	31.755135	105.919418	-22.685545	10.43921	107.851959	27.523029	-13.730301	104.607452	27.099016	39.159916	106.707153	27.3110225	12.7148075	105.6573025	-72.6821125	8.1636125	110.0466155
-15.646094	32.051502	105.875801	-22.745361	10.603304	107.284233	27.501492	-13.524231	104.145721	27.304518	39.40625	107.435204	27.403005	12.9410095	105.7904625	-72.893727	8.2655985	108.7780035
-12.556781	32.61887	105.949089	-22.761431	11.073277	106.242882	27.551651	-12.91118	103.31031	27.638779	39.966633	109.065735	27.595215	13.5277265	106.1880225	-73.118077	8.6188275	106.2977415
-10.513922	33.055584	106.09462	-22.801847	11.575391	105.459892	27.648773	-12.361854	102.948395	27.980667	40.334694	110.375046	27.81472	13.98642	106.6617205	-73.418414	9.164362	104.2580635
-8.422728	33.57058	106.341461	-22.729515	12.283686	104.746819	27.831581	-11.771662	102.808784	28.386715	40.731575	111.842216	28.109148	14.4799565	107.3255	-73.568178	10.0874155	102.168138
-6.35639	34.08194	106.659233	-22.546656	13.105019	104.106438	28.144932	-11.17951	102.914284	28.957325	41.168789	113.178444	28.5511285	14.9946395	108.046364	-73.6444405	11.2153985	100.166512
-4.298875	34.556477	106.974503	-22.341616	14.006569	103.622116	28.435274	-10.697332	103.335777	29.541779	41.485023	114.390121	28.9885265	15.3938455	108.862949	-73.6717585	12.6192925	98.381283
-2.244529	34.947849	107.388435	-22.045851	14.847772	103.414444	28.714291	-10.353043	104.070724	30.188442	41.787655	115.328285	29.4513665	15.717306	109.6995045	-73.5430685	13.978238	97.1293835
-0.284791	35.282688	107.974205	-21.671944	15.564754	103.528046	29.039394	-10.124922	104.934288	30.83769	42.106716	116.165421	29.938542	15.990897	110.5498545	-73.28243	15.138611	96.5062375
2.506257	35.56131	108.970879	-21.190838	16.231039	104.009117	29.829485	-10.191916	106.153824	31.811068	42.282684	117.346275	30.8202765	16.045384	111.7500495	-73.2019525	16.416694	96.2681845
4.143649	35.605377	109.750389	-20.86779	16.457161	104.321632	30.156935	-10.247859	107.107269	32.3755	42.358402	118.182037	31.2662175	16.0552715	112.644653	-73.0017975	16.8590505	95.998611
5.687801	35.567966	110.507294	-20.595612	16.584385	104.555786	30.461063	-10.332094	107.944359	32.846588	42.336636	119.039986	31.6538255	16.002271	113.4921725	-72.8450495	17.166499	95.6193995
7.029411	35.586792	111.268578	-20.317913	16.631512	104.614929	30.745455	-10.368821	108.557251	33.261215	42.330273	119.811539	32.003335	15.980726	114.184395	-72.639161	17.282298	95.045463
8.303389	35.371086	111.856552	-20.061108	16.657894	104.671562	31.041882	-10.373381	108.89138	34.003189	42.207695	120.309151	32.5225355	15.917157	114.6002655	-72.6447515	17.398631	94.7428585
9.430627	35.269623	112.389481	-19.768833	16.717581	104.748489	31.361004	-10.324549	109.003571	33.939014	42.299896	120.928207	32.650009	15.9876735	114.965889	-72.187675	17.4474885	94.531089
10.439658	35.08379	112.814163	-19.488802	16.827618	104.84111	31.343151	-10.072016	109.161713	34.311413	42.335953	121.276001	32.827282	16.1319685	115.218857	-71.804886	17.5232675	94.463363
11.730741	34.707443	113.188484	-19.014925	17.052238	104.862404	31.754642	-9.852832	109.042381	34.795185	42.430477	121.676567	33.2749135	16.2888225	115.359474	-71.3047635	17.8156535	94.365334
12.445205	34.438797	113.294724	-18.684759	17.29175	104.856094	32.150177	-9.75014	108.722702	35.109787	42.499882	121.834351	33.629982	16.374871	115.2785265	-70.9995	18.208629	94.4336615
13.050316	34.11306	113.229774	-18.334398	17.567095	104.927109	32.332039	-9.497907	108.584846	35.501068	42.649223	121.77298	33.9165535	16.575658	115.178913	-70.5853495	18.558532	94.675305
13.651262	33.698799	113.013435	-17.962301	17.884693	105.105888	32.69323	-9.293003	108.300034	35.900253	42.81181	121.538834	34.2967415	16.7594035	114.919434	-70.2213435	19.0099825	95.292342
14.126882	33.171005	112.734474	-17.567959	18.187363	105.375114	33.066128	-9.145782	108.011459	36.3232	42.95686	121.195351	34.694664	16.905539	114.603405	-69.830582	19.469187	96.146823
14.450796	32.559921	112.44252	-17.19141	18.462145	105.731133	33.323528	-9.032337	107.853951	36.779778	43.042988	120.807755	35.051653	17.0053255	114.330853	-69.434473	19.9189645	97.131413
14.742288	31.791397	112.240578	-16.825331	18.651178	106.203369	33.5154	-9.01985	107.823547	37.287483	43.030231	120.449951	35.4014415	17.0051905	114.136749	-69.0521035	20.2971655	98.269989
14.971442	30.362823	112.077728	-16.348551	18.882755	106.927849	33.673061	-9.147162	107.930923	38.049618	43.04343	119.9505	35.8613395	16.948134	113.9407115	-68.5584415	20.817376	99.9149865
15.088577	29.346809	111.804268	-16.097546	19.12616	107.398895	33.701561	-9.189815	108.020576	38.424316	43.02037	119.534004	36.0629385	16.9152775	113.77729	-68.2580305	21.3370425	101.0205
15.0781	28.316679	111.503693	-15.87357	19.381552	107.788635	33.713436	-9.210496	108.095909	38.749084	42.997696	118.997849	36.23126	16.8936	113.546879	-67.9784	21.869504	102.030391
15.061571	27.160528	111.217346	-15.671113	19.654921	108.134209	33.721489	-9.215884	108.236565	39.072563	43.010174	118.438873	36.397026	16.897145	113.337719	-67.739252	22.412697	102.930699
14.959455	25.930124	111.029312	-15.441242	19.843227	108.431175	33.797798	-9.269843	108.44529	39.373966	42.9841	117.959389	36.585882	16.8571285	113.2023395	-67.468366	22.8293255	103.6600105
14.813076	24.647987	110.883392	-15.198773	19.929092	108.665779	33.906048	-9.381843	108.7677	39.719967	42.933853	117.599197	36.8130075	16.776005	113.1834485	-67.2105535	23.082179	104.1481095
14.696593	23.276838	110.794067	-15.011605	19.940563	108.754768	34.068703	-9.559085	109.130005	40.07917	42.833286	117.350365	37.0739365	16.6371005	113.240185	-67.0971465	23.2440255	104.269351
14.434452	21.125797	110.577904	-14.598486	19.744917	108.513176	34.436909	-9.893566	109.570778	40.484989	42.615685	117.066658	37.460949	16.3610595	113.318718	-66.657921	23.1287745	103.707634
14.203223	19.67552	110.259453	-14.298355	19.523941	108.126709	34.750595	-10.135312	109.718071	40.791428	42.453224	116.686844	37.7710115	16.158956	113.2024575	-66.3677215	22.888926	103.0509605
14.051074	18.168362	109.751999	-13.902813	19.286816	107.603165	35.110542	-10.389057	109.716377	40.962887	42.21756	116.047432	38.0367145	15.9142515	112.8819045	-65.8423405	22.6593805	102.3244255
13.842898	16.677582	109.085754	-13.464621	18.968941	106.982864	35.514168	-10.725638	109.570526	41.247803	41.947388	115.035614	38.3809855	15.610875	112.30307	-65.3102275	22.327007	101.662658
13.673529	15.139106	108.212448	-12.897955	18.602018	106.287491	35.900818	-11.193165	109.176422	41.499771	41.57658	113.747177	38.7002945	15.1917075	111.4617995	-64.4962045	22.0123285	101.1131825
13.483955	13.561234	107.305618	-12.310619	18.081947	105.591896	36.186947	-11.795829	108.646927	41.844692	40.976776	112.293884	39.0158195	14.5904735	110.4704055	-63.6370575	21.5734205	100.7133865
13.247431	12.009019	106.488403	-11.711593	17.48341	104.977669	36.484673	-12.540189	108.120056	42.238537	40.348198	110.953285	39.361605	13.9040045	109.5366705	-62.784791	21.0628155	100.4186675
12.795099	9.694808	105.600143	-10.938648	16.591793	104.29039	36.976448	-13.567548	107.452583	42.687244	39.404579	109.439873	39.831846	12.9185155	108.446228	-61.709142	20.2650705	100.134552
12.468829	8.203277	105.236603	-10.561524	16.116024	103.970108	37.230412	-14.055553	107.12233	42.916382	39.009117	108.78183	40.073397	12.476782	107.95208	-61.196445	19.755266	99.988136
12.033185	6.880356	104.98481	-10.310526	15.827531	103.750565	37.388206	-14.35926	106.870308	43.101482	38.723579	108.331421	40.244844	12.1821595	107.6008645	-60.865896	19.4729025	99.9002655
11.612077	5.661759	104.860435	-10.162086	15.732559	103.604698	37.437927	-14.439103	106.760109	43.15984	38.621601	108.056046	40.2988835	12.091249	107.4080775	-60.6230555	19.373869	99.8013185
11.118494	4.553769	104.79422	-10.114972	15.834327	103.476158	37.432827	-14.257804	106.677269	43.099052	38.757122	108.04129	40.2659395	12.249659	107.3592795	-60.4958835	19.418995	99.5930365
10.635373	3.561123	104.7034	-10.151499	16.049332	103.335724	37.429302	-13.905422	106.491791	43.060986	39.033607	108.156265	40.245144	12.5640925	107.324028	-60.548142	19.5345715	99.34742
10.143989	2.69438	104.444527	-10.209255	16.389061	103.155396	37.452766	-13.441898	106.059395	42.946182	39.426796	108.338753	40.199474	12.992449	107.199074	-60.617984	19.785673	99.111718
9.408526	1.359901	103.832565	-10.225784	17.0961	102.86145	37.456188	-12.630767	105.078232	42.859478	40.164005	108.399284	40.157833	13.766619	106.738758	-60.609401	20.425581	98.984142
8.925971	0.580876	103.458336	-10.167025	17.603163	102.730263	37.49284	-12.097004	104.503296	42.83939	40.647728	108.361832	40.166115	14.275362	106.432564	-60.500165	20.930964	99.027962
8.466255	-0.222265	103.136719	-10.063075	18.034128	102.632965	37.600475	-11.647616	104.039261	42.820469	41.146343	108.307396	40.210472	14.7493635	106.1733285	-60.336622	21.3188925	99.0926015
8.004354	-1.063137	102.835655	-9.927813	18.329712	102.496216	37.702133	-11.302571	103.654861	42.798645	41.598263	108.230225	40.250389	15.147846	105.942543	-60.106015	21.511578	99.049889
7.583132	-1.923655	102.559982	-9.773331	18.452339	102.32029	37.860508	-11.108682	103.384735	42.856785	41.984463	108.17498	40.3586465	15.4378905	105.7798575	-59.9053085	21.4667875	98.8607225
7.169231	-2.853356	102.310692	-9.581534	18.38237	102.095627	38.08625	-11.079843	103.254524	42.896679	42.258541	108.072029	40.4914645	15.589349	105.6632765	-59.6545325	21.175391	98.5279775
6.735816	-3.825407	102.061478	-9.36999	18.171913	101.743149	38.331238	-11.133157	103.184875	42.882309	42.372055	107.794167	40.6067735	15.619449	105.489521	-59.3467535	20.724377	97.996777
6.135509	-5.408724	101.617538	-9.044251	17.69413	100.966919	38.746582	-11.347021	103.026566	42.844429	42.273071	106.849274	40.7955055	15.463025	104.93792	-58.8840075	19.925235	96.995918
5.727031	-6.420551	101.366554	-8.799529	17.328857	100.359711	39.052883	-11.555629	102.944626	42.792526	42.045319	105.889198	40.9227045	15.244845	104.416912	-58.5217625	19.412869	96.30251
5.334775	-7.466545	101.197906	-8.525205	16.889597	99.768349	39.345284	-11.83494	102.966011	42.742493	41.722183	104.877663	41.0438885	14.9436215	103.921837	-58.0942985	18.8355725	95.614861
4.865601	-8.515157	101.108589	-8.296032	16.415857	99.243126	39.598824	-12.191093	103.075623	42.766468	41.264698	103.920876	41.182646	14.5368025	103.4982495	-57.77471	18.2949115	94.9880025
4.384464	-9.527031	101.053825	-8.104801	15.938377	98.788925	39.777317	-12.588263	103.159096	42.72694	40.850372	103.230217	41.2521285	14.1310545	103.1946565	-57.4617305	17.7456995	94.3831935
3.847481	-10.453031	101.022789	-8.004352	15.466049	98.421738	39.858665	-12.973661	103.250931	42.695461	40.345196	102.651421	41.277063	13.6857675	102.951176	-57.285767	17.2463305	93.8923
3.255777	-11.289887	100.953949	-8.033678	15.053918	98.142609	39.827721	-13.366696	103.333519	42.646946	39.879963	102.320518	41.2373335	13.2566335	102.8270185	-57.3046895	16.8512025	93.4581995
2.279818	-12.498929	100.73819	-8.252034	14.580271	97.76844	39.59483	-13.864458	103.362801	42.498219	39.418156	102.17849	41.0465245	12.776849	102.7706455	-57.5505925	16.383693	92.7662345
1.547865	-13.106707	100.507675	-8.466007	14.384482	97.509964	39.376095	-14.079391	103.308022	42.328636	39.217533	102.213303	40.8523655	12.569071	102.7606625	-57.7843795	16.199893	92.2592655
0.802275	-13.692339	100.269302	-8.66693	14.260571	97.273727	39.197254	-14.200501	103.224159	42.176075	39.131374	102.27935	40.6866645	12.4654365	102.7517545	-58.0205245	16.0557055	91.7956995
0.062856	-14.158937	100.005432	-8.802523	14.237892	97.03791	39.070938	-14.239118	103.151321	42.048782	39.091846	102.254639	40.55986	12.426364	102.70298	-58.164906	16.04942	91.37284
-0.689882	-14.54939	99.784454	-8.910824	14.23338	96.820442	39.018723	-14.23233	103.040314	41.882046	39.170029	102.196136	40.4503845	12.4688495	102.618225	-58.2720325	15.9979105	91.022659
-1.472638	-14.886494	99.534271	-8.94078	14.218584	96.607193	39.005371	-14.198947	102.912102	41.850056	39.18502	102.022842	40.4277135	12.4930365	102.467472	-58.3092735	15.9441315	90.746914
-2.314986	-15.190573	99.316589	-8.899859	14.159454	96.418739	39.036236	-14.201774	102.785065	41.728107	39.260075	101.931091	40.3821715	12.5291505	102.358078	-58.1818895	15.7897575	90.4794
-3.631928	-15.516488	99.171501	-8.808794	14.052187	96.277573	39.121735	-14.203906	102.706741	41.707947	39.240952	101.622948	40.414841	12.518523	102.1648445	-58.032429	15.585851	90.3903015
-4.583352	-15.664557	99.224373	-8.747432	13.954488	96.289124	39.192955	-14.204246	102.790115	41.7192	39.177521	101.399841	40.4560775	12.4866375	102.094978	-57.9509415	15.4223385	90.48327
-5.581864	-15.780665	99.352478	-8.707541	13.823462	96.375328	39.268402	-14.245179	102.946236	41.645229	39.183964	101.243301	40.4568155	12.4693925	102.0947685	-57.8718975	15.1775315	90.6558875
-6.662484	-15.830341	99.52372	-8.703086	13.708743	96.479622	39.313068	-14.267382	103.128494	41.601738	39.135967	101.015053	40.457403	12.4342925	102.0717735	-57.863575	14.9831935	90.8874705
-7.838782	-15.775849	99.654114	-8.747361	13.553114	96.557053	39.333176	-14.282022	103.261658	41.472218	39.10836	100.760887	40.402697	12.413169	102.0112725	-57.897419	14.693059	91.1028335
-9.033843	-15.663186	99.725822	-8.816572	13.383543	96.578369	39.324253	-14.299809	103.323555	41.343044	39.076759	100.466583	40.3336485	12.388475	101.895069	-57.9667925	14.378611	91.261669
-10.290716	-15.513235	99.674767	-8.924541	13.191575	96.552345	39.277607	-14.335256	103.368042	41.153671	39.005913	100.169464	40.215639	12.3353285	101.768753	-58.064721	14.0478215	91.335937
-12.317614	-15.083291	99.628151	-9.119233	12.919272	96.542351	39.173855	-14.484523	103.435326	40.842274	38.90242	99.866104	40.0080645	12.2089485	101.650715	-58.2465305	13.6295955	91.433987
-13.688581	-14.684245	99.530792	-9.242736	12.727068	96.610245	39.077072	-14.643446	103.492035	40.722095	38.790886	99.725471	39.8995835	12.07372	101.608753	-58.3850555	13.380416	91.611737
-15.232283	-14.203898	99.49292	-9.368205	12.555149	96.683418	38.96426	-14.836311	103.469597	40.638367	38.618202	99.546394	39.8013135	11.8909455	101.5079955	-58.5377235	13.2193525	91.8588405
-16.798826	-13.635246	99.393394	-9.493284	12.391374	96.764084	38.859196	-15.036957	103.306976	40.472351	38.454372	99.3815	39.6657735	11.7087075	101.344238	-58.6523415	13.0740405	92.18393
-18.349604	-12.95916	99.281235	-9.586677	12.242602	96.883987	38.744755	-15.206231	103.032593	40.35247	38.285347	99.103951	39.5486125	11.539558	101.068272	-58.7219665	12.945646	92.699702
-19.924658	-12.152319	99.260292	-9.691441	12.128315	97.088135	38.636189	-15.332474	102.713608	40.157642	38.171692	98.894867	39.3969155	11.419609	100.8042375	-58.7797975	12.837021	93.3720325
-21.589705	-11.269506	99.342377	-9.831767	12.060852	97.414452	38.522064	-15.379882	102.40564	39.909	38.152443	98.811577	39.215532	11.3862805	100.6086085	-58.879066	12.7354235	94.2202955
-24.225216	-9.707788	99.856514	-10.120488	12.075722	98.176422	38.305641	-15.338243	102.038452	39.475716	38.237015	98.851746	38.8906785	11.449386	100.445099	-59.1316545	12.702058	95.907745
-26.055229	-8.601414	100.291466	-10.405423	12.13411	98.815361	38.07003	-15.222528	101.775635	39.075706	38.404232	99.02182	38.572868	11.590852	100.3987275	-59.383714	12.677368	97.2319945
-27.903955	-7.321796	100.917725	-10.766501	12.256495	99.522797	37.770638	-15.040001	101.382088	38.6786	38.567116	99.151642	38.224619	11.7635575	100.266865	-59.757621	12.7494325	98.778729
-29.815821	-5.995447	101.69622	-11.153297	12.438148	100.361801	37.34565	-14.801783	100.806496	38.166149	38.820621	99.288406	37.7558995	12.009419	100.047451	-60.0624935	12.866877	100.676151
-31.678947	-4.544499	102.713326	-11.577713	12.727048	101.307938	36.856781	-14.436136	100.161758	37.624176	39.162151	99.533562	37.2404785	12.3630075	99.84766	-60.3959045	13.0910885	102.768216
-33.617531	-3.083126	103.74395	-12.038338	13.013397	102.291428	36.299629	-13.977798	99.561882	37.082706	39.613789	100.050423	36.6911675	12.8179955	99.8061525	-60.7678435	13.2087985	104.7767035
-35.372578	-1.564427	104.799286	-12.532096	13.39072	103.285126	35.740875	-13.396502	99.034271	36.514507	40.145885	100.758972	36.127691	13.3746915	99.8966215	-61.191883	13.4067485	106.6736305
-38.056217	0.698009	106.227936	-13.244699	14.080277	104.554733	34.953403	-12.394563	98.394951	35.76384	40.986164	101.822647	35.3586215	14.2958005	100.108799	-61.8480195	13.8647535	109.000667
-39.653675	2.199364	106.960152	-13.685306	14.550564	105.161873	34.500378	-11.733759	98.116394	35.337543	41.579464	102.528595	34.9189605	14.9228525	100.3224945	-62.2895725	14.1782755	110.0012515
-41.339169	3.718745	107.298981	-14.125744	15.048223	105.483337	34.10146	-11.095774	98.016937	34.9827	42.088631	103.133881	34.54208	15.4964285	100.575409	-62.793568	14.6000175	110.391265
-42.839718	5.206145	107.386864	-14.555785	15.476985	105.5858	33.735165	-10.534291	98.008369	34.601986	42.465321	103.542816	34.1685755	15.965515	100.7755925	-63.2801455	14.988455	110.3960075
-44.311386	6.592525	107.399559	-14.991371	15.805876	105.550613	33.425827	-10.145761	98.07428	34.22599	42.782085	103.830864	33.8259085	16.318162	100.952572	-63.8086505	15.29359	110.148654
-45.787102	7.921337	107.286667	-15.371633	16.007719	105.465553	33.134697	-9.92455	98.199127	33.84473	42.980381	103.998161	33.4897135	16.5279155	101.098644	-64.2329795	15.4875225	109.832462
-46.995918	9.195213	107.254501	-15.7495	16.093409	105.394684	32.831688	-9.840827	98.293457	33.505623	43.082954	104.096893	33.1686555	16.6210635	101.195175	-64.6676555	15.5657545	109.594193
-48.846836	10.887267	107.366776	-16.216536	16.047787	105.364754	32.383316	-9.86275	98.391586	33.097111	43.131428	104.169556	32.7402135	16.634339	101.280571	-65.1732855	15.461235	109.448937
-49.988491	11.964549	107.494972	-16.475735	16.033482	105.388733	32.107838	-9.870658	98.379089	32.84594	43.147392	104.190704	32.476889	16.638367	101.2848965	-65.428359	15.428597	109.4925695
-50.874947	13.026871	107.730362	-16.704189	16.043362	105.43988	31.873116	-9.798327	98.352585	32.599579	43.21167	104.174362	32.2363475	16.7066715	101.2634735	-65.6447255	15.3800525	109.6162865
-51.899677	14.003578	108.004677	-16.93693	16.110477	105.510696	31.6674	-9.714755	98.323318	32.347679	43.324295	104.17968	32.0075395	16.80477	101.251499	-65.8813995	15.416184	109.769893
-52.849197	14.929337	108.280861	-17.129385	16.193151	105.636337	31.489288	-9.561238	98.307648	32.096897	43.485374	104.230896	31.7930925	16.962068	101.269272	-66.0518625	15.424234	110.003402
-53.286713	16.072447	108.53466	-17.33736	16.341406	105.750847	31.310038	-9.367528	98.329697	31.882254	43.703754	104.340836	31.596146	17.168113	101.3352665	-66.270866	15.514699	110.1664275
-54.243259	16.823063	108.71788	-17.514927	16.49213	105.824318	31.151834	-9.141964	98.301079	31.699318	43.942406	104.478203	31.425576	17.400221	101.389641	-66.45543	15.584039	110.258995
-55.213772	18.032303	108.956657	-17.811047	16.820593	105.86393	30.90564	-8.744016	98.205856	31.424314	44.303139	104.638397	31.164977	17.7795615	101.4221265	-66.787071	15.8616245	110.3057335
-55.461155	18.650936	109.009468	-17.971729	17.00153	105.875847	30.798298	-8.485648	98.120758	31.276127	44.551292	104.742172	31.0372125	18.032822	101.431465	-66.9806705	15.970238	110.320229
-55.834568	19.372435	109.078194	-18.11268	17.205847	105.847824	30.645636	-8.192461	98.164284	31.161558	44.779743	104.881844	30.903597	18.293641	101.523064	-67.128957	16.118053	110.172584
-56.106586	20.178406	109.029701	-18.246523	17.401478	105.779121	30.61186	-8.016252	98.128937	31.075573	44.989933	104.996643	30.8437165	18.4868405	101.56279	-67.3367625	16.3161155	109.995452
-56.370377	20.751251	108.835564	-18.413099	17.588573	105.685898	30.508524	-7.849444	98.182182	30.970552	45.174549	105.032822	30.739538	18.6625525	101.607502	-67.565736	16.5145935	109.764294
-56.50639	21.340363	108.54834	-18.59185	17.819225	105.555069	30.363188	-7.675089	98.295738	30.815006	45.357059	104.998291	30.589097	18.840985	101.6470145	-67.772797	16.797465	109.4631235
-56.636684	21.859255	108.264397	-18.779667	18.085598	105.480255	30.200178	-7.528749	98.52253	30.664677	45.519245	104.937767	30.4324275	18.995248	101.7301485	-67.9917615	17.175948	109.2303615
-56.875854	22.673698	107.885971	-19.122305	18.40901	105.458092	29.964161	-7.38922	99.007988	30.433104	45.703663	104.865143	30.1986325	19.1572215	101.9365655	-68.4432425	17.6607985	108.9796185
-56.76672	22.973961	107.725777	-19.297405	18.53618	105.510094	29.798195	-7.334725	99.383553	30.292007	45.796978	104.812828	30.045101	19.2311265	102.0981905	-68.639911	17.8412335	108.9219975
-56.479	23.241549	107.618454	-19.478254	18.589233	105.562927	29.687304	-7.323496	99.693039	30.162832	45.840816	104.7724	29.925068	19.25866	102.2327195	-68.881576	17.919806	108.8931345
-56.080025	23.46636	107.493401	-19.604361	18.616367	105.594528	29.58667	-7.335618	99.971489	30.044518	45.881096	104.763428	29.815594	19.272739	102.3674585	-69.024316	17.959995	108.8215975
-55.608089	23.674898	107.2798	-19.668163	18.620913	105.522575	29.500744	-7.3256	100.129509	29.981899	45.934929	104.768562	29.7413215	19.3046645	102.4490355	-69.0776475	17.9371615	108.5961145
-55.038006	23.866362	107.061066	-19.860268	18.662271	105.455109	29.391788	-7.261419	100.152206	29.894596	46.014034	104.767403	29.643192	19.3763075	102.4598045	-69.363728	17.9482345	108.4504135
-54.422943	24.07361	106.980492	-19.929972	18.802326	105.384338	29.298233	-7.108437	100.082993	29.828873	46.158741	104.731689	29.563553	19.525152	102.407341	-69.423497	18.0795	108.361335
-53.453678	24.375162	106.912674	-20.012579	19.129049	105.33062	29.197329	-6.739789	99.902519	29.805454	46.537056	104.70536	29.5013915	19.8986335	102.3039395	-69.5265495	18.3594645	108.3573005
-52.679764	24.525154	106.887985	-19.997271	19.345606	105.316246	29.20013	-6.475659	99.761826	29.790535	46.812283	104.729614	29.4953325	20.168312	102.24572	-69.4898745	18.5229	108.386772
-51.902954	24.703615	106.730232	-19.992498	19.53355	105.275955	29.229637	-6.241101	99.778061	29.847857	47.095287	104.786751	29.538747	20.427093	102.282406	-69.523743	18.640007	108.269504
-50.950424	24.78433	106.58535	-19.975948	19.594578	105.290619	29.295513	-6.114631	99.929497	30.054522	47.335217	104.855789	29.6750175	20.610293	102.392643	-69.6269135	18.578863	108.188595
-50.018627	24.864079	106.470886	-19.981922	19.614897	105.372551	29.30183	-6.10963	100.360725	30.485096	47.613541	104.867516	29.893463	20.7519555	102.6141205	-69.857307	18.4778385	108.1309815
-49.041874	24.895269	106.344734	-19.986816	19.588221	105.558983	29.343922	-5.948039	101.139091	31.203646	48.045471	104.613564	30.273784	21.048716	102.8763275	-70.247416	18.127726	108.2416385
-48.014702	24.886282	106.251991	-20.012867	19.487181	105.857765	29.499165	-6.413685	102.028717	31.989595	48.563499	104.226303	30.74438	21.074907	103.12751	-70.770114	17.899455	108.58802
-46.303986	24.811863	106.170677	-19.886612	19.17486	106.509605	29.76112	-7.009342	103.97879	32.658371	48.708668	103.867493	31.2097455	20.849663	103.9231415	-70.9829695	17.500057	109.0960685
-45.166813	24.7638	106.097923	-19.833296	18.980591	106.907417	29.964308	-7.330652	105.383827	32.785072	48.540714	103.703186	31.37469	20.605031	104.5435065	-71.041282	17.356151	109.2713275
-44.01096	24.660641	105.950256	-19.806818	18.871595	107.112488	30.132851	-7.458224	106.578575	32.709286	48.214664	103.517258	31.4210685	20.37822	105.0479165	-71.0347045	17.36497	109.1770595
-42.915916	24.684385	105.688873	-19.806671	18.830853	107.001183	30.173878	-7.402174	107.211349	32.294365	48.015152	103.772972	31.2341215	20.306489	105.4921605	-70.8474635	17.355217	108.5102055
-41.725391	24.680748	105.433563	-19.712238	18.766787	106.702171	30.249559	-7.284963	107.35611	31.877193	47.661777	103.500618	31.063376	20.188407	105.428364	-70.487852	17.345167	107.975978
-40.593445	24.718523	105.212364	-19.73444	18.629818	106.541565	30.360464	-7.233828	107.411995	31.693565	47.067539	102.579727	31.0270145	19.9168555	104.995861	-70.4958945	17.3427805	108.087269
-39.356106	24.828566	105.200256	-19.5611	18.294569	106.588806	30.434969	-7.514384	107.528236	31.683987	46.712231	102.30085	31.059478	19.5989235	104.914543	-70.181678	16.9902145	108.263069
-37.402637	25.192162	105.407272	-19.256012	17.635607	106.899391	30.519539	-8.337979	107.590149	31.940947	45.887016	102.686569	31.230243	18.7745185	105.138359	-69.742267	16.4966955	108.660423
-36.091351	25.580055	105.629417	-18.995649	17.300547	107.073067	30.502419	-8.919768	107.297218	31.973186	45.382805	103.330765	31.2378025	18.2315185	105.3139915	-69.2291005	16.3695755	108.8321425
-34.658401	26.056831	105.856583	-18.712629	17.137291	107.188881	30.470879	-9.279957	106.877098	31.987915	44.934586	103.988777	31.229397	17.8273145	105.4329375	-68.654655	16.4472675	108.9448245
-33.300385	26.678818	106.085297	-18.533903	17.167313	107.326904	30.458498	-9.43089	106.575035	32.092564	44.645557	104.641006	31.275531	17.6073335	105.6080205	-68.343337	16.7272925	109.0457875
-31.934759	27.365442	106.333099	-18.459787	17.340004	107.505463	30.463705	-9.444489	106.440804	32.225315	44.565453	105.481682	31.34451	17.560482	105.961243	-68.264084	17.119526	109.049683
-30.558691	28.058636	106.597992	-18.477705	17.535187	107.711029	30.431238	-9.380611	106.494591	32.373981	44.594551	106.372047	31.4026095	17.60697	106.433319	-68.3580195	17.463404	108.988739
-29.205925	28.803164	106.851105	-18.548143	17.695726	107.902672	30.373529	-9.329362	106.582703	32.397598	44.650475	107.281128	31.3855635	17.6605565	106.9319155	-68.4818495	17.7308955	108.8734285
-27.133396	29.871855	106.999802	-18.622122	17.838455	107.981285	30.287102	-9.314119	106.724037	32.486351	44.686256	108.352371	31.3867265	17.6860685	107.538204	-68.6309705	17.9908415	108.424366
-25.735218	30.560823	106.945122	-18.589533	17.916195	107.894516	30.305355	-9.325148	106.753395	32.607082	44.645279	108.781792	31.4562185	17.6600655	107.7675935	-68.6352845	18.1723245	108.0214385
-24.215136	31.211412	106.961906	-18.463812	17.905771	107.798859	30.435577	-9.309464	106.781815	32.725353	44.615467	109.189102	31.580465	17.6530015	107.9854585	-68.508089	18.1585405	107.6122595
-22.8985	31.854034	107.100296	-18.271736	17.828985	107.793449	30.631239	-9.311127	106.897697	32.903889	44.605896	109.853134	31.767564	17.6473845	108.3754155	-68.311036	18.0105855	107.2114825
-21.412018	32.375805	107.303825	-18.04936	17.771416	107.912109	30.888058	-9.266745	107.24157	33.132759	44.644447	110.763046	32.0104085	17.688851	109.002308	-68.1091285	17.853981	106.82191
-19.847378	32.931599	107.805214	-17.900358	17.738726	108.251892	31.179476	-9.203367	107.987511	33.408722	44.764744	112.112961	32.294099	17.7806885	110.050236	-68.094815	17.6967635	106.453548
-18.620825	33.47488	108.675171	-17.810061	17.785786	108.895256	31.500158	-9.127337	109.255043	33.803375	44.968163	114.002861	32.6517665	17.920413	111.628952	-68.2718885	17.651159	106.16156
-16.672035	34.17783	110.331512	-17.690552	17.916698	110.25293	31.980694	-9.001805	111.612259	34.424366	45.309254	116.761421	33.20253	18.1537245	114.18684	-68.583634	17.6796715	106.31902
-15.339853	34.584232	111.332703	-17.599985	18.083618	111.124023	32.291954	-8.839627	113.035522	34.765282	45.498505	118.212906	33.528618	18.329439	115.624214	-68.728588	17.837797	106.623832
-14.205764	34.993961	112.230385	-17.449738	18.237724	111.876419	32.62738	-8.695006	114.209023	35.141464	45.707497	119.389709	33.884422	18.5062455	116.799366	-68.783898	17.9692025	106.953472
-13.019456	35.299664	112.974312	-17.293137	18.370663	112.526131	32.948677	-8.644671	115.153297	35.534172	45.815941	120.280014	34.2414245	18.585635	117.7166555	-68.8276985	18.155691	107.3356065
-11.969874	35.58342	113.688072	-16.988722	18.34864	113.046791	33.228348	-8.672441	115.854355	35.971642	45.820961	120.993408	34.599995	18.57426	118.4238815	-68.577439	18.12302	107.6697005
-10.898552	35.860531	114.320053	-16.697033	18.309519	113.550797	33.553921	-8.800611	116.380836	36.483738	45.773964	121.5495	35.0188295	18.4866765	118.965168	-68.4128955	18.1323615	108.136426
-9.939989	36.029701	114.912071	-16.419645	18.249279	114.066658	33.902565	-8.990075	116.844597	37.010529	45.644314	122.089722	35.456547	18.3271195	119.4671595	-68.295837	18.1714385	108.6661565
-8.705353	36.095955	115.863564	-15.919473	17.971178	114.797089	34.388493	-9.367147	117.620178	37.791927	45.373039	123.015579	36.09021	18.002946	120.3178785	-67.929156	17.93941	109.2762995
-7.960015	36.038532	116.535568	-15.765564	17.871521	115.372002	34.683582	-9.638486	118.253944	38.694256	45.043766	123.50811	36.688919	17.70264	120.881027	-68.220047	18.040402	109.862977
-7.366763	35.979073	117.203117	-15.590633	17.644886	115.866913	34.940575	-9.952186	118.849884	38.663818	44.951973	124.468147	36.8021965	17.4998935	121.6590155	-67.9834625	17.7898785	110.0748105
-6.874428	35.859039	117.86277	-15.399517	17.327757	116.319275	35.198227	-10.310768	119.395325	39.0569	44.616257	125.249992	37.1275635	17.1527445	122.3226585	-67.9265975	17.5027695	110.3158915
-6.422756	35.66732	118.508652	-15.192988	16.989349	116.737839	35.493477	-10.66581	119.895744	39.40189	44.283684	126.014305	37.4476835	16.808937	122.9550245	-67.8336595	17.169761	110.5206535
-6.028099	35.417645	119.016388	-14.944892	16.673418	117.060814	35.799629	-10.957771	120.297287	39.643692	44.047218	126.689575	37.7216605	16.5447235	123.493431	-67.6114445	16.8021125	110.628197
-5.747022	35.16457	119.39312	-14.730809	16.411695	117.273865	36.082134	-11.189855	120.486404	39.857193	43.854504	127.123734	37.9696635	16.3323245	123.805069	-67.4312815	16.4910655	110.742661
-5.477963	34.738121	119.519745	-14.467905	16.285851	117.373825	36.357162	-11.308228	120.393501	39.998035	43.725483	127.03978	38.1775985	16.2086275	123.7166405	-67.1134085	16.3630745	111.0310095
-5.358554	34.421227	119.270729	-14.34039	16.324121	117.27948	36.485123	-11.299611	119.991493	40.05423	43.716202	126.48597	38.2696765	16.2082955	123.2387315	-66.9504565	16.4399465	111.3202285
-5.298567	34.060516	118.830681	-14.185802	16.363138	117.064499	36.601101	-11.31121	119.333626	40.026562	43.677601	125.622787	38.3138315	16.1831955	122.4782065	-66.6854355	16.5430805	111.6507915
-5.351164	33.747005	118.210327	-13.939171	16.317698	116.680595	36.694248	-11.308723	118.438927	39.980717	43.668598	124.405968	38.3374825	16.1799375	121.4224475	-66.2158245	16.4554585	111.9387425
-5.45428	33.436131	117.399025	-13.721375	16.282616	116.195107	36.818279	-11.356417	117.35643	39.986603	43.57893	122.987602	38.402441	16.1112565	120.172016	-65.845191	16.4539755	112.218198
-5.586986	33.043011	116.423103	-13.48704	16.18988	115.573776	36.880665	-11.438354	116.166794	39.947475	43.578114	121.222412	38.41407	16.06988	118.694603	-65.38815	16.30988	112.452949
-5.785595	32.707836	115.120995	-13.2817	16.176916	114.749847	36.903629	-11.44591	114.795303	39.768307	43.512329	118.9589	38.335968	16.0332095	116.8771015	-64.899368	16.3206225	112.6225925
-6.209065	32.146023	112.761597	-12.963189	16.089319	113.17308	36.967529	-11.500233	112.364471	39.425915	43.366123	114.917755	38.196722	15.932945	113.641113	-64.1231	16.245693	112.705047
-6.508046	31.737423	111.076782	-12.722866	15.933159	111.977158	36.947208	-11.598739	110.572327	39.142986	43.172352	112.052872	38.045097	15.7868065	111.3125995	-63.490829	16.0795115	112.6417165
-6.842146	31.324364	109.555908	-12.521183	15.65703	110.806511	36.908131	-11.808513	108.784195	38.87011	42.819183	109.497704	37.8891205	15.505335	109.1409495	-62.9314865	15.808725	112.4720725
-7.142773	30.934668	108.33371	-12.382905	15.311064	109.800491	36.850159	-12.169116	107.24839	38.735123	42.447109	107.434868	37.792641	15.1389965	107.341629	-62.558451	15.4831315	112.259353
-7.35338	30.625168	107.410454	-12.286311	14.995093	108.996704	36.698879	-12.456565	106.021408	38.586605	42.148495	105.868622	37.642742	14.845965	105.945015	-62.215364	15.144221	112.048393
-7.488428	30.380989	106.750717	-12.2866	14.763983	108.395813	36.530788	-12.672154	105.0923	38.444969	41.934116	104.753731	37.4878785	14.630981	104.9230155	-62.0610785	14.896985	111.8686105
-7.491999	30.240007	106.278419	-12.355901	14.597058	107.934929	36.354134	-12.802054	104.458557	38.284481	41.818111	104.056129	37.3193075	14.5080285	104.257343	-62.0311095	14.6860875	111.612515
-7.349792	30.231142	105.758377	-12.548141	14.469591	107.443275	36.131863	-12.802844	103.887131	37.954575	41.78722	103.615379	37.043219	14.492188	103.751255	-62.139501	14.446994	111.135295
-7.14114	30.267948	105.615044	-12.734437	14.438818	107.288933	35.987186	-12.744835	103.736618	37.75629	41.801689	103.598549	36.871738	14.528427	103.6675835	-62.340612	14.349209	110.9102825
-6.876113	30.393934	105.660248	-12.873842	14.414382	107.307121	35.884495	-12.67515	103.788612	37.556431	41.842342	103.914726	36.720463	14.583596	103.851669	-62.468147	14.245168	110.762573
-6.588956	30.587227	105.89447	-13.024778	14.383199	107.474495	35.844532	-12.566752	104.085144	37.442326	41.836185	104.453751	36.643429	14.6347165	104.2694475	-62.692985	14.1316815	110.6795425
-6.197844	30.769848	106.284225	-13.144324	14.378275	107.755089	35.874851	-12.459495	104.534378	37.372513	41.910286	105.276978	36.623682	14.7253955	104.905678	-62.91233	14.0311545	110.6045
-5.816226	30.982061	106.785774	-13.198508	14.333312	108.129906	35.950531	-12.303807	105.075577	37.38623	41.99493	106.242241	36.6683805	14.8455615	105.658909	-63.0653965	13.8210625	110.600903
-5.425784	31.208538	107.349228	-13.246785	14.348692	108.532188	36.007847	-12.125378	105.717316	37.403267	42.069977	107.231049	36.705557	14.9722995	106.4741825	-63.199127	13.7250845	110.5901935
-4.754456	31.59646	108.101746	-13.253787	14.440325	109.114471	36.047794	-11.696612	106.667923	37.432205	42.203655	108.710922	36.7399995	15.2535215	107.6894225	-63.2475735	13.6271285	110.5395195
-4.207592	31.919769	108.630875	-13.202837	14.523045	109.51667	36.102898	-11.449287	107.295059	37.551666	42.313583	109.595642	36.827282	15.432148	108.4453505	-63.232956	13.613942	110.5879895
-3.619587	32.22905	109.204185	-13.13485	14.606115	109.928047	36.187134	-11.285845	107.843864	37.712662	42.417519	110.525108	36.949898	15.565837	109.184486	-63.219598	13.646393	110.671608
-2.973689	32.599918	109.82444	-12.991116	14.696245	110.399734	36.267532	-11.128654	108.34304	37.941128	42.536282	111.436096	37.10433	15.703814	109.889568	-63.086562	13.688676	110.9099
-2.363519	32.937218	110.434471	-12.847514	14.785669	110.893806	36.421921	-11.02969	108.717255	38.263176	42.644295	112.153183	37.3425485	15.8073025	110.435219	-63.0375765	13.7640355	111.352393
-1.710206	33.261181	110.98027	-12.65262	14.904126	111.364128	36.584194	-10.947515	108.949089	38.568161	42.716198	112.676811	37.5761775	15.8843415	110.81295	-62.8814175	13.9239105	111.915306
-1.079664	33.551895	111.371437	-12.458488	15.033126	111.75573	36.772518	-10.895338	108.975067	38.933571	42.754021	112.944092	37.8530445	15.9293415	110.9595795	-62.7700205	14.1369105	112.5518805
-0.174954	33.982143	111.577972	-12.164289	15.158571	111.978111	36.966694	-10.869512	108.415855	39.332726	42.744362	112.788979	38.14971	15.937425	110.602417	-62.478288	14.379717	113.353805
0.460707	34.162239	111.517418	-12.010343	15.226568	111.894714	37.021412	-10.775914	107.674454	39.465645	42.600742	112.592949	38.2435285	15.912414	110.1337015	-62.2642145	14.540722	113.6557265
1.140382	34.361343	111.54586	-11.878778	15.242717	111.749908	36.945984	-10.788126	106.941757	39.642567	42.502136	112.627205	38.2942755	15.857005	109.784481	-62.0518315	14.628429	113.715335
1.871775	34.567371	111.725578	-11.855723	15.268514	111.581657	36.78727	-10.813793	106.258224	39.808975	42.362717	113.027695	38.2981225	15.774462	109.6429595	-62.0095685	14.762566	113.5203545
2.621743	34.733833	112.066589	-11.89236	15.389771	111.465988	36.553474	-10.741558	105.629494	39.957958	42.223358	113.692162	38.255716	15.7409	109.660828	-62.040436	15.038642	113.271148
3.351259	34.889091	112.568428	-12.046114	15.674782	111.468231	36.283348	-10.550808	105.230949	40.049614	42.219139	114.446655	38.166481	15.8341655	109.838802	-62.258709	15.5153985	113.09766
4.042331	34.980232	113.105331	-12.214394	16.102962	111.629845	36.033051	-10.246825	105.082024	40.05397	42.346001	115.323616	38.0435105	16.049588	110.20282	-62.4722985	16.156336	113.05687
5.034092	34.906742	113.991608	-12.423595	16.822176	112.128975	35.69973	-9.678927	105.334534	40.084515	42.659134	116.64138	37.8921225	16.4901035	110.987957	-62.7393125	17.1542485	113.269993
5.723502	34.742729	114.461731	-12.590556	17.33779	112.560356	35.522526	-9.349088	105.7938	40.128098	42.903961	117.412735	37.825312	16.7774365	111.6032675	-63.006424	17.8981435	113.5174445
6.483206	34.357811	114.912376	-12.699397	17.831978	113.022354	35.427486	-9.122254	106.41993	40.144203	43.186031	118.099007	37.7858445	17.0318885	112.2594685	-63.1846385	18.6320675	113.7852395
7.23247	33.927078	115.27977	-12.794837	18.231388	113.449669	35.371006	-8.979819	107.136299	40.221386	43.423027	118.666588	37.796196	17.221604	112.9014435	-63.38587	19.241172	113.9978945
7.927054	33.349548	115.510162	-12.850798	18.499352	113.814911	35.383461	-8.866453	107.840408	40.239262	43.628738	119.101105	37.8113615	17.3811425	113.4707565	-63.5129575	19.6175615	114.1590655
8.609651	32.673168	115.669777	-12.892735	18.689541	114.090523	35.433659	-8.834458	108.482315	40.334034	43.728886	119.460678	37.8838465	17.447214	113.9714965	-63.6693165	19.931868	114.2095495
9.357692	31.801826	115.811584	-12.914707	18.752537	114.30751	35.496418	-8.850681	109.052979	40.40477	43.771164	119.808914	37.950594	17.4602415	114.4309465	-63.780008	20.0448325	114.1840735
10.34853	30.352879	116.002869	-12.917177	18.803848	114.581993	35.573898	-8.900739	109.914246	40.534859	43.814598	120.166313	38.0543785	17.4569295	115.0402795	-63.8887325	20.1507665	114.1237065
10.923633	29.235962	115.931168	-12.909445	18.883083	114.683128	35.648319	-8.930802	110.462616	40.598969	43.884285	120.374763	38.123644	17.4767415	115.4186895	-63.942534	20.2894245	113.9475665
11.566547	28.053669	115.895042	-12.893812	18.947573	114.723946	35.724697	-8.918616	110.993889	40.655575	43.977974	120.424614	38.190136	17.529679	115.7092515	-63.97776	20.365467	113.7386405
12.111471	26.817799	115.815826	-12.904742	19.03948	114.728928	35.781635	-8.888122	111.511627	40.696369	44.080036	120.381882	38.239002	17.595957	115.9467545	-64.048486	20.483003	113.5111015
12.59709	25.574526	115.683914	-12.890371	19.102249	114.736282	35.852089	-8.833935	111.982307	40.683685	44.19389	120.26535	38.267887	17.6799775	116.1238285	-64.048629	20.5245205	113.3487355
13.10691	24.280003	115.65741	-12.853888	19.124836	114.776657	35.936684	-8.809828	112.516693	40.658108	44.28653	120.034813	38.297396	17.738351	116.275753	-64.005172	20.511321	113.277561
13.575107	22.927336	115.641907	-12.811314	19.09577	114.844444	36.122635	-8.771762	113.176956	40.583603	44.396252	119.646523	38.353119	17.812245	116.4117395	-63.975747	20.379295	113.2771485
14.312456	20.818878	115.474976	-12.616891	18.847912	114.859413	36.666088	-8.73235	114.427933	40.338463	44.50695	118.761147	38.5022755	17.8873	116.59454	-63.7360575	19.808524	113.124286
14.781692	19.336727	115.46167	-12.45728	18.494001	114.825287	37.0891	-8.770904	115.377716	40.12513	44.4753	117.978111	38.607115	17.852198	116.6779135	-63.521675	19.135804	112.9726605
15.251207	17.935326	115.445915	-12.300272	18.024452	114.828171	37.497688	-8.888066	116.388298	39.881836	44.269135	117.216049	38.689762	17.6905345	116.8021735	-63.290306	18.3583695	112.8541685
15.662086	16.489578	115.743698	-12.245272	17.485786	114.910873	37.8484	-9.109447	117.54837	39.695629	43.974983	116.686974	38.7720145	17.432768	117.117672	-63.2625585	17.538804	112.704074
16.077133	15.055103	116.252541	-12.201055	16.900486	114.976585	38.077621	-9.389122	118.794716	39.594872	43.657093	116.457237	38.8362465	17.1339855	117.6259765	-63.2383565	16.6669865	112.3271935
16.349373	13.819091	116.929565	-12.397575	16.460415	115.161324	38.161205	-9.674994	119.955849	39.443306	43.396572	116.625641	38.8022555	16.860789	118.290745	-63.5974055	16.060041	112.031903
16.536678	12.690808	117.652985	-12.650989	16.072273	115.328094	38.0812	-9.936194	121.021568	39.31361	43.206219	117.053627	38.697405	16.6350125	119.0375975	-63.999383	15.5095335	111.6185905
16.535551	11.288774	118.979469	-13.376673	15.869798	115.895592	36.701305	-9.787472	122.821465	39.141613	43.01667	118.084167	37.921459	16.614599	120.452816	-64.674805	15.124997	111.338368
16.517847	10.505627	119.931503	-13.632412	15.726874	116.238281	37.582436	-10.517555	123.259018	39.056278	42.963684	118.874359	38.319357	16.2230645	121.0666885	-65.584181	15.2306835	111.4098735
16.413767	9.858303	120.742401	-13.979563	15.703875	116.730103	37.561134	-10.775806	123.802628	39.014252	42.947838	119.673157	38.287693	16.086016	121.7378925	-66.246819	15.321734	111.7223135
16.276628	9.345246	121.377777	-14.243036	15.671436	117.158112	37.338055	-10.896329	124.219116	39.02993	42.865025	120.401405	38.1839925	15.984348	122.3102605	-66.6700645	15.358524	112.0059635
16.082504	8.914168	121.741058	-14.378884	15.637032	117.447472	37.162228	-11.034896	124.346306	39.10173	42.72839	121.063995	38.131979	15.846747	122.7051505	-66.889747	15.427317	112.1897935
15.870926	8.603022	121.789406	-14.591378	15.681211	117.662918	37.048973	-11.197302	124.136589	39.247295	42.582268	121.624352	38.148134	15.692483	122.8804705	-67.33089	15.669939	112.4453655
15.603441	8.360691	121.534874	-14.531708	15.710303	117.587486	36.970924	-11.344595	123.56517	39.409832	42.434341	122.03405	38.190378	15.544873	122.79961	-67.253794	15.875733	112.375362
15.116352	8.252921	120.600655	-14.351718	15.953403	117.239311	36.611359	-11.16503	122.315262	40.1073	42.120174	121.760895	38.3593295	15.477572	122.0380785	-67.0627655	16.429234	112.4405435
14.740647	8.252671	119.70047	-14.149232	16.21689	116.849426	36.607513	-10.996964	121.145782	39.804482	42.252449	121.485161	38.2059975	15.6277425	121.3154715	-66.5044615	16.8060375	112.3833805
14.256128	8.333772	118.672226	-13.809429	16.433744	116.303947	36.595951	-10.773289	119.775978	39.853828	42.27169	120.868134	38.2248895	15.7492005	120.322056	-65.8437475	17.1182875	112.285838
13.729711	8.438311	117.631195	-13.736102	16.756607	115.871468	36.544617	-10.560455	118.371407	39.89352	42.32444	120.152054	38.2190685	15.8819925	119.2617305	-65.6912725	17.6312215	112.4812055
13.160804	8.58055	116.608391	-13.519481	16.969311	115.343002	36.46418	-10.348632	117.103195	39.861561	42.353172	119.447876	38.1628705	16.00227	118.2755355	-65.2018325	17.936352	112.4104685
12.581843	8.816465	115.734573	-13.450668	17.276373	114.91449	36.359707	-10.109281	116.038918	39.842068	42.433941	118.746529	38.1008875	16.16233	117.3927235	-65.0022235	18.390416	112.4362565
11.943507	9.061996	114.964127	-13.310726	17.526915	114.464394	36.192722	-9.852203	115.071167	39.778893	42.602913	118.156471	37.9858075	16.375355	116.613819	-64.6072595	18.678475	112.314969
10.891595	9.444822	113.983284	-13.251676	17.968969	113.925537	35.923512	-9.406283	113.862732	39.659264	42.809124	117.259766	37.791388	16.7014205	115.561249	-64.29474	19.2365175	112.289825
10.124896	9.749833	113.379242	-13.226104	18.257376	113.560776	35.731583	-9.068382	113.121941	39.466423	43.044701	116.70903	37.599003	16.9881595	114.9154855	-64.051211	19.5265925	112.2060665
9.369337	9.981847	112.792572	-13.244982	18.593901	113.221512	35.538822	-8.684538	112.299797	39.289753	43.253834	116.132507	37.4142875	17.284648	114.216152	-63.9042515	19.903154	112.226872
8.630539	10.26995	112.258385	-13.265388	18.899273	112.894753	35.329609	-8.310912	111.50782	39.16169	43.458599	115.467659	37.2456495	17.5738435	113.4877395	-63.7764255	20.2247025	112.3017665
7.916763	10.565293	111.708359	-13.284034	19.233768	112.583817	35.124092	-7.877077	110.667168	38.95293	43.735458	114.938309	37.038511	17.9291905	112.8027385	-63.606579	20.5383455	112.3648955
7.163087	10.87276	111.181679	-13.398811	19.629831	112.298264	34.947197	-7.419343	109.787094	38.724823	44.086266	114.58123	36.83601	18.3334615	112.184162	-63.633632	20.9262005	112.412366
6.425118	11.152825	110.714615	-13.49593	20.025875	112.026962	34.77087	-6.969373	108.955643	38.528915	44.465931	114.404884	36.6498925	18.748279	111.6802635	-63.6417525	21.303471	112.3736605
5.248611	11.521281	110.088181	-13.701436	20.654032	111.695549	34.435673	-6.271732	107.776627	38.197929	45.136887	114.469872	36.316801	19.4325775	111.1232495	-63.719673	21.8754865	112.2678485
4.525419	11.678236	109.766594	-13.862096	21.081789	111.509201	34.246056	-5.82354	107.195732	37.921288	45.567902	114.608147	36.083672	19.872181	110.9019395	-63.807864	22.291397	112.1164625
3.856836	11.811444	109.515968	-14.013754	21.509985	111.386658	34.107384	-5.371799	106.730995	37.686886	46.011761	114.869484	35.897135	20.319981	110.8002395	-63.924643	22.699989	111.9730765
3.190155	11.914218	109.334457	-14.112757	21.877968	111.308548	34.01672	-4.970335	106.380234	37.447083	46.397896	115.145447	35.7319015	20.7137805	110.7628405	-63.9574155	23.0421555	111.8542555
2.485234	11.953809	109.162903	-14.236572	22.236593	111.267624	33.915787	-4.630585	106.159187	37.274315	46.723537	115.287483	35.595051	21.046476	110.723335	-64.068195	23.42671	111.811913
1.833546	11.851711	109.012009	-14.311579	22.528099	111.210587	33.863239	-4.342696	106.054558	37.110065	46.996696	115.250778	35.486652	21.327	110.652668	-64.10981	23.729198	111.768506
1.1689	11.62892	108.894714	-14.409401	22.748011	111.09948	33.818687	-4.139208	106.067261	36.930393	47.204868	115.078285	35.37454	21.53283	110.572773	-64.193342	23.963192	111.626187
0.218228	11.176806	108.610245	-14.576562	22.947664	110.790459	33.735699	-3.832408	106.018623	36.573532	47.525162	114.468132	35.1546155	21.846377	110.2433775	-64.3077395	24.048951	111.3375405
-0.377217	10.793473	108.288696	-14.694818	23.092485	110.432755	33.656967	-3.57203	105.900726	36.243393	47.743202	113.831093	34.95018	22.085586	109.8659095	-64.339816	24.099384	110.9996005
-1.004232	10.399748	107.915817	-14.876263	23.309702	110.016022	33.553471	-3.30536	105.706154	35.939548	48.046337	113.088524	34.7465095	22.3704885	109.397339	-64.4990355	24.2489155	110.634705
-1.619988	9.973143	107.426331	-15.04603	23.604029	109.537979	33.410419	-2.927412	105.433929	35.624691	48.417431	112.2882	34.517555	22.7450095	108.8610645	-64.609615	24.4630485	110.2148935
-2.237249	9.505891	106.964348	-15.195375	23.978195	109.119095	33.32436	-2.449414	105.105591	35.249355	48.889435	111.595169	34.2868575	23.2200105	108.35038	-64.6776075	24.7363795	109.88781
-2.81272	8.998632	106.591293	-15.345428	24.465332	108.791969	33.288696	-1.88272	104.807877	34.891357	49.449272	111.00563	34.0900265	23.783276	107.9067535	-64.7808825	25.147388	109.6771845
-3.381298	8.520122	106.225609	-15.466359	25.003471	108.561943	33.298626	-1.251873	104.527977	34.517284	50.001534	110.38446	33.907955	24.3748305	107.4562185	-64.840673	25.6321115	109.6676675
-4.217767	7.706449	105.635811	-15.595998	25.783178	108.270515	33.38763	-0.439768	103.833328	34.485184	50.606888	109.321121	33.936407	25.08356	106.5772245	-65.128403	26.482796	109.9638055
-4.697447	7.047246	105.239441	-15.611405	26.133663	108.012375	33.425838	-0.10067	103.401306	34.329285	50.962658	108.839775	33.8775615	25.430994	106.1205405	-65.1003715	26.836332	109.9042095
-5.142033	6.271714	104.976425	-15.578896	26.333818	107.76342	33.425957	0.119967	103.146935	34.292656	51.167099	108.36396	33.8593065	25.643533	105.7554475	-65.0170985	27.024103	109.7713925
-5.618993	5.436634	104.942848	-15.524748	26.363474	107.516861	33.532631	0.108403	103.133049	34.260731	51.241112	107.810486	33.896681	25.6747575	105.4717675	-64.946177	27.0521905	109.5619545
-5.997028	4.408314	105.060341	-15.440352	26.223274	107.186913	33.669712	-0.102515	103.443504	34.258354	51.119602	106.9813	33.964033	25.5085435	105.212402	-64.844737	26.9380045	109.161424
-6.37615	3.327786	105.311607	-15.383041	25.873032	106.743683	33.823765	-0.510557	103.960991	33.774887	50.896378	106.180939	33.799326	25.1929105	105.070965	-64.565408	26.5531535	108.416401
-6.708193	2.192605	105.562042	-15.318532	25.255955	106.17292	33.967388	-1.070779	104.521988	33.698635	50.278698	105.123863	33.8330115	24.6039595	104.8229255	-64.4700755	25.9079505	107.5229145
-7.183902	0.493633	105.729424	-15.288038	23.962952	105.211998	34.243011	-2.228294	105.176666	33.617744	48.917778	103.846466	33.9303775	23.344742	104.511566	-64.5064535	24.581162	105.91243
-7.543793	-0.572913	105.753311	-15.251376	23.01354	104.586983	34.313656	-3.158139	105.63282	33.753902	47.937824	103.229347	34.033779	22.3898425	104.4310835	-64.536531	23.6372375	104.7428825
-7.920067	-1.551143	105.726494	-15.148266	22.131075	103.969452	34.321396	-4.054761	106.014694	33.98761	46.966133	102.630684	34.154503	21.455686	104.322689	-64.451035	22.806464	103.616215
-8.277204	-2.388843	105.617989	-15.017184	21.405333	103.383911	34.30867	-4.778675	106.348465	34.185699	46.147209	101.953079	34.2471845	20.684267	104.150772	-64.2815525	22.126399	102.61705
-8.683289	-3.068268	105.551544	-14.872822	20.875891	102.867821	34.344822	-5.316691	106.477951	34.368984	45.489456	101.225266	34.356903	20.0863825	103.8516085	-64.102547	21.6653995	101.8840335
-9.099029	-3.546715	105.538818	-14.737768	20.530947	102.478088	34.342827	-5.672771	106.566765	34.505375	44.979019	100.47538	34.424101	19.653124	103.5210725	-63.899637	21.40877	101.4351035
-9.517857	-3.799272	105.519394	-14.611125	20.338989	102.189079	34.328823	-5.905983	106.529602	34.604759	44.625858	99.824547	34.466791	19.3599375	103.1770745	-63.689041	21.3180405	101.2010835
-10.1338	-3.8987	105.098343	-14.511827	20.360378	101.855125	34.35331	-6.165718	105.89888	34.688854	44.486496	99.191643	34.521082	19.160389	102.5452615	-63.544736	21.560367	101.1649885
-10.536365	-3.757451	104.508209	-14.456026	20.547377	101.598045	34.327259	-6.220247	104.939102	34.764053	44.637814	98.832687	34.545656	19.2087835	101.8858945	-63.457708	21.8859705	101.3101955
-10.936209	-3.443351	103.683411	-14.37845	20.880333	101.303673	34.15012	-6.006572	103.744217	34.827084	44.939621	98.42215	34.488602	19.4665245	101.0831835	-63.245502	22.2941415	101.5241625
-11.338941	-2.973318	102.702095	-14.25816	21.343937	100.927353	33.964195	-5.626704	102.450455	34.892464	45.384357	97.994904	34.4283295	19.8788265	100.2226795	-62.9446495	22.8090475	101.6320265
-11.674279	-2.35954	101.637924	-14.075308	21.918909	100.502571	33.881977	-5.141872	101.107338	34.99699	46.004089	97.573532	34.4394835	20.4311085	99.340435	-62.5900995	23.4067095	101.664707
-11.968246	-1.663812	100.61866	-13.857026	22.515797	100.017097	33.884987	-4.519285	99.84819	35.084404	46.696125	97.238937	34.4846955	21.08842	98.5435635	-62.1987475	23.943174	101.4906305
-12.250806	-0.896968	99.718407	-13.585896	23.073816	99.524399	34.010643	-3.900085	98.773178	35.192059	47.363689	96.915771	34.601351	21.731802	97.8444745	-61.773143	24.41583	101.2043235
-12.492607	0.313248	98.46608	-13.176264	23.711241	98.618439	34.385391	-3.204857	97.601112	35.383312	48.147682	96.479111	34.8843515	22.4714125	97.0401115	-61.2368795	24.9510695	100.1967665
-12.59341	1.069556	97.533318	-12.949196	23.937962	97.843575	34.676022	-2.88717	97.157494	35.523651	48.487698	96.325401	35.0998365	22.800264	96.7414475	-60.9982285	25.07566	98.9457025
-12.69079	1.858492	96.609734	-12.761807	24.052494	96.985092	34.926064	-2.68736	96.955643	35.699852	48.689465	96.324936	35.312958	23.0010525	96.6402895	-60.836572	25.1039355	97.3298945
-12.719865	2.668867	95.729218	-12.649229	24.11887	96.181175	35.052818	-2.577971	96.867363	35.838352	48.800842	96.37426	35.445585	23.1114355	96.6208115	-60.744043	25.1263045	95.7415385
-12.789376	3.485351	94.975487	-12.574718	24.177881	95.51194	35.103668	-2.506622	96.714226	35.916138	48.847492	96.390205	35.509903	23.170435	96.5522155	-60.659339	25.185327	94.4716645
-12.865932	4.292909	94.431091	-12.567565	24.197308	95.02108	35.060516	-2.444711	96.549225	35.933937	48.871239	96.430504	35.4972265	23.213264	96.4898645	-60.6323565	25.181352	93.5522955
-12.974496	5.115587	94.007835	-12.668678	24.257517	94.668785	34.957104	-2.396013	96.430153	35.851994	48.926441	96.522491	35.404549	23.265214	96.476322	-60.741905	25.24982	92.861248
-13.217066	6.350724	93.512878	-13.009541	24.368813	94.262871	34.632023	-2.190199	96.281601	35.541935	49.105812	96.777794	35.086979	23.4578065	96.5296975	-61.106061	25.2798195	91.9960445
-13.351406	7.219862	93.158516	-13.307323	24.502739	94.027527	34.357479	-1.997737	96.111717	35.217018	49.321346	97.028214	34.7872485	23.6618045	96.5699655	-61.4018945	25.3436735	91.4850885
-13.565284	8.093699	92.77491	-13.705603	24.685976	93.802971	34.054886	-1.778772	95.858879	34.827061	49.540775	97.329063	34.4409735	23.8810015	96.593971	-61.8521795	25.4909505	91.011971
-13.789738	8.949026	92.362663	-14.070347	24.849064	93.579254	33.724575	-1.523222	95.462029	34.420265	49.766155	97.702263	34.07242	24.1214665	96.582146	-62.213114	25.5766615	90.576362
-14.006244	9.774362	91.922447	-14.435095	25.031324	93.374214	33.402836	-1.228003	94.915092	34.042328	50.021954	98.107841	33.722582	24.3969755	96.5114665	-62.592772	25.6656725	90.2369615
-14.235212	10.597775	91.488762	-14.72257	25.307053	93.180801	33.109985	-0.882707	94.320572	33.69429	50.30735	98.458794	33.4021375	24.7123215	96.389683	-62.8472775	25.9017845	89.971919
-14.488077	11.368507	91.075592	-14.951923	25.658121	92.984009	32.920872	-0.455544	93.725555	33.385063	50.668346	98.704346	33.1529675	25.106401	96.2149505	-63.0568135	26.209841	89.7530675
-14.856251	12.452234	90.654335	-15.148764	26.277697	92.794746	32.776306	0.255107	92.982567	33.082756	51.280338	98.812706	32.929531	25.7677225	95.8976365	-63.227059	26.7876715	89.6918555
-15.093684	13.104805	90.481354	-15.179693	26.673761	92.745132	32.752483	0.718195	92.677971	32.940922	51.682133	98.718781	32.8467025	26.200164	95.698376	-63.2060885	27.147358	89.791888
-15.331614	13.698207	90.412834	-15.211898	26.99399	92.73111	32.818661	1.175108	92.424843	32.817383	52.099281	98.652252	32.818022	26.6371945	95.5385475	-63.241818	27.3507855	89.9236725
-15.572145	14.172658	90.314774	-15.136025	27.235544	92.732178	32.929344	1.612045	92.137817	32.746704	52.454491	98.638634	32.838024	27.033268	95.3882255	-63.110074	27.43782	90.0761305
-15.85266	14.582605	90.161858	-15.094316	27.399412	92.678413	33.070068	2.020577	91.814804	32.66037	52.797096	98.641685	32.865219	27.4088365	95.2282445	-63.053851	27.3899875	90.1285815
-16.1647	14.928612	90.025108	-15.043166	27.520174	92.617432	33.170792	2.370212	91.578827	32.614574	53.087391	98.590866	32.892683	27.7288015	95.0848465	-62.979015	27.3115465	90.1500175
-16.509865	15.209842	89.884369	-15.016145	27.657778	92.516792	33.256798	2.67779	91.406776	32.590397	53.357197	98.454216	32.9235975	28.0174935	94.930496	-62.9558875	27.2980625	90.103088
-17.079271	15.560993	89.600418	-15.003267	27.857185	92.243111	33.328163	3.077584	91.151428	32.545425	53.751087	97.933655	32.936794	28.4143355	94.5425415	-62.943328	27.3000345	89.9436805
-17.428696	15.694088	89.315468	-15.008359	27.967258	91.931953	33.339657	3.315859	90.903923	32.478638	53.983383	97.371536	32.9091475	28.649621	94.1377295	-62.9258655	27.284895	89.7261765
-17.778008	15.74475	88.908562	-14.999329	28.00338	91.519753	33.369141	3.548027	90.487617	32.411812	54.201019	96.686325	32.8904765	28.874523	93.586971	-62.8891345	27.132237	89.452535
-18.184046	15.69393	88.492294	-14.98158	28.007233	91.06028	33.381374	3.794359	89.909142	32.334324	54.378666	95.918663	32.857849	29.0865125	92.9139025	-62.821009	26.9279535	89.2066575
-18.561317	15.58346	88.062912	-14.937846	27.934685	90.600761	33.401283	4.062684	89.289017	32.220947	54.52755	95.125557	32.811115	29.295117	92.207287	-62.686807	26.574253	88.994235
-19.026009	15.397586	87.621826	-14.894994	27.879116	90.168282	33.435959	4.280939	88.656303	32.136715	54.639008	94.368553	32.786337	29.4599735	91.512428	-62.576325	26.2982585	88.824136
-19.47966	15.166857	87.252739	-14.851429	27.810299	89.810692	33.469261	4.428448	88.10862	32.055119	54.718769	93.665802	32.76219	29.5736085	90.887211	-62.465048	26.0469895	88.734173
-20.252728	14.688606	86.91877	-14.831116	27.710867	89.388176	33.50415	4.401024	87.605705	31.961111	54.797768	92.661209	32.7326305	29.599396	90.133457	-62.3948625	25.822338	88.642895
-20.798035	14.28888	86.78067	-14.836745	27.653334	89.120224	33.504753	4.260951	87.451584	31.973087	54.210449	92.141815	32.73892	29.2357	89.7966995	-62.41241	26.070968	88.4437485
-21.372513	13.891612	86.619972	-14.878861	27.58884	88.842941	33.493366	4.1135	87.370071	31.879005	54.743874	91.384109	32.6861855	29.428687	89.37709	-62.4439075	25.748993	88.308792
-21.957769	13.437893	86.441208	-14.927437	27.50049	88.587868	33.436478	3.915109	87.306717	31.82115	54.618759	90.804688	32.628814	29.266934	89.0557025	-62.483688	25.734046	88.1200335
-22.57057	12.950529	86.273155	-14.962848	27.363659	88.340126	33.360359	3.624383	87.27636	31.802782	54.438232	90.298569	32.5815705	29.0313075	88.7874645	-62.5072665	25.6960105	87.8927875
-23.184561	12.43004	86.1185	-14.976886	27.206268	88.125923	33.282452	3.346267	87.34507	31.825701	54.199623	89.882103	32.5540765	28.772945	88.6135865	-62.5078485	25.639591	87.6382595
-23.84428	11.878348	85.969765	-15.00528	27.002304	87.936722	33.237869	3.022765	87.494026	31.872675	53.918327	89.552498	32.555272	28.470546	88.523262	-62.565832	25.534062	87.350182
-24.764927	10.997324	85.816154	-14.934585	26.646372	87.709473	33.265976	2.489783	87.807861	32.011486	53.490112	89.194557	32.638731	27.9899475	88.501209	-62.507901	25.3027965	86.917737
-25.424829	10.444987	85.701134	-14.849268	26.3641	87.533913	33.310719	2.087883	88.069298	32.129406	53.180592	88.985901	32.7200625	27.6342375	88.5275995	-62.4185985	25.0939625	86.5402265
-25.980705	9.848337	85.503044	-14.687295	26.089651	87.305969	33.258232	1.51222	88.518059	32.289787	52.894974	88.724976	32.7740095	27.203597	88.6215175	-62.1485995	24.975705	85.9904205
-26.639479	9.291462	85.204704	-14.458039	25.791286	87.003769	33.310261	0.779002	89.052689	32.481678	52.603352	88.334595	32.8959695	26.691177	88.693642	-61.8120475	24.891395	85.313896
-27.294413	8.761032	84.938141	-14.204395	25.543999	86.707146	33.509171	-0.035872	89.512268	32.665131	52.331287	87.852287	33.087151	26.1477075	88.6822775	-61.495941	24.9402905	84.7320145
-27.940542	8.264138	84.880554	-13.936983	25.312788	86.525581	33.787994	-0.594625	89.730064	32.795292	52.086807	87.396599	33.291643	25.746091	88.5633315	-61.165609	24.879485	84.4878305
-28.612291	7.784881	85.005363	-13.71216	25.037607	86.498215	33.860744	-0.783962	89.900711	32.971512	51.76862	87.064156	33.416128	25.492329	88.4824335	-60.840448	24.582885	84.5139965
-29.719141	7.145826	85.659096	-13.47792	24.489449	86.771866	33.503777	-0.912176	90.182907	33.680698	50.942265	86.470596	33.5922375	25.0150445	88.3267515	-60.5480775	23.9638535	85.2169805
-30.601879	6.747407	86.234894	-13.473441	24.002533	87.064781	33.285812	-1.249273	90.381119	33.819889	50.327122	86.253189	33.5528505	24.5389245	88.317154	-60.4997325	23.4661415	85.812408
-31.467968	6.383864	86.851891	-13.550661	23.418222	87.377853	33.087669	-1.859952	90.779976	33.74596	49.572285	85.921738	33.4168145	23.8561665	88.350857	-60.5181365	22.9802775	86.404849
-32.33086	6.118128	87.581573	-13.770439	22.763012	87.767097	32.757843	-2.529077	91.285576	33.597889	48.73959	85.684219	33.177866	23.1052565	88.4848975	-60.718744	22.4207675	87.0492965
-33.238354	5.886608	88.380997	-14.080175	22.064423	88.288025	32.317295	-3.243601	91.800385	33.318909	47.837444	85.615211	32.818102	22.2969215	88.707798	-60.978452	21.8319245	87.868252
-34.149738	5.772596	89.270851	-14.505739	21.35083	88.917389	31.83182	-4.003637	92.30043	33.001492	47.018093	85.689987	32.416656	21.507228	88.9952085	-61.428134	21.194432	88.8395695
-35.047882	5.773716	90.244202	-15.036271	20.681154	89.655678	31.260851	-4.689268	92.808372	32.134171	46.444897	86.15107	31.697511	20.8778145	89.479721	-61.770053	20.4844935	89.831635
-36.315353	5.991918	91.750908	-15.941975	19.766548	90.887398	30.377705	-5.553311	93.490181	31.291897	45.515503	86.64444	30.834801	19.981096	90.0673105	-62.718751	19.552	91.7074855
-37.020866	6.22766	92.793549	-16.556482	19.232298	91.710365	29.832262	-5.987387	93.819901	30.645905	45.06702	86.945015	30.2390835	19.5398165	90.382458	-63.3520475	18.9247795	93.038272
-37.756065	6.552922	93.759315	-17.112801	18.766554	92.524513	29.293543	-6.3226	94.087784	30.005222	44.705605	87.122299	29.6493825	19.1915025	90.6050415	-63.8749845	18.3416055	94.4439845
-38.448959	6.920562	94.678139	-17.627249	18.341213	93.238503	28.849579	-6.596639	94.282967	29.398447	44.423512	87.20697	29.124013	18.9134365	90.7449685	-64.378511	17.7689895	95.7320375
-38.968269	7.460339	95.42482	-18.015041	17.961082	93.864616	28.561974	-6.762898	94.349655	28.845903	44.263496	87.27388	28.7039385	18.750299	90.8117675	-64.7340205	17.171865	96.9174645
-39.381367	8.052992	95.944199	-18.279177	17.672659	94.333252	28.405359	-6.82468	94.393959	28.38769	44.21545	87.403076	28.3965245	18.695385	90.8985175	-64.9548785	16.649933	97.7679865
-39.653694	8.714989	96.158646	-18.459545	17.428862	94.606064	28.351471	-6.851255	94.40889	28.075218	44.24942	87.652672	28.2133445	18.6990825	91.030781	-65.1324345	16.1586415	98.181347
-39.928024	9.79917	95.79306	-18.489038	17.060284	94.60154	28.554607	-6.857313	94.327301	27.92227	44.414093	88.357857	28.2384385	18.77839	91.342579	-65.2165145	15.342178	97.860501
-39.990227	10.61844	94.99118	-18.44006	16.85199	94.274338	28.764326	-6.856577	94.209526	27.927858	44.645203	89.125999	28.346092	18.894313	91.6677625	-65.226212	14.809667	96.8809135
-40.016079	11.490984	93.871918	-18.31192	16.763985	93.671066	29.065578	-6.765142	93.876717	28.099779	45.036461	90.052071	28.5826785	19.1356595	91.964394	-65.2065185	14.3923105	95.377738
-39.88176	12.428366	92.539391	-18.056517	16.795301	92.883202	29.422327	-6.493483	93.363281	28.477816	45.641914	90.990921	28.9500715	19.5742155	92.177101	-65.0631055	14.0163865	93.589303
-39.727131	13.466336	91.284233	-17.672007	17.03883	92.071823	29.81971	-6.071458	92.744186	28.895409	46.444778	91.917023	29.3575595	20.18666	92.3306045	-64.7015735	13.891	91.8130415
-39.46553	14.605874	90.358612	-17.163313	17.37479	91.44043	30.277426	-5.530048	92.106972	29.350769	47.02496	92.56517	29.8140975	20.747456	92.336071	-64.1407235	14.002124	90.544789
-39.166512	15.75306	89.875359	-16.640715	17.778086	91.088142	30.773056	-5.093514	91.651711	29.868549	47.374996	92.753647	30.3208025	21.140741	92.202679	-63.6022325	14.415431	89.973605
-38.584705	17.356337	90.029198	-16.040142	18.217472	91.124901	31.325266	-4.770195	91.270164	30.376488	47.630768	92.818253	30.850877	21.4302865	92.0442085	-62.931161	15.0046575	90.2055935
-38.239368	18.357573	90.636009	-15.82513	18.317976	91.491226	31.418844	-4.800039	91.220123	30.644596	47.460972	92.618523	31.03172	21.3304665	91.919323	-62.68198	15.3054855	91.063129
-37.812717	19.273392	91.642883	-15.701769	18.205046	92.14724	31.348001	-5.083808	91.3041	30.824894	47.194492	92.361397	31.0864475	21.055342	91.8327485	-62.4899855	15.35475	92.4617315
-37.350719	20.073296	92.978462	-15.692584	17.929605	93.060699	31.163734	-5.525392	91.533951	30.853596	46.771393	92.230324	31.008665	20.6230005	91.8821375	-62.393833	15.2362095	94.2392605
-36.831306	20.797222	94.403877	-15.681572	17.489792	94.143715	30.97451	-6.058153	91.897736	30.911503	46.327122	92.1465	30.9430065	20.1344845	92.022118	-62.3061505	14.8450995	96.265312
-36.250675	21.465643	95.781113	-15.684395	16.95919	95.209602	30.816641	-6.684237	92.343697	30.944723	45.869923	92.239273	30.880682	19.592843	92.291485	-62.249472	14.325537	98.127719
-35.616707	22.127459	96.882858	-15.725901	16.338617	96.151962	30.740273	-7.345849	92.835686	30.956587	45.39473	92.512444	30.84843	19.0244405	92.674065	-62.300232	13.6527935	99.629859
-34.528553	23.079226	97.873047	-15.748877	15.371834	97.190491	30.729538	-8.309669	93.643158	30.937498	44.627129	93.084023	30.833518	18.15873	93.3635905	-62.331272	12.584938	101.0173915
-33.715317	23.747755	98.087593	-15.75657	14.728768	97.609314	30.789455	-8.956813	94.268791	30.904507	44.067593	93.667236	30.846981	17.55539	93.9680135	-62.360121	11.902146	101.2506145
-32.83469	24.405148	98.045364	-15.811607	14.076269	97.891098	30.914244	-9.622224	94.982109	30.989815	43.42561	94.381607	30.9520295	16.901693	94.681858	-62.5752435	11.250845	101.100338
-31.854115	25.076887	97.812828	-15.848239	13.46772	98.050827	31.039354	-10.274325	95.841812	31.182571	42.773773	95.183189	31.1109625	16.249724	95.5125005	-62.8074405	10.685716	100.5891535
-30.810318	25.807241	97.49353	-15.866491	12.949128	98.117531	31.244513	-10.945236	96.701126	31.369846	42.111897	96.023392	31.3071795	15.5833305	96.362259	-63.0401615	10.3149255	99.872803
-29.733461	26.573416	97.152039	-15.880418	12.507153	98.089561	31.44969	-11.635574	97.498489	31.615206	41.511356	96.876846	31.532448	14.937891	97.1876675	-63.293284	10.076415	98.9914545
-28.579941	27.378468	96.906708	-15.96303	12.106335	98.036697	31.60837	-12.244138	98.159378	31.892813	41.021744	97.78614	31.7505915	14.388803	97.972759	-63.6766515	9.823867	98.100635
-26.835808	28.656998	97.024956	-16.029055	11.684141	98.120987	31.716108	-12.899219	98.630531	32.235481	40.402615	99.320427	31.9757945	13.751698	98.975479	-64.0339045	9.616584	97.266495
-25.609163	29.489803	97.459641	-16.132645	11.561407	98.328064	31.765852	-13.186589	98.658844	32.423149	40.120056	100.380707	32.0945005	13.4667335	99.5197755	-64.3597905	9.6560805	97.1363525
-24.431263	30.379816	98.222031	-16.222311	11.516042	98.699448	31.693857	-13.298862	98.57357	32.543621	39.959942	101.507744	32.118739	13.33054	100.040657	-64.563361	9.701544	97.358239
-23.24682	31.209332	99.245384	-16.403761	11.500355	99.215706	31.541681	-13.249451	98.263504	32.662212	39.880745	102.708183	32.1019465	13.315647	100.4858435	-64.9094685	9.685063	97.9455685
-22.028961	31.9646	100.491562	-16.574078	11.561769	99.85508	31.322176	-13.109959	97.97953	32.803944	39.915466	103.926865	32.06306	13.4027535	100.9531975	-65.211216	9.7207845	98.7569625
-20.820627	32.681713	101.878807	-16.681381	11.637079	100.641724	31.081509	-12.946314	97.80825	32.982574	39.951992	105.197052	32.0320415	13.502839	101.502651	-65.3948035	9.771319	99.780797
-19.587444	33.310772	103.224205	-16.781429	11.713309	101.380447	30.938354	-12.856015	97.863449	33.219421	39.975658	106.530083	32.0788875	13.5598215	102.196766	-65.6417455	9.8667965	100.564128
-17.726559	34.069145	104.923271	-16.996435	11.923196	102.501297	30.801817	-12.808974	98.917427	33.665009	40.094162	108.852425	32.233413	13.642594	103.884926	-66.226283	10.203798	101.117668
-16.49267	34.453728	105.952202	-17.189472	12.060841	103.222214	30.929951	-12.913154	100.270081	33.912312	40.096645	110.637474	32.4211315	13.5917455	105.4537775	-66.8000755	10.5299365	100.9906505
-15.307339	34.675255	107.017601	-17.445637	12.130316	103.950645	31.232285	-13.132799	101.798378	34.154434	40.083633	112.677475	32.6933595	13.475417	107.2379265	-67.5846335	10.785215	100.6633635
-14.222741	34.698616	108.162666	-17.675482	12.122947	104.684792	31.646273	-13.46323	103.264977	34.386288	39.961727	114.859619	33.0162805	13.2492485	109.062298	-68.3672445	10.9966455	100.307286
-13.159879	34.572212	109.383621	-17.863489	12.006329	105.413818	32.060829	-13.927019	104.751953	34.611881	39.783993	116.930176	33.336355	12.928487	110.8410645	-69.063333	11.084171	99.9865715
-12.189321	34.260704	110.553741	-18.026081	11.879862	106.103493	32.719658	-14.460357	105.833199	34.887321	39.522621	118.753204	33.8034895	12.531132	112.2932015	-69.8556515	11.228592	99.9137845
-11.303328	33.842487	111.533081	-18.088657	11.746411	106.716797	33.00666	-14.668133	106.756065	35.143517	39.29541	120.14743	34.0750885	12.3136385	113.4517475	-70.2524025	11.1791835	99.9818465
-10.023589	33.000584	112.514816	-17.990442	11.643904	107.550552	33.006317	-14.605898	107.753288	35.443657	39.074997	121.131149	34.224987	12.2345495	114.4422185	-70.205871	11.0532585	100.6588855
-9.229122	32.303608	112.736465	-17.896219	11.64307	108.012787	32.997528	-14.519283	108.143768	35.633503	39.019661	121.132935	34.3155155	12.250189	114.6383515	-70.1079535	11.035951	101.3872225
-8.569453	31.572321	112.67997	-17.796965	11.703201	108.434631	32.820938	-14.441316	108.648636	35.795879	39.060207	120.91851	34.3084085	12.3094455	114.783573	-69.9023385	11.0969565	102.085689
-7.976622	30.728966	112.586067	-17.693949	11.703623	108.929756	32.776051	-14.573648	109.224678	35.975845	39.009483	120.595154	34.375948	12.2179175	114.909916	-69.763846	11.1893285	102.949596
-7.543067	29.684465	112.569405	-17.593393	11.626962	109.540108	32.721363	-14.876898	109.951111	36.15099	38.773552	120.207283	34.4361765	11.948327	115.079197	-69.6229625	11.305597	104.001019
-7.2022	28.521057	112.669373	-17.467299	11.411657	110.18766	32.650997	-15.296769	110.780777	36.390598	38.453152	119.881943	34.5207975	11.5781915	115.33136	-69.4553955	11.2451225	105.04396
-6.98987	27.245708	112.794304	-17.405416	11.1432	110.841057	32.595394	-15.787315	111.611732	36.621838	38.056175	119.620026	34.608616	11.13443	115.615879	-69.419448	11.15197	106.066235
-6.831766	25.230274	112.820557	-17.311726	10.679443	111.563507	32.53656	-16.541533	112.788239	36.83947	37.45084	119.069115	34.688015	10.4546535	115.928677	-69.311467	10.9042325	107.198337
-6.836233	23.852768	112.596596	-17.263531	10.383423	111.798027	32.502399	-17.041039	113.341591	36.971455	37.015839	118.554977	34.736927	9.9874	115.948284	-69.263989	10.779446	107.64777
-6.869618	22.420654	112.283958	-17.143784	9.990158	111.821663	32.481281	-17.581583	113.697731	37.052776	36.594044	118.024124	34.7670285	9.5062305	115.8609275	-69.0545965	10.4740855	107.7823985
-7.049245	21.005411	111.932823	-17.075186	9.540195	111.726318	32.493629	-18.186266	113.93676	37.100922	36.036591	117.391296	34.7972755	8.9251625	115.664028	-68.9476475	10.1552275	107.788608
-7.232629	19.611834	111.531136	-16.970079	9.081746	111.55143	32.523262	-18.772709	114.042923	37.138649	35.535999	116.763863	34.8309555	8.381645	115.403393	-68.7711135	9.781847	107.699467
-7.524183	18.261539	111.145889	-16.858738	8.61079	111.383499	32.595356	-19.323507	114.035179	37.194736	35.12524	116.091011	34.895046	7.9008665	115.063095	-68.612522	9.3207135	107.703903
-7.876416	16.947577	110.785713	-16.737198	8.193725	111.216736	32.74519	-19.765299	113.888443	37.244587	34.762676	115.284515	34.9948885	7.4986885	114.586479	-68.4692845	8.8887615	107.846993
-8.492407	15.164809	110.371841	-16.341532	7.696297	111.096001	33.093159	-20.177021	113.407196	37.209694	34.385777	113.940033	35.1514265	7.104378	113.6736145	-67.8344905	8.288216	108.5183875
-8.950907	14.137183	110.24971	-16.036722	7.462243	111.146988	33.379234	-20.280373	112.999748	37.14827	34.266071	112.975464	35.263752	6.992849	112.987606	-67.337196	7.931637	109.30637
-9.444292	13.202986	110.208496	-15.768682	7.303458	111.257042	33.697624	-20.291727	112.575272	37.070328	34.228386	112.054588	35.383976	6.9683295	112.31493	-66.92134	7.6385865	110.199154
-9.894306	12.333467	110.241142	-15.487824	7.181675	111.401772	33.998562	-20.226799	112.182663	36.959579	34.255733	111.231972	35.4790705	7.014467	111.7073175	-66.4547185	7.348883	111.0962265
-10.511992	11.671583	110.342964	-15.288253	7.133676	111.507103	34.213455	-20.108326	111.773788	36.766846	34.345173	110.402092	35.4901505	7.1184235	111.08794	-66.0666565	7.1489285	111.926266
-11.133636	11.060068	110.364517	-15.206027	7.13307	111.546181	34.271301	-19.903234	111.311424	36.470829	34.391178	109.504829	35.371065	7.243972	110.4081265	-65.783119	7.022168	112.6842355
-11.711742	10.558702	110.366714	-15.214075	7.185589	111.576805	34.261234	-19.652405	110.91906	36.089493	34.489025	108.55899	35.1753635	7.41831	109.739025	-65.6035135	6.952868	113.414585
-12.621755	10.01131	110.372993	-15.392585	7.383121	111.566124	34.091743	-19.191017	110.397865	35.367744	34.538635	107.150352	34.7297435	7.673809	108.7741085	-65.5149135	7.092433	114.3581395
-13.156301	9.767351	110.271301	-15.612721	7.556077	111.473145	33.893761	-18.856522	109.909264	34.795494	34.521709	106.246315	34.3446275	7.8325935	108.0777895	-65.5700695	7.2795605	114.8685005
-13.30874	9.736751	110.030296	-15.838082	7.667995	111.245323	33.693222	-18.536221	109.372185	34.23933	34.622948	105.291924	33.966276	8.0433635	107.3320545	-65.64244	7.2926265	115.1585915
-13.35399	9.76184	109.61927	-16.035027	7.779798	110.913994	33.491142	-18.213181	108.757149	33.67075	34.756023	104.405769	33.580946	8.271421	106.581459	-65.651	7.288175	115.246529
-13.336897	9.989497	109.169197	-16.167332	7.8579	110.508537	33.344051	-17.936302	108.169792	33.201401	34.964417	103.773132	33.272726	8.5140575	105.971462	-65.60739	7.2017425	115.045612
-13.369602	10.316846	108.792328	-16.327436	7.925011	110.145699	33.195316	-17.659525	107.692596	32.845783	35.194874	103.418312	33.0205495	8.7676745	105.555454	-65.6754215	7.0823475	114.735944
-13.276167	10.767744	108.459938	-16.521873	8.047006	109.853912	33.05743	-17.426687	107.339767	32.597668	35.376011	103.267838	32.827549	8.974662	105.3038025	-65.871295	7.11935	114.4040215
-12.984918	11.781138	108.034409	-16.764246	8.331258	109.541832	32.750301	-17.097202	106.843063	32.307678	35.819859	103.351883	32.5289895	9.3613285	105.097473	-66.0574815	7.3011875	113.986191
-12.750992	12.571823	107.87455	-16.941877	8.575427	109.43943	32.520557	-16.883369	106.498337	32.162487	36.096581	103.498665	32.341522	9.606606	104.998501	-66.225276	7.544248	113.880359
-12.400343	13.427811	107.819664	-17.088032	8.832664	109.42495	32.290192	-16.650969	106.169678	32.052464	36.374393	103.73069	32.171328	9.861712	104.950184	-66.347392	7.803616	113.899716
-12.018712	14.379631	107.850578	-17.244955	9.139131	109.494545	32.088013	-16.407291	105.933235	31.969612	36.654442	104.031525	32.0288125	10.1235755	104.98238	-66.5187225	8.1546865	114.00671
-11.55816	15.419039	107.911697	-17.3486	9.444798	109.625557	31.924543	-16.146477	105.79866	31.922943	36.900475	104.415825	31.923743	10.376999	105.1072425	-66.620943	8.512597	114.1438715
-11.032241	16.527967	108.004272	-17.438379	9.719538	109.773064	31.807446	-15.880971	105.858864	31.862539	37.184113	104.962112	31.8349925	10.651571	105.410488	-66.7117505	8.787505	114.13564
-10.45767	17.732637	108.19442	-17.568146	10.002779	109.950302	31.757158	-15.611762	106.037674	31.855026	37.496941	105.562363	31.806092	10.9425895	105.8000185	-66.942384	9.0629685	114.1005855
-9.495966	19.534922	108.42881	-17.675968	10.382094	110.186043	31.686848	-15.225903	106.43132	31.87463	37.940144	106.596695	31.780739	11.3571205	106.5140075	-67.132675	9.4070675	113.8580785
-8.75925	20.802479	108.605019	-17.767191	10.551711	110.327187	31.621799	-15.065281	106.737289	31.966675	38.219833	107.474373	31.794237	11.577276	107.105831	-67.328619	9.526146	113.548543
-8.034769	22.108164	109.001518	-17.864477	10.716724	110.60054	31.56679	-14.920042	107.149902	32.151726	38.458534	108.613159	31.859258	11.769246	107.8815305	-67.588212	9.664202	113.3195495
-7.248359	23.439213	109.672653	-17.957344	10.934388	111.050842	31.514	-14.778691	107.683456	32.440929	38.695389	110.132874	31.9774645	11.958349	108.908165	-67.8921525	9.910427	113.193519
-6.42026	24.831026	110.69574	-18.101883	11.225554	111.772278	31.479336	-14.609447	108.424988	32.943565	38.931374	112.020615	32.2114505	12.1609635	110.2228015	-68.4152165	10.2901445	113.3217545
-5.565731	26.259771	112.08091	-18.225857	11.526414	112.739388	31.459126	-14.418107	109.379684	33.473137	39.200626	114.028908	32.4661315	12.3912595	111.704296	-68.9178455	10.6615685	113.77448
-4.723691	27.680126	113.600204	-18.353237	11.916999	113.861252	31.432236	-14.210606	110.21241	33.911942	39.469833	115.961136	32.672089	12.6296135	113.086773	-69.378563	11.2043845	114.635731
-3.43575	29.783699	115.680191	-18.49305	12.512788	115.186218	31.432957	-13.711982	111.194611	34.459572	39.84885	118.541466	32.9462645	13.068434	114.8680385	-69.9323645	11.957142	115.5043975
-2.576874	31.095999	117.023453	-18.526737	12.846446	115.937302	31.501427	-13.364977	111.768593	34.751968	40.110077	120.023033	33.1266975	13.37255	115.895813	-70.1801715	12.320342	115.978791
-1.705568	32.370399	118.237259	-18.687994	13.269279	116.780792	31.561497	-13.044551	112.290703	35.015133	40.381927	121.281097	33.288315	13.668688	116.7859	-70.664303	12.86987	116.775684
-0.895726	33.584682	119.241295	-18.563763	13.469665	117.312195	31.663757	-12.767816	112.836601	35.235725	40.650032	122.389915	33.449741	13.941108	117.613258	-70.577267	12.998222	117.011132
-0.081133	34.682854	120.291534	-18.585539	13.759729	117.946205	31.86314	-12.560308	113.457809	35.468086	40.908119	123.49398	33.665613	14.1739055	118.4758945	-70.836691	13.3455525	117.4165155
0.710976	35.734959	121.418144	-18.616514	14.00674	118.646515	32.157387	-12.416464	114.392944	35.764744	41.17701	124.758324	33.9610655	14.380273	119.575634	-71.1940935	13.633207	117.717396
1.288058	36.678131	122.790253	-18.76409	14.263244	119.568359	32.576088	-12.331581	115.680222	36.160122	41.435184	126.23291	34.368105	14.5518015	120.956566	-71.896285	13.9746865	118.180152
2.412069	37.843132	125.026062	-18.987114	14.54582	121.015869	33.15601	-12.232932	117.839851	36.795746	41.627781	128.701172	34.975878	14.6974245	123.2705115	-72.950106	14.3942155	118.7612265
2.731785	38.520161	126.826347	-19.040649	14.565539	122.039772	33.301342	-12.19927	119.534683	37.168808	41.706345	130.385727	35.235075	14.7535375	124.960205	-73.316373	14.3775405	119.119339
3.139963	39.118771	128.566071	-19.216385	14.70453	123.201332	33.272537	-12.136271	121.232101	37.481651	41.707401	132.020187	35.377094	14.785565	126.626144	-73.809864	14.623495	119.77652
3.990046	39.348572	130.022018	-19.338631	14.8008	124.355789	33.186375	-11.981251	122.847618	38.03912	41.543179	133.393784	35.6127475	14.780964	128.120701	-74.2900095	14.820636	120.590877
4.275466	39.738976	131.52565	-19.441931	14.924194	125.499321	33.149738	-11.846793	124.418068	38.2136	41.548912	134.780121	35.681669	14.8510595	129.5990945	-74.565531	14.9973285	121.3995475
4.51986	40.097145	132.895874	-19.271582	14.943318	126.430603	33.167995	-11.771323	125.873672	38.38945	41.544632	135.967957	35.7787225	14.8866545	130.9208145	-74.3218865	14.9999815	121.9403915
4.689058	40.388958	134.028519	-19.222937	14.974213	127.351418	33.356773	-11.786333	127.18351	38.578159	41.540108	136.963989	35.967466	14.8768875	132.0737495	-74.41334	15.0715385	122.6290865
4.737473	40.684769	135.472351	-19.07024	15.164404	128.663666	33.654152	-11.755235	128.885254	38.944263	41.545536	138.281967	36.2992075	14.8951505	133.5836105	-74.4396875	15.4336575	123.7437215
4.646035	40.786682	136.348312	-18.805113	15.247628	129.525955	33.608921	-11.762467	130.048645	39.230026	41.536903	139.012482	36.4194735	14.887218	134.5305635	-74.0296995	15.608038	124.5213465
4.460774	40.80582	137.162125	-18.674633	15.181459	130.388855	33.803947	-11.764055	130.944244	39.586414	41.525856	139.747101	36.6951805	14.8809005	135.3456725	-74.0444465	15.4820175	125.4320375
4.17024	40.743469	138.064087	-18.428225	15.224391	131.268234	34.161263	-11.691622	131.167816	39.897598	41.421558	140.41272	37.0294305	14.864968	135.790268	-73.8858805	15.583814	126.7462
3.753375	40.572964	138.87561	-18.25613	15.271059	132.176743	34.31538	-11.625231	131.73584	40.160587	41.317471	141.04039	37.2379835	14.84612	136.388115	-73.7502435	15.695998	127.965371
3.315602	40.302559	139.5867	-18.306787	15.448366	133.060532	34.445534	-11.561363	132.202988	39.56089	41.621735	142.027328	37.003212	15.030186	137.115158	-73.616786	15.866546	129.005906
2.730943	39.958469	140.148407	-17.960808	15.394682	133.620758	34.469154	-11.530994	132.540207	39.618874	41.510056	142.50293	37.044014	14.989531	137.5215685	-72.96563	15.799833	129.7199475
1.644985	39.204113	140.507858	-17.706091	15.418255	134.326553	34.483891	-11.574553	132.6698	39.782333	41.305042	142.757828	37.133112	14.8652445	137.713814	-72.545294	15.9712655	130.939292
0.783528	38.610874	140.467361	-17.664679	15.339859	134.676605	34.407185	-11.633219	132.432098	39.82444	41.204094	142.479279	37.1158125	14.7854375	137.4556885	-72.4451705	15.8942805	131.8975215
0.023624	37.970787	139.975739	-17.47447	15.365521	134.859268	34.371487	-11.676837	131.858551	39.944313	41.093731	141.488937	37.1579	14.708447	136.673744	-72.10684	16.022595	133.044792
-0.869527	37.271938	139.078613	-17.256914	15.523312	134.87764	34.332642	-11.751547	130.887283	39.974213	41.135788	139.910751	37.1534275	14.6921205	135.399017	-71.6672555	16.3545035	134.356263
-1.749657	36.553654	137.764359	-16.932335	15.604933	134.647018	34.277107	-11.704041	129.603027	40.599045	40.677937	137.716934	37.438076	14.486948	133.6599805	-71.302746	16.722918	135.6340555
-2.625336	35.791824	136.291992	-16.632563	15.756564	134.31279	34.168797	-11.656782	127.874611	40.283264	40.774933	135.364258	37.2260305	14.5590755	131.6194345	-70.4911565	16.9540525	137.0061455
-3.559488	34.90432	134.628983	-16.419455	15.925714	133.816574	NaN	NaN	NaN	39.921295	41.289959	132.97467	NaN	NaN	NaN	NaN	NaN	NaN
-4.933765	33.476536	132.576569	-16.169497	16.28492	132.957077	NaN	NaN	NaN	39.108078	41.517292	129.425552	NaN	NaN	NaN	NaN	NaN	NaN
-5.781231	32.415672	131.6763	-16.010796	16.460361	132.48526	33.100311	-11.408359	122.537804	38.428898	41.749271	127.828049	35.7646045	15.170456	125.1829265	-67.7861965	17.750266	139.7875935
-6.484857	31.256433	131.258392	-15.887746	16.538792	132.216095	33.051605	-11.259545	121.905495	38.287838	41.784893	126.85186	35.6697215	15.262674	124.3786775	-67.4452135	17.81491	140.0535125
-6.975048	30.112526	131.14505	-15.789725	16.720436	132.160965	33.077644	-10.623182	121.956276	38.709259	41.680866	126.504898	35.8934515	15.528842	124.230587	-67.4729015	17.91203	140.091343
-7.477835	28.888533	131.390411	-15.855457	16.70068	132.314331	33.207649	-10.431495	122.475006	38.430717	41.959648	127.20784	35.819183	15.7640765	124.841423	-67.530097	17.6372835	139.787239
-7.848925	27.580399	131.94928	-15.954123	16.840256	132.688538	33.97023	-10.588342	123.664787	39.120174	41.97179	128.294586	36.545202	15.691724	125.9796865	-68.453448	17.988788	139.3973895
-8.311276	26.437202	132.775574	-15.981417	16.823023	133.285461	34.190453	-10.388419	125.15892	39.148537	42.285789	130.139069	36.669495	15.948685	127.6489945	-68.632329	17.697361	138.9219275
-8.491784	24.344803	134.314041	-16.122107	16.84869	134.597702	34.638142	-10.351074	127.964989	40.251793	42.086285	132.748337	37.4449675	15.8676055	130.356663	-69.6891815	17.8297745	138.838741
-8.374718	22.774389	135.392944	-16.254244	16.807423	135.645706	34.984882	-10.512243	129.791016	40.607944	41.86327	134.350006	37.796413	15.6755135	132.070511	-70.304901	17.9393325	139.220901
-8.446406	21.280466	136.471725	-16.331137	16.811527	136.660385	35.339859	-10.880166	131.479294	40.667782	41.575211	135.661514	38.0038205	15.3475225	133.570404	-70.6660945	18.2755315	139.750366
-8.523405	19.751553	137.426025	-16.576077	16.591635	137.685211	34.944187	-10.902041	132.685822	40.711075	41.355122	136.748367	37.827631	15.2265405	134.7170945	-70.979785	17.9567295	140.6533275
-8.683957	18.248041	138.381027	-16.711605	16.476015	138.614624	34.826832	-11.113306	133.802979	39.965393	41.480232	138.03801	37.3961125	15.183463	135.9204945	-70.8193225	17.768567	141.3087535
-8.727975	16.623232	139.130219	-16.806389	16.380587	139.441757	NaN	NaN	NaN	40.836273	40.777649	138.336639	NaN	NaN	NaN	NaN	NaN	NaN
-8.832314	15.021574	139.735901	-16.733511	16.23204	140.174347	NaN	NaN	NaN	40.939789	40.513901	138.8703	NaN	NaN	NaN	NaN	NaN	NaN
-9.007371	12.567308	140.670471	-16.663616	16.102539	141.269821	NaN	NaN	NaN	40.28635	40.68346	139.873093	NaN	NaN	NaN	NaN	NaN	NaN
-9.112708	11.081526	141.273743	-16.551647	16.226591	142.062943	NaN	NaN	NaN	40.428925	40.506004	140.173645	NaN	NaN	NaN	NaN	NaN	NaN
-9.163447	9.397175	141.947586	-16.400999	16.214594	142.813339	NaN	NaN	NaN	40.583038	40.387344	140.444046	NaN	NaN	NaN	NaN	NaN	NaN
-9.224923	7.771058	142.524506	-16.262062	16.318161	143.565018	NaN	NaN	NaN	40.713646	40.317894	140.675354	NaN	NaN	NaN	NaN	NaN	NaN
-9.278101	6.126657	143.09787	-16.056459	16.54764	144.251831	NaN	NaN	NaN	41.757912	39.809017	140.443436	NaN	NaN	NaN	NaN	NaN	NaN
-9.341961	4.528529	143.636597	-15.943794	16.701654	144.824219	NaN	NaN	NaN	41.830055	39.815266	140.713867	NaN	NaN	NaN	NaN	NaN	NaN
-9.349791	2.953477	144.101654	-15.931235	16.808247	145.31015	NaN	NaN	NaN	41.952114	39.924633	140.977875	NaN	NaN	NaN	NaN	NaN	NaN
-9.307158	0.489737	144.735413	-15.903783	17.199461	145.850784	NaN	NaN	NaN	42.181183	40.366127	141.165573	NaN	NaN	NaN	NaN	NaN	NaN
-9.278376	-1.059857	145.045776	-16.017338	17.539431	146.09491	NaN	NaN	NaN	NaN	NaN	NaN	NaN	NaN	NaN	NaN	NaN	NaN
-9.260244	-2.647735	145.315857	-16.136732	17.895041	146.184235	NaN	NaN	NaN	NaN	NaN	NaN	NaN	NaN	NaN	NaN	NaN	NaN
-9.210609	-4.210833	145.431671	-16.262285	18.241716	146.087128	NaN	NaN	NaN	NaN	NaN	NaN	NaN	NaN	NaN	NaN	NaN	NaN
-9.017929	-5.69432	145.339233	-16.320017	18.619677	145.761749	NaN	NaN	NaN	NaN	NaN	NaN	NaN	NaN	NaN	NaN	NaN	NaN
-8.937275	-7.371847	145.321075	-16.385891	18.957705	145.346725	NaN	NaN	NaN	39.04538	41.032455	137.838196	NaN	NaN	NaN	NaN	NaN	NaN
-8.69031	-8.927034	145.635651	-15.854742	18.946421	144.767151	34.501793	-10.65747	140.27179	39.520359	40.656471	136.558533	37.011076	14.9995005	138.4151615	-68.72056	22.8933415	151.1191405
-8.17031	-10.877527	147.170395	-15.486119	19.085526	144.430191	34.732567	-10.869234	142.258148	39.985229	40.132759	135.830688	37.358898	14.6317625	139.044418	-68.331136	23.5392895	149.815964
-7.667334	-12.045759	148.542252	-15.237199	19.123116	144.333298	34.991589	-10.682533	144.410782	NaN	NaN	NaN	NaN	NaN	NaN	NaN	NaN	NaN
-7.357669	-12.999714	150.042084	-15.130184	19.256453	144.123184	35.234173	-10.256735	146.604233	NaN	NaN	NaN	NaN	NaN	NaN	NaN	NaN	NaN
-6.92164	-13.835946	151.205475	-15.099545	19.343048	143.716705	35.046959	-10.146184	148.67099	NaN	NaN	NaN	NaN	NaN	NaN	NaN	NaN	NaN
-6.373191	-14.584869	152.049149	-15.332985	19.544102	143.365067	NaN	NaN	NaN	NaN	NaN	NaN	NaN	NaN	NaN	NaN	NaN	NaN
-5.972838	-15.211996	152.467484	-15.023382	19.378403	142.844147	NaN	NaN	NaN	NaN	NaN	NaN	NaN	NaN	NaN	NaN	NaN	NaN
-5.542892	-15.794781	152.370422	-14.935799	19.29118	142.484283	NaN	NaN	NaN	NaN	NaN	NaN	NaN	NaN	NaN	NaN	NaN	NaN
-4.827672	-16.592056	151.05542	-14.614992	18.982155	141.853806	NaN	NaN	NaN	NaN	NaN	NaN	NaN	NaN	NaN	NaN	NaN	NaN
-4.315538	-17.076084	149.486618	-14.308516	18.676744	141.260391	37.100159	-9.409678	147.715057	NaN	NaN	NaN	NaN	NaN	NaN	NaN	NaN	NaN
-3.871619	-17.48768	147.430344	-14.008498	18.333439	140.519302	37.352341	-9.897568	146.118332	NaN	NaN	NaN	NaN	NaN	NaN	NaN	NaN	NaN
-3.384856	-17.904163	145.125397	-13.725681	17.983833	139.672043	37.613289	-10.496342	144.277298	NaN	NaN	NaN	NaN	NaN	NaN	NaN	NaN	NaN
-3.085153	-17.97492	142.86322	-13.446589	17.658243	138.741837	37.753132	-10.975781	142.664856	NaN	NaN	NaN	NaN	NaN	NaN	NaN	NaN	NaN
-2.909661	-17.838911	140.849258	-13.151481	17.369642	137.780518	37.929298	-11.429035	140.887589	NaN	NaN	NaN	NaN	NaN	NaN	NaN	NaN	NaN
-2.82404	-17.82609	139.036606	-12.882322	17.146343	136.827606	38.158096	-11.782178	139.275009	NaN	NaN	NaN	NaN	NaN	NaN	NaN	NaN	NaN
-2.713282	-17.525616	136.604904	-12.268157	16.666178	135.194794	38.88467	-12.410411	137.00853	NaN	NaN	NaN	NaN	NaN	NaN	NaN	NaN	NaN
-2.729679	-17.331715	135.200912	-11.922102	16.32699	134.027954	39.232098	-12.691806	135.801697	43.63942	39.11512	135.093826	41.435759	13.211657	135.4477615	-65.279963	19.442323	132.6081465
-2.742765	-17.175043	133.922195	-11.601545	15.971297	132.879852	39.516415	-12.995362	134.569214	45.418335	38.314075	133.71283	42.467375	12.6593565	134.141022	-65.670465	19.2832375	131.618682
-2.889287	-16.850363	132.797928	-11.430582	15.672472	131.851395	39.352917	-13.045401	133.467453	45.06398	38.098396	132.500412	42.2084485	12.5264975	132.9839325	-65.0696125	18.8184465	130.7188575
-3.165534	-16.50144	131.595764	-11.225603	15.2357	130.824738	39.409561	-13.362665	132.052536	45.505898	37.597431	131.005188	42.4577295	12.117383	131.528862	-64.9089355	18.354017	130.120614
-3.386671	-16.208817	130.202377	-10.994887	14.779216	129.772537	39.530174	-13.703169	130.428665	45.580658	37.235542	129.947968	42.555416	11.7661865	130.1883165	-64.54519	17.7922455	129.3567575
-3.644907	-15.870173	128.65593	-11.260343	14.733891	129.058151	39.674442	-13.945627	128.876373	45.666275	36.835239	129.276627	42.6703585	11.444806	129.0765	-65.1910445	18.022976	129.039802
-4.075102	-15.249213	126.398613	-10.689421	14.215928	127.770164	39.828739	-14.343307	126.582695	45.902618	36.401253	128.756989	42.8656785	11.028973	127.669842	-64.2445205	17.402883	127.870486
-4.478971	-14.721399	124.998161	-10.548887	14.10475	127.150787	39.900463	-14.432496	125.177696	46.03326	36.226418	128.643433	42.9668615	10.896961	126.9105645	-64.0646355	17.312539	127.3910095
-5.244409	-14.100073	124.040184	-10.389657	14.068645	126.563416	39.964592	-14.412766	123.878952	46.02039	36.128189	128.513138	42.992491	10.8577115	126.196045	-63.771805	17.2795785	126.930787
-5.543515	-13.805426	122.914291	-10.278728	14.117219	125.962624	40.061241	-14.317514	122.811111	45.938465	36.135418	127.924789	42.999853	10.908952	125.36795	-63.557309	17.325486	126.557298
-5.96696	-13.483397	122.025063	-10.112488	14.183776	125.195862	40.243847	-14.135689	121.776245	45.843487	36.304359	127.106285	43.043667	11.084335	124.441265	-63.268643	17.283217	125.950459
-6.402379	-13.26323	121.031189	-9.926552	14.204046	124.268356	40.455498	-13.922137	120.642563	45.178795	36.689804	126.378754	42.8171465	11.3838335	123.5106585	-62.6702505	17.0242585	125.0260535
-6.849641	-13.096565	119.713524	-9.826843	14.111553	123.107056	40.641422	-13.759138	119.426369	45.333099	36.567368	125.301529	42.9872605	11.404115	122.363949	-62.6409465	16.818991	123.850163
-7.598483	-12.981206	117.435646	-9.80732	13.887056	121.066284	40.723263	-13.55654	117.612663	45.002789	36.673973	124.016273	42.863026	11.5587165	120.814468	-62.477666	16.2153955	121.3181
-8.145129	-13.032234	115.952728	-9.906139	13.781105	119.668709	40.661476	-13.487838	116.471733	44.668026	36.806	122.947266	42.664751	11.659081	119.7094995	-62.477029	15.903129	119.6279185
-8.761888	-13.16838	114.891014	-10.006868	13.778959	118.388687	40.57555	-13.375345	115.596245	44.33849	36.994961	121.670441	42.45702	11.809808	118.633343	-62.470756	15.74811	118.144031
-9.428407	-13.405709	114.366386	-10.112212	13.748257	117.360474	40.409153	-13.309585	114.91803	44.04364	37.15966	119.96077	42.2263965	11.9250375	117.4394	-62.4508205	15.5714765	117.281548
-10.163046	-13.75923	114.445534	-10.264764	13.681489	116.52948	40.129509	-13.43957	114.276123	43.765575	37.198448	117.638657	41.947542	11.879439	115.95739	-62.47707	15.483539	117.10157
-10.74173	-14.302015	114.766121	-10.377048	13.473076	115.813683	39.761909	-13.695234	113.681175	43.408184	37.076649	115.042343	41.5850465	11.6907075	114.361759	-62.3391425	15.2554445	117.265607
-11.319588	-14.873503	115.25148	-10.445491	13.123838	115.187767	39.487709	-14.022446	113.189209	42.857063	36.619125	112.603745	41.172386	11.2983395	112.896477	-62.063368	14.9493365	117.479057
-12.31503	-15.758999	115.781105	-10.480974	12.302043	114.335014	39.270641	-14.765109	112.569221	41.825027	35.919781	109.601593	40.547834	10.577336	111.085407	-61.509782	14.02675	117.584621
-12.844469	-16.364077	115.584419	-10.513328	11.600282	113.662674	39.144672	-15.282419	111.870644	41.411407	35.205902	108.052536	40.2780395	9.9617415	109.96159	-61.3046955	13.2388225	117.363758
-13.290169	-16.939333	114.826347	-10.446734	10.843949	112.900757	39.106312	-15.822851	111.054016	41.217266	34.573044	106.948158	40.161789	9.3750965	109.001087	-61.055257	12.3128015	116.800427
-13.699377	-17.465097	113.548683	-10.38483	10.179086	111.968979	39.12241	-16.273924	109.992256	41.19593	34.096073	106.266556	40.15917	8.9110745	108.129406	-60.92883	11.4470975	115.808552
-14.109652	-17.947386	111.925354	-10.307041	9.675433	110.861877	39.142834	-16.580769	108.758011	41.246574	33.772053	105.92675	40.194704	8.595642	107.3423805	-60.808786	10.755224	114.3813735
-14.484665	-18.304327	110.157654	-10.253094	9.438574	109.669891	39.165569	-16.745512	107.569901	41.377674	33.578701	105.69738	40.2716215	8.4165945	106.6336405	-60.7778095	10.4605535	112.7061415
-14.916572	-18.561329	108.536736	-10.183714	9.36307	108.461472	39.163097	-16.903696	106.523094	41.51889	33.472427	105.439209	40.3409935	8.2843655	105.9811515	-60.7084215	10.4417745	110.9417925
-15.396425	-18.886417	106.639458	-10.084643	9.409248	106.884857	39.050041	-17.339407	105.162384	41.996651	33.122505	104.440628	40.523346	7.891549	104.801506	-60.692632	10.926947	108.968208
-15.752842	-19.024111	105.767479	-10.022476	9.474865	106.015305	38.976475	-17.62431	104.30162	41.420452	33.190933	104.015495	40.1984635	7.7833115	104.1585575	-60.2434155	11.1664185	107.8720525
-16.044483	-19.14727	105.12233	-9.978619	9.510736	105.28611	38.904781	-17.882824	103.736984	41.06649	32.992435	103.379761	39.9856355	7.5548055	103.5583725	-59.9428735	11.4666665	107.0138475
-16.254251	-19.231909	104.57058	-9.973759	9.570544	104.628265	38.857849	-18.102236	103.373482	41.273964	32.711807	102.321114	40.0659065	7.3047855	102.847298	-60.0134245	11.8363025	106.409232
-16.414576	-19.278969	104.073547	-9.972507	9.607789	103.908066	38.754887	-18.377604	103.188812	40.718304	32.941132	101.638428	39.7365955	7.281764	102.41362	-59.6816095	11.933814	105.402512
-16.521215	-19.271643	103.580605	-9.99789	9.697973	103.142776	38.632614	-18.573862	102.989281	40.845078	32.811146	100.523415	39.738846	7.118642	101.756348	-59.734626	12.277304	104.529204
-16.583725	-19.225267	103.171112	-10.036306	9.740827	102.421844	38.550648	-18.608662	102.795006	40.546734	32.838341	99.53511	39.548691	7.1148395	101.165058	-59.621303	12.3668145	103.67863
-16.578283	-19.031542	102.700256	-10.14418	9.759682	101.347885	38.523708	-18.544802	102.867386	40.14415	33.002907	98.093872	39.333929	7.2290525	100.480629	-59.622289	12.2903115	102.215141
-16.499319	-18.829119	102.404907	-10.234991	9.820626	100.639618	38.534298	-18.430861	103.050209	39.891388	33.140217	97.182304	39.212843	7.354678	100.1162565	-59.682825	12.286574	101.1629795
-16.42939	-18.527082	102.06324	-10.310731	9.849983	99.923668	38.534592	-18.321674	103.210663	39.7211	33.269703	96.244835	39.127846	7.4740145	99.727749	-59.749308	12.2259515	100.119587
-16.26857	-18.149895	101.717018	-10.372916	9.891415	99.250145	38.531208	-18.157244	103.343056	39.548748	33.276997	95.317459	39.039978	7.5598765	99.3302575	-59.78581	12.2229535	99.1700325
-16.029497	-17.651279	101.305603	-10.379287	9.910756	98.612282	38.552822	-18.018375	103.408623	39.387062	33.269314	94.462547	38.969942	7.6254695	98.935585	-59.728516	12.1960425	98.288979
-15.838774	-17.070766	100.643875	-10.311146	9.960488	97.924294	38.564674	-17.830805	103.462776	39.272694	33.357975	93.842354	38.918684	7.763585	98.652565	-59.540976	12.157391	97.196023
-15.658522	-16.400045	99.692986	-10.214835	10.003548	97.180939	38.565926	-17.666656	103.294098	39.312801	33.575928	93.616005	38.9393635	7.954636	98.4550515	-59.3690335	12.05246	95.9068265
-15.23173	-15.356609	97.601471	-9.979274	10.197855	95.87326	38.533371	-17.258924	102.498329	39.53215	34.206291	93.909981	39.0327605	8.4736835	98.204155	-58.9913085	11.9220265	93.542365
-14.938031	-14.511397	96.071175	-9.78091	10.471136	94.9944	38.376423	-16.684679	101.673218	39.647617	34.74688	94.314842	39.01202	9.0311005	97.99403	-58.57384	11.9111715	91.99477
-14.683071	-13.517988	94.613045	-9.627476	10.886322	94.22403	38.247917	-15.984261	100.730766	39.748974	35.437382	94.866196	38.9984455	9.7265605	97.798481	-58.2533975	12.0460835	90.649579
-14.495725	-12.373384	93.414276	-9.530934	11.457536	93.640862	38.25536	-15.244661	99.834724	39.335224	36.350605	95.796013	38.795292	10.552972	97.8153685	-57.85716	12.3621	89.4663555
-14.338282	-11.166265	92.48999	-9.480006	12.078346	93.30825	38.353691	-14.494544	99.104202	39.289326	37.196232	96.562813	38.8215085	11.350844	97.8335075	-57.7815205	12.805848	88.7829925
-14.2598	-9.867273	91.845184	-9.507881	12.77532	93.129097	38.399162	-13.704817	98.608795	39.295624	38.021271	97.212212	38.847393	12.158227	97.9105035	-57.863155	13.392413	88.3476905
-14.297342	-8.687858	91.296371	-9.602245	13.40179	92.999886	38.400452	-12.937532	98.153244	39.19418	38.877647	97.748276	38.797316	12.9700575	97.95076	-58.001806	13.8335225	88.049012
-14.364524	-6.934737	90.234985	-9.743887	14.284207	92.509453	38.332893	-11.698927	97.242424	38.938408	40.182117	98.160667	38.6356505	14.241595	97.7015455	-58.1234245	14.326819	87.3173605
-14.421606	-5.84478	89.326927	-9.798865	14.838685	91.916199	38.437325	-10.820302	96.2369	38.788643	41.112408	98.022285	38.612984	15.146053	97.1295925	-58.210714	14.531317	86.7028055
-14.48364	-4.731637	88.26799	-9.771076	15.375996	91.085945	38.660397	-9.876713	94.923378	38.721447	42.185799	97.329987	38.690922	16.154543	96.1266825	-58.233074	14.597449	86.0452075
-14.57412	-3.638619	87.16375	-9.6427	15.958713	90.090614	39.021687	-8.792439	93.333664	38.663631	43.313972	95.976135	38.842659	17.2607665	94.6548995	-58.128059	14.6566595	85.5263285
-14.671047	-2.610953	86.046768	-9.400791	16.580454	89.025475	39.424603	-7.614656	91.542183	38.461014	44.367977	94.245758	38.9428085	18.3766605	92.8939705	-57.7443905	14.7842475	85.1569795
-14.834777	-1.622522	84.98484	-9.118745	17.144413	87.969086	39.82869	-6.486306	89.666893	38.239029	44.796963	92.536278	39.0338595	19.1553285	91.1015855	-57.2713495	15.1334975	84.8365865
-14.972776	-0.726077	84.03067	-8.861834	17.632998	86.981705	40.230927	-5.497114	87.86998	37.906593	46.29007	91.096909	39.06876	20.396478	89.4834445	-56.792428	14.869518	84.4799655
-15.23259	0.502489	82.872505	-8.594695	18.277996	85.750336	40.586998	-4.301783	85.515633	37.98048	47.438385	88.664177	39.283739	21.568301	87.089905	-56.473129	14.987691	84.410767
-15.44653	1.219326	82.326622	-8.463554	18.721478	85.123657	40.669216	-3.690217	84.231804	37.938393	48.000847	87.408539	39.3038045	22.155315	85.8201715	-56.2309125	15.287641	84.4271425
-15.707273	1.900443	81.965485	-8.451592	19.121405	84.626022	40.661259	-3.177235	83.162453	37.888508	48.446159	86.2724	39.2748835	22.634462	84.7174265	-56.1780675	15.608348	84.5346175
-15.984138	2.501373	81.806122	-8.48523	19.527683	84.278526	40.531887	-2.842255	82.448212	37.844299	48.735428	85.301559	39.188093	22.9465865	83.8748855	-56.158553	16.1087795	84.6821665
-16.252787	3.009338	81.723602	-8.609455	19.848915	84.035683	40.360184	-2.696095	82.13662	37.805386	48.27037	84.755173	39.082785	22.7871375	83.4458965	-56.301695	16.9106925	84.6254695
-16.539465	3.478945	81.706207	-8.812428	20.039675	83.849602	40.12672	-2.720531	82.184929	37.745811	48.736385	84.208427	38.9362655	23.007927	83.196678	-56.5611215	17.071423	84.502526
-16.81159	3.868718	81.688759	-9.05024	20.162565	83.679131	39.849159	-2.818266	82.5532	37.455406	48.591881	84.305412	38.6522825	22.8868075	83.429306	-56.7527625	17.4383225	83.928956
-17.161022	4.377987	81.565041	-9.405306	20.226915	83.41011	39.508163	-3.128272	83.396294	37.414562	48.356445	84.350616	38.4613625	22.6140865	83.873455	-57.2719745	17.8397435	82.946765
-17.372757	4.6321	81.402931	-9.59149	20.240639	83.185455	39.305382	-3.303973	84.101318	37.406616	48.178566	84.449211	38.355999	22.4372965	84.2752645	-57.538979	18.0439815	82.0956455
-17.554111	4.85318	81.179459	-9.720254	20.216097	82.93306	39.149044	-3.460823	84.829681	37.582642	48.012836	84.367287	38.365843	22.2760065	84.598484	-57.806351	18.1561875	81.267636
-17.746807	4.993125	80.900612	-9.770964	20.20001	82.65535	39.032352	-3.58083	85.511154	37.598904	47.862797	84.63192	38.315628	22.1409835	85.071537	-57.857556	18.2590365	80.239163
-17.93305	5.110754	80.582932	-9.7888	20.187893	82.369576	38.99707	-3.668838	86.100319	37.662975	47.7472	84.934845	38.3300225	22.039181	85.517582	-57.9076225	18.336605	79.22157
-18.136473	5.173472	80.240807	-9.716789	20.184172	82.094933	39.0084	-3.76269	86.542641	37.7584	47.621811	85.20163	38.3834	21.9295605	85.8721355	-57.816978	18.4387835	78.3177305
-18.355734	5.23026	79.896126	-9.566743	20.200193	81.835762	39.042778	-3.821477	86.888672	37.899857	47.479652	85.364189	38.4713175	21.8290875	86.1264305	-57.6048035	18.5712985	77.5450935
-18.774881	5.281021	79.333961	-9.258064	20.303913	81.422218	39.177525	-3.91332	87.318718	38.266598	47.327152	85.591461	38.7220615	21.706916	86.4550895	-57.2381895	18.90091	76.3893465
-19.115221	5.289339	78.825478	-9.003564	20.416958	81.070847	39.318745	-3.958167	87.512306	38.565739	47.244461	85.677177	38.942242	21.643147	86.5947415	-56.94937	19.190769	75.5469525
-19.530851	5.26337	78.271912	-8.660526	20.452135	80.66713	39.537498	-4.029102	87.564667	38.916157	47.180988	85.672447	39.2268275	21.575943	86.618557	-56.5478795	19.328327	74.715703
-19.993505	5.242646	77.702019	-8.272828	20.485966	80.231476	39.778885	-4.105665	87.448433	39.324631	47.086464	85.467842	39.551758	21.4903995	86.4581375	-56.097414	19.4815325	74.0048145
-20.546013	5.20071	77.245033	-7.807763	20.460745	79.845436	40.058239	-4.238651	87.229118	39.844067	46.919136	84.970512	39.951153	21.3402425	86.099815	-55.566679	19.5812475	73.591057
-21.169319	5.109224	77.010429	-7.325877	20.402905	79.534271	40.391857	-4.439003	86.918823	40.403835	46.702953	84.185577	40.397846	21.131975	85.5522	-55.0496	19.673835	73.516342
-21.943218	4.97835	76.995415	-6.855284	20.240337	79.329262	40.703236	-4.744777	86.598129	40.981724	46.32703	83.149521	40.84248	20.7911265	84.873825	-54.553048	19.6895475	73.784699
-23.396202	4.804493	77.508423	-6.280004	19.715836	79.273323	41.020302	-5.51584	86.167839	41.715332	45.378963	81.197762	41.367817	19.9315615	83.6828005	-53.927825	19.5001105	74.8638455
-24.479773	4.667103	78.194237	-6.057184	19.210222	79.448715	41.022362	-6.223907	85.910095	41.802849	44.566719	80.054985	41.4126055	19.171406	82.98254	-53.5269735	19.249038	75.91489
-25.668863	4.569422	79.115875	-6.002175	18.568472	79.782204	40.954624	-7.089072	85.601837	41.946613	43.58231	78.743462	41.4506185	18.246619	82.1726495	-53.4549685	18.890325	77.3917585
-26.99197	4.52691	79.999962	-6.102568	17.868647	80.15416	40.670456	-7.923299	85.268875	41.933617	42.552357	77.593353	41.3020365	17.314529	81.431114	-53.5071725	18.422765	78.877206
-28.36982	4.563338	80.983315	-6.364668	17.170139	80.56282	40.279808	-8.69422	84.799881	41.91378	41.561302	76.349899	41.096794	16.433541	80.57489	-53.82613	17.906737	80.55075
-29.782223	4.68791	81.910065	-6.784762	16.582331	80.914391	39.783382	-9.360738	84.306786	41.225876	40.85429	75.494888	40.504629	15.746776	79.900837	-54.074153	17.417886	81.927945
-31.263304	4.928014	82.794746	-7.349577	16.109005	81.275848	39.15987	-9.836441	83.763	40.756531	40.174889	74.389633	39.9582005	15.169224	79.0763165	-54.6573545	17.048786	83.4753795
-33.369083	5.544136	84.403641	-8.395636	15.614311	82.064575	38.054222	-10.348142	82.936134	39.414753	39.61692	73.317345	38.7344875	14.634389	78.1267395	-55.5257595	16.594233	86.0024105
-34.924473	5.988821	85.467651	-9.211113	15.344316	82.671288	37.241001	-10.582772	82.584831	38.411289	39.410557	72.941391	37.826145	14.4138925	77.763111	-56.248371	16.2747395	87.579465
-36.410683	6.56107	86.478149	-10.067274	15.083229	83.339516	36.451675	-10.730641	82.289352	37.362724	39.318417	72.820496	36.9071995	14.293888	77.554924	-57.0417475	15.87257	89.124108
-37.764153	7.219074	87.433952	-10.911581	14.871693	84.02784	35.637947	-10.831729	82.072182	36.362083	39.315952	72.941193	36.000015	14.2421115	77.5066875	-57.823177	15.5012745	90.5489925
-39.020767	8.028047	88.309898	-11.698092	14.733568	84.675995	34.871151	-10.843368	81.914993	35.448925	39.37328	73.242172	35.160038	14.264956	77.5785825	-58.556222	15.20218	91.7734075
-40.200668	8.874517	89.047096	-12.395661	14.625639	85.255951	34.194775	-10.824941	81.858444	34.631317	39.512108	73.627815	34.413046	14.3435835	77.7431295	-59.204368	14.9076945	92.7687725
-41.347935	9.782752	89.527145	-12.990575	14.526999	85.716751	33.672298	-10.801464	81.887161	33.972771	39.630844	74.044281	33.8225345	14.41469	77.965721	-59.8036845	14.639308	93.467781
-42.871288	11.27096	89.819733	-13.717407	14.396389	86.124115	33.102818	-10.778095	81.9683	33.261604	39.798683	74.762299	33.182211	14.510294	78.3652995	-60.617025	14.282484	93.8829305
-43.803768	12.332834	89.761726	-14.098369	14.323862	86.238335	32.759933	-10.827168	82.115486	32.94537	39.808048	75.269859	32.8526515	14.49044	78.6926725	-61.0493895	14.157284	93.7839975
-44.67638	13.43476	89.64106	-14.474353	14.207403	86.342567	32.454239	-10.939127	82.293602	32.71244	39.780304	75.879829	32.5833395	14.4205885	79.0867155	-61.5320455	13.9942175	93.5984185
-45.387146	14.625708	89.571396	-14.791409	14.08446	86.486572	32.16296	-11.085625	82.533562	32.531055	39.685585	76.549355	32.3470075	14.29998	79.5414585	-61.9298255	13.86894	93.4316855
-46.084915	15.870505	89.628548	-15.055044	13.958186	86.74128	31.886578	-11.277555	82.832054	32.403069	39.533218	77.284988	32.1448235	14.1278315	80.058521	-62.2549115	13.7885405	93.424039
-46.707588	17.175133	89.844833	-15.353717	13.832496	87.134735	31.603756	-11.530171	83.169731	32.341679	39.390038	78.146645	31.9727175	13.9299335	80.658188	-62.6801515	13.7350585	93.611282
-47.197689	18.514404	90.301186	-15.654366	13.678444	87.649406	31.286171	-11.800331	83.531845	32.24128	39.190403	79.02224	31.7637255	13.695036	81.2770425	-63.0724575	13.661852	94.0217695
-47.961903	20.658701	91.19976	-16.249062	13.558331	88.598358	30.659889	-12.070827	84.076187	32.082306	38.951241	80.410797	31.3710975	13.440207	82.243492	-63.8692215	13.676455	94.953224
-48.389179	22.153336	91.937981	-16.734381	13.476634	89.310883	30.441534	-12.35766	84.28804	31.81679	38.873829	81.458626	31.129162	13.2580845	82.873333	-64.597924	13.6951835	95.748433
-48.764362	23.686586	92.725845	-17.241678	13.458829	90.027237	29.580015	-12.368253	84.723412	31.55489	38.919437	82.501511	30.5674525	13.275592	83.6124615	-65.0508085	13.642066	96.4420125
-49.100597	25.249975	93.479988	-17.78808	13.439126	90.66024	28.989044	-12.421189	84.840988	31.37484	39.031403	83.537064	30.181942	13.305107	84.189026	-65.758102	13.573145	97.131454
-49.381729	26.84668	94.221992	-18.274603	13.466199	91.181602	28.459057	-12.420338	84.770805	31.157558	39.153896	84.471329	29.8083075	13.366779	84.621067	-66.3575135	13.565619	97.742137
-49.568039	28.475574	94.944313	-18.670105	13.562378	91.607162	27.975723	-12.322862	84.489349	30.908363	39.333469	85.2267	29.442043	13.5053035	84.8580245	-66.782253	13.6194525	98.3562995
-49.64957	30.085251	95.598434	-18.939396	13.728648	91.873383	27.571306	-12.115338	84.087532	30.729946	39.602993	85.728363	29.150626	13.7438275	84.9079475	-67.029418	13.7134685	98.8388185
-49.596008	32.567104	96.277443	-19.183449	14.123061	91.92424	27.160454	-11.687477	83.2668	30.49806	40.045738	85.98172	28.829257	14.1791305	84.62426	-67.196155	14.0669915	99.22422
-49.510288	34.166401	96.52906	-19.201324	14.389493	91.793953	27.005598	-11.380692	82.64592	30.378443	40.322395	85.851326	28.6920205	14.4708515	84.248623	-67.0946685	14.3081345	99.339283
-49.266823	35.711979	96.737473	-19.166616	14.613628	91.574242	26.908407	-11.147254	81.976547	30.347193	40.558437	85.573906	28.6278	14.7055915	83.7752265	-66.961032	14.5216645	99.3732575
-48.932137	37.187801	96.934822	-19.154484	14.792003	91.3283	26.8069	-10.961476	81.290848	30.302126	40.684204	85.335892	28.554513	14.861364	83.31337	-66.863481	14.722642	99.34323
-48.573273	38.575127	97.044373	-19.144646	14.889753	91.108719	26.587196	-10.775401	80.722382	30.238104	40.721527	85.140541	28.41265	14.973063	82.9314615	-66.701942	14.806443	99.2859765
-48.140877	39.918114	97.224396	-19.279333	14.979079	90.894386	26.384056	-10.633698	80.121834	30.096996	40.752392	85.110344	28.240526	15.059347	82.616089	-66.799192	14.898811	99.172683
-47.686066	41.177017	97.349823	-19.492514	15.092651	90.749084	26.20484	-10.502712	79.589851	29.884306	40.819321	85.273201	28.044573	15.1583045	82.431526	-67.029601	15.0269975	99.066642
-46.794811	42.918922	97.611298	-20.067892	15.303828	90.623734	25.71167	-10.143992	79.210197	29.533741	40.95126	85.967155	27.6227055	15.403634	82.588676	-67.7584895	15.204022	98.658792
-46.136562	44.055279	97.802551	-20.521076	15.538912	90.605911	25.387281	-9.969144	79.011955	29.29628	41.072048	86.598366	27.3417805	15.551452	82.8051605	-68.3839325	15.526372	98.4066615
-45.393394	45.214447	97.926712	-20.977282	15.848963	90.634392	25.027782	-9.748096	79.048126	29.106443	41.21851	87.266273	27.0671125	15.735207	83.1571995	-69.0216765	15.962719	98.1115845
-44.562344	46.269753	98.093834	-21.363453	16.152189	90.750298	24.782333	-9.583556	79.195038	28.959757	41.373314	87.965477	26.871045	15.894879	83.5802575	-69.597951	16.409499	97.9203385
-43.440613	47.01408	98.474777	-21.60504	16.427343	90.972244	24.682812	-9.414987	79.51722	28.92532	41.528137	88.71167	26.804066	16.056575	84.114445	-70.014146	16.798111	97.830043
-42.15905	47.630135	98.898041	-21.699644	16.636351	91.25354	24.743124	-9.268793	79.846451	29.015896	41.646595	89.45314	26.87951	16.188901	84.6497955	-70.278798	17.083801	97.8572845
-41.357376	48.513367	99.252998	-21.716204	16.761274	91.493477	24.819416	-9.215014	80.148712	29.173941	41.716969	90.138145	26.9966785	16.2509775	85.1434285	-70.4290865	17.2715705	97.8435255
-39.394615	49.405552	99.612656	-21.712418	16.881081	91.827072	24.851692	-9.142354	80.599197	29.378593	41.736805	91.089806	27.1151425	16.2972255	85.8445015	-70.5399785	17.4649365	97.8096425
-37.958588	49.91077	99.516975	-21.807848	16.983355	92.052689	24.803658	-9.102631	80.945358	29.426231	41.762344	91.677948	27.1149445	16.3298565	86.311653	-70.7306405	17.6368535	97.793725
-36.557716	50.287956	99.595734	-21.982714	17.112564	92.277168	24.723087	-9.102071	81.297981	29.378223	41.812576	92.213295	27.050655	16.3552525	86.755638	-71.016083	17.8698755	97.798698
-35.0756	50.517483	99.704857	-22.241869	17.252007	92.525887	24.536449	-9.078142	81.740128	29.287004	41.876278	92.715897	26.9117265	16.399068	87.2280125	-71.3954645	18.104946	97.8237615
-33.673553	50.633484	99.717728	-22.542612	17.372896	92.778435	24.324642	-9.1416	82.157173	29.142311	41.92255	93.162247	26.7334765	16.390475	87.65971	-71.8187005	18.355317	97.89716
-32.186329	50.71431	99.86496	-22.868494	17.413349	93.035049	24.07687	-9.215639	82.573776	28.988552	41.874947	93.673798	26.532711	16.329654	88.123787	-72.269699	18.497044	97.946311
-30.431259	50.481152	99.975166	-23.236078	17.377773	93.389854	23.873133	-9.429343	83.124069	28.902712	41.808685	94.415474	26.3879225	16.189671	88.7697715	-72.8600785	18.565875	98.0099365
-27.83523	49.963455	100.728355	-23.73168	17.208742	94.215546	23.868015	-9.998932	84.258034	28.975874	41.632919	96.168694	26.4219445	15.8169935	90.213364	-73.8853045	18.6004905	98.217728
-25.982407	49.420502	101.439857	-23.982496	17.105392	94.965973	24.016716	-10.454911	85.319427	29.114559	41.568695	97.7379	26.5656375	15.556892	91.5286635	-74.5306295	18.653892	98.4032825
-24.107407	48.763775	102.343987	-24.169632	17.0737	95.807327	24.228071	-10.738087	86.665283	29.282089	41.50399	99.463356	26.75508	15.3829515	93.0643195	-75.094344	18.7644485	98.5503345
-22.1777	48.029102	103.155113	-24.323118	17.05928	96.658813	24.523602	-10.952395	88.199448	29.382381	41.458267	101.321968	26.9529915	15.252936	94.760708	-75.5992275	18.865624	98.556918
-20.245998	47.161961	103.958832	-24.407452	17.157143	97.56076	24.778921	-11.067961	89.9897	29.415039	41.436909	103.144348	27.09698	15.184474	96.567024	-75.911884	19.129812	98.554496
-18.276756	46.242149	104.663147	-24.551893	17.205633	98.412132	25.011185	-11.090801	91.966156	29.825598	41.277401	104.79287	27.4183915	15.0933	98.379513	-76.5221775	19.317966	98.444751
-16.340374	45.162899	105.393997	-24.684006	17.20994	99.369308	25.269493	-11.110331	94.037201	29.425636	41.45937	106.866943	27.3475645	15.1745195	100.452072	-76.7155765	19.2453605	98.286544
-13.496855	43.198689	106.785095	-24.822308	17.128031	101.096451	25.63154	-11.237123	97.661873	29.414427	41.568428	109.732414	27.5229835	15.1656525	103.6971435	-77.1675995	19.0904095	98.4957585
-11.633918	41.714104	108.002838	-24.999727	17.001888	102.537605	25.915653	-11.386872	100.472687	29.349514	41.666416	111.874603	27.6325835	15.139772	106.173645	-77.6320375	18.864004	98.901565
-9.950187	40.10334	109.625534	-25.169828	16.8297	104.247513	26.206367	-11.564307	103.72438	29.308668	41.739494	114.323387	27.7575175	15.0875935	109.0238835	-78.0971735	18.5718065	99.4711425
-8.398297	38.319035	111.712242	-25.389275	16.577885	106.266113	26.377234	-11.777173	107.388809	29.261621	41.783161	117.063972	27.8194275	15.002994	112.2263905	-78.5979775	18.152776	100.3058355
-7.007267	36.444752	114.180038	-25.710154	16.227575	108.424774	26.345297	-11.844085	111.231873	29.093382	41.754421	120.054077	27.7193395	14.955168	115.642975	-79.1396475	17.499982	101.206573
-5.780647	34.486042	116.898666	-25.745096	15.727041	110.483253	26.100904	-11.883107	114.953781	29.305405	41.470249	122.733475	27.7031545	14.793571	118.843628	-79.1933465	16.660511	102.122878
-4.649945	32.529274	119.458832	-25.949255	15.383381	112.538841	25.870022	-11.9231	118.626915	29.157829	41.363728	125.339867	27.5139255	14.720314	121.983391	-79.4124355	16.046448	103.094291
-2.711804	29.429859	122.653564	-26.036783	15.024881	115.290092	25.804182	-11.963403	123.272797	28.698242	41.509392	128.580124	27.251212	14.7729945	125.9264605	-79.324778	15.2767675	104.6537235
-1.834531	27.542404	124.466721	-25.973194	14.902787	116.793808	25.921137	-11.925152	125.749573	28.754723	41.675762	129.821243	27.33793	14.875305	127.785408	-79.284318	14.930269	105.802208
-0.934371	25.668262	125.876198	-25.825544	14.856503	118.057861	25.941954	-11.843854	127.760277	28.844648	42.007637	130.713516	27.393301	15.0818915	129.2368965	-79.044389	14.6311145	106.8788255
-0.261439	23.871063	127.043533	-25.69665	14.875639	119.205734	26.165709	-11.679289	129.23967	28.890675	42.308182	131.093826	27.528192	15.3144465	130.166748	-78.921492	14.4368315	108.24472
0.384563	22.080513	127.825127	-25.477556	14.956326	120.171631	26.531864	-11.408967	130.251923	28.999714	42.568146	131.117081	27.765789	15.5795895	130.684502	-78.720901	14.3330625	109.65876
0.893925	20.368027	128.178345	-25.197172	15.031676	120.865822	NaN	NaN	NaN	29.154032	42.899067	130.762894	NaN	NaN	NaN	NaN	NaN	NaN
1.33157	18.661625	128.072144	-24.793676	15.137261	121.200821	27.454641	-10.768554	130.016907	29.333378	43.160339	129.966614	28.3940095	16.1958925	129.9917605	-77.9813615	14.0786295	112.4098815
1.929336	16.145086	126.732048	-24.097969	15.172852	120.833633	28.340916	-10.462788	129.02066	29.775009	43.610497	128.116119	29.0579625	16.5738545	128.5683895	-77.2539005	13.7718495	113.0988765
2.262486	14.492711	125.347069	-23.550375	15.176311	120.111237	29.001518	-10.224257	127.21106	30.062346	43.844707	126.550903	29.531932	16.810225	126.8809815	-76.632682	13.542397	113.3414925
2.546181	12.833667	123.580612	-23.322042	15.396375	119.227554	29.361158	-9.899703	125.193695	30.275827	43.986282	124.663971	29.8184925	17.0432895	124.928833	-76.4625765	13.7494605	113.526275
2.344218	11.427409	121.913841	-22.841352	15.508689	118.027138	29.744106	-9.556142	122.919151	30.441916	44.120388	122.691605	30.093011	17.282123	122.805378	-75.775715	13.735255	113.248898
2.448969	9.85659	119.899178	-22.443031	15.765448	116.713081	30.143871	-9.198823	120.491013	30.496315	44.227592	120.763443	30.320093	17.5143845	120.627228	-75.206155	14.0165115	112.798934
2.507661	8.401809	117.895889	-22.066019	16.123993	115.419411	30.413687	-8.629744	118.233505	30.452972	44.300392	118.962242	30.4333295	17.835324	118.5978735	-74.5653675	14.412662	112.2409485
2.476297	6.917567	116.218498	-21.698635	16.503475	114.314064	30.587841	-8.130239	116.393806	30.492262	44.392147	117.513832	30.5400515	18.130954	116.953819	-73.9373215	14.875996	111.674309
2.225745	4.796455	115.066971	-21.274181	17.040461	113.448502	30.820557	-7.647406	115.250229	30.736504	44.511532	116.698669	30.7785305	18.432063	115.974449	-73.3268925	15.648859	110.922555
1.945366	3.371045	115.250847	-21.122355	17.297215	113.325951	30.956087	-7.490735	115.824142	30.989599	44.632793	116.954613	30.972843	18.571029	116.3893775	-73.217553	16.023401	110.2625245
1.522873	2.028922	115.954735	-21.062977	17.445396	113.30426	31.055815	-7.381038	117.136154	31.120413	44.759552	117.642799	31.088114	18.689257	117.3894765	-73.214068	16.201535	109.2190435
1.027132	0.57106	116.816353	-21.049109	17.449533	113.209618	31.134125	-7.276758	118.73037	31.145233	44.885437	118.276062	31.139679	18.8043395	118.503216	-73.237897	16.0947265	107.91602
0.585575	-0.83065	117.526123	-21.065975	17.347279	113.026749	31.184563	-7.18507	120.279243	31.078279	45.020451	118.716476	31.131421	18.9176905	119.4978595	-73.263371	15.7768675	106.5556385
-0.125234	-2.096399	118.158768	-21.021782	17.119793	112.819481	31.224712	-7.109009	121.525787	31.003792	45.176094	118.879196	31.114252	19.0335425	120.2024915	-73.157816	15.2060435	105.4364705
-0.75897	-3.497015	118.508759	-20.997517	16.804502	112.621246	31.307793	-7.077754	122.234276	30.920994	45.25341	118.895302	31.1143935	19.087828	120.564789	-73.1094275	14.521176	104.677703
-1.789276	-5.414086	118.349365	-20.852055	16.305784	112.166855	31.55212	-7.052448	122.428406	30.836149	45.369453	118.371246	31.1941345	19.1585025	120.399826	-72.8982445	13.4530655	103.933884
-2.234516	-6.718304	117.606148	-20.694475	16.085896	111.719643	31.765127	-6.993507	121.907974	30.812046	45.504288	117.594589	31.2885865	19.2553905	119.7512815	-72.6775365	12.9164015	103.6880045
-3.315932	-7.703123	116.862045	-20.530884	15.976522	111.171028	31.947512	-6.998482	120.809158	30.838188	45.712944	116.402138	31.39285	19.357231	118.605648	-72.454618	12.595813	103.736408
-4.169952	-8.757871	115.607277	-20.350637	16.010601	110.54686	32.112808	-7.038522	119.153976	31.017277	45.871399	114.660057	31.5650425	19.4164385	116.9070165	-72.2663165	12.6047635	104.1867035
-4.872157	-9.831725	114.048065	-20.194811	16.153854	109.816635	32.261269	-7.023584	117.130486	31.129444	46.061878	112.765762	31.6953565	19.519147	114.948124	-72.0849785	12.788561	104.685146
-6.155414	-10.591615	112.724014	-20.184431	16.412868	109.115471	32.373192	-6.953787	115.16111	31.149397	46.330109	110.79583	31.7612945	19.688161	112.97847	-72.1301565	13.137575	105.252472
-7.257284	-11.377988	111.484589	-20.05382	16.651962	108.246124	32.37952	-6.818554	113.366653	31.122774	46.569984	108.835396	31.751147	19.875715	111.1010245	-71.858787	13.428209	105.3912235
-9.086537	-12.478425	110.099068	-19.848131	16.794989	106.877876	32.240021	-6.657104	111.296692	30.953058	46.686668	106.122528	31.5965395	20.014782	108.70961	-71.2928015	13.575196	105.046142
-10.332135	-13.16389	109.522247	-19.766403	16.733084	106.087616	32.125462	-6.708461	110.417641	30.885653	46.585335	104.339005	31.5055575	19.938437	107.378323	-71.0383635	13.527731	104.796909
-11.608486	-13.775987	109.15419	-19.657099	16.505804	105.394707	31.9951	-6.926384	109.806839	30.748844	46.324409	102.843346	31.371972	19.6990125	106.3250925	-70.68617	13.3125955	104.4643215
-12.615431	-14.485889	108.857048	-19.574394	16.17729	104.872368	31.877777	-7.250856	109.452881	30.701679	45.955856	101.590118	31.289728	19.3525	105.5214995	-70.438516	13.00208	104.2232365
-13.933949	-15.067127	108.904228	-19.500507	15.779199	104.474686	31.800043	-7.621465	109.443199	30.676456	45.52874	100.739693	31.2382495	18.9536375	105.091446	-70.2392635	12.6047605	103.857926
-15.285458	-15.439132	109.114014	-19.478291	15.303055	104.174355	31.732092	-8.084183	109.707932	30.666668	45.079971	100.181328	31.19938	18.497894	104.94463	-70.155962	12.108216	103.40408
-16.792786	-15.576124	109.353615	-19.481163	14.796834	103.953697	31.583687	-8.630822	110.085068	30.713594	44.604389	99.782974	31.1486405	17.9867835	104.934021	-70.1109665	11.6068845	102.973373
-18.806993	-15.86726	109.47509	-19.506056	14.007014	103.625801	31.354519	-9.42727	110.702133	30.768145	43.744488	99.257057	31.061332	17.158609	104.979595	-70.073444	10.855419	102.272007
-20.291986	-15.814357	109.458313	-19.518171	13.4855	103.4328	31.204266	-10.018667	110.977913	30.817047	43.162857	98.951691	31.0106565	16.572095	104.964802	-70.0469985	10.398905	101.900798
-21.76346	-15.681087	109.238609	-19.563414	13.038309	103.355682	31.001934	-10.614863	111.159683	30.869612	42.572617	98.824684	30.935773	15.978877	104.9921835	-70.062601	10.097741	101.7191805
-23.557528	-15.339131	109.036705	-19.527981	12.62563	103.345024	30.776402	-11.129136	111.170174	30.936068	42.107391	98.903679	30.856235	15.4891275	105.0369265	-69.912197	9.7621325	101.6531215
-25.105318	-14.852553	108.64183	-19.538393	12.370563	103.481552	30.614107	-11.601512	110.936096	30.975643	41.741199	99.071274	30.794875	15.0698435	105.003685	-69.871661	9.6712825	101.959419
-26.74028	-14.176384	108.262428	-19.574162	12.383207	103.702629	30.462503	-11.881887	110.377182	30.892208	41.570835	99.289452	30.6773555	14.844474	104.833317	-69.8256795	9.92194	102.571941
-28.429375	-13.303447	108.005157	-19.581127	12.636527	104.04158	30.290127	-11.937626	109.529671	30.82258	41.633778	99.449158	30.5563535	14.848076	104.4894145	-69.7186075	10.424978	103.5937455
-31.018621	-11.602151	107.81057	-19.618605	13.369144	104.589989	30.000305	-11.784016	108.220711	30.661667	41.992279	99.687462	30.330986	15.1041315	103.9540865	-69.568196	11.6341565	105.2258915
-32.712952	-10.293915	107.789589	-19.653175	14.055599	104.92337	29.767408	-11.490551	107.55719	30.63122	42.36599	99.948395	30.199314	15.4377195	103.7527925	-69.505664	12.6734785	106.0939475
-34.406136	-8.844513	107.808266	-19.668905	14.794218	105.210564	29.541155	-11.201902	107.042885	30.663639	42.738743	100.170067	30.102397	15.7684205	103.606476	-69.440207	13.8200155	106.814652
-36.05957	-7.327354	107.805763	-19.635941	15.514941	105.422989	29.340616	-10.982028	106.629036	30.771286	43.080887	100.338531	30.055951	16.0494295	103.4837835	-69.327833	14.9804525	107.3621945
-37.665855	-5.767305	107.757523	-19.593039	16.084312	105.558075	29.161736	-10.877206	106.243958	30.898825	43.30574	100.485168	30.0302805	16.214267	103.364563	-69.2163585	15.954357	107.751587
-39.285431	-4.224853	107.724091	-19.549019	16.477922	105.697319	28.982561	-10.863432	105.851784	31.040165	43.444427	100.59655	30.011363	16.2904975	103.224167	-69.109401	16.6653465	108.170471
-40.809479	-2.711844	107.829559	-19.516003	16.732414	105.920731	28.783426	-10.869215	105.396606	31.113253	43.540577	100.694572	29.9483395	16.335681	103.045589	-68.9803455	17.129147	108.795873
-42.978691	-0.324922	108.551895	-19.526356	17.032948	106.570885	28.314861	-10.457492	104.365685	31.042458	43.671803	100.774048	29.6786595	16.6071555	102.5698665	-68.7313715	17.4587405	110.5719035
-44.352142	1.29162	109.471527	-19.578575	17.276793	107.220863	27.842587	-9.913036	103.411484	30.881479	43.827591	100.758133	29.362033	16.9572775	102.0848085	-68.519183	17.5963085	112.3569175
-45.651157	2.924793	110.668274	-19.648777	17.503714	107.971359	27.445099	-9.556807	102.393433	30.628616	44.067287	100.67128	29.0368575	17.25524	101.5323565	-68.3344115	17.752188	114.4103615
-46.811455	4.558938	111.970963	-19.670324	17.750185	108.710884	27.037066	-9.155292	101.46476	30.310894	44.354263	100.496246	28.67398	17.5994855	100.980503	-68.014628	17.9008845	116.441265
-47.883617	6.202828	113.38385	-19.696152	17.992933	109.464325	26.652803	-8.703388	100.573456	29.972795	44.719566	100.46624	28.312799	18.008089	100.519848	-67.705103	17.977777	118.408802
-48.735741	7.82873	114.681282	-19.73341	18.299955	110.199883	26.339907	-8.254081	99.794807	29.732069	45.11412	100.600365	28.035988	18.4300195	100.197586	-67.502808	18.1698905	120.20218
-49.525303	9.406813	115.856277	-19.68615	18.557285	110.834862	26.11911	-7.800956	99.135689	29.598894	45.491913	100.934097	27.859002	18.8454785	100.034893	-67.231302	18.2690915	121.634831
-50.489555	11.733518	117.106438	-19.728247	18.982546	111.527634	25.850634	-7.161522	98.407249	29.480183	46.023037	101.60379	27.6654085	19.4307575	100.0055195	-67.1219025	18.5343345	123.0497485
-50.960129	13.210895	117.704048	-19.722952	19.291262	111.8451	25.709406	-6.736818	97.979675	29.499075	46.350498	102.109695	27.6042405	19.80684	100.044685	-67.0501445	18.775684	123.645515
-51.301903	14.64417	118.12291	-19.687109	19.562195	112.075424	25.638342	-6.366269	97.649681	29.567415	46.643272	102.60556	27.6028785	20.1385015	100.1276205	-66.9770965	18.9858885	124.0232275
-51.493557	15.997735	118.361496	-19.645771	19.811493	112.202324	25.617828	-6.066541	97.431458	29.719124	46.879448	103.073776	27.668476	20.4064535	100.252617	-66.960018	19.2165325	124.152031
-51.46489	17.268026	118.511902	-19.51465	20.008923	112.260757	25.724169	-5.937647	97.392151	29.914125	47.002167	103.336464	27.819147	20.53226	100.3643075	-66.848447	19.485586	124.1572065
-51.305389	18.39782	118.734428	-19.360813	20.125647	112.328087	25.878033	-5.94035	97.459023	30.114683	47.028786	103.374756	27.996358	20.544218	100.4168895	-66.717984	19.707076	124.2392845
-50.922764	19.423475	118.937531	-19.208105	20.100155	112.424339	26.061806	-6.089629	97.586861	30.298031	46.917145	103.256653	28.1799185	20.413758	100.421757	-66.5961285	19.786552	124.426921
-50.092716	20.769266	119.128349	-18.756737	19.859264	112.450859	26.334372	-6.628763	97.949097	30.668276	46.460754	102.822113	28.501324	19.9159955	100.385605	-66.014798	19.8025325	124.516113
-49.374321	21.574636	119.059883	-18.509815	19.623711	112.412727	26.516619	-7.121973	98.214188	30.970675	45.98576	102.47216	28.743647	19.4318935	100.343174	-65.763277	19.8155285	124.48228
-48.558544	22.344442	118.751801	-18.322914	19.346054	112.270287	26.706615	-7.70687	98.500481	31.327852	45.442692	102.13636	29.0172335	18.867911	100.3184205	-65.6630615	19.824197	124.2221535
-47.570103	23.053207	118.112839	-17.960087	19.00293	111.945305	26.929131	-8.310647	98.837738	31.778282	44.839954	101.902878	29.3537065	18.2646535	100.370308	-65.2738805	19.7412065	123.520302
-46.529732	23.751463	117.198204	-17.726143	18.626265	111.52047	27.275042	-8.957169	99.178192	32.306168	44.197292	101.75164	29.790605	17.6200615	100.464916	-65.242891	19.6324685	122.576024
-45.343624	24.393787	116.007233	-17.430231	18.18709	110.973976	27.731895	-9.643361	99.606735	32.876766	43.539299	101.698174	30.3043305	16.947969	100.6524545	-65.1647925	19.426211	121.2954975
-44.071213	25.064623	114.535774	-17.153181	17.846779	110.305336	28.23259	-10.3264	100.250717	33.476563	42.906597	101.654205	30.8545765	16.2900985	100.952461	-65.1609385	19.4034595	119.658211
-42.0205	26.084038	111.783134	-16.833141	17.358248	109.102798	29.056532	-11.30601	101.618408	34.318726	42.029072	101.618507	31.687629	15.361531	101.6184575	-65.353911	19.354965	116.5871385
-40.576576	26.781982	109.798309	-16.712322	17.03595	108.146095	29.571442	-11.861382	102.512909	34.777699	41.562359	101.744583	32.1745705	14.8504885	102.128746	-65.5992145	19.2214115	114.163444
-39.076569	27.474594	107.718071	-16.688732	16.635262	107.137047	30.008379	-12.273977	103.299629	35.156376	41.176624	102.052139	32.5823775	14.4513235	102.675884	-65.9598415	18.8192005	111.59821
-37.579838	28.228119	105.883614	-16.718267	16.282265	106.192612	30.296162	-12.664597	103.908493	35.451752	40.858521	102.41275	32.873957	14.096962	103.1606215	-66.310491	18.467568	109.2246025
-35.962433	29.11183	104.525673	-16.721909	16.007526	105.450607	30.434374	-12.996318	104.328598	35.708054	40.593861	102.559532	33.071214	13.7987715	103.444065	-66.515032	18.2162805	107.457149
-34.323086	30.097628	103.640961	-16.629875	15.800604	104.937912	30.568033	-13.226832	104.469833	35.95034	40.152561	102.546608	33.2591865	13.4628645	103.5082205	-66.5189365	18.1383435	106.3676035
-32.677952	31.179565	103.086784	-16.400681	15.685738	104.57505	30.767519	-13.388963	104.413734	36.203339	40.160923	102.463295	33.485429	13.38598	103.4385145	-66.286791	17.985496	105.7115855
-30.162434	32.994671	102.718697	-16.025721	15.723001	104.296288	31.047049	-13.481119	104.193207	36.643444	40.067127	102.497353	33.8452465	13.293004	103.34528	-65.8966885	18.152998	105.247296
-28.475052	34.312214	102.836227	-15.719402	15.793533	104.3255	31.217262	-13.479559	104.012939	36.950253	40.057365	102.772224	34.0837575	13.288903	103.3925815	-65.5225615	18.298163	105.2584185
-26.817835	35.726089	103.145889	-15.445316	15.915484	104.46682	31.421131	-13.420753	103.859161	37.233059	40.122005	103.300117	34.327095	13.350626	103.579639	-65.217727	18.480342	105.354001
-25.38485	37.221493	103.768646	-15.218308	16.055222	104.695549	31.645929	-13.347526	103.680191	37.425468	40.185322	104.161644	34.5356985	13.418898	103.9209175	-64.9723145	18.691546	105.4701805
-23.623333	38.656853	104.434761	-15.075577	16.205006	104.975784	31.838438	-13.218119	103.540489	37.563984	40.282337	105.357002	34.701211	13.532109	104.4487455	-64.852365	18.877903	105.5028225
-22.084255	40.13253	105.476532	-15.009663	16.366856	105.320976	32.032257	-13.039419	103.392075	37.768757	40.472271	106.864166	34.900507	13.716426	105.1281205	-64.919833	19.017286	105.5138315
-20.624422	41.617287	106.737991	-15.008892	16.618647	105.691383	32.178513	-12.805669	103.199448	37.921871	40.7575	108.641289	35.050192	13.9759155	105.9203685	-65.067976	19.2613785	105.4623975
-18.493597	43.806221	108.771988	-15.12049	17.210886	106.233452	32.376904	-12.264987	102.954102	38.037273	41.252735	111.32151	35.2070885	14.493874	107.137806	-65.4480685	19.927898	105.329098
-17.064583	45.212872	109.932861	-15.193399	17.775583	106.562592	32.45203	-11.736	102.984558	38.029522	41.723869	112.966324	35.240776	14.9939345	107.975441	-65.627574	20.5572315	105.149743
-15.752342	46.627354	111.058487	-15.205865	18.417158	106.88974	32.503483	-11.093732	103.002022	38.126297	42.177387	114.076591	35.31489	15.5418275	108.5393065	-65.72662	21.2924885	105.2401735
-14.364401	47.822197	112.135658	-15.105886	18.962147	107.267365	32.565792	-10.443121	102.947357	38.242237	42.565857	114.912971	35.4040145	16.061368	108.930164	-65.6157865	21.862926	105.604566
-13.002942	48.885963	113.12442	-14.934923	19.439726	107.671776	32.666248	-9.805263	102.80999	38.433762	42.90995	115.495087	35.550005	16.5523435	109.1525385	-65.419851	22.3271085	106.1910135
-11.709044	49.823017	113.957405	-14.680735	19.808846	108.03952	32.772907	-9.306457	102.708687	38.694035	43.174137	115.876518	35.733471	16.93384	109.2926025	-65.094941	22.683852	106.7864375
-10.421185	50.627495	114.650322	-14.443236	20.078953	108.352898	32.898655	-9.005182	102.665352	38.961384	43.339142	116.17012	35.9300195	17.16698	109.417736	-64.8164915	22.990926	107.28806
-8.545424	51.527302	115.289055	-14.197233	20.404148	108.655884	33.030861	-8.660843	102.799431	39.25745	43.512833	116.528702	36.1441555	17.425995	109.6640665	-64.5386215	23.382301	107.6477015
-7.371563	52.01207	115.531395	-14.105863	20.561066	108.795486	33.0718	-8.533094	103.057037	39.342003	43.611694	116.816566	36.2069015	17.5393	109.9368015	-64.4186275	23.582832	107.6541705
-6.280755	52.307671	115.770844	-14.093486	20.709553	108.930084	33.105766	-8.497231	103.460564	39.412579	43.674763	117.176247	36.2591725	17.588766	110.3184055	-64.4461445	23.83034	107.5417625
-5.238772	52.471573	116.086365	-14.120063	20.775454	109.132599	33.13369	-8.490272	103.861687	39.48	43.714256	117.618622	36.306845	17.611992	110.7401545	-64.546971	23.938916	107.5250435
-4.218819	52.350719	116.481865	-14.151244	20.784056	109.294037	33.178677	-8.467524	104.160454	39.522823	43.710545	118.115662	36.35075	17.6215105	111.138058	-64.653238	23.9466015	107.450016
-3.314883	52.150364	117.039833	-14.188891	20.757055	109.448158	33.281654	-8.388124	104.302177	39.547218	43.748028	118.661987	36.414436	17.679952	111.482082	-64.792218	23.834158	107.414234
-2.463188	51.716656	117.609367	-14.198301	20.734774	109.590897	33.323002	-8.156343	104.379036	39.561718	43.812973	119.241951	36.44236	17.828315	111.8104935	-64.838962	23.641233	107.3713005
-1.283023	50.936508	118.312386	-14.164843	20.946108	109.745369	33.890198	-7.894818	103.943993	39.551697	44.066925	120.022499	36.7209475	18.0860535	111.983246	-65.0506335	23.8061625	107.507492
-0.454248	50.301407	118.478706	-14.109948	21.20768	109.837448	34.065403	-7.497658	103.832458	39.608322	44.334229	120.314407	36.8368625	18.4182855	112.0734325	-65.0567585	23.9970745	107.6014635
0.788807	49.37051	118.241676	-14.021044	21.58625	109.940247	34.24622	-7.106666	103.814003	39.671902	44.641964	120.503403	36.959061	18.767649	112.158703	-65.001149	24.404851	107.721791
1.184049	48.668816	118.200745	-13.911883	21.938843	110.057129	34.360195	-6.799448	103.918732	39.780441	44.916222	120.534554	37.070318	19.058387	112.226643	-64.894084	24.819299	107.887615
2.013647	47.65276	117.737747	-13.838103	22.27356	110.225693	34.456558	-6.640879	104.145035	39.912861	45.157169	120.366493	37.1847095	19.258145	112.255764	-64.8609155	25.288975	108.195622
2.822765	46.417179	117.032303	-13.731975	22.453775	110.38414	34.48748	-6.628668	104.61261	40.063869	45.393253	119.93679	37.2756745	19.3822925	112.2747	-64.7396245	25.5252575	108.49358
3.623403	45.072845	116.170883	-13.662068	22.495438	110.53022	34.190529	-6.565855	105.405128	40.138359	45.634697	119.303085	37.164444	19.534421	112.3541065	-64.48858	25.456455	108.7063335
4.774566	42.725105	114.580086	-13.620515	22.366627	110.652451	34.105732	-7.037244	106.683777	40.055077	45.890869	117.91259	37.0804045	19.4268125	112.2981835	-64.3214345	25.3064415	109.0067185
5.526128	40.991341	113.483719	-13.708338	22.1506	110.656563	33.994053	-7.5108	107.623436	39.903687	45.915565	116.661514	36.94887	19.2023825	112.142475	-64.365546	25.0988175	109.170651
6.260855	39.072212	112.34819	-13.818147	21.723322	110.558578	33.779472	-8.061268	108.388351	39.683651	45.706829	115.341805	36.7315615	18.8227805	111.865078	-64.3678555	24.6238635	109.252078
6.907222	37.052658	111.327782	-14.019288	21.180998	110.319176	33.478703	-8.67593	108.943413	39.32169	45.315586	114.028778	36.4001965	18.319828	111.4860955	-64.4387725	24.042168	109.1522565
7.530798	35.004894	110.395523	-14.2715	20.636292	110.014473	33.139496	-9.264041	109.415482	38.944233	44.782814	112.780014	36.0418645	17.7593865	111.097748	-64.5848645	23.5131975	108.931198
8.124482	32.973839	109.657379	-14.536278	20.143549	109.716545	32.844841	-9.778294	109.938263	38.571938	44.216496	111.759796	35.7083895	17.219101	110.8490295	-64.7809455	23.067997	108.5840605
8.708529	31.012302	109.270134	-14.815386	19.705839	109.480034	32.638756	-10.154113	110.424438	38.244183	43.737144	111.161209	35.4414695	16.7915155	110.7928235	-65.0722415	22.6201625	108.1672445
9.566946	28.227791	109.250641	-15.186363	19.274771	109.174309	32.538071	-10.544257	111.207626	37.858883	43.327595	111.183846	35.198477	16.391669	111.195736	-65.571203	22.157873	107.152882
10.160338	26.474466	109.648872	-15.348617	19.069641	109.109367	32.615181	-10.833107	111.833366	37.764053	43.214436	111.894798	35.189617	16.1906645	111.864082	-65.886851	21.9486175	106.354652
10.722553	24.79887	110.388603	-15.435125	18.882133	109.19976	32.781876	-11.054101	112.584259	37.891449	43.190277	113.088753	35.3366625	16.068088	112.836506	-66.2069125	21.696178	105.563014
11.273618	23.227169	111.334335	-15.467514	18.786963	109.364471	33.081528	-11.177028	113.383354	38.125408	43.311245	114.615227	35.603468	16.0671085	113.9992905	-66.538496	21.5068175	104.7296515
11.786974	21.721836	112.292526	-15.429301	18.821835	109.507858	33.509533	-11.116461	114.128471	38.347157	43.626045	116.252174	35.928345	16.254792	115.1903225	-66.786947	21.388878	103.8253935
12.217295	20.272408	113.17421	-15.282869	18.948172	109.579803	34.077755	-10.846798	114.796341	38.54755	44.066162	117.668533	36.3126525	16.609682	116.232437	-66.8783905	21.286662	102.927169
12.683825	18.8839	113.763954	-15.021178	19.084135	109.600739	34.681709	-10.340151	115.387299	38.764282	44.583939	118.638351	36.7229955	17.121894	117.012825	-66.7653515	21.046376	102.188653
13.292021	16.803007	114.225769	-14.365602	19.113468	109.506897	35.748367	-9.496208	116.099373	39.126934	45.421089	119.29557	37.4376505	17.9624405	117.6974715	-66.1688545	20.2644955	101.3163225
13.646481	15.404015	114.298561	-13.893858	19.020796	109.372475	36.538025	-9.043494	116.443192	39.367859	45.901203	119.263054	37.952942	18.4288545	117.853123	-65.740658	19.6127375	100.891827
13.898228	13.958451	114.178062	-13.431796	18.78001	109.132813	37.234623	-8.656044	116.603386	39.538521	46.290104	119.039345	38.386572	18.81703	117.8213655	-65.250164	18.74299	100.4442605
14.00436	12.529304	113.914764	-13.057282	18.501648	108.861069	37.796429	-8.375132	116.670822	39.64801	46.544445	118.631866	38.7222195	19.0846565	117.651344	-64.8367835	17.9186395	100.070794
14.026385	11.09164	113.671455	-12.768679	18.270353	108.685646	38.200035	-8.116606	116.660538	39.709553	46.73111	118.107536	38.954794	19.307252	117.384037	-64.492152	17.233454	99.987255
13.916987	9.673087	113.497734	-12.567818	18.200693	108.751991	38.496941	-7.915082	116.580025	39.783955	46.860271	117.573883	39.140448	19.4725945	117.076954	-64.276084	16.9287915	100.427028
13.599428	8.305654	113.492676	-12.518269	18.171722	109.093246	38.679554	-7.792991	116.532181	39.893467	46.938862	117.18428	39.2865105	19.5729355	116.8582305	-64.3230485	16.7705085	101.3282615
12.983444	6.283482	113.732613	-12.370103	18.0895	109.830322	38.784195	-7.671402	116.525581	40.086166	46.946648	116.975006	39.4351805	19.637623	116.7502935	-64.1753865	16.541377	102.9103505
12.451863	4.972589	113.952126	-12.337529	18.106899	110.399864	38.824635	-7.615	116.51461	40.19857	46.955086	117.049706	39.5116025	19.670043	116.782158	-64.1866605	16.543755	104.01757
11.80379	3.699365	114.116577	-12.33335	18.146381	110.911987	38.856052	-7.571849	116.50618	40.271141	46.963512	117.213654	39.5635965	19.6958315	116.859917	-64.2302965	16.5969305	104.964057
11.091324	2.438972	114.171997	-12.316682	18.17502	111.252281	38.890476	-7.535048	116.469849	40.311028	46.999992	117.421844	39.600752	19.732472	116.9458465	-64.234116	16.617568	105.5587155
10.333671	1.192334	114.108452	-12.303886	18.183147	111.4161	38.942844	-7.486814	116.382385	40.289379	47.036148	117.615913	39.6161115	19.774667	116.999149	-64.2238835	16.591627	105.833051
9.487884	-0.036508	113.910805	-12.28993	18.139786	111.389458	38.997398	-7.459574	116.276978	40.199104	47.039558	117.698441	39.598251	19.789992	116.9877095	-64.178111	16.48958	105.7912065
8.589341	-1.272704	113.676033	-12.249196	18.000479	111.197708	39.084297	-7.500924	116.176208	40.122711	47.031425	117.611633	39.603504	19.7652505	116.8939205	-64.101896	16.2357075	105.5014955
7.117703	-3.174343	113.2481	-12.122356	17.639271	110.682426	39.303528	-7.694708	116.055023	39.907429	46.978218	117.03347	39.6054785	19.641755	116.5442465	-63.8501905	15.636787	104.8206055
6.090141	-4.447084	112.963524	-12.016663	17.3311	110.169968	39.4506	-7.891921	115.948044	39.732258	46.80806	116.256332	39.591429	19.4580695	116.102188	-63.624755	15.2041305	104.237748
4.986412	-5.769743	112.657188	-11.871891	16.953648	109.547318	39.527573	-8.168837	115.84922	39.596954	46.527599	115.160957	39.5622635	19.179381	115.5050885	-63.3060455	14.727915	103.5895475
3.779625	-6.988388	112.383057	-11.744376	16.523199	108.967552	39.515163	-8.519638	115.650139	39.47131	46.05632	113.890602	39.4932365	18.768341	114.7703705	-62.9819885	14.278057	103.1647335
2.521734	-8.256079	112.124443	-11.592126	15.995735	108.531143	39.500271	-9.033447	115.359795	39.371033	45.32666	112.67527	39.435652	18.1466065	114.0175325	-62.619904	13.8448635	103.0447535
1.17805	-9.5118	112.027145	-11.422026	15.397893	108.266937	39.412491	-9.638538	115.229156	39.328568	44.382935	111.603012	39.3705295	17.3721985	113.416084	-62.2145815	13.4235875	103.11779
-0.278198	-10.647113	112.134956	-11.361536	14.850065	108.154335	39.210899	-10.212815	115.277245	39.285622	43.548748	110.660301	39.2482605	16.6679665	112.968773	-61.9713325	13.0321635	103.339897
-2.576244	-12.199008	112.502518	-11.400326	14.124812	108.192612	38.845497	-11.06853	115.37014	39.247261	42.500141	109.45507	39.046379	15.7158055	112.412605	-61.847031	12.5338185	103.972619
-4.208759	-13.113548	112.739731	-11.473401	13.641108	108.302292	38.60083	-11.595555	115.382729	39.131042	41.89426	108.846878	38.865936	15.1493525	112.1148035	-61.812738	12.1328635	104.4897805
-5.821876	-13.938101	112.952576	-11.561432	13.193007	108.455917	38.379326	-12.025393	115.320648	38.973438	41.414772	108.433327	38.676382	14.6946895	111.8769875	-61.799246	11.6913245	105.0348465
-7.447792	-14.635612	113.090279	-11.682777	12.839395	108.612785	38.236958	-12.362898	115.253662	38.782539	41.026005	108.119873	38.5097485	14.3315535	111.6867675	-61.8753025	11.3472365	105.5388025
-9.205482	-15.216702	113.258934	-11.78941	12.577706	108.748177	38.12434	-12.586347	115.223671	38.582756	40.750614	107.855377	38.353548	14.0821335	111.539524	-61.932368	11.0732785	105.95683
-10.875249	-15.62331	113.269936	-11.90504	12.384569	108.816933	38.032162	-12.754896	115.124687	38.387794	40.555744	107.639297	38.209978	13.900424	111.381992	-62.020058	10.868714	106.251874
-12.592702	-15.971271	113.232742	-11.999759	12.239735	108.853683	37.959156	-12.912382	114.997459	38.217278	40.352325	107.415482	38.088217	13.7199715	111.2064705	-62.087735	10.7594985	106.5008955
-15.20418	-16.198223	113.265228	-12.008398	12.095452	108.925209	37.843304	-13.16539	114.69532	38.041557	40.003887	106.960846	37.9424305	13.4192485	110.828083	-61.9592265	10.7716555	107.022335
-16.961979	-16.230688	113.382675	-11.950372	11.941829	109.081734	37.786171	-13.417514	114.405907	37.996494	39.655407	106.548187	37.8913325	13.1189465	110.477047	-61.7920765	10.7647115	107.686421
-18.739073	-16.178646	113.747612	-11.837855	11.726718	109.415398	37.773911	-13.751671	114.141273	37.989212	39.293949	106.144836	37.8815615	12.771139	110.1430545	-61.5572715	10.682297	108.6877415
-20.499317	-16.025259	114.212486	-11.707108	11.410164	109.906097	37.786335	-14.145747	113.882507	37.975224	38.925941	105.778	37.8807795	12.390097	109.8302535	-61.2949955	10.430231	109.9819405
-22.2731	-15.775578	114.814926	-11.605947	10.986167	110.512985	37.76408	-14.563344	113.584961	37.922199	38.579315	105.462227	37.8431395	12.0079855	109.523594	-61.0550335	9.9643485	111.502376
-24.061462	-15.446613	115.37973	-11.574709	10.567848	111.082581	37.720493	-14.978886	113.293755	37.735302	38.287148	105.123344	37.7278975	11.654131	109.2085495	-60.8773155	9.481565	112.9566125
-25.787729	-15.016212	115.907707	-11.58897	10.200906	111.528481	37.640079	-15.352875	112.992249	37.429359	38.006699	104.669693	37.534719	11.326912	108.830971	-60.712659	9.0749	114.225991
-28.379309	-14.120831	116.447388	-11.787455	9.773416	111.9058	37.349178	-15.600986	112.108612	36.788532	37.745281	103.876938	37.068855	11.0721475	107.992775	-60.643765	8.4746845	115.818825
-30.08073	-13.404928	116.637627	-12.049764	9.597998	112.016907	37.087475	-15.533241	111.154877	36.221909	37.705551	103.25724	36.654692	11.086155	107.2060585	-60.75422	8.109841	116.8277555
-31.763092	-12.590434	116.74044	-12.391792	9.456435	112.037514	36.700672	-15.415107	109.943413	35.546356	37.764847	102.561935	36.123514	11.17487	106.252674	-60.907098	7.738	117.822354
-33.370037	-11.657536	116.728905	-12.838006	9.353785	111.967323	36.147606	-15.207786	108.581985	34.797935	37.887669	101.784668	35.4727705	11.3399415	105.1833265	-61.1487825	7.3676285	118.7513195
-34.954342	-10.606216	116.814926	-13.296254	9.290992	111.882828	35.486431	-15.029926	107.240723	33.995266	37.99892	101.002457	34.7408485	11.484497	104.12159	-61.3333565	7.097487	119.644066
-36.404072	-9.461596	116.984848	-13.712521	9.31401	111.891785	34.803123	-14.885053	105.91967	33.287281	38.202084	100.449753	34.045202	11.6585155	103.1847115	-61.470244	6.9695045	120.5988585
-37.734833	-8.215974	117.365753	-14.104112	9.419071	112.051308	34.185993	-14.729383	104.889915	32.689117	38.377861	100.122894	33.437555	11.824239	102.5064045	-61.645779	7.013903	121.5962115
-39.431416	-6.182373	118.095757	-14.48223	9.60675	112.460114	33.5172	-14.551563	104.036018	32.04631	38.558426	100.047218	32.781755	12.0034315	102.041618	-61.746215	7.2100685	122.87861
-40.386173	-4.750666	118.524719	-14.619706	9.676229	112.723312	33.209576	-14.553616	103.904236	31.837305	38.548031	100.171326	32.5234405	11.9972075	102.037781	-61.7628525	7.3552505	123.408843
-41.220371	-3.304679	118.873253	-14.843458	9.68373	113.013611	32.93576	-14.713092	103.955284	31.785587	38.394871	100.373749	32.3606735	11.8408895	102.1645165	-62.0475895	7.5265705	123.8627055
-41.942318	-1.841153	119.163467	-14.983986	9.595551	113.339546	32.687931	-14.954087	104.120529	31.750891	38.13953	100.762764	32.219411	11.5927215	102.4416465	-62.187383	7.5983805	124.2374455
-42.555149	-0.331223	119.360863	-15.029099	9.423185	113.594162	32.437744	-15.26222	104.326103	31.836313	37.83474	101.117622	32.1370285	11.28626	102.7218625	-62.1952265	7.56011	124.4664615
-43.00708	1.183557	119.382393	-15.181478	9.224559	113.784325	32.216087	-15.648772	104.402527	31.92001	37.53606	101.559067	32.0680485	10.943644	102.980797	-62.4310045	7.505474	124.587853
-43.345024	2.742663	119.266716	-15.312551	9.06846	113.847115	32.039268	-15.92598	104.492081	31.955954	37.233051	102.033806	31.997611	10.6535355	103.2629435	-62.622713	7.4833845	124.4312865
-43.718029	5.144105	118.590294	-15.470306	8.904373	113.713165	31.873264	-16.22014	104.635765	32.042553	37.043453	102.772972	31.9579085	10.4116565	103.7043685	-62.8985205	7.3970895	123.7219615
-43.939869	6.748771	117.518082	-15.710349	8.731047	113.262283	31.842857	-16.273249	104.788986	32.10144	37.02689	103.423676	31.9721485	10.3768205	104.106331	-63.3928465	7.0852735	122.418235
-44.08683	8.324173	116.014122	-15.952349	8.561292	112.479034	31.923893	-16.326008	104.83886	32.246754	37.044704	104.087051	32.0853235	10.359348	104.4629555	-63.9900215	6.763236	120.4951125
-44.165592	9.962337	114.498459	-16.194656	8.369885	111.623634	31.973734	-16.368423	104.64325	32.34441	37.020157	104.712311	32.159072	10.325867	104.6777805	-64.548384	6.413903	118.5694875
-44.111691	11.651375	113.55867	-16.414448	8.313856	111.019829	31.851274	-16.443312	104.262184	32.350922	36.965275	105.176338	32.101098	10.2609815	104.719261	-64.929994	6.3667305	117.320397
-43.933907	13.3976	113.27977	-16.548714	8.36128	110.789467	31.583763	-16.449408	103.871414	32.391434	36.904266	105.360924	31.9875985	10.227429	104.616169	-65.0850265	6.495131	116.962765
-43.616657	15.146428	113.338409	-16.599201	8.437682	110.786018	31.629505	-16.61919	103.35022	32.437305	36.913513	105.687073	32.033405	10.1471615	104.5186465	-65.231807	6.7282025	117.0533895
-43.038116	17.788755	113.777748	-16.707928	8.59219	110.990906	31.073996	-16.409653	103.059937	32.5686	36.957405	106.296753	31.821298	10.273876	104.678345	-65.237154	6.910504	117.303467
-42.513844	19.494848	114.234749	-16.782389	8.686854	111.189499	30.909153	-16.400415	102.769051	32.619972	36.938332	106.64222	31.7645625	10.2689585	104.7056355	-65.3293405	7.1047495	117.6733625
-41.915218	21.1647	114.822639	-16.738001	8.73632	111.478333	30.716875	-16.428535	102.536652	32.671173	36.881348	106.872269	31.694024	10.2264065	104.7044605	-65.170026	7.2462335	118.2522055
-41.225998	22.740376	115.550339	-16.780277	8.798864	111.861679	30.560184	-16.467863	102.359947	32.685261	36.82745	107.069061	31.6227225	10.1797935	104.714504	-65.1832765	7.4179345	119.008854
-40.450611	24.274197	116.248848	-16.71829	8.762714	112.306419	30.42716	-16.532225	102.259422	32.667439	36.742634	107.224419	31.5472995	10.1052045	104.7419205	-64.9838795	7.4202235	119.8709175
-39.605129	25.756083	116.902504	-16.738077	8.722234	112.734482	30.348434	-16.593092	102.264145	32.627338	36.670715	107.377541	31.487886	10.0388115	104.820843	-64.96404	7.4056565	120.648121
-38.672787	27.171415	117.447472	-16.740858	8.605285	113.136124	30.332819	-16.689396	102.347504	32.584587	36.598145	107.607948	31.458703	9.9543745	104.977726	-64.940419	7.2561955	121.294522
-37.074245	29.165987	118.194435	-16.720257	8.423127	113.705894	30.449495	-16.716858	102.559746	32.515327	36.502369	108.221924	31.482411	9.8927555	105.390835	-64.922925	6.9534985	122.020953
-35.914955	30.487251	118.663368	-16.684917	8.363401	114.112389	30.535555	-16.655382	102.80558	32.554993	36.468102	108.845093	31.545274	9.90636	105.8253365	-64.915108	6.820442	122.3994415
-34.631821	31.733864	119.155106	-16.640938	8.342758	114.539253	30.683062	-16.565969	103.197121	32.671261	36.480827	109.635117	31.6771615	9.957429	106.416119	-64.9590375	6.728087	122.662387
-33.219685	32.92812	119.637848	-16.625813	8.373826	114.983902	30.882895	-16.475266	103.642021	33.242508	36.397526	110.352661	32.0627015	9.96113	106.997341	-65.3143275	6.786522	122.970463
-31.703121	34.080647	120.137283	-16.59914	8.379707	115.412308	31.061966	-16.372065	104.080978	33.063282	36.650997	111.532852	32.062624	10.139466	107.806915	-65.260904	6.619948	123.017701
-30.135309	35.195023	120.680939	-16.638918	8.453275	115.840958	31.261332	-16.280132	104.624405	33.280247	36.743099	112.642647	32.2707895	10.2314835	108.633526	-65.5486255	6.6750665	123.04839
-28.467823	36.267124	121.185234	-16.672667	8.552238	116.327026	31.516912	-16.236422	105.311905	33.558464	36.839996	113.889526	32.537688	10.301787	109.6007155	-65.883022	6.802689	123.0533365
-25.790903	37.682816	122.155365	-16.719536	8.684114	117.144905	32.026146	-16.30072	106.663826	34.092487	36.965359	116.101707	33.0593165	10.3323195	111.3827665	-66.4983885	7.0359085	122.9070435
-23.928303	38.486473	122.995331	-16.7829	8.617902	117.737831	32.520916	-16.396601	107.671722	34.577133	37.04977	117.977905	33.5490245	10.3265845	112.8248135	-67.1148245	6.9092195	122.6508485
-21.970104	39.136974	124.158012	-16.789021	8.635921	118.540398	33.072983	-16.470806	108.884773	35.189915	37.113499	120.180855	34.131449	10.3213465	114.532814	-67.709491	6.9504955	122.547982
-19.707266	39.541538	125.342491	-16.789398	8.689212	119.527832	33.691822	-16.465891	110.208679	36.2327	37.024639	122.296379	34.962261	10.279374	116.252529	-68.541057	7.09905	122.803135
-17.617439	39.986004	126.882973	-16.73764	8.872192	120.712021	34.375362	-16.33507	111.591805	36.880737	37.073944	124.670807	35.6280495	10.369437	118.131306	-69.1033295	7.374947	123.292736
-15.62708	40.378868	128.541565	-16.663816	9.147664	121.966209	35.003223	-16.119926	113.150009	37.490738	37.156147	126.9814	36.2469805	10.5181105	120.0657045	-69.5746125	7.7772175	123.8667135
-13.557323	40.609657	130.163223	-16.579401	9.528311	123.324112	35.612175	-15.821799	114.903709	37.957901	37.328129	129.108902	36.785038	10.753165	122.0063055	-69.94384	8.303457	124.6419185
-10.520242	40.731644	132.425919	-16.431362	10.22473	125.32431	36.360786	-15.20561	117.551888	38.523136	37.693211	132.014328	37.441961	11.2438005	124.783108	-70.304685	9.2056595	125.865512
-8.504106	40.714851	133.863144	-16.328215	10.734664	126.592575	36.865589	-14.852948	119.327927	38.822357	38.008942	133.692657	37.843973	11.577997	126.510292	-70.500403	9.891331	126.674858
-6.596972	40.576313	135.219437	-16.195747	11.258716	127.807213	37.425499	-14.483525	120.944366	39.026058	38.35627	135.234695	38.2257785	11.9363725	128.0895305	-70.6172725	10.5810595	127.5248955
-4.718507	40.288948	136.523788	-16.054451	11.741279	128.972198	38.020683	-14.237377	122.480476	39.171463	38.715111	136.618347	38.596073	12.238867	129.5494115	-70.704975	11.243691	128.3949845
-2.928869	39.842094	137.800293	-15.985936	12.146171	130.062286	38.663807	-13.94628	123.848274	39.199734	39.025459	137.9133	38.9317705	12.5395895	130.880787	-70.9036425	11.7527525	129.243785
-1.245488	39.23391	139.016449	-15.600679	12.430581	130.951553	38.525936	-13.394859	124.833069	39.206825	39.332508	139.280182	38.8663805	12.9688245	132.0566255	-70.0677385	11.8923375	129.8464805
0.34622	38.472439	140.193893	-15.874711	12.80246	132.02359	38.859657	-13.076541	125.872971	39.170902	39.637928	140.583939	39.0152795	13.2806935	133.228455	-70.7647015	12.3242265	130.818725
2.515635	36.973404	141.812088	-15.625946	13.099736	133.277771	39.112507	-12.453714	127.184929	39.162285	40.042736	142.388641	39.137396	13.794511	134.786785	-70.389288	12.404961	131.768757
3.891117	35.833447	142.646591	-15.577162	13.330462	134.064713	39.274639	-12.134727	127.981056	39.148033	40.258354	143.465347	39.211336	14.0618135	135.7232015	-70.36566	12.5991105	132.4062245
5.18163	34.553066	143.307037	-15.560749	13.622053	134.781326	39.407879	-11.863618	128.685577	39.20797	40.450787	144.361389	39.3079245	14.2935845	136.523483	-70.4294225	12.9505215	133.039169
6.437565	33.143353	143.747696	-15.493443	13.923681	135.412537	39.493862	-11.554209	129.324844	39.328449	40.668373	145.103668	39.4111555	14.557082	137.214256	-70.3980415	13.29028	133.610818
7.603022	31.610123	144.021027	-15.304485	14.327524	135.958023	39.560337	-11.351129	129.929123	39.500374	40.895008	145.693558	39.5303555	14.7719395	137.8113405	-70.1393255	13.8831085	134.1047055
8.709628	29.869192	144.038864	-15.26455	14.514189	136.409729	39.638836	-11.20824	130.532593	39.71534	41.094223	146.087555	39.677088	14.9429915	138.310074	-70.206188	14.0853865	134.509384
9.771116	28.139759	143.965012	-15.126411	14.845621	136.730179	39.711494	-11.049902	131.090469	NaN	NaN	NaN	NaN	NaN	NaN	NaN	NaN	NaN
11.2414	25.166702	143.433838	-14.808176	15.155777	136.960251	39.894444	-10.867401	131.710724	NaN	NaN	NaN	NaN	NaN	NaN	NaN	NaN	NaN
12.142389	23.064083	142.746826	-14.579943	15.367763	136.914246	40.080757	-10.722993	131.925583	NaN	NaN	NaN	NaN	NaN	NaN	NaN	NaN	NaN
12.945702	20.862883	141.743103	-14.289896	15.582959	136.639084	40.303646	-10.596102	131.942825	NaN	NaN	NaN	NaN	NaN	NaN	NaN	NaN	NaN
13.749676	18.550034	140.43898	-14.038936	15.838943	136.165466	40.560467	-10.573833	131.723343	NaN	NaN	NaN	NaN	NaN	NaN	NaN	NaN	NaN
14.508067	16.178354	138.935699	-13.754186	16.136669	135.432617	40.794567	-10.462019	131.365723	41.599129	42.954342	141.628555	41.196848	16.2461615	136.497139	-68.70522	16.0271765	134.368095
15.138032	13.670373	137.229309	-13.412998	16.371132	134.51088	41.002811	-10.280464	130.979202	41.824013	43.146618	139.556641	41.413412	16.433077	135.2679215	-68.239408	16.309187	133.7538385
15.927337	11.222412	135.680817	-13.054478	16.600986	133.473022	41.214806	-10.211788	130.973297	42.08395	43.290169	137.462097	41.649378	16.5391905	134.217697	-67.758334	16.6627815	132.728347
16.71203	7.159657	134.053345	-12.523013	16.920109	131.991272	41.019676	-9.831264	131.075638	42.348549	43.218979	134.069046	41.6841125	16.6938575	132.572342	-66.7301385	17.1463605	131.410202
17.018194	4.370253	133.498322	-12.307154	16.865196	131.03775	40.951157	-9.839716	131.463272	42.332222	43.322433	131.885239	41.6416895	16.7413585	131.6742555	-66.2559975	16.9890335	130.4012445
17.476933	1.616818	133.299179	-12.002144	16.778666	130.055756	40.817429	-9.994236	132.045853	43.042011	42.73027	129.061462	41.92972	16.368017	130.5536575	-65.934008	17.189315	129.5578545
17.652662	-1.159512	133.40303	-11.750709	16.440348	128.972	40.620167	-10.444868	132.855225	42.951374	42.09024	126.408279	41.7857705	15.822686	129.631752	-65.2871885	17.05801	128.312248
17.858089	-3.786511	133.786102	-11.435821	15.869446	127.78511	40.595024	-11.031845	133.543243	43.038719	40.940544	123.715439	41.8168715	14.9543495	128.629341	-64.6885135	16.7845425	126.940879
18.026453	-6.146778	134.462112	-11.050894	15.220943	126.581993	40.426003	-11.448433	134.471695	43.195541	39.731674	121.376762	41.810772	14.1416205	127.9242285	-63.91256	16.3002655	125.2397575
18.189411	-8.239629	135.341293	-11.105018	14.478709	125.544777	40.417938	-11.810201	135.479614	43.413204	38.543259	119.62606	41.915571	13.366529	127.552837	-64.125607	15.590889	123.536717
18.248707	-10.781541	136.570816	-10.881684	13.315225	124.021065	40.20607	-12.167813	136.6875	43.711273	37.192631	118.109741	41.9586715	12.512409	127.3986205	-63.7220395	14.118041	120.6435095
18.093744	-12.19352	137.007751	-10.878946	12.666772	123.206856	39.911823	-12.432234	137.140244	43.91658	36.469654	117.475235	41.9142015	12.01871	127.3077395	-63.6720935	13.314834	119.1059725
17.831017	-13.033024	136.831146	-10.965872	12.148323	122.530067	39.554081	-12.795645	137.127457	43.995228	35.988766	117.188469	41.7746545	11.5965605	127.157963	-63.7063985	12.7000855	117.902171
17.377033	-13.236549	135.966995	-11.092523	11.844415	122.038177	39.193336	-13.189981	136.630798	44.043331	35.721977	117.151787	41.6183335	11.265998	126.8912925	-63.8033795	12.422832	117.1850615
17.113161	-13.314283	134.752884	-11.221452	11.740738	121.663284	38.887733	-13.501975	135.860672	44.051968	35.732574	117.274437	41.4698505	11.1152995	126.5675545	-63.9127545	12.3661765	116.7590135
16.783091	-13.184209	133.350967	-11.322912	11.87225	121.327682	38.713642	-13.679472	134.866852	43.994202	36.004795	117.533958	41.353922	11.1626615	126.200405	-63.999746	12.5818385	116.454959
16.218271	-12.578079	131.976456	-11.398928	12.104062	120.957527	38.511703	-13.742125	133.880966	43.949661	36.282326	117.783997	41.230682	11.2701005	125.8324815	-64.028538	12.9380235	116.0825725
15.302493	-11.146613	129.875916	-11.523669	12.42301	120.330498	38.201611	-13.888176	132.44162	43.979416	36.61726	118.162712	41.0905135	11.364542	125.302166	-64.1378515	13.481478	115.35883
14.581312	-9.900664	128.592072	-11.597917	12.64623	119.885544	38.029758	-14.006536	131.563324	44.026894	36.812592	118.352577	41.028326	11.403028	124.9579505	-64.22416	13.889432	114.8131375
13.934475	-8.367174	127.279579	-11.632817	12.90281	119.434822	37.903244	-14.051357	130.736267	44.031517	37.049637	118.559685	40.9673805	11.49914	124.647976	-64.2330145	14.30648	114.221668
12.716275	-6.543443	126.192856	-11.643111	13.164815	119.017944	37.891922	-14.137912	129.817749	44.019962	37.307766	118.81926	40.955942	11.584927	124.3185045	-64.242164	14.744703	113.7173835
11.798518	-4.730108	124.758163	-11.66749	13.422492	118.568459	37.785881	-14.14064	128.647156	43.99485	37.610649	119.216301	40.8903655	11.7350045	123.9317285	-64.2253455	15.1099795	113.2051895
10.887948	-2.751828	123.173019	-11.634988	13.758063	118.067513	37.80595	-14.181492	127.08255	43.9245	38.04657	119.685158	40.865225	11.932539	123.383854	-64.135201	15.583587	112.751172
9.889002	-0.631975	121.562233	-11.736337	14.252752	117.5504	37.824299	-14.024648	125.228325	43.827244	38.622139	120.181656	40.8257715	12.2987455	122.7049905	-64.2984455	16.2067585	112.3958095
8.246749	2.886789	119.258499	-11.956611	15.39427	116.854904	37.439625	-13.161041	121.998177	43.485485	39.551785	120.701195	40.462555	13.195372	121.349686	-64.375777	17.593168	112.360122
7.061354	5.400904	117.721542	-12.123393	16.494646	116.305336	37.246368	-12.250387	119.28878	43.031986	40.338585	120.984673	40.139177	14.044099	120.1367265	-64.385963	18.945193	112.4739455
5.775058	8.009284	116.291824	-12.362777	17.810873	115.751564	37.017231	-11.072826	116.313148	42.532967	41.230419	121.130135	39.775099	15.0787965	118.7216415	-64.500653	20.5429495	112.7814865
4.486908	10.599151	114.923538	-12.57828	19.182114	115.183067	36.689575	-9.654738	113.421165	42.110443	42.163395	120.985481	39.400009	16.2543285	117.203323	-64.556569	22.1098995	113.162811
3.124141	13.139786	113.699768	-12.790531	20.617937	114.603531	36.350136	-8.041101	110.536728	41.722221	43.231205	120.729599	39.0361785	17.595052	115.6331635	-64.6172405	23.640822	113.5738985
1.741931	15.540464	112.658058	-13.014709	22.0646	114.017258	36.420193	-6.552773	107.83036	41.842144	44.156864	120.285667	39.1311685	18.8020455	114.0580135	-65.1605865	25.3271545	113.9765025
0.400999	17.71158	111.943329	-13.089022	23.324743	113.560997	35.641289	-4.903662	105.994072	41.660603	45.194256	119.989601	38.650946	20.145297	112.9918365	-64.82899	26.504189	114.1301575
-1.646358	20.50444	111.32103	-13.086918	24.784065	113.105667	35.472076	-3.020969	103.892242	41.491966	46.525604	119.440521	38.482021	21.7523175	111.6663815	-64.655857	27.8158125	114.5449525
-2.888522	21.9883	111.152649	-12.965384	25.489151	112.910927	35.540699	-1.997506	103.21801	41.45491	47.414993	119.058266	38.4978045	22.7087435	111.138138	-64.4285725	28.2695585	114.683716
-4.110303	23.048983	111.221397	-12.766827	25.964828	112.822952	36.242886	-1.520153	102.759659	41.00127	48.342262	118.695793	38.622078	23.4110545	110.727726	-64.155732	28.5186015	114.918178
-5.295397	23.930532	111.33847	-12.49373	26.193773	112.760971	36.64352	-1.189433	103.08181	41.457829	48.85054	117.91272	39.0506745	23.8305535	110.497265	-64.0381345	28.5569925	115.024677
-6.454388	24.472008	111.509407	-12.219433	26.216898	112.720421	36.498241	-1.034431	104.177727	41.143002	49.444923	117.543625	38.8206215	24.205246	110.860676	-63.2594875	28.22855	114.580166
-7.624826	24.875841	111.70105	-12.050964	26.127819	112.726357	36.948769	-1.440672	105.291954	41.685909	49.550167	116.759041	39.317339	24.0547475	111.0254975	-63.419267	28.2008905	114.4272165
-8.267304	24.564409	112.098969	-11.95533	25.932873	112.674179	37.578972	-1.995715	106.377769	41.233513	49.807583	116.268013	39.4062425	23.905934	111.322891	-63.3169025	27.959812	114.025467
-8.243977	24.600084	111.799812	-11.596279	25.609625	112.679611	37.478508	-2.221055	107.974335	41.045692	49.805279	115.025459	39.2621	23.792112	111.499897	-62.454658	27.427138	113.859325
-8.262884	23.877775	111.931335	-11.925194	25.076399	112.474716	37.581833	-2.418159	108.490707	40.873581	49.724461	114.397659	39.227707	23.653151	111.444183	-63.078095	26.499647	113.505249
-8.0873	23.430168	111.662651	-11.979592	24.763336	112.326584	37.663303	-2.505668	108.773132	40.721367	49.715965	114.085579	39.192335	23.6051485	111.4293555	-63.151519	25.9215235	113.2238125
-7.880494	23.416557	111.399689	-12.028698	24.645573	112.182556	37.749569	-2.425002	108.85968	40.565071	49.837666	113.982185	39.15732	23.706332	111.4209325	-63.214716	25.584814	112.9441795
-7.571286	23.017792	111.259399	-12.090337	24.70709	112.096611	37.809563	-2.19742	108.906029	40.411804	50.100033	113.846352	39.1106835	23.9513065	111.3761905	-63.2913575	25.4628735	112.8170315
-7.316844	22.636463	111.244476	-12.121536	24.92832	112.107063	37.860744	-1.91361	108.973251	40.270103	50.424736	113.670715	39.0654235	24.255563	111.321983	-63.3084955	25.601077	112.892143
-7.214903	22.348911	111.265709	-12.148106	25.116179	112.166702	37.88908	-1.588037	108.989227	40.177174	50.757729	113.62915	39.033127	24.584846	111.3091885	-63.329339	25.647512	113.0242155
-7.086094	21.66139	111.252235	-12.102331	25.371929	112.276802	38.000744	-1.210797	108.85836	40.191391	51.131886	113.924431	39.0960675	24.9605445	111.3913955	-63.3007295	25.7833135	113.1622085
-6.989761	21.185249	111.173546	-12.043823	25.47665	112.361359	38.115822	-1.000774	108.761833	40.286369	51.321411	114.288376	39.2010955	25.1603185	111.5251045	-63.2887415	25.7929815	113.1976135
-6.843107	20.549036	111.059845	-11.946036	25.567701	112.384621	38.23793	-0.795603	108.584976	40.396538	51.477039	114.60022	39.317234	25.340718	111.592598	-63.209306	25.794684	113.176644
-6.678138	19.886906	110.93354	-11.84025	25.677761	112.373314	38.350735	-0.606077	108.42379	40.466499	51.64529	114.682022	39.408617	25.5196065	111.552906	-63.089117	25.8359155	113.193722
-6.555367	19.188036	110.787224	-11.745189	25.772259	112.346695	38.489136	-0.424848	108.304008	40.480316	51.873302	114.513756	39.484726	25.724227	111.408882	-62.975104	25.820291	113.284508
-6.388032	18.354794	110.648254	-11.683849	25.868378	112.291039	38.606514	-0.260262	108.335197	40.423687	52.128483	114.108063	39.5151005	25.9341105	111.22163	-62.8827985	25.8026455	113.360448
-6.22747	17.426176	110.576645	-11.650261	25.86591	112.182983	38.716431	-0.222559	108.591354	40.303497	52.350945	113.32859	39.509964	26.064193	110.959972	-62.810486	25.667627	113.405994
-5.922661	15.797882	110.5924	-11.63486	25.648304	111.943779	38.895779	-0.414751	109.230164	40.048073	52.508789	111.677696	39.471926	26.047019	110.45393	-62.741646	25.249589	113.433628
-5.710399	14.63293	110.687813	-11.600042	25.281349	111.7612	39.065166	-0.696981	109.710922	39.800491	52.430748	110.571396	39.4328285	25.8668835	110.141159	-62.6329125	24.6958145	113.381241
-5.468611	13.477937	110.755333	-11.570342	24.778376	111.535133	39.209679	-1.110993	110.139023	39.634384	52.260078	109.493698	39.4220315	25.5745425	109.8163605	-62.5627155	23.9822095	113.2539055
-5.220125	12.298781	110.764458	-11.489614	24.196508	111.223396	39.381592	-1.623399	110.517761	39.513805	51.957947	108.582863	39.4476985	25.167274	109.550312	-62.4269265	23.225742	112.89648
-4.913384	11.123114	110.72686	-11.392868	23.560537	110.857841	39.566029	-2.108368	110.93985	39.451298	51.489212	107.780525	39.5086635	24.690422	109.3601875	-62.2943995	22.430652	112.3554945
-4.592727	10.011827	110.649361	-11.297998	22.932878	110.459808	39.765018	-2.553068	111.421715	39.405067	50.933414	107.222603	39.5850425	24.190173	109.322159	-62.1810385	21.675583	111.597457
-4.219394	8.937107	110.473991	-11.163847	22.313551	109.949112	40.02689	-2.95576	111.961617	39.340458	50.323921	106.944786	39.683674	23.6840805	109.4532015	-62.011368	20.9430215	110.4450225
-3.635195	7.458229	109.628845	-10.980112	21.406647	108.780525	40.401398	-3.496729	112.54187	39.447884	49.595093	107.148758	39.924641	23.049182	109.845314	-61.884865	19.764112	107.715736
-3.290138	6.609926	108.578537	-10.909987	20.805155	107.708443	40.526112	-3.766933	112.480751	39.634628	49.37088	107.838615	40.08037	22.8019735	110.159683	-61.900344	18.8083365	105.257203
-2.992954	5.857543	107.422897	-10.829084	20.400517	106.700912	40.547096	-3.972088	111.956741	39.709095	49.242142	108.613052	40.1280955	22.635027	110.2848965	-61.7862635	18.166007	103.1169275
-2.783584	5.309062	106.397804	-10.697117	20.278696	105.962242	40.646011	-4.031416	111.180473	39.77824	49.224781	109.224609	40.2121255	22.5966825	110.202541	-61.6063595	17.9607095	101.721943
-2.629274	4.893041	105.673729	-10.598321	20.439865	105.526115	40.688713	-3.964093	110.395226	39.8806	49.310951	109.591545	40.2846565	22.673429	109.9933855	-61.4812985	18.206301	101.0588445
-2.494574	4.492137	105.050278	-10.552502	20.817961	105.302513	40.630348	-3.772363	109.546486	39.99659	49.498055	109.83976	40.313469	22.862846	109.693123	-61.418473	18.773076	100.911903
-2.485123	4.145028	104.466042	-10.514298	21.31595	105.182579	40.513611	-3.471148	108.655167	40.020893	49.729755	110.141464	40.267252	23.1293035	109.3983155	-61.295848	19.5025965	100.9668425
-2.563994	3.591378	103.696648	-10.503501	22.087397	105.169998	40.279957	-2.968031	107.404663	40.022404	50.097538	110.523155	40.1511805	23.5647535	108.963909	-61.1581825	20.6100405	101.376087
