# Supplementary material for: How to jointly control a ball trajectory on a moving board: Methodological insights into Motor Learning and Rehabilitation
Source: PLoS One. 2025 Oct 15;20(10):e0334588. doi: 10.1371/journal.pone.0334588 (PMC12527165; doi:10.1371/journal.pone.0334588)
Supplement: S2 Data — (ZIP) [file pone.0334588.s002.zip › D3_013.csv]

Ball_X	Ball_Y	Ball_Z	BoardCentre_X	BoardCentre_Y	BoardCentre_Z	P1LeftHand_X	P1LeftHand_Y	P1LeftHand_Z	P1RightHand_X	P1RightHand_Y	P1RightHand_Z	P1MidHands_X	P1MidHands_Y	P1MidHands_Z	P2MidHands_X	P2MidHands_Y	P2MidHands_Z
-1.989363	29.119423	106.419205	-14.494493	21.636114	108.179924	34.305801	-5.139071	104.362724	37.870796	45.162437	103.610825	36.0882985	20.011683	103.9867745	-65.0772845	23.260545	112.3730735
-1.876969	28.947634	106.452263	-14.566464	21.497898	108.221672	34.243763	-5.235712	104.40657	37.774822	45.05537	103.627983	36.0092925	19.909829	104.0172765	-65.1422205	23.085967	112.4260675
-1.73956	28.765169	106.494995	-14.601876	21.347883	108.307472	34.194889	-5.343925	104.450775	37.687473	44.943592	103.705505	35.941181	19.7998335	104.07814	-65.144933	22.8959325	112.536804
-1.528332	28.595451	106.559265	-14.668224	21.26454	108.366356	34.129856	-5.441923	104.501381	37.658928	44.835651	103.898956	35.894392	19.696864	104.2001685	-65.23084	22.832216	112.5325435
-1.245958	28.44207	106.663704	-14.710872	21.165987	108.429428	34.075623	-5.5203	104.561905	37.639118	44.748127	104.238739	35.8573705	19.6139135	104.400322	-65.2791145	22.7180605	112.458534
-0.903846	28.275915	106.80735	-14.707312	21.124605	108.519051	34.046227	-5.537196	104.722664	37.594734	44.681557	104.872498	35.8204805	19.5721805	104.797581	-65.2351045	22.6770295	112.240521
-0.229383	28.022083	107.414246	-14.764997	21.051567	108.848228	34.146679	-5.567293	105.370804	37.743576	44.701569	106.564354	35.9451275	19.567138	105.967579	-65.4751215	22.535996	111.728877
0.323788	27.843576	108.132256	-14.825392	21.025106	109.271255	34.259651	-5.576033	106.152557	38.00074	44.775562	108.132111	36.1301955	19.5997645	107.142334	-65.7809795	22.4504475	111.400176
0.824729	27.643009	109.096016	-14.926365	21.054131	109.896027	34.441692	-5.583628	107.140137	38.250423	44.905506	110.020515	36.3460575	19.660939	108.580326	-66.1987875	22.447323	111.211728
1.344042	27.426985	110.248276	-15.036421	21.138344	110.680733	34.589943	-5.620848	108.348129	38.593788	45.128433	111.94577	36.5918655	19.7537925	110.1469495	-66.6647075	22.5228955	111.2145165
1.807281	27.212629	111.448753	-15.16516	21.295523	111.56517	34.743954	-5.615285	109.63678	38.932243	45.36557	113.764893	36.8380985	19.8751425	111.7008365	-67.1684185	22.7159035	111.4295035
2.274904	26.970137	112.578201	-15.315435	21.491409	112.453415	34.873993	-5.567852	110.856972	39.191231	45.604904	115.347839	37.032612	20.018526	113.1024055	-67.663482	22.964292	111.8044245
2.716023	26.64226	113.569008	-15.432537	21.66382	113.187027	34.97736	-5.516963	111.904465	39.413712	45.795933	116.613472	37.195536	20.139485	114.2589685	-68.06061	23.188155	112.1150855
3.32782	26.061142	114.58284	-15.615495	21.813189	113.865112	35.072006	-5.405234	113.028336	39.622181	46.0746	117.899536	37.3470935	20.334683	115.463936	-68.5780835	23.291695	112.266288
3.721748	25.59646	114.930855	-15.733072	21.880589	114.076904	35.074627	-5.368052	113.359856	39.63401	46.165836	118.337082	37.3543185	20.398892	115.848469	-68.8204625	23.362286	112.305339
4.059993	25.095644	114.950409	-15.737756	21.895014	114.072968	34.999977	-5.334821	113.385864	39.594887	46.192532	118.257965	37.297432	20.4288555	115.8219145	-68.772944	23.3611725	112.3240215
4.337889	24.584351	114.694405	-15.749969	21.924774	113.928734	34.893948	-5.301725	113.149933	39.558205	46.198654	117.805695	37.2260765	20.4484645	115.477814	-68.7260145	23.4010835	112.379654
4.623162	24.041519	114.215706	-15.726064	21.929211	113.628723	34.761166	-5.311178	112.735832	39.480663	46.128357	117.105339	37.1209145	20.4085895	114.9205855	-68.5730425	23.4498325	112.3368605
4.848541	23.40185	113.571037	-15.653584	21.88545	113.196648	34.632351	-5.371562	112.15757	39.305756	46.018646	116.153862	36.9690535	20.323542	114.155716	-68.2762215	23.447358	112.23758
5.032962	22.649035	112.783432	-15.567142	21.827719	112.665924	34.517765	-5.481613	111.423851	39.151989	45.878487	115.183662	36.834877	20.198437	113.3037565	-67.969161	23.457001	112.0280915
5.255226	21.509691	111.658157	-15.424366	21.628077	111.893127	34.323044	-5.671726	110.286224	38.994713	45.571346	113.664055	36.6588785	19.94981	111.9751395	-67.5076105	23.306344	111.8111145
5.357657	20.739845	111.023773	-15.378772	21.499367	111.458443	34.21328	-5.832898	109.586975	38.874596	45.363407	112.833824	36.543938	19.7652545	111.2103995	-67.301482	23.2334795	111.7064865
5.375853	19.992603	110.52047	-15.319443	21.376064	111.125038	34.127354	-5.99028	109.099052	38.79464	45.165264	112.209633	36.460997	19.587492	110.6543425	-67.099883	23.164636	111.5957335
5.355435	19.227385	110.197891	-15.30011	21.319004	110.888687	34.030235	-6.099396	108.835182	38.719196	45.023643	111.789383	36.3747155	19.4621235	110.3122825	-66.9749355	23.1758845	111.4650915
5.341002	18.424902	110.017265	-15.327051	21.290981	110.754967	33.937984	-6.188474	108.797768	38.657887	44.873657	111.556351	36.2979355	19.3425915	110.1770595	-66.9520375	23.2393705	111.3328745
5.282402	17.577169	110.001717	-15.378885	21.290236	110.668182	33.909233	-6.261	109.008537	38.622597	44.764824	111.54808	36.265915	19.251912	110.2783085	-67.023685	23.32856	111.0580555
5.197101	16.723902	110.075737	-15.438296	21.304684	110.547791	33.877949	-6.322817	109.485504	38.602173	44.682598	111.715279	36.240061	19.1798905	110.6003915	-67.116653	23.4294775	110.4951905
5.013817	15.535466	110.198212	-15.603598	21.285307	110.184563	33.88504	-6.393959	110.402596	38.544334	44.605618	112.250603	36.214687	19.1058295	111.3265995	-67.421883	23.4647845	109.0425265
4.812196	14.713478	110.182762	-15.698326	21.158419	109.85817	33.910114	-6.452612	110.844315	38.47744	44.585728	112.639809	36.193777	19.066558	111.742062	-67.590429	23.25028	107.974278
4.63768	13.918023	110.055374	-15.796179	21.049461	109.530678	33.911385	-6.473417	111.082718	38.370068	44.589813	112.82618	36.1407265	19.058198	111.954449	-67.7330845	23.040724	107.106907
4.413717	13.091143	109.867813	-15.825929	21.004877	109.255234	33.943012	-6.455823	111.089455	38.298943	44.611568	112.727249	36.1209775	19.0778725	111.908352	-67.7728355	22.9318815	106.602116
4.149239	12.328062	109.609901	-15.787795	20.990662	108.989334	33.985809	-6.396994	110.932198	38.238682	44.697258	112.41835	36.1122455	19.150132	111.675274	-67.6878355	22.831192	106.303394
3.854386	11.612915	109.291527	-15.740117	21.029606	108.714989	34.040241	-6.305919	110.603882	38.181496	44.810055	112.006233	36.1108685	19.252068	111.3050575	-67.5911025	22.807144	106.1249205
3.516269	10.908368	108.867004	-15.665157	21.091309	108.458397	34.098808	-6.181328	110.14743	38.142284	44.922146	111.56086	36.120546	19.370409	110.854145	-67.45086	22.812209	106.062649
2.951797	9.907918	108.237862	-15.45839	21.173641	108.110794	34.215103	-5.970581	109.381248	38.127697	45.066483	110.957405	36.1714	19.547951	110.1693265	-67.08818	22.799331	106.0522615
2.514688	9.247301	107.864166	-15.321978	21.256512	107.917572	34.303936	-5.844358	108.855225	38.165981	45.182999	110.639549	36.2349585	19.6693205	109.747387	-66.8789145	22.8437035	106.087757
2.060007	8.602502	107.499054	-15.155419	21.345047	107.702469	34.405964	-5.735686	108.396378	38.222744	45.258423	110.38163	36.314354	19.7613685	109.389004	-66.625192	22.9287255	106.015934
1.551729	8.015195	107.140854	-15.021141	21.44673	107.500603	34.494511	-5.646394	108.005844	38.2789	45.324612	110.20031	36.3867055	19.839109	109.103077	-66.4289875	23.054351	105.898129
1.003846	7.423667	106.773758	-14.894679	21.540712	107.266762	34.553165	-5.58734	107.715073	38.331623	45.418976	110.028282	36.442394	19.915818	108.8716775	-66.231752	23.165606	105.6618465
0.421863	6.830663	106.450783	-14.818664	21.651562	107.0308	34.601776	-5.531381	107.458344	38.321598	45.500473	109.866486	36.461687	19.984546	108.662415	-66.099015	23.318578	105.399185
-0.22328	6.24463	106.159843	-14.79262	21.724581	106.767067	34.611713	-5.447958	107.246521	38.309021	45.580505	109.654572	36.460367	20.0662735	108.4505465	-66.045607	23.3828885	105.0835875
-1.241461	5.37406	105.707253	-14.788771	21.826384	106.421814	34.584808	-5.371883	106.961754	38.228317	45.706741	109.226395	36.4065625	20.167429	108.0940745	-65.9841045	23.485339	104.7495535
-1.954537	4.798236	105.40049	-14.792824	21.880077	106.192696	34.550236	-5.331067	106.762543	38.159798	45.801987	108.851814	36.355017	20.23546	107.8071785	-65.940665	23.524694	104.5782135
-2.672919	4.226921	105.122826	-14.77527	21.916208	105.950203	34.544533	-5.299922	106.555511	38.094719	45.896893	108.415771	36.319626	20.2984855	107.485641	-65.870166	23.5339305	104.414765
-3.445597	3.629837	104.851952	-14.760425	21.963453	105.69416	34.553719	-5.297057	106.378021	38.054462	45.984043	107.921623	36.3040905	20.343493	107.149822	-65.8249405	23.583413	104.238498
-4.197304	3.055585	104.604149	-14.712283	22.001665	105.403519	34.580074	-5.287292	106.208397	38.036694	46.100254	107.368027	36.308384	20.406481	106.788212	-65.73295	23.596849	104.018826
-4.982785	2.530867	104.335251	-14.61505	22.052752	105.086067	34.65551	-5.284234	106.042007	38.037312	46.218571	106.729507	36.346411	20.4671685	106.385757	-65.576511	23.6383355	103.786377
-5.749368	2.008188	104.057709	-14.495717	22.065153	104.711197	34.7313	-5.288682	105.874397	38.054607	46.280792	106.074501	36.3929535	20.496055	105.974449	-65.3843875	23.634251	103.447945
-6.963912	1.211668	103.687523	-14.258796	22.00597	104.053642	34.799828	-5.388394	105.616798	38.144745	46.309479	104.731659	36.4722865	20.4605425	105.1742285	-64.9898785	23.5513975	102.9330555
-7.772174	0.751449	103.424011	-14.069818	21.928156	103.499725	34.860657	-5.529276	105.317329	38.131199	46.164989	103.547928	36.495928	20.3178565	104.4326285	-64.635564	23.5384555	102.5668215
-8.546807	0.284852	103.100243	-13.817422	21.71508	102.890549	34.901474	-5.690403	104.87989	38.18092	45.853374	102.104584	36.541197	20.0814855	103.492237	-64.176041	23.3486745	102.288861
-9.343279	-0.157873	102.791931	-13.53807	21.377361	102.229401	34.931839	-6.010316	104.357819	38.264076	45.433712	100.457718	36.5979575	19.711698	102.4077685	-63.6740975	23.043024	102.0510335
-10.134113	-0.583112	102.403084	-13.282024	20.941595	101.534996	35.021484	-6.425149	103.598228	38.216736	44.831066	98.961899	36.61911	19.2029585	101.2800635	-63.183158	22.6802315	101.7899285
-10.885291	-0.913146	101.939926	-13.081896	20.377699	100.917519	35.074234	-6.959842	102.782425	38.283432	44.161472	97.75029	36.678833	18.600815	100.2663575	-62.842625	22.154583	101.5686805
-11.636477	-1.168827	101.478149	-12.950899	19.788107	100.449776	35.039074	-7.543423	102.0578	38.418125	43.528313	96.798553	36.7285995	17.992445	99.4281765	-62.6303975	21.583769	101.4713755
-12.736964	-1.342365	100.89296	-12.80622	19.055943	99.947418	34.979515	-8.294807	100.979385	38.498779	42.720192	95.808121	36.739147	17.2126925	98.393753	-62.351587	20.8991935	101.501083
-13.434521	-1.295301	100.50322	-12.769792	18.740967	99.69149	34.917099	-8.622941	100.372658	38.536118	42.382782	95.486847	36.7266085	16.8799205	97.9297525	-62.2661925	20.6020135	101.4532275
-14.056298	-1.147627	100.037048	-12.736519	18.559273	99.429146	34.890556	-8.783567	99.862465	38.555428	42.244221	95.492378	36.722992	16.730327	97.6774215	-62.19603	20.388219	101.1808705
-14.641535	-0.837739	99.425438	-12.689831	18.490473	99.151703	34.917942	-8.80646	99.375259	38.576611	42.289589	95.831169	36.7472765	16.7415645	97.603214	-62.1269385	20.2393815	100.700192
-15.168123	-0.493971	98.686127	-12.63815	18.552982	98.85231	34.980793	-8.688549	98.89296	38.684425	42.474586	96.437607	36.832609	16.8930185	97.6652835	-62.108909	20.2129455	100.0393365
-15.669817	0.004311	97.924026	-12.590697	18.78289	98.565887	35.06551	-8.405187	98.413406	38.815815	42.804039	97.131851	36.9406625	17.199426	97.7726285	-62.1220565	20.366354	99.3591455
-16.12768	0.603649	97.195915	-12.485847	19.185978	98.281555	35.206539	-8.012967	97.872803	38.94001	43.24152	97.848022	37.0732745	17.6142765	97.8604125	-62.0449685	20.7576795	98.7026975
-16.757919	1.56439	96.170639	-12.333024	19.923023	97.859749	35.381046	-7.256881	97.099503	39.080353	44.004711	98.689117	37.2306995	18.373915	97.89431	-61.8967475	21.472131	97.825188
-17.118387	2.192082	95.609184	-12.273988	20.432951	97.607109	35.455235	-6.741446	96.610443	39.136871	44.491699	99.037399	37.296053	18.8751265	97.823921	-61.844029	21.9907755	97.390297
-17.511444	2.801911	95.227417	-12.196396	20.907736	97.436867	35.489826	-6.303737	96.227852	39.139233	44.888901	99.192947	37.3145295	19.292582	97.7103995	-61.7073215	22.52289	97.1633345
-17.855415	3.356512	95.082443	-12.168715	21.229908	97.360329	35.533279	-5.992379	95.982834	39.113037	45.201805	99.17733	37.323158	19.604713	97.580082	-61.660588	22.855103	97.140576
-18.261608	3.816783	95.072815	-12.15724	21.392361	97.351082	35.533203	-5.796423	95.851692	39.077248	45.372612	99.054787	37.3052255	19.7880945	97.4532395	-61.6197055	22.9966275	97.2489245
-18.702053	4.177894	95.132027	-12.175419	21.420908	97.360825	35.533924	-5.741079	95.76841	39.006969	45.441364	98.8992	37.2704465	19.8501425	97.333805	-61.6212845	22.9916735	97.387845
-19.153885	4.489193	95.20475	-12.178538	21.350817	97.366173	35.514145	-5.779424	95.721863	38.967304	45.385826	98.702614	37.2407245	19.803201	97.2122385	-61.5978005	22.898433	97.5201075
-19.645227	4.770157	95.301186	-12.176749	21.060362	97.306702	35.438145	-5.821721	95.744072	38.912247	45.198902	98.337181	37.175196	19.6885905	97.0406265	-61.528694	22.4321335	97.5727775
-19.990463	4.88941	95.211914	-12.15449	20.854069	97.197769	35.541672	-6.16237	95.585457	38.906834	45.040874	98.131805	37.224253	19.439252	96.858631	-61.533233	22.268886	97.536907
-20.246939	4.961958	95.085632	-12.08826	20.636518	97.029747	35.618515	-6.271423	95.473747	38.959255	44.927898	97.978821	37.288885	19.3282375	96.726284	-61.465405	21.9447985	97.33321
-20.459089	5.017653	94.807877	-11.959599	20.5333	96.832764	35.730648	-6.305684	95.311012	39.01564	44.898399	97.94091	37.373144	19.2963575	96.625961	-61.292342	21.7702425	97.039567
-20.650215	5.102375	94.479561	-11.844516	20.486017	96.589043	35.874222	-6.272756	95.111633	39.100784	44.927662	98.030342	37.487503	19.327453	96.5709875	-61.176535	21.644581	96.6070985
-20.889328	5.214119	94.068977	-11.687064	20.550745	96.347588	36.052151	-6.175522	94.926537	39.211361	45.045532	98.199173	37.631756	19.435005	96.562855	-61.005884	21.666485	96.132321
-21.080606	5.296031	93.623726	-11.543704	20.66552	96.114975	36.158173	-5.818324	94.802719	39.322655	45.21484	98.434341	37.740414	19.698258	96.61853	-60.827822	21.632782	95.61142
-21.46246	5.386726	92.885361	-11.365613	20.966631	95.732231	36.356659	-5.530881	94.423714	39.469158	45.523121	98.848732	37.9129085	19.99612	96.636223	-60.6441345	21.937142	94.828239
-21.741144	5.449166	92.521255	-11.268884	21.18416	95.561295	36.420265	-5.290232	94.172897	39.527836	45.738174	99.067139	37.9740505	20.223971	96.620018	-60.5118185	22.144349	94.502572
-22.131929	5.406242	92.289055	-11.198814	21.422268	95.479782	36.471672	-5.161218	93.933334	39.572411	45.920502	99.148003	38.0220415	20.379642	96.5406685	-60.4196695	22.464894	94.4188955
-22.523703	5.306727	92.306648	-11.162836	21.630392	95.474258	36.47049	-5.017382	93.866226	39.624104	46.08218	98.997704	38.047297	20.532399	96.431965	-60.372969	22.728385	94.516551
-22.935169	5.129312	92.424789	-11.137845	21.750631	95.483536	36.46043	-4.958632	93.945602	39.592426	46.157394	98.725723	38.026428	20.599381	96.3356625	-60.302118	22.901881	94.6314095
-23.362087	4.834662	92.641685	-11.135544	21.800837	95.482147	36.492004	-5.098809	94.116333	39.596336	46.127232	98.260384	38.04417	20.5142115	96.1883585	-60.315258	23.0874625	94.7759355
-23.817747	4.49462	92.927132	-11.112544	21.721281	95.439575	36.422379	-5.280953	94.472687	39.53931	45.949699	97.605881	37.9808445	20.334373	96.039284	-60.2059325	23.108189	94.839866
-24.484589	3.850957	93.297226	-11.012877	21.391968	95.225777	36.492298	-5.831435	94.907608	39.531971	45.383205	96.358681	38.0121345	19.775885	95.6331445	-60.0378885	23.008051	94.8184095
-24.999254	3.376214	93.434471	-10.903036	21.032331	94.956017	36.474689	-6.106886	95.343269	39.613274	44.829987	95.434319	38.0439815	19.3615505	95.388794	-59.8500535	22.7031115	94.52324
-25.222992	2.644389	93.341087	-10.748564	20.640493	94.592873	36.62817	-6.6581	95.521721	39.609577	44.175022	94.591469	38.1188735	18.758461	95.056595	-59.6160015	22.522525	94.129151
-25.847097	2.44311	93.286377	-10.565858	20.201328	94.128044	36.776196	-7.085625	95.739685	39.573826	43.477695	93.856071	38.175011	18.196035	94.797878	-59.306727	22.206621	93.45821
-26.210537	1.972443	93.00148	-10.3592	19.743635	93.637192	36.948967	-7.533831	95.956535	39.630276	42.871819	93.174706	38.2896215	17.668994	94.5656205	-59.0080215	21.818276	92.7087635
-26.570908	1.616478	92.753937	-10.102818	19.314617	93.184052	37.152843	-8.017057	96.215836	39.562637	42.380409	92.829659	38.35774	17.181676	94.5227475	-58.563376	21.447558	91.8453565
-26.888496	1.39094	92.685905	-9.767249	18.945131	92.878975	37.385906	-8.421917	96.337196	39.4827	42.020927	92.609901	38.434303	16.799505	94.4735485	-57.968801	21.090757	91.2844015
-27.453337	1.238812	93.027367	-9.264565	18.55986	92.8517	37.641361	-8.815557	96.376297	39.812763	41.658352	91.877121	38.727062	16.4213975	94.126709	-57.256192	20.6983225	91.576691
-27.783024	1.332246	93.592361	-9.001965	18.370241	93.088478	37.732292	-8.983875	96.475601	40.073883	41.374691	91.377441	38.9030875	16.195408	93.926521	-56.9070175	20.545074	92.250435
-28.112719	1.526496	94.290947	-8.828297	18.192526	93.484207	37.766949	-9.191563	96.674034	40.175705	41.062195	91.002953	38.971327	15.935316	93.8384935	-56.627921	20.449736	93.1299205
-28.37686	1.805861	94.99733	-8.764261	17.995985	93.932098	37.726299	-9.415266	96.875099	40.20858	40.739632	90.70607	38.9674395	15.662183	93.7905845	-56.4959615	20.329787	94.0736115
-28.647827	2.135722	95.572395	-8.773619	17.748024	94.329102	37.576271	-9.618536	97.034088	40.131676	40.377197	90.572479	38.8539735	15.3793305	93.8032835	-56.4012115	20.1167175	94.8549205
-28.802132	2.292323	95.996407	-8.887677	17.484758	94.616455	37.394188	-9.84242	97.145798	40.07991	40.111221	90.49707	38.737049	15.1344005	93.821434	-56.512403	19.8351155	95.411476
-29.148575	3.05749	95.979889	-9.035686	17.246916	94.739853	37.19194	-10.011279	97.266335	39.951008	39.920498	90.552986	38.571474	14.9546095	93.9096605	-56.642846	19.5392225	95.5700455
-29.323015	3.895513	95.663467	-9.300849	16.978825	94.641754	37.008972	-10.171433	97.293404	39.809513	39.798317	90.721542	38.4092425	14.813442	94.007473	-57.0109405	19.144208	95.276035
-29.364908	4.561463	95.326019	-9.419848	16.876888	94.468994	36.924915	-10.165237	97.202805	39.671547	39.800846	90.738464	38.298231	14.8178045	93.9706345	-57.137927	18.9359715	94.9673535
-29.343355	5.298803	94.907555	-9.5227	16.817852	94.205345	36.890213	-10.129425	97.084831	39.605026	39.830734	90.577766	38.2476195	14.8506545	93.8312985	-57.2930195	18.7850495	94.5793915
-29.259279	6.153935	94.367836	-9.595447	16.8269	93.849876	36.882946	-10.019379	96.948494	39.517342	39.919556	90.376816	38.200144	14.9500885	93.662655	-57.391038	18.7037115	94.037097
-29.09803	7.099753	93.646667	-9.662943	16.86939	93.40876	36.917145	-9.906832	96.748642	39.435341	40.079288	90.26902	38.176243	15.086228	93.508831	-57.502129	18.652552	93.308689
-28.866205	8.04985	92.787537	-9.710445	16.898792	92.895912	36.946072	-9.765699	96.459755	39.40023	40.330997	90.361443	38.173151	15.282649	93.410599	-57.594041	18.514935	92.381225
-28.659483	9.052705	91.854965	-9.663938	16.953539	92.38446	37.028023	-9.575518	95.983604	39.498234	40.676842	90.595955	38.2631285	15.550662	93.2897795	-57.5910045	18.356416	91.4791405
-28.090719	10.715432	90.619133	-9.339083	17.158546	91.655724	37.37767	-9.112193	94.926743	39.709248	41.337334	91.172318	38.543459	16.1125705	93.0495305	-57.221625	18.2045215	90.2619175
-27.606836	11.951768	89.810738	-8.941566	17.442078	91.158836	37.806377	-8.654771	94.056282	39.945301	41.9035	91.609688	38.875839	16.6243645	92.832985	-56.758971	18.2597915	89.484687
-27.073956	13.174622	89.07354	-8.444125	17.908878	90.659119	38.328442	-8.043278	93.144379	40.289124	42.593956	92.048874	39.308783	17.275339	92.5966265	-56.197033	18.542417	88.7216115
-26.544296	14.449925	88.333656	-7.916434	18.468138	90.149979	38.857613	-7.352947	92.284599	40.700371	43.314259	92.4412	39.778992	17.980656	92.3628995	-55.61186	18.95562	87.9370585
-25.970209	15.712934	87.658981	-7.418054	19.09413	89.6418	39.275249	-6.608188	91.530739	41.100765	43.395782	92.899734	40.188007	18.393797	92.2152365	-55.024115	19.794463	87.0683635
-25.488991	16.952845	87.027267	-7.006216	19.703144	89.142021	39.686829	-5.998886	90.877029	41.437046	44.545647	92.996559	40.5619375	19.2733805	91.936794	-54.5743695	20.1329075	86.347248
-24.972109	18.095285	86.531776	-6.713025	20.204201	88.700958	39.960224	-5.507577	90.297462	41.711266	44.96526	93.228592	40.835745	19.7288415	91.763027	-54.261795	20.6795605	85.638889
-24.374893	19.604074	86.194603	-6.500784	20.796261	88.370163	40.089664	-4.934532	89.58493	41.982384	45.410477	93.414474	41.036024	20.2379725	91.499702	-54.037592	21.3545495	85.240624
-23.99509	20.348772	86.304016	-6.496704	21.05442	88.323143	40.060883	-4.678671	89.220551	42.026207	45.600098	93.40271	41.043545	20.4607135	91.3116305	-54.036953	21.6481265	85.3346555
-23.660748	20.92919	86.550491	-6.582513	21.180613	88.404617	39.997013	-4.498723	89.010277	41.963497	45.725861	93.294029	40.980255	20.613569	91.152153	-54.145281	21.747657	85.657081
-23.384033	21.371384	86.790756	-6.715425	21.237597	88.503021	39.88866	-4.439232	88.940643	41.826134	45.793106	93.082497	40.857397	20.676937	91.01157	-54.288247	21.798257	85.994472
-23.111443	21.695183	86.978874	-6.856389	21.204376	88.557884	39.77013	-4.482533	88.954544	41.689178	45.743713	92.785622	40.729654	20.63059	90.870083	-54.442432	21.778162	86.245685
-22.819191	21.907671	86.974091	-6.936586	21.121605	88.503021	39.686241	-4.610485	89.046722	41.587017	45.633606	92.443451	40.636629	20.5115605	90.7450865	-54.509801	21.7316495	86.2609555
-22.487274	22.043806	86.705154	-6.957303	20.988897	88.246185	39.65284	-4.751779	89.135445	41.560413	45.493282	92.186226	40.6066265	20.3707515	90.6608355	-54.5212325	21.6070425	85.8315345
-21.965956	22.15078	85.904167	-6.74377	20.821888	87.594162	39.833035	-4.915433	89.095047	41.744156	45.310921	92.099434	40.7885955	20.197744	90.5972405	-54.2761355	21.446032	84.5910835
-21.544382	22.109884	85.295799	-6.434731	20.780523	87.119492	40.106037	-4.944743	88.97226	42.025761	45.272457	92.134789	41.065899	20.163857	90.5535245	-53.935361	21.397189	83.6854595
-21.124393	22.021793	84.691658	-6.035429	20.771793	86.669693	40.487675	-4.924274	88.824875	42.376156	45.284424	92.193481	41.4319155	20.180075	90.509178	-53.5027735	21.363511	82.830208
-20.699608	21.790926	84.124908	-5.572087	20.813644	86.240173	40.952499	-4.870174	88.678947	42.757805	45.351856	92.238548	41.855152	20.240841	90.4587475	-52.999326	21.386447	82.0215985
-20.310801	21.545773	83.598877	-5.107461	20.869663	85.866455	41.405373	-4.79518	88.545731	43.154324	45.398525	92.258286	42.2798485	20.3016725	90.4020085	-52.4947705	21.4376535	81.3309015
-19.975414	21.199768	83.091064	-4.679653	20.900097	85.509224	41.817867	-4.729547	88.417778	43.519962	45.459454	92.254517	42.6689145	20.3649535	90.3361475	-52.0282205	21.4352405	80.6823005
-19.702579	20.754244	82.644157	-4.3005	20.922998	85.196976	42.173431	-4.696478	88.319069	43.838634	45.480038	92.248596	43.0060325	20.39178	90.2838325	-51.6070325	21.454216	80.1101195
-19.40834	19.960541	82.062546	-3.919724	20.864843	84.821518	42.546364	-4.772462	88.344254	44.195068	45.433743	92.132111	43.370716	20.3306405	90.2381825	-51.210164	21.3990455	79.4048535
-19.326818	19.336678	81.736618	-3.769057	20.726238	84.611771	42.702885	-4.929898	88.449135	44.353348	45.285789	91.978912	43.5281165	20.1779455	90.2140235	-51.0662305	21.2745305	79.0095185
-19.325382	18.620604	81.448441	-3.637779	20.505316	84.419464	42.820164	-5.166429	88.644699	44.473614	45.065506	91.673523	43.646889	19.9495385	90.159111	-50.922447	21.0610935	78.679817
-19.336435	17.815866	81.039101	-3.559597	20.230251	84.11824	42.939716	-5.508557	88.900162	44.596504	44.766357	91.321632	43.76811	19.6289	90.110897	-50.887304	20.831602	78.125583
-19.427307	16.94952	80.405899	-3.426043	19.834887	83.671104	43.074867	-5.885631	89.115776	44.736443	44.367321	90.969864	43.905655	19.240845	90.04282	-50.757741	20.428929	77.299388
-19.540051	15.989844	79.616508	-3.217433	19.402992	83.068428	43.242844	-6.274152	89.197716	44.922371	43.962204	90.545341	44.0826075	18.844026	89.8715285	-50.5174735	19.961958	76.2653275
-19.685425	14.949569	78.928017	-2.915844	18.949127	82.524757	43.451786	-6.660388	89.129082	45.199604	43.504555	89.97345	44.325695	18.4220835	89.551266	-50.157383	19.4761705	75.498248
-20.054464	13.313482	78.404602	-2.340168	18.216261	82.038757	43.910168	-7.345721	89.150955	45.748283	42.723129	88.754044	44.8292255	17.688704	88.9524995	-49.5095615	18.743818	75.1250145
-20.450293	12.199014	78.283051	-1.962132	17.600826	81.879845	44.32296	-7.971364	89.289909	46.151115	42.042107	87.863152	45.2370375	17.0353715	88.5765305	-49.1613015	18.1662805	75.1831595
-20.928818	10.982845	78.395088	-1.638214	16.89267	81.84359	44.642418	-8.649563	89.466301	46.469307	41.086014	87.094604	45.5558625	16.2182255	88.2804525	-48.8322905	17.5671145	75.4067275
-21.611242	9.767126	78.945602	-1.353653	16.105328	82.116142	44.874912	-9.414329	89.557823	46.902119	40.384731	86.165253	45.8885155	15.485201	87.861538	-48.5958215	16.725455	76.370746
-22.391443	8.569174	80.261261	-1.169482	15.366301	82.855759	44.974537	-10.248013	89.576118	47.190781	39.416008	85.30201	46.082659	14.5839975	87.439064	-48.421623	16.1486045	78.272454
-23.330402	7.475588	82.118805	-1.188545	14.637516	84.031914	44.89484	-11.127741	89.80159	47.306126	38.39489	84.555862	46.100483	13.6335745	87.178726	-48.477573	15.6414575	80.885102
-24.361486	6.444795	84.174149	-1.42377	13.925081	85.362213	44.627487	-11.984909	90.304466	47.139862	37.413761	84.134079	45.8836745	12.714426	87.2192725	-48.7312145	15.135736	83.5051535
-25.969992	4.989792	87.310966	-2.113946	12.970312	87.442673	43.981491	-13.098405	91.394005	46.501411	36.116402	83.94207	45.241451	11.5089985	87.6680375	-49.469343	14.4316255	87.2173085
-27.0327	4.163435	89.486008	-2.637676	12.473486	88.902077	43.48024	-13.695142	92.171196	45.909794	35.428944	84.013023	44.695017	10.866901	88.0921095	-49.970369	14.080071	89.7120445
-28.035259	3.458617	91.699394	-3.184135	12.054631	90.415596	42.909794	-14.164416	93.005005	45.25782	34.829388	84.230637	44.083807	10.332486	88.617821	-50.452077	13.776776	92.213371
-28.992172	2.849618	93.821434	-3.764217	11.660897	91.941986	42.389774	-14.582547	93.961342	44.566639	34.309299	84.647758	43.4782065	9.863376	89.30455	-51.0066405	13.458418	94.579422
-29.907911	2.367244	95.734657	-4.359003	11.31125	93.341888	41.924156	-14.976263	94.925941	43.928699	33.876846	85.161469	42.9264275	9.4502915	90.043705	-51.6444335	13.1722085	96.640071
-30.712795	1.991275	97.384331	-4.913531	10.89742	94.605331	41.470428	-15.312037	95.904564	43.319839	33.457775	85.656662	42.3951335	9.072869	90.780613	-52.2221955	12.721971	98.430049
-31.444141	1.66717	98.752502	-5.424236	10.486577	95.682709	41.10387	-15.684451	96.840408	42.76144	33.042702	86.135483	41.932655	8.6791255	91.4879455	-52.781127	12.2940285	99.8774725
-32.344978	1.392778	100.147041	-6.069121	9.919345	96.836502	40.587467	-16.208876	97.934822	42.107029	32.450157	86.823265	41.347248	8.1206405	92.3790435	-53.48549	11.7180495	101.2939605
-32.980724	1.261172	100.564865	-6.410787	9.55045	97.296371	40.295902	-16.506226	98.440056	41.817627	32.137783	87.252419	41.0567645	7.8157785	92.8462375	-53.8783385	11.2851215	101.7465045
-33.486778	1.286653	100.664223	-6.727092	9.216064	97.522415	40.037666	-16.747833	98.699806	41.568035	31.934998	87.642563	40.8028505	7.5935825	93.1711845	-54.2570345	10.8385455	101.8736455
-33.90649	1.470932	100.541199	-6.984477	8.979768	97.573402	39.822311	-16.898039	98.751106	41.344391	31.87606	88.001122	40.583351	7.4890105	93.376114	-54.552305	10.4705255	101.77069
-33.986485	1.767283	100.336037	-7.195502	8.854555	97.616249	39.642933	-16.953205	98.729431	41.176044	31.861385	88.204636	40.4094885	7.45409	93.4670335	-54.8004925	10.25502	101.7654645
-34.528679	2.504669	100.379837	-7.369611	8.85924	97.71093	39.485409	-16.942526	98.715599	40.962292	31.879654	88.2724	40.2238505	7.468564	93.4939995	-54.9630725	10.249916	101.9278605
-34.731571	3.285479	100.628914	-7.578069	8.924221	97.944489	39.326996	-16.924931	98.809776	40.708973	31.896702	88.296555	40.0179845	7.4858855	93.5531655	-55.1741225	10.3625565	102.3358125
-34.979622	4.697052	101.214897	-7.935176	8.943857	98.579147	38.990082	-16.953156	99.092346	40.297298	31.866165	88.472694	39.64369	7.4565045	93.78252	-55.514042	10.4312095	103.375774
-35.043655	5.795115	101.551399	-8.265173	8.855702	99.065384	38.703796	-17.030451	99.261703	39.938164	31.829285	88.739067	39.32098	7.399417	94.000385	-55.851326	10.311987	104.130383
-35.101021	7.031738	101.805618	-8.625877	8.770521	99.493744	38.385071	-17.100098	99.393738	39.564411	31.82658	89.099411	38.974741	7.363241	94.2465745	-56.226495	10.177801	104.7409135
-35.063732	8.374564	101.924789	-9.005325	8.69325	99.843468	38.024319	-17.125811	99.493111	39.184055	31.88574	89.50106	38.604187	7.3799645	94.4970855	-56.614837	10.0065355	105.1898505
-34.977413	9.81796	101.859978	-9.391363	8.648116	100.097191	37.721512	-17.123455	99.56369	38.787861	31.994911	89.938904	38.2546865	7.435728	94.751297	-57.0374125	9.860504	105.443085
-34.827305	11.42017	101.598183	-9.764888	8.618673	100.209953	37.464104	-17.037615	99.605507	38.456268	32.176346	90.417519	37.960186	7.5693655	95.011513	-57.489962	9.6679805	105.408393
-34.599266	13.058433	101.049637	-10.113347	8.571023	100.140823	37.265213	-16.923431	99.513069	38.158527	32.447437	90.923355	37.71187	7.762003	95.218212	-57.938564	9.380043	105.063434
-34.169945	15.742062	99.851379	-10.614741	8.579859	99.665298	36.977905	-16.631294	99.13485	37.791843	33.001499	91.827637	37.384874	8.1851025	95.4812435	-58.614356	8.9746155	103.8493525
-33.803879	17.659101	98.903999	-10.952053	8.70287	99.139038	36.800758	-16.329657	98.685562	37.638912	33.502007	92.421059	37.219835	8.586175	95.5533105	-59.123941	8.819565	102.7247655
-33.42136	19.775654	98.04422	-11.300479	8.956819	98.503563	36.5597	-15.897383	98.04599	37.476673	34.166534	93.228874	37.0181865	9.1345755	95.637432	-59.6191445	8.7790625	101.369694
-32.981892	21.999846	97.31234	-11.71299	9.419208	97.847618	36.236618	-15.285661	97.208801	37.371288	35.008934	94.17778	36.803953	9.8616365	95.6932905	-60.229933	8.9767795	100.0019455
-32.567589	24.365034	97.091469	-12.147637	10.076933	97.311859	35.819813	-14.464934	96.141525	37.17577	36.062977	95.392159	36.4977915	10.7990215	95.766842	-60.7930655	9.3548445	98.856876
-32.102741	26.769587	97.38781	-12.637013	11.029977	97.062447	35.304111	-13.358912	95.012787	37.068134	37.318562	96.75489	36.1861225	11.979825	95.8838385	-61.4601485	10.080129	98.2410555
-31.644207	29.264282	98.160645	-13.202465	12.194021	97.146164	34.746712	-12.090405	94.142677	36.955391	38.627548	98.311523	35.8510515	13.2685715	96.2271	-62.2559815	11.1194705	98.065228
-30.992094	32.822548	100.132133	-14.223549	13.959186	97.750313	33.837944	-10.275268	93.269997	36.576958	40.245342	101.01696	35.207451	14.985037	97.1434785	-63.654549	12.933335	98.3571475
-30.51767	35.023586	101.729515	-14.855396	15.063609	98.440399	33.157009	-9.104532	92.977661	36.209343	41.002247	102.826103	34.683176	15.9488575	97.901882	-64.393968	14.1783605	98.978916
-30.167475	37.081009	103.31366	-15.370711	16.026987	99.249466	32.509377	-8.172235	93.010948	36.304688	41.436012	104.09671	34.4070325	16.6318885	98.553829	-65.1484545	15.4220855	99.945103
-29.682228	38.990986	104.646324	-15.752193	16.822109	100.010979	32.12661	-7.655883	93.227974	35.732708	41.460621	105.362686	33.929659	16.902369	99.29533	-65.434045	16.741849	100.726628
-28.912687	40.617527	105.513359	-15.984699	17.375629	100.63063	31.878811	-7.37265	93.714737	35.6325	41.722141	105.933395	33.7556555	17.1747455	99.824066	-65.7250535	17.5765125	101.437194
-28.321367	42.144714	106.164299	-16.11582	17.694946	101.181007	31.746519	-7.355396	94.295982	35.614723	41.87038	106.242134	33.680621	17.257492	100.269058	-65.912261	18.1324	102.092956
-27.815044	43.496246	106.661728	-16.190733	17.770067	101.66745	31.684673	-7.562682	94.913956	35.630424	41.840458	106.326675	33.6575485	17.138888	100.6203155	-66.0390145	18.401246	102.7145845
-26.645067	44.98381	106.995537	-16.300203	17.455711	102.291473	31.627676	-8.231524	95.955635	35.686283	41.402481	106.249191	33.6569795	16.5854785	101.102413	-66.2573855	18.3259435	103.480533
-26.075005	45.805321	107.298752	-16.44659	17.114962	102.704453	31.638214	-8.825549	96.58297	35.711544	41.13615	106.262001	33.674879	16.1553005	101.4224855	-66.568059	18.0746235	103.9864205
-25.505686	46.539406	107.597015	-16.673468	16.771933	103.122604	31.494751	-9.329016	97.26046	35.612373	40.986755	106.45816	33.553562	15.8288695	101.85931	-66.900498	17.7149965	104.385898
-24.822834	47.102661	107.852386	-17.004244	16.497095	103.571808	31.276522	-9.77491	97.982338	35.463013	40.868233	106.750702	33.3697675	15.5466615	102.36652	-67.3782555	17.4475285	104.777096
-24.252127	47.644836	108.321869	-17.422203	16.353621	104.05426	31.028536	-10.159068	98.657959	35.26725	40.627213	107.282364	33.147893	15.2340725	102.9701615	-67.992299	17.4731695	105.1383585
-23.541712	48.046173	108.867287	-17.865749	16.266142	104.592064	30.734671	-10.404121	99.297264	35.050564	40.464001	108.02655	32.8926175	15.02994	103.661907	-68.6241155	17.502344	105.522221
-23.101313	48.364445	109.610558	-18.304352	16.275068	105.12973	30.435863	-10.558941	99.966568	34.8092	40.374138	108.951546	32.6225315	14.9075985	104.459057	-69.2312355	17.6425375	105.800403
-22.181492	48.678089	110.900665	-18.946196	16.403225	105.922462	30.225769	-10.68803	100.675674	34.54747	40.321186	110.658966	32.3866195	14.816578	105.66732	-70.2790115	17.989872	106.177604
-21.705328	48.881798	111.805794	-19.398815	16.730257	106.404182	30.16102	-10.654097	100.95285	34.412193	40.404018	111.851189	32.2866065	14.8749605	106.4020195	-71.0842365	18.5855535	106.4063445
-21.035864	48.889553	112.414192	-19.66403	16.988726	106.752052	30.003437	-10.446722	101.243782	34.294083	40.53841	112.836632	32.14876	15.045844	107.040207	-71.47682	18.931608	106.463897
-20.459465	48.84988	112.843048	-19.781082	17.190258	106.973824	29.96048	-10.219112	101.447746	34.214123	40.758942	113.541809	32.0873015	15.269915	107.4947775	-71.6494655	19.110601	106.4528705
-19.807192	48.730869	113.032448	-19.925522	17.533163	107.270409	29.995855	-10.000377	101.677429	34.181889	41.009399	113.960709	32.088872	15.504511	107.819069	-71.939916	19.561815	106.721749
-19.068373	48.346989	113.032486	-19.967348	17.697115	107.530884	30.057755	-9.821155	101.98317	34.140373	41.223366	114.104637	32.099064	15.7011055	108.0439035	-72.03376	19.6931245	107.0178645
-18.503813	47.933918	112.996628	-20.005543	17.80917	107.846474	30.091631	-9.721437	102.40818	34.106911	41.382744	114.060661	32.099271	15.8306535	108.2344205	-72.110357	19.7876865	107.4585275
-17.569536	47.041058	112.835442	-20.00869	17.7493	108.443985	30.06978	-9.81071	103.234482	34.060516	41.406883	113.854507	32.065148	15.7980865	108.5444945	-72.082528	19.7005135	108.3434755
-16.879173	46.29174	112.66925	-20.07428	17.761211	108.937851	30.022203	-9.970509	103.957939	34.09676	41.357113	113.713158	32.0594815	15.693302	108.8355485	-72.2080415	19.82912	109.0401535
-16.151384	45.363106	112.515678	-20.115828	17.661587	109.390938	29.936123	-10.140707	104.835487	34.121941	41.234444	113.59919	32.029032	15.5468685	109.2173385	-72.260688	19.7763055	109.5645375
-15.508715	44.450039	112.314949	-20.128155	17.558088	109.822845	29.891359	-10.346715	105.789909	34.123669	41.087711	113.546333	32.007514	15.370498	109.668121	-72.263824	19.745678	109.977569
-14.871494	43.478073	112.111008	-20.210323	17.497635	110.178009	29.867125	-10.606114	106.759712	34.129635	40.961555	113.493088	31.99838	15.1777205	110.1264	-72.419026	19.8175495	110.229618
-14.236686	42.479221	111.819565	-20.249891	17.448919	110.442841	29.747829	-10.786526	107.837639	34.035526	40.841751	113.465378	31.8916775	15.0276125	110.6515085	-72.3914595	19.8702255	110.2341735
-13.581361	41.315598	111.561714	-20.401321	17.353046	110.709908	29.595545	-10.987284	108.86924	33.974258	40.66465	113.279808	31.7849015	14.838683	111.074524	-72.5875435	19.867409	110.345292
-12.721117	39.620499	111.144814	-20.698595	17.175383	110.967789	29.336622	-11.361298	110.163864	33.839996	40.486092	112.89238	31.588309	14.562397	111.528122	-72.985499	19.788369	110.407456
-12.155511	38.496677	110.813454	-20.90505	17.00614	111.016426	29.075926	-11.541758	110.715576	33.680733	40.297188	112.575706	31.3783295	14.377715	111.645641	-73.1884295	19.634565	110.387211
-11.52068	37.310261	110.549774	-21.103584	16.790941	110.987831	28.825485	-11.762461	111.007141	33.507618	40.140144	112.262222	31.1665515	14.1888415	111.6346815	-73.3737195	19.3930405	110.3409805
-10.976837	36.168579	110.252174	-21.281435	16.540211	110.857162	28.557348	-11.946185	111.099884	33.344849	40.04208	111.983131	30.9510985	14.0479475	111.5415075	-73.5139685	19.0324745	110.1728165
-10.369804	35.128941	109.969475	-21.440926	16.402719	110.698959	28.32472	-12.072097	111.039505	33.197994	39.928188	111.690666	30.761357	13.9280455	111.3650855	-73.643209	18.8773925	110.0328325
-9.71827	34.125259	109.683731	-21.574232	16.396969	110.547134	28.087563	-12.162217	111.007599	33.095814	39.793865	111.306671	30.5916885	13.815824	111.157135	-73.7401525	18.978114	109.937133
-9.067581	33.175919	109.464302	-21.679209	16.440094	110.461449	27.852175	-12.242581	110.973061	33.007519	39.68848	110.870636	30.429847	13.7229495	110.9218485	-73.788265	19.1572385	110.0010495
-8.094476	31.899313	109.094513	-21.844011	16.519495	110.366608	27.480232	-12.361361	111.009323	32.798901	39.453037	110.182213	30.1395665	13.545838	110.595768	-73.8275885	19.493152	110.137448
-7.441831	31.108627	108.916435	-21.949213	16.498686	110.371445	27.234591	-12.478842	111.084404	32.686852	39.283478	109.83168	29.9607215	13.402318	110.458042	-73.8591475	19.595054	110.284848
-6.724177	30.34874	108.948662	-22.023409	16.441792	110.416618	27.005676	-12.621002	111.17244	32.651295	39.134426	109.731781	29.8284855	13.256712	110.4521105	-73.8753035	19.626872	110.3811255
-6.003994	29.681543	109.098694	-22.081116	16.357706	110.458672	26.851856	-12.73982	111.299644	32.642334	39.012909	109.970383	29.747095	13.1365445	110.6350135	-73.909327	19.5788675	110.2823305
-5.31714	29.13183	109.373917	-22.143099	16.272362	110.481033	26.815012	-12.774602	111.395348	32.653622	38.976234	110.533539	29.734317	13.100816	110.9644435	-74.020515	19.443908	109.9976225
-4.587428	28.715229	109.755409	-22.149826	16.290468	110.522224	26.842579	-12.709282	111.449455	32.723045	39.068794	111.294746	29.782812	13.179756	111.3721005	-74.082464	19.40118	109.6723475
-3.848526	28.340349	110.181465	-22.147034	16.424702	110.588814	26.935614	-12.536613	111.50985	32.829147	39.2421	112.170197	29.8823805	13.3527435	111.8400235	-74.1764485	19.4966605	109.3376045
-2.744449	27.934626	111.039398	-22.042994	16.820435	110.783783	27.14064	-12.121883	111.683167	33.136723	39.6917	113.676346	30.1386815	13.7849085	112.6797565	-74.2246695	19.8559615	108.8878095
-2.021683	27.734535	111.576569	-21.955837	17.088718	110.838356	27.375269	-11.779711	111.799713	33.374046	40.100349	114.726624	30.3746575	14.160319	113.2631685	-74.2863315	20.017117	108.4135435
-1.318461	27.566925	112.089119	-21.888018	17.358627	110.810936	27.649361	-11.423933	111.806702	33.608131	40.504993	115.792938	30.628746	14.54053	113.79982	-74.404782	20.176724	107.822052
-0.672212	27.398418	112.404144	-21.772686	17.638067	110.733376	27.88493	-11.054902	111.704948	33.784019	40.851986	116.633675	30.8344745	14.898542	114.1693115	-74.3798465	20.377592	107.2974405
-0.004671	27.161615	112.619591	-21.681526	18.002817	110.640442	28.083754	-10.666719	111.498428	33.942924	41.238331	117.138412	31.013339	15.285806	114.31842	-74.376391	20.719828	106.962464
0.609033	26.940376	112.715866	-21.574766	18.36404	110.526588	28.23691	-10.262596	111.220932	34.033867	41.630936	117.380188	31.1353885	15.68417	114.30056	-74.2849205	21.04391	106.752616
1.132803	26.709969	112.607895	-21.46961	18.7465	110.430397	28.33474	-9.809491	110.906853	34.083847	42.036808	117.365135	31.2092935	16.1136585	114.135994	-74.1485135	21.3793415	106.7248
1.90819	26.292589	112.342964	-21.391003	19.306097	110.265244	28.459227	-9.119299	110.314407	34.048149	42.613747	117.093254	31.253688	16.747224	113.7038305	-74.035694	21.86497	106.8266575
2.362488	25.953678	112.061546	-21.350733	19.581186	110.179306	28.509766	-8.710965	109.973457	33.967506	42.954258	116.81813	31.238636	17.1216465	113.3957935	-73.940102	22.0407255	106.9628185
2.840155	25.452057	111.858429	-21.352737	19.848579	110.220207	28.590498	-8.320093	109.700218	33.915859	43.277161	116.503647	31.2531785	17.478534	113.1019325	-73.9586525	22.218624	107.3384815
3.214939	24.943785	111.681602	-21.233231	20.084625	110.233818	28.684368	-7.961179	109.465828	33.880592	43.563725	116.233322	31.28248	17.801273	112.849575	-73.748942	22.367977	107.618061
3.628824	24.404987	111.511017	-21.134827	20.310461	110.228333	28.801895	-7.66048	109.30864	33.853741	43.869991	116.004753	31.327818	18.1047555	112.6566965	-73.597472	22.5161665	107.7999695
4.040853	23.78793	111.358879	-20.929794	20.500107	110.132431	28.922829	-7.363183	109.221199	33.868835	44.124374	115.795937	31.395832	18.3805955	112.508568	-73.25542	22.6196185	107.756294
4.401923	23.14122	111.173943	-20.961472	20.733482	110.127663	29.062906	-7.05239	109.151207	33.886528	44.397026	115.687134	31.474717	18.672318	112.4191705	-73.397661	22.794646	107.8361555
4.90441	21.961645	110.976883	-20.709978	20.977402	109.929741	29.311731	-6.557993	109.118256	33.908276	44.868748	115.582481	31.6100035	19.1553775	112.3503685	-73.0299595	22.7994265	107.5091135
5.234685	21.191898	110.808624	-20.740139	21.210144	109.880135	29.518969	-6.21611	109.144653	33.934925	45.167366	115.515915	31.726947	19.475628	112.330284	-73.207225	22.94466	107.429986
5.537163	20.342045	110.640945	-20.658619	21.387049	109.72805	29.757669	-5.879713	109.24913	33.956669	45.468227	115.514122	31.857169	19.794257	112.381626	-73.174407	22.979841	107.074474
5.826502	19.409443	110.540321	-20.496225	21.486755	109.448837	30.086035	-5.575732	109.479286	33.972294	45.848804	115.601822	32.0291645	20.136536	112.540554	-73.0216145	22.836974	106.35712
6.067212	18.435787	110.438446	-20.350065	21.528795	109.068787	30.477312	-5.295322	109.848526	33.954845	46.188602	115.705597	32.2160785	20.44664	112.7770615	-72.9162085	22.61095	105.3605125
6.352969	17.379055	110.304405	-20.213057	21.56991	108.604027	30.966923	-5.072773	110.325241	33.909943	46.561813	115.719734	32.438433	20.74452	113.0224875	-72.864547	22.3953	104.1855665
6.557692	16.340183	110.092926	-19.997301	21.578342	108.117973	31.445614	-4.83351	110.908546	33.876656	46.928516	115.456863	32.661135	21.047503	113.1827045	-72.655737	22.109181	103.0532415
6.800171	14.594997	109.903931	-19.58987	21.478655	107.449677	32.166706	-4.555658	111.820618	33.917213	47.336647	114.620316	33.0419595	21.3904945	113.220467	-72.2216995	21.5668155	101.678887
6.950094	13.381439	109.814499	-19.32263	21.317091	107.155418	32.62571	-4.472895	112.357964	33.982609	47.420254	113.930824	33.3041595	21.4736795	113.144394	-71.9494195	21.1605025	101.166442
6.93867	12.20457	109.796974	-18.960739	20.978973	106.904045	33.04792	-4.502731	112.834915	34.091118	47.370831	113.300385	33.569519	21.43405	113.06765	-71.490997	20.523896	100.74044
6.890121	10.893143	109.868668	-18.671164	20.609266	106.756592	33.384834	-4.664603	113.249672	34.19519	47.221958	112.718727	33.790012	21.2786775	112.9841995	-71.13234	19.9398545	100.5289845
6.722461	9.689938	109.915939	-18.4844	20.280033	106.69838	33.614288	-4.8286	113.560776	34.337395	47.003643	112.212624	33.9758415	21.0875215	112.8867	-70.9446415	19.4725445	100.51006
6.524257	8.492619	109.948517	-18.261988	20.014954	106.578575	33.774998	-4.952776	113.730362	34.487682	46.819954	111.871323	34.13134	20.933589	112.8008425	-70.655316	19.096319	100.3563075
6.170776	7.433918	109.849907	-18.078201	19.887699	106.488754	33.909443	-5.02062	113.732567	34.63023	46.709652	111.630775	34.2698365	20.844516	112.681671	-70.4262385	18.930882	100.295837
5.606685	6.035404	109.575462	-17.817764	19.980164	106.347862	34.151146	-4.951139	113.34951	34.846035	46.732136	111.424461	34.4985905	20.8904985	112.3869855	-70.1341185	19.0698295	100.3087385
5.146161	5.165968	109.260818	-17.595268	20.155828	106.196579	34.357037	-4.820957	112.924103	34.984337	46.848236	111.298241	34.670687	21.0136395	112.111172	-69.861223	19.2980165	100.281986
4.63688	4.357131	108.882179	-17.326735	20.409441	105.993309	34.587971	-4.626446	112.532364	35.133251	46.997814	111.080276	34.860611	21.185684	111.80632	-69.514081	19.633198	100.180298
4.085247	3.616066	108.576607	-17.044477	20.674715	105.789818	34.820492	-4.416901	112.188789	35.306644	47.199432	110.792137	35.063568	21.3912655	111.490463	-69.152522	19.9581645	100.089173
3.492656	2.935691	108.2183	-16.736658	20.925261	105.630852	35.058765	-4.259487	111.865929	35.504013	47.353382	110.519455	35.281389	21.5469475	111.192692	-68.754705	20.3035745	100.069012
2.848136	2.208501	107.839333	-16.421366	21.112547	105.473198	35.279022	-4.167426	111.500755	35.696327	47.467911	110.267105	35.4876745	21.6502425	110.88393	-68.3304065	20.5748515	100.062466
2.104732	1.585878	107.412682	-16.1385	21.293911	105.34198	35.460884	-4.073174	111.061684	35.881561	47.58725	110.06144	35.6712225	21.757038	110.561562	-67.9482225	20.830784	100.122398
0.966066	0.604656	106.825844	-15.725589	21.585041	105.214951	35.750458	-3.890911	110.289124	36.113132	47.753151	109.634125	35.931795	21.93112	109.9616245	-67.382973	21.238962	100.4682775
0.092035	-0.032633	106.560493	-15.496675	21.752447	105.178055	35.930897	-3.747383	109.93322	36.23365	47.899948	109.257004	36.0822735	22.0762825	109.595112	-67.0756235	21.4286115	100.760998
-0.807085	-0.620954	106.553291	-15.239571	21.840925	105.125343	36.156799	-3.663661	109.79464	36.295612	47.973515	108.742928	36.2262055	22.154927	109.268784	-66.7053475	21.526923	100.981902
-1.745653	-1.187966	106.63031	-15.008989	21.784687	105.103409	36.407482	-3.712867	109.84491	36.340004	47.938232	108.160568	36.373743	22.1126825	109.002739	-66.391721	21.4566915	101.204079
-2.717948	-1.877816	106.776047	-14.750314	21.56813	105.050621	36.640461	-3.880793	109.965172	36.406643	47.769962	107.541061	36.523552	21.9445845	108.7531165	-66.02418	21.1916755	101.3481255
-3.722779	-2.529278	106.880783	-14.518973	21.228724	104.98381	36.818981	-4.108106	110.069069	36.484894	47.477005	106.951164	36.6519375	21.6844495	108.5101165	-65.6898835	20.7729985	101.4575035
-4.749733	-3.134305	106.979904	-14.27308	20.877804	104.959885	36.98085	-4.38712	110.120834	36.614166	47.153145	106.444527	36.797508	21.3830125	108.2826805	-65.343668	20.3725955	101.6370895
-6.364507	-3.970861	107.140419	-13.88974	20.506813	104.988434	37.216698	-4.72326	110.184135	36.888371	46.735676	105.782845	37.0525345	21.006208	107.98349	-64.8320145	20.007418	101.993378
-7.502814	-4.337797	107.373512	-13.630113	20.362558	105.147133	37.371037	-4.852577	110.171722	37.071873	46.541698	105.38324	37.221455	20.8445605	107.777481	-64.481681	19.8805555	102.516785
-8.584532	-4.696987	107.687508	-13.360948	20.244869	105.394951	37.566681	-4.961111	110.094322	37.2383	46.367249	104.948936	37.4024905	20.703069	107.521629	-64.1243865	19.786669	103.268273
-9.727272	-4.989027	108.077682	-13.057513	20.098721	105.772797	37.805046	-5.081307	109.961212	37.396626	46.200687	104.497063	37.600836	20.55969	107.2291375	-63.715862	19.637752	104.3164565
-10.831953	-5.190745	108.588722	-12.723462	19.906696	106.206917	38.072468	-5.201015	109.808769	37.534561	46.010395	104.046608	37.8035145	20.40469	106.9276885	-63.2504385	19.408702	105.4861455
-11.810099	-5.35486	108.997086	-12.387952	19.683971	106.59877	38.349396	-5.334488	109.668121	37.641315	45.85791	103.632713	37.9953555	20.261711	106.650417	-62.7712595	19.106231	106.547123
-13.011244	-5.460491	109.348213	-12.079476	19.483496	106.885696	38.598892	-5.467582	109.503677	37.730972	45.748837	103.302742	38.164932	20.1406275	106.4032095	-62.323884	18.8263645	107.3681825
-14.531432	-5.411403	109.454254	-11.700134	19.32958	107.031998	38.863091	-5.560299	109.224525	37.936478	45.648426	103.014847	38.3997845	20.0440635	106.119686	-61.8000525	18.6150965	107.94431
-15.597992	-5.271519	109.277832	-11.481274	19.319218	106.952431	38.970081	-5.549323	108.967628	38.074295	45.678997	102.864883	38.522188	20.064837	105.9162555	-61.484736	18.573599	107.9886065
-16.733677	-5.049716	109.016754	-11.30255	19.408712	106.77282	39.062878	-5.477277	108.553162	38.162914	45.776207	102.654251	38.612896	20.149465	105.6037065	-61.217996	18.667959	107.9419335
-17.700491	-4.744242	108.658615	-11.117342	19.487265	106.536995	39.145943	-5.349101	108.045982	38.262047	45.884541	102.349937	38.703995	20.26772	105.1979595	-60.938679	18.70681	107.8760305
-18.680738	-4.343395	108.282852	-10.923409	19.597868	106.224403	39.258591	-5.212526	107.482162	38.341358	46.018753	101.987328	38.7999745	20.4031135	104.734745	-60.6467925	18.7926225	107.714061
-19.645464	-3.941003	107.832977	-10.763453	19.698284	105.901573	39.361019	-5.065621	106.894287	38.413433	46.142776	101.633965	38.887226	20.5385775	104.264126	-60.414132	18.8579905	107.53902
-20.582857	-3.439226	107.456985	-10.597468	19.723984	105.595337	39.454002	-4.975005	106.325928	38.490856	46.228504	101.305519	38.972429	20.6267495	103.8157235	-60.167365	18.8212185	107.3749505
-21.879148	-2.624077	107.069374	-10.353251	19.702002	105.266975	39.538353	-4.999332	105.615128	38.655472	46.216049	100.822113	39.0969125	20.6083585	103.2186205	-59.8034145	18.7956455	107.3153295
-22.716022	-1.981809	106.922897	-10.179985	19.679754	105.143822	39.550026	-5.094696	105.28849	38.78714	46.116837	100.534264	39.168583	20.5110705	102.911377	-59.528553	18.8484375	107.376267
-23.517288	-1.310153	106.826828	-10.038211	19.620771	105.057816	39.58506	-5.220212	105.059135	38.919682	45.980816	100.326347	39.252371	20.380302	102.692741	-59.328793	18.86124	107.422891
-24.313702	-0.582446	106.732903	-9.893648	19.524231	104.95089	39.589916	-5.365847	104.876534	39.071312	45.840248	100.172218	39.330614	20.2372005	102.524376	-59.11791	18.8112615	107.377404
-25.064888	0.162906	106.49221	-9.769015	19.436218	104.780807	39.601837	-5.521523	104.678024	39.198307	45.719482	100.068222	39.400072	20.0989795	102.373123	-58.938102	18.7734565	107.188491
-25.735846	0.98759	106.041924	-9.669744	19.321026	104.529259	39.638527	-5.669721	104.491768	39.3423	45.565315	100.010216	39.4904135	19.947797	102.250992	-58.8299015	18.694255	106.807526
-26.424984	1.866642	105.406975	-9.59626	19.24444	104.121712	39.674976	-5.774648	104.337906	39.480007	45.474121	100.013824	39.5774915	19.8497365	102.175865	-58.7700115	18.6391435	106.067559
-27.540516	3.226191	103.830162	-9.634546	19.188536	103.132988	39.659836	-5.863587	104.018173	39.657135	45.488712	100.313484	39.6584855	19.8125625	102.1658285	-58.9275775	18.5645095	104.1001475
-28.160446	4.230299	102.404251	-9.630509	19.235867	102.265968	39.618523	-5.830976	103.618118	39.804192	45.593395	100.498116	39.7113575	19.8812095	102.058117	-58.9723755	18.5905245	102.473819
-28.834211	5.32985	101.098267	-9.548053	19.411682	101.383385	39.59951	-5.736042	102.910461	39.971767	45.723705	100.493385	39.7856385	19.9938315	101.701923	-58.8817445	18.8295325	101.064847
-29.466215	6.462204	100.158676	-9.350945	19.653702	100.666176	39.643929	-5.576444	101.951027	40.166393	45.893826	100.204124	39.905161	20.158691	101.0775755	-58.607051	19.148713	100.2547765
-30.065435	7.614739	99.615059	-9.066767	20.005789	100.164452	39.718365	-5.415293	101.077675	40.431614	46.010315	99.680725	40.0749895	20.297511	100.3792	-58.2085235	19.714067	99.949704
-30.70833	8.835083	99.37233	-8.781677	20.317717	99.894997	39.77787	-5.333429	100.458038	40.724827	46.056698	99.135033	40.2513485	20.3616345	99.7965355	-57.8147025	20.2737995	99.9934585
-31.382328	10.001654	99.546364	-8.543987	20.521667	99.854538	39.790714	-5.365542	100.007973	40.945034	45.994919	98.632027	40.367874	20.3146885	99.32	-57.455848	20.7286455	100.389076
-32.418594	11.610836	100.661942	-8.327514	20.498926	100.434959	39.686852	-5.628046	99.541206	41.115662	45.683289	98.073936	40.401257	20.0276215	98.807571	-57.056285	20.9702305	102.062347
-33.04755	12.684402	101.784836	-8.269958	20.337543	101.180176	39.505787	-5.916417	99.466484	41.141701	45.392944	98.006317	40.323744	19.7382635	98.7364005	-56.86366	20.9368225	103.6239515
-33.71698	13.745737	103.11396	-8.291656	20.166103	102.094482	39.294518	-6.207778	99.558868	41.130207	45.08527	98.140999	40.2123625	19.438746	98.8499335	-56.7956745	20.89346	105.3390305
-34.403362	14.788391	104.444244	-8.373297	19.983349	103.032326	39.064949	-6.503533	99.789276	41.067783	44.753544	98.373703	40.066366	19.1250055	99.0814895	-56.81296	20.8416925	106.9831625
-34.951828	15.887554	105.700836	-8.489658	19.838751	103.944763	38.840878	-6.83052	100.087128	40.948406	44.469471	98.609947	39.894642	18.8194755	99.3485375	-56.873958	20.8580265	108.5409885
-35.469212	16.976185	106.840981	-8.624103	19.639025	104.760292	38.613438	-7.128716	100.456551	40.818027	44.165924	98.874771	39.7157325	18.518604	99.665661	-56.9639385	20.759446	109.854923
-35.980499	18.020496	107.705391	-8.753278	19.389196	105.45298	38.419571	-7.436343	100.806854	40.70713	43.83704	99.180832	39.5633505	18.2003485	99.993843	-57.0699065	20.5780435	110.912117
-36.559475	19.639605	108.50444	-8.961938	18.976316	106.151672	38.191666	-7.96186	101.22081	40.620701	43.360725	99.679718	39.4061835	17.6994325	100.450264	-57.3300595	20.2531995	111.85308
-36.853985	20.756954	108.839127	-9.057135	18.703341	106.419777	38.074524	-8.271876	101.358017	40.6101	43.055817	99.947472	39.342312	17.3919705	100.6527445	-57.456582	20.0147115	112.1868095
-37.113102	21.846437	109.022568	-9.135686	18.418344	106.570961	37.952484	-8.568324	101.296425	40.581558	42.786572	100.09687	39.267021	17.109124	100.6966475	-57.538393	19.727564	112.4452745
-37.249348	22.971096	109.218536	-9.15644	18.187891	106.682816	37.828888	-8.771628	101.10154	40.556328	42.587749	100.165245	39.192608	16.9080605	100.6333925	-57.505488	19.4677215	112.7322395
-37.260948	24.143772	109.569084	-9.15562	18.009285	106.828033	37.744678	-8.887266	100.831017	40.534256	42.447338	100.198318	39.139467	16.780036	100.5146675	-57.450707	19.238534	113.1413985
-37.202827	25.291485	110.042099	-9.086178	17.884567	107.049355	37.696518	-8.950948	100.53347	40.51178	42.355503	100.270447	39.104149	16.7022775	100.4019585	-57.276505	19.0668565	113.6967515
-36.975845	26.483992	110.652542	-8.970872	17.788431	107.387665	37.690903	-8.959874	100.290695	40.528728	42.329456	100.450562	39.1098155	16.684791	100.3706285	-57.0515595	18.892071	114.4047015
-36.507885	28.273693	111.824226	-8.778026	17.690226	108.080223	37.74519	-8.940913	100.051727	40.617661	42.315933	100.90004	39.1814255	16.68751	100.4758835	-56.7374775	18.692942	115.6845625
-36.030682	29.451624	112.573746	-8.676003	17.661104	108.575272	37.7616	-8.928746	100.03537	40.676582	42.311039	101.335976	39.219091	16.6911465	100.685673	-56.571097	18.6310615	116.464871
-35.448284	30.641254	113.162735	-8.627031	17.604437	109.040329	37.780922	-8.933738	100.129807	40.704933	42.28334	101.935516	39.2429275	16.674801	101.0326615	-56.4969895	18.534073	117.0479965
-34.901436	31.815552	113.634026	-8.657877	17.517508	109.454979	37.790054	-8.95001	100.323341	40.738731	42.195984	102.695938	39.2643925	16.622987	101.5096395	-56.5801465	18.412029	117.4003185
-34.245052	32.91246	113.874878	-8.762496	17.419147	109.752525	37.806778	-9.00747	100.58979	40.786514	42.141678	103.505348	39.296646	16.567104	102.047569	-56.821638	18.27119	117.457481
-33.499542	34.042519	113.815941	-8.899749	17.291822	109.852074	37.832214	-9.078646	100.871552	40.835278	42.029579	104.318726	39.333746	16.4754665	102.595139	-57.133244	18.1081775	117.109009
-32.708748	35.12648	113.586975	-8.99562	17.167658	109.797897	37.92321	-9.207081	101.09584	40.956799	41.908436	105.042076	39.4400045	16.3506775	103.068958	-57.4312445	17.9846385	116.526836
-31.285101	36.666767	112.842239	-9.017001	16.879168	109.351646	38.163406	-9.41334	101.227081	41.218563	41.76368	105.813133	39.6909845	16.17517	103.520107	-57.7249865	17.583166	115.183185
-30.293911	37.663738	112.381401	-9.007116	16.667582	108.955887	38.304424	-9.543406	101.18222	41.369957	41.594898	106.258301	39.8371905	16.025746	103.7202605	-57.8514225	17.309418	114.1915135
-29.156654	38.575676	111.8965	-8.987595	16.467562	108.514069	38.442261	-9.703299	100.985313	41.559551	41.406086	106.643463	40.000906	15.8513935	103.814388	-57.976096	17.0837305	113.21375
-27.907372	39.450798	111.582115	-8.932245	16.282318	108.122948	38.52404	-9.865351	100.737236	41.732582	41.235394	106.912338	40.128311	15.6850215	103.824787	-57.992801	16.8796145	112.421109
-26.687851	40.254333	111.447929	-8.896315	16.121302	107.790497	38.582275	-9.96127	100.427498	41.882195	41.056519	107.189262	40.232235	15.5476245	103.80838	-58.024865	16.6949795	111.772614
-25.381813	41.034061	111.254929	-8.844193	15.975314	107.425156	38.654755	-10.038238	100.12635	42.074692	40.942394	107.543442	40.3647235	15.452078	103.834896	-58.0531095	16.49855	111.015416
-24.109022	41.734119	111.15435	-8.834346	15.889232	107.031548	38.686008	-9.842873	99.841476	42.195938	40.864674	107.985352	40.440973	15.5109005	103.913414	-58.109665	16.2675635	110.149682
-22.100349	42.651066	111.178574	-8.835732	15.888821	106.57785	38.808441	-9.835694	99.133072	42.243355	40.841679	108.474472	40.525898	15.5029925	103.803772	-58.197362	16.2746495	109.351928
-20.650913	43.211613	111.438927	-8.844397	15.976363	106.457481	38.743862	-9.595191	98.786224	42.249241	40.866653	108.738922	40.4965515	15.635731	103.762573	-58.1853455	16.316995	109.152389
-19.214725	43.614845	111.857918	-8.862653	16.105247	106.521751	38.715195	-9.394234	98.485237	42.2551	40.939247	109.077026	40.4851475	15.7725065	103.7811315	-58.2104535	16.4379875	109.2623705
-17.838537	43.929562	112.273499	-8.890272	16.281013	106.671692	38.7439	-9.216859	98.317299	42.272587	41.051189	109.482613	40.5082435	15.917165	103.899956	-58.2887875	16.644861	109.443428
-16.248182	44.20734	112.558075	-8.940841	16.486595	106.811478	38.699757	-8.97575	98.394386	42.265629	41.147892	109.965721	40.482693	16.086071	104.1800535	-58.364375	16.887119	109.4429025
-14.824635	44.368317	112.773148	-9.025346	16.67186	106.90789	38.712273	-8.830412	98.584488	42.248692	41.257309	110.503517	40.4804825	16.2134485	104.5440025	-58.5311745	17.1302715	109.2717775
-13.210443	44.333748	112.706055	-9.142772	16.842955	106.986214	38.737526	-8.743608	98.968605	42.236664	41.358994	111.071846	40.487095	16.307693	105.0202255	-58.772639	17.378217	108.9522025
-10.837947	44.192341	112.571861	-9.390606	17.027487	107.204971	38.784409	-8.778671	99.935631	42.190285	41.539886	111.905739	40.487347	16.3806075	105.920685	-59.268559	17.6743665	108.489257
-9.22213	43.872158	112.394501	-9.630379	17.114046	107.443871	38.783722	-8.947569	100.838638	42.148232	41.601295	112.372459	40.465977	16.326863	106.6055485	-59.726735	17.901229	108.2821935
-7.628205	43.448936	112.237953	-9.898181	17.116062	107.734726	38.78371	-9.197303	101.811615	42.101147	41.591461	112.781654	40.4424285	16.197079	107.2966345	-60.2387905	18.035045	108.1728175
-5.984132	42.908733	111.995277	-10.224041	17.011082	108.065094	38.735146	-9.539008	102.861664	41.924129	41.645042	113.326958	40.3296375	16.053017	108.094311	-60.7777195	17.969147	108.035877
-4.315907	42.246826	111.740685	-10.540334	16.869213	108.342728	38.664688	-9.889073	103.972626	41.847988	41.380318	113.242302	40.256338	15.7456225	108.607464	-61.337006	17.9928035	108.077992
-2.637473	41.483398	111.375999	-10.823956	16.649185	108.582939	38.613106	-10.248705	104.993881	41.703472	41.155254	113.255096	40.158289	15.4532745	109.1244885	-61.806201	17.8450955	108.0413895
-0.998459	40.695251	111.006142	-11.039351	16.430252	108.781723	38.595917	-10.664574	105.955574	41.525043	40.933056	113.134125	40.06048	15.134241	109.5448495	-62.139182	17.726263	108.0185965
1.568358	39.375145	110.420586	-11.315317	16.070002	109.05365	38.515564	-11.159329	107.359146	41.33445	40.588558	112.880371	39.925007	14.7146145	110.1197585	-62.555641	17.4253895	107.9875415
3.257522	38.483253	110.194695	-11.502754	15.839033	109.209969	38.507748	-11.480891	108.269623	41.219528	40.371456	112.92659	39.863638	14.4452825	110.5981065	-62.869146	17.2327835	107.8218315
4.952815	37.597523	110.087357	-11.68972	15.562107	109.314919	38.558266	-11.792707	109.431503	41.198898	40.181564	113.255836	39.878582	14.1944285	111.3436695	-63.258022	16.9297855	107.2861685
6.595446	36.721317	110.401939	-11.902204	15.269526	109.432945	38.679325	-12.125124	110.702095	41.288548	40.041218	114.141342	39.9839365	13.958047	112.4217185	-63.7883445	16.581005	106.4441715
8.170298	35.87957	111.118187	-12.128596	14.950195	109.594048	38.875195	-12.395735	111.96357	41.487679	39.97723	115.586975	40.181437	13.7907475	113.7752725	-64.438629	16.1096425	105.4128235
9.615058	35.082718	112.410698	-12.352224	14.64	109.880363	39.128639	-12.637082	113.358894	41.79546	39.977524	117.703392	40.4620495	13.670221	115.531143	-65.1664975	15.609779	104.229583
10.9345	34.307335	114.290108	-12.563644	14.355368	110.349724	39.346287	-12.816113	114.986313	42.210777	39.908772	120.220924	40.778532	13.5463295	117.6036185	-65.90582	15.1644065	103.0958295
12.673511	33.185135	117.567352	-12.695974	14.158476	111.356377	39.448971	-12.963658	117.454102	42.807678	39.741985	124.087349	41.1283245	13.3891635	120.7707255	-66.5202725	14.9277885	101.9420285
13.740563	32.438522	119.451225	-12.528465	14.161051	112.100494	39.618282	-12.973337	119.08699	43.180817	39.623486	126.150658	41.3995495	13.3250745	122.618824	-66.4564795	14.9970275	101.582164
14.746995	31.824673	121.003136	-12.238449	14.306885	112.835609	39.830704	-12.887706	120.642326	43.705555	39.682995	127.629494	41.7681295	13.3976445	124.13591	-66.2450275	15.2161255	101.535308
15.664911	31.202757	122.195557	-11.863506	14.495212	113.524292	40.136887	-12.832154	122.016785	44.227348	39.820629	128.84494	42.1821175	13.4942375	125.4308625	-65.9091295	15.4961865	101.6177215
16.820482	30.378389	123.059425	-11.510613	14.603017	114.145576	40.406029	-12.798426	123.200096	44.68877	39.864216	129.734161	42.5473995	13.532895	126.4671285	-65.5686255	15.673139	101.8240235
17.574587	29.769875	123.834465	-11.2194	14.620241	114.703583	40.654228	-12.798511	124.283287	45.086266	39.890121	130.391983	42.870247	13.545805	127.337635	-65.309047	15.694677	102.069531
17.994101	29.119507	124.520782	-11.014395	14.538336	115.177643	40.859749	-12.857463	125.087509	45.364571	39.95158	130.940216	43.11216	13.5470585	128.0138625	-65.14095	15.5296135	102.3414235
18.215216	28.088903	125.27623	-10.882591	14.339775	115.821365	41.065666	-12.941305	125.80925	45.600048	39.978313	131.559509	43.332857	13.518504	128.6843795	-65.098039	15.161046	102.9583505
18.146175	27.37174	125.587868	-10.844099	14.236288	116.19445	41.128616	-12.945372	126.018417	45.713055	39.953251	131.837646	43.4208355	13.5039395	128.9280315	-65.1090335	14.9686365	103.4608685
17.825157	26.657721	125.780617	-10.844604	14.204538	116.577576	41.201408	-12.93297	126.006363	45.783546	39.995537	132.022232	43.492477	13.5312835	129.0142975	-65.181685	14.8777925	104.1408545
17.408413	25.982105	125.846329	-10.87187	14.25138	117.051659	41.281521	-12.842843	125.813087	45.848965	40.014175	132.084244	43.565243	13.585666	128.9486655	-65.308983	14.917094	105.1546525
16.73575	25.274155	125.83699	-10.930189	14.428464	117.609451	41.331371	-12.664652	125.485191	45.914803	40.07827	132.115265	43.623087	13.706809	128.800228	-65.483465	15.150119	106.418674
15.95339	24.567062	125.736725	-11.02444	14.718516	118.281662	41.332592	-12.399067	125.073532	45.963531	40.221722	132.03537	43.6480615	13.9113275	128.554451	-65.6969415	15.5257045	108.008873
15.027699	23.85762	125.570175	-11.156656	15.162685	119.034515	41.282383	-12.088582	124.665382	46.004776	40.438725	131.84024	43.6435795	14.1750715	128.252811	-65.9568915	16.1502985	109.816219
13.229301	22.751369	125.182487	-11.426794	15.974492	120.197662	40.929726	-11.447311	123.907486	46.321129	40.716499	130.977798	43.6254275	14.634594	127.442642	-66.4790155	17.31439	112.952682
11.917793	21.972084	124.721992	-11.621177	16.621588	120.868912	40.623535	-10.976951	123.161758	45.68203	41.245197	130.050705	43.1527825	15.134123	126.6062315	-66.3951365	18.109053	115.1315925
10.454161	21.229401	123.996696	-11.798441	17.364405	121.319008	40.331165	-10.422687	121.950356	45.117832	41.60936	128.212631	42.7244985	15.5933365	125.0814935	-66.3213805	19.1354735	117.5565225
8.668949	20.676678	123.012886	-11.77125	18.098967	121.320877	39.956272	-9.730973	120.021141	44.276772	41.956726	125.72422	42.116522	16.1128765	122.8726805	-65.659022	20.0850575	119.7690735
7.189638	19.935066	121.433235	-11.994666	19.009705	121.113121	39.369713	-8.817674	117.667374	43.306526	42.364201	122.600212	41.3381195	16.7732635	120.133793	-65.3274515	21.2461465	122.092449
5.684731	19.195629	119.763062	-12.109231	19.764414	120.54509	38.708916	-8.165179	115.100822	42.501785	42.764648	119.212845	40.6053505	17.2997345	117.1568335	-64.8238125	22.2290935	123.9333465
4.198545	18.334089	118.259262	-12.155661	20.260902	119.816124	37.867443	-7.620251	112.708961	41.744488	43.028431	116.197624	39.8059655	17.70409	114.4532925	-64.1172875	22.817714	125.1789555
2.128149	16.949064	116.727219	-12.406182	20.815783	118.848648	36.921753	-7.297235	110.507813	41.034622	43.340874	113.353493	38.9781875	18.0218195	111.930653	-63.7905515	23.6097465	125.766643
0.904174	15.940079	116.078819	-12.554569	21.049776	118.184593	36.522449	-7.010508	109.615433	40.750183	43.591251	112.70076	38.636316	18.2903715	111.1580965	-63.745454	23.8091805	125.2110895
-0.26084	14.957263	115.471924	-12.839487	21.355639	117.454315	36.232834	-6.640196	109.104797	40.488171	43.933243	112.468468	38.3605025	18.6465235	110.7866325	-64.0394765	24.0647545	124.1219975
-1.340665	14.006756	114.69352	-13.166954	21.673239	116.537582	36.082939	-6.196253	108.833656	40.196697	44.326767	112.410355	38.139818	19.065257	110.6220055	-64.473726	24.281221	122.4531585
-2.332697	12.974696	113.819275	-13.535094	21.944454	115.422127	36.011974	-5.844408	108.714584	39.923611	44.677017	112.48465	37.9677925	19.4163045	110.599617	-65.0379805	24.4726035	120.244637
-3.268722	11.897909	112.86348	-13.83579	22.074795	114.245926	35.908665	-5.640235	108.713661	39.724182	44.910664	112.520027	37.8164235	19.6352145	110.616844	-65.4880035	24.5143755	117.875008
-4.177351	10.757544	112.039825	-14.141313	22.127829	113.208374	35.768478	-5.576771	108.707703	39.4757	44.970749	112.320557	37.622089	19.696989	110.51413	-65.904715	24.558669	115.902618
-5.440837	8.988285	111.312988	-14.491699	22.142103	111.998901	35.502365	-5.791902	109.156372	39.167931	44.948906	111.576714	37.335148	19.578502	110.366543	-66.318546	24.705704	113.631259
-6.240849	7.791847	111.050987	-14.695531	22.134201	111.316696	35.235149	-6.08988	109.511253	39.058376	44.734268	110.91378	37.1467625	19.322194	110.2125165	-66.5378245	24.946208	112.4208755
-7.051404	6.624957	110.824356	-14.88685	22.077841	110.601715	34.94754	-6.374789	109.889709	38.861877	44.518154	110.002289	36.9047085	19.0716825	109.945999	-66.6784085	25.0839995	111.257431
-7.813165	5.483239	110.674179	-15.057405	21.966505	109.940407	34.706776	-6.639875	109.997131	38.601147	44.264503	108.757271	36.6539615	18.812314	109.377201	-66.7687715	25.120696	110.503613
-8.590954	4.342904	110.615829	-15.154065	21.778042	109.461487	34.515476	-6.907942	109.955124	38.343029	43.931797	107.415161	36.4292525	18.5119275	108.6851425	-66.7373825	25.0441565	110.2378315
-9.31145	3.360025	110.711777	-15.215508	21.525499	109.214821	34.339722	-7.181349	109.851265	38.143269	43.584312	106.345345	36.2414955	18.2014815	108.098305	-66.6725115	24.8495165	110.331337
-10.053543	2.498044	110.832108	-15.294574	21.37509	109.145592	34.195965	-7.387774	109.765388	38.022621	43.324577	105.784271	36.109293	17.9684015	107.7748295	-66.698441	24.7817785	110.5163545
-11.096421	1.385109	110.879112	-15.407152	21.330524	109.134399	33.968071	-7.463725	109.632042	37.939346	43.266499	105.782364	35.9537085	17.901387	107.707203	-66.7680125	24.759661	110.561595
-11.73823	0.776248	110.635971	-15.552977	21.460781	109.007874	33.824791	-7.335858	109.503235	37.869747	43.432613	106.108345	35.847269	18.0483775	107.80579	-66.953223	24.8731845	110.209958
-12.363544	0.267891	110.205879	-15.695024	21.666611	108.729187	33.705856	-7.059556	109.340141	37.789913	43.714359	106.472382	35.7478845	18.3274015	107.9062615	-67.1379325	25.0058205	109.5521125
-12.964775	-0.131094	109.554466	-15.7986	21.933708	108.281563	33.653812	-6.754597	109.166809	37.722107	44.060802	106.821846	35.6879595	18.6531025	107.9943275	-67.2851595	25.2143135	108.5687985
-13.605171	-0.483913	108.790268	-15.840706	22.128101	107.749985	33.662342	-6.491485	108.948242	37.704956	44.35675	107.12944	35.683649	18.9326325	108.038841	-67.365061	25.3235695	107.461129
-14.208028	-0.825755	107.920265	-15.828432	22.300442	107.185188	33.671535	-6.299122	108.52951	37.744732	44.542759	107.325211	35.7081335	19.1218185	107.9273605	-67.3649975	25.4790655	106.4430155
-14.746447	-1.127576	107.036926	-15.734823	22.41188	106.696228	33.732758	-6.144238	107.931496	37.799706	44.705372	107.394493	35.766232	19.280567	107.6629945	-67.235878	25.543193	105.7294615
-15.59101	-1.560482	106.14357	-15.530348	22.6059	106.076408	33.918839	-5.970245	107.201347	37.882671	44.862007	107.048294	35.900755	19.445881	107.1248205	-66.961451	25.765919	105.0279955
-16.180649	-1.809001	105.908325	-15.375648	22.728584	105.729767	34.061569	-5.933463	107.003746	37.917377	44.911919	106.482735	35.989473	19.489228	106.7432405	-66.740769	25.96794	104.7162935
-16.819235	-2.032604	105.880974	-15.251848	22.80615	105.346252	34.15345	-5.995249	107.124008	37.912342	44.85014	105.711494	36.032896	19.4274455	106.417751	-66.536592	26.1848545	104.274753
-17.465187	-2.238605	105.918762	-15.140139	22.734564	104.942131	34.226173	-6.285328	107.529808	37.920231	44.662525	104.908836	36.073202	19.1885985	106.219322	-66.35348	26.2805295	103.66494
-18.148432	-2.488214	105.847275	-15.055163	22.497971	104.506638	34.149014	-6.766629	108.01886	37.94503	44.291954	104.177963	36.047022	18.7626625	106.0984115	-66.157348	26.2332795	102.9148645
-18.844608	-2.74673	105.670891	-14.978588	22.144783	104.113266	33.965195	-7.395072	108.295456	38.005272	43.792034	103.50901	35.9852335	18.198481	105.902233	-65.9424095	26.091085	102.324299
-19.581791	-2.872496	105.40596	-14.884816	21.776375	103.748177	33.734703	-8.029224	108.412979	38.078854	43.256336	102.903793	35.9067785	17.613556	105.658386	-65.6764105	25.939194	101.837968
-20.743773	-3.034548	104.869911	-14.805661	21.4006	103.266571	33.322483	-8.510574	108.079231	38.153244	42.728336	102.309731	35.7378635	17.108881	105.194481	-65.3491855	25.692319	101.338661
-21.500959	-2.986816	104.433655	-14.743126	21.256197	102.921417	33.063206	-8.572917	107.701172	38.211391	42.612587	102.108429	35.6372985	17.019835	104.9048005	-65.1235505	25.492559	100.9380335
-22.271793	-2.882337	103.969803	-14.658525	21.239403	102.563965	32.900707	-8.511433	107.255768	38.272732	42.777969	102.092148	35.5867195	17.133268	104.673958	-64.9037695	25.345538	100.453972
-22.998323	-2.748074	103.543221	-14.514785	21.270477	102.21521	32.847572	-8.409627	106.726227	38.333771	43.150539	102.214142	35.5906715	17.370456	104.4701845	-64.6202415	25.170498	99.9602355
-23.784468	-2.492774	103.101479	-14.354655	21.320717	101.911736	32.879578	-8.337762	106.207565	38.389378	43.303158	102.145874	35.634478	17.482698	104.1767195	-64.343788	25.158736	99.6467525
-24.536034	-2.238588	102.629494	-14.155552	21.385952	101.636162	32.946507	-8.294864	105.752357	38.468464	43.33667	102.007202	35.7074855	17.520903	103.8797795	-64.0185895	25.251001	99.3925445
-25.314829	-1.911452	102.133667	-13.938824	21.458731	101.382912	33.033058	-8.279395	105.243637	38.513218	43.39785	101.994469	35.773138	17.5592275	103.619053	-63.650786	25.3582345	99.146771
-26.48876	-1.414345	101.349548	-13.638464	21.593584	101.028755	33.153332	-8.189987	104.34623	38.550842	43.365334	101.949486	35.852087	17.5876735	103.147858	-63.129015	25.5994945	98.909652
-27.317419	-0.998528	100.890007	-13.433835	21.760807	100.809242	33.197723	-8.106622	103.708733	38.606163	43.438374	101.832367	35.901943	17.665876	102.77055	-62.769613	25.855738	98.847934
-28.196478	-0.564489	100.662971	-13.257429	21.992725	100.672386	33.235809	-7.976823	103.126213	38.638363	43.447742	101.592064	35.937086	17.7354595	102.3591385	-62.451944	26.2499905	98.9856335
-29.051649	-0.06509	100.662682	-13.084602	22.244684	100.625122	33.27634	-7.888264	102.682533	38.625423	43.348217	101.083038	35.9508815	17.7299765	101.8827855	-62.1200855	26.7593915	99.3674585
-29.925049	0.391467	100.798546	-12.957067	22.446997	100.57135	33.240936	-7.800109	102.410904	38.617619	43.239738	100.318588	35.9292775	17.7198145	101.364746	-61.8434115	27.1741795	99.777954
-30.809635	0.908294	101.057373	-12.893304	22.638594	100.465408	33.15929	-7.803339	102.121262	38.580799	43.094799	99.424393	35.8700445	17.64573	100.7728275	-61.6566525	27.631458	100.1579885
-31.698883	1.383304	101.351372	-12.873175	22.685537	100.338219	32.993626	-7.924457	101.695076	38.535873	42.851536	98.417999	35.7647495	17.4635395	100.0565375	-61.5110995	27.9075345	100.6199005
-33.103649	2.104653	102.058662	-12.892421	22.648745	100.115135	32.552158	-8.253263	101.159195	38.411346	42.26326	96.433746	35.481752	17.0049985	98.7964705	-61.266594	28.2924915	101.4337995
-34.020123	2.604399	102.53717	-12.92864	22.52438	99.957222	32.247005	-8.533803	100.757828	38.239254	41.763672	95.01886	35.2431295	16.6149345	97.888344	-61.1004095	28.4338255	102.0261
-34.916069	3.167099	102.996323	-13.05899	22.344446	99.748009	31.889528	-8.903862	100.269676	37.895264	41.325535	93.72097	34.892396	16.2108365	96.995323	-61.010376	28.4780555	102.500695
-35.700733	3.777928	103.202911	-13.22514	22.085091	99.472443	31.509584	-9.296756	99.618752	37.721024	40.691055	92.218376	34.615304	15.6971495	95.918564	-61.065584	28.4730325	103.026322
-36.5812	4.398395	103.321632	-13.449742	21.763376	99.12429	31.093147	-9.676868	98.716774	37.381226	40.176601	90.786972	34.2371865	15.2498665	94.751873	-61.1366705	28.2768855	103.496707
-37.33139	5.144549	103.356018	-13.675739	21.500416	98.737808	30.735115	-10.007739	97.610001	37.016846	39.753757	89.327568	33.8759805	14.873009	93.4687845	-61.2274585	28.127823	104.0068315
-38.030754	5.965928	103.2771	-13.859928	21.255831	98.315521	30.422306	-10.200349	96.309204	36.609509	39.546432	87.936722	33.5159075	14.6730415	92.122963	-61.2357635	27.8386205	104.508079
-38.820435	7.438494	102.917686	-14.107707	21.060266	97.633781	30.110165	-10.239437	94.150932	35.993149	39.576805	85.99469	33.051657	14.668684	90.072811	-61.267071	27.451848	105.194751
-39.189915	8.564874	102.561844	-14.230522	20.999537	97.091309	29.969465	-10.135846	92.629028	35.630566	39.717655	84.769897	32.8000155	14.7909045	88.6994625	-61.2610595	27.2081695	105.4831555
-39.414238	9.767748	101.98835	-14.329576	20.988903	96.488792	29.878231	-9.944228	91.191063	35.278873	39.985092	83.754303	32.578552	15.020432	87.472683	-61.237704	26.957374	105.504901
-39.691196	11.01807	101.137016	-14.404009	21.01108	95.798752	29.870188	-9.67763	89.911575	35.071323	40.336575	83.000793	32.4707555	15.3294725	86.456184	-61.2787735	26.6926875	105.14132
-39.763401	12.333197	100.121964	-14.454523	21.016861	95.060883	29.974276	-9.364542	88.826759	34.960617	40.74081	82.554688	32.4674465	15.688134	85.6907235	-61.3764925	26.345588	104.4310425
-39.779942	13.711972	98.899185	-14.475065	20.970383	94.299522	30.123526	-9.101348	87.851387	34.947201	41.126133	82.459404	32.5353635	16.0123925	85.1553955	-61.4854935	25.9283735	103.4436485
-39.683128	15.108688	97.629456	-14.420548	20.84749	93.579048	30.355919	-8.838691	86.975166	35.069736	41.480721	82.723206	32.7128275	16.321015	84.849186	-61.5539235	25.373965	102.30891
-39.240799	17.33744	95.773476	-14.229986	20.626141	92.662033	30.857948	-8.473017	85.979233	35.354362	42.011066	83.874084	33.106155	16.7690245	84.9266585	-61.566127	24.4832575	100.3974075
-38.869858	18.842613	94.758453	-13.985782	20.506136	92.257545	31.344975	-8.241608	85.852119	35.58548	42.2188	85.174393	33.4652275	16.988596	85.513256	-61.4367915	24.023676	99.001834
-38.266869	20.437843	94.067909	-13.638566	20.433601	92.185333	31.950674	-8.106561	86.218483	36.112171	42.360527	86.675682	34.0314225	17.126983	86.4470825	-61.3085545	23.740219	97.9235835
-37.648521	22.051388	93.754601	-13.185935	20.338428	92.406799	32.592117	-8.077544	87.038712	36.735397	42.429596	88.344284	34.663757	17.176026	87.691498	-61.035627	23.50083	97.1221
-36.837276	23.612638	93.787025	-12.711592	20.220882	92.875572	33.213791	-8.143483	88.229462	37.415115	42.35313	90.00621	35.314453	17.1048235	89.117836	-60.737637	23.3369405	96.633308
-36.116089	25.195986	94.118355	-12.273541	20.051741	93.548004	33.768864	-8.336181	89.487289	38.062714	42.223576	91.482376	35.915789	16.9436975	90.4848325	-60.462871	23.1597845	96.6111755
-35.371193	26.738834	94.772232	-11.91552	19.890202	94.328049	34.141537	-8.560602	90.534691	38.557602	42.064457	92.50248	36.3495695	16.7519275	91.5185855	-60.1806095	23.0284765	97.1375125
-34.251278	29.022205	96.180687	-11.511471	19.638674	95.633347	34.371029	-8.883639	91.752983	38.937778	41.635731	93.573647	36.6544035	16.376046	92.663315	-59.6773455	22.901302	98.603379
-33.594193	30.57155	97.41832	-11.35165	19.495798	96.705261	34.355743	-9.094815	92.43222	39.05283	41.425045	94.148247	36.7042865	16.165115	93.2902335	-59.4075865	22.826481	100.1202885
-32.83876	32.103737	98.823425	-11.248199	19.367086	97.899437	34.233253	-9.318374	93.138168	39.142582	41.169415	94.80751	36.6879175	15.9255205	93.972839	-59.1843155	22.8086515	101.826035
-32.17593	33.690342	100.294708	-11.227807	19.243093	99.119164	34.055565	-9.521733	93.866501	39.232414	40.961761	95.541161	36.6439895	15.720014	94.703831	-59.0996035	22.766172	103.534497
-31.407543	35.224861	101.687202	-11.263924	19.177999	100.300201	33.885117	-9.658204	94.578209	39.279202	40.773609	96.447716	36.5821595	15.5577025	95.5129625	-59.1100075	22.7982955	105.0874395
-30.632511	36.781342	102.979347	-11.275118	19.153622	101.37278	33.727135	-9.680554	95.149078	39.319183	40.692944	97.417099	36.523159	15.506195	96.2830885	-59.073395	22.801049	106.4624715
-29.839472	38.348091	104.135422	-11.317607	19.211704	102.295128	33.575867	-9.630936	95.661911	39.366039	40.678204	98.409103	36.470953	15.523634	97.035507	-59.106167	22.899774	107.554749
-28.444624	40.702782	105.483757	-11.322151	19.438873	103.389786	33.500969	-9.504885	96.385132	39.499645	40.763554	99.862343	36.500307	15.6293345	98.1237375	-59.144609	23.2484115	108.6558345
-27.484735	42.226673	106.180748	-11.319128	19.635696	103.935745	33.505756	-9.360933	96.914017	39.652843	40.886028	100.921234	36.5792995	15.7625475	98.9176255	-59.2175555	23.5088445	108.9538645
-26.641373	43.832893	106.922363	-11.312932	19.844324	104.445038	33.594963	-9.131052	97.439163	39.799866	41.053425	102.076675	36.6974145	15.9611865	99.757919	-59.3232785	23.7274615	109.132157
-25.378328	45.207497	107.465721	-11.307194	20.070433	104.887512	33.75687	-8.838766	97.904655	39.932686	41.314774	103.272186	36.844778	16.238004	100.5884205	-59.459166	23.902862	109.1866035
-24.461031	46.67128	108.278549	-11.258968	20.281443	105.295609	33.981594	-8.471255	98.289925	40.067318	41.633827	104.423943	37.024456	16.581286	101.356934	-59.542392	23.9816	109.234284
-23.37439	48.038021	109.171547	-11.148669	20.415375	105.693352	34.266235	-8.102082	98.512566	40.245922	41.969421	105.567589	37.2560785	16.9336695	102.0400775	-59.5534165	23.8970805	109.3466265
-21.963247	49.168091	109.990669	-10.965182	20.515865	106.077454	34.60252	-7.711782	98.535667	40.907375	42.13369	106.480049	37.7549475	17.210954	102.507858	-59.6853115	23.820776	109.64705
-20.344963	50.938309	111.489571	-10.630937	20.674892	106.500076	35.174335	-7.096258	98.508789	41.317188	42.626778	107.900192	38.2457615	17.76526	103.2044905	-59.5076355	23.584524	109.7956615
-19.068954	51.972706	112.289688	-10.449984	20.84153	106.706146	35.57188	-6.668919	98.473587	41.619144	42.948055	108.84491	38.595512	18.139568	103.6592485	-59.49548	23.543492	109.7530435
-17.716888	52.826851	112.93042	-10.300723	21.075544	106.844116	35.931664	-6.254949	98.567871	41.872128	43.3083	109.793022	38.901896	18.5266755	104.1804465	-59.503342	23.6244125	109.5077855
-16.468979	53.676434	113.440994	-10.267396	21.313206	106.832298	36.237617	-5.854724	98.742218	41.977451	43.602859	110.786346	39.107534	18.8740675	104.764282	-59.642326	23.7523445	108.900314
-15.254164	54.419762	113.861336	-10.314686	21.569151	106.696251	36.523071	-5.437192	98.839706	42.110901	44.024323	111.7836	39.316986	19.2935655	105.311653	-59.946358	23.8447365	108.080849
-14.132248	55.064072	114.196335	-10.376367	21.809109	106.479958	36.783138	-4.950405	98.902458	42.088306	44.447487	112.60128	39.435722	19.748541	105.751869	-60.188456	23.869677	107.208047
-12.917715	55.560284	114.345779	-10.404081	22.124763	106.283356	37.076492	-4.411798	98.880836	41.978886	44.90308	113.129875	39.527689	20.245641	106.0053555	-60.335851	24.003885	106.5613565
-11.06673	56.131149	114.340866	-10.332508	22.614363	106.192802	37.484772	-3.645174	98.956833	41.838688	45.644493	113.358627	39.66173	20.9996595	106.15773	-60.326746	24.2290665	106.227874
-9.767982	56.348259	114.326134	-10.244984	22.878691	106.379021	37.750168	-3.29281	99.210808	41.73621	46.006939	113.365242	39.743189	21.3570645	106.288025	-60.233157	24.4003175	106.470017
-8.485269	56.386799	114.311478	-10.181636	23.004883	106.638481	37.936394	-3.064799	99.697205	41.755608	46.352455	113.433861	39.846001	21.643828	106.565533	-60.209273	24.365938	106.711429
-7.235381	56.305599	114.234032	-10.124807	23.039881	106.923149	38.190426	-3.032714	100.22879	41.753609	46.568199	113.566864	39.9720175	21.7677425	106.897827	-60.2216315	24.3120195	106.948471
-5.965851	56.01923	114.083687	-10.156837	23.005102	107.179771	38.407921	-2.988549	100.904892	41.599888	46.714397	113.688103	40.0039045	21.862924	107.2964975	-60.3175785	24.14728	107.0630445
-4.768425	55.676765	113.837364	-10.243712	22.966835	107.38475	38.606773	-2.94035	101.61512	41.451107	46.965599	113.821533	40.02894	22.0126245	107.7183265	-60.516364	23.9210455	107.0511735
-3.555634	55.245239	113.476288	-10.393567	22.900482	107.601761	38.74091	-2.901005	102.317032	41.286522	47.278751	113.919106	40.013716	22.188873	108.118069	-60.80085	23.612091	107.085453
-1.784148	54.33007	112.956329	-10.697249	22.706244	107.863113	38.795479	-2.950419	103.395607	40.477608	47.72583	114.187195	39.6365435	22.3877055	108.791401	-61.0310415	23.0247825	106.934825
-0.60609	53.581135	112.786606	-10.928053	22.539803	108.002022	38.788498	-3.013992	104.002762	40.323421	47.78368	114.391052	39.5559595	22.384844	109.196907	-61.4120655	22.694762	106.807137
0.579443	52.676029	112.79464	-11.158824	22.36092	108.064674	38.760857	-3.128168	104.465614	40.211864	47.795589	114.844536	39.4863605	22.3337105	109.655075	-61.8040085	22.3881295	106.474273
1.7462	51.668358	112.993095	-11.34142	22.143259	108.028374	38.73291	-3.210668	104.749023	40.212482	47.745426	115.5056	39.472696	22.267379	110.1273115	-62.155536	22.019139	105.9294365
2.881211	50.596737	113.219276	-11.491566	21.982216	107.871521	38.761745	-3.258429	104.961243	40.286827	47.71981	116.260216	39.524286	22.2306905	110.6107295	-62.507418	21.7337415	105.1323125
4.05032	49.410362	113.394073	-11.573867	21.869312	107.669701	38.914341	-3.234775	105.140793	40.372356	47.766243	117.023254	39.6433485	22.265734	111.0820235	-62.7910825	21.47289	104.2573785
5.198425	48.189945	113.446167	-11.658913	21.861666	107.35434	39.165699	-3.144324	105.468353	40.424046	47.921124	117.758812	39.7948725	22.3884	111.6135825	-63.1126985	21.334932	103.0950975
6.827559	46.162594	113.291611	-11.647144	21.819258	106.904854	39.644188	-2.974174	106.151749	40.379993	48.187672	118.533432	40.0120905	22.606749	112.3425905	-63.3063785	21.031767	101.4671175
7.913832	44.71212	112.906822	-11.574543	21.790092	106.484016	40.053192	-2.854228	106.622314	40.348751	48.433777	118.753242	40.2009715	22.7897745	112.687778	-63.3500575	20.7904095	100.280254
8.969429	43.190159	112.252106	-11.385244	21.72436	105.924667	40.483158	-2.75381	107.150246	40.345364	48.681866	118.711304	40.414261	22.964028	112.930775	-63.184749	20.484692	98.918559
10.011065	41.553001	111.394135	-11.106763	21.577272	105.291054	40.924641	-2.738622	107.637558	40.347179	48.897846	118.368423	40.63591	23.079612	113.0029905	-62.849436	20.074932	97.5791175
11.043827	39.831036	110.461189	-10.714458	21.385357	104.704796	41.391724	-2.772039	107.995247	40.519707	49.064407	117.694839	40.9557155	23.146184	112.845043	-62.3846315	19.62453	96.564549
11.996749	37.964802	109.611038	-10.33558	21.164679	104.300438	41.79063	-2.837436	108.22998	40.705311	49.083447	116.905701	41.2479705	23.1230055	112.5678405	-61.9191305	19.2063525	96.0330355
12.871445	36.025543	108.847763	-9.968645	20.944883	104.068962	42.032085	-3.00758	108.358002	40.962727	49.020367	115.913712	41.497406	23.0063935	112.135857	-61.434696	18.8833725	96.002067
13.981663	32.991825	107.980476	-9.746752	20.834995	104.086342	42.023239	-3.377969	108.58754	41.212502	48.743122	114.471802	41.6178705	22.6825765	111.529671	-61.1113745	18.9874135	96.643013
14.515623	30.956539	107.703697	-9.832987	20.875536	104.388573	41.760876	-3.64688	108.750298	41.297699	48.532162	113.659843	41.5292875	22.442641	111.2050705	-61.1952615	19.308431	97.5720755
14.891468	28.84008	107.733467	-10.133305	20.973749	104.852379	41.25206	-3.954138	108.96064	41.308525	48.217796	113.016548	41.2802925	22.131829	110.988594	-61.5469025	19.815669	98.716164
15.121145	26.802853	107.937729	-10.539001	21.122898	105.373535	40.587986	-4.276415	109.210777	41.209759	47.855465	112.573586	40.8988725	21.789525	110.8921815	-61.9768745	20.456271	99.8548885
15.294817	24.704367	108.197639	-11.003111	21.256161	105.851555	39.93877	-4.574271	109.43811	41.009323	47.508869	112.24649	40.4740465	21.467299	110.8423	-62.4802685	21.045023	100.86081
15.43847	22.689684	108.395134	-11.40734	21.336313	106.12664	39.385952	-4.799103	109.6464	40.732067	47.294514	111.949661	40.0590095	21.2477055	110.7980305	-62.8736895	21.4249205	101.4552495
15.579499	20.667929	108.467377	-11.674646	21.294985	106.183121	38.995152	-4.963564	109.924744	40.446125	47.1507	111.680984	39.7206385	21.093568	110.802864	-63.0699305	21.496402	101.563378
15.80654	17.670195	108.437965	-11.801538	20.933506	105.842636	38.821899	-5.305014	110.442604	40.166145	46.881657	111.029327	39.494022	20.7883215	110.7359655	-63.097098	21.0786905	100.9493065
16.014803	15.629471	108.232292	-11.696448	20.50976	105.242264	38.922871	-5.612329	110.714661	40.094265	46.599895	110.41851	39.508568	20.493783	110.5665855	-62.901464	20.525737	99.9179425
16.222784	13.600823	107.849434	-11.462392	19.894508	104.36319	39.11681	-6.043622	110.845337	40.099644	46.205372	109.769264	39.608227	20.080875	110.3073005	-62.533011	19.708141	98.4190795
16.365314	11.632142	107.27137	-11.177678	19.179258	103.237762	39.375885	-6.49054	110.808983	40.183712	45.74918	109.001335	39.7797985	19.62932	109.905159	-62.1351545	18.729196	96.570365
16.490896	9.700478	106.549049	-10.844282	18.504793	101.980629	39.636189	-6.847179	110.557709	40.232033	45.247871	108.166245	39.934111	19.200346	109.361977	-61.622675	17.80924	94.599281
16.557842	7.881433	105.830681	-10.47771	17.933052	100.872597	39.899879	-7.148479	110.225342	40.294411	44.867809	107.333733	40.097145	18.859665	108.7795375	-61.052565	17.006439	92.9656565
16.506519	6.224157	105.226303	-10.125628	17.46917	100.001953	40.164574	-7.397139	109.954643	40.449303	44.481762	106.555054	40.3069385	18.5423115	108.2548485	-60.5581945	16.3960285	91.7490575
16.208658	3.874648	104.701843	-9.74203	16.955582	99.244034	40.460663	-7.65057	109.638786	40.664845	44.121952	105.723	40.562754	18.235691	107.680893	-60.046814	15.675473	90.807175
15.861663	2.462364	104.452362	-9.620709	16.773743	98.958328	40.593925	-7.712255	109.31646	40.654381	43.984924	105.308952	40.624153	18.1363345	107.312706	-59.865571	15.4111515	90.60395
15.354867	1.244182	104.198059	-9.641474	16.689678	98.772606	40.598564	-7.683452	109.011757	40.581367	43.932098	105.017151	40.5899655	18.124323	107.014454	-59.8729135	15.255033	90.530758
14.744532	0.007238	104.035652	-9.731059	16.651842	98.633591	40.538723	-7.632669	108.770599	40.404423	43.979053	104.877724	40.471573	18.173192	106.8241615	-59.933691	15.130492	90.4430205
13.999192	-1.07714	103.942284	-9.89217	16.663532	98.535362	40.421658	-7.587923	108.668327	40.207676	44.050114	104.764114	40.314667	18.2310955	106.7162205	-60.099007	15.0959685	90.3545035
13.143971	-2.090864	103.898956	-10.040954	16.648907	98.500565	40.267925	-7.594969	108.61821	40.060562	44.053589	104.620575	40.1642435	18.22931	106.6193925	-60.2461515	15.068504	90.3817375
12.241165	-3.062807	103.804901	-10.175921	16.616327	98.537132	40.126305	-7.655009	108.459305	39.952042	43.997044	104.453171	40.0391735	18.1710175	106.456238	-60.3910155	15.0616365	90.618026
10.76396	-4.435818	103.473457	-10.310531	16.526644	98.65612	39.948669	-7.774021	107.98793	39.828094	43.875713	104.153839	39.8883815	18.050846	106.0708845	-60.5094435	15.002442	91.2413555
9.634248	-5.231801	103.356148	-10.396444	16.54026	98.777328	39.821537	-7.833763	107.724915	39.753731	43.792568	103.909279	39.787634	17.9794025	105.817097	-60.580522	15.1011175	91.737559
8.375657	-5.953262	103.506302	-10.508942	16.608101	98.959641	39.62162	-7.924067	107.707634	39.695313	43.671124	103.603279	39.6584665	17.8735285	105.6554565	-60.6763505	15.3426735	92.2638255
6.986985	-6.57317	103.799904	-10.658813	16.641756	99.151268	39.329884	-8.108028	108.035469	39.671661	43.436287	103.336143	39.5007725	17.6641295	105.685806	-60.8183985	15.6193825	92.61673
5.540089	-7.184076	104.119644	-10.838517	16.558729	99.380333	39.030884	-8.443928	108.454277	39.656406	43.120865	103.26152	39.343645	17.3384685	105.8578985	-61.020679	15.7789895	92.9027675
4.028579	-7.811868	104.23719	-11.056579	16.332861	99.598351	38.709404	-8.866856	108.661079	39.590698	42.724331	103.325989	39.150051	16.9287375	105.993534	-61.263209	15.7369845	93.203168
2.456669	-8.353637	104.113708	-11.270292	16.039667	99.767426	38.366013	-9.31286	108.544373	39.454643	42.295845	103.432999	38.910328	16.4914925	105.988686	-61.450912	15.5878415	93.546166
-0.023411	-9.065465	103.687202	-11.628555	15.697934	99.952026	37.865536	-9.90406	108.030113	39.178734	41.704327	103.472031	38.522135	15.9001335	105.751072	-61.779245	15.4957345	94.15298
-1.767136	-9.410092	103.453812	-11.853955	15.59622	100.067772	37.525375	-10.242167	107.716667	38.997814	41.388168	103.495598	38.2615945	15.5730005	105.6061325	-61.9695045	15.6194395	94.5294115
-3.595869	-9.652415	103.251579	-12.069494	15.58244	100.184776	37.183937	-10.528379	107.530762	38.871849	41.132851	103.552498	38.027893	15.302236	105.54163	-62.166881	15.862644	94.827922
-5.469361	-9.817306	103.086319	-12.255505	15.5561	100.342026	36.868877	-10.824073	107.366028	38.77726	40.871387	103.66745	37.8230685	15.023657	105.516739	-62.3340785	16.088543	95.167313
-7.397547	-9.996551	102.892998	-12.40827	15.505597	100.491096	36.590214	-11.103823	107.200897	38.700874	40.611179	103.79068	37.645544	14.753678	105.4957885	-62.462084	16.257516	95.4864035
-9.385242	-10.070707	102.723549	-12.525532	15.458048	100.674995	36.363422	-11.343891	107.026527	38.647678	40.381672	103.913033	37.50555	14.5188905	105.46978	-62.556614	16.3972055	95.88021
-11.407413	-10.051899	102.705193	-12.614526	15.512243	100.937775	36.1605	-11.541518	106.851997	38.636581	40.201622	103.944672	37.3985405	14.330052	105.3983345	-62.6275925	16.694434	96.4772155
-14.562789	-9.969106	103.128708	-12.69717	15.709225	101.45929	35.921783	-11.759269	106.893585	38.692436	39.978298	103.679428	37.3071095	14.1095145	105.2865065	-62.7014495	17.3089355	97.6320735
-16.797417	-9.802895	103.660812	-12.769337	15.89107	101.850128	35.776653	-11.857195	107.074394	38.72673	39.829399	103.403839	37.2516915	13.986102	105.2391165	-62.7903655	17.796038	98.4611395
-18.972801	-9.600523	104.234955	-12.849572	16.038202	102.259361	35.588081	-11.96281	107.271721	38.709412	39.6576	103.063873	37.1487465	13.847395	105.167797	-62.8478905	18.229009	99.350925
-21.244141	-9.32023	104.761757	-12.973034	16.15513	102.653503	35.398857	-12.087724	107.354797	38.690754	39.52264	102.77494	37.0448055	13.717458	105.0648685	-62.9908735	18.592802	100.2421375
-23.471603	-9.015163	104.973312	-13.079301	16.223864	102.952873	35.231529	-12.135351	107.061707	38.652657	39.423782	102.418564	36.942093	13.6442155	104.7401355	-63.100695	18.8035125	101.1656105
-25.712353	-8.708416	105.060898	-13.112707	16.242609	103.125252	35.080441	-12.161662	106.212738	38.562401	39.406338	101.791046	36.821421	13.622338	104.001892	-63.046835	18.86288	102.248612
-27.852081	-8.375044	105.107239	-13.067226	16.294136	103.241562	34.992882	-12.06341	104.850555	38.423775	39.503159	100.949821	36.7083285	13.7198745	102.900188	-62.8427805	18.8683975	103.582936
-30.988991	-7.76945	105.707039	-12.847185	16.503393	103.592072	34.932812	-11.665876	102.510872	38.147282	39.933472	99.401817	36.540047	14.133798	100.9563445	-62.234417	18.872988	106.2277995
-33.006981	-7.322852	106.494759	-12.704442	16.658321	103.984833	34.851303	-11.366573	101.092896	37.892345	40.201439	98.444832	36.371824	14.417433	99.768864	-61.780708	18.899209	108.200802
-34.920006	-6.889386	107.640854	-12.606105	16.761627	104.514549	34.668968	-11.127558	100.025833	37.64735	40.378326	97.605171	36.158159	14.625384	98.815502	-61.370369	18.89787	110.213596
-36.761265	-6.422852	109.086678	-12.570189	16.880079	105.184517	34.448795	-11.022028	99.312485	37.34404	40.450623	96.933319	35.8964175	14.7142975	98.122902	-61.0367955	19.0458605	112.246132
-38.516212	-5.972482	110.775269	-12.614928	16.982882	105.954956	34.157417	-11.013861	98.982178	37.073681	40.436005	96.357849	35.615549	14.711072	97.6700135	-60.845405	19.254692	114.2398985
-40.135326	-5.511437	112.320923	-12.708172	17.060181	106.620979	33.823997	-11.080139	98.816673	36.787544	40.398918	95.871292	35.3057705	14.6593895	97.3439825	-60.7221145	19.4609725	115.8979755
-41.658932	-5.040285	113.487793	-12.815354	17.080038	107.056786	33.543621	-11.108323	98.661682	36.511776	40.378578	95.453072	35.0276985	14.6351275	97.057377	-60.6584065	19.5249485	117.056195
-43.781891	-4.372097	114.195404	-12.957687	17.048567	107.050667	33.287563	-11.066211	98.161423	36.139194	40.443699	94.859093	34.7133785	14.688744	96.510258	-60.6287525	19.40839	117.591076
-45.117489	-3.935385	114.117813	-13.079098	17.011784	106.747505	33.134094	-11.019877	97.734604	35.98344	40.516205	94.476982	34.558767	14.748164	96.105793	-60.716963	19.275404	117.389217
-46.296265	-3.466598	114.099838	-13.226922	17.012554	106.495354	32.898842	-11.012546	97.285568	35.841793	40.53537	94.077644	34.3703175	14.761412	95.681606	-60.8241615	19.263696	117.309102
-47.185932	-2.930367	114.308533	-13.369658	17.127295	106.335983	32.593994	-10.999128	96.863411	35.63916	40.548	93.688736	34.116577	14.774436	95.2760735	-60.855893	19.480154	117.3958925
-47.709221	-2.277764	114.563248	-13.520105	17.213083	106.282387	32.313072	-10.960366	96.536827	35.432564	40.61124	93.421867	33.872818	14.825437	94.979347	-60.913028	19.600729	117.585427
-48.42527	-1.841748	114.659821	-13.632089	17.282078	106.209961	32.141697	-10.851069	96.27298	35.28429	40.703587	93.295441	33.7129935	14.926259	94.7842105	-60.9771715	19.637897	117.6357115
-48.865173	-1.077592	114.374008	-13.713138	17.337467	106.087814	32.06773	-10.730045	96.004013	35.180477	40.834763	93.328979	33.6241035	15.052359	94.666496	-61.0503795	19.622575	117.509132
-49.579819	-0.624222	114.049065	-13.84943	17.479761	105.909561	31.969067	-10.503854	95.787964	35.091774	41.072273	93.528015	33.5304205	15.2842095	94.6579895	-61.2292805	19.6753125	117.1611325
-49.784832	0.051051	113.853523	-13.929148	17.675791	105.869652	31.91016	-10.395905	95.83432	35.068192	41.186165	93.642998	33.489176	15.39513	94.738659	-61.347472	19.956452	117.000645
-50.020939	0.902124	113.639435	-14.029643	17.868599	105.888008	31.83136	-10.315355	95.981323	35.08345	41.253849	93.789719	33.457405	15.469247	94.885521	-61.516691	20.267951	116.890495
-49.794243	1.666022	113.506783	-14.088705	17.976261	105.950569	31.757217	-10.288275	96.184738	35.116463	41.273613	93.992737	33.43684	15.492669	95.0887375	-61.61425	20.459853	116.8124005
-49.461304	2.486588	113.271187	-14.15783	17.989584	106.001091	31.72419	-10.320255	96.38063	35.149513	41.250946	94.19809	33.4368515	15.4653455	95.28936	-61.7525115	20.5138225	116.712822
-49.026958	3.226655	112.76413	-14.222935	17.93778	105.932739	31.708866	-10.383566	96.54425	35.192867	41.234173	94.455971	33.4508665	15.4253035	95.5001105	-61.8967365	20.4502565	116.3653675
-48.591045	3.982877	111.756828	-14.346039	17.837324	105.592468	31.783121	-10.361366	96.614555	35.250313	41.282742	94.803932	33.516717	15.460688	95.7092435	-62.208795	20.21396	115.4756925
-47.641842	5.148597	109.011017	-14.641933	17.601898	104.362259	31.985086	-10.194182	96.413383	35.364632	41.492165	95.575188	33.674859	15.6489915	95.9942855	-62.958725	19.5548045	112.7302325
-46.806511	6.05171	107.122505	-14.83321	17.612932	103.429962	32.020351	-9.990568	96.333008	35.316769	41.609982	96.063675	33.66856	15.809707	96.1983415	-63.33498	19.416157	110.6615825
-46.1161	7.042696	105.829369	-15.015171	17.797419	102.803024	32.069279	-9.78718	96.520493	35.40028	41.616199	96.409134	33.7347795	15.9145095	96.4648135	-63.7651215	19.6803285	109.1412345
-45.142799	8.129176	105.101059	-15.105484	17.980324	102.570518	32.099979	-9.740855	97.08313	35.520538	41.551952	96.824745	33.8102585	15.9055485	96.9539375	-64.0212265	20.0550995	108.1870985
-44.042709	9.260345	104.733154	-15.119608	18.033566	102.682426	32.129631	-9.822451	98.052986	35.631611	41.358635	97.518936	33.880621	15.768092	97.785961	-64.119837	20.29904	107.578891
-42.977177	10.417733	104.440567	-15.200239	17.968184	102.931007	32.235012	-9.962199	99.423073	35.777267	41.111855	98.537506	34.0061395	15.574828	98.9802895	-64.4066175	20.36154	106.8817245
-41.797558	11.588048	103.842751	-15.312677	17.794628	103.158501	32.402706	-10.257808	101.00106	35.877865	40.841663	100.008301	34.1402855	15.2919275	100.5046805	-64.7656395	20.2973285	105.8123215
-40.068226	13.199101	102.100266	-15.560879	17.171051	103.022659	32.696449	-10.652694	103.265289	35.952187	40.412544	102.92318	34.324318	14.879925	103.0942345	-65.446076	19.462177	102.9510835
-38.916092	14.323062	100.446068	-15.708325	16.725393	102.528023	32.912849	-10.830276	104.319061	36.100609	40.379543	105.000626	34.506729	14.7746335	104.6598435	-65.923379	18.6761525	100.3962025
-37.874798	15.540062	98.956284	-15.683879	16.518787	101.842758	33.207165	-10.886239	105.043411	36.258873	40.524658	106.597328	34.733019	14.8192095	105.8203695	-66.100777	18.2183645	97.8651465
-36.764656	16.853731	98.059593	-15.302908	16.618752	101.319252	33.718159	-10.734574	105.19236	36.648182	40.818401	107.062004	35.1831705	15.0419135	106.127182	-65.7889865	18.1955905	96.511322
-35.794216	18.31818	97.823601	-14.600748	16.953894	101.018562	34.342976	-10.401884	104.770836	37.206936	41.158611	106.561707	35.774956	15.3783635	105.6662715	-64.976452	18.5294245	96.3708525
-34.909405	19.776777	98.088882	-13.821541	17.324322	100.947464	34.958782	-10.12655	104.085831	37.951229	41.46825	105.614128	36.4550055	15.67085	104.8499795	-64.0980875	18.977794	97.0449485
-34.15979	21.232914	98.796692	-13.092635	17.709637	101.157852	35.463009	-9.940434	103.161606	38.626083	41.657333	104.403236	37.044546	15.8584495	103.782421	-63.229816	19.5608245	98.533283
-33.320114	23.476923	100.879799	-12.279043	18.139788	102.000771	35.862862	-9.601137	101.341751	39.201015	41.892902	102.137901	37.5319385	16.1458825	101.739826	-62.0900245	20.1336935	102.261716
-32.878319	24.930582	102.819908	-11.911407	18.283411	103.027222	35.92635	-9.391748	100.2033	39.264664	42.07769	100.987854	37.595507	16.342971	100.595577	-61.418321	20.223851	105.458867
-32.372234	26.363949	104.797997	-11.711893	18.355356	104.163017	35.814823	-9.187125	99.380569	39.138187	42.245655	100.303566	37.476505	16.529265	99.8420675	-60.900291	20.181447	108.4839665
-31.957605	27.778044	106.572678	-11.641947	18.417686	105.232658	35.608994	-8.944929	98.688171	38.966503	42.40979	99.958839	37.2877485	16.7324305	99.323505	-60.5716425	20.1029415	111.141811
-31.511805	29.219866	107.91626	-11.660695	18.53311	106.053802	35.25684	-8.495898	98.354218	38.741302	42.647884	99.898354	36.999071	17.075993	99.126286	-60.320461	19.990227	112.981318
-30.978533	30.63015	108.734558	-11.723884	18.729399	106.541977	35.165409	-8.33777	97.801743	38.635311	42.981865	100.004128	36.90036	17.3220475	98.9029355	-60.348128	20.1367505	114.1810185
-30.411942	32.132637	109.161354	-11.833679	19.005314	106.756653	34.995987	-7.937975	97.396667	38.473862	43.351181	100.24015	36.7349245	17.706603	98.8184085	-60.4022825	20.304025	114.6948975
-29.478628	34.340267	109.324715	-12.002364	19.395702	106.770515	34.863457	-7.40464	97.022552	38.367538	43.88942	100.645256	36.6154975	18.24239	98.833904	-60.6202255	20.549014	114.707126
-28.740788	35.766644	109.12149	-12.08529	19.644768	106.608643	34.816498	-7.107257	96.916145	38.308826	44.165802	100.877441	36.562662	18.5292725	98.896793	-60.733242	20.7602635	114.320493
-27.938976	37.194527	108.739029	-12.207635	19.840405	106.321037	34.845192	-6.864581	96.868187	38.303612	44.391476	101.1315	36.574402	18.7634475	98.9998435	-60.989672	20.9173625	113.6422305
-27.224123	38.552444	108.616318	-12.252047	19.927481	106.082214	34.895931	-6.678184	96.727737	38.286697	44.597366	101.327934	36.591314	18.959591	99.0278355	-61.095408	20.895371	113.1365925
-26.043442	39.712334	108.398804	-12.22716	19.940945	105.941483	34.94735	-6.525235	96.615692	38.209061	44.679497	101.454796	36.5782055	19.077131	99.035244	-61.0325255	20.804759	112.847722
-24.931564	40.949188	108.447777	-12.182035	19.967037	105.951073	34.987667	-6.409288	96.584633	38.160027	44.674648	101.790749	36.573847	19.13268	99.187691	-60.937917	20.801394	112.714455
-23.757994	42.085163	108.64785	-12.155463	20.001812	106.082474	35.135929	-6.355546	96.785614	38.212418	44.69973	102.431915	36.6741735	19.172092	99.6087645	-60.9850995	20.831532	112.5561835
-21.802435	43.735893	109.075233	-12.139563	20.106979	106.43177	35.331379	-6.210526	97.427216	38.424686	44.661255	103.987694	36.8780325	19.2253645	100.707455	-61.1571585	20.9885935	112.156085
-20.550589	44.774803	109.615959	-12.198167	20.143187	106.822571	35.4715	-6.142446	98.064247	38.60244	44.637222	105.328979	37.03697	19.247388	101.696613	-61.433304	21.038986	111.948529
-19.149807	45.797001	110.371796	-12.309665	20.261972	107.396935	35.604935	-6.009095	98.938431	38.800426	44.093288	106.93132	37.2026805	19.0420965	102.9348755	-61.8220105	21.4818475	111.8589945
-17.750607	46.734447	111.232826	-12.408166	20.407337	108.150932	35.781372	-5.89178	99.943146	39.391514	44.597378	108.153061	37.586443	19.352799	104.0481035	-62.402775	21.461875	112.2537605
-16.150373	47.533779	111.980141	-12.494643	20.61174	108.889046	35.942726	-5.807841	101.045036	39.588501	44.700069	109.542641	37.7656135	19.446114	105.2938385	-62.7548995	21.777366	112.4842535
-14.596234	48.368599	112.583817	-12.546475	20.830191	109.584976	36.109745	-5.8022	102.223114	39.842323	44.780159	110.720314	37.976034	19.4889795	106.471714	-63.068984	22.1714025	112.698238
-13.098422	49.132828	113.231369	-12.565142	20.993374	110.264275	36.268623	-5.869108	103.375755	39.705528	44.931568	111.957657	37.9870755	19.53123	107.666706	-63.1173595	22.455518	112.861844
-10.654621	50.045311	114.260139	-12.539017	21.121784	111.20417	36.503376	-6.001371	104.933861	40.170528	44.876328	113.521507	38.336952	19.4374785	109.227684	-63.414986	22.8060895	113.180656
-9.007357	50.492786	115.015091	-12.536715	21.145567	111.666512	37.126137	-6.106609	105.499252	40.509846	44.859432	114.759003	38.8179915	19.3764115	110.1291275	-63.8914215	22.9147225	113.2038965
-7.433133	50.901539	115.925934	-12.522362	21.199736	111.957932	36.792995	-5.94806	106.218872	40.839508	44.872154	116.048897	38.8162515	19.462047	111.1338845	-63.8609755	22.937425	112.7819795
-5.878603	51.299103	116.832733	-12.523988	21.29553	112.18383	36.977097	-5.777407	106.611649	41.142159	44.964111	117.335739	39.059628	19.593352	111.973694	-64.107604	22.997708	112.393966
-4.354216	51.521156	117.81781	-12.529509	21.477701	112.396217	37.17057	-5.502612	106.868889	41.442711	45.096874	118.609764	39.3066405	19.797131	112.7393265	-64.3656585	23.158271	112.0531075
-2.484874	51.498795	118.628677	-12.49808	21.656952	112.635513	37.407215	-5.167139	106.977486	41.685051	45.230171	119.793655	39.546133	20.031516	113.3855705	-64.542293	23.282388	111.8854555
-1.259022	51.636566	119.847473	-12.47591	21.826323	112.889648	37.535484	-4.769173	107.223846	41.947201	45.267895	120.949127	39.7413425	20.249361	114.0864865	-64.6931625	23.403285	111.6928095
1.194693	51.180122	121.201302	-12.303875	22.000662	113.268875	38.041973	-4.570462	107.131371	42.817146	45.170448	122.310486	40.4295595	20.299993	114.7209285	-65.0373095	23.701331	111.8168215
2.560921	50.868481	121.991409	-12.144914	22.110304	113.457382	38.178024	-4.312629	107.352814	43.045948	45.182224	123.166481	40.611986	20.4347975	115.2596475	-64.901814	23.7858105	111.6551165
4.01991	50.373035	122.506783	-11.984647	22.274174	113.588715	38.38731	-4.037242	107.41185	43.275539	45.253094	123.876175	40.8314245	20.607926	115.6440125	-64.8007185	23.940422	111.5334175
5.013036	49.892033	122.935928	-11.794367	22.41338	113.624527	38.687164	-3.911908	107.514954	43.395676	45.344883	124.385559	41.04142	20.7164875	115.9502565	-64.630154	24.1102725	111.2987975
6.351374	49.18671	123.009254	-11.702812	22.666628	113.727066	38.938072	-3.686406	107.642616	43.477436	45.530636	124.775101	41.207754	20.922115	116.2088585	-64.613378	24.411141	111.2452735
7.928873	48.221016	122.760986	-11.603377	22.794041	113.782974	39.123196	-3.475477	107.8871	43.487091	45.705299	124.975647	41.3051435	21.114911	116.4313735	-64.5118975	24.473171	111.1345745
9.253224	47.273445	122.472336	-11.52443	22.836363	113.895645	39.291042	-3.427065	108.20845	43.482773	45.864452	125.039764	41.3869075	21.2186935	116.624107	-64.4357675	24.4540325	111.167183
10.903418	45.337654	121.936623	-11.506299	22.805101	114.164474	39.521561	-3.538071	109.088158	43.425411	46.035057	125.040863	41.473486	21.248493	117.0645105	-64.486084	24.361709	111.2644375
12.044333	43.890652	121.536934	-11.452527	22.67392	114.346756	39.716766	-3.74023	109.915901	43.416401	46.140808	124.972519	41.5665835	21.200289	117.44421	-64.4716375	24.147551	111.249302
13.124342	42.268501	121.014534	-11.411695	22.513124	114.539146	39.934608	-3.941767	110.889366	43.307838	46.233662	124.670876	41.621223	21.1459475	117.780121	-64.444613	23.8803005	111.298171
13.760577	40.739727	120.512199	-11.40969	22.441357	114.641808	40.137245	-4.073888	111.932358	43.211018	46.363483	124.110863	41.6741315	21.1447975	118.0216105	-64.4935115	23.7379165	111.2620055
14.805911	38.86005	119.671967	-11.325969	22.317659	114.647141	40.377922	-4.241406	112.920464	43.159561	46.472649	123.309067	41.7687415	21.1156215	118.1147655	-64.4206795	23.5196965	111.1795165
15.821311	36.960007	118.833313	-11.196541	22.123194	114.584038	40.605694	-4.551364	113.779686	43.075855	46.505951	122.381554	41.8407745	20.9772935	118.08062	-64.2338565	23.2690945	111.087456
16.762394	34.814896	118.121269	-11.065386	21.836485	114.456963	40.781284	-4.828777	114.731552	43.015987	46.383335	121.465446	41.8986355	20.777279	118.098499	-64.0294075	22.895691	110.815427
18.036785	31.557148	117.480728	-10.953406	21.325851	114.338531	40.934078	-5.380867	116.41674	42.581356	46.212471	120.59668	41.757717	20.415802	118.50671	-63.664529	22.2359	110.170352
18.788834	29.265673	117.448547	-10.971431	20.895851	114.275536	40.983292	-5.756588	117.52813	42.551075	45.900543	120.202362	41.7671835	20.0719775	118.865246	-63.7100455	21.7197245	109.685826
19.423737	27.103451	117.536079	-11.040954	20.430691	114.151558	40.937656	-6.129509	118.534592	42.526268	45.558788	119.976334	41.731962	19.7146395	119.255463	-63.81387	21.1467425	109.047653
19.985725	24.881168	117.709686	-11.156761	20.012892	113.98468	40.858826	-6.483989	119.24913	42.494507	45.246025	119.919327	41.6766665	19.381018	119.5842285	-63.9901885	20.644766	108.3851315
20.49819	22.834455	117.796097	-11.221499	19.656996	113.747749	40.800114	-6.754158	119.640038	42.423779	44.975426	119.822433	41.6119465	19.110634	119.7312355	-64.0549445	20.203358	107.7642625
20.918133	20.785688	117.781342	-11.145837	19.355074	113.469757	40.768711	-6.878589	119.805435	42.349091	44.757515	119.559166	41.558901	18.939463	119.6823005	-63.850575	19.770685	107.2572135
21.354021	18.844213	117.640999	-11.072612	19.1546	113.290573	40.763725	-7.01354	119.687119	42.340912	44.56123	119.251038	41.5523185	18.773845	119.4690785	-63.6975425	19.535355	107.1120675
21.898237	16.041677	117.381096	-10.957747	18.909042	113.171722	40.839111	-7.227658	119.32106	42.430305	44.146862	118.73735	41.634708	18.459602	119.029205	-63.550202	19.358482	107.314239
22.217142	14.222839	117.220581	-10.708647	18.707869	113.100883	40.929806	-7.335323	119.178101	42.582737	43.811806	118.362961	41.7562715	18.2382415	118.770531	-63.1735655	19.1774965	107.431235
22.469179	12.570909	117.180481	-10.4282	18.490982	113.086403	41.105988	-7.530921	119.136787	42.776962	43.478565	118.084335	41.941475	17.973822	118.610561	-62.797875	19.008142	107.562245
22.678329	10.774705	117.237411	-10.122718	18.203444	113.115013	41.321781	-7.799701	119.273865	43.084915	43.070019	117.785706	42.203348	17.635159	118.5297855	-62.448784	18.771729	107.7002405
22.821423	9.129898	117.37207	-9.781969	17.875525	113.088676	41.530312	-8.131895	119.529678	43.401306	42.637497	117.676903	42.465809	17.252801	118.6032905	-62.029747	18.498249	107.5740615
22.89374	7.621134	117.515007	-9.376254	17.451857	112.89724	41.767643	-8.512915	119.808136	43.698662	42.198761	117.62841	42.7331525	16.842923	118.718273	-61.4856605	18.060791	107.076207
22.893833	6.070794	117.631409	-9.059656	17.058846	112.72345	41.961674	-8.88366	120.106468	44.007172	41.739403	117.484093	42.984423	16.4278715	118.7952805	-61.103735	17.6898205	106.6516195
22.837114	3.835962	117.660774	-8.685809	16.48012	112.407875	42.174824	-9.425543	120.409309	44.30027	41.159657	117.15155	43.237547	15.867057	118.7804295	-60.609165	17.093183	106.0353205
22.672586	2.546971	117.635086	-8.49483	16.113712	112.163124	42.266556	-9.728686	120.544968	44.383617	40.811638	116.75061	43.3250865	15.541476	118.647789	-60.3147465	16.685948	105.678459
22.450844	1.355558	117.602814	-8.3957	15.809422	111.950661	42.28426	-9.97448	120.612061	44.427284	40.507538	116.295753	43.355772	15.266529	118.453907	-60.147172	16.352315	105.447415
22.077965	0.303029	117.585815	-8.313334	15.504521	111.792076	42.225971	-10.249111	120.689301	44.424271	40.127163	115.84787	43.325121	14.939026	118.2685855	-59.951789	16.070016	105.3155665
21.720966	-0.804802	117.590141	-8.25511	15.183345	111.757347	42.180183	-10.553676	120.811371	44.41428	39.708755	115.443527	43.2972315	14.5775395	118.127449	-59.8074515	15.7891505	105.387245
21.590584	-1.856463	117.525124	-8.191333	14.880848	111.848236	42.171284	-10.841452	120.91217	44.411472	39.374725	115.319	43.291378	14.2666365	118.115585	-59.674044	15.4950595	105.580887
20.782183	-2.48582	117.734566	-8.136867	14.573198	111.957848	42.202297	-11.115371	120.995354	44.381405	39.120899	115.330978	43.291851	14.002764	118.163166	-59.565585	15.143632	105.75253
19.900789	-3.485936	117.660095	-8.032338	14.207246	111.94117	42.277298	-11.42815	121.014511	44.405155	38.784428	115.441658	43.3412265	13.678139	118.2280845	-59.4059025	14.736353	105.6542555
19.245958	-4.032571	117.416908	-7.933944	13.995173	111.705269	42.309425	-11.609877	120.923767	44.470959	38.635601	115.624664	43.390192	13.512862	118.2742155	-59.25808	14.477484	105.1363225
18.864208	-4.6631	116.841278	-7.825816	13.801767	111.330093	42.34922	-11.796411	120.769211	44.523911	38.506718	115.856186	43.4365655	13.3551535	118.3126985	-59.0881975	14.2483805	104.3474875
17.718071	-4.864324	116.581223	-7.701491	13.635065	110.927162	42.427536	-11.960638	120.577492	44.616417	38.405209	116.087959	43.5219765	13.2222855	118.3327255	-58.9249585	14.0478445	103.5215985
16.836756	-5.190876	116.069839	-7.567524	13.507549	110.576332	42.564114	-12.093502	120.306267	44.671803	38.372608	116.267517	43.6179585	13.139553	118.286892	-58.7530065	13.875545	102.865772
15.850876	-5.400839	115.570808	-7.450715	13.463937	110.285332	42.756935	-12.190388	119.882942	44.717884	38.443691	116.312424	43.7374095	13.1266515	118.097683	-58.6388395	13.8012225	102.472981
14.774318	-5.529263	114.967537	-7.347343	13.48354	110.026741	43.0061	-12.255127	119.349014	44.821911	38.592758	116.052734	43.9140055	13.1688155	117.700874	-58.6086915	13.7982645	102.352608
13.050418	-5.647906	113.64653	-7.256693	13.71349	109.393784	43.314041	-12.261641	117.853615	44.733871	39.016361	115.067398	44.023956	13.37736	116.4605065	-58.537342	14.04962	102.3270615
11.807774	-5.615809	112.242683	-7.270352	13.955315	108.66436	43.364243	-12.091908	116.126862	44.663574	39.28442	113.792648	44.0139085	13.596256	114.959755	-58.5546125	14.314374	102.368965
10.51818	-5.547414	110.406044	-7.252974	14.282729	107.624992	43.271114	-11.789122	114.000305	44.493706	39.547894	112.123146	43.88241	13.879386	113.0617255	-58.388358	14.686072	102.1882585
9.17175	-5.459193	108.434212	-7.285127	14.62877	106.504715	43.181656	-11.485023	111.496368	44.361862	39.91526	110.360512	43.771759	14.2151185	110.92844	-58.342013	15.0424215	102.08099
7.745975	-5.344533	106.328308	-7.311883	15.008318	105.238914	43.005527	-11.076935	108.772324	44.236599	40.377487	108.283318	43.621063	14.650276	108.527821	-58.244829	15.36636	101.950007
6.31532	-5.20768	104.120003	-7.353642	15.462978	103.844002	42.789341	-10.54767	105.926094	43.9534	40.921543	106.103424	43.3713705	15.1869365	106.014759	-58.0786545	15.7390195	101.673245
4.854597	-5.06577	102.099434	-7.366982	15.945019	102.501694	42.546654	-9.929325	103.319969	43.575741	41.517902	104.123398	43.0611975	15.7942885	103.7216835	-57.7951615	16.0957495	101.2817045
2.591448	-4.907083	99.880432	-7.449039	16.647686	100.951981	42.394081	-9.059489	100.557373	43.126125	42.44582	102.255669	42.760103	16.6931655	101.406521	-57.658181	16.6022065	100.497441
1.132561	-4.942205	98.785095	-7.540212	17.02063	100.115219	42.273083	-8.613058	99.36982	42.921696	42.919727	101.493881	42.5973895	17.1533345	100.4318505	-57.6778135	16.8879255	99.7985875
-0.368614	-5.038907	97.846466	-7.630385	17.29174	99.286362	42.147499	-8.303266	98.596397	42.683678	43.196617	100.881279	42.4155885	17.4466755	99.738838	-57.6763585	17.1368045	98.833886
-1.880325	-5.251187	96.971764	-7.710109	17.436146	98.509499	42.04055	-8.189819	98.053993	42.517166	43.297928	100.379547	42.278858	17.5540545	99.21677	-57.699076	17.3182375	97.802228
-3.347182	-5.559662	96.251854	-7.770406	17.495098	97.761826	41.957115	-8.205434	97.658096	42.441353	43.307419	99.844757	42.199234	17.5509925	98.7514265	-57.740046	17.4392035	96.7722255
-4.85287	-5.926007	95.602348	-7.789341	17.47571	97.027901	41.828053	-8.276097	97.280495	42.383377	43.200874	99.115738	42.105715	17.4623885	98.1981165	-57.684397	17.4890315	95.8576855
-6.359077	-6.382179	95.034012	-7.778896	17.373102	96.312767	41.779739	-8.483246	96.78154	42.358524	43.017086	98.165825	42.0691315	17.26692	97.4736825	-57.6269235	17.479284	95.1518515
-8.602458	-7.190511	94.207748	-7.794653	17.128456	95.222916	41.691051	-8.929537	95.809731	42.287235	42.586609	96.400269	41.989143	16.828536	96.105	-57.578449	17.428376	94.340832
-10.141318	-7.741676	93.652077	-7.853259	16.8964	94.505219	41.461159	-9.220737	95.175102	42.190498	42.212948	95.264809	41.8258285	16.4961055	95.2199555	-57.5323465	17.2966945	93.7904825
-11.669968	-8.387222	93.226913	-7.98656	16.64065	93.947884	41.219662	-9.597691	94.645325	42.069141	41.84293	94.492188	41.6444015	16.1226195	94.5687565	-57.6175215	17.1586805	93.3270115
-13.225455	-8.995633	92.975136	-8.21586	16.406303	93.673393	40.896408	-9.987278	94.493225	41.93227	41.470657	94.249992	41.414339	15.7416895	94.3716085	-57.846059	17.0709165	92.9751775
-14.820836	-9.635641	93.042236	-8.488085	16.242992	93.723625	40.540661	-10.336147	94.82766	41.806583	41.105194	94.489357	41.173622	15.3845235	94.6585085	-58.149792	17.1014605	92.7887415
-16.396244	-10.245149	93.354248	-8.793397	16.149931	94.016655	40.254265	-10.694448	95.468735	41.69651	40.816109	95.075989	40.9753875	15.0608305	95.272362	-58.5621815	17.2390315	92.760948
-17.997978	-10.852937	93.829651	-9.069284	16.12821	94.446053	39.909058	-10.957878	96.407997	41.602779	40.565285	95.818047	40.7559185	14.8037035	96.113022	-58.8944865	17.4527165	92.779084
-20.38311	-11.698953	94.790901	-9.368011	16.160967	95.214996	39.531338	-11.341364	97.950233	41.551025	40.226574	96.753242	40.5411815	14.442605	97.3517375	-59.2772035	17.879329	93.0782545
-21.916039	-12.302594	95.593224	-9.489621	16.176311	95.685287	39.268753	-11.582123	98.974098	41.541439	39.885868	96.995308	40.405096	14.1518725	97.984703	-59.384338	18.2007495	93.385871
-23.512939	-12.853928	96.440109	-9.56849	16.097647	96.126968	39.016026	-11.933813	99.840477	41.560909	39.469238	97.069199	40.2884675	13.7677125	98.454838	-59.4254475	18.4275815	93.799098
-25.075171	-13.413468	97.279449	-9.615712	15.888143	96.529884	38.784874	-12.364509	100.595978	41.553131	38.926392	97.119019	40.1690025	13.2809415	98.8574985	-59.4004265	18.4953445	94.2022695
-26.652721	-13.987369	98.057617	-9.653872	15.614641	96.917816	38.579838	-12.845267	101.307449	41.590374	38.376015	97.125664	40.085106	12.765374	99.2165565	-59.39285	18.463908	94.6190755
-28.264734	-14.510923	98.749962	-9.69978	15.239882	97.286659	38.390995	-13.386311	101.90184	41.60078	37.785633	97.215027	39.9958875	12.199661	99.5584335	-59.3954475	18.280103	95.0148845
-29.85565	-14.965461	99.326431	-9.765807	14.86828	97.612869	38.221161	-13.915094	102.346504	41.637108	37.187107	97.310516	39.9291345	11.6360065	99.82851	-59.4607485	18.1005535	95.397228
-32.157787	-15.508537	99.944321	-9.854059	14.333527	98.019501	37.959591	-14.551369	102.649567	41.608036	36.54076	97.380585	39.7838135	10.9946955	100.015076	-59.4919315	17.6723585	96.023926
-33.854862	-15.778179	100.221802	-9.885987	14.121789	98.24688	37.862915	-14.776285	102.674393	41.513546	36.319874	97.353409	39.6882305	10.7717945	100.013901	-59.4602045	17.4717835	96.479859
-34.406906	-14.891661	100.364197	-9.926398	14.014347	98.491745	37.796646	-14.854905	102.569618	41.443592	36.265717	97.269867	39.620119	10.705406	99.9197425	-59.472915	17.323288	97.0637475
-34.903835	-13.973014	100.632439	-9.962948	13.991141	98.711441	37.747261	-14.822819	102.360985	41.348965	36.270214	97.113991	39.548113	10.7236975	99.737488	-59.474009	17.2585845	97.685394
-35.575928	-13.004904	100.760994	-9.996745	14.021232	98.884163	37.692146	-14.754307	102.048149	41.247623	36.345119	96.823303	39.4698845	10.795406	99.435726	-59.4633745	17.247058	98.3326
-36.248932	-11.89811	100.919136	-10.064672	14.098473	98.998276	37.610291	-14.649998	101.665649	41.167648	36.456448	96.463791	39.3889695	10.903225	99.06472	-59.5183135	17.293721	98.931832
-36.872959	-10.74483	101.00943	-10.151603	14.156233	99.052132	37.505524	-14.547023	101.269363	40.994297	36.559719	96.093323	39.2499105	11.006348	98.681343	-59.5531165	17.306118	99.422921
-37.831623	-8.841931	101.049675	-10.353349	14.279234	99.187859	37.304485	-14.362076	100.808586	40.643085	36.830433	95.852425	38.973785	11.2341785	98.3305055	-59.680483	17.3242895	100.0452125
-38.493774	-7.458313	101.095406	-10.525921	14.356825	99.390182	37.187355	-14.188414	100.571716	40.400909	37.048069	95.9963	38.794132	11.4298275	98.284008	-59.845974	17.2838225	100.496356
-39.158051	-6.061432	101.230766	-10.692131	14.463589	99.684898	37.109127	-13.945582	100.31073	40.134819	37.34515	96.29155	38.621973	11.699784	98.30114	-60.006235	17.227394	101.068656
-39.6586	-4.773289	101.366951	-10.843017	14.622	100.038788	37.056747	-13.600375	100.093826	39.862148	37.730793	96.682449	38.4594475	12.065209	98.3881375	-60.1454815	17.178791	101.6894385
-40.470501	-2.9544	101.5028	-11.017941	14.88319	100.40023	37.051929	-13.1516	99.853081	39.577663	38.233711	97.180336	38.314796	12.5410555	98.5167085	-60.350678	17.2253245	102.2837515
-41.178829	-1.315148	101.519249	-11.22138	15.219596	100.726166	37.048294	-12.544693	99.560898	39.302193	38.84745	97.74633	38.1752435	13.1513785	98.653614	-60.6180035	17.2878135	102.798718
-41.687454	0.38372	101.605156	-11.392708	15.644879	100.98262	37.038124	-11.876261	99.072029	39.062767	39.51189	98.225365	38.0504455	13.8178145	98.648697	-60.8358615	17.4719435	103.316543
-42.626743	3.003093	101.601883	-11.642652	16.414932	101.104446	36.911854	-10.770866	97.74514	38.80003	40.623753	98.388763	37.855942	14.9264435	98.0669515	-61.141246	17.9034205	104.1419405
-43.211987	4.791724	101.497314	-11.77695	17.010412	100.909172	36.770603	-9.939355	96.482887	38.612373	41.450813	98.063866	37.691488	15.755729	97.2733765	-61.245388	18.265095	104.5449675
-43.74921	6.581035	101.274231	-11.86603	17.63953	100.482368	36.598763	-8.978443	94.997391	38.404613	42.312004	97.439423	37.501688	16.6667805	96.218407	-61.233748	18.6122795	104.746329
-44.246014	8.272441	101.017509	-11.929793	18.234943	99.838692	36.439793	-8.088459	93.194855	38.16259	43.153996	96.521477	37.3011915	17.5327685	94.858166	-61.1607775	18.9371175	104.819218
-44.756454	9.954211	100.588783	-12.017027	18.79689	99.069664	36.226803	-7.243587	91.430099	37.90123	43.905891	95.525864	37.0640165	18.331152	93.4779815	-61.0980705	19.262628	104.6613465
-45.118835	11.569739	100.0998	-12.156909	19.31163	98.281013	36.027317	-6.504603	89.838593	37.687912	44.030907	94.785866	36.8576145	18.763152	92.3122295	-61.1714325	19.860108	104.2497965
-45.436127	13.084072	99.60247	-12.375453	19.752975	97.511147	35.797325	-5.85464	88.418808	37.426075	44.5956	93.991745	36.6117	19.37048	91.2052765	-61.362606	20.13547	103.8170175
-45.967876	15.220991	98.995354	-12.759994	20.361202	96.564987	35.388176	-5.066668	86.831314	36.932259	45.350014	92.952522	36.1602175	20.141673	89.891918	-61.6802055	20.580731	103.238056
-46.124096	16.491125	98.759537	-13.127929	20.692081	96.084244	35.091549	-4.670087	86.093918	36.542614	46.310184	92.29921	35.8170815	20.8200485	89.196564	-62.0729395	20.5641135	102.971924
-46.292641	17.651514	98.579491	-13.519464	20.93088	95.750717	34.745808	-4.348959	85.521011	36.151798	46.623394	91.84446	35.448803	21.1372175	88.6827355	-62.487731	20.7245425	102.8186985
-46.36264	18.719448	98.54615	-13.892701	21.125946	95.511589	34.379131	-4.098428	85.041603	35.727608	46.883286	91.413918	35.0533695	21.392429	88.2277605	-62.8387715	20.859463	102.7954175
-46.369019	19.698875	98.461472	-14.244469	21.257954	95.28054	34.038853	-3.9066	84.629021	35.318058	47.102711	90.943733	34.6784555	21.5980555	87.786377	-63.1673935	20.9178525	102.774703
-46.244423	20.594744	98.346687	-14.560358	21.345039	95.002167	33.741585	-3.781962	84.359322	34.947338	47.282742	90.460876	34.3444615	21.75039	87.410099	-63.4651775	20.939688	102.594235
-46.04253	21.464346	97.951965	-14.837268	21.449623	94.643692	33.529942	-3.7272	84.249207	34.659069	47.38512	90.02951	34.0945055	21.82896	87.1393585	-63.7690415	21.070286	102.1480255
-45.575054	22.631599	97.04068	-15.172012	21.473373	93.949005	33.290348	-3.647284	84.012009	34.350533	47.492695	89.577705	33.8204405	21.9227055	86.794857	-64.1644645	21.0240405	101.103153
-45.25705	23.328335	96.087608	-15.361433	21.451199	93.293747	33.225155	-3.553068	83.864578	34.154934	47.55645	89.487068	33.6900445	22.001691	86.675823	-64.4129105	20.900707	99.911671
-44.814632	23.983549	94.87571	-15.574995	21.472681	92.526817	33.247272	-3.429535	83.82032	33.919632	47.620476	89.668861	33.583452	22.0954705	86.7445905	-64.733442	20.8498915	98.3090435
-44.335129	24.622133	93.584984	-15.74395	21.535185	91.785866	33.31889	-3.328671	83.994713	33.687428	47.621296	89.933708	33.503159	22.1463125	86.9642105	-64.991059	20.9240575	96.6075215
-43.780624	25.20293	92.442253	-15.861389	21.604771	91.194244	33.351135	-3.35456	84.478661	33.487625	47.519424	90.067863	33.41938	22.082432	87.273262	-65.142158	21.12711	95.115226
-43.118076	25.747316	91.728958	-15.927848	21.612167	90.904648	33.357143	-3.572571	85.169327	33.442051	47.278534	90.059692	33.399597	21.8529815	87.6145095	-65.255293	21.3713525	94.1947865
-42.419003	26.194992	91.5168	-15.920923	21.458004	90.944466	33.32896	-3.966493	85.995132	33.498463	46.880993	90.104034	33.4137115	21.45725	88.049583	-65.2555575	21.458758	93.839349
-41.246387	26.713627	91.532318	-15.921741	20.884695	91.306396	33.237953	-4.694418	87.2845	33.687313	46.109966	90.76033	33.462633	20.707774	89.022415	-65.306115	21.061616	93.590377
-40.493263	27.011946	91.605148	-15.984734	20.482286	91.645714	33.197922	-5.175255	88.214989	33.668045	45.640205	91.328178	33.4329835	20.232475	89.7715835	-65.4024515	20.732097	93.5198445
-39.739113	27.361103	91.67234	-16.052414	20.119104	91.981789	33.168537	-5.58819	89.153198	33.679726	45.277554	91.775482	33.4241315	19.844682	90.46434	-65.5289595	20.393526	93.499238
-39.002644	27.718437	91.71022	-16.11516	19.829863	92.247192	33.166603	-5.932166	90.059006	33.691868	45.026772	92.103127	33.4292355	19.547303	91.0810665	-65.6595555	20.112423	93.4133175
-38.214321	28.095467	91.627678	-16.157467	19.583113	92.408173	33.204323	-6.242085	90.768211	33.658619	44.832413	92.290665	33.431471	19.295164	91.529438	-65.746405	19.871062	93.286908
-37.451874	28.496096	91.514137	-16.192249	19.356422	92.521805	33.198044	-6.48442	91.352386	33.65477	44.655525	92.385925	33.426407	19.0855525	91.8691555	-65.810905	19.6272915	93.1744545
-36.706398	28.945911	91.435448	-16.214653	19.116081	92.602898	33.170906	-6.727362	91.800125	33.658825	44.502789	92.447769	33.4148655	18.8877135	92.123947	-65.8441715	19.3444485	93.081849
-35.563515	29.759342	91.43515	-16.261625	18.818911	92.741486	33.095741	-7.019259	92.191429	33.672901	44.313293	92.482529	33.384321	18.647017	92.336979	-65.907571	18.990805	93.145993
-34.871284	30.35689	91.538765	-16.284288	18.649778	92.828537	33.029984	-7.180687	92.262993	33.69614	44.192604	92.418251	33.363062	18.5059585	92.340622	-65.931638	18.7935975	93.316452
-34.133369	31.029406	91.665497	-16.299864	18.530519	92.914139	32.918606	-7.272041	92.161537	33.669113	44.139236	92.36895	33.2938595	18.4335975	92.2652435	-65.8935875	18.6274405	93.5630345
-33.529411	31.726955	91.862701	-16.36145	18.468222	92.974747	32.786816	-7.284153	91.930725	33.643131	44.13583	92.351189	33.2149735	18.4258385	92.140957	-65.9378735	18.5106055	93.808537
-32.796829	32.526222	92.079071	-16.414474	18.426071	92.997177	32.644558	-7.239927	91.529747	33.584614	44.176899	92.416512	33.114586	18.468486	91.9731295	-65.943534	18.383656	94.0212245
-32.176815	33.335526	92.344749	-16.493078	18.357428	92.988586	32.483807	-7.136971	90.938484	33.473198	44.26297	92.616638	32.9785025	18.5629995	91.777561	-65.9646585	18.1518565	94.199611
-31.533409	34.153889	92.619339	-16.565798	18.312391	92.983589	32.315125	-6.962149	90.322968	33.363155	44.39027	92.918747	32.83914	18.7140605	91.6208575	-65.970736	17.9107215	94.3463205
-30.657604	35.475536	93.210968	-16.748411	18.417927	93.012222	32.099438	-6.626917	89.508972	33.17704	44.644585	93.435516	32.638239	19.008834	91.472244	-66.135061	17.82702	94.5522
-30.045599	36.379604	93.577744	-16.855799	18.559778	93.062904	31.951288	-6.314325	89.081589	33.034645	44.861073	93.715744	32.4929665	19.273374	91.3986665	-66.2045645	17.846182	94.7271415
-29.404854	37.261536	93.900902	-16.940107	18.764284	93.172974	31.862917	-6.033426	88.825676	32.913296	45.08033	93.970863	32.3881065	19.523452	91.3982695	-66.2683205	18.005116	94.9476785
-28.752106	38.1367	94.228516	-17.046106	19.036167	93.356049	31.762806	-5.799209	88.700676	32.804386	45.313705	94.20755	32.283596	19.757248	91.454113	-66.375808	18.315086	95.257985
-28.111288	38.979328	94.572655	-17.138803	19.248285	93.537827	31.645706	-5.622447	88.673981	32.709217	45.45396	94.363609	32.1774615	19.9157565	91.518795	-66.4550675	18.5808135	95.556859
-27.41465	39.766396	94.860878	-17.247557	19.338346	93.716827	31.487572	-5.575688	88.643509	32.643379	45.488804	94.509453	32.0654755	19.956558	91.576481	-66.5605895	18.720134	95.857173
-26.736065	40.504055	95.13533	-17.387127	19.382427	93.891541	31.313524	-5.60727	88.618782	32.566486	45.443764	94.659576	31.940005	19.918247	91.639179	-66.714259	18.846607	96.143903
-25.764708	41.487305	95.541992	-17.58729	19.332203	94.112106	31.057659	-5.722393	88.657951	32.46172	45.280014	94.893494	31.7596895	19.7788105	91.7757225	-66.9342695	18.8855955	96.4484895
-24.986021	42.085217	95.817337	-17.660526	19.247173	94.300034	30.930401	-5.834517	88.709381	32.440308	45.187569	95.045006	31.6853545	19.676526	91.8771935	-67.0064065	18.81782	96.7228745
-24.288486	42.651627	96.088867	-17.751064	19.193031	94.49794	30.825306	-5.908331	88.796761	32.368633	45.087124	95.300255	31.5969695	19.5893965	92.048508	-67.0990975	18.7966655	96.947372
-23.531355	43.209572	96.298027	-17.816767	19.159363	94.654594	30.763027	-5.961824	88.882973	32.331253	45.027203	95.520226	31.54714	19.5326895	92.2015995	-67.180674	18.7860365	97.1075885
-22.796841	43.680439	96.491203	-17.91069	19.175117	94.755829	30.676165	-5.961497	88.972939	32.279449	45.040012	95.801384	31.477807	19.5392575	92.3871615	-67.299187	18.8109765	97.1244965
-22.002966	44.165916	96.672844	-18.006006	19.211702	94.837761	30.57547	-5.92226	89.016243	32.235397	45.043053	96.047501	31.4054335	19.5603965	92.531872	-67.4174455	18.8630075	97.14365
-21.229343	44.590324	96.870468	-18.09387	19.282164	94.892471	30.533943	-5.815657	88.979134	32.161201	45.106716	96.297928	31.347572	19.6455295	92.638531	-67.535312	18.9187985	97.146411
-19.979086	45.16507	97.325371	-18.144566	19.441513	95.030304	30.492104	-5.432526	88.88237	32.06575	45.319466	96.745827	31.278927	19.94347	92.8140985	-67.568059	18.939556	97.2465095
-19.157707	45.49316	97.785599	-18.150423	19.603573	95.184891	30.586523	-4.983256	88.754723	31.992085	45.565899	97.160515	31.289304	20.2913215	92.957619	-67.59015	18.9158245	97.412163
-18.245144	45.793854	98.269798	-18.051083	19.792393	95.383492	30.817217	-4.724251	88.549294	31.95981	45.885662	97.599831	31.3885135	20.5807055	93.0745625	-67.4906795	19.0040805	97.6924215
-17.298668	46.028103	98.659363	-17.942558	20.098087	95.560333	31.054571	-4.342029	88.361488	31.948307	46.236565	97.978455	31.501439	20.947268	93.1699715	-67.386555	19.248906	97.9506945
-16.329395	46.23851	98.950867	-17.825411	20.433878	95.687279	31.192833	-3.924567	88.304482	31.982285	46.564926	98.284462	31.587559	21.3201795	93.294472	-67.238381	19.5475765	98.080086
-15.242422	46.328526	99.09552	-17.711054	20.770433	95.753464	31.31715	-3.637552	88.229805	32.103085	46.824707	98.539619	31.7101175	21.5935775	93.384712	-67.1322255	19.9472885	98.122216
-14.181593	46.358055	99.179993	-17.605467	21.055122	95.772781	31.398756	-3.440632	88.223351	32.251392	46.988121	98.732185	31.825074	21.7737445	93.477768	-67.036008	20.3364995	98.067794
-12.491261	46.188484	99.073944	-17.464499	21.362009	95.743393	31.507938	-3.302885	88.216652	32.485538	47.096077	98.805435	31.996738	21.896596	93.5110435	-66.925736	20.827422	97.9757425
-11.323743	45.967854	98.94017	-17.362595	21.450708	95.74099	31.542683	-3.305609	88.225098	32.618397	47.078758	98.74942	32.08054	21.8865745	93.487259	-66.80573	21.0148415	97.994721
-10.106956	45.578472	98.764893	-17.267006	21.408485	95.762856	31.647041	-3.411369	88.279785	32.729004	47.016834	98.679268	32.1880225	21.8027325	93.4795265	-66.7220345	21.0142375	98.0461855
-8.920923	45.127716	98.638481	-17.210253	21.346365	95.81813	31.691118	-3.443403	88.555786	32.768761	46.940441	98.628845	32.2299395	21.748519	93.5923155	-66.6504455	20.944211	98.0439445
-7.698856	44.473339	98.412132	-17.165398	21.241772	95.910629	31.87553	-3.65622	88.990929	32.803749	46.848087	98.62262	32.3396395	21.5959335	93.8067745	-66.6704355	20.8876105	98.0144835
-6.381804	43.821712	98.240448	-17.126131	21.089596	96.069946	31.987211	-3.798642	89.714424	32.853714	46.729939	98.682198	32.4204625	21.4656485	94.198311	-66.6727245	20.7135435	97.941581
-5.089145	43.122532	98.178452	-17.070599	20.895737	96.300385	32.174049	-4.03045	90.597748	32.924011	46.596863	98.830803	32.54903	21.2832065	94.7142755	-66.690228	20.5082675	97.8864945
-3.025551	41.899517	98.165024	-17.011749	20.597538	96.807007	32.592514	-4.493307	92.197975	33.021679	46.34444	99.330017	32.8070965	20.9255665	95.763996	-66.8305945	20.2695095	97.850018
-1.633154	40.981304	98.329018	-16.960413	20.332264	97.231026	32.813885	-4.72819	93.465172	33.071632	46.150772	99.854187	32.9427585	20.711291	96.6596795	-66.8635845	19.953237	97.8023725
-0.235054	40.049335	98.653107	-16.971321	20.084003	97.691879	33.120216	-5.062675	94.636948	33.134346	45.934452	100.495491	33.127281	20.4358885	97.5662195	-67.069923	19.7321175	97.8175385
1.20854	39.111851	99.003777	-16.990788	19.811693	98.119827	33.300186	-5.329172	95.789108	33.171764	45.689388	101.150322	33.235975	20.180108	98.469715	-67.217551	19.443278	97.769939
2.600812	38.104744	99.429634	-17.028315	19.536579	98.547447	33.422886	-5.600216	96.829575	33.203957	45.435619	101.77475	33.3134215	19.9177015	99.3021625	-67.3700515	19.1554565	97.7927315
3.993373	37.075687	99.852898	-17.062107	19.283583	98.958572	33.52948	-5.839134	97.908554	33.254032	45.174599	102.429512	33.391756	19.6677325	100.169033	-67.51597	18.8994335	97.748111
5.418216	36.078556	100.437569	-17.096558	19.087017	99.412415	33.68774	-6.02108	99.170242	33.318039	44.977356	103.23217	33.5028895	19.478138	101.201206	-67.6960055	18.695896	97.623624
7.411399	34.616676	101.794174	-17.126223	18.850731	100.250015	34.138268	-6.217368	101.653587	33.510014	44.830273	105.024971	33.824141	19.3064525	103.339279	-68.076587	18.3950095	97.160751
8.771868	33.71172	103.030731	-17.044968	18.712559	101.000175	34.603901	-6.33325	103.600815	33.728149	44.279144	106.599174	34.166025	18.972947	105.0999945	-68.255961	18.452171	96.9003555
9.991719	32.805	104.608383	-16.915224	18.555882	101.949982	35.17205	-6.488537	105.749336	34.085217	44.355537	108.369301	34.6286335	18.9335	107.0593185	-68.4590815	18.178264	96.8406455
11.10592	31.94293	106.370247	-16.73255	18.358364	103.071335	35.823296	-6.66551	108.156326	34.537766	45.038074	110.314919	35.180531	19.186282	109.2356225	-68.645631	17.530446	96.9070475
12.182752	31.174353	108.439064	-16.47707	18.166071	104.29705	36.428688	-6.80102	110.487572	35.045727	45.146511	112.384094	35.7372075	19.1727455	111.435833	-68.6913475	17.1593965	97.158267
13.173656	30.348986	110.402504	-16.27212	17.998095	105.526184	36.919827	-6.901237	112.72184	35.567543	45.183762	114.398346	36.243685	19.1412625	113.560093	-68.787925	16.8549275	97.492275
14.032783	29.617765	112.250351	-15.964554	17.822855	106.519234	37.274429	-7.001804	114.622429	36.064358	45.192032	116.226288	36.6693935	19.095114	115.4243585	-68.5985015	16.550596	97.6141095
15.122003	28.551123	114.365265	-15.579586	17.67565	107.80822	37.663315	-7.236539	116.752014	36.768566	45.076214	118.369698	37.2159405	18.9198375	117.560856	-68.3751125	16.4314625	98.055584
15.757815	27.901262	115.486191	-15.388415	17.63612	108.576271	37.826832	-7.416759	117.824493	37.250511	44.928093	119.375061	37.5386715	18.755667	118.599777	-68.3155015	16.516573	98.552765
16.245035	27.256437	116.405441	-15.246505	17.630033	109.234955	37.976883	-7.583838	118.554779	37.650047	44.754299	120.246269	37.813465	18.5852305	119.400524	-68.306475	16.6748355	99.069386
16.597057	26.618893	117.143333	-15.103724	17.622181	109.791695	38.080128	-7.717151	119.033394	37.99715	44.608765	120.970261	38.038639	18.445807	120.0018275	-68.246087	16.798555	99.5815625
16.795883	26.084173	117.698372	-14.991662	17.622786	110.25087	38.169231	-7.796803	119.317245	38.659672	44.371719	121.314369	38.4144515	18.287458	120.315807	-68.3977755	16.958114	100.185933
16.86865	25.589314	118.047668	-14.892899	17.691179	110.606339	38.247704	-7.797396	119.423904	38.807014	44.310524	121.674797	38.527359	18.256564	120.5493505	-68.313157	17.125794	100.6633275
16.829868	25.164631	118.213631	-14.830509	17.75794	110.902046	38.330231	-7.78406	119.374359	38.935043	44.257385	121.867844	38.632637	18.2366625	120.6211015	-68.293655	17.2792175	101.1829905
16.439142	24.494278	118.194092	-14.682412	17.840811	111.27375	38.44733	-7.790791	119.03846	39.140598	44.176819	121.983704	38.793964	18.193014	120.511082	-68.158788	17.488608	102.036418
16.016939	24.029203	117.985703	-14.54733	17.913347	111.470352	38.540333	-7.804721	118.624031	39.286705	44.120209	121.984146	38.913519	18.157744	120.3040885	-68.008179	17.66895	102.6366155
15.440861	23.546974	117.647957	-14.352615	17.985807	111.631203	38.647213	-7.82344	118.00563	39.488358	44.062435	121.867607	39.0677855	18.1194975	119.9366185	-67.7730155	17.8521165	103.3257875
14.799253	23.095205	117.186264	-14.148438	18.159698	111.724899	38.752785	-7.829019	117.178963	39.725349	44.037876	121.59462	39.239067	18.1044285	119.3867915	-67.535943	18.2149675	104.0630065
14.096154	22.552116	116.519455	-13.88166	18.407537	111.714485	38.823219	-7.82887	116.061317	39.508312	44.224747	121.303307	39.1657655	18.1979385	118.682312	-66.9290855	18.6171355	104.746658
13.29404	22.054142	115.553902	-13.580791	18.80168	111.622261	38.888123	-7.784355	114.439735	39.690159	44.322346	120.436546	39.289141	18.2689955	117.4381405	-66.450723	19.3343645	105.8063815
12.445063	21.646635	114.266586	-13.302104	19.442291	111.357704	38.811623	-7.551414	112.232445	39.861122	44.529884	119.041969	39.3363725	18.489235	115.637207	-65.9405805	20.395347	107.078201
11.125322	20.960859	111.455368	-12.853583	20.620472	110.343048	38.254227	-6.923962	108.142891	39.964546	44.953205	115.963234	39.1093865	19.0146215	112.0530625	-64.8165525	22.2263225	108.6330335
10.186073	20.459423	109.446213	-12.529452	21.300621	109.400467	37.837132	-6.557488	105.32621	40.091427	45.21949	113.472046	38.9642795	19.331001	109.399128	-64.0231835	23.270241	109.401806
9.245953	19.806549	107.585922	-12.200092	21.822176	108.403099	37.483727	-6.191791	102.890778	40.137733	45.47699	111.04895	38.81073	19.6425995	106.969864	-63.210914	24.0017525	109.836334
8.309114	18.944988	105.922272	-11.94631	22.123283	107.376984	37.20192	-5.89409	100.896599	40.12896	45.697361	108.79792	38.66544	19.9016355	104.8472595	-62.55806	24.3449305	109.9067085
7.420977	17.995981	104.427841	-11.77252	22.252815	106.285332	37.06601	-5.709784	99.26432	40.027637	45.938496	106.69706	38.5468235	20.114356	102.98069	-62.0918635	24.391274	109.589974
6.523218	16.969044	102.973854	-11.701824	22.252638	105.017708	37.0037	-5.607195	97.991882	39.737324	46.10527	104.732574	38.370512	20.2490375	101.362228	-61.77416	24.2562385	108.673188
5.676171	15.726964	101.584641	-11.791702	22.124828	103.636208	36.966881	-5.671697	97.048042	39.399586	46.140976	102.882027	38.1832335	20.2346395	99.9650345	-61.7666375	24.0150165	107.3073815
4.491693	13.730715	99.857674	-12.215325	21.686008	101.538597	36.70055	-6.019379	96.282944	38.853008	45.854317	100.66317	37.776779	19.917469	98.473057	-62.207429	23.454547	104.604137
3.72309	12.378566	98.802376	-12.684001	21.331608	100.189766	36.360493	-6.399889	95.993538	38.396282	45.518147	99.792137	37.3783875	19.559129	97.8928375	-62.7463895	23.104087	102.4866945
3.001161	10.914289	97.829834	-13.222027	21.062883	98.881966	35.873283	-6.81263	95.806007	38.043972	45.149044	99.217056	36.9586275	19.168207	97.5115315	-63.4026815	22.957559	100.2524005
2.251839	9.486817	96.989113	-13.729255	20.915676	97.735634	35.352428	-7.139774	95.651093	37.700108	44.891529	98.776176	36.526268	18.8758775	97.2136345	-63.984778	22.9554745	98.2576335
1.615646	8.150105	96.267311	-14.131344	20.922289	96.775696	34.909496	-7.332431	95.463684	37.40062	44.723095	98.307251	36.155058	18.695332	96.8854675	-64.417746	23.149246	96.6659245
1.073165	6.766632	95.676414	-14.400284	20.985163	96.029625	34.590263	-7.419393	95.237045	37.195389	44.688015	97.797783	35.892826	18.634311	96.517414	-64.693394	23.336015	95.541836
0.470948	5.467198	95.192131	-14.553502	21.112865	95.45916	34.40765	-7.434999	94.959175	37.076221	44.726105	97.280106	35.7419355	18.645553	96.1196405	-64.8489395	23.580177	94.7986795
-0.248788	3.521181	94.527687	-14.546344	21.28561	94.841095	34.275246	-7.393655	94.240395	37.049622	44.79369	96.440735	35.662434	18.7000175	95.340565	-64.755122	23.8712025	94.341625
-0.684139	2.141268	94.032425	-14.477168	21.340376	94.498207	34.267624	-7.382193	93.61187	37.109451	44.794048	95.852028	35.6885375	18.7059275	94.731949	-64.6428735	23.9748245	94.264465
-1.121049	0.845725	93.614594	-14.362166	21.338232	94.186493	34.247284	-7.351867	93.051331	37.19722	44.752102	95.415497	35.722252	18.7001175	94.233414	-64.446584	23.9763465	94.139572
-1.493713	-0.501565	93.188713	-14.23591	21.248419	93.877045	34.314625	-7.501234	92.661301	37.306145	44.667156	95.197624	35.810385	18.582961	93.9294625	-64.282205	23.913877	93.8246275
-1.838144	-1.951212	92.859528	-14.106653	21.038219	93.515549	34.474762	-7.701928	92.61795	37.470646	44.503819	95.190811	35.972704	18.4009455	93.9043805	-64.18601	23.6754925	93.1267175
-2.207568	-3.371344	92.735703	-13.85506	20.74571	93.183723	34.700428	-8.02194	93.049446	37.679012	44.25383	95.3787	36.18972	18.115945	94.214073	-63.89984	23.375475	92.153373
-2.504373	-4.798094	92.87648	-13.593666	20.349588	92.88765	35.038292	-8.525928	94.057503	37.939384	43.929245	95.765671	36.488838	17.7016585	94.911587	-63.67617	22.9975175	90.863713
-3.021892	-7.114559	93.962029	-13.025585	19.63023	92.836449	35.643585	-9.320534	96.861946	38.309879	43.198292	96.832253	36.976732	16.938879	96.8470995	-63.027902	22.321581	88.8257985
-3.45596	-8.594763	95.308556	-12.637483	19.037529	93.080894	36.146477	-9.832029	99.291382	38.643738	42.573563	97.881935	37.3951075	16.370767	98.5866585	-62.6700735	21.704291	87.5751295
-3.968966	-10.041783	96.880547	-12.225149	18.30574	93.539063	36.643158	-10.414667	101.844383	39.026928	41.885609	99.068314	37.835043	15.735471	100.4563485	-62.285341	20.876009	86.6217775
-4.551311	-11.511703	98.464401	-11.829545	17.413267	94.140533	37.072624	-11.111547	104.331436	39.481018	41.118259	100.278938	38.276821	15.003356	102.305187	-61.935911	19.823178	85.975879
-5.25135	-12.93874	99.709198	-11.520588	16.476761	94.770523	37.357475	-11.88796	106.302223	39.898697	40.296333	101.364342	38.628086	14.2041865	103.8332825	-61.669262	18.7493355	85.7077635
-6.081181	-14.204757	100.775055	-11.289804	15.635035	95.369293	37.523781	-12.620369	107.702278	40.258118	39.471634	101.949219	38.8909495	13.4256325	104.8257485	-61.4705575	17.8444375	85.9128375
-6.968816	-15.25376	101.619507	-11.128361	15.036492	95.911865	37.616592	-13.238602	108.549072	40.554607	38.80904	102.096436	39.0855995	12.785219	105.322754	-61.3423215	17.287765	86.500976
-8.564752	-16.607691	102.484596	-11.105398	14.61025	96.481773	37.622372	-13.732688	108.954979	40.699295	38.189865	101.560844	39.1608335	12.2285885	105.2579115	-61.3716295	16.9919115	87.7056345
-9.810988	-17.254652	102.852631	-11.224777	14.552773	96.791664	38.201416	-13.882831	108.441879	40.640797	38.01609	100.991013	39.4211065	12.0666295	104.716446	-61.8706605	17.0389165	88.866882
-11.046075	-17.722277	103.08094	-11.380257	14.573729	97.178612	37.536659	-14.012051	108.137177	40.499317	37.967052	100.396606	39.017988	11.9775005	104.2668915	-61.778502	17.1699575	90.0903325
-12.400309	-18.126144	103.161537	-11.522815	14.673275	97.581161	38.12075	-14.048179	107.060577	40.337044	38.011387	99.724953	39.228897	11.981604	103.392765	-62.274527	17.364946	91.769557
-13.773386	-18.348791	103.076614	-11.620351	14.793314	97.884094	37.616425	-13.919497	106.223473	40.174042	38.172615	98.962929	38.8952335	12.126559	102.593201	-62.1359355	17.460069	93.174987
-15.144502	-18.476233	102.737846	-11.686838	14.961164	98.025551	37.687313	-13.765481	104.837921	39.990337	38.473492	98.12323	38.838825	12.3540055	101.4805755	-62.212501	17.5683225	94.5705265
-16.577738	-18.490747	102.345253	-11.686724	15.186437	97.991592	37.774181	-13.520391	103.248573	39.8055	38.820259	96.922882	38.7898405	12.649934	100.0857275	-62.1632885	17.72294	95.8974565
-18.735891	-18.261942	101.823364	-11.649629	15.669396	97.660675	37.817093	-13.01118	100.591728	39.482079	39.408409	94.620613	38.649586	13.1986145	97.6061705	-61.948844	18.1401775	97.7151795
-20.069059	-17.977684	101.365875	-11.6302	15.92777	97.306267	37.716969	-12.731489	98.794083	39.253532	39.73888	92.996475	38.4852505	13.5036955	95.895279	-61.7456505	18.3518445	98.717255
-21.556129	-17.619873	100.926422	-11.643732	16.137062	96.887024	37.524483	-12.520772	97.077438	39.01284	40.016724	91.512978	38.2686615	13.747976	94.295208	-61.5561255	18.526148	99.47884
-22.898027	-17.205894	100.425529	-11.689407	16.305239	96.423874	37.246639	-12.323057	95.471016	38.790939	40.244286	90.213661	38.018789	13.9606145	92.8423385	-61.397603	18.6498635	100.0054095
-24.278214	-16.71151	99.923599	-11.753581	16.436049	95.980118	36.90073	-12.129198	94.014832	38.560619	40.445087	89.131271	37.7306745	14.1579445	91.5730515	-61.2378365	18.7141535	100.3871845
-25.616461	-16.119957	99.533676	-11.843118	16.579264	95.61232	36.529533	-11.948084	92.869469	38.33514	40.627934	88.281807	37.4323365	14.339925	90.575638	-61.1185725	18.818603	100.649002
-26.81086	-15.471162	99.289169	-11.962543	16.763058	95.347855	36.177368	-11.686572	92.146568	38.124119	40.819893	87.652	37.1507435	14.5666605	89.899284	-61.0758295	18.9594555	100.796426
-28.513596	-14.378559	99.205055	-12.19429	17.050627	95.170929	35.680187	-11.26098	91.924698	37.827389	41.116737	87.153824	36.753788	14.9278785	89.539261	-61.142368	19.1733755	100.802597
-29.468119	-13.55457	99.201088	-12.371241	17.193663	95.151566	35.458717	-11.033403	92.035812	37.665649	41.288776	87.094521	36.562183	15.1276865	89.5651665	-61.304665	19.2596395	100.7379655
-30.37891	-12.671764	99.227051	-12.535275	17.321505	95.176987	35.295216	-10.917063	92.404015	37.516918	41.412235	87.104836	36.406067	15.247586	89.7544255	-61.476617	19.395424	100.5995485
-31.171883	-11.796794	99.291565	-12.661643	17.355389	95.241341	35.109177	-10.790943	92.93438	37.362377	41.518696	87.163422	36.235777	15.3638765	90.048901	-61.559063	19.3469015	100.433781
-31.969997	-10.834197	99.425652	-12.794997	17.375986	95.338577	34.845093	-10.592115	93.446144	37.246571	41.585907	87.233368	36.045832	15.496896	90.339756	-61.635826	19.255076	100.337398
-32.527897	-9.812323	99.531647	-12.87266	17.375034	95.443901	34.56356	-10.417636	93.820908	37.13876	41.631809	87.29586	35.85116	15.6070865	90.558384	-61.59648	19.1429815	100.329418
-33.097168	-8.738802	99.577446	-12.981908	17.304314	95.516968	34.282837	-10.136158	93.964424	37.02681	41.630619	87.321297	35.6548235	15.7472305	90.6428605	-61.6186395	18.8613975	100.3910755
-33.857422	-7.075677	99.201546	-13.215007	17.244404	95.38102	33.951057	-9.699462	93.5905	36.827457	41.712059	87.459877	35.389257	16.0062985	90.5251885	-61.819271	18.4825095	100.2368515
-34.287464	-5.864978	98.571068	-13.411247	17.203144	95.137695	33.773876	-9.466506	93.190071	36.70118	41.886608	87.746162	35.237528	16.210051	90.4681165	-62.060022	18.196237	99.8072735
-34.670704	-4.621489	97.566437	-13.693399	17.273838	94.721703	33.464714	-9.061052	92.673859	36.609024	42.254616	88.259277	35.036869	16.596782	90.466568	-62.423667	17.950894	98.976838
-35.090111	-3.30649	96.2005	-13.96112	17.397783	94.098793	33.226036	-8.69764	92.217865	36.489288	42.7738	88.948448	34.857662	17.03808	90.5831565	-62.779902	17.757486	97.6144295
-35.502064	-1.915695	94.428207	-14.203537	17.682468	93.227585	33.050434	-8.299679	91.763329	36.394176	43.388454	89.675545	34.722305	17.5443875	90.719437	-63.129379	17.8205485	95.735733
-35.493504	-0.530171	92.382797	-14.339312	18.14156	92.143143	32.952026	-7.879323	91.24247	36.425808	44.032417	90.253708	34.688917	18.076547	90.748089	-63.367541	18.206573	93.538197
-35.935959	1.151558	90.7724	-14.159304	18.727163	91.043388	33.040447	-7.349316	90.601822	36.603565	44.654404	90.527847	34.822006	18.652544	90.5648345	-63.140614	18.801782	91.5219415
-36.170059	3.535463	89.13118	-13.602122	19.693996	89.822342	33.402714	-6.548675	89.72065	37.094273	45.415012	90.313683	35.2484935	19.4331685	90.0171665	-62.4527375	19.9548235	89.6275175
-36.231361	5.130773	88.64006	-13.225187	20.194361	89.433739	33.624615	-6.201421	89.323433	37.390587	45.682426	90.107758	35.507601	19.7405025	89.7155955	-61.957975	20.6482195	89.1518825
-36.374611	6.632219	88.589516	-12.950905	20.54324	89.360565	33.697456	-6.058963	89.001175	37.663578	45.775673	89.8806	35.680517	19.858355	89.4408875	-61.582327	21.228125	89.2802425
-36.676796	8.069283	88.943687	-12.792727	20.70948	89.557594	33.631161	-6.001027	88.692978	37.803635	45.739925	89.621826	35.717398	19.869449	89.157402	-61.302852	21.549511	89.957786
-36.92514	9.46224	89.664864	-12.756366	20.778006	89.961266	33.463753	-6.002872	88.380356	37.774105	45.662861	89.328918	35.618929	19.8299945	88.854637	-61.131661	21.7260175	91.067895
-37.163292	10.845029	90.686554	-12.806329	20.773558	90.541946	33.199306	-6.03065	88.234955	37.609695	45.568092	89.053055	35.4045005	19.768721	88.644005	-61.0171585	21.778395	92.439887
-37.428837	12.183439	91.741463	-13.002645	20.733723	91.191208	32.931431	-6.150664	88.284927	37.361416	45.44442	88.851074	35.1464235	19.646878	88.5680005	-61.1517135	21.820568	93.8144155
-37.875202	14.166145	93.078217	-13.316949	20.486113	92.07589	32.48243	-6.429667	88.730797	36.912216	45.142181	88.564613	34.697323	19.356257	88.647705	-61.331221	21.615969	95.504075
-38.091465	15.471536	93.778976	-13.577332	20.268642	92.546173	32.185932	-6.685675	89.104858	36.587887	44.860111	88.431358	34.3869095	19.087218	88.768108	-61.5415735	21.450066	96.324238
-38.305099	16.775368	94.261047	-13.862721	20.029629	92.930862	31.875696	-6.942841	89.420341	36.320499	44.60041	88.410332	34.0980975	18.8287845	88.9153365	-61.8235395	21.2304735	96.9463875
-38.481503	18.122458	94.563858	-14.111421	19.804512	93.202759	31.602844	-7.158223	89.56665	36.068977	44.412502	88.502098	33.8359105	18.6271395	89.034374	-62.0587525	20.9818845	97.371144
-38.590553	19.488777	94.669563	-14.330461	19.580168	93.338173	31.403028	-7.277017	89.527908	35.838852	44.335949	88.689201	33.62094	18.529466	89.1085545	-62.281862	20.63087	97.5677915
-38.649166	20.896139	94.522537	-14.558533	19.42222	93.291069	31.255207	-7.256129	89.353523	35.620358	44.451672	88.900383	33.4377825	18.5977715	89.126953	-62.5548485	20.2466685	97.455185
-38.613335	22.335144	94.315536	-14.739311	19.34568	93.133179	31.159184	-7.088207	89.0084	35.422733	44.67976	89.09845	33.2909585	18.7957765	89.053425	-62.7695805	19.8955835	97.212933
-38.503925	24.541878	94.047203	-14.890059	19.387131	92.887756	31.170374	-6.657084	88.34745	35.178219	45.278828	89.520744	33.1742965	19.310872	88.934097	-62.9544145	19.46339	96.841415
-38.37949	26.085907	94.131561	-14.911994	19.55526	92.83744	31.179363	-6.26732	87.89782	35.070324	45.787464	89.894165	33.1248435	19.760072	88.8959925	-62.9488315	19.350448	96.7788875
-38.123043	27.66856	94.411263	-14.905458	19.777582	92.953995	31.213552	-5.849439	87.50676	35.024136	46.265896	90.241592	33.118844	20.2082285	88.874176	-62.92976	19.3469355	97.033814
-37.830341	29.226271	94.847031	-14.889249	20.006786	93.17984	31.214327	-5.433243	87.214882	34.981037	46.719612	90.651794	33.097682	20.6431845	88.933338	-62.87618	19.3703875	97.426342
-37.504532	30.786436	95.428253	-14.963396	20.261307	93.491936	31.157175	-4.997553	86.950104	34.936455	47.143806	91.169968	33.046815	21.0731265	89.060036	-62.973607	19.4494875	97.923836
-37.027027	32.311184	96.063293	-15.110742	20.496634	93.880219	30.971706	-4.563533	86.70742	34.799843	47.539051	91.764328	32.8857745	21.487759	89.235874	-63.1072585	19.505509	98.524564
-36.676895	33.787502	96.835526	-15.379554	20.780321	94.322861	30.714338	-4.13242	86.638382	34.585033	47.825073	92.398598	32.6496855	21.8463265	89.51849	-63.4087935	19.7143155	99.127232
-35.999222	35.929436	97.754059	-15.910098	21.134245	94.993904	30.33058	-3.554749	86.866722	34.130962	48.278088	93.575203	32.230771	22.3616695	90.2209625	-64.050967	19.9068205	99.7668455
-35.547428	37.346619	98.306366	-16.312727	21.390953	95.381775	30.092653	-3.177262	87.290695	33.751911	48.512722	94.537613	31.922282	22.66773	90.914154	-64.547736	20.114176	99.849396
-35.021015	38.675102	98.713417	-16.721333	21.597281	95.776077	29.915476	-2.835362	87.907188	33.406918	48.762848	95.614853	31.661197	22.963743	91.7610205	-65.103863	20.230819	99.7911335
-34.415749	39.889042	99.140762	-17.155739	21.81044	96.175171	29.835924	-2.654024	88.598732	33.108288	48.973022	96.758438	31.472106	23.159499	92.678585	-65.783584	20.461381	99.671757
-33.742001	40.986019	99.513344	-17.453377	21.881769	96.6036	29.747093	-2.558108	89.374657	32.933281	49.072479	97.848045	31.340187	23.2571855	93.611351	-66.246941	20.5063525	99.595849
-33.026714	41.998444	99.9515	-17.74304	21.876245	96.998619	29.611645	-2.555418	90.219566	32.858936	49.052559	98.843918	31.2352905	23.2485705	94.531742	-66.7213705	20.5039195	99.465496
-32.406353	42.952316	100.463806	-17.932232	21.804602	97.466377	29.669014	-2.722866	90.882965	32.863457	48.980961	99.723099	31.2662355	23.1290475	95.303032	-67.1306995	20.4801565	99.629722
-30.966318	44.062943	100.998199	-18.132648	21.677385	98.117195	29.779503	-2.99245	91.967628	32.896935	48.764267	100.694183	31.338219	22.8859085	96.3309055	-67.603515	20.4688615	99.9034845
-30.081617	44.70903	101.37957	-18.210741	21.541485	98.564751	29.85157	-3.221779	92.70932	32.974277	48.611145	101.215973	31.4129235	22.694683	96.9626465	-67.8344055	20.388287	100.1668555
-29.351437	45.403427	101.816925	-18.28146	21.396233	98.972908	29.927826	-3.425135	93.435379	33.005421	48.466587	101.765083	31.4666235	22.520726	97.600231	-68.0295435	20.27174	100.345585
-28.401247	45.881527	102.16069	-18.360113	21.265715	99.35202	30.004839	-3.562912	94.007133	32.995228	48.355125	102.319229	31.5000335	22.3961065	98.163181	-68.2202595	20.1353235	100.540859
-27.368217	46.319134	102.444969	-18.403521	21.14027	99.617699	30.054182	-3.644551	94.421371	32.970467	48.294086	102.820969	31.5123245	22.3247675	98.62117	-68.3193665	19.9557725	100.614228
-26.582825	46.765125	102.871002	-18.420202	21.046633	99.803024	30.109055	-3.625261	94.660393	32.92519	48.283092	103.275887	31.5171225	22.3289155	98.96814	-68.3575265	19.7643505	100.637908
-25.492664	47.048859	103.154587	-18.411144	21.023113	99.925606	30.171114	-3.486006	94.715431	32.876022	48.366634	103.740204	31.523568	22.440314	99.2278175	-68.345856	19.605912	100.6233945
-24.121283	47.402203	103.834724	-18.366737	21.164059	100.075722	30.304453	-3.024977	94.475044	32.818298	48.62635	104.480995	31.5613755	22.8006865	99.4780195	-68.2948495	19.5274315	100.6734245
-23.061102	47.5854	104.246452	-18.269966	21.341576	100.156387	30.379889	-2.610125	94.281242	32.788254	48.880997	104.953598	31.5840715	23.135436	99.61742	-68.1240035	19.547716	100.695354
-22.1173	47.671528	104.646851	-18.224766	21.593676	100.288734	30.45772	-2.193541	94.139389	32.776836	49.173038	105.433746	31.617278	23.4897485	99.7865675	-68.06681	19.6976035	100.7909005
-21.136847	47.702232	105.015709	-18.204494	21.87491	100.449158	30.549398	-1.790133	94.090416	32.785297	49.479675	105.90876	31.6673475	23.844771	99.999588	-68.0763355	19.905049	100.898728
-20.101946	47.573425	105.293167	-18.202448	22.122698	100.648811	30.558277	-1.406452	94.23864	32.758865	49.736622	106.341278	31.658571	24.165085	100.289959	-68.063467	20.080311	101.007663
-19.033146	47.387772	105.547653	-18.26403	22.333141	100.911179	30.695486	-1.192345	94.441132	32.710529	49.940483	106.736687	31.7030075	24.374069	100.5889095	-68.2310675	20.292213	101.2334485
-17.977997	47.040848	105.676247	-18.329208	22.506384	101.246712	30.755356	-1.120025	94.8815	32.669323	50.09024	107.085297	31.7123395	24.4851075	100.9833985	-68.3707555	20.5276605	101.5100255
-16.34375	46.328022	105.766617	-18.475128	22.701132	101.815399	30.704763	-1.148489	95.900772	32.620361	50.175865	107.46759	31.662562	24.513688	101.684181	-68.612818	20.888576	101.946617
-15.165446	45.697262	105.744316	-18.584751	22.767117	102.255592	30.696198	-1.383134	96.757767	32.601017	50.15583	107.630577	31.6486075	24.386348	102.194172	-68.8181095	21.147886	102.317012
-14.020041	44.974304	105.635406	-18.721298	22.768187	102.726624	30.784508	-1.793734	97.729607	32.582134	50.07589	107.74826	31.683321	24.141078	102.7389335	-69.125917	21.395296	102.7143145
-12.822074	44.134697	105.44503	-18.853579	22.678501	103.232941	30.794195	-2.285227	98.932335	32.577106	49.925529	107.739639	31.6856505	23.820151	103.335987	-69.3928085	21.536851	103.129895
-11.607556	43.21946	105.319572	-19.010201	22.515472	103.721413	30.788532	-2.876379	100.283707	32.570484	49.66634	107.660126	31.679508	23.3949805	103.9719165	-69.69991	21.6359635	103.4709095
-10.38881	42.217873	105.150459	-19.178076	22.257969	104.234398	30.818325	-3.509822	101.57666	32.526772	49.304722	107.569458	31.6725485	22.89745	104.573059	-70.0287005	21.618488	103.895737
-9.13896	41.134117	105.021538	-19.287865	21.883627	104.682098	30.816656	-4.115077	102.771774	32.518013	48.887722	107.379639	31.6673345	22.3863225	105.0757065	-70.2430645	21.3809315	104.2884895
-7.263249	39.558342	104.787109	-19.397249	21.293331	105.173027	30.73987	-4.99424	104.652702	32.47752	48.150806	107.011375	31.608695	21.578283	105.8320385	-70.403193	21.008379	104.5140155
-6.016634	38.554832	104.614876	-19.449219	20.884871	105.334343	30.672234	-5.485578	105.709198	32.339676	47.65247	106.863152	31.505955	21.083446	106.286175	-70.404393	20.686296	104.382511
-4.769378	37.600105	104.489914	-19.489634	20.4842	105.378899	30.551983	-5.888628	106.484917	32.249077	47.194027	106.860909	31.40053	20.6526995	106.672913	-70.379798	20.3157005	104.084885
-3.56435	36.761452	104.567192	-19.589417	20.13414	105.34066	30.418375	-6.21473	107.018074	32.295502	46.840813	107.133499	31.3569385	20.3130415	107.0757865	-70.5357725	19.9552385	103.6055335
-2.368096	36.038662	104.840591	-19.666691	19.869274	105.302666	30.289257	-6.512505	107.318375	32.426216	46.497879	107.686554	31.3577365	19.992687	107.5024645	-70.6911185	19.745861	103.1028675
-1.220764	35.401085	105.326202	-19.757605	19.738787	105.309334	30.165546	-6.679553	107.565498	32.565861	46.397011	108.641541	31.3657035	19.858729	108.1035195	-70.8809135	19.618845	102.5151485
-0.078487	35.021484	106.099068	-19.828979	19.759529	105.417343	30.149689	-6.724663	107.905045	32.724625	46.43494	109.958611	31.437157	19.8551385	108.931828	-71.095115	19.6639195	101.902858
1.464901	34.524109	107.778236	-19.963091	20.07189	105.894241	30.501049	-6.61483	108.673622	33.042381	46.75452	112.457275	31.771715	20.069845	110.5654485	-71.697897	20.073935	101.2230335
2.406405	34.279259	109.042526	-20.060314	20.378981	106.340858	30.794657	-6.416452	109.206512	33.2663	47.050632	114.181137	32.0304785	20.31709	111.6938245	-72.1511065	20.440872	100.9878915
3.318042	34.071835	110.273674	-20.080372	20.692577	106.794945	31.085672	-6.107276	109.690895	33.484661	47.356461	115.801331	32.2851665	20.6245925	112.746113	-72.4459105	20.7605615	100.843777
4.155559	33.786861	111.267708	-20.049147	20.968311	107.175888	31.327766	-5.752043	110.144447	33.703773	47.595356	117.130959	32.5157695	20.9216565	113.637703	-72.6140635	21.0149655	100.714073
4.986194	33.50737	112.004128	-19.925346	21.178782	107.444511	31.520784	-5.476449	110.637787	33.926567	47.817909	118.042053	32.7236755	21.17073	114.33992	-72.5743675	21.186834	100.549102
5.762295	33.129917	112.488533	-19.773573	21.318193	107.589935	31.742996	-5.273068	111.110542	34.210155	47.954826	118.634903	32.9765755	21.340879	114.8727225	-72.5237215	21.295507	100.3071475
6.523488	32.721874	112.738251	-19.533827	21.364704	107.708832	32.018494	-5.145112	111.418343	34.442249	48.062943	118.971512	33.2303715	21.4589155	115.1949275	-72.2980255	21.2704925	100.2227365
7.476688	32.085232	112.903069	-19.091377	21.313978	107.947121	32.437325	-4.991005	111.717514	34.885563	48.066441	118.927216	33.661444	21.537718	115.322365	-71.844198	21.090238	100.571877
7.957448	31.593264	112.936951	-18.798929	21.210911	108.143196	32.686192	-4.971138	111.841652	35.155937	47.996414	118.84642	33.9210645	21.512638	115.344036	-71.5189225	20.909184	100.942356
8.313778	31.033003	113.028084	-18.572062	21.148865	108.336464	32.889214	-4.974133	111.9459	35.383049	47.920704	118.857071	34.1361315	21.4732855	115.4014855	-71.2802555	20.8244445	101.2714425
8.586447	30.459789	113.223434	-18.439341	21.151043	108.551239	33.02103	-4.973992	112.092827	35.569504	47.86623	118.979218	34.295267	21.446119	115.5360225	-71.173949	20.855967	101.5664555
8.709618	29.818026	113.449875	-18.364368	21.221743	108.778526	33.087685	-4.95946	112.218109	35.686417	47.809502	119.215881	34.387051	21.425021	115.716995	-71.115787	21.018465	101.840057
8.701006	29.178493	113.621506	-18.350313	21.349201	108.97789	33.088566	-4.91323	112.292717	35.749744	47.783657	119.532837	34.419155	21.4352135	115.912777	-71.119781	21.2631885	102.043003
8.658881	28.436152	113.781693	-18.362684	21.609331	109.1717	33.042229	-4.792429	112.292908	35.833271	47.791161	119.791916	34.43775	21.499366	116.042412	-71.163118	21.719296	102.300988
8.361599	27.310017	113.7799	-18.3766	22.109827	109.411957	32.947742	-4.511587	112.036362	35.858768	47.8964	120.096603	34.403255	21.6924065	116.0664825	-71.156455	22.5272475	102.7574315
8.092467	26.48369	113.616959	-18.36186	22.510286	109.514427	32.856865	-4.246377	111.763641	35.906555	48.05859	120.072922	34.38171	21.9061065	115.9182815	-71.10543	23.1144655	103.1105725
7.748994	25.72596	113.256332	-18.32935	22.963963	109.593094	32.76759	-3.962984	111.432159	35.954399	48.244579	119.809868	34.3609945	22.1407975	115.6210135	-71.0196945	23.7871285	103.5651745
7.369976	24.743202	112.795067	-18.259876	23.326908	109.635292	32.716537	-3.726498	111.174309	35.93903	48.444111	119.234299	34.3277835	22.3588065	115.204304	-70.8475355	24.2950095	104.06628
6.957009	23.685675	112.261772	-18.138216	23.592176	109.56398	32.70319	-3.58207	110.966934	35.885216	48.616985	118.401718	34.294203	22.5174575	114.684326	-70.570635	24.6668945	104.443634
6.417288	22.625628	111.644295	-18.103003	23.720804	109.460052	32.757366	-3.600599	110.742844	35.729389	48.741741	117.387604	34.2433775	22.570571	114.065224	-70.4493835	24.871037	104.85488
5.896401	21.36117	110.963951	-18.013544	23.672995	109.152985	32.768211	-3.656666	110.476242	35.50692	48.840405	116.110565	34.1375655	22.5918695	113.2934035	-70.1646535	24.7541205	105.0125665
5.018289	19.397028	109.659256	-17.863371	23.403208	108.334122	32.734745	-3.855712	109.700371	35.068939	48.773151	113.866257	33.901842	22.4587195	111.783314	-69.628584	24.3476965	104.88493
4.378216	18.128937	108.616043	-17.79141	23.241222	107.640564	32.652237	-4.010777	108.881905	34.741955	48.663105	112.076546	33.697096	22.326164	110.4792255	-69.279916	24.15628	104.8019025
3.750542	16.757961	107.529663	-17.677355	23.103834	106.868652	32.522118	-4.13563	107.876457	34.487522	48.451088	110.191032	33.50482	22.157729	109.0337445	-68.85953	24.049939	104.7035595
3.130283	15.415372	106.511703	-17.566664	22.985945	106.09063	32.384579	-4.297352	106.867828	34.291943	48.232937	108.445694	33.338261	21.9677925	107.656761	-68.471589	24.0040975	104.524499
2.475211	14.142209	105.582954	-17.428926	22.883471	105.319489	32.261662	-4.480019	105.913902	34.119488	48.030918	106.883362	33.190575	21.7754495	106.398632	-68.048427	23.9914925	104.240346
1.850141	12.859796	104.803886	-17.327366	22.798967	104.592178	32.181065	-4.656572	105.031586	33.948978	47.861752	105.562332	33.0650215	21.60259	105.296959	-67.7197535	23.995344	103.887397
1.278213	11.536694	104.078522	-17.258392	22.743759	103.864098	32.104118	-4.839753	104.321136	33.842113	47.662659	104.347435	32.9731155	21.411453	104.3342855	-67.4898995	24.076065	103.3939105
0.37229	9.783675	103.163612	-17.192593	22.767401	102.773247	31.940361	-5.015892	103.506935	33.72747	47.372742	102.656464	32.8339155	21.178425	103.0816995	-67.2191015	24.356377	102.4647945
-0.216068	8.669715	102.664825	-17.168625	22.765919	102.12928	31.81111	-5.129647	103.092751	33.693756	47.162426	101.749016	32.752433	21.0163895	102.4208835	-67.089683	24.5154485	101.8376765
-0.72789	7.586427	102.277504	-17.164103	22.748974	101.604797	31.689177	-5.271866	102.768326	33.683914	46.95224	100.998985	32.6865455	20.840187	101.8836555	-67.0147515	24.657761	101.3259385
-1.252344	6.614814	101.970848	-17.132561	22.764034	101.210045	31.60013	-5.350207	102.495453	33.664135	46.792992	100.346054	32.6321325	20.7213925	101.4207535	-66.8972545	24.8066755	100.9993365
-1.740967	5.663895	101.803055	-17.086729	22.797203	100.897812	31.576422	-5.428167	102.258995	33.659302	46.715935	99.809738	32.617862	20.643884	101.0343665	-66.79132	24.950522	100.7612575
-2.182232	4.80912	101.665474	-17.051041	22.766928	100.63559	31.588116	-5.493156	102.130653	33.658985	46.651314	99.422028	32.6235505	20.579079	100.7763405	-66.7256325	24.954777	100.4948395
-2.580314	3.970753	101.521431	-17.019018	22.693262	100.357162	31.626219	-5.543377	102.052704	33.64101	46.61438	99.117134	32.6336145	20.5355015	100.584919	-66.6716505	24.8510225	100.129405
-3.173676	2.812984	101.043213	-17.007326	22.536816	99.78476	31.697252	-5.580508	101.773819	33.592495	46.633434	98.913261	32.6448735	20.526463	100.34354	-66.6595255	24.547169	99.22598
-3.517546	2.146214	100.56572	-17.011141	22.440054	99.313477	31.732866	-5.584846	101.435867	33.553501	46.675034	98.908203	32.6431835	20.545094	100.172035	-66.6654655	24.335014	98.454919
-3.836799	1.534244	100.021889	-16.965368	22.359222	98.807159	31.763008	-5.554202	101.062157	33.552994	46.71983	98.941841	32.658001	20.582814	100.001999	-66.588737	24.13563	97.612319
-4.163845	1.008536	99.468491	-16.906359	22.361431	98.362343	31.808897	-5.521477	100.658096	33.601913	46.803627	98.971718	32.705405	20.641075	99.814907	-66.518123	24.081787	96.909779
-4.459544	0.525818	99.015877	-16.772375	22.423166	97.963501	31.897596	-5.483713	100.321663	33.742172	46.886929	98.936676	32.819884	20.701608	99.6291695	-66.364634	24.144724	96.2978325
-4.734657	0.076827	98.586998	-16.586998	22.5375	97.5914	32.027359	-5.428979	100.017906	33.914696	46.963699	98.859352	32.9710275	20.76736	99.438629	-66.1450235	24.30764	95.744171
-5.049774	-0.324772	98.201874	-16.397886	22.62739	97.205063	32.179821	-5.407475	99.773026	34.104984	47.015266	98.715256	33.1424025	20.8038955	99.244141	-65.9381745	24.4508845	95.165985
-5.531655	-0.8623	97.75341	-16.091686	22.688131	96.565155	32.380836	-5.502134	99.665054	34.416283	46.940716	98.419868	33.3985595	20.719291	99.042461	-65.5819315	24.656971	94.087849
-5.82254	-1.285666	97.535561	-15.939403	22.618776	96.107956	32.45245	-5.678878	99.771027	34.590988	46.780571	98.155823	33.521719	20.5508465	98.963425	-65.400525	24.6867055	93.252487
-6.170154	-1.614252	97.374825	-15.823462	22.500263	95.697731	32.481297	-5.91637	99.931389	34.746777	46.517784	97.849831	33.614037	20.300707	98.89061	-65.260961	24.699819	92.504852
-6.561382	-1.962044	97.271912	-15.75889	22.290253	95.366928	32.470776	-6.226623	100.070259	34.874592	46.179699	97.561401	33.672684	19.976538	98.81583	-65.190464	24.603968	91.918026
-6.986422	-2.278729	97.179207	-15.697737	22.002514	95.118698	32.430058	-6.564847	100.150146	34.979637	45.789917	97.317543	33.7048475	19.612535	98.7338445	-65.1003215	24.392493	91.5035515
-7.453362	-2.57104	97.06459	-15.657562	21.709633	94.959297	32.409061	-6.895378	100.135002	35.040684	45.435165	97.119698	33.7248725	19.2698935	98.62735	-65.0399965	24.1493725	91.291244
-7.987148	-2.806532	96.952843	-15.609741	21.429701	94.877937	32.404728	-7.160418	100.075356	35.072575	45.142056	96.976891	33.7386515	18.990819	98.5261235	-64.9581335	23.868583	91.2297505
-8.900931	-2.963029	96.773232	-15.546129	21.202375	94.818275	32.430859	-7.387231	99.954803	35.122444	44.876472	96.827728	33.7766515	18.7446205	98.3912655	-64.8689095	23.6601295	91.2452845
-9.556856	-2.990609	96.626862	-15.482804	21.11352	94.783646	32.4305	-7.431677	99.815575	35.155453	44.839241	96.793076	33.7929765	18.703782	98.3043255	-64.7585845	23.523258	91.2629665
-10.274187	-2.932956	96.398232	-15.453699	21.092644	94.719536	32.389233	-7.374553	99.67115	35.231823	44.750225	96.738213	33.810528	18.687836	98.2046815	-64.717926	23.497452	91.2343905
-10.980106	-2.837386	95.982208	-15.377527	21.044704	94.581894	32.276733	-7.273193	99.52713	35.33535	44.673042	96.643616	33.8060415	18.6999245	98.085373	-64.5610955	23.3894835	91.078415
-11.756691	-2.736467	95.48629	-15.307477	21.058155	94.391396	32.095535	-7.15134	99.418434	35.405796	44.613548	96.495773	33.7506655	18.731104	97.9571035	-64.3656195	23.385206	90.8256885
-12.537745	-2.537685	94.909988	-15.207127	21.128319	94.197426	31.88096	-7.055678	99.330353	35.481216	44.622684	96.30648	33.681088	18.783503	97.8184165	-64.095342	23.473135	90.5764355
-13.370231	-2.305239	94.495316	-15.048519	21.257601	94.076813	31.674629	-7.038146	99.36702	35.606075	44.71513	96.084892	33.640352	18.838492	97.725956	-63.73739	23.67671	90.42767
-14.641857	-1.805964	94.48703	-14.7972	21.649902	94.216164	31.839197	-6.974219	99.124565	35.813549	44.993492	95.780876	33.826373	19.0096365	97.4527205	-63.420773	24.2901675	90.9796075
-15.534611	-1.46533	94.840599	-14.601235	21.950716	94.494072	31.883848	-6.734087	99.168388	35.99181	45.286621	95.612289	33.937829	19.276267	97.3903385	-63.140299	24.625165	91.5978055
-16.42325	-1.101794	95.279106	-14.428905	22.146965	94.825935	31.874298	-6.449336	99.19342	36.168896	45.531124	95.507172	34.021597	19.540894	97.350296	-62.879407	24.753036	92.301574
-17.368683	-0.757686	95.72757	-14.307518	22.210344	95.160286	31.883436	-6.196485	99.139091	36.324493	45.761074	95.536392	34.1039645	19.7822945	97.3377415	-62.7190005	24.6383935	92.9828305
-18.257511	-0.435646	95.907173	-14.21899	22.102478	95.403221	31.978699	-5.976873	99.003311	36.424019	45.83823	95.673454	34.201359	19.9306785	97.3383825	-62.639339	24.2742775	93.4680595
-19.236446	-0.132278	96.002403	-14.107093	21.952448	95.592239	32.061607	-5.9597	98.842934	36.514294	45.937695	95.846443	34.2879505	19.9889975	97.3446885	-62.5021365	23.9158985	93.8397895
-20.192158	0.256058	96.022469	-14.007818	21.761145	95.708702	32.144711	-5.937803	98.608688	36.556339	46.126411	96.095154	34.350525	20.094304	97.351921	-62.366161	23.427986	94.065483
-21.522934	0.841067	96.147087	-13.771529	21.545952	95.890411	32.362656	-5.935373	98.166443	36.471798	46.460854	96.472206	34.417227	20.2627405	97.3193245	-61.960285	22.8291635	94.4614975
-22.533377	1.286486	96.322617	-13.653578	21.43437	96.064377	32.522312	-5.931657	97.95388	36.457462	46.634293	96.523376	34.489887	20.351318	97.238628	-61.797043	22.517422	94.890126
-23.481686	1.810992	96.636078	-13.515552	21.361744	96.328339	32.631363	-5.946192	97.809647	36.392796	46.606934	96.421524	34.5120795	20.330371	97.1155855	-61.5431835	22.393117	95.5410925
-24.377783	2.366366	97.185562	-13.383966	21.297569	96.722641	32.704891	-6.015159	97.709862	36.113853	46.3573	96.171844	34.409372	20.1710705	96.940853	-61.177304	22.4240675	96.504429
-25.275812	2.889703	97.830856	-13.244688	21.163692	97.248238	32.769245	-6.154946	97.557426	35.64011	45.982941	95.735954	34.2046775	19.9139975	96.64669	-60.6940535	22.4133865	97.849786
-25.924063	3.296407	98.422012	-13.141777	20.949871	97.791786	32.791847	-6.323524	97.320671	35.211487	45.542126	95.116112	34.001667	19.609301	96.2183915	-60.285221	22.290441	99.3651805
-27.026838	4.062517	99.147385	-13.12236	20.712627	98.197639	32.76289	-6.452658	96.961227	34.961727	45.26289	94.501923	33.8623085	19.405116	95.731575	-60.1070285	22.020138	100.663703
-28.223471	4.953768	99.705948	-13.236766	20.323797	98.44442	32.677917	-6.626925	96.307281	34.572979	44.978306	93.662231	33.625448	19.1756905	94.984756	-60.09898	21.4719035	101.904084
-29.048807	5.572875	99.716286	-13.388549	20.054167	98.361649	32.622452	-6.746747	95.88472	34.250946	44.861889	93.152168	33.436699	19.057571	94.518444	-60.213797	21.050763	102.204854
-29.708967	6.220024	99.565895	-13.562512	19.770338	98.150558	32.541622	-6.83531	95.467361	33.970001	44.749306	92.699982	33.2558115	18.956998	94.0836715	-60.3808355	20.583678	102.2174445
-30.391768	6.894634	99.353661	-13.71877	19.523153	97.914017	32.46537	-6.950922	95.087936	33.720989	44.65881	92.416122	33.0931795	18.853944	93.752029	-60.5307195	20.192362	102.076005
-30.965099	7.614105	99.068924	-13.850088	19.280611	97.702789	32.386105	-7.039981	94.816711	33.576305	44.583138	92.413071	32.981205	18.7715785	93.614891	-60.681381	19.7896435	101.790687
-31.491035	8.363108	98.750107	-13.977692	19.047009	97.582191	32.343388	-7.135208	94.662262	33.51133	44.515491	92.647293	32.927359	18.6901415	93.6547775	-60.882743	19.4038765	101.5096045
-31.889719	9.208508	98.591309	-14.083454	18.909008	97.546539	32.282536	-7.212563	94.583992	33.477081	44.505432	93.034485	32.8798085	18.6464345	93.8092385	-61.0467165	19.1715815	101.2838395
-32.427055	10.431602	98.44062	-14.208479	18.780308	97.610626	32.239037	-7.241768	94.534462	33.497303	44.556583	93.731544	32.86817	18.6574075	94.133003	-61.285128	18.9032085	101.088249
-32.717278	11.329889	98.320862	-14.265119	18.742214	97.626602	32.236351	-7.213529	94.460136	33.547863	44.64286	94.195755	32.892107	18.7146655	94.3279455	-61.422345	18.7697625	100.9252585
-32.949524	12.24659	98.123199	-14.264462	18.764418	97.602608	32.260529	-7.111537	94.32135	33.610661	44.765434	94.629982	32.935595	18.8269485	94.475666	-61.464519	18.7018875	100.72955
-33.071083	13.175784	97.890984	-14.22534	18.818777	97.491341	32.351326	-6.954137	94.079193	33.695965	44.952137	95.005569	33.0236455	18.999	94.542381	-61.4743255	18.638554	100.440301
-33.231297	14.058657	97.645279	-14.135019	18.912163	97.330246	32.475903	-6.690317	93.752983	33.782692	45.209347	95.339516	33.1292975	19.259515	94.5462495	-61.3993355	18.564811	100.1142425
-33.237411	14.92325	97.352104	-14.02652	19.064726	97.130859	32.652916	-6.386041	93.408363	33.889812	45.472118	95.631111	33.271364	19.5430385	94.519737	-61.324404	18.5864135	99.741981
-33.254864	15.806127	97.014839	-13.880493	19.249962	96.9133	32.855629	-6.093719	93.09288	34.050797	45.77454	95.902901	33.453213	19.8404105	94.4978905	-61.214199	18.6595135	99.3287095
-33.225727	17.044044	96.471634	-13.745621	19.449839	96.54184	33.129017	-5.662144	92.732231	34.250931	46.121849	96.385696	33.689974	20.2298525	94.5589635	-61.181216	18.6698255	98.5247165
-33.148407	17.826534	96.205643	-13.693483	19.559229	96.336746	33.264557	-5.438684	92.499077	34.369881	46.293201	96.671532	33.817219	20.4272585	94.5853045	-61.204185	18.6911995	98.0881875
-33.115826	18.480604	95.991577	-13.627887	19.650532	96.168365	33.360947	-5.247513	92.269234	34.47184	46.407013	96.89489	33.9163935	20.57975	94.582062	-61.1721675	18.721314	97.754668
-33.014107	19.033918	95.77655	-13.543288	19.724573	95.995148	33.456379	-5.093523	92.022224	34.58028	46.493511	97.044205	34.0183295	20.699994	94.5332145	-61.1049055	18.749152	97.4570815
-32.89325	19.542917	95.521385	-13.382734	19.827885	95.766617	33.614559	-4.958337	91.779861	34.758904	46.575726	97.148476	34.1867315	20.8086945	94.4641685	-60.9521995	18.8470755	97.0690655
-32.742043	20.001511	95.177643	-13.16736	19.908138	95.48101	33.777664	-4.768843	91.608467	34.973175	46.673061	97.19371	34.3754195	20.952109	94.4010885	-60.7101395	18.864167	96.5609315
-32.610882	20.384882	94.672577	-12.943342	20.023394	95.05748	34.06142	-4.598961	91.357475	35.199608	46.7976	97.214561	34.630514	21.0993195	94.286018	-60.517198	18.9474685	95.828942
-32.288025	20.894825	93.739365	-12.561536	20.2355	94.283501	34.529625	-4.358475	91.059868	35.558975	47.01157	97.102638	35.0443	21.3265475	94.081253	-60.167372	19.1444525	94.485749
-32.081402	21.113132	93.070946	-12.297113	20.375679	93.779442	34.866447	-4.222711	90.922455	35.816105	47.137596	97.03109	35.341276	21.4574425	93.9767725	-59.935502	19.2939155	93.5821115
-31.925976	21.220583	92.503105	-12.027077	20.445057	93.384674	35.167053	-4.132456	90.805229	36.086353	47.209583	96.963737	35.626703	21.5385635	93.884483	-59.680857	19.3515505	92.884865
-31.745022	21.201939	92.140358	-11.790503	20.503027	93.088226	35.429943	-4.114813	90.717278	36.355789	47.220226	96.890167	35.892866	21.5527065	93.8037225	-59.473872	19.4533475	92.3727295
-31.591473	21.065611	91.929352	-11.548679	20.480433	92.950554	35.644508	-4.190513	90.687256	36.61813	47.151367	96.764168	36.131319	21.480427	93.725712	-59.228677	19.480439	92.175396
-31.494621	20.84557	91.816917	-11.349782	20.41046	92.878517	35.809917	-4.334667	90.748154	36.848427	47.023209	96.538773	36.329172	21.344271	93.6434635	-59.028736	19.476649	92.1135705
-31.406158	20.516651	91.770782	-11.178821	20.254002	92.845871	35.955734	-4.544076	90.894707	37.037506	46.846874	96.210159	36.49662	21.151399	93.552433	-58.854262	19.356605	92.139309
-31.307749	19.891171	91.703186	-10.960304	19.971613	92.80661	36.227913	-5.039605	91.197388	37.257595	46.472126	95.670753	36.742754	20.7162605	93.4340705	-58.663362	19.2269655	92.1791495
-31.276974	19.437519	91.673569	-10.82498	19.691875	92.78318	36.298985	-5.348147	91.521194	37.423409	45.563496	95.450539	36.861197	20.1076745	93.4858665	-58.511157	19.2760755	92.0804935
-31.238693	18.939404	91.755135	-10.676661	19.375034	92.823181	36.498718	-5.807907	91.805664	37.531704	45.770306	94.925896	37.015211	19.9811995	93.36578	-58.368533	18.7688685	92.280582
-31.188354	18.409725	91.90097	-10.522218	19.060516	92.915321	36.56892	-6.244259	92.309608	37.693714	45.360134	94.410561	37.131317	19.5579375	93.3600845	-58.175753	18.5630945	92.4705575
-31.150806	17.855579	92.044899	-10.357619	18.738358	93.024597	36.789417	-6.794401	92.801842	37.869747	44.885643	93.905495	37.329582	19.045621	93.3536685	-58.04482	18.431095	92.6955255
-31.10074	17.284153	92.006149	-10.185208	18.364014	93.053413	36.951836	-7.2768	93.245705	38.121128	44.423531	93.728691	37.536482	18.5733655	93.487198	-57.906898	18.1546625	92.619628
-31.049976	16.748596	91.706017	-9.959037	18.03343	92.907738	37.154198	-7.603362	93.370926	38.44133	44.128765	93.925468	37.797764	18.2627015	93.648197	-57.715838	17.8041585	92.167279
-31.011721	16.036333	91.136559	-9.578904	17.949934	92.558571	37.41423	-7.73291	93.165009	38.97995	43.978519	94.258286	38.19709	18.1228045	93.7116475	-57.354898	17.7770635	91.4054945
-31.018501	15.660481	90.809486	-9.28206	18.110701	92.336632	37.660275	-7.620331	92.949905	39.299431	44.093998	94.336266	38.479853	18.2368335	93.6430855	-57.043973	17.9845685	91.0301785
-30.97406	15.210719	90.553696	-8.984366	18.353811	92.158417	37.944504	-7.413967	92.84594	39.580906	44.262459	94.211426	38.762705	18.424246	93.528683	-56.731437	18.283376	90.788151
-31.059092	14.843244	90.534912	-8.690563	18.57262	92.096535	38.228355	-7.269377	92.885406	39.832832	44.410992	93.920258	39.0305935	18.5708075	93.402832	-56.4117195	18.5744325	90.790238
-31.187382	14.428992	90.822189	-8.426566	18.666105	92.207352	38.459915	-7.340783	93.144897	40.056931	44.331585	93.460587	39.258423	18.495401	93.302742	-56.111555	18.836809	91.111962
-31.356993	13.992283	91.44117	-8.242571	18.535686	92.553329	38.565834	-7.682852	93.714104	40.279434	43.949108	92.814163	39.422634	18.133128	93.2641335	-55.907776	18.938244	91.8425245
-31.576235	13.509616	92.18541	-8.148205	18.120708	93.021202	38.595016	-8.30502	94.517075	40.480381	43.281189	92.244789	39.5376985	17.4880845	93.380932	-55.8341085	18.7533315	92.661472
-32.0215	12.766062	93.591339	-8.129304	17.135212	93.940506	38.509647	-9.499238	95.804375	40.667961	41.93026	91.482368	39.588804	16.215511	93.6433715	-55.847412	18.054913	94.2376405
-32.329403	12.393683	94.631409	-8.154935	16.411404	94.625618	38.410755	-10.323301	96.746368	40.659218	40.930759	90.888771	39.5349865	15.303729	93.8175695	-55.8448565	17.519079	95.4336665
-32.633522	12.08818	95.512573	-8.220858	15.676701	95.242592	38.345558	-11.077947	97.733307	40.575275	39.977623	90.370026	39.4604165	14.449838	94.0516665	-55.9021325	16.903564	96.4335175
-32.863476	11.804	96.096664	-8.300583	14.890729	95.715233	38.340527	-11.793417	98.65226	40.482533	39.063549	89.977386	39.41153	13.635066	94.314823	-56.012696	16.146392	97.115643
-33.053829	11.636478	96.448875	-8.328569	14.147025	96.037582	38.362717	-12.423516	99.314301	40.405293	38.284901	89.779022	39.384005	12.9306925	94.5466615	-56.041143	15.3633575	97.5285025
-33.230225	11.540872	96.615768	-8.331621	13.461486	96.24025	38.392895	-12.948945	99.671753	40.340675	37.658047	89.715523	39.366785	12.354551	94.693638	-56.030027	14.568421	97.786862
-33.231453	11.594501	96.659645	-8.296134	12.900263	96.373817	38.444527	-13.365046	99.759933	40.3172	37.250565	89.84037	39.3808635	11.9427595	94.8001515	-55.9731315	13.8577665	97.9474825
-33.096264	12.067705	96.797646	-8.240993	12.418248	96.656464	38.574619	-13.670464	99.516655	40.307133	37.105755	90.35022	39.440876	11.7176455	94.9334375	-55.922862	13.1188505	98.3794905
-33.012184	12.748128	97.20343	-8.224141	12.358012	97.046883	38.647434	-13.682039	99.272964	40.193779	37.219296	90.658669	39.4206065	11.7686285	94.9658165	-55.8688885	12.9473955	99.1279495
-32.774326	13.54999	97.721596	-8.269676	12.40839	97.481247	38.66539	-13.569994	99.123039	40.036705	37.391644	90.925827	39.3510475	11.910825	95.024433	-55.8903995	12.905955	99.938061
-32.648689	14.484986	98.147202	-8.398205	12.489148	97.884605	38.603287	-13.454888	98.971542	39.861557	37.591476	91.260475	39.232422	12.068294	95.1160085	-56.028832	12.910002	100.6532015
-32.501442	15.393561	98.663712	-8.619398	12.536997	98.179787	38.422031	-13.346678	98.743797	39.625969	37.827293	91.745499	39.024	12.2403075	95.244648	-56.262796	12.8336865	101.114926
-32.347374	16.244373	98.601723	-8.900416	12.585324	98.375122	38.172516	-13.220492	98.424339	39.357891	38.09404	92.299797	38.7652035	12.436774	95.362068	-56.5660355	12.733874	101.388176
-32.134521	17.308056	98.692665	-9.232154	12.702684	98.464188	37.885231	-13.015635	98.048904	39.030281	38.423973	92.913971	38.457756	12.704169	95.4814375	-56.922064	12.701199	101.4469385
-31.716225	18.966938	98.573814	-9.78045	12.995441	98.45546	37.540985	-12.544936	97.448334	38.499607	39.082787	93.902794	38.020296	13.2689255	95.675564	-57.581196	12.7219565	101.235356
-31.356964	20.157501	98.380486	-10.145887	13.222228	98.362404	37.357582	-12.143165	97.030731	38.160748	39.603321	94.578987	37.759165	13.730078	95.804859	-58.050939	12.714378	100.919949
-31.023142	21.400562	98.1875	-10.48465	13.440999	98.152145	37.174664	-11.733653	96.517876	37.822289	40.08791	95.245056	37.4984765	14.1771285	95.881466	-58.4677765	12.7048695	100.422824
-30.543072	22.678514	98.012619	-10.792572	13.690313	97.919075	36.975773	-11.3133	95.939285	37.556629	40.5466	95.84005	37.266201	14.61665	95.8896675	-58.851345	12.763976	99.9484825
-30.073887	23.885162	97.898613	-11.0383	13.928211	97.747528	36.791332	-10.917098	95.462379	37.321793	40.920734	96.430161	37.0565625	15.001818	95.94627	-59.1331625	12.854604	99.548786
-29.513498	25.139084	97.912903	-11.221416	14.171669	97.679161	36.679165	-10.624843	95.076988	37.204342	41.217491	97.021027	36.9417535	15.296324	96.0490075	-59.3845855	13.047014	99.3093145
-28.873095	26.411184	98.107353	-11.359206	14.420162	97.733368	36.562298	-10.413935	94.869408	37.179993	41.42662	97.60508	36.8711455	15.5063425	96.237244	-59.5895575	13.3339815	99.229492
-28.050205	28.063662	98.665916	-11.494313	14.649822	97.885498	36.441948	-10.238153	94.65464	37.294674	41.585621	98.524719	36.868311	15.673734	96.5896795	-59.856937	13.62591	99.1813165
-27.406368	28.932047	98.940125	-11.532256	14.749161	98.024887	36.3708	-10.224976	94.584961	37.421597	41.594868	99.071083	36.8961985	15.684946	96.828022	-59.9607105	13.813376	99.221752
-26.888605	29.775064	99.232903	-11.53972	14.768034	98.110405	36.321377	-10.271741	94.596275	37.5863	41.523872	99.522888	36.9538385	15.6260655	97.0595815	-60.0332785	13.9100025	99.1612285
-26.089746	30.521053	99.255234	-11.538295	14.771146	98.182884	36.278553	-10.417094	94.701057	37.773964	41.418518	99.929008	37.0262585	15.500712	97.3150325	-60.1028485	14.04158	99.0507355
-25.514858	31.160086	99.210022	-11.546531	14.686237	98.221405	36.26524	-10.609259	94.819092	37.941666	41.27298	100.310532	37.103453	15.3318605	97.564812	-60.196515	14.0406135	98.877998
-24.890541	31.81547	99.372208	-11.552751	14.526354	98.272568	36.26025	-10.804771	94.938637	38.106945	41.053123	100.636292	37.1835975	15.124176	97.7874645	-60.2890995	13.928532	98.7576715
-24.317976	32.406815	99.486122	-11.578088	14.378979	98.355087	36.219372	-11.011375	95.063377	38.258236	40.911381	100.990417	37.238804	14.950003	98.026897	-60.39498	13.807955	98.683277
-23.449167	33.142063	99.854355	-11.645969	14.147181	98.521355	36.178291	-11.234169	95.151466	38.439823	40.727608	101.686981	37.309057	14.7467195	98.4192235	-60.600995	13.5476425	98.6234865
-22.904371	33.452526	100.255653	-11.775778	14.014637	98.654091	36.155502	-11.27459	95.196266	38.570625	40.682568	102.335274	37.3630635	14.703989	98.76577	-60.9146195	13.325285	98.542412
-22.371441	33.681942	100.59433	-11.95698	13.938739	98.772423	36.108524	-11.234513	95.194405	38.627689	40.674114	103.075241	37.3681065	14.7198005	99.134823	-61.2820665	13.1576775	98.410023
-21.75321	33.766357	100.919472	-12.141183	13.962253	98.897842	36.000473	-11.065065	95.241722	38.62278	40.734653	103.792313	37.3116265	14.834794	99.5170175	-61.5939925	13.089712	98.2786665
-21.150869	33.762829	101.196754	-12.303125	14.057294	98.987503	35.951603	-10.895294	95.257462	38.633572	40.810822	104.370323	37.2925875	14.957764	99.8138925	-61.8988375	13.156824	98.1611135
-20.463329	33.691895	101.416626	-12.468013	14.256363	99.124008	35.870255	-10.764706	95.28492	38.691814	40.897987	104.825867	37.2810345	15.0666405	100.0553935	-62.2170605	13.4460855	98.1926225
-19.808058	33.558022	101.664993	-12.609797	14.488525	99.305328	35.757877	-10.675098	95.411186	38.699608	40.961872	105.213036	37.2287425	15.143387	100.312111	-62.4483365	13.833663	98.298545
-18.855112	33.144901	101.874313	-12.838195	14.772953	99.640694	35.565289	-10.694839	95.791916	38.713432	40.9907	105.552277	37.1393605	15.1479305	100.6720965	-62.8157505	14.3979755	98.6092915
-18.232019	32.68996	101.879868	-12.968709	14.97031	99.937462	35.389458	-10.848502	96.185127	38.689793	40.893753	105.475327	37.0396255	15.0226255	100.830227	-62.9770435	14.9179945	99.044697
-17.573252	32.132542	101.730202	-13.051589	15.065056	100.210587	35.200462	-11.098418	96.775368	38.624538	40.724655	105.045303	36.9125	14.8131185	100.9103355	-63.015678	15.3169935	99.5108385
-16.91474	31.483168	101.511108	-13.074999	15.060459	100.569115	35.040794	-11.514055	97.617188	38.509308	40.434399	104.18718	36.775051	14.460172	100.902184	-62.925049	15.660746	100.236046
-16.213604	30.680067	101.215218	-12.985619	14.835154	101.037827	34.933865	-11.884535	98.756065	38.35545	39.974087	102.930214	36.6446575	14.044776	100.8431395	-62.6158955	15.625532	101.2325145
-15.543599	29.807775	100.901772	-12.910853	14.421134	101.51123	34.963459	-12.932708	100.000717	38.225834	39.292545	101.623131	36.5946465	13.1799185	100.811924	-62.4163525	15.6623495	102.210536
-14.800304	28.857866	100.625908	-12.889292	13.756178	101.934937	34.964195	-13.801975	101.536514	38.155277	38.421597	100.4478	36.559736	12.309811	100.992157	-62.33832	15.202545	102.877717
-13.705834	27.369959	100.003014	-12.874082	12.548283	102.231468	34.9436	-15.050104	103.459549	38.032753	36.999805	99.18885	36.4881765	10.9748505	101.3241995	-62.2363405	14.1217155	103.1387365
-12.947522	26.510916	99.604721	-12.874079	11.799732	102.182808	34.861404	-15.733713	104.077515	37.956341	36.138271	98.617264	36.4088725	10.202279	101.3473895	-62.1570305	13.397185	103.0182265
-12.203789	25.813601	99.250443	-12.881184	11.232475	102.021454	34.739998	-16.229244	104.309105	37.916107	35.519291	98.249367	36.3280525	9.6450235	101.279236	-62.0904205	12.8199265	102.763672
-11.476549	25.315105	99.082848	-12.875751	10.897351	101.862587	34.654396	-16.47378	104.360489	37.883366	35.184582	98.084618	36.268881	9.355401	101.2225535	-62.020383	12.439301	102.5026205
-10.703069	24.957203	99.008766	-12.873901	10.772241	101.678719	34.643002	-16.514164	104.222061	37.912548	35.177742	98.211502	36.277775	9.331789	101.2167815	-62.025577	12.212693	102.1406565
-9.971369	24.816206	98.913254	-12.910895	10.880224	101.382217	34.625885	-16.386868	103.836143	37.979843	35.452549	98.532333	36.302864	9.5328405	101.184238	-62.124654	12.2276075	101.580196
-9.139806	24.774572	98.839249	-12.936399	11.095689	101.048683	34.57209	-16.101707	103.271355	37.993832	35.793816	98.816467	36.282961	9.8460545	101.043911	-62.155759	12.3453235	101.053455
-7.966235	24.940071	98.823936	-13.022326	11.627033	100.59314	34.42992	-15.636524	102.335228	37.943943	36.408615	99.242416	36.1869315	10.3860455	100.788822	-62.2315835	12.8680205	100.397458
-7.235036	25.250637	98.895599	-13.154693	12.016624	100.402596	34.277222	-15.233101	101.799644	37.87019	36.868034	99.625595	36.073706	10.8174665	100.7126195	-62.383092	13.2157815	100.0925725
-6.471009	25.621006	99.058548	-13.327418	12.339101	100.291252	34.116718	-14.832005	101.29142	37.743847	37.342243	100.151756	35.9302825	11.255119	100.721588	-62.5851185	13.423083	99.860916
-5.697719	26.023844	99.265564	-13.552938	12.647822	100.234856	33.926796	-14.445273	100.84108	37.568356	37.779018	100.699867	35.747576	11.6668725	100.7704735	-62.853452	13.6287715	99.6992385
-4.952533	26.392504	99.46312	-13.808539	12.952693	100.226845	33.712994	-14.111364	100.50808	37.375996	38.12233	101.046501	35.544495	12.005483	100.7772905	-63.161573	13.899903	99.6763995
-4.22505	26.77146	99.575043	-14.030557	13.20626	100.246559	33.50687	-13.853301	100.319969	37.176113	38.37484	101.171349	35.3414915	12.2607695	100.745659	-63.4026055	14.1517505	99.747459
-3.483271	27.207411	99.617043	-14.192899	13.386506	100.268219	33.306282	-13.676394	100.2342	36.977463	38.567429	101.180557	35.1418725	12.4455175	100.7073785	-63.5276705	14.3274945	99.8290595
-2.308115	27.824043	99.587486	-14.369339	13.502762	100.304428	33.108307	-13.604254	100.22982	36.764561	38.656193	101.114021	34.936434	12.5259695	100.6719205	-63.675112	14.4795545	99.9369355
-1.532221	28.174576	99.610992	-14.410596	13.458075	100.341225	33.037868	-13.66562	100.264336	36.696064	38.619934	101.1325	34.866966	12.477157	100.698418	-63.688158	14.438993	99.984032
-0.725299	28.539425	99.681252	-14.402276	13.34179	100.381508	33.031261	-13.802664	100.314842	36.687794	38.518448	101.251518	34.8595275	12.357892	100.78318	-63.6640795	14.325688	99.979836
-1.1e-05	28.887838	99.7826	-14.353593	13.226834	100.44323	33.053215	-13.940029	100.397957	36.706249	38.383858	101.579391	34.879732	12.2219145	100.988674	-63.586918	14.2317535	99.897786
0.769732	29.330257	100.03978	-14.284942	13.124583	100.563454	33.120564	-14.052876	100.54245	36.745003	38.262688	102.224266	34.9327835	12.104906	101.383358	-63.5026675	14.14426	99.74355
1.534935	29.760689	100.555824	-14.276084	13.095559	100.750862	33.207962	-14.106292	100.834061	36.807095	38.218655	103.269196	35.0075285	12.0561815	102.0516285	-63.5596965	14.1349365	99.4500955
2.267669	30.183578	101.427963	-14.347466	13.176574	101.024117	33.368881	-14.080729	101.2714	36.935268	38.271378	104.781281	35.1520745	12.0953245	103.0263405	-63.8470065	14.2578235	99.0218935
3.241543	30.792585	103.191521	-14.472114	13.479725	101.589134	33.773247	-13.97814	101.9897	37.208359	38.610344	107.755997	35.490803	12.316102	104.8728485	-64.435031	14.643348	98.3054195
3.819519	31.129726	104.516861	-14.592189	13.837483	102.054008	34.100212	-13.853685	102.405487	37.393593	38.976185	109.880257	35.7469025	12.56125	106.142872	-64.9312805	15.113716	97.965144
4.333109	31.416283	105.833473	-14.684444	14.292177	102.566124	34.372391	-13.599628	102.77243	37.627148	39.348488	111.843193	35.9997695	12.87443	107.3078115	-65.3686575	15.709924	97.8244365
4.842837	31.646446	107.017326	-14.781872	14.872287	103.061226	34.561913	-13.155272	103.026489	37.856087	39.749729	113.528214	36.209	13.2972285	108.2773515	-65.772744	16.4473455	97.8451005
5.28103	31.800806	107.97377	-14.86932	15.533286	103.555717	34.675808	-12.62541	103.24205	38.04068	40.187107	114.880844	36.358244	13.7808485	109.061447	-66.096884	17.2857235	98.049987
5.648736	31.879372	108.733498	-14.916523	16.146862	104.10627	34.758812	-11.774685	103.516327	38.22636	40.624298	115.816376	36.492586	14.4248065	109.6663515	-66.325632	17.8689175	98.5461885
5.971285	31.81867	109.302505	-14.942018	16.763163	104.601082	34.902893	-11.401052	103.453873	38.377937	41.103832	116.498924	36.640415	14.85139	109.9763985	-66.524451	18.674936	99.2257655
6.288847	31.609905	109.884628	-14.92371	17.394798	105.305656	34.940582	-10.564111	103.631126	38.520416	41.683453	117.092743	36.730499	15.559671	110.3619345	-66.577919	19.229925	100.2493775
6.453328	31.218307	110.083542	-14.90044	17.631954	105.733749	34.901188	-10.125449	103.887489	38.582073	41.973415	117.187035	36.7416305	15.923983	110.537262	-66.5425105	19.339925	100.930236
6.546145	30.622732	110.116592	-14.868813	17.753805	106.115128	34.824402	-9.898025	104.218658	38.609566	42.179996	117.109764	36.716984	16.1409855	110.664211	-66.45461	19.3666245	101.566045
6.642619	29.424358	110.079765	-14.886612	17.803223	106.352364	34.748016	-9.844845	104.551254	38.604675	42.322662	116.950378	36.6763455	16.2389085	110.750816	-66.4495695	19.3675375	101.953912
6.449874	29.014482	109.934319	-14.930836	17.757927	106.530991	34.625114	-9.943576	104.924545	38.566299	42.318138	116.74839	36.5957065	16.187281	110.8364675	-66.4573785	19.328573	102.2255145
6.298648	28.059315	109.785172	-15.049847	17.67347	106.659027	34.401196	-10.118536	105.239616	38.492821	42.237232	116.546211	36.4470085	16.059348	110.8929135	-66.5467025	19.287592	102.4251405
6.143966	27.01371	109.543053	-15.190887	17.640839	106.783379	34.093525	-10.28603	105.457344	38.371178	42.105209	116.274391	36.2323515	15.9095895	110.8658675	-66.6141255	19.3720885	102.7008905
5.803494	25.180166	109.237015	-15.516027	17.701799	107.073578	33.540974	-10.536399	105.799255	38.178207	41.939831	115.712692	35.8595905	15.701716	110.7559735	-66.8916445	19.701882	103.3911825
5.48355	23.893597	109.090164	-15.701296	17.744698	107.297935	33.186443	-10.691932	106.058052	38.041866	41.820683	115.366028	35.6141545	15.5643755	110.71204	-67.0167465	19.9250205	103.88383
5.138331	22.503141	108.98304	-15.896982	17.745216	107.472565	32.861809	-10.875854	106.275688	37.882221	41.70723	115.12616	35.372015	15.415688	110.700924	-67.165979	20.074744	104.244206
4.725053	21.050074	108.808609	-16.125856	17.700689	107.52932	32.530396	-11.068873	106.483673	37.72023	41.555813	114.891769	35.125313	15.24347	110.687721	-67.377025	20.157908	104.370919
4.268785	19.556366	108.512222	-16.361206	17.672781	107.464455	32.223839	-11.249609	106.604683	37.482964	41.421284	114.556595	34.8534015	15.0858375	110.580639	-67.5758135	20.2597245	104.348271
3.765155	18.008753	108.127769	-16.57585	17.600962	107.251183	31.883167	-11.420053	106.64843	37.17934	41.245983	114.094666	34.5312535	14.912965	110.371548	-67.6829535	20.288959	104.130818
3.208841	16.366049	107.555565	-16.842598	17.539497	106.913719	31.549116	-11.575031	106.626656	36.856533	41.085495	113.461029	34.2028245	14.755232	110.0438425	-67.8880205	20.323762	103.7835955
2.298514	13.867145	106.71698	-17.124544	17.357817	106.279922	31.096468	-11.78349	106.431183	36.395462	40.866982	112.348808	33.745965	14.541746	109.3899955	-67.995053	20.173888	103.1698485
1.654855	12.124913	106.106506	-17.265127	17.161074	105.833778	30.892731	-11.96306	106.249222	36.107845	40.691101	111.517349	33.500288	14.3640205	108.8832855	-68.030542	19.9581275	102.7842705
0.968245	10.346997	105.603149	-17.346815	16.986017	105.416046	30.738037	-12.140921	106.065689	35.850574	40.508347	110.493828	33.2943055	14.183713	108.2797585	-67.9879355	19.788321	102.5523335
0.242431	8.602209	105.16468	-17.347532	16.817188	105.083237	30.63158	-12.314507	105.904076	35.634937	40.324039	109.438583	33.1332585	14.004766	107.6713295	-67.8283225	19.62961	102.4951445
-0.479937	6.852912	104.821144	-17.318363	16.614517	104.796921	30.596298	-12.52381	105.836227	35.516994	40.080063	108.424164	33.056646	13.7781265	107.1301955	-67.693372	19.4509075	102.4636465
-1.247191	5.102353	104.665016	-17.232525	16.351347	104.547134	30.629025	-12.741796	105.904213	35.409565	39.834267	107.49559	33.019295	13.5462355	106.6999015	-67.484345	19.1564585	102.3943665
-2.054627	3.383743	104.531387	-17.152803	16.083435	104.382263	30.706892	-12.998343	106.01059	35.301003	39.55542	106.668182	33.0039475	13.2785385	106.339386	-67.3095535	18.8883315	102.42514
-3.275818	0.898082	104.666603	-17.020189	15.589378	104.200089	30.797853	-13.43541	106.380249	35.249603	39.12587	105.577759	33.023728	12.84523	105.979004	-67.064106	18.333526	102.421174
-4.149956	-0.663249	104.848145	-16.966532	15.2744	104.098686	30.861202	-13.759206	106.733253	35.195206	38.842178	105.009102	33.028204	12.541486	105.8711775	-66.961268	18.007314	102.3261945
-4.996359	-2.189011	104.984268	-16.99383	14.961144	103.955269	30.873022	-14.033166	107.105698	35.10294	38.581638	104.574226	32.987981	12.274236	105.839962	-66.975641	17.648052	102.070576
-5.843791	-3.61702	105.094574	-17.041121	14.633764	103.737999	30.922487	-14.303078	107.540154	35.023781	38.349884	104.198662	32.973134	12.023403	105.869408	-67.055376	17.244125	101.60659
-6.781866	-4.972707	105.042175	-17.064571	14.287794	103.364525	30.965561	-14.554365	107.91626	34.912071	38.096375	103.779373	32.938816	11.771005	105.8478165	-67.067958	16.804583	100.8812335
-7.702385	-6.25716	104.895973	-17.063576	13.898643	102.913681	31.012615	-14.785035	108.111	34.79343	37.850277	103.355583	32.9030225	11.532621	105.7332915	-67.0301745	16.264665	100.0940705
-8.652815	-7.417075	104.639771	-17.016903	13.527569	102.403343	31.047503	-14.944079	108.07592	34.725571	37.614807	102.941254	32.886537	11.335364	105.508587	-66.920343	15.719774	99.298099
-10.088755	-8.939312	104.058517	-16.882519	13.070581	101.614258	31.107807	-15.16633	107.790794	34.712074	37.218876	102.174377	32.9099405	11.026273	104.9825855	-66.6749785	15.114889	98.2459305
-11.091972	-9.789578	103.575668	-16.747618	12.818851	101.043167	31.13719	-15.298685	107.421181	34.738808	36.999645	101.649521	32.937999	10.85048	104.535351	-66.433235	14.787222	97.550983
-12.1164	-10.497471	103.097282	-16.583042	12.608999	100.491508	31.173008	-15.436575	106.952644	34.811577	36.796913	101.098251	32.9922925	10.680169	104.0254475	-66.1583765	14.537829	96.9575685
-13.175138	-11.047829	102.660538	-16.411793	12.476777	100.022903	31.218042	-15.594253	106.482986	34.907448	36.553444	100.386742	33.062745	10.4795955	103.434864	-65.886331	14.4739585	96.610942
-14.299384	-11.468942	102.382278	-16.224539	12.315833	99.675102	31.302277	-15.766537	105.994034	34.938778	36.277119	99.563629	33.1205275	10.255291	102.7788315	-65.5696055	14.376375	96.5713725
-15.475771	-11.739688	102.296623	-16.089865	12.065627	99.514824	31.370461	-16.02405	105.56353	34.924	35.937138	98.769707	33.1472305	9.956544	102.1666185	-65.3269605	14.17471	96.8630295
-16.631367	-11.84393	102.344635	-15.975327	11.772568	99.524628	31.400246	-16.334162	105.192169	34.874207	35.557755	98.081627	33.1372265	9.6117965	101.636898	-65.0878805	13.9333395	97.412358
-18.490713	-11.76804	102.563477	-15.944992	11.263811	99.814728	31.399002	-16.798916	104.800583	34.710377	35.01939	97.365662	33.0546895	9.110237	101.0831225	-64.9446735	13.417385	98.5463335
-19.656286	-11.565479	102.695015	-15.993423	10.980179	100.046562	31.368414	-17.076166	104.638626	34.537521	34.729168	97.078743	32.9529675	8.826501	100.8586845	-64.9398135	13.133857	99.2344395
-20.842291	-11.157537	102.681755	-16.076555	10.731502	100.274803	31.28841	-17.275578	104.503525	34.353119	34.581795	96.996269	32.8207645	8.6531085	100.749897	-64.9738745	12.8098955	99.799709
-22.058353	-10.643334	102.507744	-16.231915	10.598205	100.406013	31.234852	-17.391165	104.425072	34.145565	34.593269	97.040268	32.6902085	8.601052	100.73267	-65.1540385	12.595358	100.079356
-23.239038	-9.990855	102.209412	-16.413376	10.561173	100.424812	31.173584	-17.407539	104.229668	33.920849	34.77581	97.129135	32.5472165	8.6841355	100.6794015	-65.3739685	12.4382105	100.1702225
-24.374794	-9.22097	101.77549	-16.604906	10.642893	100.360619	31.071341	-17.276598	103.842506	33.652775	35.047428	97.231895	32.362058	8.885415	100.5372005	-65.57187	12.400371	100.1840375
-25.478863	-8.299256	101.220345	-16.805672	10.770965	100.195251	30.863541	-16.949839	103.346596	33.418941	35.423424	97.364334	32.141241	9.2367925	100.355465	-65.752585	12.3051375	100.035037
-27.011684	-6.736584	100.298836	-17.113939	11.044984	99.788925	30.479359	-16.390804	102.416954	33.085842	35.991753	97.630707	31.7826005	9.8004745	100.0238305	-66.0104785	12.2894935	99.5540195
-28.02268	-5.615759	99.598625	-17.296099	11.258178	99.477051	30.170818	-16.016865	101.772285	32.911903	36.326519	97.799095	31.5413605	10.154827	99.78569	-66.1335585	12.361529	99.168412
-29.016949	-4.379337	98.991028	-17.446253	11.460415	99.161461	29.926704	-15.692942	101.177299	32.738266	36.66011	97.986908	31.332485	10.483584	99.5821035	-66.224991	12.437246	98.7408185
-29.974323	-3.138167	98.394501	-17.567413	11.695151	98.853416	29.774103	-15.378454	100.662651	32.556126	36.979042	98.195122	31.1651145	10.800294	99.4288865	-66.2999405	12.590008	98.2779455
-30.864563	-1.844104	97.792503	-17.666075	11.9246	98.586357	29.711815	-15.085075	100.228416	32.418861	37.297623	98.487442	31.065338	11.106274	99.357929	-66.397488	12.742926	97.814785
-31.718067	-0.527132	97.235123	-17.774525	12.154082	98.297867	29.643864	-14.797073	99.861931	32.33297	37.611603	98.911232	30.988417	11.407265	99.3865815	-66.537467	12.900899	97.2091525
-32.589405	0.848197	96.653709	-17.855854	12.390184	98.022942	29.572836	-14.52957	99.497513	32.302769	37.919212	99.359291	30.9378025	11.694821	99.428402	-66.6495105	13.085547	96.617482
-33.883018	2.822433	95.870834	-17.971823	12.739515	97.636047	29.430876	-14.134042	98.899269	32.265152	38.310421	99.971954	30.848014	12.0881895	99.4356115	-66.79166	13.3908405	95.8364825
-34.738487	4.210167	95.605377	-18.013138	12.979417	97.470207	29.34318	-13.901116	98.514626	32.237911	38.538544	100.168381	30.7905455	12.318714	99.3415035	-66.8168215	13.64012	95.5989105
-35.586239	5.523518	95.503418	-18.039818	13.218482	97.394737	29.264938	-13.6773	98.225937	32.188435	38.728951	100.162796	30.7266865	12.5258255	99.1943665	-66.8063225	13.9111385	95.5951075
-36.411743	6.78351	95.484062	-18.099216	13.472263	97.340492	29.20624	-13.465877	97.988686	32.125942	38.89056	100.109184	30.666091	12.7123415	99.048935	-66.864523	14.2321845	95.632049
-37.228394	8.036592	95.441483	-18.128286	13.591761	97.280975	29.130661	-13.334051	97.770485	32.070496	39.012112	100.08429	30.6005785	12.8390305	98.9273875	-66.8571505	14.3444915	95.6345625
-38.090889	9.245098	95.446518	-18.156416	13.724322	97.216927	29.04425	-13.240491	97.546371	32.044128	39.090569	100.052086	30.544189	12.925039	98.7992285	-66.857021	14.523605	95.6346255
-38.92696	10.417831	95.624748	-18.134356	13.803872	97.263168	28.981356	-13.166718	97.358673	32.032539	39.116814	99.901909	30.5069475	12.975048	98.630291	-66.7756595	14.632696	95.896045
-40.116901	12.065514	96.562645	-18.023365	14.019732	97.711594	28.929632	-13.165994	97.323677	32.050713	39.09951	99.163437	30.4901725	12.966758	98.243557	-66.5369025	15.072706	97.179631
-40.913635	13.150355	97.782913	-17.864803	14.053202	98.435852	28.928083	-13.283822	97.610336	32.055691	38.939484	98.399666	30.491887	12.827831	98.005001	-66.221493	15.278573	98.866703
-41.585888	14.154135	99.234131	-17.728121	13.94805	99.342674	28.918739	-13.562496	98.12146	32.058449	38.643089	97.819298	30.488594	12.5402965	97.970379	-65.944836	15.3558035	100.714969
-42.2188	15.1403	100.705933	-17.619621	13.70537	100.361679	28.850189	-13.973377	98.717476	32.165081	38.206825	97.435013	30.507635	12.116724	98.0762445	-65.746877	15.294016	102.6471135
-42.797108	16.141212	102.002892	-17.587646	13.344974	101.306259	28.727341	-14.426017	99.254654	32.222256	37.738396	97.323799	30.4747985	11.6561895	98.2892265	-65.6500905	15.0337585	104.3232915
-43.36739	17.138247	102.975807	-17.562908	13.025854	102.022186	28.612661	-14.770767	99.664436	32.201565	37.362549	97.360039	30.407113	11.295891	98.5122375	-65.532929	14.755817	105.5321345
-43.823803	18.147532	103.598618	-17.543272	12.825431	102.527168	28.550327	-14.93717	99.96833	32.144947	37.18808	97.389473	30.347637	11.125455	98.6789015	-65.434181	14.525407	106.3754345
-44.44191	19.853018	104.246696	-17.602106	12.723966	102.974762	28.591806	-14.815168	100.126663	31.964741	37.311687	97.401001	30.2782735	11.2482595	98.763832	-65.4824855	14.1996725	107.185692
-44.748676	21.011301	104.418518	-17.636438	12.776452	103.071274	28.660774	-14.527695	99.997215	31.76483	37.593006	97.407463	30.212802	11.5326555	98.702339	-65.485678	14.0202485	107.440209
-44.911659	22.24518	104.421638	-17.752052	12.999424	103.015709	28.681458	-14.135143	99.665161	31.610731	38.036255	97.385712	30.1460945	11.950556	98.5254365	-65.6501985	14.048292	107.5059815
-45.031254	23.615101	104.496696	-17.848127	13.301356	102.877495	28.593859	-13.648328	99.146484	31.362066	38.536247	97.495354	29.9779625	12.4439595	98.320919	-65.6742165	14.1587525	107.434071
-45.097855	24.935448	104.583099	-18.047451	13.692348	102.764282	28.401264	-13.083999	98.522591	31.183613	39.093075	97.536293	29.7924385	13.004538	98.029442	-65.8873405	14.380158	107.499122
-45.009007	26.308418	104.751144	-18.244774	14.190907	102.698578	28.160784	-12.494814	97.835571	30.964386	39.686874	97.664192	29.562585	13.59603	97.7498815	-66.052133	14.785784	107.6472745
-44.771881	27.72327	105.007301	-18.440464	14.745339	102.710167	27.893616	-11.886365	97.322342	30.77006	40.283386	97.789612	29.331838	14.1985105	97.555977	-66.212766	15.2921675	107.864357
-44.220631	29.73448	105.446861	-18.705051	15.553834	102.827454	27.573454	-11.042031	96.833878	30.514765	41.114662	98.02874	29.0441095	15.0363155	97.431309	-66.4542115	16.0713525	108.223599
-43.704479	31.056993	105.662605	-18.855516	16.034164	102.956375	27.410686	-10.568731	96.691063	30.407337	41.587666	98.216606	28.9090115	15.5094675	97.4538345	-66.6200435	16.5588605	108.4589155
-43.096245	32.271988	105.74527	-18.938574	16.451283	103.044037	27.313354	-10.164703	96.697845	30.343611	42.015789	98.451843	28.8284825	15.925543	97.574844	-66.7056305	16.977023	108.51323
-42.347546	33.440052	105.61544	-19.027334	16.814182	103.049728	27.298325	-9.880541	96.785042	30.317581	42.353439	98.670731	28.807953	16.236449	97.7278865	-66.862621	17.391915	108.3715695
-41.534431	34.550652	105.356918	-19.036034	17.057558	102.989487	27.325607	-9.664796	96.96479	30.33149	42.588219	98.787582	28.8285485	16.4617115	97.876186	-66.9006165	17.6534045	108.102788
-40.616653	35.602673	104.843369	-19.035736	17.257446	102.745262	27.392382	-9.534023	97.168579	30.388674	42.733036	98.761513	28.890528	16.5995065	97.965046	-66.962	17.9153855	107.525478
-39.54578	36.546375	104.177544	-18.970949	17.318316	102.399765	27.528969	-9.512411	97.329102	30.501923	42.776901	98.707214	29.015446	16.632245	98.018158	-66.957344	18.004387	106.781372
-37.856808	37.830357	103.203239	-18.820017	17.220333	101.801834	27.81735	-9.547243	97.436432	30.752352	42.762722	98.781868	29.284851	16.6077395	98.10915	-66.924885	17.8329265	105.494518
-36.570721	38.563412	102.639091	-18.748064	17.062334	101.44072	27.999105	-9.585641	97.533615	30.858433	42.773071	99.058731	29.428769	16.593715	98.296173	-66.924897	17.530953	104.585267
-35.285851	39.262398	102.147987	-18.662624	16.983377	101.169624	28.196693	-9.575036	97.652161	31.005373	42.823456	99.458443	29.601033	16.62421	98.555302	-66.926281	17.342544	103.783946
-33.869232	40.007511	101.899399	-18.655062	17.032707	101.025749	28.359772	-9.477416	97.901665	31.00194	42.933411	100.100418	29.680856	16.7279975	99.0010415	-66.99098	17.3374165	103.0504565
-32.421761	40.627731	101.902794	-18.710548	17.151917	101.043999	28.473354	-9.30445	98.310265	31.016439	43.094963	101.067909	29.7448965	16.8952565	99.689087	-67.1659925	17.4085775	102.398911
-30.982712	41.221828	102.098915	-18.846283	17.294901	101.264145	28.611998	-9.047934	99.004112	31.093824	43.335003	102.498627	29.852911	17.1435345	100.7513695	-67.545477	17.4462675	101.7769205
-29.543982	41.822357	102.581177	-19.028635	17.503023	101.677155	28.849676	-8.794973	99.926552	31.222366	43.638809	104.223404	30.036021	17.421918	102.074978	-68.093291	17.584128	101.279332
-27.335627	42.438251	103.565689	-19.351738	17.893589	102.392853	29.259237	-8.431313	101.379837	31.516541	44.171951	106.930199	30.387889	17.870319	104.155018	-69.091365	17.916859	100.630688
-25.871655	42.857533	104.210388	-19.501049	18.250605	102.862869	29.49774	-8.095999	102.186096	31.713766	44.541077	108.351387	30.605753	18.222539	105.2687415	-69.607851	18.278671	100.4569965
-24.491945	43.159954	104.90419	-19.563889	18.771761	103.33831	29.637381	-7.647962	102.849686	31.902594	45.005287	109.406708	30.7699875	18.6786625	106.128197	-69.8977655	18.8648595	100.548423
-22.949703	43.452061	105.411995	-19.543604	19.357086	103.783821	29.80661	-7.188694	103.341293	32.101967	45.597092	110.114792	30.9542885	19.204199	106.7280425	-70.0414965	19.509973	100.8395995
-21.595634	43.649174	105.875633	-19.451603	19.931782	104.230202	29.978184	-6.69159	103.767517	32.273651	46.121857	110.553566	31.1259175	19.7151335	107.1605415	-70.0291235	20.1484305	101.2998625
-20.235998	43.705956	106.281075	-19.401608	20.469791	104.673447	30.128912	-6.260498	104.199623	32.466419	46.57048	110.918388	31.2976655	20.154991	107.5590055	-70.1008815	20.784591	101.7878885
-18.875992	43.680172	106.665947	-19.352224	20.872419	105.187057	30.268721	-5.973159	104.795578	32.68438	46.914169	111.356293	31.4765505	20.470505	108.0759355	-70.1809985	21.274333	102.2981785
-17.017569	43.350147	107.329544	-19.307667	21.226322	106.068359	30.505116	-5.832888	106.056892	33.0172	47.210537	112.189064	31.761158	20.6888245	109.122978	-70.376492	21.7638195	103.01374
-15.887825	42.930729	107.818893	-19.329439	21.307014	106.709084	30.687901	-5.827656	107.138123	33.252716	47.286369	112.890732	31.9703085	20.7293565	110.0144275	-70.6291865	21.8846715	103.4037405
-14.767696	42.484524	108.297279	-19.384813	21.274113	107.417366	30.887306	-5.905295	108.293236	33.479328	47.286785	113.628517	32.183317	20.690745	110.9608765	-70.952943	21.857481	103.8738555
-13.774994	41.87785	108.829674	-19.454884	21.169172	108.111145	31.046577	-6.063837	109.532608	33.685432	47.263821	114.350822	32.3660045	20.599992	111.941715	-71.2757725	21.738352	104.280575
-12.845357	41.274963	109.263863	-19.56255	21.03396	108.789948	31.155624	-6.251148	110.822205	33.860493	47.184204	114.985237	32.5080585	20.466528	112.903721	-71.6331585	21.601392	104.676175
-12.032152	40.544598	109.646904	-19.649618	20.841904	109.414253	31.196468	-6.448644	112.08149	34.017563	47.130959	115.517105	32.6070155	20.3411575	113.7992975	-71.9062515	21.3426505	105.0292085
-11.223428	39.848701	109.977234	-19.727598	20.669405	109.980103	31.186413	-6.674278	113.312843	34.143684	47.04417	115.8815	32.6650485	20.184946	114.5971715	-72.1202445	21.153864	105.3630345
-10.320911	38.733307	110.50502	-19.853661	20.346727	110.755905	31.091637	-7.000849	114.939034	34.306015	46.760178	116.312531	32.698826	19.8796645	115.6257825	-72.406148	20.8137895	105.8860275
-9.823807	38.02528	110.846558	-19.844309	20.105021	111.21125	31.013983	-7.259807	115.87291	34.432865	46.575893	116.587151	32.723424	19.658043	116.2300305	-72.412042	20.551999	106.1924695
-9.396917	37.364311	111.214172	-19.98361	19.963741	111.740639	30.917526	-7.444308	116.741837	34.575989	46.378887	116.840485	32.7467575	19.4672895	116.791161	-72.7139775	20.4601925	106.690117
-9.098673	36.718143	111.573387	-20.061756	19.847212	112.260178	30.873638	-7.639099	117.444923	34.73185	46.195736	117.095062	32.802744	19.2783185	117.2699925	-72.926256	20.4161055	107.2503635
-8.903925	36.115219	111.954079	-19.970139	19.731262	112.706062	30.864105	-7.827731	117.962036	34.941734	46.050884	117.303719	32.9029195	19.1115765	117.6328775	-72.8431975	20.3509475	107.7792465
-8.756657	35.5928	112.394455	-19.881971	19.698774	113.321915	30.918026	-7.931228	118.327667	35.145523	45.900364	117.39566	33.0317745	18.984568	117.8616635	-72.7957165	20.41298	108.7821665
-8.708076	35.163197	112.982559	-19.557333	19.581825	114.014015	31.080935	-8.01069	118.443932	35.373058	45.735973	117.37635	33.2269965	18.8626415	117.910141	-72.3416625	20.3010085	110.117889
-8.713308	34.666763	114.084686	-18.957926	19.396391	115.259644	31.492094	-8.155195	118.430801	35.768719	45.595821	117.36084	33.6304065	18.720313	117.8958205	-71.5462585	20.072469	112.6234675
-8.78113	34.449505	114.806763	-18.708414	19.322578	116.119217	31.788588	-8.205964	118.394981	35.924026	45.577927	117.372551	33.856307	18.6859815	117.883766	-71.273135	19.9591745	114.354668
-8.912852	34.334553	115.43837	-18.505919	19.265852	116.839432	31.980383	-8.220488	118.184303	35.914711	45.617245	117.209038	33.947547	18.6983785	117.6966705	-70.959385	19.8333255	115.9821935
-9.076468	34.285526	115.775536	-18.569221	19.308521	117.372147	32.025326	-8.183237	117.636284	35.698925	45.662395	116.705475	33.8621255	18.739579	117.1708795	-71.0005675	19.877463	117.5734145
-9.199759	34.289078	115.762863	-18.434172	19.209251	117.486801	32.013233	-8.090742	116.805122	35.421608	45.609562	115.914665	33.7174205	18.75941	116.3598935	-70.5857645	19.659092	118.6137085
-9.298366	34.360188	115.443398	-18.230642	19.088799	117.328453	32.04237	-8.068376	115.560661	35.148129	45.530525	114.717056	33.5952495	18.7310745	115.1388585	-70.0565335	19.4465235	119.5180475
-9.337903	34.475689	114.823341	-17.750853	18.896355	116.80751	32.08683	-8.064758	113.914719	34.820358	45.382023	113.164124	33.453594	18.6586325	113.5394215	-68.9553	19.1340775	120.0755985
-9.232967	34.748013	113.593231	-17.086086	18.625746	115.812935	32.252388	-8.140324	110.934509	34.52	45.143967	110.446533	33.386194	18.5018215	110.690521	-67.558366	18.7496705	120.935349
-9.057063	35.024349	112.746117	-16.760513	18.433092	115.149185	32.329582	-8.253094	108.907066	34.376369	44.957535	108.654877	33.3529755	18.3522205	108.7809715	-66.8740015	18.5139635	121.5173985
-8.801675	35.289169	112.023102	-16.35261	18.137581	114.43232	32.358002	-8.364709	107.239975	34.224251	44.768158	107.304535	33.2911265	18.2017245	107.272255	-65.9963465	18.0734375	121.592385
-8.429885	35.584156	111.403336	-16.188217	17.873182	113.761795	32.306717	-8.496732	106.041626	34.176929	44.603569	106.478416	33.241823	18.0534185	106.260021	-65.618257	17.6929455	121.263569
-7.984879	35.952232	110.819885	-16.174738	17.651901	113.030479	32.186123	-8.650488	105.22097	34.135551	44.435455	106.14653	33.160837	17.8924835	105.68375	-65.510313	17.4113185	120.377208
-7.469788	36.286427	110.228058	-16.471107	17.490366	112.287117	31.98522	-8.79602	104.60498	34.022503	44.291603	106.058327	33.0038615	17.7477915	105.3316535	-65.9460755	17.2329405	119.2425805
-6.887162	36.581055	109.569359	-16.765217	17.37155	111.396347	31.752432	-8.843179	104.25032	33.871643	44.165535	106.287216	32.8120375	17.661178	105.268768	-66.3424715	17.081922	117.523926
-5.876312	37.03603	108.602989	-17.261263	17.245037	109.711327	31.630589	-8.805723	103.987396	33.709793	44.097622	107.319901	32.670191	17.6459495	105.6536485	-67.192717	16.8441245	113.7690055
-5.055369	37.354729	108.05336	-17.63916	17.279411	108.640266	31.547243	-8.667732	104.00441	33.586082	44.118385	108.238312	32.5666625	17.7253265	106.121361	-67.8449825	16.8334955	111.159171
-4.18363	37.545334	108.100685	-17.871878	17.387394	108.17646	31.458628	-8.394558	104.168655	33.491871	44.167202	109.139656	32.4752495	17.886322	106.6541555	-68.2190055	16.888466	109.6987645
-3.295161	37.656357	108.675941	-18.039572	17.599205	108.32769	31.467646	-8.139953	104.596153	33.512653	44.341751	110.313354	32.4901495	18.100899	107.4547535	-68.5692935	17.097511	109.2006265
-2.371849	37.74403	109.631752	-18.199924	17.844128	108.849129	31.492884	-7.94814	105.535004	33.695309	44.493633	111.834488	32.5940965	18.2727465	108.684746	-68.9939445	17.4155095	109.013512
-1.490535	37.644829	110.858704	-18.375925	18.031736	109.575912	31.529417	-7.821129	106.748283	33.988579	44.610989	113.595985	32.758998	18.39493	110.172134	-69.510848	17.668542	108.97969
-0.622499	37.473244	112.21553	-18.603991	18.190802	110.497772	31.61648	-7.762755	108.071686	34.282703	44.714096	115.494308	32.9495915	18.4756705	111.782997	-70.1575735	17.9059335	109.212547
0.591435	36.944557	114.495766	-18.831617	18.317713	112.166367	31.808292	-7.788558	110.120567	34.778057	44.726017	118.131462	33.2931745	18.4687295	114.1260145	-70.9564085	18.1666965	110.2067195
1.375578	36.42403	116.030922	-18.93182	18.371788	113.49189	31.927399	-7.934376	111.502876	35.127876	44.697029	119.708755	33.5276375	18.3813265	115.6058155	-71.3912775	18.3622495	111.3779645
2.118521	35.823761	117.473694	-18.950962	18.399891	114.805672	32.10302	-8.102803	112.857285	35.495403	44.655014	121.086655	33.7992115	18.2761055	116.97197	-71.7011355	18.5236765	112.639374
2.834473	35.114941	118.829071	-18.882183	18.391987	116.130653	32.378098	-8.351894	114.103783	35.885956	44.6362	122.218765	34.132027	18.142153	118.161274	-71.896393	18.641821	114.100032
3.494694	34.347984	119.957176	-18.779922	18.350965	117.272697	32.655033	-8.603393	115.273094	36.258293	44.590935	123.228752	34.456663	17.993771	119.250923	-72.016507	18.708159	115.294471
4.154703	33.45298	120.887665	-18.66423	18.268972	118.174377	32.866192	-8.873155	116.36319	36.603046	44.465523	124.045113	34.734619	17.796184	120.2041515	-72.063079	18.74176	116.1446025
4.63666	32.47691	121.650948	-18.402914	18.033472	118.800232	33.077892	-9.188179	117.242966	36.917358	44.32806	124.780106	34.997625	17.5699405	121.011536	-71.803453	18.4970035	116.588928
5.654017	30.727232	122.232414	-18.358877	17.715643	119.443253	33.305832	-9.654244	118.181763	37.278111	43.927326	125.701714	35.2919715	17.136541	121.9417385	-72.0097255	18.294745	116.9447675
5.970412	29.548752	122.569336	-17.93516	17.275433	119.566856	33.427063	-9.963065	118.667511	37.49382	43.654556	126.134979	35.4604415	16.8457455	122.401245	-71.3307615	17.7051205	116.732467
6.229451	28.336462	122.752296	-17.878298	17.081457	119.832245	33.535549	-10.188858	118.960953	37.639557	43.423836	126.587883	35.587553	16.617489	122.774418	-71.344149	17.545425	116.890072
6.353994	27.074659	122.966232	-17.813059	16.910944	120.095978	33.630241	-10.35764	119.287231	37.841434	43.162663	126.943085	35.7358375	16.4025115	123.115158	-71.3619555	17.4193765	117.076798
5.947509	25.968176	123.355782	-17.719748	16.75399	120.352051	33.768772	-10.502084	119.520508	37.948929	42.988174	127.358734	35.8588505	16.243045	123.439621	-71.2983465	17.264935	117.264481
6.300081	24.36438	123.322701	-17.605339	16.642256	120.667389	33.892033	-10.617248	119.741653	38.111576	42.810719	127.69165	36.0018045	16.0967355	123.7166515	-71.2124825	17.1877765	117.6181265
5.684977	23.178677	123.629509	-17.523899	16.615578	120.964729	34.004818	-10.688313	119.953575	38.2966	42.690639	127.964493	36.150709	16.001163	123.959034	-71.198507	17.229993	117.970424
5.298191	20.916248	123.67543	-17.363314	16.641722	121.345901	34.109627	-10.842513	120.291862	38.466496	42.631184	128.163757	36.2880615	15.8943355	124.2278095	-71.0146895	17.3891085	118.4639925
4.918579	19.387869	123.522232	-17.269915	16.69335	121.534767	34.157097	-10.914579	120.429054	38.608372	42.622101	128.05397	36.3827345	15.853761	124.241512	-70.9225645	17.532939	118.828022
4.52051	17.778824	123.28566	-17.494839	16.954603	121.820511	34.181686	-11.010168	120.466377	38.739376	42.581585	127.681671	36.460531	15.7857085	124.074024	-71.450209	18.1234975	119.566998
4.047931	16.113359	122.906052	-17.350351	16.975758	121.80661	34.155327	-11.154338	120.48645	38.859478	42.500183	127.129829	36.5074025	15.6729225	123.8081395	-71.2081045	18.2785935	119.8050805
3.476058	14.436934	122.425201	-17.343155	17.090759	121.68306	34.180912	-11.307343	120.446396	38.950867	42.342957	126.385353	36.5658895	15.517807	123.4158745	-71.2521995	18.663711	119.9502455
2.883042	12.700488	121.821144	-17.105757	17.041153	121.314911	34.239799	-11.52019	120.351288	39.039318	42.185982	125.426147	36.6395585	15.332896	122.8887175	-70.8510725	18.74941	119.7411045
2.191248	10.968288	121.049988	-16.88166	16.948881	120.687103	34.334244	-11.751136	120.197853	39.182255	41.929955	124.28019	36.7582495	15.0894095	122.2390215	-70.5215695	18.8083525	119.1351845
1.052702	8.387234	119.631683	-16.514994	16.644173	119.249168	34.393684	-12.110984	119.561302	39.485611	41.240456	121.786209	36.9396475	14.564736	120.6737555	-69.9696355	18.72361	117.8245805
0.266101	6.660096	118.418335	-16.233112	16.356798	118.053886	34.470566	-12.393873	118.708923	38.899117	40.99173	120.182404	36.6848415	14.2989285	119.4456635	-69.1510655	18.4146675	116.6621085
-0.59024	4.982033	117.186798	-15.911673	15.921556	116.799286	34.461849	-12.690328	117.615868	38.636391	40.537407	118.194023	36.54912	13.9235395	117.9049455	-68.372466	17.9195725	115.6936265
-1.468937	3.344631	115.906548	-15.595773	15.425687	115.565216	34.441422	-13.008517	116.340027	38.412518	40.0382	116.294838	36.42697	13.5148415	116.3174325	-67.618516	17.3365325	114.8129995
-2.345321	1.789463	114.73317	-15.336587	14.978414	114.374565	34.492817	-13.314354	115.133965	38.286354	39.577194	114.711205	36.3895855	13.13142	114.922585	-67.0627595	16.825408	113.826545
-3.301486	0.353207	113.637665	-15.028585	14.551584	113.220322	34.559319	-13.590364	114.109024	38.19413	39.334049	113.512085	36.3767245	12.8718425	113.8105545	-66.4338945	16.2313255	112.6300895
-4.305469	-0.962146	112.605751	-14.843233	14.296061	112.162971	34.588539	-13.799723	113.182274	38.174042	39.101086	112.459442	36.3812905	12.6506815	112.820858	-66.0677565	15.9414405	111.505084
-5.840319	-2.778059	111.100098	-14.629682	14.072314	110.673859	34.554058	-13.979748	111.749649	38.132721	38.82922	111.147797	36.3433895	12.424736	111.448723	-65.6027535	15.719892	109.898995
-6.924289	-3.820623	110.148026	-14.479895	14.059022	109.800842	34.553234	-14.04978	110.800423	38.133034	38.652851	110.339355	36.343134	12.3015355	110.569889	-65.302924	15.8165085	109.031795
-8.016534	-4.756663	109.330795	-14.295144	14.127109	109.019066	34.551403	-14.067327	109.922585	38.151749	38.522194	109.441063	36.351576	12.2274335	109.681824	-64.941864	16.0267845	108.356308
-9.146107	-5.619741	108.551643	-14.118661	14.249595	108.269516	34.574692	-14.065046	109.099808	38.243629	38.40395	108.596756	36.4091605	12.169452	108.848282	-64.6464825	16.329738	107.69075
-10.317363	-6.381832	107.82859	-13.949825	14.391425	107.554832	34.591175	-14.122103	108.379135	38.411564	38.305962	107.82309	36.5013695	12.0919295	108.1011125	-64.4010195	16.6909205	107.0085515
-11.475356	-7.079295	107.175156	-13.786195	14.5082	106.828537	34.550961	-14.213161	107.717384	38.563866	38.12051	106.91848	36.5574135	11.9536745	107.317932	-64.1298035	17.0627255	106.339142
-12.662556	-7.715307	106.541298	-13.596906	14.639291	106.102013	34.486626	-14.301975	106.988617	38.664581	37.894421	105.836319	36.5756035	11.796223	106.412468	-63.7694155	17.482359	105.791558
-14.492169	-8.518654	105.719391	-13.31212	14.755487	105.042282	34.464424	-14.437169	106.010201	38.838356	37.599796	104.062927	36.65139	11.5813135	105.036564	-63.27563	17.9296605	105.048
-15.656254	-8.91765	105.215179	-13.168462	14.797115	104.33329	34.489162	-14.539504	105.542397	38.917179	37.463657	103.002892	36.7031705	11.4620765	104.2726445	-63.0400945	18.1321535	104.3939355
-16.825296	-9.319577	104.719315	-13.025832	14.730081	103.641724	34.580742	-14.75318	105.288376	38.99025	37.351978	102.060249	36.785496	11.299399	103.6743125	-62.83716	18.160763	103.6091355
-17.950752	-9.6491	104.196655	-12.871485	14.59492	102.963211	34.71529	-15.086612	105.271233	39.062244	37.224625	101.045753	36.888767	11.0690065	103.158493	-62.631737	18.1208335	102.767929
-19.031563	-9.849423	103.888962	-12.66333	14.405328	102.324165	34.930183	-15.446337	105.299934	39.037933	37.052166	99.932762	36.984058	10.8029145	102.616348	-62.310718	18.0077415	102.031982
-20.08983	-9.967327	103.749863	-12.482163	14.121363	101.818336	35.175671	-15.741211	105.268059	39.011127	36.803757	98.800316	37.093399	10.531273	102.0341875	-62.057725	17.711453	101.6024845
-21.136894	-9.965637	103.833809	-12.22224	13.734703	101.459106	35.278526	-15.833023	105.268753	39.03299	36.383858	97.760788	37.155758	10.2754175	101.5147705	-61.600238	17.1939885	101.4034415
-22.608072	-9.802218	104.24086	-11.871558	12.933021	101.250877	35.24123	-16.134684	105.487061	39.077461	35.551899	96.567581	37.1593455	9.7086075	101.027321	-60.9024615	16.1574345	101.474433
-23.54986	-9.546973	104.458	-11.695046	12.287839	101.246262	35.29343	-16.563021	105.649078	39.128155	34.914021	96.037636	37.2107925	9.1755	100.843357	-60.6008845	15.400178	101.649167
-24.462835	-9.204097	104.495171	-11.584413	11.60833	101.261292	35.358902	-17.034643	105.679176	39.13063	34.354061	95.712753	37.244766	8.659709	100.6959645	-60.413592	14.556951	101.8266195
-25.326899	-8.716419	104.33239	-11.538447	11.026708	101.229668	35.384426	-17.406952	105.626968	39.06543	33.99847	95.61393	37.224928	8.295759	100.620449	-60.301822	13.757657	101.838887
-26.202553	-8.029593	104.07795	-11.593705	10.606039	101.20623	35.3946	-17.640224	105.520607	38.945786	33.843498	95.658279	37.170193	8.101637	100.589443	-60.357603	13.110441	101.823017
-27.045753	-7.144222	103.823837	-11.714512	10.382076	101.235413	35.378338	-17.688734	105.356537	38.735859	33.874115	95.775604	37.0570985	8.0926905	100.5660705	-60.4861225	12.6714615	101.9047555
-27.597124	-6.220346	103.578041	-11.900153	10.364546	101.34008	35.309555	-17.618149	105.173477	38.489143	34.02108	95.901703	36.899349	8.2014655	100.53759	-60.699655	12.5276265	102.14257
-28.938255	-3.990927	103.364059	-12.201916	10.569084	101.486298	35.115879	-17.320446	104.899895	38.19173	34.41848	96.177559	36.6538045	8.549017	100.538727	-61.0576365	12.589151	102.433869
-29.626135	-2.468722	103.029251	-12.383787	10.799896	101.495018	34.979076	-17.106319	104.688087	38.037479	34.77285	96.476143	36.5082775	8.8332655	100.582115	-61.2758515	12.7665265	102.407921
-30.238682	-0.819983	102.455101	-12.555385	11.054752	101.360725	34.834534	-16.837709	104.409706	37.963047	35.136909	96.832726	36.3987905	9.1496	100.621216	-61.5095605	12.959904	102.100234
-30.805799	0.928907	101.764748	-12.694878	11.358634	101.111877	34.677296	-16.558853	103.963425	37.930859	35.562038	97.232452	36.3040775	9.5015925	100.5979385	-61.6938335	13.2156755	101.6258155
-31.317795	2.752332	100.95961	-12.778971	11.703432	100.76281	34.530464	-16.237999	103.321541	37.900047	36.016907	97.630127	36.2152555	9.889454	100.475834	-61.7731975	13.51741	101.049786
-31.751114	4.68978	100.166962	-12.823076	12.07385	100.380112	34.44455	-15.847476	102.576813	37.902157	36.503223	97.973114	36.1733535	10.3278735	100.2749635	-61.8195055	13.8198265	100.4852605
-32.211784	6.711724	99.419128	-12.768896	12.529485	99.984131	34.432785	-15.389996	101.770592	37.969627	37.06464	98.316292	36.201206	10.837322	100.043442	-61.738998	14.221648	99.92482
-32.70422	9.838426	98.364929	-12.660399	13.269441	99.321587	34.500134	-14.559807	100.385628	38.086514	37.989799	98.897232	36.293324	11.714996	99.64143	-61.614122	14.823886	99.001744
-33.040173	11.985	97.743668	-12.574063	13.811736	98.845123	34.559166	-13.920769	99.375404	38.182278	38.693531	99.317009	36.370722	12.386381	99.3462065	-61.518848	15.237091	98.3440395
-33.29068	14.115387	97.21447	-12.481425	14.408308	98.387787	34.60083	-13.236891	98.303505	38.237247	39.375832	99.660965	36.4190385	13.0694705	98.982235	-61.3818885	15.7471455	97.793339
-33.567226	16.254677	96.824936	-12.462427	15.065821	97.945618	34.615898	-12.527062	97.23629	38.277428	40.035732	99.905037	36.446663	13.754335	98.5706635	-61.371517	16.377307	97.3205725
-33.857693	18.340992	96.529221	-12.443738	15.73085	97.548454	34.486843	-11.764939	96.297417	38.318089	40.663013	100.075188	36.402466	14.449037	98.1863025	-61.289942	17.012663	96.9106055
-34.088612	20.3309	96.447083	-12.480103	16.405075	97.224632	34.404892	-11.056084	95.375687	38.2715	41.251877	100.20771	36.338196	15.0978965	97.7916985	-61.298402	17.7122535	96.6575655
-34.27993	22.267805	96.756783	-12.542722	17.123928	97.196594	34.29509	-10.401675	94.580978	38.185871	41.788513	100.080261	36.2404805	15.693419	97.3306195	-61.3259245	18.554437	97.0625685
-34.534092	24.938414	98.056427	-12.596167	18.070486	97.768936	34.003315	-9.596898	93.761848	38.072594	42.438572	99.563202	36.0379545	16.420837	96.662525	-61.2302885	19.720135	98.875347
-34.632565	26.519171	99.326225	-12.686761	18.560812	98.516701	33.709274	-9.237758	93.452881	38.015526	42.719181	99.417679	35.8624	16.7407115	96.43528	-61.235922	20.3809125	100.598122
-34.621284	27.985741	100.859245	-12.821226	18.963017	99.512085	33.306347	-8.887763	93.201996	37.981396	42.895988	99.519218	35.6438715	17.0041125	96.360607	-61.2863235	20.9219215	102.663563
-34.633362	29.29463	102.382751	-13.025088	19.245689	100.455818	32.84264	-8.741772	92.950508	37.95499	42.995174	99.772484	35.398815	17.126701	96.361496	-61.448991	21.364677	104.55014
-34.463234	30.536825	103.715302	-13.168097	19.50778	101.255814	32.403542	-8.514099	92.752853	37.884754	43.133633	100.003342	35.144148	17.309767	96.3780975	-61.480342	21.705793	106.1335305
-34.295353	31.71612	104.70636	-13.307628	19.811197	101.873444	32.078075	-8.265591	92.678596	37.836868	43.322304	100.251602	34.9574715	17.5283565	96.465099	-61.5727275	22.0940375	107.281789
-34.053032	32.827538	105.333817	-13.404109	20.138271	102.287163	31.92284	-8.035896	92.683754	37.808762	43.577831	100.491753	34.865801	17.7709675	96.5877535	-61.674019	22.5055745	107.9865725
-33.481937	34.350906	105.54303	-13.462071	20.667257	102.501724	31.769701	-7.640134	93.068031	37.776413	43.942688	100.595627	34.773057	18.151277	96.831829	-61.697199	23.183237	108.171619
-33.024212	35.222031	105.446281	-13.481707	20.912924	102.454056	31.852262	-7.613899	93.258644	37.808315	44.078495	100.513588	34.8302885	18.232298	96.886116	-61.7937025	23.59355	108.021996
-32.432198	35.96899	105.230949	-13.400485	21.004168	102.429489	31.907093	-7.688106	93.65451	37.891346	44.056141	100.37278	34.8992195	18.1840175	97.013645	-61.7001895	23.8243185	107.845333
-31.737682	36.602398	104.934761	-13.365938	20.984259	102.407013	31.902462	-7.906891	94.258255	37.931408	43.887707	100.18576	34.916935	17.990408	97.2220075	-61.648811	23.97811	107.5920185
-30.956762	37.057232	104.583023	-13.357788	20.825512	102.391006	31.999588	-8.387223	94.874641	38.023926	43.583908	99.94104	35.011757	17.5983425	97.4078405	-61.727333	24.0526815	107.3741715
-30.143599	37.398178	104.115768	-13.370761	20.582741	102.382362	32.021801	-8.905792	95.630524	38.104813	43.185806	99.747528	35.063307	17.140007	97.689026	-61.804829	24.025475	107.075698
-29.28647	37.718781	103.695992	-13.428198	20.29015	102.368996	32.006817	-9.377521	96.431694	38.182846	42.75441	99.653641	35.0948315	16.6884445	98.0426675	-61.9512275	23.8918555	106.6953245
-27.829403	38.000931	103.258347	-13.528313	19.844208	102.444458	31.968338	-10.012121	97.436867	38.265465	42.190823	99.724892	35.1169015	16.089351	98.5808795	-62.1735275	23.599065	106.3080365
-26.678259	38.120693	103.061165	-13.581469	19.603662	102.576981	31.955687	-10.294078	98.059639	38.323547	41.927013	99.881699	35.139617	15.8164675	98.970669	-62.302555	23.3908565	106.183293
-25.605434	38.290459	102.973091	-13.602844	19.399061	102.73526	32.006996	-10.508548	98.635635	38.420635	41.760857	100.084244	35.2138155	15.6261545	99.3599395	-62.4195035	23.1719675	106.1105805
-24.260801	38.425468	102.870689	-13.569474	19.320297	102.877686	32.095509	-10.628443	99.12104	38.543613	41.666462	100.265488	35.319561	15.5190095	99.693264	-62.458509	23.1215845	106.062108
-23.060713	38.543442	102.789185	-13.472721	19.258175	102.952286	32.205818	-10.692193	99.534119	38.712276	41.608341	100.36821	35.459047	15.458074	99.9511645	-62.404489	23.058276	105.9534075
-21.708166	38.59045	102.661789	-13.380474	19.229034	102.940559	32.354752	-10.693255	99.785164	38.878338	41.61375	100.477898	35.616545	15.4602475	100.131531	-62.377493	22.9978205	105.749587
-20.170876	38.679802	102.543343	-13.253784	19.196814	102.855446	32.50864	-10.639321	99.828384	39.018898	41.659851	100.635933	35.763769	15.510265	100.2321585	-62.271337	22.883363	105.4787335
-18.135689	38.72995	102.342941	-13.116378	19.10236	102.502945	32.772007	-10.411971	99.650436	39.22644	41.907223	101.044464	35.9992235	15.747626	100.34745	-62.2319795	22.457094	104.65844
-16.690331	38.711296	102.155663	-13.06773	19.106918	102.135406	32.980736	-10.160673	99.31797	39.325317	42.172916	101.416	36.1530265	16.0061215	100.366985	-62.2884865	22.2077145	103.903827
-15.186707	38.751076	101.947296	-13.018095	19.218378	101.814117	33.169903	-9.859015	99.00293	39.352356	42.451321	101.585258	36.2611295	16.296153	100.294094	-62.2973195	22.140603	103.33414
-13.681628	38.734383	101.672073	-12.975028	19.437855	101.573204	33.309574	-9.522834	98.835861	39.306976	42.725346	101.515411	36.308275	16.601256	100.175636	-62.258331	22.274454	102.970772
-12.108979	38.704399	101.420258	-12.931228	19.730951	101.47345	33.394669	-9.284858	98.921295	39.281418	42.973793	101.355049	36.3380435	16.8444675	100.138172	-62.2004995	22.6174345	102.808728
-10.588902	38.611565	101.227394	-12.936704	19.956202	101.528343	33.427094	-9.226296	99.291977	39.327568	43.098251	101.191391	36.377331	16.9359775	100.241684	-62.250739	22.9764265	102.815002
-9.028249	38.466843	101.029167	-12.994021	20.069105	101.633286	33.413403	-9.278938	99.814651	39.351273	43.055428	101.106285	36.382338	16.888245	100.460468	-62.37038	23.249965	102.806104
-6.591747	38.085766	100.777969	-13.031012	19.896606	101.824081	33.270153	-9.682763	100.628471	39.362782	42.682621	101.042068	36.3164675	16.499929	100.8352695	-62.3784915	23.293283	102.8128925
-5.027652	37.741787	100.726631	-13.066149	19.640724	101.938614	33.163879	-10.029653	101.178719	39.353756	42.369076	101.169495	36.2588175	16.1697115	101.174107	-62.3911155	23.1117365	102.703121
-3.384297	37.388336	100.845421	-13.133261	19.324146	102.096649	33.106369	-10.366806	101.663696	39.324238	42.049427	101.609192	36.2153035	15.8413105	101.636444	-62.4818255	22.8069815	102.556854
-1.780104	37.061741	101.206757	-13.1957	18.968964	102.329384	33.11079	-10.624012	102.141129	39.287704	41.81778	102.383423	36.199247	15.596884	102.262276	-62.590647	22.341044	102.396492
-0.204264	36.71616	101.759552	-13.286551	18.741507	102.628937	33.137905	-10.758416	102.63414	39.219063	41.693211	103.490463	36.178484	15.4673975	103.0623015	-62.751586	22.0156165	102.1955725
1.403736	36.426228	102.621338	-13.472237	18.606102	103.037369	33.152042	-10.820098	103.208099	39.189892	41.722534	104.963303	36.170967	15.451218	104.085701	-63.115441	21.760986	101.989037
2.883969	36.134018	103.778076	-13.751191	18.591087	103.547241	33.139503	-10.806331	104.014587	39.179134	41.858425	106.877968	36.1593185	15.526047	105.4462775	-63.6617005	21.656127	101.6482045
5.006479	35.698769	106.148514	-14.377184	18.728161	104.51181	33.187969	-10.779216	105.593582	39.1903	42.258671	110.548935	36.1891345	15.7397275	108.0712585	-64.9435025	21.7165945	100.9523615
6.278837	35.296444	108.043518	-14.868312	18.920313	105.306885	33.295753	-10.753471	106.75985	39.237774	42.564217	113.274132	36.2667635	15.905373	110.016991	-66.0033875	21.935253	100.596779
7.449501	34.868397	110.084854	-15.345183	19.206806	106.200287	33.363865	-10.605463	107.875648	39.287315	42.772011	115.881035	36.32559	16.083274	111.8783415	-67.015956	22.330338	100.5222325
8.561923	34.349041	111.974861	-15.709954	19.545311	107.178177	33.374012	-10.252144	108.903488	39.31683	42.991261	118.089485	36.345421	16.3695585	113.4964865	-67.765329	22.7210635	100.8598675
9.672999	33.82095	113.561401	-15.884678	19.958752	108.06292	33.421875	-9.842805	109.863976	39.400372	43.300076	119.857338	36.4111235	16.7286355	114.860657	-68.1804795	23.1888685	101.265183
10.744306	33.199799	114.799759	-15.937207	20.27763	108.887436	33.617863	-9.482239	110.668839	39.552082	43.659737	121.184662	36.5849725	17.088749	115.9267505	-68.4593865	23.466511	101.8481215
11.735332	32.454044	115.734528	-15.856775	20.501406	109.539841	33.915302	-9.191781	111.45549	39.695	43.961109	122.168327	36.805151	17.384664	116.8119085	-68.518701	23.618148	102.2677735
13.026118	31.13666	116.611671	-15.597227	20.546831	110.18927	34.397282	-8.957747	112.613251	39.951023	44.214802	123.096825	37.1741525	17.6285275	117.855038	-68.3686065	23.4651345	102.523502
13.780646	30.101898	116.915581	-15.375796	20.40127	110.452042	34.703232	-8.931671	113.304543	40.142746	44.279877	123.330292	37.422989	17.674103	118.3174175	-68.174581	23.128437	102.5866665
14.346666	28.92955	117.047585	-15.125547	20.179493	110.631927	35.000359	-8.989578	113.885155	40.331669	44.284523	123.396935	37.666014	17.6474725	118.641045	-67.917108	22.7115135	102.622809
14.823373	27.699488	117.070091	-14.887182	19.900932	110.831055	35.321571	-9.080763	114.390457	40.508869	44.270779	123.366585	37.91522	17.595008	118.878521	-67.689584	22.206856	102.783589
15.038815	26.40613	117.080246	-14.672202	19.642439	111.081924	35.652321	-9.149289	114.884377	40.65871	44.241795	123.281792	38.1555155	17.546253	119.0830845	-67.4999195	21.738625	103.0807635
15.150293	25.028309	117.138084	-14.476851	19.429724	111.358353	35.954823	-9.229747	115.36132	40.789898	44.249748	123.227814	38.3723605	17.5100005	119.294567	-67.3260625	21.3494475	103.422139
15.045123	23.64209	117.181168	-14.339892	19.234978	111.682846	36.243973	-9.288854	115.881111	40.883255	44.26799	123.218155	38.563614	17.489568	119.549633	-67.243398	20.980388	103.816059
14.570334	21.446373	117.304543	-14.190085	19.045979	112.245903	36.572983	-9.294378	116.650894	40.957767	44.347218	123.195396	38.765375	17.52642	119.923145	-67.145545	20.565538	104.568661
14.020718	19.996984	117.392265	-14.122048	19.015825	112.70089	36.745358	-9.226118	117.137657	41.056751	44.456909	123.092941	38.9010545	17.6153955	120.115299	-67.1451505	20.4162545	105.286481
13.317062	18.573269	117.504547	-14.108649	19.033218	113.213409	36.857338	-9.128809	117.604446	41.484413	44.445442	122.786369	39.1708755	17.6583165	120.1954075	-67.3881735	20.4081195	106.2314105
12.475183	17.138035	117.618515	-14.085589	19.078136	113.703072	36.902695	-9.039914	118.032768	41.50309	44.545448	122.613319	39.2028925	17.752767	120.3230435	-67.3740705	20.403505	107.0831005
11.486712	15.714872	117.689095	-14.155161	19.163685	114.204109	36.884525	-8.96032	118.402145	41.465431	44.655563	122.400574	39.174978	17.8476215	120.4013595	-67.4853	20.4797485	108.0068585
10.360461	14.301379	117.715927	-14.213039	19.267403	114.596542	36.823818	-8.85156	118.672241	41.437649	44.733513	122.05101	39.1307335	17.9409765	120.3616255	-67.5568115	20.5938295	108.8314585
9.08853	12.90283	117.649391	-14.268005	19.361153	114.869728	36.751064	-8.757089	118.740669	41.363415	44.834961	121.582222	39.0572395	18.038936	120.1614455	-67.5932495	20.68337	109.5780105
7.108434	10.857117	117.128899	-14.268912	19.388863	114.875641	36.695637	-8.674545	118.381012	40.713985	45.003304	120.473289	38.704811	18.1643795	119.4271505	-67.242635	20.6133465	110.3241315
5.698879	9.522232	116.375839	-14.196886	19.378967	114.500954	36.731293	-8.52506	117.714539	40.437359	45.030262	119.129707	38.584326	18.252601	118.422123	-66.978098	20.505333	110.579785
4.276906	8.222778	115.340973	-14.008724	19.257267	113.817406	36.859848	-8.400319	116.521111	40.114193	45.060833	117.544189	38.4870205	18.330257	117.03265	-66.5044685	20.184277	110.602162
2.806221	6.925632	114.050079	-13.819315	19.125008	112.936874	37.055866	-8.215061	114.993202	39.707474	45.159973	115.619804	38.38167	18.472456	115.306503	-66.0203	19.77756	110.567245
1.336083	5.689233	112.576019	-13.649098	19.073423	111.857307	37.243591	-7.991661	113.08963	39.250462	45.213196	113.579521	38.2470265	18.6107675	113.3345755	-65.5452225	19.5360785	110.3800385
-0.196535	4.509768	110.966446	-13.418724	18.909969	110.613571	37.349518	-7.798865	111.012077	38.832428	45.218483	111.5877	38.090973	18.709809	111.2998885	-64.928421	19.110129	109.9272535
-1.766926	3.417194	109.372864	-13.287781	18.845184	109.37748	37.338249	-7.607747	109.040024	38.432129	45.266159	109.607758	37.885189	18.829206	109.323891	-64.460751	18.861162	109.431069
-4.203702	1.888207	107.286659	-13.208255	18.97846	107.725845	37.119274	-7.33059	106.243645	37.890606	45.356785	107.05764	37.50494	19.0130975	106.6506425	-63.92145	18.9438225	108.8010475
-5.883228	0.963491	106.252464	-13.258465	19.168842	106.812164	36.878731	-7.157833	104.900803	37.576454	45.478264	105.465569	37.2275925	19.1602155	105.183186	-63.7445225	19.1774685	108.441142
-7.573569	0.157245	105.448952	-13.355339	19.430214	106.043541	36.624699	-6.976583	103.750824	37.202026	45.586926	104.098152	36.9133625	19.3051715	103.924488	-63.6240405	19.5552565	108.162594
-9.268822	-0.615819	104.881157	-13.494017	19.594072	105.349472	36.391106	-6.851958	102.950027	36.87455	45.677357	102.998695	36.632828	19.4126995	102.974361	-63.620862	19.7754445	107.724583
-10.957458	-1.348231	104.394508	-13.664083	19.672602	104.722153	36.191051	-6.857224	102.483925	36.644901	45.692123	102.095428	36.417976	19.4174495	102.2896765	-63.746142	19.9277545	107.1546295
-12.608059	-2.016924	103.985847	-13.814175	19.671112	104.055275	36.022621	-6.936777	102.141098	36.401253	45.583637	101.160515	36.211937	19.32343	101.6508065	-63.840287	20.018794	106.4597435
-14.213504	-2.617437	103.615425	-13.94999	19.633638	103.35778	35.878925	-7.021971	101.843323	36.146526	45.372295	100.093903	36.0127255	19.175162	100.968613	-63.9127055	20.092114	105.746947
-16.570349	-3.435975	103.161896	-14.124709	19.365496	102.417183	35.673393	-7.396538	101.653923	35.890293	44.871082	98.605003	35.781843	18.737272	100.129463	-64.031261	19.99372	104.704903
-18.100939	-3.859462	102.985573	-14.224036	19.078972	101.896683	35.511574	-7.747062	101.829758	35.792259	44.380207	97.774155	35.6519165	18.3165725	99.8019565	-64.0999885	19.8413715	103.9914095
-19.604286	-4.228621	102.887604	-14.269459	18.652317	101.465675	35.396465	-8.29036	102.198326	35.791039	43.763451	97.068207	35.593752	17.7365455	99.6332665	-64.13267	19.5680885	103.2980835
-21.037016	-4.560342	102.925423	-14.225822	18.1336	101.119316	35.293495	-9.060705	102.804337	35.874336	43.034241	96.389412	35.5839155	16.986768	99.5968745	-64.0355595	19.280432	102.6417575
-22.377733	-4.758199	103.027084	-14.13216	17.543909	100.878929	35.111179	-9.889701	103.433434	35.944313	42.244999	95.754997	35.527746	16.177649	99.5942155	-63.792066	18.910169	102.1636425
-23.639584	-4.856546	103.19136	-14.030415	16.868362	100.742081	34.913914	-10.710711	103.829865	36.096359	41.413998	95.175987	35.5051365	15.3516435	99.502926	-63.5659665	18.3850805	101.981236
-24.672915	-5.04888	103.24762	-13.910632	16.201565	100.643715	34.707172	-11.427532	104.079178	36.258575	40.571041	94.657883	35.4828735	14.5717545	99.3685305	-63.3041375	17.8313755	101.9188995
-26.414516	-4.796617	103.414894	-13.764754	15.284224	100.563789	34.317146	-12.226541	104.00869	36.449112	39.410828	94.016945	35.383129	13.5921435	99.0128175	-62.912637	16.9763045	102.1147605
-27.687975	-4.207163	103.456581	-13.722309	14.758943	100.497398	34.047058	-12.703751	103.822456	36.531906	38.820061	93.738289	35.289482	13.058155	98.7803725	-62.7341	16.459731	102.2144235
-28.728903	-3.720248	103.23056	-13.703164	14.289177	100.416229	33.879436	-13.106791	103.537003	36.566578	38.393711	93.639694	35.223007	12.64346	98.5883485	-62.629335	15.934894	102.2441095
-29.763481	-3.097098	102.80806	-13.760994	13.925179	100.293793	33.800282	-13.412963	103.198067	36.571594	38.17728	93.761116	35.185938	12.3821585	98.4795915	-62.707926	15.4681995	102.1079945
-30.713118	-2.320433	102.187988	-13.85241	13.673165	100.100494	33.707703	-13.60307	102.822044	36.572052	38.160034	94.047646	35.1398775	12.278482	98.434845	-62.8446975	15.067848	101.766143
-31.651989	-1.449614	101.385811	-13.96726	13.601202	99.801949	33.62648	-13.594397	102.313904	36.548752	38.335182	94.436089	35.087616	12.3703925	98.3749965	-63.022136	14.8320115	101.2289015
-32.519417	-0.415039	100.46183	-14.090525	13.688944	99.415062	33.526367	-13.442127	101.743805	36.493382	38.649704	94.928741	35.0098745	12.6037885	98.336273	-63.1909245	14.7740995	100.493851
-33.738499	1.380388	99.053246	-14.249763	14.03389	98.764519	33.397995	-13.008828	100.805542	36.434818	39.265949	95.640221	34.9164065	13.1285605	98.2228815	-63.4159325	14.9392195	99.3061565
-34.48745	2.708099	98.320663	-14.298511	14.404373	98.385796	33.316391	-12.603201	100.153557	36.380184	39.683422	95.972473	34.8482875	13.5401105	98.063015	-63.4453095	15.2686355	98.708577
-35.11982	4.142013	97.945473	-14.323661	14.818562	98.14724	33.202976	-12.199114	99.590515	36.306091	40.023186	96.054932	34.7545335	13.912036	97.8227235	-63.4018555	15.725088	98.4717565
-35.736515	5.607037	97.87532	-14.350247	15.217762	98.043854	33.112965	-11.926526	99.189415	36.250923	40.298824	95.850006	34.681944	14.186149	97.5197105	-63.382438	16.249375	98.5679975
-36.324909	7.158858	98.018608	-14.362597	15.492686	98.085129	32.984585	-11.750568	98.948959	36.143806	40.448864	95.603958	34.5641955	14.349148	97.2764585	-63.2893895	16.636224	98.8937995
-36.74345	8.670969	98.462517	-14.41159	15.690841	98.304787	32.817314	-11.73137	98.859543	36.071926	40.432621	95.303177	34.44462	14.3506255	97.08136	-63.2678	17.0310565	99.528214
-37.170383	10.230803	99.059502	-14.476308	15.729912	98.685783	32.602901	-11.840914	98.964684	35.984402	40.267799	95.047905	34.2936515	14.2134425	97.0062945	-63.2462675	17.2463815	100.3652715
-37.64399	12.622529	99.991859	-14.619952	15.596798	99.416412	32.324467	-12.220037	99.250946	35.861355	39.844051	94.935173	34.092911	13.812007	97.0930595	-63.332815	17.381589	101.7397645
-37.861034	14.187797	100.511742	-14.679317	15.385224	99.881966	32.13353	-12.517695	99.446022	35.801651	39.536404	95.031525	33.9675905	13.5093545	97.2387735	-63.3262245	17.2610935	102.5251585
-37.974251	15.822628	100.858353	-14.729263	15.131368	100.242355	31.976349	-12.819158	99.560852	35.76371	39.246986	95.223007	33.8700295	13.213914	97.3919295	-63.3285555	17.048822	103.0927805
-38.038921	17.47641	101.030365	-14.778419	14.892301	100.481522	31.861046	-13.07058	99.623604	35.720421	39.030151	95.498566	33.7907335	12.9797855	97.561085	-63.3475715	16.8048165	103.401959
-38.008804	19.168474	101.046944	-14.835286	14.652305	100.617775	31.786421	-13.279955	99.589607	35.695614	38.895233	95.854744	33.7410175	12.807639	97.7221755	-63.4115895	16.496971	103.5133745
-37.902851	20.879	100.970749	-14.891426	14.485314	100.642799	31.689674	-13.418076	99.468704	35.703888	38.826023	96.270332	33.696781	12.7039735	97.869518	-63.479633	16.2666545	103.41608
-37.712872	22.657301	100.844177	-14.940284	14.367083	100.595345	31.643311	-13.46216	99.250237	35.706516	38.847755	96.732285	33.6749135	12.6927975	97.991261	-63.5554815	16.0413685	103.199429
-37.240601	25.368526	100.603989	-15.043266	14.290052	100.382889	31.58103	-13.399729	98.785759	35.687527	39.047421	97.504639	33.6342785	12.823846	98.145199	-63.7208105	15.756258	102.620579
-36.880711	27.221581	100.425232	-15.123838	14.340866	100.162033	31.559484	-13.241214	98.378685	35.696033	39.294441	98.057617	33.6277585	13.0266135	98.218151	-63.8754345	15.6551185	102.105915
-36.433651	29.030975	100.36216	-15.204406	14.43767	99.936211	31.527248	-12.971939	97.90403	35.685272	39.606361	98.598412	33.60626	13.317211	98.251221	-64.015072	15.558129	101.621201
-35.900219	30.86944	100.391457	-15.253266	14.654408	99.745384	31.522333	-12.616324	97.40274	35.633553	39.991352	99.179367	33.577943	13.687514	98.2910535	-64.084475	15.621302	101.1997145
-35.310303	32.665161	100.5625	-15.334904	14.960355	99.632957	31.512842	-12.162818	97.036446	35.584469	40.413994	99.79068	33.5486555	14.125588	98.413563	-64.2184635	15.795122	100.852351
-34.681747	34.369221	100.800911	-15.478873	15.355058	99.602867	31.437128	-11.514447	97.026039	35.490383	40.875046	100.596931	33.4637555	14.6802995	98.811485	-64.4215015	16.0298165	100.394249
-34.029411	36.081772	101.173653	-15.665722	15.72587	99.769096	31.542025	-11.259648	97.089119	35.444027	41.351509	101.549759	33.493026	15.0459305	99.319439	-64.82447	16.4058095	100.218753
-32.898464	38.388031	101.900307	-15.990689	16.331207	100.235832	31.48225	-10.821087	97.670921	35.426899	41.93092	103.11599	33.4545745	15.5549165	100.3934555	-65.4359525	17.1074975	100.0782085
-32.103527	39.763607	102.467659	-16.198275	16.679514	100.636765	31.410191	-10.568119	98.171463	35.428288	42.172916	104.173935	33.4192395	15.8023985	101.172699	-65.8157895	17.5566295	100.100831
-31.298304	41.064075	103.072166	-16.353868	16.967587	101.092743	31.414804	-10.41046	98.762947	35.508667	42.391014	105.080048	33.4617355	15.990277	101.9214975	-66.1694715	17.944897	100.2639885
-30.465105	42.251949	103.578529	-16.448713	17.229441	101.550652	31.425167	-10.323721	99.437416	35.569736	42.556858	105.866455	33.4974515	16.1165685	102.6519355	-66.3948775	18.3423135	100.4493685
-29.547453	43.249084	104.064163	-16.548269	17.433067	102.0084	31.489525	-10.254725	100.113548	35.626751	42.680939	106.53772	33.558138	16.213107	103.325634	-66.654676	18.653027	100.691166
-28.684673	44.162807	104.528595	-16.575201	17.509022	102.475288	31.624905	-10.236268	100.775383	35.708054	42.803272	107.17778	33.6664795	16.283502	103.9765815	-66.8168815	18.734542	100.9739945
-27.85058	44.957859	105.02771	-16.611273	17.547134	103.00013	31.766907	-10.310979	101.46904	35.829388	42.884735	107.842194	33.7981475	16.286878	104.655617	-67.0206935	18.80739	101.344643
-26.516825	45.86087	105.696465	-16.691719	17.514015	103.66188	31.951416	-10.463284	102.504524	35.968536	42.953766	108.825768	33.959976	16.245241	105.665146	-67.343414	18.782789	101.658614
-25.629307	46.350998	106.13414	-16.715229	17.450441	104.093079	32.046291	-10.542824	103.122803	36.07436	43.007534	109.517242	34.0603255	16.232355	106.3200225	-67.4907835	18.668527	101.8661355
-24.752287	46.722206	106.585564	-16.721741	17.436916	104.500832	32.178288	-10.596298	103.695442	36.190971	43.0686	110.23111	34.1846295	16.236151	106.963276	-67.6281115	18.637681	102.038388
-23.914633	47.012527	107.050011	-16.723963	17.433006	104.898743	32.279678	-10.58238	104.205452	36.29298	43.156113	110.910019	34.286329	16.2868665	107.5577355	-67.734255	18.5791455	102.2397505
-23.083723	47.156521	107.53019	-16.708822	17.518503	105.277954	32.399254	-10.506907	104.63961	36.407574	43.309456	111.579597	34.403414	16.4012745	108.1096035	-67.821058	18.6357315	102.4463045
-22.29567	47.149593	108.063972	-16.708956	17.624027	105.678467	32.505177	-10.345129	104.991623	36.5364	43.507065	112.223564	34.5207885	16.580968	108.6075935	-67.9387005	18.667086	102.7493405
-21.647314	47.116993	108.634445	-16.6999	17.774464	106.038734	32.582691	-10.145255	105.277618	36.643101	43.726063	112.813629	34.612896	16.790404	109.0456235	-68.012696	18.758524	103.0318445
-20.546923	46.744736	109.261658	-16.745693	18.076099	106.564728	32.614811	-9.794633	105.639778	36.735706	44.090191	113.505745	34.6752585	17.147779	109.5727615	-68.1666445	19.004419	103.5566945
-19.977407	46.4133	109.511116	-16.774408	18.303335	106.841148	32.584908	-9.553645	105.861298	36.754089	44.329422	113.735603	34.6694985	17.3878885	109.7984505	-68.2183145	19.2187815	103.8838455
-19.443684	46.052994	109.628128	-16.799999	18.594021	107.038559	32.554047	-9.279539	106.030022	36.735603	44.588303	113.715622	34.644825	17.654382	109.872822	-68.244823	19.53366	104.204296
-18.939838	45.584557	109.53804	-16.783064	18.849936	107.2024	32.511459	-8.989486	106.15593	36.725513	44.823448	113.484322	34.618486	17.916981	109.820126	-68.184614	19.782891	104.584674
-18.465969	45.031391	109.32547	-16.718651	19.072519	107.341873	32.517822	-8.743192	106.245377	36.725262	45.044647	112.997833	34.621542	18.1507275	109.621605	-68.058844	19.9943105	105.062141
-18.034466	44.37384	108.987846	-16.578794	19.243118	107.464745	32.528473	-8.570752	106.37413	36.697861	45.200092	112.116661	34.613167	18.31467	109.2453955	-67.770755	20.171566	105.6840945
-17.601744	43.667755	108.463478	-16.401318	19.345676	107.572662	32.603371	-8.496781	106.463959	36.651924	45.187756	110.948563	34.6276475	18.3454875	108.706261	-67.4302835	20.3458645	106.439063
-16.975761	42.499451	107.457184	-16.025059	19.260843	107.642998	32.706356	-8.576241	106.630623	36.55558	44.984035	108.728088	34.630968	18.203897	107.6793555	-66.681086	20.317789	107.6066405
-16.583242	41.615799	106.726158	-15.76706	19.045813	107.640526	32.801243	-8.797639	106.710663	36.441864	44.631229	107.081795	34.6215535	17.916795	106.896229	-66.1556735	20.174831	108.384823
-16.19911	40.693798	106.012276	-15.547119	18.72543	107.590996	32.902252	-9.153507	106.799973	36.350487	44.135647	105.44809	34.6263695	17.49107	106.1240315	-65.7206075	19.95979	109.0579605
-15.834548	39.798241	105.281212	-15.36097	18.341654	107.461098	32.935692	-9.549568	106.871223	36.266205	43.561954	103.958176	34.6009485	17.006193	105.4146995	-65.3228885	19.677115	109.5074965
-15.439512	38.956497	104.653893	-15.320149	17.935165	107.283844	32.891167	-9.984406	106.914459	36.164974	42.992561	102.779366	34.5280705	16.5040775	104.8469125	-65.1683685	19.3662525	109.7207755
-15.077484	38.175632	104.074478	-15.355923	17.529406	107.036522	32.718365	-10.332585	106.921532	36.028446	42.514771	101.865944	34.3734055	16.091093	104.393738	-65.0852515	18.967719	109.679306
-14.745651	37.564053	103.554848	-15.550691	17.272909	106.726089	32.513	-10.58642	106.84935	35.809883	42.180794	101.244843	34.1614415	15.797187	104.0470965	-65.2628235	18.748631	109.4050815
-14.204449	36.83429	103.049675	-15.927876	17.074423	106.285027	32.103611	-10.67518	106.592979	35.409798	42.004234	100.79377	33.7567045	15.664527	103.6933745	-65.6124565	18.484319	108.8766795
-13.775736	36.511669	102.934921	-16.246035	17.095484	106.065796	31.828318	-10.578742	106.34761	35.119556	42.114849	100.782646	33.473937	15.7680535	103.565128	-65.966007	18.4229145	108.566464
-13.346641	36.296021	102.948082	-16.576653	17.238495	105.955696	31.570465	-10.365873	106.1679	34.814587	42.351524	100.916115	33.192526	15.9928255	103.5420075	-66.345832	18.4841645	108.3693845
-12.89279	36.179649	103.084793	-16.908081	17.472168	105.917969	31.312761	-10.085631	106.076599	34.52747	42.690357	101.252792	32.9201155	16.302363	103.6646955	-66.7362775	18.641973	108.1712425
-12.422672	36.208561	103.283653	-17.231926	17.745321	105.936409	31.106779	-9.763388	106.070793	34.299816	43.100937	101.798378	32.7032975	16.6687745	103.9345855	-67.1671495	18.8218675	107.9382325
-11.87303	36.249462	103.561386	-17.555387	18.035282	105.965378	30.907026	-9.41709	106.12645	34.101902	43.531223	102.556816	32.504464	17.0570665	104.341633	-67.615238	19.0134975	107.589123
-11.272301	36.357697	103.877708	-17.835205	18.306213	105.946411	30.76207	-9.064018	106.240799	33.939796	44.000366	103.518463	32.350933	17.468174	104.879631	-68.021343	19.144252	107.013191
-10.384346	36.564972	104.441216	-18.18362	18.68042	105.900024	30.637991	-8.536548	106.398026	33.800518	44.685482	105.172012	32.2192545	18.074467	105.785019	-68.5864945	19.286373	106.015029
-9.802181	36.72501	104.876778	-18.307636	18.915565	105.979607	30.644476	-8.194707	106.516815	33.819347	45.061882	106.246315	32.2319115	18.4335875	106.381565	-68.8471835	19.3975425	105.577649
-9.177411	36.862194	105.383858	-18.341824	19.151779	106.203079	30.736485	-7.896505	106.705025	33.987747	45.386814	107.121262	32.362116	18.7451545	106.9131435	-69.045764	19.5584035	105.4930145
-8.549056	36.985443	105.905197	-18.352505	19.362011	106.479599	30.857409	-7.67266	106.92791	34.158905	45.701004	107.882484	32.508157	19.014172	107.405197	-69.213167	19.70985	105.554001
-7.902989	37.057747	106.356369	-18.361618	19.564863	106.764694	30.909691	-7.503125	107.177185	34.293156	45.973866	108.523666	32.6014235	19.2353705	107.8504255	-69.3246595	19.8943555	105.6789625
-7.292934	37.132992	106.769196	-18.417164	19.7435	107.045258	30.891817	-7.376232	107.475662	34.416531	46.117683	109.043991	32.654174	19.3707255	108.2598265	-69.488502	20.1162745	105.8306895
-6.690013	37.123791	107.124626	-18.488096	19.869598	107.317368	30.82354	-7.332765	107.790901	34.485111	46.234016	109.412506	32.6543255	19.4506255	108.6017035	-69.6305175	20.2885705	106.0330325
-5.91188	37.083652	107.512871	-18.564552	19.995461	107.626358	30.746416	-7.339378	108.192398	34.545887	46.335892	109.888039	32.6461515	19.498257	109.0402185	-69.7752555	20.492665	106.2124975
-5.431616	36.994354	107.738861	-18.571228	20.017651	107.749001	30.730083	-7.358243	108.328819	34.60939	46.358574	110.175919	32.6697365	19.5001655	109.252369	-69.8121925	20.5351365	106.245633
-4.957349	36.913994	107.918549	-18.55617	20.033871	107.861374	30.740273	-7.364552	108.435165	34.66333	46.376087	110.405602	32.7018015	19.5057675	109.4203835	-69.8141415	20.5619745	106.3023645
-4.480409	36.768593	108.057404	-18.592884	20.114851	107.97274	30.774799	-7.348695	108.481728	34.713303	46.433262	110.577606	32.744051	19.5422835	109.529667	-69.929819	20.6874185	106.415813
-4.03037	36.616562	108.161591	-18.541656	20.171103	108.028503	30.798738	-7.314295	108.527687	34.765427	46.472355	110.742355	32.7820825	19.57903	109.635021	-69.8653945	20.763176	106.421985
-3.583358	36.4282	108.319733	-18.516582	20.262711	108.141418	30.781919	-7.28073	108.600281	34.825642	46.512344	110.88855	32.8037805	19.615807	109.7444155	-69.8369445	20.909615	106.5384205
-3.215459	36.207737	108.492447	-18.546125	20.350492	108.269646	30.775049	-7.264239	108.666908	34.869896	46.559566	111.057594	32.8224725	19.6476635	109.862251	-69.9147225	21.0533205	106.677041
-2.714287	35.853664	108.761452	-18.528065	20.491062	108.427193	30.759958	-7.204273	108.650719	34.898205	46.697685	111.29261	32.8290815	19.746706	109.9716645	-69.8852115	21.235418	106.8827215
-2.420731	35.610516	108.869728	-18.531487	20.626379	108.479965	30.738302	-7.130029	108.517288	34.892872	46.831596	111.329582	32.815587	19.8507835	109.923435	-69.878561	21.4019745	107.036495
-2.182895	35.369408	108.849014	-18.525305	20.781691	108.509888	30.675442	-6.982374	108.2901	34.878635	46.918453	111.222839	32.7770385	19.9680395	109.7564695	-69.8276485	21.5953425	107.2633065
-1.982173	35.137596	108.757462	-18.465607	21.005131	108.558212	30.626266	-6.842831	107.967064	34.842293	47.131233	110.908798	32.7342795	20.144201	109.437931	-69.6654935	21.866061	107.678493
-1.746782	34.87756	108.571648	-18.327866	21.257872	108.635017	30.56711	-6.674142	107.602951	34.823776	47.305935	110.301712	32.695443	20.3158965	108.9523315	-69.351175	22.1998475	108.3177025
-1.551593	34.598736	108.29493	-18.175714	21.505136	108.745277	30.532412	-6.528471	107.153824	34.790352	47.444988	109.511436	32.661382	20.4582585	108.33263	-69.01281	22.5520135	109.157924
-1.371943	34.234913	107.955917	-18.039879	21.741032	108.809837	30.460798	-6.424011	106.659927	34.731697	47.591965	108.462273	32.5962475	20.583977	107.5611	-68.6760055	22.898087	110.058574
-1.106588	33.714951	107.280327	-17.831224	22.009438	108.717026	30.280855	-6.282104	105.866707	34.57201	47.563873	106.852089	32.4264325	20.6408845	106.359398	-68.0888805	23.3779915	111.074654
-0.89697	33.39286	106.802765	-17.775587	22.118984	108.573059	30.158895	-6.24409	105.293594	34.443859	47.56427	105.724228	32.301377	20.66009	105.508911	-67.852551	23.577878	111.637207
-0.66989	33.082409	106.220139	-17.764112	22.184387	108.284653	30.01326	-6.206161	104.697678	34.233353	47.52309	104.686478	32.1233065	20.6584645	104.692078	-67.6515305	23.7103095	111.877228
-0.482262	32.783905	105.594345	-17.796892	22.193335	107.891525	29.871204	-6.203334	104.021278	34.023537	47.520382	103.571404	31.9473705	20.658524	103.796341	-67.5411545	23.728146	111.986709
-0.242228	32.501186	104.80294	-17.868982	22.206467	107.318916	29.682659	-6.151625	103.220894	33.746918	47.51403	102.410522	31.7147885	20.6812025	102.815708	-67.4527525	23.7317315	111.822124
0.085585	32.26432	103.979202	-17.987074	22.178314	106.655975	29.484707	-6.059693	102.362274	33.395527	47.489666	101.516876	31.440117	20.7149865	101.939575	-67.414265	23.6416415	111.372375
0.490103	31.996382	103.271881	-18.141556	22.149206	106.014992	29.303637	-5.998863	101.624954	33.14027	47.502621	100.916656	31.2219535	20.751879	101.270805	-67.5050655	23.546533	110.759179
1.35101	31.683775	102.660408	-18.35232	22.079828	105.296005	29.126087	-5.879634	100.831833	32.922207	47.581844	100.712822	31.024147	20.851105	100.7723275	-67.728787	23.308551	109.8196825
2.016048	31.487602	102.506706	-18.456696	22.085682	104.944466	29.054127	-5.765264	100.590286	32.878166	47.653854	101.024223	30.9661465	20.944295	100.8072545	-67.8795385	23.227069	109.0816775
2.766037	31.299782	102.51429	-18.506031	22.140741	104.649353	29.108971	-5.623662	100.57415	32.860516	47.759148	101.797379	30.9847435	21.067743	101.1857645	-67.9968055	23.213739	108.1129415
3.548919	31.11375	102.748123	-18.537991	22.212175	104.399422	29.317507	-5.420142	100.843956	32.879818	47.883591	103.079346	31.0986625	21.2317245	101.961651	-68.1746445	23.1926255	106.837193
4.395616	30.880171	103.342262	-18.534431	22.353758	104.276566	29.64974	-5.180735	101.493668	33.06461	48.037231	104.908394	31.357175	21.428248	103.201031	-68.426037	23.279268	105.352101
5.317297	30.658678	104.3946	-18.500454	22.460899	104.401932	30.086603	-4.932673	102.546623	33.472198	48.194183	107.288185	31.7794005	21.630755	104.917404	-68.7803085	23.291043	103.88646
6.237592	30.317629	105.762901	-18.375418	22.682253	104.872147	30.652735	-4.710139	103.861343	34.057186	48.465843	109.877159	32.3549605	21.877852	106.869251	-69.1057965	23.486654	102.875043
7.522079	29.742708	108.141373	-17.963367	23.16905	106.18409	31.643501	-4.36314	106.063927	35.137615	48.867069	113.457397	33.390558	22.2519645	109.760662	-69.317292	24.0861355	102.607518
8.351488	29.298386	109.690567	-17.60071	23.605297	107.323822	32.240982	-4.043977	107.488106	35.923428	49.144081	115.385094	34.082205	22.550052	111.4366	-69.283625	24.660542	103.211044
9.104198	28.760799	111.053192	-17.185741	24.08787	108.50798	32.810711	-3.75705	108.782936	36.710461	49.488453	117.024612	34.760586	22.8657015	112.903774	-69.132068	25.3100385	104.112186
9.788462	28.187382	112.313522	-16.82461	24.601948	109.684456	33.297188	-3.492957	109.935356	37.44125	49.873871	118.404175	35.369219	23.190457	114.1697655	-69.018439	26.013439	105.1991465
10.403063	27.533663	113.402542	-16.541586	25.097126	110.856483	33.681683	-3.207502	110.935089	38.121109	50.170074	119.496094	35.901396	23.481286	115.2155915	-68.984568	26.712966	106.4973745
10.913333	26.798864	114.301193	-16.187628	25.471497	111.883804	34.000675	-2.98242	111.771965	38.691338	50.487347	120.357491	36.3460065	23.7524635	116.064728	-68.7212625	27.1905305	107.70288
11.341918	25.977484	115.010681	-15.934446	25.82906	112.77742	34.257507	-2.794347	112.442795	39.126175	50.718636	121.030334	36.691841	23.9621445	116.7365645	-68.560733	27.6959755	108.8182755
11.82811	24.596432	115.85183	-15.6617	26.216087	113.859154	34.58176	-2.557898	113.24984	39.622879	50.992702	121.845993	37.1023195	24.217402	117.5479165	-68.4257195	28.214772	110.1703915
11.993143	23.621502	116.229774	-15.534428	26.393955	114.377197	34.815235	-2.387762	113.694672	39.837379	51.150764	122.266327	37.326307	24.381501	117.9804995	-68.395163	28.406409	110.7738945
12.163591	22.550049	116.413208	-15.379554	26.500437	114.700699	35.073055	-2.25197	114.078331	39.967731	51.26973	122.626785	37.520393	24.50888	118.352558	-68.279501	28.491994	111.04884
12.189733	21.362431	116.517723	-15.243451	26.540867	114.865585	35.360413	-2.141891	114.353073	40.08749	51.343513	122.860992	37.7239515	24.600811	118.6070325	-68.2108535	28.480923	111.1241375
12.194581	20.102863	116.418266	-15.0789	26.50565	114.832855	35.696011	-2.052413	114.533249	40.128334	51.401287	122.984016	37.9121725	24.674437	118.7586325	-68.0699725	28.336863	110.9070775
12.114031	18.808382	116.178955	-14.852839	26.395168	114.716888	36.080166	-1.99821	114.659119	40.214375	51.41436	122.887398	38.1472705	24.708075	118.7732585	-67.8529485	28.082261	110.6605175
11.971682	17.405254	115.865921	-14.547072	26.190128	114.477753	36.477451	-2.022671	114.800499	40.330784	51.344025	122.564339	38.4041175	24.660677	118.682419	-67.4982615	27.719579	110.273087
11.609178	15.109399	115.21212	-13.994892	25.761383	113.846764	37.104694	-2.208383	114.927628	40.573849	51.114357	121.729729	38.8392715	24.452987	118.3286785	-66.8290555	27.069779	109.3648495
11.302381	13.551857	114.695396	-13.623989	25.378746	113.296234	37.519005	-2.437064	114.962646	41.185349	50.806808	120.774887	39.352177	24.184872	117.8687665	-66.600155	26.57262	108.7237015
10.890731	11.877263	114.134773	-13.236702	24.912392	112.61544	37.918701	-2.700083	114.952385	40.890602	50.62315	120.016121	39.4046515	23.9615335	117.484253	-65.8780555	25.8632505	107.746627
10.344469	10.202612	113.468636	-12.863679	24.386272	111.809776	38.295971	-3.06503	114.864746	41.025547	50.281422	119.030296	39.660759	23.608196	116.947521	-65.388117	25.164348	106.672031
9.794703	8.507586	112.769142	-12.493765	23.740244	111.015686	38.633812	-3.45944	114.680435	41.10165	49.875938	117.901016	39.867731	23.208249	116.2907255	-64.855261	24.272239	105.7406465
9.106853	6.739438	112.156364	-12.121205	23.088501	110.260925	38.913578	-3.918513	114.442039	41.160526	49.297661	116.53347	40.037052	22.689574	115.4877545	-64.279462	23.487428	105.0340955
8.269478	5.034554	111.571251	-11.780693	22.403307	109.555115	39.135178	-4.467065	114.191971	41.226532	48.72718	115.129448	40.180855	22.1300575	114.6607095	-63.742241	22.6765565	104.4495205
6.851768	2.593488	110.880264	-11.318492	21.38773	108.593857	39.415638	-5.3124	113.764587	41.21331	47.728149	113.085869	40.314474	21.2078745	113.425228	-62.951458	21.5675855	103.762486
5.796717	1.057471	110.358536	-11.071417	20.742645	107.969368	39.554859	-5.885187	113.360321	41.183056	47.094898	111.795486	40.3689575	20.6048555	112.5779035	-62.5117915	20.8804345	103.3608325
4.648551	-0.381105	109.762047	-10.851021	20.198948	107.345985	39.649643	-6.394503	112.821365	41.144611	46.527527	110.67321	40.397127	20.066512	111.7472875	-62.099169	20.331384	102.9446825
3.43513	-1.724998	109.066071	-10.6583	19.759045	106.703278	39.657547	-6.826386	112.110855	41.174229	45.980488	109.450172	40.415888	19.577051	110.7805135	-61.732488	19.941039	102.6260425
2.138085	-2.878188	108.290802	-10.461717	19.432594	106.062019	39.677959	-7.175411	111.266098	41.17506	45.518692	108.389236	40.4265095	19.1716405	109.827667	-61.3499435	19.6935475	102.296371
0.776844	-3.921378	107.675743	-10.230532	19.211859	105.510918	39.724144	-7.481999	110.472885	41.183517	45.176434	107.352043	40.4538305	18.8472175	108.912464	-60.9148945	19.5765005	102.109372
-0.640566	-4.80361	107.201706	-9.972033	19.101391	105.020546	39.799927	-7.710306	109.851959	41.242023	44.883503	106.178642	40.520975	18.5865985	108.0153005	-60.465041	19.6161835	102.0257915
-2.802147	-5.912931	106.526711	-9.567005	18.911474	104.302742	40.024246	-8.030801	108.978355	41.338329	44.47728	104.72348	40.6812875	18.2232395	106.8509175	-59.8152975	19.5997085	101.7545665
-4.298361	-6.522323	106.01368	-9.255349	18.698496	103.817192	40.194122	-8.267156	108.438454	41.480091	44.161427	103.799332	40.8371065	17.9471355	106.118893	-59.3478045	19.4498565	101.515491
-5.797976	-7.010373	105.478539	-8.952272	18.49206	103.296028	40.411118	-8.500978	107.863426	41.580196	43.888664	103.017082	40.995657	17.693843	105.440254	-58.900201	19.290277	101.151802
-7.335643	-7.379438	105.009773	-8.665893	18.285885	102.818085	40.640457	-8.694283	107.325409	41.704357	43.618507	102.308365	41.172407	17.462112	104.816887	-58.504193	19.109658	100.819283
-8.891675	-7.596994	104.626808	-8.365656	18.094971	102.435127	40.849953	-8.904087	106.903885	41.885326	43.317413	101.50795	41.3676395	17.206663	104.2059175	-58.0989515	18.983279	100.6643365
-10.452909	-7.640275	104.570946	-8.069503	17.920486	102.168274	41.075031	-9.130282	106.591774	42.00972	43.014881	100.640381	41.5423755	16.9422995	103.6160775	-57.6813815	18.8986725	100.7204705
-12.048305	-7.481513	104.720535	-7.790995	17.715179	102.067314	41.296406	-9.430387	106.40786	42.125801	42.596409	99.679886	41.7111035	16.583011	103.043873	-57.2930935	18.847347	101.090755
-14.395337	-6.96393	105.2379	-7.494904	17.267658	102.072464	41.526966	-10.003367	106.346664	42.297726	41.847694	98.124481	41.912346	15.9221635	102.2355725	-56.902154	18.6131525	101.9093555
-15.931206	-6.442173	105.465569	-7.370555	16.873028	102.119576	41.630096	-10.504335	106.282166	42.292358	41.260563	97.243683	41.961227	15.378114	101.7629245	-56.702337	18.367942	102.4762275
-17.432648	-5.83535	105.678177	-7.337247	16.420143	102.172997	41.590317	-11.014007	106.179489	42.287102	40.68623	96.557617	41.9387095	14.8361115	101.368553	-56.6132035	18.0041745	102.977441
-18.986765	-5.0452	105.654968	-7.349661	15.959925	102.210854	41.478294	-11.517665	106.049744	42.242397	40.151489	96.019806	41.8603455	14.316912	101.034775	-56.5596675	17.602938	103.386933
-20.405966	-4.138934	105.527496	-7.410931	15.522788	102.207184	41.353817	-11.92287	105.824974	42.12719	39.745266	95.670059	41.7405035	13.911198	100.7475165	-56.5623655	17.134378	103.6668515
-21.825449	-3.072242	105.223274	-7.474734	15.163565	102.193092	41.225979	-12.245969	105.514824	42.004795	39.508881	95.512573	41.615387	13.631456	100.5136985	-56.564855	16.695674	103.8724855
-23.125671	-1.815498	104.783104	-7.556332	14.907082	102.097679	41.061043	-12.4725	105.251457	41.888115	39.443336	95.491776	41.474579	13.485418	100.3716165	-56.587243	16.328746	103.8237415
-25.052866	0.347494	103.875328	-7.653758	14.725431	101.898552	40.869892	-12.50678	104.692802	41.736923	39.609028	95.772858	41.3034075	13.551124	100.23283	-56.6109235	15.899738	103.564274
-26.195992	1.942492	103.199768	-7.70041	14.731926	101.690437	40.809448	-12.335663	104.178299	41.706524	39.896042	96.184631	41.257986	13.7801895	100.181465	-56.658806	15.6836625	103.199409
-27.219578	3.730709	102.381218	-7.709764	14.82203	101.427628	40.763863	-12.056381	103.556099	41.691856	40.318779	96.657043	41.2278595	14.131199	100.106571	-56.6473875	15.512861	102.748685
-28.183582	5.592328	101.588593	-7.663558	14.956082	101.121208	40.801506	-11.690592	102.836586	41.681828	40.787556	97.172234	41.241667	14.548482	100.00441	-56.568783	15.363682	102.238006
-29.11397	7.622683	100.814987	-7.607147	15.165316	100.789246	40.886288	-11.258911	102.048637	41.679974	41.32663	97.69101	41.283131	15.0338595	99.8698235	-56.497425	15.2967725	101.7086685
-29.967657	9.684875	100.264572	-7.514235	15.428173	100.493156	41.000423	-10.767659	101.199928	41.71524	41.889473	98.088829	41.3578315	15.560907	99.6443785	-56.3863015	15.295439	101.3419335
-30.73675	11.843063	100.094055	-7.408091	15.76305	100.357269	41.091228	-10.20427	100.303123	41.670605	42.440075	98.398125	41.3809165	16.1179025	99.350624	-56.1970985	15.4081975	101.363914
-31.80986	15.126363	100.848877	-7.327271	16.343012	100.705704	41.095108	-9.406242	99.268822	41.51202	43.137733	98.401108	41.303564	16.8657455	98.834965	-55.958106	15.8202785	102.576443
-32.39983	17.355146	101.993324	-7.327581	16.610178	101.328575	40.98777	-9.079389	98.854881	41.316231	43.442345	98.278687	41.1520005	17.181478	98.566784	-55.8071625	16.038878	104.090366
-32.950806	19.448515	103.459251	-7.397458	16.679499	102.232239	40.793114	-8.945373	98.643745	41.081722	43.545212	98.241585	40.937418	17.2999195	98.442665	-55.732334	16.0590785	106.021813
-33.349457	21.593506	105.150078	-7.499561	16.601109	103.29081	40.51194	-8.960351	98.600098	40.829033	43.537472	98.440529	40.6704865	17.2885605	98.5203135	-55.6696085	15.9136575	108.0613065
-33.714382	23.598362	106.797287	-7.653864	16.412941	104.388084	40.219593	-9.063517	98.696281	40.640533	43.416855	98.898849	40.430063	17.176669	98.797565	-55.737791	15.649213	109.978603
-33.887455	25.654348	108.312988	-7.778528	16.217052	105.436836	39.954887	-9.198799	98.88678	40.4846	43.300583	99.536682	40.2197435	17.050892	99.211731	-55.7767995	15.383212	111.661941
-33.979961	27.646347	109.389374	-7.939287	16.018311	106.231728	39.773071	-9.349292	99.1717	40.394547	43.186703	100.26355	40.083809	16.9187055	99.717625	-55.962383	15.1179165	112.745831
-33.969559	30.638372	110.336243	-8.090094	15.698774	106.937042	39.696079	-9.573722	99.558037	40.375061	43.031948	101.324806	40.03557	16.729113	100.4414215	-56.215758	14.668435	113.4326625
-33.75238	32.61116	110.671852	-8.139929	15.517929	107.147346	39.68652	-9.678881	99.671135	40.411995	42.959381	101.927315	40.0492575	16.64025	100.799225	-56.3291155	14.395608	113.495467
-33.469875	34.551903	110.910179	-8.17672	15.45722	107.211746	39.671585	-9.706949	99.646744	40.496399	42.950081	102.470184	40.083992	16.621566	101.058464	-56.437432	14.292874	113.365028
-33.000675	36.489178	111.088303	-8.195803	15.471323	107.179512	39.653255	-9.667277	99.533211	40.60062	42.964649	102.94809	40.1269375	16.648686	101.2406505	-56.5185435	14.29396	113.1183735
-32.455574	38.358402	111.276535	-8.224067	15.561779	107.132896	39.628452	-9.56461	99.359253	40.702351	43.079227	103.427246	40.1654015	16.7573085	101.3932495	-56.6135355	14.3662495	112.8725425
-31.736162	40.214527	111.507759	-8.255577	15.719573	107.093361	39.591885	-9.380354	99.181953	40.770729	43.212692	103.927734	40.181307	16.916169	101.5548435	-56.692461	14.522977	112.6318785
-30.940577	41.957317	111.851799	-8.307101	15.874259	107.101486	39.565331	-9.154254	98.996475	40.82159	43.391617	104.51487	40.1934605	17.1186815	101.7556725	-56.8076625	14.6298365	112.4472995
-29.465506	44.365589	112.54306	-8.37838	16.160416	107.209908	39.470654	-8.724005	98.910019	40.928658	43.686913	105.65921	40.199656	17.481454	102.2846145	-56.956416	14.839378	112.1352015
-28.377714	45.878273	113.13829	-8.432111	16.401152	107.438408	39.528091	-8.486555	98.965004	40.99638	43.841965	106.631622	40.2622355	17.677705	102.798313	-57.1264575	15.124599	112.078503
-27.150076	47.225975	113.807228	-8.463691	16.612888	107.811974	39.541267	-8.236725	99.31913	41.135593	43.982185	107.675026	40.33843	17.87273	103.497078	-57.265812	15.353046	112.12687
-25.720839	48.367828	114.51638	-8.480855	16.822453	108.231613	39.660862	-8.087491	99.783638	41.342213	44.086914	108.742836	40.5015375	17.9997115	104.263237	-57.4632475	15.6451945	112.199989
-24.472982	49.629387	115.004135	-8.481092	16.983366	108.658768	39.856358	-8.052054	100.326813	41.600372	44.146591	109.786797	40.728365	18.0472685	105.056805	-57.690549	15.9194635	112.260731
-22.853064	50.484936	115.4664	-8.451993	17.130764	109.006432	40.025982	-8.03934	101.011131	41.889023	44.207851	110.765396	40.9575025	18.0842555	105.8882635	-57.8614885	16.1772725	112.1246005
-21.474453	51.457329	115.653214	-8.390552	17.284847	109.314789	40.220787	-8.079029	101.819565	42.204147	44.253124	111.662186	41.212467	18.0870475	106.7408755	-57.993571	16.4826465	111.8887025
-19.151583	52.508808	115.756248	-8.322452	17.450682	109.612679	40.619068	-8.321806	103.033157	42.70023	44.285458	112.955879	41.659649	17.981826	107.994518	-58.304553	16.919538	111.23084
-17.436224	53.063709	115.673027	-8.283922	17.564934	109.749947	40.926395	-8.470785	103.819366	43.0382	44.327801	113.771019	41.9822975	17.928508	108.7951925	-58.5501415	17.20136	110.7047015
-15.869752	53.4422	115.698792	-8.250187	17.664406	109.892738	41.206345	-8.605206	104.571999	43.324261	44.376637	114.574493	42.265303	17.8857155	109.573246	-58.765677	17.4430965	110.21223
-14.217936	53.605183	115.796616	-8.260514	17.717958	110.143089	41.446857	-8.67551	105.327881	43.503239	44.435535	115.347923	42.475048	17.8800125	110.337902	-58.996076	17.5559035	109.948276
-12.573904	53.674145	115.969452	-8.316079	17.771303	110.520081	41.675903	-8.764071	106.162682	43.62833	44.450111	116.106834	42.6521165	17.84302	111.134758	-59.2842745	17.699586	109.905404
-10.953898	53.506435	116.292061	-8.467089	17.747841	111.018684	41.835197	-8.871208	107.116737	43.742939	44.442894	117.022957	42.789068	17.785843	112.069847	-59.723246	17.709839	109.967521
-9.324126	53.19392	116.858543	-8.703994	17.718599	111.66465	41.912651	-8.994544	108.17865	43.846893	44.406937	118.212769	42.879772	17.7061965	113.1957095	-60.28776	17.7310015	110.1335905
-7.08771	52.32169	118.198181	-9.2046	17.649014	112.833115	41.95052	-9.116137	109.909348	43.972637	44.218658	120.42804	42.9615785	17.5512605	115.168694	-61.3707785	17.7467675	110.497536
-5.227096	51.341259	119.09449	-9.597262	17.588787	113.791153	42.020683	-9.191571	111.097321	44.084789	44.103756	122.090363	43.052736	17.4560925	116.593842	-62.24726	17.7214815	110.988464
-3.852892	50.41222	120.303238	-9.96881	17.638538	114.783096	42.083046	-9.200843	112.34729	44.195732	43.931988	123.775719	43.139389	17.3655725	118.0615045	-63.077009	17.9115035	111.5046875
-2.582424	49.317818	121.610519	-10.273712	17.685608	115.785828	42.110592	-9.184837	113.533195	44.26157	43.786106	125.438332	43.186081	17.3006345	119.4857635	-63.733505	18.0705815	112.0858925
-1.344528	48.09441	122.811806	-10.547578	17.784845	116.717842	42.129166	-9.129826	114.595749	44.339821	43.721138	127.072548	43.2344935	17.295656	120.8341485	-64.3296495	18.274034	112.6015355
-0.176269	46.705559	123.925362	-10.722939	17.882	117.607559	42.029907	-8.974754	115.649918	44.451122	43.568119	128.541977	43.2405145	17.2966825	122.0959475	-64.6863925	18.4673175	113.1191705
0.880724	45.185566	124.864319	-10.80524	17.902929	118.389702	42.269974	-9.100526	116.662941	44.573627	43.457321	129.825073	43.4218005	17.1783975	123.244007	-65.0322805	18.6274605	113.535397
2.014799	42.839565	126.039413	-10.874603	17.936335	119.482491	42.367313	-9.068232	118.024445	45.194111	43.151428	131.295242	43.780712	17.041598	124.6598435	-65.529918	18.831072	114.3051385
2.96985	40.996624	126.514053	-10.886425	17.878414	120.118164	42.442738	-9.157071	118.907181	45.350357	43.086853	132.147263	43.8965475	16.964891	125.527222	-65.6693975	18.791937	114.709106
3.604534	39.043346	126.868942	-10.918219	17.824705	120.711281	42.507095	-9.296397	119.725708	45.09409	43.152779	132.952209	43.8005925	16.928191	126.3389585	-65.6370305	18.721219	115.0836035
4.206273	36.939934	127.106819	-10.957552	17.743126	121.298042	42.512848	-9.495082	120.507217	45.634697	42.90691	133.303207	44.0737725	16.705914	126.905212	-65.9888765	18.780338	115.690872
4.469285	34.795128	127.25692	-11.004135	17.641665	121.820465	42.430161	-9.688448	121.235527	45.419472	42.982445	133.866577	43.9248165	16.6469985	127.551052	-65.9330865	18.6363315	116.089878
4.614465	32.543407	127.345016	-11.074034	17.575783	122.345695	42.336906	-9.898541	122.059395	45.433807	42.911888	134.094574	43.8853565	16.5066735	128.0769845	-66.0334245	18.6448925	116.6144055
5.406076	29.813158	126.934792	-10.717622	17.319485	122.646561	42.230278	-10.148	122.950829	45.965389	42.709724	133.969498	44.0978335	16.280862	128.4601635	-65.5330775	18.358108	116.8329585
5.37804	25.997955	126.695671	-11.94213	17.845705	123.842323	41.973843	-10.539202	124.455551	46.144508	42.803123	133.615067	44.0591755	16.1319605	129.035309	-67.9434355	19.5594495	118.649337
5.160474	23.347498	126.503525	-10.890726	17.276752	123.745636	41.809566	-10.81224	125.492004	46.237572	42.796032	133.087784	44.023569	15.991896	129.289894	-65.805021	18.561608	118.201378
4.829759	20.656517	126.271889	-10.931487	17.187244	123.963905	41.656597	-11.116364	126.421356	46.335094	42.749569	132.349365	43.9958455	15.8166025	129.3853605	-65.8588195	18.5578855	118.5424495
3.980898	18.141916	126.16848	-10.91715	16.999392	124.015678	41.549042	-11.416035	127.119377	46.413658	42.64085	131.363144	43.98135	15.6124075	129.2412605	-65.81565	18.3863765	118.7900955
3.757756	15.15297	125.681244	-10.866415	16.743311	123.916924	41.483208	-11.737408	127.484772	46.458389	42.49778	130.203705	43.9707985	15.380186	128.8442385	-65.7036285	18.106436	118.9896095
2.740207	12.599458	125.318527	-11.044357	16.629807	123.773621	41.487659	-12.056513	127.422188	46.022377	42.370995	128.999146	43.755018	15.157241	128.210667	-65.843732	18.102373	119.336575
1.954339	9.879988	124.656548	-10.83179	16.329578	123.279228	41.556068	-12.332504	126.963211	45.971291	42.115288	127.407326	43.7636795	14.891392	127.1852685	-65.4272595	17.767764	119.3731875
0.697591	5.966631	123.53492	-10.625675	16.015711	122.359612	41.794899	-12.834604	125.68792	45.826897	41.76297	124.735199	43.810898	14.464183	125.2115595	-65.062248	17.567239	119.5076645
-0.211216	3.469391	122.572899	-10.340213	15.773068	121.443268	41.803978	-12.983704	124.664902	45.674149	41.519211	123.030472	43.7390635	14.2677535	123.847687	-64.4194895	17.2783825	119.038849
-1.164313	1.06624	121.557823	-10.137638	15.578876	120.459724	41.423981	-12.887626	123.601746	45.410709	41.32317	121.495438	43.417345	14.217772	122.548592	-63.692621	16.93998	118.370856
-2.35488	-1.182136	120.681061	-9.946541	15.44729	119.471992	41.934406	-13.276855	122.100273	45.123184	41.09679	120.140518	43.528795	13.9099675	121.1203955	-63.421877	16.9846125	117.8235885
-3.588538	-3.269518	119.897392	-9.969566	15.488933	118.699982	41.209202	-13.16535	121.146141	44.856853	40.88998	118.922867	43.0330275	13.862315	120.034504	-62.9721595	17.115551	117.36546
-4.792958	-5.316963	119.113495	-9.992035	15.60491	117.970047	40.888927	-13.114495	120.129539	44.589725	40.797817	117.886223	42.739326	13.841661	119.007881	-62.723396	17.368159	116.932213
-6.057495	-7.196902	118.389389	-9.934025	15.65889	117.256439	40.652294	-13.030775	119.206879	44.33297	40.785973	117.081787	42.492632	13.877599	118.144333	-62.360682	17.440181	116.368545
-7.882051	-9.907647	117.475533	-9.951398	15.84758	116.286552	40.421593	-12.866105	118.025955	43.848881	40.776054	115.685043	42.135237	13.9549745	116.855499	-62.038033	17.7401855	115.717605
-9.210562	-11.525871	117.289558	-9.870722	15.953605	115.599098	40.370823	-12.733993	117.418739	43.581821	40.682491	114.355003	41.976322	13.974249	115.886871	-61.717766	17.932961	115.311325
-10.510818	-13.067442	117.404045	-9.675208	15.84346	114.8069	40.456059	-12.792964	117.120674	43.404232	40.448425	112.69902	41.9301455	13.8277305	114.909847	-61.2805615	17.8591895	114.703953
-11.811461	-14.436989	117.690346	-9.399789	15.422074	113.887993	40.619766	-13.078892	116.923203	43.337738	39.88126	110.671326	41.978752	13.401184	113.7972645	-60.77833	17.442964	113.9787215
-13.104012	-15.82338	118.007889	-9.160451	14.715181	112.807762	40.76318	-13.590044	116.663589	43.174011	39.024155	108.52581	41.9685955	12.7170555	112.5946995	-60.2894975	16.7133065	113.0208245
-14.159354	-17.307249	118.021263	-9.054036	13.867685	111.687531	40.737022	-14.210458	116.298843	42.914364	37.855972	106.092049	41.825693	11.822757	111.195446	-59.933765	15.912613	112.179616
-15.443169	-18.448292	118.087387	-9.088002	12.977414	110.462723	40.519569	-14.849028	115.685226	42.579929	36.626366	103.474442	41.549749	10.888669	109.579834	-59.725753	15.066159	111.345612
-17.496838	-19.770788	117.633858	-9.465434	11.828196	108.676529	39.960758	-15.757143	114.241043	41.670628	35.011703	100.308678	40.815693	9.62728	107.2748605	-59.746561	14.029112	110.0781975
-18.790377	-20.340317	117.14064	-9.816783	11.303317	107.758011	39.474194	-16.21085	113.26442	41.094116	34.232658	98.625038	40.284155	9.010904	105.944729	-59.917721	13.59573	109.571293
-20.104282	-20.60813	116.635681	-10.202826	11.018224	107.061981	39.008457	-16.508507	112.36998	40.536385	33.820129	97.555229	39.772421	8.655811	104.9626045	-60.178073	13.380637	109.1613575
-21.348024	-20.599287	116.045044	-10.538103	10.891986	106.599091	38.604019	-16.708902	111.573242	40.113888	33.621624	96.884407	39.3589535	8.456361	104.2288245	-60.4351595	13.327611	108.9693575
-22.52673	-20.324581	115.299698	-10.842532	10.80728	106.259987	38.268124	-16.862593	110.789146	39.817722	33.574234	96.528061	39.042923	8.3558205	103.6586035	-60.727987	13.2587395	108.8613705
-23.605497	-19.892736	114.504837	-11.059633	10.757091	105.948975	37.993652	-16.99448	109.906448	39.54739	33.62289	96.25695	38.770521	8.314205	103.081699	-60.889787	13.199977	108.816251
-24.605473	-19.257944	113.537689	-11.243212	10.73274	105.612122	37.814346	-17.08559	109.039268	39.290291	33.730545	96.095482	38.5523185	8.3224775	102.567375	-61.0387425	13.1430025	108.656869
-25.944626	-17.875257	112.018158	-11.489385	10.753405	105.029739	37.595062	-17.145632	107.835175	39.002663	34.008362	96.035019	38.2988625	8.431365	101.935097	-61.2776325	13.075445	108.124381
-26.720137	-16.727409	110.895729	-11.640477	10.707395	104.589775	37.402622	-17.217319	107.236053	38.875381	34.094776	96.055061	38.1390015	8.4387285	101.645557	-61.4199555	12.9760615	107.533993
-27.443987	-15.462557	109.682617	-11.843996	10.614244	104.147591	37.178486	-17.386242	106.740379	38.755371	34.12674	96.318306	37.9669285	8.370249	101.5293425	-61.6549205	12.858239	106.7658395
-28.124247	-14.007976	108.382568	-12.05763	10.445297	103.767731	36.950413	-17.55694	106.333115	38.663845	34.134918	96.729355	37.807129	8.288989	101.531235	-61.922389	12.601605	106.004227
-28.691408	-12.464342	106.942604	-12.263463	10.325501	103.343651	36.74728	-17.668018	105.840073	38.611549	34.250862	97.327927	37.6794145	8.291422	101.584	-62.2063405	12.35958	105.103302
-29.190189	-10.795612	105.264923	-12.446099	10.306528	102.812805	36.56015	-17.683372	105.242813	38.606922	34.505527	98.102325	37.583536	8.4110775	101.672569	-62.475734	12.2019785	103.953041
-29.63751	-8.959029	103.420273	-12.568434	10.475688	102.181885	36.446198	-17.53907	104.418053	38.674576	34.976574	99.098152	37.560387	8.718752	101.7581025	-62.697255	12.232624	102.6056675
-30.235294	-5.881112	100.681053	-12.683691	11.088242	101.176437	36.275146	-16.935528	102.788414	38.827477	35.939495	100.768539	37.5513115	9.5019835	101.7784765	-62.9186935	12.6745005	100.5743975
-30.533699	-3.675348	99.348038	-12.682634	11.783271	100.678574	36.171143	-16.281942	101.698898	38.897797	36.543751	101.623604	37.53447	10.1309045	101.661251	-62.899738	13.4356375	99.695897
-30.794516	-1.41696	98.580452	-12.631038	12.649109	100.400925	36.107105	-15.590029	100.911621	39.019222	37.205868	102.148796	37.5631635	10.8079195	101.5302085	-62.8252395	14.4902985	99.2716415
-31.015036	0.82953	98.317055	-12.471097	13.479609	100.294815	36.109314	-14.989729	100.400391	39.219021	37.804909	102.359436	37.6641675	11.40759	101.3799135	-62.6063615	15.551628	99.2097165
-31.231617	3.004655	98.350815	-12.308047	14.072746	100.31781	36.173546	-14.587358	100.09037	39.45203	38.239075	102.248322	37.812788	11.8258585	101.169346	-62.428882	16.3196335	99.466274
-31.402258	5.005197	98.458435	-12.136312	14.430988	100.280212	36.288448	-14.356235	99.857422	39.590141	38.50404	101.997208	37.9392945	12.0739025	100.927315	-62.2119185	16.7880735	99.633109
-31.509125	6.959035	98.399834	-11.970399	14.613569	100.053009	36.33952	-14.191483	99.628914	39.658363	38.660969	101.549057	37.9989415	12.234743	100.5889855	-61.9397395	16.992395	99.5170325
-31.707823	9.759107	97.711426	-11.786036	14.785049	99.262161	36.500366	-13.971947	98.693863	39.704914	38.877945	100.696419	38.10264	12.452999	99.695141	-61.674712	17.117099	98.829181
-31.767124	11.651627	96.959007	-11.684198	14.96928	98.503998	36.564278	-13.560937	97.754761	39.707615	39.138474	100.410355	38.1359465	12.7887685	99.082558	-61.5043425	17.1497915	97.925438
-31.808048	13.521968	96.254005	-11.55033	15.329506	97.785149	36.727062	-13.036529	96.568199	39.776829	39.541508	100.236198	38.2519455	13.2524895	98.4021985	-61.3526055	17.4065225	97.1680995
-31.82481	15.396481	95.943314	-11.352406	15.919421	97.307625	36.765678	-12.294052	95.521355	39.862709	40.049355	99.988403	38.3141935	13.8776515	97.754879	-61.0190055	17.9611905	96.860371
-31.751383	17.227381	96.037773	-11.161063	16.591232	97.123428	36.883476	-11.529231	94.722191	39.976387	40.679398	99.628647	38.4299315	14.5750835	97.175419	-60.7520575	18.6073805	97.071437
-31.644804	18.950914	96.427811	-10.982595	17.321468	97.161507	37.000271	-10.850986	94.241989	40.065002	41.316177	99.092896	38.5326365	15.2325955	96.6674425	-60.4978265	19.4103405	97.6555715
-31.443804	20.499975	97.080574	-10.832651	17.871241	97.413445	37.033646	-10.372495	93.993584	40.072346	41.755966	98.315529	38.552996	15.6917355	96.1545565	-60.218298	20.0507465	98.6723335
-31.128004	22.537167	98.431129	-10.670079	18.261599	98.077843	36.900265	-10.237335	94.056854	39.9874	41.911716	96.68531	38.4438325	15.8371905	95.371082	-59.7839905	20.6860075	100.784604
-30.788704	23.76973	99.400864	-10.641456	18.195667	98.670685	36.711273	-10.569966	94.447792	39.835472	41.073315	95.707283	38.2733725	15.2516745	95.0775375	-59.5562845	21.1396595	102.2638325
-30.468718	24.827436	100.105728	-10.637912	17.911377	99.236771	36.498787	-11.092536	95.081291	39.803963	41.068119	95.057922	38.151375	14.9877915	95.0696065	-59.427199	20.8349625	103.4039355
-30.035988	25.886314	100.421059	-10.640203	17.503418	99.605835	36.427795	-11.669011	95.663506	39.962234	40.537258	95.06916	38.1950145	14.4341235	95.366333	-59.4754205	20.5727125	103.845337
-29.512951	26.907427	100.470695	-10.602598	17.095072	99.801918	36.405506	-12.066948	96.170792	40.140953	40.131805	95.403503	38.2732295	14.0324285	95.7871475	-59.4784255	20.1577155	103.8166885
-28.905293	27.913157	100.435791	-10.569555	16.770702	99.906609	36.4533	-12.319474	96.586807	40.256615	39.881466	95.82589	38.3549575	13.780996	96.2063485	-59.4940675	19.760408	103.6068695
-28.229919	28.935272	100.410614	-10.538517	16.564535	100.02887	36.510269	-12.485666	96.985222	40.320911	39.719978	96.165428	38.41559	13.617156	96.575325	-59.492624	19.511914	103.482415
-27.124712	30.531069	100.303009	-10.55896	16.463116	100.215614	36.55978	-12.647878	97.714203	40.357037	39.576797	96.394318	38.4584085	13.4644595	97.0542605	-59.5763285	19.4617725	103.3769675
-26.257101	31.536499	100.12281	-10.58986	16.389654	100.293228	36.542553	-12.775125	98.200897	40.330338	39.452282	96.546928	38.4364455	13.3385785	97.3739125	-59.6161655	19.4407295	103.2125435
-25.317791	32.55901	99.943344	-10.666526	16.283358	100.353073	36.511292	-12.947687	98.648659	40.380211	39.283718	96.497017	38.4457515	13.1680155	97.572838	-59.7788035	19.3987005	103.133308
-24.289629	33.55265	99.790489	-10.700111	16.128344	100.410522	36.462799	-13.129936	99.003914	40.343987	39.07188	96.508202	38.403393	12.970972	97.756058	-59.803615	19.285716	103.064986
-23.197653	34.469856	99.747917	-10.686662	15.926929	100.507507	36.467422	-13.298397	99.1698	40.31773	38.902111	96.626923	38.392576	12.801857	97.8983615	-59.7659	19.052001	103.1166525
-22.000893	35.392651	99.927299	-10.663637	15.666544	100.620941	36.502205	-13.363777	99.183243	40.343388	38.850655	97.026352	38.4227965	12.743439	98.1047975	-59.7500705	18.589649	103.1370845
-20.797573	36.296291	100.216331	-10.660188	15.501732	100.701225	36.616959	-13.298692	99.007019	40.337505	38.977768	97.827164	38.477232	12.839538	98.4170915	-59.797608	18.163926	102.9853585
-18.789274	37.631313	100.847984	-10.748247	15.575669	100.836136	36.74942	-12.87567	98.794891	40.221191	39.435913	99.284607	38.4853055	13.2801215	99.039749	-59.9817995	17.8712165	102.632523
-17.423241	38.520275	101.288483	-10.915626	15.856671	100.928291	36.775444	-12.373215	98.7593	40.070282	39.953495	100.250885	38.422863	13.79014	99.5050925	-60.254115	17.923202	102.3514895
-16.042732	39.36673	101.693359	-11.143063	16.308989	101.019775	36.684143	-11.714024	98.832092	39.855202	40.588425	101.221832	38.2696725	14.4372005	100.026962	-60.5557985	18.1807775	102.012588
-14.653756	40.210426	102.033043	-11.487313	16.88393	101.094261	36.58625	-11.031712	99.013206	39.541645	41.266541	102.128365	38.0639475	15.1174145	100.5707855	-61.0385735	18.6504455	101.6177365
-13.3146	40.972538	102.362289	-11.862443	17.429457	101.248756	36.449207	-10.392239	99.358727	39.184143	41.934448	103.026939	37.816675	15.7711045	101.192833	-61.541561	19.0878095	101.304679
-11.930099	41.672031	102.762756	-12.27097	17.95904	101.49572	36.27953	-9.848869	99.922256	38.797005	42.511723	103.918388	37.5382675	16.331427	101.920322	-62.0802075	19.586653	101.071118
-10.570202	42.22102	103.161324	-12.690097	18.388384	101.848068	36.171532	-9.469355	100.587715	38.451511	43.011364	104.751228	37.3115215	16.7710045	102.6694715	-62.6917155	20.0057635	101.0266645
-8.539907	42.908081	103.866051	-13.219624	18.804949	102.499863	35.869362	-9.014683	101.786781	37.99522	43.581017	105.870644	36.932291	17.283167	103.8287125	-63.371539	20.326731	101.1710135
-7.190726	43.207108	104.31517	-13.520856	18.961462	102.942184	35.733425	-8.865729	102.560722	37.785675	43.860989	106.596733	36.75955	17.49763	104.5787275	-63.801262	20.425294	101.3056405
-5.847721	43.435959	104.726044	-13.782022	19.042156	103.341499	35.6171	-8.827772	103.347275	37.61348	44.061745	107.346893	36.61529	17.6169865	105.347084	-64.179334	20.4673255	101.335914
-4.532718	43.569042	105.219994	-14.010343	19.05398	103.72963	35.566624	-8.773926	104.186966	37.47488	43.613098	108.205177	36.520752	17.419586	106.1960715	-64.541438	20.688374	101.2631885
-3.223613	43.591816	105.775406	-14.191185	19.024488	104.166267	35.575249	-8.734634	105.026535	37.352249	44.208382	109.066643	36.463749	17.736874	107.046589	-64.846119	20.312102	101.285945
-1.971115	43.538918	106.421005	-14.352446	18.977118	104.638374	35.590137	-8.729741	105.875275	37.233673	44.14455	109.976044	36.411905	17.7074045	107.9256595	-65.116797	20.2468315	101.3510885
-0.753525	43.455929	107.148071	-14.522976	18.998489	105.129898	35.622066	-8.727448	106.760704	37.18079	44.152321	110.984352	36.401428	17.7124365	108.872528	-65.44738	20.2845415	101.387268
0.924192	43.214825	108.28154	-14.730814	19.03451	105.83062	35.611595	-8.628732	107.991066	37.163586	44.2784	112.61451	36.3875905	17.824834	110.302788	-65.8492185	20.244186	101.358452
1.984083	42.904179	109.042107	-14.867042	19.143215	106.257736	35.606594	-8.556297	108.687737	37.156864	44.40897	113.729156	36.381729	17.9263365	111.2084465	-66.115813	20.3600935	101.3070255
2.985069	42.580322	109.894394	-15.008555	19.247297	106.679245	35.65134	-8.448963	109.321762	37.179489	44.545898	114.830162	36.4154145	18.0484675	112.075962	-66.4325245	20.4461265	101.282528
3.885408	42.193703	110.73555	-15.138446	19.349184	107.129204	35.677975	-8.261457	109.927681	37.231003	44.710972	115.936028	36.454489	18.2247575	112.9318545	-66.731381	20.4736105	101.3265535
4.68296	41.73827	111.57	-15.269271	19.539232	107.618332	35.748978	-8.075708	110.517349	37.255013	44.909481	116.99308	36.5019955	18.4168865	113.7552145	-67.0405375	20.6615775	101.4814495
5.41408	41.166382	112.395607	-15.40015	19.716082	108.181366	35.870487	-7.887039	111.131798	37.316467	45.107468	118.022537	36.593477	18.6102145	114.5771675	-67.393777	20.8219495	101.7855645
6.042745	40.525497	113.262749	-15.540057	19.961536	108.812286	35.977642	-7.700397	111.824776	37.389709	45.352798	119.057213	36.6836755	18.8262005	115.4409945	-67.7637895	21.0968715	102.1835775
6.787638	39.530678	114.472534	-15.681398	20.23852	109.749481	36.145176	-7.361964	112.937691	37.457039	45.714798	120.542549	36.8011075	19.176417	116.74012	-68.1639035	21.300623	102.758842
7.118775	38.755985	115.211914	-15.804866	20.44272	110.355461	36.289223	-7.105876	113.67527	37.461399	45.992756	121.486298	36.875311	19.44344	117.580784	-68.485043	21.442	103.130138
7.410945	37.902103	115.876648	-15.90625	20.655987	110.992859	36.438568	-6.868026	114.440712	37.465981	46.290928	122.269859	36.9522745	19.711451	118.3552855	-68.7647745	21.600523	103.6304325
7.572588	37.008965	116.40242	-15.99538	20.885471	111.620239	36.593674	-6.600116	115.199028	37.458382	46.633068	122.854904	37.026028	20.016476	119.026966	-69.016788	21.754466	104.213512
7.647213	36.093712	116.800476	-16.043949	21.140837	112.232925	36.702286	-6.295556	115.901436	37.443726	47.01186	123.253021	37.073006	20.358152	119.5772285	-69.160904	21.923522	104.8886215
7.623573	35.119499	117.084679	-16.114073	21.408602	112.795303	36.768257	-5.983852	116.544746	37.439301	47.378162	123.480202	37.103779	20.697155	120.012474	-69.331925	22.120049	105.578132
7.515167	34.062382	117.261635	-16.191555	21.664576	113.312553	36.776791	-5.70855	117.053185	37.404953	47.702602	123.538002	37.090872	20.997026	120.2955935	-69.473982	22.332126	106.3295125
7.16188	32.483158	117.334152	-16.318665	22.034029	113.929955	36.607491	-5.294873	117.552505	37.283226	48.122139	123.302666	36.9453585	21.413633	120.4275855	-69.5826885	22.654425	107.4323245
6.792719	31.302652	117.274712	-16.452251	22.214451	114.254311	36.425926	-5.073611	117.743362	37.166882	48.336823	122.965088	36.796404	21.631606	120.354225	-69.700906	22.797296	108.154397
6.292867	30.165062	117.130493	-16.614594	22.371153	114.519379	36.191933	-4.886478	117.756119	37.013935	48.462135	122.524368	36.602934	21.7878285	120.1402435	-69.832122	22.9544775	108.8985145
5.74086	28.974556	116.9319	-16.831774	22.543409	114.771126	35.88673	-4.785618	117.695412	36.826229	48.521214	121.997192	36.3564795	21.867798	119.846302	-70.0200275	23.21902	109.69595
5.091866	27.754665	116.690353	-16.975286	22.583607	114.898933	35.554111	-4.728189	117.620674	36.646824	48.515671	121.380547	36.1004675	21.893741	119.5006105	-70.0510395	23.273473	110.2972555
4.323068	26.55184	116.489944	-17.237541	22.678938	115.020477	35.150749	-4.745208	117.465424	36.435368	48.438026	120.745209	35.7930585	21.846409	119.1053165	-70.2681405	23.511467	110.9356375
3.534424	25.35235	116.142586	-17.488852	22.699455	114.978264	34.710304	-4.807096	117.245087	36.225479	48.257038	120.019791	35.4678915	21.724971	118.632439	-70.4455955	23.673939	111.324089
2.1949	23.558205	115.388596	-17.866568	22.683126	114.56015	33.998302	-4.94829	116.505226	35.707344	48.027122	118.653336	34.852823	21.539416	117.579281	-70.585959	23.826836	111.541019
1.225947	22.409189	114.573036	-17.987366	22.613024	113.952782	33.499599	-4.963975	115.675331	35.230892	47.875797	117.314301	34.3652455	21.455911	116.494816	-70.3399775	23.770137	111.410748
0.257869	21.316177	113.552162	-18.316992	22.676069	113.297531	33.054752	-4.970105	114.598595	34.716457	47.745701	115.714767	33.8856045	21.387798	115.156681	-70.5195885	23.96434	111.438381
-0.74045	20.262873	112.401627	-18.317144	22.575087	112.357864	32.645985	-4.981825	113.309357	34.204067	47.609013	113.999153	33.425026	21.313594	113.654255	-70.059314	23.83658	111.061473
-1.739276	19.232761	111.224541	-18.39784	22.463606	111.438774	32.308544	-5.026175	111.885979	33.755737	47.463276	112.221169	33.0321405	21.2185505	112.053574	-69.8278205	23.7086615	110.823974
-2.738086	18.255949	110.055077	-18.324856	22.313042	110.540474	32.053036	-5.08744	110.408211	33.422283	47.274166	110.575577	32.7376595	21.093363	110.491894	-69.3873715	23.532721	110.589054
-3.729327	17.379179	109.071609	-18.218817	22.166065	109.754921	31.912922	-5.195733	109.032799	33.208988	47.106133	109.176041	32.560955	20.9552	109.10442	-68.998589	23.37693	110.405422
-5.219872	16.162678	107.939636	-18.051559	21.944811	108.804024	31.824585	-5.264729	107.326767	33.022205	46.940868	107.570648	32.423395	20.8380695	107.4487075	-68.526513	23.0515525	110.1593405
-6.174147	15.434973	107.29557	-17.969402	21.859589	108.247231	31.821457	-5.218987	106.415688	32.906429	46.944855	106.843185	32.363943	20.862934	106.6294365	-68.302747	22.856244	109.8650255
-7.111009	14.813929	106.761024	-17.928892	21.809807	107.74659	31.805223	-5.105867	105.672371	32.786594	46.989666	106.242874	32.2959085	20.9418995	105.9576225	-68.1536925	22.6777145	109.5355575
-8.085793	14.210076	106.299248	-17.902542	21.790245	107.293701	31.803688	-5.016879	105.12645	32.682888	47.027378	105.812492	32.243288	21.0052495	105.469471	-68.048372	22.5752405	109.117931
-8.997921	13.682779	105.937111	-17.913321	21.784462	106.894829	31.771458	-4.93074	104.725433	32.591469	47.051777	105.548141	32.1814635	21.0605185	105.136787	-68.0081055	22.5084055	108.652871
-9.882881	13.182267	105.618324	-17.903051	21.802006	106.578384	31.756554	-4.882689	104.469261	32.568436	47.079166	105.439865	32.162495	21.0982385	104.954563	-67.968597	22.5057735	108.202205
-10.740259	12.771174	105.34388	-17.888889	21.786413	106.299065	31.776281	-4.843927	104.262352	32.590229	47.103275	105.52359	32.183255	21.129674	104.892971	-67.961033	22.443152	107.705159
-11.992686	12.209513	105.007317	-17.821411	21.799603	105.99469	31.830088	-4.748758	104.020943	32.686836	47.163837	105.698334	32.258462	21.2075395	104.8596385	-67.901284	22.3916665	107.1297415
-12.768734	11.839999	104.89093	-17.76173	21.861734	105.916679	31.877283	-4.659563	103.880058	32.721199	47.22607	105.788445	32.299241	21.2832535	104.8342515	-67.822701	22.4402145	106.9991065
-13.497837	11.496213	104.9021	-17.655186	21.929325	105.965332	31.947729	-4.539479	103.785912	32.759357	47.33075	105.824982	32.353543	21.3956355	104.805447	-67.663915	22.4630145	107.125217
-14.220185	11.215199	105.061783	-17.570364	22.023085	106.168137	31.99205	-4.423117	103.821877	32.810101	47.433426	105.892075	32.4010755	21.5051545	104.856976	-67.5418035	22.5410155	107.479298
-14.934352	10.94913	105.370758	-17.464125	22.128891	106.466469	32.033302	-4.289812	103.938316	32.865631	47.554134	106.030746	32.4494665	21.632161	104.984531	-67.3777165	22.625621	107.948407
-15.666032	10.685541	105.771339	-17.415932	22.277985	106.874084	32.082825	-4.17159	104.077408	32.947506	47.688595	106.194855	32.5151655	21.7585025	105.1361315	-67.3470295	22.7974675	108.6120365
-16.366032	10.500244	106.223427	-17.338137	22.401211	107.284477	32.09655	-4.03746	104.243446	33.05241	47.837082	106.37281	32.57448	21.899811	105.308128	-67.250754	22.902611	109.260826
-17.174011	10.093274	106.749962	-17.250696	22.597992	107.819763	32.071896	-3.896103	104.478584	33.220135	47.988922	106.493744	32.6460155	22.0464095	105.486164	-67.1474075	23.1495745	110.153362
-17.652769	9.865447	106.993378	-17.161541	22.717424	108.070732	32.058083	-3.791328	104.601578	33.339523	48.084305	106.494476	32.698803	22.1464885	105.548027	-67.021885	23.2883595	110.593437
-18.147001	9.67879	107.231178	-17.089321	22.860947	108.233406	32.05909	-3.717314	104.736877	33.476101	48.173523	106.423935	32.7675955	22.2281045	105.580406	-66.9462375	23.4937895	110.886406
-18.651836	9.483645	107.383438	-16.981213	22.965696	108.330414	32.101768	-3.66659	104.898499	33.609982	48.225521	106.304955	32.855875	22.2794655	105.601727	-66.818301	23.6519265	111.059101
-19.01577	9.320159	107.492424	-16.855606	23.003727	108.365944	32.188957	-3.616345	105.04541	33.747162	48.248184	106.210457	32.9680595	22.3159195	105.6279335	-66.6792715	23.6915345	111.1039545
-19.374861	9.175871	107.60881	-16.735573	22.965078	108.401192	32.291656	-3.630908	105.235634	33.878582	48.248531	106.205856	33.085119	22.3088115	105.720745	-66.556265	23.6213445	111.081639
-19.679476	9.013095	107.754608	-16.608431	22.847242	108.494568	32.419159	-3.734018	105.482353	34.026234	48.170231	106.314194	33.2226965	22.2181065	105.8982735	-66.4395585	23.4763775	111.0908625
-20.074154	8.869908	108.138336	-16.461411	22.608589	108.758858	32.632454	-3.978307	106.061615	34.236847	48.098488	106.879723	33.4346505	22.0600905	106.470669	-66.3574725	23.1570875	111.047047
-20.298832	8.801244	108.440567	-16.419146	22.458031	109.045288	32.791103	-4.151743	106.61142	34.416588	48.023216	107.581924	33.6038455	21.9357365	107.096672	-66.4421375	22.9803255	110.993904
-20.331049	8.737436	108.744171	-16.413111	22.310963	109.428238	32.975945	-4.310675	107.339775	34.659775	48.002373	108.565018	33.81786	21.845849	107.9523965	-66.644082	22.776077	110.9040795
-20.41045	8.751936	109.081772	-16.406778	22.20787	109.898827	33.188068	-4.41589	108.176163	34.931496	48.000179	109.716858	34.059782	21.7921445	108.9465105	-66.873338	22.6235955	110.8511435
-20.438204	8.811374	109.541611	-16.436438	22.163658	110.460091	33.417065	-4.469079	109.084785	35.213768	48.037075	110.974327	34.3154165	21.783998	110.029556	-67.1882925	22.543318	110.890626
-20.514359	8.900205	110.100746	-16.46549	22.153645	111.052979	33.665771	-4.476252	110.016678	35.49736	48.099594	112.291992	34.5815655	21.811671	111.154335	-67.5125455	22.495619	110.951623
-20.455322	8.98848	110.566032	-16.516838	22.204195	111.713615	33.944164	-4.430459	111.008408	35.835854	48.176731	113.697525	34.890009	21.873136	112.3529665	-67.923685	22.535254	111.0742635
-20.494362	9.065432	111.446617	-16.608027	22.209137	112.788727	34.361248	-4.327398	112.535072	36.387062	48.323967	115.933975	35.374155	21.9982845	114.2345235	-68.590209	22.4199895	111.3429305
-20.541431	9.097114	111.969246	-16.717615	22.208845	113.475838	34.609783	-4.273368	113.611176	36.782406	48.410702	117.494926	35.6960945	22.068667	115.553051	-69.1313245	22.349023	111.398625
-20.622772	9.167465	112.399796	-16.904613	22.254353	114.143394	34.84943	-4.229523	114.643883	37.216373	48.499477	119.122017	36.0329015	22.134977	116.88295	-69.8421275	22.373729	111.403838
-20.720917	9.202789	112.665451	-16.92267	22.171679	114.59861	35.036106	-4.047471	115.725731	37.608608	48.525532	120.825684	36.322357	22.2390305	118.2757075	-70.167697	22.1043275	110.9215125
-20.855053	9.185602	112.801208	-17.096701	22.113028	115.017975	35.364502	-4.011976	116.749344	37.944706	48.505913	122.455933	36.654604	22.2469685	119.6026385	-70.848006	21.9790875	110.4333115
-21.02252	9.176896	112.748924	-17.16136	22.089239	115.265915	35.690208	-3.98169	117.727646	38.238369	48.423138	123.921944	36.9642885	22.220724	120.824795	-71.2870085	21.957754	109.707035
-21.177252	9.050473	112.691666	-17.045734	22.032972	115.370026	36.011944	-3.991326	118.533005	38.418579	48.302361	124.984192	37.2152615	22.1555175	121.7585985	-71.3067295	21.9104265	108.9814535
-21.407175	8.589804	112.427612	-16.681934	21.879503	115.380287	36.39925	-4.057559	119.487808	38.630642	48.199986	125.443588	37.514946	22.0712135	122.465698	-70.878814	21.6877925	108.294876
-21.75123	8.38835	112.316933	-16.34853	21.778053	115.260872	36.659973	-4.115625	119.614243	38.976036	48.189571	125.150452	37.8180045	22.036973	122.3823475	-70.5150645	21.519133	108.1393965
-22.178873	8.052114	112.062851	-15.954643	21.653881	114.98996	36.892086	-4.197714	119.366112	39.202057	48.086525	124.507538	38.0470715	21.9444055	121.936825	-69.9563575	21.3633565	108.043095
-23.152538	7.932338	111.91703	-15.555239	21.489319	114.574852	37.080849	-4.320043	118.779907	39.427238	47.942184	123.637436	38.2540435	21.8110705	121.2086715	-69.3645215	21.1675675	107.9410325
-23.653421	7.397857	111.357758	-15.088881	21.266565	114.113853	37.292809	-4.532146	117.922272	39.595608	47.758961	122.503937	38.4442085	21.6134075	120.2131045	-68.6219705	20.9197225	108.0146015
-24.457321	6.960379	111.330475	-14.665919	21.128895	113.791	37.459225	-4.703066	117.078743	39.65794	47.542706	120.985329	38.5585825	21.41982	119.032036	-67.8904205	20.83797	108.549964
-25.275236	6.397364	111.788536	-14.196238	20.976427	113.656151	37.658127	-4.876868	116.316711	39.735603	47.245888	119.029305	38.696865	21.18451	117.673008	-67.089341	20.768344	109.639294
-26.447311	5.470307	112.792694	-13.462173	20.602478	113.668869	38.034485	-5.38408	115.696037	39.931282	46.765839	116.187157	38.9828835	20.6908795	115.941597	-65.9072295	20.5140765	111.396141
-27.301979	4.890788	113.647713	-12.989929	20.177614	113.821922	38.338722	-5.984672	115.637482	39.93298	46.120602	114.517296	39.135851	20.067965	115.077389	-65.115709	20.287263	112.566455
-28.157764	4.380255	114.630844	-12.559776	19.646765	114.088562	38.60603	-6.713075	115.771675	39.928566	45.405968	113.075294	39.267298	19.3464465	114.4234845	-64.38685	19.9470835	113.7536395
-28.988733	3.964341	115.572311	-12.147718	19.073544	114.35878	38.76963	-7.40969	116.090332	39.970078	44.615616	111.790573	39.369854	18.602963	113.9404525	-63.66529	19.544125	114.7771075
-29.855576	3.674201	116.372368	-11.781306	18.541245	114.599243	38.889088	-8.080042	116.40329	40.060856	43.836018	110.79142	39.474972	17.877988	113.597355	-63.037584	19.204502	115.601131
-30.700476	3.457607	116.815857	-11.458321	18.071121	114.705215	39.034115	-8.669129	116.618538	40.227848	43.204639	110.107231	39.6309815	17.267755	113.3628845	-62.5476235	18.874487	116.0475455
-31.43655	3.345831	116.94268	-11.199068	17.658169	114.617691	39.183311	-9.075809	116.668388	40.405647	42.71508	109.726097	39.794479	16.8196355	113.1972425	-62.192615	18.4967025	116.0381395
-32.500961	3.377116	116.020981	-10.954747	17.171637	114.089821	39.359043	-9.518094	116.372742	40.672379	42.36433	109.485092	40.015711	16.423118	112.928917	-61.925205	17.920156	115.250725
-33.251865	3.574965	115.349174	-10.8995	16.963737	113.614738	39.336185	-9.725981	115.897095	40.734322	42.235432	109.312729	40.0352535	16.2547255	112.604912	-61.8342535	17.6727485	114.624564
-33.94548	3.956339	114.817177	-10.904145	16.890364	113.233521	39.215141	-9.885422	115.280083	40.692871	42.135822	109.082649	39.954006	16.1252	112.181366	-61.762296	17.655528	114.285676
-34.665672	4.432209	114.875412	-10.891514	16.90546	113.150787	39.077454	-9.950189	114.803123	40.587727	42.06517	108.755669	39.8325905	16.0574905	111.779396	-61.6156185	17.7534295	114.522178
-35.364265	5.065898	115.270508	-10.877977	16.992861	113.377274	39.010002	-9.983544	114.542595	40.44286	42.017265	108.427536	39.726431	16.0168605	111.4850655	-61.482385	17.9688615	115.2694825
-36.041256	5.924666	116.146912	-10.890633	17.081884	113.920784	39.008865	-10.130387	114.531799	40.272263	41.924706	108.147011	39.640564	15.8971595	111.339405	-61.42183	18.2666085	116.502163
-36.655666	6.919018	117.273262	-10.937474	17.054827	114.6492	38.940208	-10.36965	114.671158	40.031441	41.755825	107.821419	39.4858245	15.6930875	111.2462885	-61.3607725	18.4165665	118.0521115
-37.448956	8.438381	118.780342	-11.052335	16.772762	115.690163	38.679123	-10.785978	114.835335	39.574703	41.325165	107.444214	39.126913	15.2695935	111.1397745	-61.231583	18.2759305	120.2405515
-37.899734	9.551859	119.318237	-11.117291	16.538567	116.16433	38.524952	-11.064665	114.899406	39.371658	41.083496	107.3181	38.948305	15.0094155	111.108753	-61.182887	18.0677185	121.219907
-38.277336	10.735693	119.56916	-11.141552	16.28248	116.442085	38.422298	-11.253923	114.845062	39.279346	40.942547	107.347717	38.850822	14.844312	111.0963895	-61.133926	17.720648	121.7877805
-38.610523	11.974155	119.526466	-11.118011	16.080112	116.532791	38.444187	-11.400758	114.638817	39.288376	40.916283	107.498695	38.8662815	14.7577625	111.068756	-61.1023035	17.4024615	121.996826
-38.848667	13.341528	119.124451	-11.086142	15.917214	116.475319	38.534058	-11.451379	114.350594	39.370121	40.983124	107.764526	38.9520895	14.7658725	111.05756	-61.1243735	17.0685555	121.893078
-38.998337	14.803945	118.594017	-11.049698	15.803784	116.303955	38.625099	-11.451565	113.906052	39.497669	41.169636	108.128754	39.061384	14.8590355	111.017403	-61.16078	16.7485325	121.590507
-39.077827	16.378712	118.077171	-11.052474	15.704913	116.137054	38.683598	-11.394578	113.319435	39.607216	41.375893	108.562531	39.145407	14.9906575	110.940983	-61.250355	16.4191685	121.333125
-39.002701	18.957365	117.644379	-11.150159	15.621284	115.956482	38.647442	-11.197419	112.292038	39.704041	41.760212	109.466187	39.1757415	15.2813965	110.8791125	-61.4760595	15.9611715	121.0338515
-38.773277	20.800976	117.455353	-11.243026	15.651986	115.918518	38.546101	-11.011845	111.593582	39.735741	42.049469	110.168686	39.140921	15.518812	110.881134	-61.626973	15.78516	120.955902
-38.470398	22.731081	117.535332	-11.378148	15.823833	115.973434	38.389572	-10.763261	111.021133	39.759003	42.357178	110.935638	39.0742875	15.7969585	110.9783855	-61.8305835	15.8507075	120.9684825
-38.073483	24.651505	117.66964	-11.49344	16.01429	116.08931	38.235218	-10.461931	110.58371	39.810555	42.71426	111.807381	39.0228865	16.1261645	111.1955455	-62.0097665	15.9024155	120.9830745
-37.54615	26.662046	117.851936	-11.614458	16.259211	116.198639	38.154694	-10.126294	110.268105	39.907021	43.084335	112.7668	39.0308575	16.4790205	111.5174525	-62.2597735	16.0394015	120.8798255
-36.916874	28.593355	118.054283	-11.703241	16.520401	116.335213	38.131714	-9.794836	110.079811	40.016388	43.465183	113.763412	39.074051	16.8351735	111.9216115	-62.480533	16.2056285	120.7488145
-36.226974	30.517179	118.334816	-11.814139	16.753515	116.48735	38.121071	-9.460156	109.931854	40.231232	43.816895	114.745819	39.1761515	17.1783695	112.3388365	-62.8044295	16.3286605	120.6358635
-34.951229	33.290501	118.980286	-11.966607	17.081511	116.785942	38.117596	-9.064684	109.811485	40.561378	44.161369	116.202164	39.339487	17.5483425	113.0068245	-63.272701	16.6146795	120.5650595
-34.006645	35.022224	119.424141	-12.075208	17.30146	117.027008	38.087654	-8.831499	109.872803	40.741058	44.324566	117.123154	39.414356	17.7465335	113.4979785	-63.564772	16.8563865	120.5560375
-33.03212	36.715664	119.894028	-12.178276	17.53672	117.275238	38.057224	-8.59682	110.005043	40.911648	44.469002	117.962265	39.484436	17.936091	113.983654	-63.840988	17.137349	120.566822
-31.975538	38.258873	120.306015	-12.311115	17.796158	117.51149	38.056858	-8.38461	110.206924	41.089321	44.570282	118.743065	39.5730895	18.092836	114.4749945	-64.1953195	17.49948	120.5479855
-30.81702	39.682716	120.74659	-12.363626	17.998863	117.770744	38.101364	-8.231614	110.548843	41.215675	44.676182	119.444252	39.6585195	18.222284	114.9965475	-64.3857715	17.775442	120.5449405
-29.599308	40.974964	121.110687	-12.423188	18.220758	118.04953	38.135456	-8.041274	111.018372	41.310493	44.749775	120.006874	39.7229745	18.3542505	115.512623	-64.5693505	18.0872655	120.586437
-28.335201	42.158184	121.34317	-12.493132	18.406647	118.35598	38.23259	-7.966144	111.453415	41.448273	44.813576	120.413521	39.8404315	18.423716	115.933468	-64.8266955	18.389578	120.778492
-26.375082	43.702717	121.638359	-12.315514	18.541496	118.705055	38.408886	-7.996545	112.194862	41.657581	44.848557	120.693825	40.0332335	18.426006	116.4443435	-64.6642615	18.656986	120.9657665
-25.048321	44.604664	121.681465	-12.340913	18.589474	118.984604	38.529926	-8.094785	112.665138	41.775394	44.833996	120.689705	40.15266	18.3696055	116.6774215	-64.834486	18.8093425	121.2917865
-23.63018	45.339352	121.693298	-12.322351	18.588293	119.278549	38.632584	-8.277575	113.120605	41.881706	44.768227	120.546364	40.257145	18.245326	116.8334845	-64.901847	18.93126	121.7236135
-22.11688	45.99881	121.666977	-12.207297	18.458302	119.491211	38.699684	-8.53334	113.462959	41.991539	44.610901	120.322502	40.3456115	18.0387805	116.8927305	-64.7602055	18.8778235	122.0896915
-20.645517	46.563766	121.54422	-12.152622	18.362165	119.727692	38.684731	-8.769501	113.883102	42.090515	44.463299	120.110405	40.387623	17.846899	116.9967535	-64.692867	18.877431	122.4586305
-19.152073	47.010414	121.492111	-12.140572	18.240047	119.934311	38.701729	-9.054377	114.188232	42.142139	44.294186	119.881882	40.421934	17.6199045	117.035057	-64.703078	18.8601895	122.833565
-17.49971	47.41169	121.389046	-12.181913	18.217253	120.160805	38.672821	-9.215214	114.541206	42.141487	44.120613	119.659256	40.407154	17.4526995	117.100231	-64.77098	18.9818065	123.221379
-15.144001	47.845428	121.341171	-12.188614	18.11932	120.32486	38.59774	-9.417008	114.671562	42.133186	43.965603	119.443596	40.365463	17.2742975	117.057579	-64.742691	18.9643425	123.592141
-13.495774	48.04295	121.427391	-12.213698	18.027027	120.317734	38.531258	-9.479125	114.563538	42.14439	43.879612	119.505394	40.337824	17.2002435	117.034466	-64.76522	18.8538105	123.601002
-11.777205	48.157398	121.615936	-12.207442	17.938433	120.172241	38.490501	-9.437819	114.176117	42.200031	43.807331	119.890083	40.345266	17.184756	117.0331	-64.76015	18.69211	123.311382
-10.117865	48.220676	122.170509	-12.180148	17.906651	119.867897	38.505642	-9.237471	113.516891	42.333611	43.81498	120.633003	40.4196265	17.2887545	117.074947	-64.7799225	18.5245475	122.660847
-8.425043	48.127789	122.844955	-12.092468	17.921413	119.450066	38.499214	-8.855144	112.795128	42.546471	43.89909	121.57843	40.5228425	17.521973	117.186779	-64.7077785	18.320853	121.713353
-6.611996	47.940342	123.586258	-12.042123	18.116983	119.033203	38.57671	-8.35887	111.897263	42.824127	44.035244	122.619125	40.7004185	17.838187	117.258194	-64.7846645	18.395779	120.808212
-4.494734	47.515438	124.04866	-11.9519	18.505728	118.76384	38.634045	-7.809838	111.138306	43.079819	44.217804	123.632393	40.856932	18.203983	117.3853495	-64.760732	18.807473	120.1423305
-1.753163	46.907635	124.840141	-11.946141	19.278019	118.801186	38.649986	-6.868794	110.341225	43.399227	44.629333	124.737289	41.0246065	18.8802695	117.539257	-64.9168885	19.6757685	120.063115
