# Supplementary material for: How to jointly control a ball trajectory on a moving board: Methodological insights into Motor Learning and Rehabilitation
Source: PLoS One. 2025 Oct 15;20(10):e0334588. doi: 10.1371/journal.pone.0334588 (PMC12527165; doi:10.1371/journal.pone.0334588)
Supplement: S2 Data — (ZIP) [file pone.0334588.s002.zip › D3_014.csv]

Ball_X	Ball_Y	Ball_Z	BoardCentre_X	BoardCentre_Y	BoardCentre_Z	P1LeftHand_X	P1LeftHand_Y	P1LeftHand_Z	P1RightHand_X	P1RightHand_Y	P1RightHand_Z	P1MidHands_X	P1MidHands_Y	P1MidHands_Z	P2MidHands_X	P2MidHands_Y	P2MidHands_Z
9.399358	19.277815	112.888351	-12.236107	25.042719	112.412331	37.881886	-3.125094	112.523613	42.786453	47.895985	116.471886	40.3341695	22.3854455	114.4977495	-64.8063835	27.6999925	110.3269125
8.781238	18.093191	112.450851	-12.118916	25.057617	112.087616	37.944283	-3.205998	112.329819	42.637192	47.879124	115.386414	40.2907375	22.336563	113.8581165	-64.5285695	27.778671	110.3171155
8.137998	16.89102	112.116562	-12.057448	24.952824	111.758408	37.948902	-3.347397	112.417946	42.498226	47.795898	114.261642	40.223564	22.2242505	113.339794	-64.33846	27.6813975	110.177022
7.436649	15.642272	111.888458	-12.019349	24.767439	111.413811	37.914513	-3.515908	112.627075	42.341507	47.606461	113.256203	40.12801	22.0452765	112.941639	-64.166708	27.4896015	109.885983
6.700657	14.441021	111.664673	-12.022651	24.449738	111.073509	37.898426	-3.744329	112.737869	42.18388	47.377159	112.46196	40.041153	21.816415	112.5999145	-64.086455	27.083061	109.5471035
5.892949	13.308136	111.316345	-12.042727	24.072285	110.671844	37.868084	-3.923286	112.679604	42.012867	47.158134	111.833588	39.9404755	21.617424	112.256596	-64.0259295	26.527146	109.087092
4.708493	11.697136	110.673508	-12.046182	23.640791	110.098312	37.880959	-4.077628	112.022102	41.746208	46.968281	111.109802	39.8135835	21.4453265	111.565952	-63.9059475	25.8362555	108.630672
3.884337	10.760718	110.288742	-12.000962	23.520924	109.810242	37.933746	-4.056573	111.489281	41.585556	46.945015	110.595467	39.759651	21.444221	111.042374	-63.761575	25.597627	108.57811
3.00485	9.970012	110.001793	-11.941947	23.513069	109.640526	38.007313	-3.918066	111.026741	41.446842	47.012283	110.115364	39.7270775	21.5471085	110.5710525	-63.6109715	25.4790295	108.7099995
2.177119	9.222178	109.829712	-11.867053	23.600811	109.528961	38.10743	-3.786231	110.72364	41.368431	47.147793	109.825912	39.7379305	21.680781	110.274776	-63.4720365	25.520841	108.783146
1.284044	8.567667	109.741127	-11.825884	23.672441	109.465454	38.201801	-3.647352	110.529831	41.336327	47.303131	109.748886	39.769064	21.8278895	110.1393585	-63.420832	25.5169925	108.7915495
0.374761	7.975385	109.521446	-11.783996	23.711349	109.396873	38.225071	-3.535161	110.226097	41.317627	47.455753	109.822723	39.771349	21.960296	110.02441	-63.339341	25.462402	108.769336
-0.576793	7.440364	109.109772	-11.800673	23.779074	109.306381	38.220596	-3.414021	109.728203	41.317509	47.601124	109.984421	39.7690525	22.0935515	109.856312	-63.3703985	25.4645965	108.75645
-2.004516	6.725225	108.42366	-11.812477	23.967562	109.152222	38.150333	-3.127038	108.779671	41.29467	47.893234	110.397736	39.7225015	22.383098	109.5887035	-63.3474555	25.552026	108.7157405
-2.957886	6.29651	108.031357	-11.813618	24.212091	109.080658	38.110725	-2.856098	108.237289	41.217773	48.135147	110.649529	39.664249	22.6395245	109.443409	-63.291485	25.7846575	108.717907
-3.976633	5.950712	107.737968	-11.816432	24.469845	109.024277	38.095142	-2.602177	107.894852	41.163872	48.386036	110.786674	39.629507	22.8919295	109.340763	-63.262371	26.0477605	108.707791
-4.947076	5.508615	107.50238	-11.813361	24.671291	108.990288	38.084621	-2.432218	107.686592	41.179035	48.569878	110.870865	39.631828	23.06883	109.2787285	-63.25855	26.273752	108.7018475
-5.941032	5.04223	107.309105	-11.808867	24.776115	108.932434	38.071327	-2.361413	107.57338	41.122185	48.675804	110.973312	39.596756	23.1571955	109.273346	-63.21449	26.3950345	108.591522
-6.919344	4.544886	107.100555	-11.781612	24.804459	108.821609	38.017609	-2.381444	107.450127	41.122894	48.692055	110.858452	39.5702515	23.1553055	109.1542895	-63.1334755	26.4536125	108.4889285
-7.932875	4.040796	106.814919	-11.76851	24.747768	108.646393	37.96199	-2.454059	107.254471	41.119576	48.61816	110.68103	39.540783	23.0820505	108.9677505	-63.077803	26.4134855	108.3250355
-9.44977	3.222853	106.392654	-11.657807	24.634203	108.306976	37.918385	-2.65202	106.937874	41.246723	48.476952	110.219978	39.582554	22.912466	108.578926	-62.898168	26.35594	108.035026
-10.430546	2.632948	106.243622	-11.555984	24.562878	108.059372	37.915203	-2.819213	106.758118	41.312523	48.346256	109.673477	39.613863	22.7635215	108.2157975	-62.725831	26.3622345	107.9029465
-11.444295	2.042458	106.261124	-11.425034	24.422546	107.815536	37.955688	-3.047959	106.660736	41.292198	48.115772	108.823563	39.623943	22.5339065	107.7421495	-62.474011	26.3111855	107.8889225
-12.437076	1.390175	106.481262	-11.282602	24.152309	107.558525	38.006229	-3.416492	106.761589	41.265697	47.760124	107.768806	39.635963	22.171816	107.2651975	-62.201167	26.132802	107.8518525
-13.408305	0.690472	106.883087	-11.12885	23.628088	107.334045	38.090626	-3.939409	106.999588	41.226311	47.204212	106.688736	39.6584685	21.6324015	106.844162	-61.9161685	25.6237745	107.823928
-14.27593	-0.063944	107.259895	-10.989818	22.904581	107.182205	38.194374	-4.655654	107.258484	41.212669	46.465027	105.721191	39.7035215	20.9046865	106.4898375	-61.6831575	24.9044755	107.8745725
-15.164741	-0.724006	107.575989	-10.843288	22.086229	107.044968	38.276485	-5.386706	107.50412	41.261604	45.666939	104.891251	39.7690445	20.1401165	106.1976855	-61.4556205	24.0323415	107.8922505
-16.504225	-1.61956	107.915092	-10.622811	20.930487	106.849625	38.445377	-6.3443	107.709335	41.297157	44.599167	103.895821	39.871267	19.1274335	105.802578	-61.116889	22.7335405	107.896672
-17.281462	-2.078837	108.047035	-10.47961	20.319895	106.702629	38.574104	-6.811505	107.755074	41.323807	44.054619	103.30722	39.9489555	18.621557	105.531147	-60.9081755	22.018233	107.874111
-18.078335	-2.374266	108.135162	-10.351395	19.822672	106.560043	38.70826	-7.188419	107.760727	41.347939	43.624981	102.758942	40.0280995	18.218281	105.2598345	-60.7308895	21.427063	107.8602515
-18.845499	-2.541102	108.125725	-10.232105	19.445555	106.436874	38.831566	-7.47621	107.728661	41.359131	43.298409	102.376808	40.0953485	17.9110995	105.0527345	-60.5595585	20.9800105	107.8210135
-19.589153	-2.597814	108.077255	-10.131092	19.184513	106.309578	38.925106	-7.700838	107.696785	41.422405	43.074463	102.089584	40.1737555	17.6868125	104.8931845	-60.4359395	20.6822135	107.7259715
-20.31847	-2.499225	107.828812	-10.043154	18.99131	106.102692	39.003937	-7.86847	107.525131	41.529572	42.94648	101.939392	40.2667545	17.539005	104.7322615	-60.3530625	20.443615	107.4731225
-20.931635	-2.368014	107.263199	-9.959137	18.886528	105.764816	39.033527	-7.922807	107.200371	41.648048	42.928623	101.923576	40.3407875	17.502908	104.5619735	-60.2590615	20.270148	106.9676585
-21.876757	-1.829669	105.973076	-9.892968	18.913477	105.06321	39.047497	-7.843913	106.316612	41.784962	43.16415	102.117142	40.4162295	17.6601185	104.216877	-60.2021655	20.1668355	105.909543
-22.456438	-1.398192	105.079605	-9.878101	19.074314	104.578827	39.037247	-7.654586	105.597946	41.782551	43.416245	102.175507	40.409899	17.8808295	103.8867265	-60.166101	20.2677985	105.2709275
-23.055611	-0.794793	104.411926	-9.844942	19.29443	104.212311	39.04723	-7.391302	104.917816	41.735027	43.718834	102.126709	40.3911285	18.163766	103.5222625	-60.0810125	20.425094	104.9023595
-23.328234	-0.351132	104.046486	-9.813668	19.549162	104.002808	39.073559	-7.126959	104.452362	41.667412	43.999794	102.003647	40.3704855	18.4364175	103.2280045	-59.9978215	20.6619065	104.7776115
-24.012779	0.548772	104.052673	-9.771073	19.702314	103.962776	39.094536	-6.974617	104.261604	41.597073	44.22052	101.932968	40.3458045	18.6229515	103.097286	-59.8879505	20.7816765	104.828266
-24.416805	1.217486	104.139854	-9.792312	19.773382	104.046928	39.106594	-6.94498	104.255989	41.589718	44.263966	101.93261	40.348156	18.659493	103.0942995	-59.93278	20.887271	104.9995565
-24.796545	1.965654	104.305077	-9.776768	19.709269	104.174973	39.105042	-7.050447	104.319275	41.59721	44.185364	101.924385	40.351126	18.5674585	103.12183	-59.904662	20.8510795	105.228116
-25.25037	3.126421	104.495491	-9.754448	19.445871	104.318176	39.022331	-7.347316	104.416801	41.644882	43.842678	101.781013	40.3336065	18.247681	103.098907	-59.8425025	20.644061	105.537445
-25.507582	3.883808	104.530548	-9.739054	19.219744	104.314651	39.01231	-7.617064	104.464279	41.701103	43.592888	101.657257	40.3567065	17.987912	103.060768	-59.8348145	20.451576	105.568534
-25.690084	4.688148	104.368301	-9.678722	18.962055	104.189125	39.044907	-7.85726	104.495712	41.752056	43.364143	101.583649	40.3984815	17.7534415	103.0396805	-59.7559255	20.1706685	105.3385695
-25.798828	5.55633	103.938843	-9.629849	18.725468	103.934189	39.117233	-8.040739	104.416046	41.831406	43.211823	101.599266	40.4743195	17.585542	103.007656	-59.7340175	19.865394	104.860722
-25.863779	6.452794	103.247902	-9.542068	18.50704	103.520798	39.243958	-8.129328	104.197189	41.937744	43.150719	101.709023	40.590851	17.5106955	102.953106	-59.674987	19.5033845	104.08849
-25.853426	7.343395	102.314445	-9.403473	18.314625	102.962051	39.458122	-8.129488	103.736412	42.063736	43.212093	102.060875	40.760929	17.5413025	102.8986435	-59.567875	19.0879475	103.0254585
-25.828289	8.276978	101.239861	-9.226933	18.224827	102.337791	39.706703	-7.974694	103.073143	42.206863	43.399754	102.586708	40.956783	17.71253	102.8299255	-59.410649	18.737124	101.8456565
-25.658604	9.824635	99.565369	-8.890638	18.361656	101.336685	40.149853	-7.510609	101.932701	42.428768	43.850471	103.525497	41.2893105	18.169931	102.729099	-59.0705865	18.553381	99.944271
-25.583912	10.853069	98.57502	-8.647501	18.645548	100.697639	40.492405	-7.0735	101.16024	42.572346	44.219173	104.227356	41.5323755	18.5728365	102.693798	-58.8273775	18.7182595	98.70148
-25.46977	11.886404	97.682663	-8.371099	19.038872	100.145248	40.793076	-6.631656	100.526299	42.780064	44.591709	104.787651	41.78657	18.9800265	102.656975	-58.528768	19.0977175	97.633521
-25.364014	12.850067	96.887268	-8.119223	19.438532	99.615654	41.036659	-6.215619	99.964561	43.070309	44.925037	105.231461	42.053484	19.354709	102.598011	-58.29193	19.522355	96.633297
-25.249731	13.717024	96.184311	-7.912505	19.832872	99.11953	41.174965	-5.824914	99.497398	43.321373	45.214882	105.509079	42.248169	19.694984	102.5032385	-58.073179	19.97076	95.7358215
-25.202406	14.525667	95.614166	-7.721132	20.143635	98.662308	41.330524	-5.502887	99.030182	43.474106	45.451557	105.56955	42.402315	19.974335	102.299866	-57.844579	20.312935	95.02475
-25.219059	15.18977	95.189888	-7.569941	20.384169	98.264053	41.49202	-5.220099	98.599831	43.578869	45.663891	105.461624	42.5354445	20.221896	102.0307275	-57.6753265	20.546442	94.4973785
-25.297054	15.930576	95.141655	-7.360684	20.566708	98.018822	41.701805	-4.955095	98.15847	43.606354	45.920841	104.732536	42.6540795	20.482873	101.445503	-57.3754475	20.650543	94.592141
-25.433725	16.228645	95.609894	-7.254857	20.53598	98.152458	41.768463	-5.006622	98.157379	43.585281	45.927025	103.761673	42.676872	20.4602015	100.959526	-57.186586	20.6117585	95.34539
-25.613642	16.362259	96.181458	-7.138526	20.351534	98.369881	41.825981	-5.275228	98.36084	43.620136	45.743473	102.838219	42.7230585	20.2341225	100.5995295	-57.0001105	20.4689455	96.1402325
-25.689089	16.381807	96.571121	-6.973414	20.01832	98.558884	41.937927	-5.70552	98.627357	43.784996	45.407494	102.247215	42.8614615	19.850987	100.437286	-56.8082895	20.185653	96.680482
-25.774145	16.349539	96.706734	-6.740354	19.580042	98.612762	42.177814	-6.247	98.747528	44.084705	44.960823	101.977219	43.1312595	19.3569115	100.3623735	-56.6119675	19.8031725	96.8631505
-25.791183	16.296131	96.607796	-6.430214	19.122921	98.486504	42.444473	-6.698824	98.737251	44.44529	44.535336	101.850807	43.4448815	18.918256	100.294029	-56.3053095	19.327586	96.678979
-25.828743	16.239071	96.326698	-6.037149	18.787674	98.249123	42.794323	-6.980206	98.57151	44.827831	44.227158	101.749382	43.811077	18.623476	100.160446	-55.885375	18.951872	96.3378
-25.827017	16.242466	96.017288	-5.363506	18.633596	97.895294	43.378864	-7.165959	98.256355	45.378025	44.060318	101.385704	44.3784445	18.4471795	99.8210295	-55.1054565	18.8200125	95.9695585
-25.844597	16.246805	95.872482	-4.894556	18.655813	97.704002	43.746792	-7.229258	98.193466	45.727039	44.055531	101.118515	44.7369155	18.4131365	99.6559905	-54.5260275	18.8984895	95.7520135
-25.905313	16.216963	95.649323	-4.51077	18.691687	97.553223	44.223698	-7.418878	98.186752	46.110359	44.047829	100.974701	45.1670285	18.3144755	99.5807265	-54.1885685	19.0688985	95.5257195
-26.056099	16.170069	95.548317	-4.188913	18.63772	97.465073	44.420197	-7.503883	98.355492	46.442898	43.955048	100.828339	45.4315475	18.2255825	99.5919155	-53.8093735	19.0498575	95.3382305
-26.232635	16.067354	95.592194	-4.003196	18.543982	97.471466	44.602146	-7.874604	98.493492	46.723248	43.730141	100.577034	45.662697	17.9277685	99.535263	-53.669089	19.1601955	95.407669
-26.472155	15.935026	95.830597	-3.911186	18.330135	97.586441	44.510796	-8.1655	98.772736	46.943031	43.461998	100.278137	45.7269135	17.648249	99.5254365	-53.5492855	19.012021	95.6474455
-26.730806	15.800524	96.320656	-3.879199	18.083073	97.870293	44.419422	-8.424482	98.992195	47.113014	43.195313	99.945847	45.766218	17.3854155	99.469021	-53.524616	18.7807305	96.271565
-27.170679	15.582512	97.561981	-3.903432	17.615725	98.64476	44.259918	-9.008836	99.424927	47.217403	42.690559	99.481316	45.7386605	16.8408615	99.4531215	-53.5455245	18.3905885	97.8363985
-27.418545	15.454597	98.508446	-3.972048	17.327841	99.276596	44.028507	-9.27525	99.911217	47.221764	42.289383	99.196159	45.6251355	16.5070665	99.553688	-53.5692315	18.1486155	98.999504
-27.621853	15.366729	99.402847	-4.068859	17.024563	99.914444	43.807365	-9.556413	100.420906	47.159809	41.844719	98.858276	45.483587	16.144153	99.639591	-53.621305	17.904973	100.189297
-27.777126	15.329302	100.137482	-4.180504	16.698858	100.449577	43.625221	-9.93633	100.937462	47.029354	41.334675	98.494728	45.3272875	15.6991725	99.716095	-53.6882955	17.6985435	101.183059
-27.861807	15.311464	100.69854	-4.29724	16.371145	100.838852	43.461037	-10.320094	101.275337	46.815952	40.763699	98.171547	45.1384945	15.2218025	99.723442	-53.7329745	17.5204875	101.954262
-27.924978	15.348236	101.136414	-4.395258	16.074493	101.124275	43.278915	-10.654889	101.536308	46.507305	40.170616	97.801483	44.89311	14.7578635	99.6688955	-53.683626	17.3911225	102.5796545
-27.970758	15.422212	101.444542	-4.524026	15.800859	101.3312	43.106228	-10.981276	101.768784	46.200562	39.687389	97.383644	44.653395	14.3530565	99.576214	-53.701447	17.2486615	103.086186
-27.931679	15.624423	101.496735	-4.703188	15.434053	101.362274	42.886292	-11.334233	101.897469	45.797535	39.135658	96.974022	44.3419135	13.9007125	99.4357455	-53.7482895	16.9673935	103.2888025
-27.773609	15.789109	101.37204	-4.817965	15.268988	101.245247	42.730221	-11.491266	101.862671	45.587643	38.872616	96.67598	44.158932	13.690675	99.2693255	-53.794862	16.847301	103.2211685
-27.577847	16.024002	101.142097	-4.929488	15.140688	101.056	42.568787	-11.603077	101.780525	45.388863	38.678284	96.352486	43.978825	13.5376035	99.0665055	-53.837801	16.7437725	103.0454945
-27.315784	16.322784	100.849747	-5.026351	15.052273	100.808426	42.48209	-11.678894	101.65757	45.174854	38.595642	96.111473	43.828472	13.458374	98.8845215	-53.881174	16.646172	102.7323305
-27.021074	16.642849	100.546288	-5.118834	14.9873	100.587318	42.393528	-11.713135	101.552238	45.058861	38.541882	95.927307	43.7261945	13.4143735	98.7397725	-53.9638625	16.5602265	102.4348635
-26.62895	17.110037	100.24688	-5.195712	14.877304	100.409508	42.34515	-11.742682	101.465034	44.983215	38.517078	95.861526	43.6641825	13.387198	98.66328	-54.0556065	16.36741	102.155736
-26.18716	17.603775	99.993042	-5.245569	14.800398	100.267494	42.311245	-11.755441	101.347855	44.918724	38.556503	95.89077	43.6149845	13.400531	98.6193125	-54.1061225	16.200265	101.9156755
-25.434196	18.504684	99.744514	-5.31033	14.722345	100.160851	42.264027	-11.780427	101.264809	44.855957	38.592155	95.985069	43.559992	13.405864	98.624939	-54.180652	16.038826	101.696763
-24.783972	19.114986	99.507072	-5.328995	14.637105	100.128677	42.224678	-11.86602	101.289093	44.87719	38.589542	96.290298	43.550934	13.361761	98.7896955	-54.208924	15.912449	101.4676585
-24.19972	19.771832	99.220055	-5.364961	14.464008	100.043465	42.172726	-11.982372	101.420822	44.974926	38.520641	96.771255	43.573826	13.2691345	99.0960385	-54.303748	15.6588815	100.9908915
-23.515259	20.473215	98.735428	-5.431059	14.220293	99.822105	42.138149	-12.156875	101.492516	45.075424	38.468468	97.669563	43.6067865	13.1557965	99.5810395	-54.4689045	15.2847895	100.0631705
-22.80899	21.195784	98.17247	-5.520978	13.963861	99.521065	42.112537	-12.315432	101.476692	45.213684	38.460094	98.984261	43.6631105	13.072331	100.2304765	-54.7050665	14.855391	98.8116535
-22.06559	21.924786	97.73568	-5.611384	13.752145	99.225708	42.092163	-12.397031	101.36869	45.327648	38.418137	100.445129	43.7099055	13.010553	100.9069095	-54.9326735	14.493737	97.5445065
-21.318251	22.740088	97.502808	-5.6679	13.717604	99.034134	42.071308	-12.408527	101.160721	45.40646	38.397999	101.706299	43.738884	12.994736	101.43351	-55.074684	14.440472	96.634758
-20.241606	24.04068	97.396637	-5.735742	14.047822	98.898453	41.950554	-12.332886	101.111008	45.517303	38.436447	102.572861	43.7339285	13.0517805	101.8419345	-55.2054125	15.0438635	95.9549715
-19.521786	24.923563	97.441536	-5.836626	14.372299	98.925781	41.755611	-12.285885	101.253197	45.549538	38.437744	102.647163	43.6525745	13.0759295	101.95018	-55.3258265	15.6686685	95.901382
-18.884771	25.706205	97.549065	-5.971879	14.626278	99.044235	41.527828	-12.319354	101.470734	45.500309	38.397465	102.51619	43.5140685	13.0390555	101.993462	-55.4578265	16.2135005	96.095008
-18.260807	26.436419	97.774063	-6.165584	14.802175	99.274673	41.21574	-12.403929	101.761627	45.428684	38.278896	102.211441	43.322212	12.9374835	101.986534	-55.65338	16.6668665	96.562812
-17.673992	27.148989	98.077782	-6.373443	14.831742	99.616104	40.877472	-12.600462	102.037811	45.324707	38.07016	101.838173	43.1010895	12.734849	101.937992	-55.8479755	16.928635	97.294216
-17.108976	27.7948	98.446602	-6.552802	14.703849	100.039589	40.54837	-12.910344	102.351166	45.197426	37.726013	101.475784	42.872898	12.4078345	101.913475	-55.978502	16.9998635	98.165703
-16.496599	28.380459	98.818344	-6.74028	14.485198	100.490677	40.264057	-13.284047	102.767769	45.076385	37.338829	101.177109	42.670221	12.027391	101.972439	-56.150781	16.943005	99.008915
-15.617702	29.294786	99.135139	-6.928828	14.078649	101.061226	40.000557	-13.873382	103.460945	44.923679	36.778759	100.871826	42.462118	11.4526885	102.1663855	-56.319774	16.7046095	99.9560665
-14.990863	29.927631	99.109047	-7.004117	13.755305	101.262413	39.891823	-14.270655	103.820061	44.864601	36.377338	100.667557	42.378212	11.0533415	102.243809	-56.386446	16.4572685	100.281017
-14.336899	30.577881	98.892159	-7.043151	13.440508	101.309624	39.808708	-14.658332	104.129517	44.835026	35.973995	100.40947	42.321867	10.6578315	102.2694935	-56.408169	16.2231845	100.3497545
-13.609661	31.269764	98.564789	-7.041322	13.082774	101.212738	39.737751	-15.016474	104.336929	44.83889	35.569603	100.133453	42.2883205	10.2765645	102.235191	-56.3709645	15.8889835	100.190285
-12.921765	32.047626	98.220093	-7.036153	12.734132	101.042519	39.684315	-15.34654	104.374222	44.855839	35.106201	99.972183	42.270077	9.8798305	102.1732025	-56.342383	15.5884335	99.9118355
-12.201638	32.88858	98.043198	-7.02475	12.385732	100.816086	39.64275	-15.584782	104.105225	44.855942	34.907005	100.01165	42.249346	9.6611115	102.0584375	-56.298846	15.1103525	99.5737345
-11.440681	33.817844	98.104012	-7.023359	12.147576	100.571991	39.645214	-15.621773	103.441322	44.829075	35.070126	100.268105	42.2371445	9.7241765	101.8547135	-56.2838625	14.5709755	99.2892685
-10.404589	35.457245	98.674698	-7.101772	12.227487	100.140175	39.70052	-15.127081	101.803627	44.646435	35.703815	100.93721	42.1734775	10.288367	101.3704185	-56.3770215	14.166607	98.9099315
-9.714609	36.697479	99.317726	-7.250201	12.7118	99.84874	39.667778	-14.321423	100.463615	44.450912	36.498936	101.514519	42.059345	11.0887565	100.989067	-56.559747	14.3348435	98.708413
-9.045553	37.944923	100.08831	-7.464381	13.511726	99.588791	39.540371	-13.208616	99.085533	44.152706	36.909389	102.20697	41.8465385	11.8503865	100.6462515	-56.7753005	15.1730655	98.5313305
-8.411819	39.192818	100.905609	-7.817208	14.51948	99.358788	39.338036	-11.888962	97.758827	43.726982	38.517303	102.841805	41.532509	13.3141705	100.300316	-57.166925	15.7247895	98.41726
-7.727579	40.451393	101.662849	-8.180555	15.722566	99.226555	39.032631	-10.516932	96.577591	43.376793	39.626831	103.464951	41.204712	14.5549495	100.021271	-57.565822	16.8901825	98.431839
-7.066848	41.558838	102.197029	-8.57051	16.876455	99.089531	38.607849	-9.280582	95.689812	43.042305	40.548397	103.962479	40.825077	15.6339075	99.8261455	-57.966097	18.1190025	98.3529165
-6.418258	42.548721	102.579918	-8.916821	17.938482	98.972969	38.115662	-8.294345	95.104095	42.770584	41.301655	104.240456	40.443123	16.503655	99.6722755	-58.276765	19.373309	98.2736625
-5.420974	43.573467	103.135338	-9.374515	19.025974	99.044052	37.575428	-7.345129	94.417282	42.396297	42.035881	104.496529	39.9858625	17.345376	99.4569055	-58.7348925	20.706572	98.6311985
-4.762867	44.000252	103.477028	-9.669006	19.426962	99.218498	37.226013	-6.990402	94.313065	42.168659	42.315838	104.75515	39.697336	17.662718	99.5341075	-59.035348	21.191206	98.9028885
-4.131936	44.231857	103.673103	-9.9496	19.644655	99.450768	36.90057	-6.840126	94.558022	41.961811	42.471649	104.919853	39.4311905	17.8157615	99.7389375	-59.3303905	21.4735485	99.1625985
-3.540307	44.341003	103.751007	-10.212802	19.786648	99.710503	36.740028	-6.935799	94.959503	41.738995	42.498577	104.943871	39.2395115	17.781389	99.951687	-59.6651155	21.791907	99.469319
-2.959896	44.224087	103.788231	-10.50922	19.730364	99.99958	36.477894	-7.115621	95.642509	41.987141	42.231056	104.771194	39.2325175	17.5577175	100.2068515	-60.2509575	21.9030105	99.7923085
-2.347872	43.941833	103.835144	-10.777953	19.580122	100.362335	36.307251	-7.456614	96.365265	41.384506	42.177437	105.043617	38.8458785	17.3604115	100.704441	-60.4017845	21.7998325	100.020229
-1.767185	43.472229	103.916191	-11.065517	19.324764	100.744225	36.225826	-7.897904	97.08065	41.204365	41.943092	105.186928	38.7150955	17.022594	101.133789	-60.8461295	21.626934	100.354661
-0.98499	42.492355	104.05761	-11.449517	18.891514	101.319374	35.942825	-8.442932	98.184341	41.020935	41.527554	105.455956	38.48188	16.542311	101.8201485	-61.380914	21.240717	100.8185995
-0.454172	41.715977	104.220024	-11.672016	18.640615	101.63736	35.861752	-8.813349	98.628601	40.898136	41.300068	105.656937	38.379944	16.2433595	102.142769	-61.723976	21.0378705	101.131951
0.01422	40.844181	104.338516	-11.892281	18.483116	101.818176	35.690083	-8.975555	98.865479	40.766087	41.148754	105.809738	38.228085	16.0865995	102.3376085	-62.012647	20.8796325	101.2987435
0.491651	39.925476	104.418755	-12.09691	18.428019	101.949814	35.523907	-8.990777	98.830612	40.630051	41.104603	105.928352	38.076979	16.056913	102.379482	-62.270799	20.799125	101.520146
0.94097	38.956699	104.400002	-12.251273	18.478842	102.050186	35.347656	-8.862261	98.718445	40.49855	41.174942	105.963959	37.923103	16.1563405	102.341202	-62.425649	20.8013435	101.75917
1.394146	37.935085	104.314438	-12.365012	18.651686	102.152512	35.301952	-8.75874	98.545555	40.408924	41.319649	105.968857	37.855438	16.2804545	102.257206	-62.585462	21.0229175	102.047818
1.842959	36.780556	104.211197	-12.462852	18.769403	102.213036	35.182117	-8.667673	98.445961	40.371868	41.399406	105.963554	37.7769925	16.3658665	102.2047575	-62.7026965	21.1729395	102.2213145
2.451789	34.833469	103.896889	-12.581871	18.831713	102.23082	34.998409	-8.617556	98.323631	40.245518	41.433193	105.881485	37.6219635	16.4078185	102.102558	-62.7857055	21.2556075	102.359082
2.820452	33.395096	103.633591	-12.690289	18.836285	102.292168	34.839516	-8.651536	98.252861	40.113144	41.414925	105.708374	37.47633	16.3816945	101.9806175	-62.856908	21.2908755	102.6037185
3.205358	31.857332	103.352043	-12.820086	18.770372	102.437386	34.634674	-8.742033	98.30024	39.948635	41.302784	105.408859	37.2916545	16.2803755	101.8545495	-62.9318265	21.2603685	103.0202225
3.535096	30.261374	103.043175	-13.01815	18.696589	102.663422	34.359505	-8.96136	98.530891	39.682995	41.219063	104.974976	37.02125	16.1288515	101.7529335	-63.05755	21.2643265	103.5739105
3.825906	28.53196	102.717461	-13.290381	18.561049	102.890442	33.994461	-9.303139	98.945267	39.329956	41.017216	104.341568	36.6622085	15.8570385	101.6434175	-63.2429705	21.2650595	104.1374665
4.115979	26.69125	102.439819	-13.61822	18.324764	103.080032	33.566761	-9.754886	99.431046	38.921242	40.137123	103.699493	36.2440015	15.1911185	101.5652695	-63.4804415	21.4584095	104.5947945
4.41069	24.805988	102.088669	-13.993735	18.032192	103.094017	33.132286	-10.25735	99.890381	38.407841	40.319061	102.923714	35.7700635	15.0308555	101.4070475	-63.7575335	21.0335285	104.7809865
4.867707	21.86516	101.535606	-14.541319	17.480753	102.804138	32.476418	-11.034133	100.506989	37.786655	39.596527	102.028313	35.1315365	14.281197	101.267651	-64.2141745	20.680309	104.340625
5.196492	19.888191	101.234566	-14.885633	17.074038	102.52771	32.055534	-11.593827	100.875107	37.395287	39.00856	101.673462	34.7254105	13.7073665	101.2742845	-64.4966765	20.4407095	103.7811355
5.537888	17.909908	101.108337	-15.173226	16.650169	102.354301	31.621595	-12.183092	101.405418	37.077541	38.361313	101.521622	34.349568	13.0891105	101.46352	-64.69602	20.2112275	103.245082
5.882653	15.980183	101.277138	-15.442994	16.244787	102.369186	31.268383	-12.765158	102.173355	36.843033	37.774754	101.666702	34.055708	12.504798	101.9200285	-64.941696	19.984776	102.8183435
6.246215	14.138945	101.792145	-15.701938	15.875496	102.587471	31.007994	-13.248432	103.208794	36.714649	37.265759	102.226463	33.8613215	12.0086635	102.7176285	-65.2651975	19.7423285	102.4573135
6.560978	12.317654	102.632858	-15.990241	15.551138	102.991249	30.845842	-13.655721	104.602982	36.672344	36.90535	103.255035	33.759093	11.6248145	103.9290085	-65.739575	19.4774615	102.0534895
6.867982	10.571146	103.730286	-16.269299	15.203396	103.571358	30.746307	-14.052073	106.19342	36.664673	36.716198	104.751434	33.70549	11.3320625	105.472427	-66.244088	19.0747295	101.670289
7.21764	8.105891	105.532516	-16.807882	14.654628	104.484161	30.664736	-14.51389	108.386162	36.641075	36.545227	107.33329	33.6529055	11.0156685	107.859726	-67.2686695	18.2935875	101.108596
7.432858	6.510038	106.552299	-17.130856	14.348811	104.932678	30.634359	-14.630224	109.459595	36.566433	36.54929	108.96521	33.600396	10.959533	109.2124025	-67.862108	17.738089	100.6529535
7.5747	5.055998	107.250465	-17.344049	14.112621	105.204117	30.663115	-14.642673	110.101448	36.475842	36.69521	110.443237	33.5694785	11.0262685	110.2723425	-68.2575765	17.1989735	100.1358915
7.751739	3.600882	107.613167	-17.407536	14.006535	105.349792	30.805779	-14.58036	110.328781	36.480858	36.880455	111.538788	33.6433185	11.1500475	110.9337845	-68.4583905	16.8630225	99.7657995
7.944398	2.187719	107.683182	-17.282898	13.973461	105.391678	31.105677	-14.452085	110.219284	36.584827	37.069946	112.220253	33.845252	11.3089305	111.2197685	-68.411048	16.6379915	99.5635875
8.077531	0.830404	107.513931	-17.046545	13.97544	105.299065	31.499836	-14.297832	109.94635	36.727997	37.279713	112.448799	34.1139165	11.4909405	111.1975745	-68.2070065	16.4599395	99.4005555
8.160513	-0.527021	107.165947	-16.759638	13.902023	105.030838	31.911797	-14.15321	109.577202	36.875717	37.409054	112.281464	34.393757	11.627922	110.929333	-67.913033	16.176124	99.132343
8.11943	-2.581885	106.410065	-16.375246	13.652054	104.524002	32.463177	-14.062004	108.841812	36.981506	37.413464	111.690208	34.7223415	11.67573	110.26601	-67.4728335	15.628378	98.781994
8.007794	-3.933639	105.880447	-16.127064	13.439417	104.31601	32.735199	-14.060799	108.247162	37.033123	37.293701	111.110779	34.884161	11.616451	109.6789705	-67.138289	15.262383	98.9530495
7.754515	-5.288565	105.431488	-15.889258	13.275027	104.24868	32.938663	-14.091125	107.653519	37.092651	37.199574	110.534966	35.015657	11.5542245	109.0942425	-66.794173	14.9958295	99.4031175
7.424459	-6.613662	105.121529	-15.710248	13.214228	104.227661	33.100391	-14.096062	107.154778	37.176674	37.11935	110.158981	35.1385325	11.511644	108.6568795	-66.5590285	14.916812	99.7984425
6.977652	-7.935026	104.812119	-15.579185	13.15603	104.172981	33.188919	-14.08356	106.819855	37.201553	37.132957	109.91613	35.195236	11.5246985	108.3679925	-66.353606	14.7873615	99.9779695
6.463374	-9.238006	104.487869	-15.522243	13.054332	103.933609	33.316074	-14.065735	106.58271	37.169666	37.111023	109.693077	35.24287	11.522644	108.1378935	-66.287356	14.58602	99.7293245
5.939273	-10.574978	104.183235	-15.413327	12.740953	103.458534	33.521629	-14.093046	106.500771	37.017262	37.082066	109.503471	35.2694455	11.49451	108.002121	-66.0960995	13.987396	98.914947
5.029171	-12.612249	104.069855	-15.162833	11.891601	102.519524	34.097347	-14.33382	106.832695	36.714672	36.852921	108.735489	35.4060095	11.2595505	107.784092	-65.7316755	12.5236515	97.254956
4.351565	-14.006769	104.219627	-14.906735	11.197068	101.881241	34.516422	-14.683154	107.362976	36.61335	36.444782	107.792595	35.564886	10.880814	107.5777855	-65.378356	11.513322	96.1846965
3.516093	-15.353823	104.482414	-14.622291	10.397532	101.373779	34.801186	-15.1582	107.924416	36.681408	35.834538	106.701935	35.741297	10.338169	107.3131755	-64.985879	10.456895	95.4343825
2.625932	-16.670795	104.674103	-14.398906	9.572991	101.004501	34.933407	-15.739491	108.264938	36.755093	35.110126	105.692276	35.84425	9.6853175	106.978607	-64.642062	9.4606645	95.030395
1.615298	-17.818169	104.783867	-14.240082	8.819795	100.687134	34.95919	-16.326391	108.501945	36.764439	34.346241	104.761993	35.8618145	9.009925	106.631969	-64.3419785	8.629665	94.742299
0.551808	-18.877625	104.794647	-14.180101	8.278029	100.466713	34.843575	-16.793314	108.492722	36.797924	33.720554	103.9319	35.8207495	8.46362	106.212311	-64.1809515	8.092438	94.721115
-0.654321	-19.733541	104.757057	-14.206584	7.930659	100.386978	34.680553	-17.150387	108.272827	36.753185	33.253109	103.215073	35.716869	8.051361	105.74395	-64.130037	7.809957	95.030006
-2.527679	-20.722517	104.617348	-14.330229	7.635103	100.431999	34.475784	-17.430149	107.787148	36.526619	32.865582	102.556717	35.5012015	7.7177165	105.1719325	-64.1616595	7.5524895	95.6920655
-3.862098	-21.223486	104.485596	-14.419792	7.580572	100.512123	34.375755	-17.4972	107.490204	36.384098	32.780327	102.310135	35.3799265	7.6415635	104.9001695	-64.2195105	7.5195805	96.1240765
-5.221209	-21.563477	104.245377	-14.448719	7.598141	100.620094	34.321648	-17.497618	107.151283	36.315468	32.802395	102.222191	35.318558	7.6523885	104.686737	-64.215996	7.5438935	96.553451
-6.591794	-21.702229	103.998634	-14.426338	7.690506	100.710823	34.322281	-17.455215	106.736435	36.287766	32.873695	102.189568	35.3050235	7.70924	104.4630015	-64.1576995	7.671772	96.9586445
-7.981326	-21.832724	103.622505	-14.36892	7.841723	100.743988	34.356052	-17.390766	106.324425	36.338444	33.018547	102.204063	35.347248	7.8138905	104.264244	-64.085088	7.8695555	97.223732
-9.413164	-21.770023	103.187645	-14.247632	7.974688	100.708321	34.414005	-17.314182	105.891182	36.440456	33.145706	102.210403	35.4272305	7.915762	104.0507925	-63.9224945	8.033614	97.3658495
-10.825945	-21.59655	102.838882	-14.097021	8.107792	100.60643	34.516544	-17.256443	105.478706	36.539093	33.251015	102.063927	35.5278185	7.997286	103.7713165	-63.7218605	8.218298	97.4415435
-13.036689	-21.190649	102.554909	-13.838421	8.202193	100.429749	34.728252	-17.246958	105.022339	36.70549	33.238388	101.50869	35.716871	7.995715	103.2655145	-63.393713	8.408671	97.5939835
-14.530161	-20.836117	102.526627	-13.715707	8.167166	100.341454	34.852924	-17.337135	104.838112	36.780975	33.124092	100.956894	35.8169495	7.8934785	102.897503	-63.2483635	8.4408535	97.785405
-16.025587	-20.334211	102.607574	-13.632102	8.007096	100.268578	34.957203	-17.515341	104.663109	36.821892	32.347847	100.330971	35.8895475	7.416253	102.49704	-63.1537515	8.597939	98.040116
-17.556263	-19.757399	102.677475	-13.587536	7.839943	100.202667	34.970036	-17.710236	104.39653	36.735497	32.665176	99.472008	35.8527665	7.47747	101.934269	-63.0278385	8.202416	98.471065
-18.998579	-19.050068	102.687057	-13.580367	7.64852	100.10421	34.909786	-17.923985	104.017815	36.656219	32.386841	98.54808	35.7830025	7.231428	101.2829475	-62.9437365	8.065612	98.9254725
-20.515377	-18.191599	102.637711	-13.599566	7.541511	99.991333	34.78516	-18.0833	103.528427	36.446827	32.177322	97.584602	35.6159935	7.047011	100.5565145	-62.8151255	8.036011	99.4261515
-21.982088	-17.26717	102.511383	-13.655305	7.448653	99.885033	34.63036	-18.176725	102.883469	36.220654	32.03582	96.734322	35.425507	6.9295475	99.8088955	-62.736117	7.9677585	99.9611705
-24.19224	-15.580962	102.176163	-13.805488	7.419813	99.738083	34.334877	-18.216255	101.865181	35.84008	32.039402	95.869133	35.0874785	6.9115735	98.867157	-62.6984545	7.9280525	100.609009
-25.597786	-14.343601	101.859344	-13.960779	7.501996	99.656174	34.134277	-18.170494	101.244942	35.615246	32.187416	95.59063	34.8747615	7.008461	98.417786	-62.7963195	7.995531	100.894562
-26.952133	-12.971584	101.502785	-14.130407	7.642695	99.533119	33.955555	-18.046518	100.689171	35.424187	32.412384	95.418892	34.689871	7.182933	98.0540315	-62.950685	8.102457	101.0122065
-28.250187	-11.450773	101.128639	-14.247516	7.834437	99.374786	33.776672	-17.898697	100.190804	35.230835	32.629665	95.248795	34.5037535	7.365484	97.7197995	-62.9987855	8.30339	101.0297725
-29.456276	-9.841788	100.710884	-14.365789	8.078427	99.197563	33.603458	-17.673683	99.70546	35.082756	32.860813	95.087898	34.343107	7.593565	97.396679	-63.074685	8.563289	100.998447
-30.608871	-8.111231	100.292679	-14.430582	8.361816	98.985146	33.464256	-17.445662	99.259064	34.993683	33.109917	94.95845	34.2289695	7.8321275	97.108757	-63.0901335	8.8915045	100.861535
-31.685427	-6.323025	99.789429	-14.464013	8.676919	98.744148	33.360909	-17.20326	98.793663	34.943535	33.40181	94.950081	34.152222	8.099275	96.871872	-63.080248	9.254563	100.616424
-33.138355	-3.456264	98.911224	-14.436674	9.169232	98.312737	33.27932	-16.749264	97.969444	35.038212	33.947636	95.107567	34.158766	8.599186	96.5385055	-63.032114	9.739278	100.0869685
-33.993252	-1.519103	98.296509	-14.348553	9.546857	97.976372	33.284744	-16.380888	97.309074	35.156429	34.409393	95.310852	34.2205865	9.0142525	96.309963	-62.9176925	10.0794615	99.642781
-34.749329	0.54718	97.836266	-14.230752	10.009093	97.678635	33.319527	-15.942153	96.617813	35.290775	34.828411	95.475739	34.305151	9.443129	96.046776	-62.766655	10.575057	99.310494
-35.464783	2.671612	97.712029	-14.053473	10.574827	97.583374	33.346249	-15.512741	96.099281	35.453724	35.262012	95.450928	34.3999865	9.8746355	95.7751045	-62.5069325	11.2750185	99.3916435
-36.044926	4.820546	97.939278	-13.902739	11.086856	97.692802	33.374329	-15.169655	95.815559	35.58358	35.608097	95.338318	34.4789545	10.219221	95.5769385	-62.2844325	11.954491	99.8086655
-36.598541	6.948743	98.335457	-13.834548	11.495079	97.934975	33.378704	-14.934293	95.747223	35.641201	35.830738	95.251808	34.5099525	10.4482225	95.4995155	-62.1790485	12.5419355	100.3704345
-37.055408	8.987725	98.761841	-13.891196	11.763022	98.212608	33.287498	-14.783772	95.758316	35.647114	36.003868	95.198647	34.467306	10.610048	95.4784815	-62.249698	12.915996	100.9467345
-37.758724	12.06461	99.237991	-14.106883	11.954695	98.544846	33.039249	-14.631089	95.728615	35.464855	36.13493	95.192764	34.252052	10.7519205	95.4606895	-62.465818	13.1574695	101.6290025
-38.095093	14.059053	99.491379	-14.284971	12.062723	98.692741	32.824509	-14.534004	95.706169	35.268864	36.240501	95.190224	34.0466865	10.8532485	95.4481965	-62.6166285	13.2721975	101.9372855
-38.37566	16.088203	99.736549	-14.507823	12.183943	98.876633	32.57349	-14.422165	95.738983	35.083744	36.328346	95.197586	33.828617	10.9530905	95.4682845	-62.844263	13.4147955	102.2849815
-38.557594	18.114466	100.006378	-14.708617	12.301198	99.110001	32.347439	-14.328194	95.836288	34.915531	36.427044	95.291397	33.631485	11.049425	95.5638425	-63.048719	13.552971	102.6561595
-38.639805	20.19849	100.353348	-14.899879	12.418489	99.399261	32.145336	-14.200488	95.961258	34.772511	36.570889	95.566521	33.4589235	11.1852005	95.7638895	-63.2586815	13.6517775	103.0346325
-38.669926	22.247486	100.734947	-15.100087	12.592927	99.72718	31.926941	-14.00539	96.02243	34.658497	36.80706	95.989815	33.292719	11.400835	96.0061225	-63.492893	13.785019	103.4482375
-38.460026	24.295443	101.289871	-15.287002	12.730583	100.076332	31.638521	-13.578616	96.013252	34.549267	37.08189	96.485184	33.093894	11.751637	96.249218	-63.667898	13.709529	103.903446
-38.100449	27.369446	102.059959	-15.553342	13.135656	100.532295	31.454723	-13.20645	95.672699	34.395023	37.692959	97.343147	32.924873	12.2432545	96.507923	-64.031557	14.0280575	104.556667
-37.695541	29.417488	102.469002	-15.681601	13.502725	100.754288	31.324848	-12.757723	95.549454	34.334599	38.17868	97.97393	32.8297235	12.7104785	96.761692	-64.1929255	14.2949715	104.746884
-37.228554	31.438568	102.856377	-15.849273	13.939929	100.87117	31.279299	-12.274152	95.480927	34.316151	38.696896	98.626808	32.797725	13.211372	97.0538675	-64.496271	14.668486	104.6884725
-36.624676	33.397968	103.151962	-15.901443	14.397926	100.995552	31.191174	-11.504294	95.497658	34.330906	39.243092	99.374741	32.76104	13.869399	97.4361995	-64.563926	14.926453	104.5549045
-35.945122	35.337948	103.513	-15.974916	14.893511	101.103546	31.331154	-11.124406	95.406082	34.389156	39.8064	100.15892	32.860155	14.340997	97.782501	-64.809987	15.446025	104.424591
-35.19751	37.224625	103.826889	-16.014267	15.420963	101.194717	31.365389	-10.576767	95.459923	34.512131	40.338585	100.992668	32.93876	14.880909	98.2262955	-64.967294	15.961017	104.1631385
-34.341408	38.994957	104.104301	-16.067005	15.979117	101.296303	31.389347	-10.031547	95.604614	34.656597	40.83886	101.838448	33.022972	15.4036565	98.721531	-65.156982	16.5545775	103.871075
-32.96093	41.531448	104.620422	-16.190836	16.762056	101.480316	31.438374	-9.257509	95.901917	34.825401	41.508793	103.007187	33.1318875	16.125642	99.454552	-65.5135595	17.39847	103.50608
-31.985136	43.011929	104.979416	-16.318462	17.232578	101.63269	31.472445	-8.753673	96.145988	34.912342	41.9603	103.743729	33.1923935	16.6033135	99.9448585	-65.8293175	17.8618425	103.3205215
-30.976809	44.424168	105.367218	-16.42477	17.669735	101.817856	31.539366	-8.251788	96.442894	34.949066	42.38763	104.439796	33.244216	17.067921	100.441345	-66.093756	18.271549	103.194367
-29.940054	45.683102	105.764198	-16.544765	18.116764	102.054169	31.626453	-7.720708	96.755348	34.955341	42.834953	105.100075	33.290897	17.5571225	100.9277115	-66.380427	18.6764055	103.1806265
-28.805403	46.805592	106.165298	-16.622131	18.568369	102.313553	31.650845	-7.200828	97.110138	34.999924	43.323818	105.695602	33.3253845	18.061495	101.40287	-66.5696465	19.075243	103.224236
-27.649132	47.8391	106.522057	-16.704552	19.028204	102.558052	31.819511	-6.805646	97.385254	35.050419	43.809883	106.156364	33.434965	18.5021185	101.770809	-66.844069	19.5542895	103.345295
-26.42082	48.725834	106.747864	-16.680107	19.456112	102.757904	31.874367	-6.381752	97.70874	35.124104	44.250885	106.473885	33.4992355	18.9345665	102.0913125	-66.8594495	19.9776575	103.4244955
-24.616894	49.825806	107.040878	-16.554379	20.062529	103.045441	32.103695	-5.856319	98.05542	35.291889	44.843327	106.781242	33.697792	19.493504	102.418331	-66.80655	20.631554	103.672551
-23.286741	50.374805	107.176933	-16.465117	20.412128	103.229164	32.205208	-5.52731	98.414017	35.441128	45.163059	107.023369	33.823168	19.8178745	102.718693	-66.753402	21.0063815	103.739635
-21.943356	50.748741	107.307877	-16.365328	20.723183	103.428879	32.348721	-5.302543	98.74939	35.611214	45.457279	107.328522	33.9799675	20.077368	103.038956	-66.7106235	21.368998	103.818802
-20.600796	51.024075	107.401909	-16.308304	20.99427	103.650917	32.526237	-5.135682	99.073959	35.747807	45.73222	107.600929	34.137022	20.298269	103.337444	-66.75363	21.690271	103.96439
-19.232773	51.151054	107.483925	-16.279478	21.282515	103.851212	32.662861	-4.935189	99.418617	35.848026	45.980186	107.838547	34.2554435	20.5224985	103.628582	-66.8143995	22.0425315	104.073842
-17.872334	51.150364	107.541779	-16.297813	21.583002	104.07196	32.738907	-4.652178	99.784645	35.924923	46.234844	108.056686	34.331915	20.791333	103.9206655	-66.927541	22.374671	104.2232545
-16.549524	51.041382	107.534981	-16.265587	21.877623	104.308342	32.819908	-4.391312	100.172134	35.980038	46.526287	108.2342	34.399973	21.0674875	104.203167	-66.931147	22.6877585	104.413517
-14.55193	50.719715	107.530441	-16.272856	22.449907	104.703438	32.955017	-3.993623	100.895599	36.081604	46.98539	108.566734	34.5183105	21.4958835	104.7311665	-67.0640225	23.4039305	104.6757095
-13.215199	50.333977	107.56649	-16.266447	22.814863	105.023483	33.100178	-3.771064	101.476685	36.176243	47.296131	108.892509	34.6382105	21.7625335	105.184597	-67.1711045	23.8671925	104.862369
-11.859024	49.90876	107.628998	-16.251427	23.204487	105.369606	33.180248	-3.497787	102.23243	36.292152	47.628895	109.322945	34.7362	22.065554	105.7776875	-67.239054	24.34342	104.9615245
-10.554186	49.321991	107.727112	-16.26857	23.558794	105.705681	33.296837	-3.288239	103.010941	36.337387	47.934376	109.846321	34.817112	22.3230685	106.428631	-67.354252	24.7945195	104.982731
-9.28721	48.643463	107.788834	-16.332317	23.88805	106.060135	33.405582	-3.081019	103.811325	36.374424	48.224327	110.308876	34.890003	22.571654	107.0601005	-67.554637	25.204446	105.0601695
-8.031232	47.941296	107.798157	-16.427822	24.26778	106.400909	33.459167	-2.874762	104.69593	36.469109	48.462971	110.62825	34.964138	22.7941045	107.66209	-67.819782	25.7414555	105.139728
-6.782827	47.135933	107.825943	-16.529062	24.539488	106.710327	33.439217	-2.714049	105.595688	36.511486	48.62925	110.820679	34.9753515	22.9576005	108.2081835	-68.0334755	26.1213755	105.2124705
-5.077449	45.766102	107.75106	-16.729982	24.818888	107.087326	33.327629	-2.55026	106.775436	36.465092	48.806705	110.81134	34.8963605	23.1282225	108.793388	-68.3563245	26.5095535	105.381264
-3.942693	44.79583	107.639694	-16.876776	24.91371	107.217751	33.192616	-2.494674	107.373215	36.374065	48.867493	110.734642	34.7833405	23.1864095	109.0539285	-68.5368925	26.6410105	105.3815735
-2.854598	43.731903	107.499779	-17.037806	24.908646	107.266823	33.020443	-2.477993	107.916389	36.243755	48.841427	110.580994	34.632099	23.181717	109.2486915	-68.707711	26.635575	105.2849545
-1.824106	42.696785	107.344803	-17.165867	24.900215	107.223366	32.901917	-2.498538	108.286812	36.169876	48.804577	110.440269	34.5358965	23.1530195	109.3635405	-68.8676305	26.6474105	105.0831915
-0.793066	41.627369	107.177399	-17.256969	24.865	107.116486	32.800148	-2.548937	108.531128	36.088707	48.756348	110.279762	34.4444275	23.1037055	109.405445	-68.9583655	26.6262945	104.827527
0.20333	40.531387	106.960747	-17.302862	24.837877	106.949631	32.702862	-2.629679	108.668282	36.038647	48.664326	110.08445	34.3707545	23.0173235	109.376366	-68.9764785	26.6584305	104.522896
1.165652	39.464878	106.774178	-17.316128	24.831615	106.80027	32.632099	-2.712819	108.726181	36.054382	48.548603	109.873352	34.3432405	22.917892	109.2997665	-68.9754965	26.745338	104.3007735
2.541874	37.843956	106.669632	-17.265247	24.84313	106.716797	32.579647	-2.826535	108.831787	36.132679	48.38863	109.689377	34.356163	22.7810475	109.260582	-68.886657	26.9052125	104.173012
3.382032	36.805481	106.784645	-17.266258	24.862789	106.778824	32.522198	-2.898263	109.00737	36.212559	48.272934	109.814941	34.3673785	22.6873355	109.4111555	-68.8998945	27.0382425	104.1464925
4.147726	35.759449	107.07209	-17.287073	24.878445	106.907013	32.481606	-2.967296	109.216248	36.291546	48.229336	110.16288	34.386576	22.63102	109.689564	-68.960722	27.12587	104.124462
4.849881	34.765251	107.443558	-17.329124	24.910641	107.083115	32.481789	-2.980576	109.396324	36.346851	48.24173	110.639702	34.41432	22.630577	110.018013	-69.072568	27.190705	104.148217
5.477161	33.766308	107.841858	-17.396812	24.982111	107.248688	32.461445	-2.932571	109.538963	36.388416	48.319183	111.180687	34.4249305	22.693306	110.359825	-69.2185545	27.270916	104.137551
6.061908	32.807819	108.193481	-17.446203	25.076654	107.355545	32.456142	-2.850338	109.570381	36.434525	48.436069	111.696075	34.4453335	22.7928655	110.633228	-69.3377395	27.3604425	104.077862
6.595589	31.834599	108.371117	-17.452557	25.178349	107.389702	32.520164	-2.705814	109.460541	36.453201	48.604652	112.094879	34.4866825	22.949419	110.77771	-69.3917965	27.407279	104.001694
7.36668	30.398321	108.438049	-17.374458	25.409859	107.311394	32.704182	-2.40965	108.91954	36.484138	48.89349	112.454224	34.59416	23.24192	110.686882	-69.343076	27.577798	103.935906
7.876711	29.494213	108.302689	-17.233812	25.560246	107.198975	32.839523	-2.157728	108.417526	36.525806	49.071251	112.503685	34.6826645	23.4567615	110.4606055	-69.1502885	27.6637305	103.9373445
8.352421	28.509071	108.084663	-17.070101	25.789204	107.060715	32.993984	-1.884529	107.90358	36.602764	49.270725	112.482094	34.798374	23.693098	110.192837	-68.938576	27.88531	103.928593
8.751434	27.523258	107.842484	-16.87031	25.997808	106.921806	33.169453	-1.65536	107.458733	36.710663	49.452343	112.457153	34.940058	23.8984915	109.957943	-68.680678	28.0971245	103.885669
9.093263	26.520548	107.649147	-16.666336	26.199558	106.793388	33.32922	-1.466201	107.16114	36.840931	49.610397	112.420403	35.0850755	24.072098	109.7907715	-68.4177475	28.327018	103.7960045
9.344678	25.467316	107.436409	-16.501245	26.372505	106.642784	33.47123	-1.314179	106.949486	36.994007	49.728046	112.385353	35.2326185	24.2069335	109.6674195	-68.2351085	28.5380765	103.6181485
9.560452	24.358154	107.180336	-16.315905	26.505798	106.465866	33.663525	-1.156273	106.729248	37.120102	49.87027	112.360893	35.3918135	24.3569985	109.5450705	-68.0236235	28.6545975	103.3866615
9.794924	22.651239	106.674507	-15.984653	26.694986	106.063103	34.029301	-0.826583	106.38031	37.284092	50.109882	112.189278	35.6566965	24.6416495	109.284794	-67.6260025	28.7483225	102.841412
9.900715	21.430021	106.299782	-15.69532	26.811241	105.782379	34.344612	-0.588585	106.150017	37.410049	50.220711	111.983658	35.8773305	24.816063	109.0668375	-67.2679705	28.806419	102.4979205
9.96974	20.165487	105.87249	-15.357108	26.843527	105.475029	34.723003	-0.422668	105.95018	37.566422	50.33247	111.672745	36.1447125	24.954901	108.8114625	-66.8589285	28.732153	102.1385955
9.989429	18.818657	105.42289	-14.975267	26.774067	105.102989	35.151871	-0.289648	105.783508	37.7799	50.403942	111.254333	36.4658855	25.057147	108.5189205	-66.4164195	28.490987	101.6870575
9.983926	17.465288	104.984352	-14.566957	26.598886	104.700127	35.621296	-0.250849	105.623665	37.911991	50.407211	110.823715	36.7666435	25.078181	108.22369	-65.9005575	28.119591	101.176564
9.873436	15.982212	104.540802	-14.194269	26.275915	104.303894	36.082409	-0.357811	105.501488	38.071724	50.325195	110.342346	37.0770665	24.983692	107.921917	-65.4656045	27.568138	100.685871
9.720716	14.466685	104.103935	-13.839939	25.839296	103.902473	36.529896	-0.537464	105.322556	38.21909	50.156818	109.845901	37.374493	24.809677	107.5842285	-65.054371	26.868915	100.2207175
9.388365	12.088465	103.4711	-13.385776	25.0986	103.31147	37.111969	-0.947425	105.053566	38.357067	49.74979	109.063049	37.734518	24.4011825	107.0583075	-64.50607	25.7960175	99.5646325
9.068082	10.476026	103.067223	-13.146231	24.653564	102.912842	37.409412	-1.221089	104.878845	38.429043	49.454082	108.482025	37.9192275	24.1164965	106.680435	-64.2116895	25.1906315	99.145249
8.660144	8.891438	102.632332	-12.914265	24.288183	102.478493	37.650784	-1.503983	104.701057	38.491161	49.206287	107.864639	38.0709725	23.851152	106.282848	-63.8995025	24.725214	98.674138
8.218816	7.333176	102.244019	-12.717223	23.972569	102.041542	37.841671	-1.725967	104.551483	38.548862	48.932369	107.280479	38.1952665	23.603201	105.915981	-63.6297125	24.341937	98.167103
7.676677	5.753987	101.983192	-12.530142	23.782057	101.646126	38.025276	-1.96187	104.50441	38.601471	48.704056	106.620613	38.3133735	23.371093	105.5625115	-63.3736575	24.193021	97.7297405
7.060162	4.213789	101.809059	-12.384798	23.555313	101.271606	38.159962	-2.207502	104.517471	38.64632	48.461296	105.947723	38.403141	23.126897	105.232597	-63.172737	23.983729	97.310615
6.376012	2.685274	101.725616	-12.254729	23.383026	100.953735	38.240479	-2.522701	104.600357	38.67791	48.162319	105.346275	38.4591945	22.819809	104.973316	-62.9686525	23.946243	96.934154
5.185589	0.425284	101.641396	-12.130815	22.942034	100.45179	38.240692	-3.128672	104.767754	38.807041	47.556248	104.389862	38.5238665	22.213788	104.578808	-62.7854965	23.67028	96.324772
4.348425	-1.062795	101.440155	-12.076288	22.577385	100.092064	38.196911	-3.561253	104.740883	38.819805	47.095013	103.787163	38.508358	21.76688	104.264023	-62.660934	23.38789	95.920105
3.457734	-2.517269	101.219162	-12.002913	22.161304	99.750313	38.129265	-4.019578	104.622841	38.842976	46.614559	103.183365	38.4861205	21.2974905	103.903103	-62.4919465	23.0251175	95.597523
2.510063	-3.908006	100.970139	-11.91837	21.738226	99.420204	38.075939	-4.453633	104.422821	38.833008	46.143887	102.522835	38.4544735	20.845127	103.472828	-62.2912135	22.631325	95.36758
1.577368	-5.242185	100.721153	-11.763597	21.3029	99.137184	38.073051	-4.883757	104.110229	38.799084	45.70903	101.904633	38.4360675	20.4126365	103.007431	-61.9632615	22.1931635	95.266937
0.562797	-6.464729	100.604462	-11.582347	20.871044	98.89698	38.085358	-5.326537	103.832367	38.846672	45.216682	101.154373	38.466015	19.9450725	102.49337	-61.630709	21.7970155	95.30059
-0.507441	-7.6404	100.598312	-11.368731	20.442719	98.66584	38.125401	-5.81814	103.613243	38.957947	44.709541	100.233421	38.541674	19.4457005	101.923332	-61.279136	21.4397375	95.408348
-2.140002	-9.229973	100.631607	-11.06448	19.723909	98.34124	38.195545	-6.674349	103.194221	39.127281	43.712948	98.855766	38.661413	18.5192995	101.0249935	-60.790373	20.9285185	95.6574865
-3.312733	-10.188418	100.677299	-10.869136	19.171799	98.154709	38.193981	-7.321098	102.98674	39.274757	42.950943	97.990974	38.734369	17.8149225	100.488857	-60.472641	20.5286755	95.820561
-4.508464	-10.987241	100.73967	-10.72568	18.606833	97.991791	38.159065	-7.97814	102.744385	39.359646	42.185532	97.210716	38.7593555	17.103696	99.9775505	-60.2107155	20.10997	96.0060315
-5.703092	-11.733667	100.822304	-10.630056	18.044764	97.856247	38.109108	-8.602314	102.550507	39.428314	41.457985	96.510384	38.768711	16.4278355	99.5304455	-60.028823	19.6616925	96.1820485
-6.900582	-12.299363	100.963463	-10.558306	17.504015	97.785408	38.068527	-9.18383	102.423599	39.474239	40.755016	95.91021	38.771383	15.785593	99.1669045	-59.887995	19.222437	96.4039115
-8.157482	-12.726795	101.260017	-10.524263	16.996637	97.786522	38.017117	-9.716873	102.40284	39.471905	40.077858	95.408913	38.744511	15.1804925	98.9058765	-59.793037	18.8127815	96.6671675
-9.355951	-12.988596	101.493706	-10.504615	16.464418	97.847069	38.002823	-10.268164	102.490524	39.455956	39.411076	95.032303	38.7293895	14.571456	98.7614135	-59.7386195	18.35738	96.9327245
-11.14337	-13.149246	101.720169	-10.516709	15.695415	97.920639	37.924377	-11.046596	102.625809	39.482983	38.510998	94.718674	38.70368	13.732201	98.6722415	-59.737098	17.658629	97.1690365
-12.31785	-13.100882	101.625404	-10.513112	15.187658	97.921577	37.878098	-11.526308	102.568626	39.471958	38.050552	94.64537	38.675028	13.262122	98.606998	-59.701252	17.113194	97.236156
-13.429698	-12.902891	101.311661	-10.509634	14.790155	97.8451	37.812702	-11.858729	102.36528	39.460041	37.729939	94.602821	38.6363715	12.935605	98.4840505	-59.6556395	16.644705	97.2061495
-14.486151	-12.511031	100.85218	-10.484474	14.515613	97.718681	37.834423	-12.07245	101.998055	39.443409	37.595863	94.613411	38.638916	12.7617065	98.305733	-59.607864	16.2695195	97.131629
-15.516307	-11.975208	100.252602	-10.402637	14.386068	97.553856	37.905964	-12.129956	101.494194	39.472485	37.64698	94.670486	38.6892245	12.758512	98.08234	-59.4944985	16.013624	97.025372
-16.447308	-11.257954	99.58445	-10.276775	14.373144	97.349007	38.056469	-12.067376	100.998398	39.536243	37.824593	94.75898	38.796356	12.8786085	97.878689	-59.349906	15.8676795	96.819325
-17.353582	-10.397375	98.926849	-10.085708	14.473076	97.135178	38.239365	-11.931483	100.525703	39.655586	38.075363	94.861862	38.9474755	13.07194	97.6937825	-59.1188915	15.874212	96.5765735
-18.665985	-8.83589	98.220978	-9.743747	14.717674	96.898102	38.568436	-11.716228	99.987503	39.949604	38.41428	94.904701	39.25902	13.349026	97.446102	-58.746514	16.086322	96.350102
-19.448874	-7.65887	97.88784	-9.495981	14.876476	96.81179	38.809998	-11.585361	99.762001	40.177326	38.554741	94.899979	39.493662	13.48469	97.33099	-58.485624	16.268262	96.29259
-20.206905	-6.397461	97.646049	-9.274962	14.934613	96.782433	39.023602	-11.531113	99.642708	40.411217	38.641708	94.975204	39.7174095	13.5552975	97.308956	-58.2673335	16.3139285	96.25591
-20.99077	-5.093571	97.441574	-9.11655	14.949852	96.768051	39.16988	-11.531542	99.599693	40.633129	38.690674	95.104561	39.9015045	13.579566	97.352127	-58.1346045	16.320138	96.183975
-21.748909	-3.729998	97.215324	-9.009604	14.918816	96.734016	39.253365	-11.535992	99.578369	40.776146	38.69117	95.23365	40.0147555	13.577589	97.4060095	-58.0339635	16.260043	96.0620225
-22.495609	-2.258123	96.963982	-8.950177	14.902382	96.694031	39.324509	-11.521109	99.541344	40.835659	38.724731	95.342148	40.080084	13.601811	97.441746	-57.980438	16.202953	95.946316
-23.204073	-0.732799	96.688721	-8.94376	14.92998	96.622314	39.350872	-11.45125	99.467178	40.853863	38.830013	95.480469	40.1023675	13.6893815	97.4738235	-57.9898875	16.1705785	95.7708045
-24.213329	1.665447	96.102676	-8.984015	15.0464	96.42662	39.374245	-11.282698	99.217018	40.784054	39.083828	95.71727	40.0791495	13.900565	97.467144	-58.0471795	16.192235	95.386096
-24.881611	3.372241	95.617905	-9.015324	15.140696	96.228699	39.34684	-11.118267	98.947426	40.755295	39.284901	95.931229	40.0510675	14.083317	97.4393275	-58.0817155	16.198075	95.0180705
-25.453346	5.109622	95.144363	-9.045547	15.274541	96.00943	39.322693	-10.911466	98.582405	40.738441	39.49493	96.067932	40.030567	14.291732	97.3251685	-58.121661	16.25735	94.6936915
-26.075289	6.902213	94.705627	-9.057672	15.457853	95.761131	39.304001	-10.713353	98.190567	40.723732	39.693699	96.182152	40.0138665	14.490173	97.1863595	-58.1292105	16.425533	94.3359025
-26.60273	8.771679	94.349213	-9.017043	15.657587	95.576508	39.293922	-10.525441	97.824242	40.770252	39.88102	96.301407	40.032087	14.6777895	97.0628245	-58.066173	16.6373845	94.0901915
-27.103674	10.617787	94.25499	-8.944915	15.832968	95.536331	39.303406	-10.366255	97.540154	40.850372	40.045952	96.372391	40.076889	14.8398485	96.9562725	-57.966719	16.8260875	94.1163895
-27.54524	12.54196	94.527901	-8.835257	16.045465	95.722	39.343315	-10.262383	97.382164	40.968971	40.1581	96.349396	40.156143	14.9478585	96.86578	-57.826657	17.1430715	94.57822
-28.147692	15.417428	95.456078	-8.613415	16.308323	96.392395	39.399197	-10.238193	97.413261	41.169567	40.144203	96.124908	40.284382	14.953005	96.7690845	-57.511212	17.663641	96.0157055
-28.490934	17.351624	96.333519	-8.464297	16.384655	97.035393	39.397949	-10.339396	97.585938	41.31691	40.009586	95.956009	40.3574295	14.835095	96.7709735	-57.2860235	17.934215	97.2998125
-28.739283	19.271912	97.28698	-8.359055	16.426321	97.756935	39.365944	-10.517113	97.823212	41.448486	39.838646	95.837387	40.407215	14.6607665	96.8302995	-57.125325	18.1918755	98.6835705
-28.98345	21.2229	98.208908	-8.293137	16.403412	98.483513	39.28207	-10.665551	98.056984	41.548054	39.651829	95.795898	40.415062	14.493139	96.926441	-57.001336	18.313685	100.040585
-29.139668	23.17922	98.997757	-8.269318	16.352098	99.132942	39.202492	-10.769596	98.227272	41.565609	39.527531	95.838379	40.3840505	14.3789675	97.0328255	-56.9226865	18.3252285	101.2330585
-29.250982	25.132946	99.645058	-8.317724	16.281357	99.642357	39.156349	-10.799946	98.263077	41.499962	39.485203	95.939827	40.3281555	14.3426285	97.101452	-56.9636035	18.2200855	102.183262
-29.271931	27.122026	100.189957	-8.40932	16.222645	100.056252	39.069595	-10.711427	98.163315	41.340401	39.561253	96.083244	40.204998	14.424913	97.1232795	-57.023638	18.020377	102.9892245
-29.179882	30.139654	100.878166	-8.698615	16.200647	100.439056	38.873856	-10.310819	97.502289	41.054985	39.851494	96.341156	39.9644205	14.7703375	96.9217225	-57.3616505	17.6309565	103.9563895
-29.010588	32.104527	101.31971	-8.946588	16.291988	100.499001	38.632137	-9.901248	96.725822	40.787178	40.171726	96.60537	39.7096575	15.135239	96.665596	-57.6028335	17.448737	104.332406
-28.780062	34.173767	101.77729	-9.236189	16.494135	100.449738	38.357086	-9.319726	95.728416	40.493504	40.711758	96.920456	39.425295	15.696016	96.324436	-57.897673	17.292254	104.57504
-28.382015	36.155613	102.283714	-9.481944	16.911207	100.287544	38.085781	-8.548265	94.598511	40.159462	41.441189	97.212471	39.1226215	16.446462	95.905491	-58.0865095	17.375952	104.669597
-27.954241	38.212975	102.789429	-9.643468	17.493639	100.113319	37.925774	-7.532089	93.473015	39.799225	42.334492	97.50016	38.8624995	17.4012015	95.4865875	-58.1494355	17.5860765	104.7400505
-27.326212	40.166695	103.281937	-9.761758	18.229355	99.932159	37.807213	-6.34097	92.514114	39.506298	43.318092	97.797501	38.6567555	18.488561	95.1558075	-58.1802715	17.970149	104.7085105
-26.596653	42.036922	103.779778	-9.839062	19.007175	99.849365	37.819382	-5.240499	91.828247	39.327042	44.309235	98.166237	38.573212	19.534368	94.997242	-58.251336	18.479982	104.701488
-25.304798	44.593136	104.560577	-9.958974	20.12816	99.93145	37.888554	-3.836549	91.349083	39.572662	45.471581	98.745895	38.730608	20.817516	95.047489	-58.648556	19.438804	104.815411
-24.404613	46.138241	105.037949	-10.078938	20.69524	100.05661	37.914761	-3.08145	91.296471	39.49593	46.179436	99.468956	38.7053455	21.548993	95.3827135	-58.8632215	19.841487	104.7305065
-23.382151	47.450195	105.464897	-10.2565	21.141277	100.164589	37.936958	-2.450117	91.419365	39.417198	46.728916	100.225761	38.677078	22.1393995	95.822563	-59.190078	20.1431545	104.506615
-22.255943	48.639725	105.720436	-10.400812	21.479746	100.317657	38.00563	-1.962252	91.687805	39.280354	47.165951	100.958382	38.642992	22.6018495	96.3230935	-59.444616	20.3576425	104.3122205
-21.101574	49.651588	105.867241	-10.621754	21.761681	100.435318	38.098831	-1.636127	92.159348	39.177361	47.517506	101.616631	38.638096	22.9406895	96.8879895	-59.881604	20.5826725	103.9826465
-19.8505	50.46085	105.998207	-10.778695	21.94524	100.667831	38.226231	-1.428177	92.783447	39.070953	47.77845	102.226044	38.648592	23.1751365	97.5047455	-60.205982	20.7153435	103.8309165
-18.487585	51.115387	106.03894	-10.979177	22.052155	100.908051	38.342979	-1.300496	93.467827	38.991722	47.957951	102.79126	38.6673505	23.3287275	98.1295435	-60.6257045	20.7755825	103.6865585
-16.421286	51.705898	106.098686	-11.175515	22.061457	101.390564	38.516006	-1.350255	94.619385	38.899593	48.112019	103.499031	38.7077995	23.380882	99.059208	-61.0588295	20.742032	103.72192
-14.949295	51.887573	106.090714	-11.320035	22.035057	101.720306	38.617451	-1.474193	95.413063	38.860367	48.128529	103.921509	38.738909	23.327168	99.667286	-61.378979	20.742946	103.773326
-13.470665	51.941402	106.040276	-11.468699	21.970875	102.04303	38.690941	-1.600185	96.222084	38.432606	48.279266	104.52137	38.5617735	23.3395405	100.371727	-61.4991715	20.6022095	103.714333
-11.920633	51.816357	106.046318	-11.591729	21.915043	102.274536	38.744389	-1.671278	96.856339	38.852139	48.119537	104.727066	38.798264	23.2241295	100.7917025	-61.981722	20.6059565	103.7573695
-10.345348	51.577766	106.058624	-11.67107	21.861269	102.474091	38.811981	-1.658487	97.374901	38.419827	48.287186	105.336807	38.615904	23.3143495	101.355854	-61.958044	20.4081885	103.592328
-8.820875	51.21315	106.073204	-11.720741	21.873566	102.64164	38.868988	-1.529041	97.842743	38.447334	48.396416	105.700981	38.658161	23.4336875	101.771862	-62.099643	20.3134445	103.511418
-7.196911	50.73983	106.079567	-11.746301	21.948141	102.786316	38.955315	-1.404444	98.221214	38.484173	48.539745	106.031609	38.719744	23.5676505	102.1264115	-62.212346	20.3286315	103.4462205
-4.806127	49.857285	106.106949	-11.70898	22.138903	103.025726	39.115246	-1.103834	98.696114	38.528545	48.855618	106.451012	38.8218955	23.875892	102.573563	-62.2398555	20.401914	103.477889
-3.193802	49.119904	106.083916	-11.68937	22.278564	103.150154	39.219986	-0.858301	98.978287	38.579418	49.08345	106.683228	38.899702	24.1125745	102.8307575	-62.278442	20.4445535	103.4695505
-1.575601	48.332294	106.030067	-11.67058	22.468233	103.23774	39.352135	-0.620191	99.2127	38.603107	49.318047	106.903168	38.977621	24.348928	103.057934	-62.318781	20.587538	103.417546
0.026151	47.374699	105.927231	-11.617607	22.569939	103.305328	39.47773	-0.389622	99.422112	38.65411	49.545609	107.090637	39.06592	24.5779935	103.2563745	-62.301134	20.5618845	103.3542815
1.622356	46.314957	105.837646	-11.579027	22.716084	103.356743	39.598198	-0.183732	99.671219	38.726154	49.770229	107.273308	39.162176	24.7932485	103.4722635	-62.32023	20.6389195	103.2412225
3.25342	45.164196	105.696152	-11.525182	22.848145	103.415169	39.78273	-0.038929	99.866135	38.77861	49.95882	107.45771	39.28067	24.9599455	103.6619225	-62.331034	20.7363445	103.1684155
4.829355	43.916706	105.550026	-11.471028	22.958035	103.518211	39.882195	0.166839	100.194183	38.828682	50.128616	107.602119	39.3554385	25.1477275	103.898151	-62.2974945	20.7683425	103.138271
7.200244	41.804878	105.340706	-11.368175	23.123117	103.758667	40.107967	0.342194	100.783241	38.836926	50.30043	107.710587	39.4724465	25.321312	104.246914	-62.2087965	20.924922	103.27042
8.794236	40.279408	105.202034	-11.328491	23.230324	103.968178	40.268749	0.3824	101.355049	38.761753	50.387962	107.720634	39.515251	25.385181	104.5378415	-62.172233	21.075467	103.3985145
10.32197	38.673019	105.044685	-11.342094	23.320986	104.208961	40.392853	0.377582	102.134338	38.716808	50.459187	107.622215	39.5548305	25.4183845	104.8782765	-62.2390185	21.2235875	103.5396455
11.835011	36.989532	104.947029	-11.395667	23.363136	104.476822	40.443924	0.299632	103.161552	38.723186	50.457581	107.442474	39.583555	25.3786065	105.302013	-62.374889	21.3476655	103.651631
13.32198	35.180874	104.979309	-11.523637	23.309826	104.701439	40.4958	0.090316	104.391014	38.685604	50.36013	107.295525	39.590702	25.225223	105.8432695	-62.637976	21.394429	103.5596085
14.711899	33.330666	105.157211	-11.641107	23.132572	104.828415	40.51643	-0.148949	105.644241	38.596668	50.150894	107.360413	39.556549	25.0009725	106.502327	-62.838763	21.2641715	103.154503
16.072741	31.432306	105.483917	-11.804843	22.896564	104.7771	40.554943	-0.450981	106.927429	38.583393	49.948708	107.574165	39.569168	24.7488635	107.250797	-63.178854	21.0442645	102.303403
18.011229	28.615767	106.121353	-11.917847	22.464556	104.434837	40.669418	-0.791631	108.790115	38.666763	49.68787	108.151863	39.6680905	24.4481195	108.470989	-63.5037845	20.4809925	100.398685
19.235111	26.769785	106.614731	-11.818674	22.213408	104.087006	40.878139	-0.981889	109.859344	38.873966	49.565968	108.620514	39.8760525	24.2920395	109.239929	-63.5134005	20.1347765	98.934083
20.392597	24.954115	107.135986	-11.628142	21.956696	103.630592	41.22636	-1.164751	110.875748	39.231918	49.453037	109.126045	40.229139	24.144143	110.0008965	-63.485423	19.769249	97.2602875
21.452805	23.145767	107.664024	-11.316216	21.63373	103.109825	41.635151	-1.351714	111.6968	39.614353	49.404446	109.748459	40.624752	24.026366	110.7226295	-63.257184	19.241094	95.4970205
22.396065	21.455414	108.16774	-10.957008	21.426811	102.580307	42.105679	-1.489909	112.356819	40.060661	49.361343	110.247627	41.08317	23.935717	111.302223	-62.997186	18.917905	93.858391
23.249891	19.873161	108.608925	-10.525405	21.228878	102.006638	42.533661	-1.523129	112.991478	40.51783	49.302036	110.702202	41.5257455	23.8894535	111.84684	-62.5765555	18.5683025	92.166436
23.917793	18.310522	108.971992	-10.125718	21.085121	101.554703	42.931309	-1.566837	113.461578	40.91431	49.289749	111.038116	41.9228095	23.861456	112.249847	-62.1742455	18.308786	90.859559
24.578066	16.142128	109.394814	-9.584179	20.909838	100.976074	43.400009	-1.684386	113.963524	41.442741	49.183559	111.298897	42.421375	23.7495865	112.6312105	-61.589733	18.0700895	89.3209375
24.777689	14.752295	109.541786	-9.272373	20.807711	100.634682	43.590858	-1.769954	114.167038	41.760929	49.112522	111.272156	42.6758935	23.671284	112.719597	-61.2206395	17.944138	88.549767
24.842876	13.457007	109.541412	-8.994408	20.719151	100.309837	43.718605	-1.847365	114.300346	42.048004	48.955536	111.098846	42.8833045	23.5540855	112.699596	-60.8721205	17.8842165	87.920078
24.645411	12.273204	109.463524	-8.765318	20.594662	100.033775	43.825424	-1.971186	114.343132	42.279259	48.766422	110.854065	43.0523415	23.397618	112.5985985	-60.5829775	17.791706	87.4689515
24.355513	11.083274	109.234238	-8.550746	20.430695	99.815331	43.910172	-2.135046	114.297379	42.47113	48.552284	110.580849	43.190651	23.208619	112.439114	-60.292143	17.652771	87.191548
23.817377	9.988334	108.918129	-8.36194	20.247168	99.662354	44.024441	-2.334119	114.106842	42.641819	48.321888	110.315491	43.33313	22.9938845	112.2111665	-60.05701	17.5004515	87.1135415
23.15976	9.004567	108.440575	-8.203764	20.085693	99.598915	44.150127	-2.536621	113.733627	42.757927	48.092129	110.043648	43.454027	22.777754	111.8886375	-59.861555	17.393632	87.3091925
21.790443	7.739439	107.625412	-8.030607	19.953541	99.785347	44.353565	-2.807258	112.969376	42.837143	47.779732	109.572174	43.595354	22.486237	111.270775	-59.656568	17.420845	88.299919
20.667189	7.014726	107.097328	-7.977134	19.965611	100.085953	44.445141	-2.907775	112.435104	42.916901	47.647434	109.240173	43.681021	22.3698295	110.8376385	-59.635289	17.5613925	89.3342675
19.357201	6.480984	106.713905	-7.927071	20.062794	100.560616	44.530899	-3.028721	111.980263	42.975826	47.591347	108.957733	43.7533625	22.281313	110.468998	-59.6075045	17.844275	90.652234
17.859781	6.013645	106.4189	-7.910302	20.207815	101.167831	44.590755	-3.125326	111.590828	43.056206	47.58931	108.786682	43.8234805	22.231992	110.188755	-59.6440845	18.183638	92.146907
16.237974	5.66976	106.201958	-7.907883	20.399441	101.787582	44.625835	-3.127858	111.205376	43.028469	47.665356	108.796097	43.827152	22.268749	110.0007365	-59.642918	18.530133	93.5744275
14.454214	5.453102	106.049049	-7.926078	20.62463	102.391838	44.63847	-3.079897	110.813942	42.984287	47.808243	108.799637	43.8113785	22.364173	109.8067895	-59.6635345	18.885087	94.9768865
12.585099	5.310137	105.860054	-7.94648	20.877478	102.958252	44.641655	-2.999094	110.379265	42.950104	47.976574	108.795692	43.7958795	22.48874	109.5874785	-59.6888395	19.266216	96.3290255
9.611211	5.264706	105.588852	-7.954147	21.349703	103.731033	44.533405	-2.829328	109.706985	42.879723	48.181709	108.636925	43.706564	22.6761905	109.171955	-59.614858	20.0232155	98.290111
7.515208	5.29678	105.472145	-7.964133	21.684835	104.217789	44.383343	-2.718137	109.26828	42.818447	48.312847	108.446945	43.600895	22.797355	108.8576125	-59.529161	20.572315	99.5779655
5.362915	5.384331	105.337189	-7.99566	22.027939	104.622818	44.192787	-2.64526	108.768394	42.793415	48.445686	108.10685	43.493101	22.900213	108.437622	-59.484421	21.155665	100.808014
3.142368	5.550741	105.152367	-8.013972	22.370035	104.914108	43.942833	-2.529349	108.101952	42.728584	48.546913	107.631233	43.3357085	23.008782	107.8665925	-59.3636525	21.731288	101.9616235
0.921917	5.759174	104.905151	-8.022049	22.711113	105.078903	43.661587	-2.400731	107.24205	42.638039	48.649055	106.924454	43.149813	23.124162	107.083252	-59.193911	22.298064	103.074554
-1.319349	5.98369	104.557549	-8.002206	23.040836	105.088791	43.346931	-2.262849	106.212509	42.552879	48.751553	105.981613	42.949905	23.244352	106.097061	-58.954317	22.83732	104.080521
-3.541256	6.20719	104.23217	-7.960299	23.30234	104.995239	43.014397	-2.103802	104.943153	42.484005	48.796249	104.954933	42.749201	23.3462235	104.949043	-58.669799	23.2584565	105.041435
-6.847783	6.607662	103.729271	-7.881763	23.547871	104.743019	42.490932	-1.986093	102.986382	42.420712	48.799232	103.338432	42.455822	23.4065695	103.162407	-58.219348	23.6891725	106.323631
-9.017319	6.835816	103.450905	-7.845135	23.630657	104.46479	42.207985	-1.992461	101.723289	42.329147	48.755604	102.320923	42.268566	23.3815715	102.022106	-57.958836	23.8797425	106.907474
-11.116642	7.079242	103.071045	-7.857573	23.626099	104.078552	41.95554	-2.033073	100.564972	42.181164	48.691074	101.379524	42.068352	23.3290005	100.972248	-57.783498	23.9231975	107.184856
-13.180251	7.27694	102.735817	-7.911443	23.518078	103.644669	41.709423	-2.124736	99.583107	42.012909	48.604897	100.585266	41.861166	23.2400805	100.0841865	-57.684052	23.7960755	107.2051515
-15.161549	7.524824	102.428146	-7.9789	23.367075	103.206215	41.462681	-2.218884	98.871269	41.850845	48.467506	99.932243	41.656763	23.124311	99.401756	-57.614563	23.609839	107.010674
-17.076782	7.716895	102.29232	-8.0802	23.18708	102.855171	41.283237	-2.432702	98.405937	41.726486	47.633194	99.434517	41.5048615	22.600246	98.920227	-57.6652615	23.773914	106.790115
-18.852102	7.904579	102.241722	-8.215004	22.93474	102.573227	41.15329	-2.772868	98.210976	41.550037	47.90905	98.818474	41.3516635	22.568091	98.514725	-57.7816715	23.301389	106.631729
-21.464867	8.17908	102.260506	-8.476535	22.479982	102.221313	40.915829	-3.302788	98.410988	41.253551	47.307499	98.191055	41.08469	22.0023555	98.3010215	-58.03776	22.9576085	106.1416045
-23.085348	8.398271	102.288857	-8.652658	22.087646	102.01049	40.768486	-3.686888	98.631081	41.073956	46.820576	97.781876	40.921221	21.566844	98.2064785	-58.226537	22.608448	105.8145015
-24.640678	8.625564	102.278854	-8.821969	21.683668	101.800964	40.586681	-4.081629	98.823158	40.919331	46.309628	97.37114	40.753006	21.1139995	98.097149	-58.396944	22.2533365	105.504779
-26.158407	8.894153	102.228073	-8.957962	21.248081	101.560165	40.402874	-4.532371	98.931541	40.790981	45.772343	96.975815	40.5969275	20.619986	97.953678	-58.5128515	21.876176	105.166652
-27.577316	9.237131	101.953842	-9.128672	20.780422	101.230301	40.195839	-5.00066	98.994682	40.693752	45.211559	96.636673	40.4447955	20.1054495	97.8156775	-58.7021395	21.4553945	104.6449245
-28.892443	9.558379	101.446831	-9.271617	20.281067	100.772491	39.992203	-5.390244	98.930153	40.622482	44.696972	96.334496	40.3073425	19.653364	97.6323245	-58.8505765	20.90877	103.9126575
-30.172718	9.970069	100.874733	-9.39229	19.833723	100.217964	39.851578	-5.73185	98.539642	40.53569	44.268017	95.912621	40.193634	19.2680835	97.2261315	-58.978214	20.3993625	103.2097965
-31.924507	10.766169	99.919113	-9.527223	19.290289	99.237999	39.564087	-6.183032	97.786621	40.365273	43.613365	94.854065	39.96468	18.7151665	96.320343	-59.019126	19.8654115	102.155655
-32.956245	11.436243	99.435478	-9.628952	19.017065	98.641006	39.338249	-6.454666	97.123566	40.228535	43.169056	93.959129	39.783392	18.357195	95.5413475	-59.041296	19.676935	101.7406645
-33.948456	12.183052	99.192039	-9.72887	18.769533	98.179337	39.019028	-6.745622	96.447197	40.066238	42.738144	92.974083	39.542633	17.996261	94.71064	-59.000373	19.542805	101.648034
-34.837509	13.051083	99.344032	-9.894927	18.550844	97.979561	38.611053	-7.089902	95.92083	39.806442	42.256737	91.994942	39.2087475	17.5834175	93.957886	-58.9986015	19.5182705	102.001236
-35.630993	13.967983	99.741608	-10.130824	18.32612	98.07814	38.152241	-7.414825	95.462944	39.486633	41.795124	91.239517	38.819437	17.1901495	93.3512305	-59.081085	19.4620905	102.8050495
-36.296665	15.009107	100.257683	-10.418289	18.059078	98.323593	37.658302	-7.841198	95.07135	39.171284	41.386555	90.779182	38.414793	16.7726785	92.925266	-59.251371	19.3454775	103.72192
-36.884655	16.072346	100.718559	-10.731127	17.795736	98.573982	37.125412	-8.142487	94.799706	38.853825	41.051708	90.562195	37.9896185	16.4546105	92.6809505	-59.4518725	19.1368615	104.4670135
-37.517536	17.794167	101.172638	-11.215487	17.456215	98.852638	36.407513	-8.490774	94.26033	38.329273	40.746849	90.532715	37.368393	16.1280375	92.3965225	-59.799367	18.7843925	105.3087535
-37.780716	19.000725	101.417603	-11.485038	17.31815	99.007591	35.983166	-8.591242	93.936966	37.999371	40.660812	90.63134	36.9912685	16.034785	92.284153	-59.9613445	18.601515	105.731029
-37.87434	20.298389	101.584198	-11.733537	17.224144	99.152397	35.659817	-8.618374	93.694107	37.756527	40.647663	90.866028	36.708172	16.0146445	92.2800675	-60.175246	18.4336435	106.0247265
-37.813438	21.614048	101.568291	-11.891053	17.187859	99.227562	35.485909	-8.604996	93.512032	37.620857	40.728958	91.269821	36.553383	16.061981	92.3909265	-60.335489	18.313737	106.0641975
-37.613316	22.929964	101.422562	-12.000784	17.149731	99.206131	35.399212	-8.544868	93.389854	37.59576	40.869717	91.803482	36.497486	16.1624245	92.596668	-60.499054	18.1370375	105.815594
-37.234978	24.270891	101.129623	-12.08308	17.150652	99.101791	35.379593	-8.410929	93.272354	37.610836	41.052113	92.435364	36.4952145	16.320592	92.853859	-60.6613745	17.980712	105.349723
-36.794807	25.632483	100.74968	-12.191229	17.156107	98.935852	35.396042	-8.228419	93.186325	37.636921	41.263416	93.089676	36.5164815	16.5174985	93.1380005	-60.8989395	17.7947155	104.7337035
-35.79818	27.616014	100.375008	-12.404841	17.261318	98.782761	35.261272	-7.705484	93.29612	37.571896	41.609863	94.160004	36.416584	16.9521895	93.728062	-61.226266	17.5704465	103.83746
-35.056271	28.889889	100.216187	-12.5991	17.37899	98.761292	35.335098	-7.692455	93.269745	37.477417	41.826344	94.874352	36.4062575	17.0669445	94.0720485	-61.6044575	17.6910355	103.4505355
-34.145569	30.147171	100.161705	-12.797541	17.507292	98.808487	35.256695	-7.4887	93.412277	37.408863	42.01421	95.567566	36.332779	17.262755	94.4899215	-61.927861	17.751829	103.1270525
-33.122467	31.294819	100.19165	-13.018024	17.610682	98.885818	35.121265	-7.342969	93.629578	37.293732	42.171604	96.200798	36.2074985	17.4143175	94.915188	-62.2435465	17.8070465	102.856448
-32.127525	32.473297	100.159859	-13.253778	17.701479	98.985565	34.975998	-7.258087	93.814178	37.164692	42.272034	96.773407	36.070345	17.5069735	95.2937925	-62.577901	17.8959845	102.6773375
-30.98679	33.519157	100.283813	-13.510025	17.731766	99.126457	34.781826	-7.189225	94.008873	37.03323	42.329605	97.241508	35.907528	17.57019	95.6251905	-62.927578	17.893342	102.6277235
-29.737299	34.463379	100.363777	-13.759142	17.708633	99.264236	34.579132	-7.197797	94.234543	36.910374	42.438805	97.675179	35.744753	17.620504	95.954861	-63.263037	17.796762	102.573611
-27.752771	35.754303	100.521835	-14.071171	17.620518	99.469833	34.295837	-7.326787	94.558838	36.686131	42.424953	98.241371	35.490984	17.549083	96.4001045	-63.633326	17.691953	102.5395615
-26.401445	36.444016	100.640121	-14.248408	17.456482	99.634781	34.151417	-7.482729	94.788177	36.532341	42.341568	98.594009	35.341879	17.4294195	96.691093	-63.838695	17.4835445	102.578469
-24.915224	37.09576	100.748611	-14.434033	17.289541	99.744675	34.009003	-7.644513	95.0037	36.421864	42.255634	98.940186	35.2154335	17.3055605	96.971943	-64.0834995	17.2735215	102.517407
-23.355072	37.652004	100.920929	-14.561218	17.076509	99.90847	33.882607	-7.800669	95.197563	36.294949	42.103676	99.331009	35.088778	17.1515035	97.264286	-64.211214	17.0015145	102.552654
-21.729237	38.136654	101.088806	-14.684475	16.911362	100.067162	33.777336	-7.92427	95.43396	36.187611	42.050068	99.831779	34.9824735	17.062899	97.6328695	-64.3514235	16.759825	102.5014545
-20.087099	38.551922	101.388397	-14.831029	16.83519	100.327728	33.667946	-7.967619	95.800545	36.060463	42.035114	100.47419	34.8642045	17.0337475	98.1373675	-64.5262625	16.6366325	102.5180885
-18.364132	38.855713	101.708481	-15.009171	16.827755	100.641335	33.54887	-7.954551	96.345558	35.882645	42.069637	101.3386	34.7157575	17.057543	98.842079	-64.7340995	16.597967	102.440591
-15.801064	39.195477	102.494179	-15.401021	16.896646	101.317535	33.421528	-7.909842	97.546051	35.715111	42.217613	102.88504	34.5683195	17.1538855	100.2155455	-65.3703615	16.6394065	102.4195245
-14.053151	39.301922	103.111755	-15.696466	16.932182	101.831505	33.401222	-7.829598	98.501366	35.61821	42.33815	104.138985	34.509716	17.254276	101.3201755	-65.902648	16.610088	102.3428345
-12.302888	39.280449	103.822372	-15.977353	17.061882	102.396095	33.477608	-7.662744	99.510521	35.465263	42.511822	105.504814	34.4714355	17.424539	102.5076675	-66.4261415	16.699225	102.2845225
-10.560193	39.173111	104.561127	-16.248079	17.218807	102.948227	33.667843	-7.518074	100.591263	35.368095	42.779114	106.940422	34.517969	17.63052	103.7658425	-67.014127	16.807094	102.1306115
-8.823836	38.941635	105.382332	-16.427042	17.373329	103.47953	33.958321	-7.247728	101.674774	35.326942	43.145325	108.432625	34.6426315	17.9487985	105.0536995	-67.4967155	16.7978595	101.9053605
-7.092255	38.641991	106.107437	-16.559452	17.65213	103.971542	34.325085	-6.869132	102.801117	35.307831	43.624069	109.919533	34.816458	18.3774685	106.360325	-67.935362	16.9267915	101.582759
-5.422574	38.263084	106.826088	-16.613983	18.026731	104.420837	34.755554	-6.408957	104.024193	35.34449	44.229321	111.349083	35.050022	18.910182	107.686638	-68.277988	17.14328	101.155036
-2.935911	37.55048	107.835701	-16.500731	18.691015	105.249489	35.629944	-5.592393	105.736755	35.529476	45.158783	112.985634	35.57971	19.783195	109.3611945	-68.581172	17.598835	101.1377835
-1.315499	36.945313	108.46666	-16.323631	19.138435	105.88517	36.194931	-5.065913	106.910637	35.606632	45.825371	113.827499	35.9007815	20.379729	110.369068	-68.5480435	17.897141	101.401272
0.177511	36.24987	109.032349	-16.19684	19.567772	106.508041	36.722836	-4.528619	108.091125	35.707302	46.4212	114.451088	36.215069	20.9462905	111.2711065	-68.608749	18.1892535	101.7449755
1.585065	35.430176	109.600555	-16.067223	19.899126	107.12075	37.192516	-4.044941	109.190498	35.75827	46.913685	114.985016	36.475393	21.434372	112.087757	-68.609839	18.36388	102.153743
2.880578	34.505497	110.176025	-16.026203	20.158953	107.693413	37.55484	-3.632534	110.188568	35.813385	47.346073	115.392723	36.6841125	21.8567695	112.7906455	-68.7365185	18.4611365	102.5961805
4.041157	33.517685	110.715057	-16.053749	20.397005	108.206108	37.756622	-3.210452	111.231819	35.798615	47.642773	115.794579	36.7776185	22.2161605	113.513199	-68.8851165	18.5778495	102.899017
5.153596	32.462208	111.169029	-16.103809	20.599955	108.632805	37.903683	-2.9123	112.232574	35.715336	47.99139	116.082573	36.8095095	22.539545	114.1575735	-69.0171275	18.660365	103.1080365
6.495787	30.79096	111.74469	-16.213486	20.849453	109.11628	37.967403	-2.527594	113.5401	35.49707	48.359718	116.319397	36.7322365	22.916062	114.9297485	-69.1592085	18.782844	103.3028115
7.2894	29.605928	111.95623	-16.296091	20.996105	109.33857	37.974804	-2.326672	114.1912	35.360184	48.605816	116.26799	36.667494	23.139572	115.229595	-69.259676	18.852638	103.447545
7.915825	28.42713	112.127151	-16.401493	21.117529	109.471748	37.91991	-2.077844	114.695549	35.199352	48.780888	116.083191	36.559631	23.351522	115.38937	-69.362617	18.883536	103.554126
8.410434	27.276888	112.242744	-16.47352	21.236437	109.562256	37.914467	-1.895463	114.983307	35.033787	48.918739	115.826843	36.474127	23.511638	115.405075	-69.421167	18.961236	103.719437
8.818448	26.108667	112.288307	-16.519438	21.339542	109.622849	37.889351	-1.704163	115.203651	34.924152	49.059662	115.54155	36.4067515	23.6777495	115.3726005	-69.4456275	19.0013345	103.8730975
9.08617	24.970371	112.337662	-16.555815	21.451178	109.687546	37.923138	-1.555632	115.294136	34.835583	49.190952	115.263641	36.3793605	23.81766	115.2788885	-69.4909905	19.084696	104.0962035
9.26892	23.871386	112.395271	-16.507637	21.544893	109.767242	37.963669	-1.391059	115.371025	34.790653	49.288105	114.980339	36.377161	23.948523	115.175682	-69.392435	19.141263	104.358802
9.282752	22.319323	112.541321	-16.478716	21.703259	109.925476	38.018375	-1.219384	115.518929	34.777348	49.421986	114.701752	36.3978615	24.101301	115.1103405	-69.3552935	19.305217	104.7406115
9.168814	21.338514	112.633858	-16.422745	21.780264	110.044014	37.989502	-1.104659	115.621803	34.836681	49.497997	114.573883	36.4130915	24.196669	115.097843	-69.2585815	19.363859	104.990185
8.933332	20.414349	112.70076	-16.390854	21.839136	110.123566	38.004791	-1.011443	115.615379	34.885818	49.544476	114.510979	36.4453045	24.2665165	115.063179	-69.2270125	19.4117555	105.183953
8.569	19.573784	112.71981	-16.408535	21.905996	110.16629	37.971767	-0.946696	115.548035	34.910065	49.616901	114.602158	36.440916	24.3351025	115.0750965	-69.257986	19.4768895	105.2574835
8.118033	18.784073	112.649048	-16.402163	21.965565	110.153114	37.920719	-0.905283	115.342499	34.928436	49.702869	114.739944	36.4245775	24.398793	115.0412215	-69.2289035	19.532337	105.2650065
7.571099	18.061197	112.494896	-16.47517	22.081085	110.165421	37.847061	-0.870963	114.971474	34.9445	49.762936	114.916885	36.3957805	24.4459865	114.9441795	-69.3461205	19.7161835	105.3866625
6.913037	17.401815	112.271751	-16.496975	22.202206	110.176399	37.74213	-0.847233	114.43232	34.964607	49.799305	115.101814	36.3533685	24.476036	114.767067	-69.3473185	19.928376	105.585731
5.769069	16.588568	111.79541	-16.512943	22.485022	110.21656	37.425556	-0.733133	113.396873	35.043812	49.835358	115.413094	36.234684	24.5511125	114.4049835	-69.26057	20.4189315	106.0281365
4.886411	16.098192	111.437057	-16.564548	22.827213	110.322037	37.165771	-0.622223	112.553719	35.106472	49.907539	115.731155	36.1361215	24.642658	114.142437	-69.2652175	21.011768	106.501637
3.922512	15.66805	111.056099	-16.630081	23.219566	110.506859	36.843571	-0.42214	111.547302	35.172119	50.005192	116.148056	36.007845	24.791526	113.847679	-69.268007	21.647606	107.166039
2.900012	15.244511	110.6511	-16.700375	23.689175	110.721779	36.510017	-0.145228	110.586639	35.241684	50.106579	116.60527	35.8758505	24.9806755	113.5959545	-69.2766005	22.3976745	107.8476035
1.788828	14.86944	110.260178	-16.772593	24.240355	110.932945	36.139706	0.162995	109.642174	35.299763	50.253151	117.10569	35.7197345	25.208073	113.373932	-69.2649205	23.272637	108.491958
0.608862	14.438277	109.82103	-16.897243	24.751659	111.106255	35.765614	0.554825	108.72538	35.318729	50.395584	117.601524	35.5421715	25.4752045	113.163452	-69.3366575	24.0281135	109.049058
-0.619251	13.952531	109.329018	-16.991413	25.190453	111.202896	35.399113	0.881496	108.011566	35.286766	50.548203	117.988968	35.3429395	25.7148495	113.000267	-69.3257655	24.6660565	109.405525
-2.52968	13.028741	108.598946	-17.173151	25.785456	111.13472	34.904686	1.407237	107.239235	35.081276	50.774677	118.144676	34.992981	26.090957	112.6919555	-69.339283	25.479955	109.5774845
-3.821572	12.222425	108.165108	-17.292839	26.051241	111.011841	34.701748	1.620542	106.98111	34.863956	50.874508	117.986977	34.782852	26.247525	112.4840435	-69.36853	25.854957	109.5396385
-5.12818	11.297541	107.883766	-17.431944	26.177269	110.887871	34.576954	1.619281	106.892502	34.6679	51.017857	117.656265	34.622427	26.318569	112.2743835	-69.486315	26.035969	109.5013585
-6.507474	10.196081	107.689789	-17.528965	26.168003	110.727882	34.406338	1.539339	106.977524	34.43066	51.015915	117.11731	34.418499	26.277627	112.047417	-69.476429	26.058379	109.408347
-7.950582	8.922629	107.559357	-17.623802	26.044804	110.522507	34.274414	1.257319	107.242493	34.224285	50.973137	116.446091	34.2493495	26.115228	111.844292	-69.4969535	25.97438	109.200722
-9.420224	7.617215	107.495239	-17.684994	25.814978	110.25592	34.129791	0.95027	107.497215	34.035442	50.950657	115.586136	34.0826165	25.9504635	111.5416755	-69.4526045	25.6794925	108.9701645
-10.916202	6.302325	107.400642	-17.714344	25.581356	109.868408	34.016327	0.670246	107.641853	33.770657	50.814045	114.511993	33.893492	25.7421455	111.076923	-69.32218	25.4205665	108.659893
-13.148946	4.123476	107.185654	-17.694601	25.112396	109.097168	33.883095	0.171813	107.81739	33.420425	50.611435	112.463615	33.65176	25.391624	110.1405025	-69.040962	24.833168	108.0538335
-14.700081	2.689639	107.151459	-17.659748	24.74201	108.469833	33.822197	-0.179691	107.802139	33.155739	50.335247	110.894585	33.488968	25.077778	109.348362	-68.808464	24.406242	107.591304
-16.189106	1.235136	107.159744	-17.521629	24.204269	107.842125	33.831825	-0.696936	107.820465	32.988544	49.77774	109.26342	33.4101845	24.540402	108.5419425	-68.4534425	23.868136	107.1423075
-17.747829	-0.177455	107.330978	-17.343685	23.529902	107.303726	33.861969	-1.375973	107.904343	32.927681	49.188847	107.613052	33.394825	23.906437	107.7586975	-68.082195	23.153367	106.8487545
-19.289145	-1.560853	107.535919	-17.141788	22.808828	106.799759	33.90583	-2.057033	107.772278	32.885384	48.367981	105.876968	33.395607	23.155474	106.824623	-67.679183	22.462182	106.774895
-20.840925	-2.821268	107.703636	-16.980442	22.132957	106.263901	33.915283	-2.789157	107.60083	32.909172	47.544651	104.178658	33.4122275	22.377747	105.889744	-67.3731115	21.888167	106.638058
-22.374924	-3.989465	107.746574	-16.84557	21.519726	105.711685	33.885525	-3.442603	107.322571	32.932384	46.757988	102.645958	33.4089545	21.6576925	104.9842645	-67.1000945	21.3817595	106.4391055
-24.640375	-5.491411	108.002724	-16.727819	20.641012	105.025528	33.819935	-4.343894	106.728111	32.946259	45.597263	100.735565	33.383097	20.6266845	103.731838	-66.838735	20.6553395	106.319218
-26.12133	-6.327405	108.324471	-16.698889	20.079189	104.714653	33.76178	-4.941731	106.500557	32.933922	44.866085	99.557076	33.347851	19.962177	103.0288165	-66.745629	20.196201	106.4004895
-27.549875	-7.007959	108.74176	-16.676062	19.494446	104.490219	33.724918	-5.497903	106.369255	32.800911	44.075611	98.42923	33.2629145	19.288854	102.3992425	-66.6150385	19.700038	106.5811955
-28.967005	-7.553737	109.14817	-16.712753	18.896017	104.326653	33.655685	-6.069074	106.27681	32.632996	43.315037	97.523239	33.1443405	18.6229815	101.9000245	-66.5698465	19.1690525	106.7532815
-30.325409	-7.964601	109.37722	-16.799274	18.251974	104.180847	33.525761	-6.6514	106.215645	32.519131	42.598995	96.857361	33.022446	17.9737975	101.536503	-66.620994	18.5301505	106.825191
-31.630671	-8.235454	109.546974	-16.848246	17.648661	104.06604	33.379025	-7.193894	106.135048	32.41692	41.948238	96.37133	32.8979725	17.377172	101.253189	-66.5944645	17.92015	106.878891
-32.895111	-8.241584	109.704575	-16.902035	17.163546	104.013443	33.248306	-7.733835	106.04464	32.330669	41.339588	95.988556	32.7894875	16.8028765	101.016598	-66.5935575	17.5242155	107.010288
-34.617023	-7.864481	109.889481	-16.935087	16.576914	104.01181	33.080864	-8.393994	105.952789	32.291325	40.59005	95.522354	32.6860945	16.098028	100.7375715	-66.5562685	17.0558	107.2860485
-35.675358	-7.3766	109.82605	-16.916412	16.338648	103.993965	33.007378	-8.717477	105.796196	32.328876	40.271347	95.352974	32.668127	15.776935	100.574585	-66.500951	16.900361	107.413345
-36.657887	-6.678218	109.613922	-16.909693	16.163027	103.951073	32.953121	-8.954098	105.585144	32.360413	40.10099	95.284676	32.656767	15.573446	100.43491	-66.476153	16.752608	107.467236
-37.601082	-5.823563	109.233521	-16.909256	16.098448	103.836456	32.906349	-9.071946	105.303535	32.402832	40.060867	95.31517	32.6545905	15.4944605	100.3093525	-66.4731025	16.7024355	107.3635595
-38.46368	-4.78334	108.741821	-16.907103	16.110834	103.721573	32.85947	-9.087343	104.951599	32.403316	40.128727	95.415344	32.631393	15.520692	100.1834715	-66.445599	16.700976	107.2596745
-39.235027	-3.566485	108.307861	-16.981087	16.173128	103.658119	32.78331	-9.017322	104.56382	32.375118	40.311375	95.55127	32.579214	15.6470265	100.057545	-66.541388	16.6992295	107.258693
-39.970982	-2.139594	107.955513	-16.992048	16.327303	103.663147	32.697193	-8.878812	104.14476	32.337391	40.553493	95.705261	32.517292	15.8373405	99.9250105	-66.501388	16.8172655	107.4012835
-40.856907	0.294587	107.509979	-17.060007	16.631693	103.767456	32.611187	-8.586158	103.506279	32.239712	41.024029	95.990227	32.4254495	16.2189355	99.748253	-66.5454635	17.0444505	107.786659
-41.358425	2.079031	107.27018	-17.107533	16.831781	103.873146	32.567959	-8.346989	103.020523	32.143478	41.384159	96.245461	32.3557185	16.518585	99.632992	-66.5707845	17.144977	108.1133
-41.794571	3.966486	106.947197	-17.155882	17.037504	103.961777	32.52536	-8.069394	102.480629	32.051544	41.810436	96.602646	32.288452	16.870521	99.5416375	-66.600216	17.204487	108.3819165
-42.100204	5.954718	106.601845	-17.237564	17.291065	104.028641	32.478333	-7.731499	101.910568	32.01495	42.283207	97.108528	32.2466415	17.275854	99.509548	-66.7217695	17.306276	108.547734
-42.395584	8.064487	106.216873	-17.320707	17.55691	104.063057	32.406055	-7.350511	101.380539	31.999224	42.74514	97.733955	32.2026395	17.6973145	99.557247	-66.8440535	17.4165055	108.568867
-42.545559	10.246583	105.897011	-17.42131	17.893759	104.111717	32.294712	-6.950606	100.889778	32.061844	43.202179	98.368614	32.178278	18.1257865	99.629196	-67.020898	17.6617315	108.594238
-42.612267	12.548731	105.740372	-17.480911	18.272596	104.197861	32.164055	-6.563128	100.437752	32.157055	43.628986	98.961571	32.160555	18.532929	99.6996615	-67.122377	18.012263	108.6960605
-42.519596	16.036303	105.633072	-17.514614	18.873947	104.333458	32.060333	-6.083669	99.877228	32.393288	44.125591	99.799149	32.2268105	19.020961	99.8381885	-67.2560385	18.726933	108.8287275
-42.333691	18.378456	105.598282	-17.485161	19.191065	104.37101	31.977526	-5.79442	99.562195	32.6003	44.402836	100.363266	32.288913	19.304208	99.9627305	-67.259235	19.077922	108.7792895
-42.029099	20.670467	105.608727	-17.428988	19.436441	104.421844	31.944538	-5.545548	99.26342	32.829754	44.594406	100.887703	32.387146	19.524429	100.0755615	-67.245122	19.348453	108.7681265
-41.614967	22.947323	105.757591	-17.309137	19.614428	104.514465	31.980488	-5.345961	99.002892	33.067341	44.771137	101.410545	32.5239145	19.712588	100.2067185	-67.1421885	19.516268	108.8222115
-41.106197	25.149342	106.058815	-17.189026	19.763552	104.706154	32.036282	-5.209029	98.82206	33.278996	44.90274	101.890816	32.657639	19.8468555	100.356438	-67.035691	19.6802485	109.05587
-40.502289	27.290085	106.493141	-17.045687	19.876415	104.976532	32.109383	-5.134178	98.774078	33.538441	44.975967	102.276718	32.823912	19.9208945	100.525398	-66.915286	19.8319355	109.427666
-39.793663	29.42341	106.956055	-16.877563	19.944683	105.299904	32.207996	-5.10054	98.828911	33.716892	45.00655	102.738045	32.962444	19.953005	100.783478	-66.71757	19.936361	109.81633
-38.600677	32.463856	107.535995	-16.724308	20.056753	105.696442	32.312313	-5.132287	99.017944	34.042435	45.008743	103.425888	33.177374	19.938228	101.221916	-66.62599	20.175278	110.170968
-37.704445	34.439484	107.748726	-16.686899	20.08123	105.896568	32.38343	-5.203743	99.254807	34.289078	44.98521	103.902748	33.336254	19.8907335	101.5787775	-66.710052	20.2717265	110.2143585
-36.764084	36.3675	108.040703	-16.686033	20.130396	106.088814	32.404228	-5.223598	99.476418	34.503632	44.968449	104.525085	33.45393	19.8724255	102.0007515	-66.825996	20.3883665	110.1768765
-35.773613	38.217388	108.398308	-16.725683	20.169691	106.331551	32.384903	-5.211916	99.684982	34.684925	44.977379	105.269455	33.534914	19.8827315	102.4772185	-66.98628	20.4566505	110.1858835
-34.706039	39.984756	108.959404	-16.814665	20.279182	106.597588	32.328884	-5.135965	99.910797	34.838306	44.963799	106.14257	33.583595	19.913917	103.0266835	-67.212925	20.644447	110.1684925
-33.593491	41.688377	109.580933	-16.945469	20.387501	106.8871	32.241722	-5.009694	100.046684	35.031342	45.000385	107.097496	33.636532	19.9953455	103.57209	-67.52747	20.7796565	110.20211
-32.462681	43.325275	110.198502	-17.107054	20.593048	107.117317	32.14336	-4.826095	100.142227	35.195629	45.092182	108.102707	33.6694945	20.1330435	104.122467	-67.8836025	21.0530525	110.112167
-30.571852	45.613708	111.072433	-17.293976	21.011971	107.423187	32.001713	-4.472156	100.30732	35.396317	45.289238	109.520355	33.699015	20.408541	104.9138375	-68.286967	21.615401	109.9325365
-29.313171	46.982216	111.699554	-17.336723	21.334568	107.605385	32.01001	-4.186369	100.433884	35.561226	45.472275	110.353912	33.785618	20.642953	105.393898	-68.459064	22.026183	109.816872
-27.932077	48.21954	112.267769	-17.324923	21.630291	107.803558	32.114639	-3.879617	100.556877	35.715225	45.647602	111.143982	33.914932	20.8839925	105.8504295	-68.564778	22.3765895	109.7566865
-26.555866	49.25935	112.859413	-17.260239	21.874481	108.00959	32.30389	-3.611505	100.712929	35.902325	45.830963	111.961456	34.1031075	21.109729	106.3371925	-68.6235855	22.639233	109.6819875
-25.129292	50.18457	113.426903	-17.149857	22.083445	108.254799	32.537449	-3.397565	101.022781	36.110275	45.988064	112.724365	34.323862	21.2952495	106.873573	-68.623576	22.8716405	109.636025
-23.759432	50.914055	113.939873	-17.077585	22.305527	108.542374	32.735878	-3.222379	101.488602	36.338802	46.087223	113.410805	34.53734	21.432422	107.4497035	-68.69251	23.178632	109.6350445
-22.287489	51.501091	114.374413	-16.984556	22.444277	108.8881	32.987568	-3.134492	101.996758	36.538006	46.166504	114.067375	34.762787	21.516006	108.0320665	-68.731899	23.372548	109.7441335
-20.097342	52.053791	114.97998	-16.929604	22.611506	109.47583	33.328796	-3.146182	102.968979	36.774818	46.211391	114.874039	35.051807	21.5326045	108.921509	-68.911015	23.6904075	110.030151
-18.680401	52.252419	115.250168	-16.891499	22.633718	109.86998	33.547607	-3.220166	103.617775	36.913307	46.219093	115.342819	35.230457	21.4994635	109.480297	-69.013455	23.7679725	110.259663
-17.234541	52.234955	115.455498	-16.87422	22.637072	110.287155	33.72076	-3.302405	104.272949	37.038807	46.193649	115.680458	35.3797835	21.445622	109.9767035	-69.1282235	23.828522	110.5976065
-15.760191	52.092831	115.634666	-16.835812	22.604265	110.693611	33.896736	-3.452768	104.965744	37.166138	46.131641	115.964577	35.531437	21.3394365	110.4651605	-69.203061	23.8690935	110.9220615
-14.325176	51.76701	115.762032	-16.789743	22.523298	111.088707	34.094627	-3.623306	105.622993	37.294426	46.047188	116.236481	35.6945265	21.211941	110.929737	-69.2740125	23.834655	111.247677
-12.914278	51.282352	115.887543	-16.755123	22.373734	111.468697	34.287975	-3.817766	106.218483	37.402843	45.971107	116.510033	35.845409	21.0766705	111.364258	-69.355655	23.6707975	111.573136
-11.467479	50.68531	115.997383	-16.686913	22.229334	111.790276	34.458263	-3.994665	106.776299	37.532749	45.871983	116.795219	35.995506	20.938659	111.785759	-69.369332	23.520009	111.794793
-9.378068	49.556469	116.135513	-16.571007	21.979898	112.176895	34.771183	-4.261474	107.504166	37.770645	45.733067	117.253387	36.270914	20.7357965	112.3787765	-69.412928	23.2239995	111.9750135
-7.995025	48.660397	116.201744	-16.473652	21.829657	112.37162	34.983383	-4.44731	107.953217	37.955406	45.583378	117.507622	36.4693945	20.568034	112.7304195	-69.4166985	23.09128	112.0128205
-6.649482	47.639843	116.24794	-16.389774	21.674297	112.535599	35.17598	-4.602341	108.410248	38.166485	45.408112	117.71859	36.6712325	20.4028855	113.064419	-69.4507805	22.9457085	112.006779
-5.294127	46.515759	116.2369	-16.295162	21.507212	112.667755	35.36314	-4.778427	108.91156	38.379467	45.238293	117.956116	36.8713035	20.229933	113.433838	-69.4616275	22.784491	111.901672
-3.972843	45.254662	116.285072	-16.193251	21.325916	112.871567	35.563835	-4.936765	109.392891	38.596119	45.044498	118.207893	37.079977	20.0538665	113.800392	-69.466479	22.5979655	111.942742
-2.738972	43.852028	116.366196	-16.030378	21.098318	113.06868	35.78735	-5.139349	109.916939	38.823013	44.887329	118.531586	37.3051815	19.87399	114.2242625	-69.3659375	22.322646	111.9130975
-1.545287	42.363159	116.493332	-15.888416	20.845539	113.383354	36.042068	-5.373804	110.471275	39.070469	44.778015	118.893173	37.5562685	19.7021055	114.682224	-69.3331005	21.9889725	112.084484
0.175153	39.922436	116.714874	-15.675542	20.587002	113.93782	36.411972	-5.701204	111.395874	39.442818	44.61092	119.461334	37.927395	19.454858	115.428604	-69.278479	21.719146	112.447036
1.285009	38.190933	116.874374	-15.578368	20.432327	114.321259	36.64106	-5.876722	112.030197	39.663952	44.542809	119.838799	38.152506	19.3330435	115.934498	-69.309242	21.5316105	112.70802
2.267818	36.391476	117.008888	-15.529511	20.361244	114.688721	36.861401	-6.03094	112.667824	39.835861	44.506172	120.214012	38.348631	19.237616	116.440918	-69.407653	21.484872	112.936524
3.236671	34.527191	117.100227	-15.440796	20.303007	115.024673	37.068565	-6.142244	113.315475	39.945534	44.447678	120.474075	38.5070495	19.152717	116.894775	-69.3886415	21.453297	113.154571
4.162228	32.578392	117.197731	-15.342749	20.2318	115.33493	37.224163	-6.209935	113.977989	40.050323	44.467503	120.666145	38.637243	19.128784	117.322067	-69.322741	21.334816	113.347793
4.982463	30.604342	117.218712	-15.25453	20.213886	115.583298	37.354458	-6.275891	114.645447	40.121262	44.477543	120.751335	38.73786	19.100826	117.698391	-69.24692	21.326946	113.468205
5.756171	28.559414	117.25975	-15.160648	20.232456	115.855515	37.421181	-6.337777	115.334663	40.173428	44.548668	120.654068	38.7973045	19.1054455	117.9943655	-69.1186005	21.3594665	113.7166645
6.74868	25.437313	117.297386	-15.275621	20.427874	116.2789	37.338673	-6.323066	116.259445	40.221268	44.573112	120.171234	38.7799705	19.125023	118.2153395	-69.3312125	21.730725	114.3424605
7.319026	23.325558	117.31678	-15.27306	20.431732	116.402908	37.215294	-6.371597	116.755226	40.250118	44.523972	119.749069	38.732706	19.0761875	118.2521475	-69.278826	21.7872765	114.5536685
7.8471	21.207441	117.27626	-15.251699	20.419628	116.447067	37.107063	-6.482077	117.079834	40.300705	44.412781	119.262108	38.703884	18.965352	118.170971	-69.207282	21.873904	114.723163
8.306638	19.07708	117.179192	-15.069805	20.299656	116.295898	37.020702	-6.59626	117.240463	40.372341	44.299274	118.736908	38.6965215	18.851507	117.9886855	-68.8361315	21.747805	114.6031105
8.722026	16.945444	117.003502	-15.084523	20.278248	116.171288	37.010757	-6.685274	117.284096	40.459942	44.150215	118.18013	38.7353495	18.7324705	117.732113	-68.9043955	21.8240255	114.610463
9.135592	14.884539	116.757607	-14.931271	20.202126	115.905617	37.095333	-6.793771	117.151581	40.551395	44.067451	117.594719	38.823364	18.63684	117.37315	-68.685906	21.767412	114.438084
9.441496	12.867558	116.51088	-14.679646	20.122026	115.515457	37.219334	-6.824762	117.02372	40.652828	44.000332	116.950264	38.936081	18.587785	116.986992	-68.295373	21.656267	114.043922
9.861863	9.926491	116.104469	-14.404741	20.108007	114.928368	37.493042	-6.800797	116.754356	40.763386	43.933277	115.886818	39.128214	18.56624	116.320587	-67.937696	21.649774	113.536149
10.094073	8.061179	115.909027	-14.147244	20.044651	114.505005	37.743004	-6.797534	116.614235	40.81255	43.910492	115.096008	39.277777	18.556479	115.8551215	-67.572265	21.532823	113.1548885
10.291435	6.280112	115.794243	-13.924104	19.921812	114.046028	38.051773	-6.764824	116.524338	40.808548	43.858139	114.236198	39.4301605	18.5466575	115.380268	-67.2783685	21.2969665	112.711788
10.392828	4.571923	115.733047	-13.629353	19.696377	113.474365	38.346783	-6.741341	116.521881	40.766605	43.77087	113.37204	39.556694	18.5147645	114.9469605	-66.8154	20.8779895	112.0017695
10.492061	2.944041	115.601906	-13.422392	19.46011	112.867607	38.657883	-6.750883	116.54171	40.76104	43.681957	112.55883	39.7094615	18.465537	114.55027	-66.5542455	20.454683	111.184944
10.541182	1.40307	115.392212	-13.116477	19.136656	112.101151	38.918392	-6.817631	116.435555	40.798714	43.538239	111.800766	39.858553	18.360304	114.1181605	-66.091507	19.913008	110.0841415
10.555482	-0.046241	114.909599	-12.839748	18.831312	111.30526	39.087898	-6.95064	116.117409	40.863682	43.296326	110.943642	39.97579	18.172843	113.5305255	-65.655286	19.489781	109.0799945
10.49629	-2.032538	113.886047	-12.360436	18.414984	110.091141	39.23856	-7.271524	115.132187	40.949867	42.922531	109.5662	40.0942135	17.8255035	112.3491935	-64.8150855	19.0044645	107.8330885
10.453985	-3.226229	113.053551	-12.017518	18.218315	109.305023	39.332726	-7.489504	114.273071	41.077087	42.641087	108.576111	40.2049065	17.5757915	111.424591	-64.2399425	18.8608385	107.185455
10.297389	-4.188389	112.193718	-11.676555	18.11401	108.495201	39.402916	-7.620786	113.313499	41.173428	42.520599	107.647514	40.288172	17.4499065	110.4805065	-63.641282	18.7781135	106.5098955
10.178919	-5.014647	111.274231	-11.3614	18.095362	107.684799	39.510078	-7.663846	112.283768	41.26569	42.426937	106.826973	40.387884	17.3815455	109.5553705	-63.110684	18.8091785	105.8142275
9.994053	-5.675715	110.386871	-11.082253	18.12599	106.909622	39.607449	-7.6518	111.349525	41.377586	42.445625	106.056389	40.4925175	17.3969125	108.702957	-62.6570235	18.8550675	105.116287
9.694989	-6.207148	109.477303	-10.826961	18.238459	106.123856	39.631184	-7.602379	110.43074	41.430298	42.523468	105.367157	40.530741	17.4605445	107.8989485	-62.184663	19.0163735	104.3487635
9.410834	-6.600263	108.600304	-10.635832	18.358633	105.347565	39.612206	-7.54742	109.582138	41.497726	42.598488	104.780128	40.554966	17.525534	107.181133	-61.82663	19.191732	103.513997
8.852792	-6.960997	107.232498	-10.353718	18.519283	104.040352	39.613293	-7.476357	108.549789	41.633286	42.740753	103.956566	40.6232895	17.632198	106.2531775	-61.3307255	19.406368	101.8275265
8.465905	-7.042979	106.232224	-10.161361	18.567728	103.009949	39.661472	-7.450492	107.815063	41.765156	42.810379	103.447113	40.713314	17.6799435	105.631088	-61.036036	19.4555125	100.38881
8.067145	-6.9965	105.182716	-9.957922	18.602259	101.870033	39.70705	-7.465357	107.166542	41.891052	42.850128	102.936783	40.799051	17.6923855	105.0516625	-60.714895	19.5121325	98.6884035
7.645132	-6.834163	103.959747	-9.720119	18.633366	100.634895	39.745903	-7.481153	106.523308	42.04052	42.848171	102.334007	40.8932115	17.683509	104.4286575	-60.3334495	19.583223	96.8411325
7.184009	-6.584362	102.687263	-9.409251	18.655106	99.364243	39.84584	-7.529462	105.614891	42.207859	42.840652	101.791153	41.0268495	17.655595	103.703022	-59.8453515	19.654617	95.025464
6.718505	-6.277172	101.27063	-9.07705	18.652218	98.082909	39.940479	-7.598236	104.707169	42.45805	42.80896	101.290932	41.1992645	17.605362	102.9990505	-59.3533645	19.699074	93.1667675
6.228861	-5.865462	99.853951	-8.725029	18.668854	96.808586	40.106323	-7.640758	103.797844	42.739727	42.804867	100.757011	41.423025	17.5820545	102.2774275	-58.873083	19.7556535	91.3397445
5.440298	-5.103691	97.574615	-8.089017	18.752869	94.870155	40.455612	-7.615569	102.287933	43.112061	42.832504	99.84243	41.7838365	17.6084675	101.0651815	-57.9618705	19.8972705	88.6751285
4.843725	-4.455137	95.956818	-7.59383	18.848516	93.627098	40.744324	-7.514493	101.169655	43.421947	42.882988	99.239044	42.0831355	17.6842475	100.2043495	-57.2707955	20.0127845	87.0498465
4.247429	-3.719542	94.254639	-7.033874	19.028122	92.523605	41.154816	-7.34285	99.776306	43.802971	43.06448	98.754974	42.4788935	17.860815	99.26564	-56.5466415	20.195429	85.78157
3.587204	-2.889605	92.468704	-6.415676	19.397869	91.524277	41.61628	-7.001493	98.177185	44.226215	43.392693	98.419426	42.9212475	18.1956	98.2983055	-55.7525995	20.600138	84.7502485
2.85353	-1.928688	90.810272	-5.826713	19.968164	90.634773	42.072144	-6.483241	96.495056	44.69154	43.866383	98.04435	43.381842	18.691571	97.269703	-55.035268	21.244757	83.999843
1.955089	-0.89923	89.363182	-5.338351	20.730131	89.872177	42.458755	-5.872519	94.863747	45.142666	44.375938	97.458618	43.8007105	19.2517095	96.1611825	-54.4774125	22.2085525	83.5831715
0.916416	0.172758	88.003571	-4.973464	21.514521	89.184044	42.70734	-5.274941	93.304611	45.578537	44.863583	96.627647	44.1429385	19.794321	94.966129	-54.0898665	23.234721	83.401959
-0.817421	1.714371	86.143265	-4.572757	22.541504	88.238892	42.969982	-4.302032	90.544037	46.146767	45.58173	94.984779	44.5583745	20.639849	92.764408	-53.7038885	24.443159	83.713376
-2.040108	2.699028	85.008453	-4.353509	23.097588	87.559143	43.161762	-3.608932	88.577744	46.318424	46.153294	93.650978	44.740093	21.272181	91.114361	-53.447111	24.922995	84.003925
-3.318828	3.634934	83.968727	-4.235923	23.60821	86.861397	43.305481	-2.920793	86.709	46.297749	46.741234	92.272446	44.801615	21.9102205	89.490723	-53.273461	25.3061995	84.232071
-4.673986	4.436709	83.175102	-4.224027	24.010452	86.214317	43.382919	-2.303085	85.136154	46.177746	47.273445	91.013191	44.7803325	22.48518	88.0746725	-53.2283865	25.535724	84.3539615
-6.048137	5.161327	82.767738	-4.263154	24.238876	85.755089	43.385929	-1.92772	84.031708	45.979427	47.608395	89.819923	44.682678	22.8403375	86.9258155	-53.208986	25.6374145	84.5843625
-7.45402	5.64647	82.886963	-4.357001	24.230375	85.546463	43.363823	-1.89269	83.448944	45.74992	47.694458	88.533646	44.5568715	22.900884	85.991295	-53.2708735	25.559866	85.101631
-8.880403	6.038806	83.411484	-4.459036	23.95479	85.520935	43.314175	-2.225322	83.381386	45.531349	47.461914	87.25386	44.422762	22.618296	85.317623	-53.340834	25.291284	85.724247
-10.953693	6.439033	84.286362	-4.649539	23.052849	85.652161	43.137123	-3.29898	84.141136	45.307236	46.492687	85.993408	44.2221795	21.5968535	85.067272	-53.5212575	24.5088445	86.23705
-12.31258	6.690417	84.831833	-4.79133	22.32575	85.820129	42.956108	-4.159197	84.811264	45.204922	45.651825	85.539642	44.080515	20.746314	85.175453	-53.663175	23.905186	86.464805
-13.629879	6.93648	85.265129	-4.957328	21.555645	86.013901	42.704288	-5.039694	85.532799	45.14048	44.758995	85.429024	43.922384	19.8596505	85.4809115	-53.83704	23.2516395	86.5468905
-14.92621	7.200643	85.486794	-5.142499	20.851244	86.222549	42.530418	-5.848595	86.096664	45.062607	43.98381	85.716797	43.7965125	19.0676075	85.9067305	-54.0815105	22.6348805	86.5383675
-16.188101	7.614161	85.545258	-5.303955	20.297424	86.399368	42.289501	-6.411048	86.651352	44.964783	43.405476	86.292198	43.627142	18.497214	86.471775	-54.235052	22.097634	86.326961
-17.394308	8.079486	85.496704	-5.47895	19.921803	86.527061	42.117233	-6.758124	87.236877	44.830017	43.069534	86.99514	43.473625	18.155705	87.1160085	-54.431525	21.687901	85.9381135
-18.564796	8.590506	85.321083	-5.623672	19.674006	86.618683	42.034519	-6.850202	87.81208	44.669334	42.942337	87.734467	43.3519265	18.0460675	87.7732735	-54.5992705	21.3019445	85.4640925
-20.284323	9.585467	84.943619	-5.753165	19.558214	86.657661	42.036476	-6.755909	88.559303	44.465267	43.037411	88.857559	43.2508715	18.140751	88.708431	-54.7572015	20.975677	84.606891
-21.402569	10.258365	84.620781	-5.77815	19.548893	86.655548	42.081085	-6.623534	89.003922	44.380264	43.164867	89.614197	43.2306745	18.2706665	89.3090595	-54.7869745	20.8271195	84.0020365
-22.567793	10.932734	84.253006	-5.755114	19.530933	86.624695	42.172447	-6.506018	89.262482	44.323528	43.279705	90.275383	43.2479875	18.3868435	89.7689325	-54.7582155	20.6750225	83.4804575
-23.701559	11.646597	83.916588	-5.671215	19.486471	86.577972	42.205189	-6.344525	89.415512	44.3433	43.398388	90.735954	43.2742445	18.5269315	90.075733	-54.6166745	20.4460105	83.080211
-24.869316	12.371076	83.689896	-5.571614	19.460552	86.555061	42.401424	-6.361098	89.314552	44.323231	43.441097	91.08979	43.3623275	18.5399995	90.202171	-54.5055555	20.3811045	82.907951
-26.113167	13.072559	83.726799	-5.472004	19.385962	86.68911	42.419415	-6.334392	89.314629	44.33733	43.416069	91.291565	43.3783725	18.5408385	90.303097	-54.3223805	20.2310855	83.075123
-27.400679	13.764789	84.170769	-5.41415	19.321451	87.071762	42.358349	-6.421947	89.438271	44.328537	43.304203	91.302544	43.343443	18.441128	90.3704075	-54.171743	20.201774	83.7731165
-29.543423	14.757039	85.607185	-5.521861	18.920033	88.084534	42.289135	-6.896445	89.668297	44.219799	42.847752	90.973061	43.254467	17.9756535	90.320679	-54.298189	19.8644125	85.848389
-31.003519	15.418519	87.005112	-5.735897	18.577892	88.965424	42.032349	-7.299934	89.812859	44.017921	42.417454	90.581497	43.025135	17.55876	90.197178	-54.496929	19.597024	87.73367
-32.535751	16.045773	88.74762	-6.070364	18.150047	90.014259	41.644714	-7.738873	89.917915	43.620235	41.929672	90.115654	42.6324745	17.0953995	90.0167845	-54.7732025	19.2046945	90.0117335
-34.035881	16.668472	90.864273	-6.508341	17.718931	91.251625	41.134312	-8.150946	89.901939	43.11631	41.493504	89.369705	42.125311	16.671279	89.635822	-55.141993	18.766583	92.867428
-35.461079	17.323795	93.454681	-7.052576	17.248793	92.719635	40.441452	-8.536896	89.811996	42.277451	41.033302	88.619659	41.3594515	16.248203	89.2158275	-55.4646035	18.249383	96.2234425
-36.880444	18.075626	96.321892	-7.700051	16.73023	94.363602	39.573025	-8.957613	89.734039	41.324295	40.558739	87.998207	40.44866	15.800563	88.866123	-55.848762	17.659897	99.861081
-38.141216	18.80069	99.204063	-8.407598	16.220352	96.078011	38.614265	-9.369275	89.738846	40.255062	40.134014	87.655533	39.4346635	15.3823695	88.6971895	-56.2498595	17.0583345	103.4588325
-39.719479	19.974087	103.343201	-9.42212	15.513436	98.599838	37.200302	-9.790479	89.789085	38.689293	39.700718	87.744919	37.9447975	14.9551195	88.767002	-56.7890375	16.0717525	108.432674
-40.585091	20.828238	105.723785	-9.989166	15.126149	100.123932	36.346138	-9.966902	89.897072	37.758953	39.567696	88.249626	37.0525455	14.800397	89.073349	-57.0308775	15.451901	111.174515
-41.335781	21.694439	107.560501	-10.45398	14.893455	101.352898	35.641491	-9.778013	90.208008	37.105492	39.558811	89.028008	36.3734915	14.890399	89.618008	-57.2814515	14.896511	113.087788
-41.974812	22.607725	108.777321	-10.794182	14.752781	102.237061	35.412041	-9.926101	90.377464	36.723309	39.677467	89.974747	36.067675	14.875683	90.1761055	-57.656039	14.629879	114.2980165
-42.376331	23.588154	109.508347	-10.970666	14.688415	102.78373	35.329674	-9.77451	90.64624	36.604927	39.860363	90.940468	35.9673005	15.0429265	90.793354	-57.9086325	14.3339035	114.774106
-42.689167	24.567039	109.890793	-10.957566	14.712505	103.109123	35.456379	-9.572568	90.850655	36.702385	40.086033	91.812103	36.079382	15.2567325	91.331379	-57.994514	14.1682775	114.886867
-42.730225	25.553825	110.07637	-10.855843	14.780754	103.283623	35.706375	-9.332225	91.036667	36.897682	40.321419	92.580376	36.3020285	15.494597	91.8085215	-58.0137145	14.066911	114.7587245
-42.455662	27.037207	110.064651	-10.68891	14.892191	103.404579	36.142181	-8.996273	91.262314	37.241096	40.667309	93.684875	36.6916385	15.835518	92.4735945	-58.0694585	13.948864	114.3355635
-42.171455	27.94031	109.847343	-10.661187	14.879215	103.394211	36.316643	-8.783129	91.495789	37.376743	40.844303	94.438347	36.846693	16.030587	92.967068	-58.169067	13.727843	113.821354
-41.692944	28.772804	109.369347	-10.714215	14.823799	103.275299	36.512814	-8.677094	91.739784	37.520084	40.925934	95.140938	37.016449	16.12442	93.440361	-58.444879	13.523178	113.110237
-41.102676	29.559856	108.80027	-10.844636	14.741156	103.070595	36.714592	-8.768455	91.895065	37.626476	40.914436	95.839539	37.170534	16.0729905	93.867302	-58.859806	13.4093215	112.273888
-40.394226	30.30859	108.194443	-11.008619	14.609948	102.848114	36.774101	-8.795806	92.196884	37.690178	40.844296	96.564941	37.2321395	16.024245	94.3809125	-59.2493775	13.195651	111.3153155
-39.539291	30.975023	107.637535	-11.208696	14.466448	102.724052	36.813396	-8.901544	92.553864	37.745892	40.7122	97.326988	37.279644	15.905328	94.940426	-59.697036	13.027568	110.507678
-38.502384	31.532928	107.330276	-11.498361	14.329182	102.762817	36.784798	-8.997206	93.036209	37.816837	40.589306	98.171791	37.3008175	15.79605	95.604	-60.2975395	12.862314	109.921634
-36.730419	32.227596	107.133736	-11.884935	14.178708	103.023514	36.741219	-9.154436	93.819206	37.879776	40.499802	99.629715	37.3104975	15.672683	96.7244605	-61.0803675	12.684733	109.3225675
-35.420483	32.563133	107.094559	-12.186627	14.196735	103.255829	36.679565	-9.157111	94.304153	37.915482	40.473629	100.685715	37.2975235	15.658259	97.494934	-61.6707775	12.735211	109.016724
-33.959412	32.819397	107.106949	-12.485603	14.266159	103.540741	36.586571	-9.146682	94.816391	37.925106	40.484051	101.60862	37.2558385	15.6686845	98.2125055	-62.2270445	12.8636335	108.8689765
-32.442429	33.030602	107.123116	-12.735908	14.412464	103.897057	36.42189	-9.181671	95.372375	37.90522	40.507313	102.339844	37.163555	15.662821	98.8561095	-62.635371	13.162107	108.9380045
-30.891043	33.174129	107.071365	-12.955649	14.566318	104.221664	36.24791	-9.267909	96.056023	37.895142	40.477634	102.912209	37.071526	15.6048625	99.484116	-62.982824	13.5277735	108.959212
-29.203983	33.194248	106.860504	-13.213624	14.731825	104.577621	36.142479	-9.553107	96.989616	37.944145	40.321114	103.271339	37.043312	15.3840035	100.1304775	-63.47056	14.0796465	109.0247645
-27.470875	33.158115	106.583893	-13.330791	14.782299	104.96843	36.037601	-9.976523	98.10479	38.002216	40.063217	103.428123	37.0199085	15.043347	100.7664565	-63.6814905	14.521251	109.1704035
-24.777328	32.883499	106.276955	-13.371737	14.558565	105.657051	35.941605	-10.948226	100.069855	38.22374	39.298733	103.437111	37.0826725	14.1752535	101.753483	-63.8261465	14.9418765	109.560619
-22.783518	32.483051	106.096634	-13.334991	14.220151	106.234451	35.939434	-11.77831	101.579498	38.499508	38.636486	103.680717	37.219471	13.429088	102.6301075	-63.889453	15.011214	109.8387945
-20.649035	32.046604	106.062553	-13.280253	13.728907	106.897881	35.978973	-12.697021	103.308693	38.798325	37.787609	104.272438	37.388649	12.545294	103.7905655	-63.949155	14.91252	110.0051965
-18.689495	31.608566	106.202652	-13.239884	13.160166	107.60791	36.055214	-13.596414	105.188942	39.104897	36.892113	105.190125	37.5800555	11.6478495	105.1895335	-64.0598235	14.6724825	110.0262865
-16.57938	31.164057	106.461205	-13.215073	12.616886	108.297241	36.163143	-14.409356	107.119049	39.425457	36.047573	106.464706	37.7943	10.8191085	106.7918775	-64.224446	14.4146635	109.8026045
-14.515792	30.78306	106.922844	-13.27471	12.124885	108.994987	36.266811	-15.08887	108.9674	39.769424	35.411373	108.086243	38.0181175	10.1612515	108.5268215	-64.5675375	14.0885185	109.4631525
-12.417925	30.431784	107.713959	-13.371494	11.802914	109.778343	36.319221	-15.598811	110.643616	40.189629	34.987118	109.832092	38.254425	9.6941535	110.237854	-64.997413	13.9116745	109.318832
-9.400924	30.137575	109.425949	-13.524227	11.553335	111.041031	36.398952	-16.060326	112.696205	40.8228	34.815971	112.652878	38.610876	9.3778225	112.6745415	-65.65933	13.7288475	109.4075205
-7.35802	30.008511	110.735405	-13.671867	11.626235	111.803055	36.4832	-16.146097	113.658463	41.212517	35.00201	114.677536	38.8478585	9.4279565	114.1679995	-66.1915925	13.8245135	109.4381105
-5.475943	29.953054	112.131203	-13.711432	11.748525	112.395668	36.548656	-16.065151	114.316605	41.56443	35.237411	116.637764	39.056543	9.58613	115.4771845	-66.479407	13.91092	109.3141515
-3.620254	29.892427	113.490234	-13.828381	12.068348	112.947777	36.62709	-15.896847	114.749077	41.910522	35.485565	118.390213	39.268806	9.794359	116.569645	-66.925568	14.342337	109.325909
-1.838334	29.83766	114.687469	-13.850038	12.448641	113.367607	36.67223	-15.621312	115.003296	42.186508	35.798584	119.895378	39.429369	10.088636	117.449337	-67.129445	14.808646	109.285877
-0.1262	29.790661	115.706207	-13.849076	12.919578	113.733971	36.706306	-15.257269	115.166176	42.453518	36.064053	121.146416	39.579912	10.403392	118.156296	-67.278064	15.435764	109.311646
1.562191	29.666302	116.597855	-13.871077	13.456114	114.08606	36.739376	-14.911707	115.32373	42.693531	36.370548	122.285126	39.7164535	10.7294205	118.804428	-67.4586075	16.1828075	109.367692
3.883701	29.384739	117.977524	-13.802266	14.19397	114.636681	36.808517	-14.373178	115.572342	43.108955	36.653046	123.806465	39.958736	11.139934	119.6894035	-67.563268	17.248006	109.5839585
5.707675	28.872782	118.724976	-13.747181	14.668269	115.103806	36.860336	-14.054476	115.780815	43.322887	36.885227	124.811974	40.0916115	11.4153755	120.2963945	-67.5859735	17.9211625	109.9112175
6.633728	28.638664	119.763756	-13.721721	15.151611	115.650047	36.934204	-13.746945	116.104744	43.582752	37.044098	125.697449	40.258478	11.6485765	120.9010965	-67.70192	18.6546455	110.3989975
7.824241	28.108236	120.545425	-13.683634	15.556314	116.206024	37.037842	-13.494102	116.571091	43.785797	37.288479	126.405251	40.4118195	11.8971885	121.488171	-67.7790875	19.2154395	110.923877
8.924702	27.49107	121.150955	-13.653623	15.970736	116.712021	37.098343	-13.262089	117.045143	43.946178	37.519543	126.955704	40.5222605	12.128727	122.0004235	-67.8295065	19.812745	111.4236185
9.900372	26.777563	121.575226	-13.60825	16.311789	117.173897	37.157211	-13.058123	117.522095	44.061352	37.775452	127.309677	40.6092815	12.3586645	122.415886	-67.8257815	20.2649135	111.931908
10.797816	25.946033	121.843132	-13.537752	16.584696	117.579521	37.209213	-12.911489	117.99865	44.239109	38.013859	127.479996	40.724161	12.551185	122.739323	-67.799665	20.618207	112.419719
11.964977	24.41427	122.16227	-13.433115	16.909063	118.136154	37.340893	-12.80462	118.654701	44.442333	38.277557	127.744232	40.891613	12.7364685	123.1994665	-67.757843	21.0816575	113.0728415
12.50643	23.338171	122.391342	-13.384419	17.051714	118.461975	37.34346	-12.731918	119.155716	44.595985	38.439728	127.954124	40.9697225	12.853905	123.55492	-67.7385605	21.249523	113.36903
12.876792	22.146111	122.636436	-13.359676	17.222395	118.753494	37.32375	-12.670528	119.539352	44.702183	38.52021	128.210754	41.0129665	12.924841	123.875053	-67.7323185	21.519949	113.631935
13.13705	20.915182	122.81369	-13.340688	17.427177	118.961143	37.300152	-12.562603	119.720169	44.792542	38.619869	128.484955	41.046347	13.028633	124.102562	-67.727723	21.825721	113.819724
13.296459	19.641247	122.822777	-13.359245	17.727953	119.12365	37.268372	-12.376239	119.734047	44.867058	38.74913	128.691986	41.067715	13.1864455	124.2130165	-67.786205	22.2694605	114.0342835
13.319415	18.318699	122.70665	-13.326712	18.028564	119.179657	37.220154	-12.1169	119.601349	44.915737	38.908958	128.796173	41.0679455	13.396029	124.198761	-67.7213695	22.661099	114.160553
13.293585	16.954979	122.377792	-13.297936	18.400076	119.127892	37.226383	-11.76113	119.285324	44.903191	39.107273	128.708572	41.064787	13.6730715	123.996948	-67.660659	23.1270805	114.258836
13.074404	14.856678	121.490501	-13.130342	18.889589	118.733551	37.477371	-11.185011	118.855072	44.810261	39.563866	128.128448	41.143816	14.1894275	123.49176	-67.4045	23.5897505	113.975342
12.831124	13.335836	120.723679	-12.875149	19.078991	118.292427	37.814148	-10.822132	118.610474	44.714291	39.822441	127.357689	41.2642195	14.5001545	122.9840815	-67.0145175	23.6578275	113.6007725
12.524382	11.761687	119.910141	-12.584477	19.130121	117.722404	38.228771	-10.52651	118.437996	44.631367	40.167313	126.43187	41.430069	14.8204015	122.434933	-66.599023	23.4398405	113.009875
12.083866	10.061899	119.096695	-12.277834	19.061722	117.069313	38.63586	-10.364544	118.334137	44.585781	40.371788	125.382172	41.6108205	15.003622	121.8581545	-66.1664885	23.119822	112.2804715
11.556799	8.297358	118.294823	-11.946141	18.817757	116.333817	38.962879	-10.350059	118.248093	44.530846	40.441261	124.294388	41.7468625	15.045601	121.2712405	-65.6391445	22.589913	111.3963935
10.853319	6.464181	117.581001	-11.732887	18.564205	115.614029	39.148476	-10.466502	118.1381	44.491352	40.38871	123.362183	41.819914	14.961104	120.7501415	-65.285688	22.167306	110.4779165
9.978508	4.651938	116.866478	-11.576333	18.292849	114.917419	39.231438	-10.641895	118.014374	44.449837	40.251602	122.472832	41.8406375	14.8048535	120.243603	-64.9933035	21.7808445	109.591235
8.471283	1.962836	115.898048	-11.453543	18.008318	113.935936	39.255119	-10.813032	117.794647	44.380936	40.03088	121.266891	41.8180275	14.608924	119.530769	-64.7251135	21.407712	108.341103
7.290964	0.246281	115.263298	-11.417517	17.904675	113.327072	39.264938	-10.909184	117.522827	44.293224	39.994633	120.4944	41.779081	14.5427245	119.0086135	-64.614115	21.2666255	107.6455305
6.014382	-1.429209	114.665306	-11.38809	17.837603	112.722244	39.234745	-10.906609	117.230453	44.136055	39.973984	119.6651	41.6854	14.5336875	118.4477765	-64.46158	21.1415185	106.9967115
4.615284	-3.029046	114.067284	-11.383586	17.846455	112.153137	39.202682	-10.877151	116.850578	44.007729	39.951401	118.781349	41.6052055	14.537125	117.8159635	-64.3723775	21.155785	106.4903105
3.118825	-4.602418	113.596222	-11.352735	17.827061	111.633667	39.127235	-10.853537	116.461861	43.810307	39.95343	117.7742	41.468771	14.5499465	117.1180305	-64.174241	21.1041755	106.1493035
1.509559	-6.107265	113.228271	-11.288352	17.790289	111.160622	39.100273	-10.891416	116.109154	43.613972	39.888554	116.664337	41.3571225	14.498569	116.3867455	-63.9338265	21.082009	105.9344985
-0.190592	-7.56638	113.073158	-11.231665	17.736258	110.759445	39.072212	-10.974665	115.821991	43.41523	39.773605	115.509499	41.243721	14.39947	115.665745	-63.707051	21.073046	105.853145
-2.863832	-9.597007	113.022491	-11.075581	17.460752	110.210541	39.014301	-11.257861	115.545952	43.154312	39.445072	113.648521	41.0843065	14.0936055	114.5972365	-63.2354685	20.8278985	105.8238455
-4.737399	-10.891147	113.116112	-10.96107	17.157234	109.950363	39.027222	-11.5388	115.293541	43.012733	39.017231	112.394737	41.0199775	13.7392155	113.844139	-62.9421175	20.5752525	106.056587
-6.627838	-12.041551	113.255783	-10.845207	16.829113	109.715866	39.005302	-11.847166	115.110626	42.880043	38.582794	111.189117	40.9426725	13.367814	113.1498715	-62.6330865	20.290412	106.2818605
-8.545605	-13.060379	113.533546	-10.749158	16.464277	109.508179	39.014626	-12.170507	115.061462	42.793961	38.121212	110.067116	40.9042935	12.9753525	112.564289	-62.4026095	19.9532015	106.452069
-10.530828	-13.929953	113.913048	-10.652802	16.101311	109.331917	38.992889	-12.504463	115.130661	42.731499	37.647419	109.054634	40.862194	12.571478	112.0926475	-62.167798	19.631144	106.5711865
-12.589647	-14.572379	114.291855	-10.613675	15.717295	109.172394	38.940521	-12.847458	115.242447	42.686836	37.174351	108.173706	40.8136785	12.1634465	111.7080765	-62.0410285	19.2711435	106.6367115
-14.65338	-15.095488	114.497086	-10.584383	15.357653	109.016563	38.841053	-13.17306	115.338531	42.626389	36.683323	107.43219	40.733721	11.7551315	111.3853605	-61.902487	18.9601745	106.6477655
-17.767616	-15.663166	114.309624	-10.630439	14.818576	108.706108	38.640461	-13.600163	115.143547	42.470039	36.136673	106.607689	40.55525	11.268255	110.875618	-61.816128	18.368897	106.536598
-19.664053	-15.913669	113.788666	-10.691811	14.51167	108.456017	38.474178	-13.838794	114.70649	42.355408	35.886147	106.16362	40.414793	11.0236765	110.435055	-61.798415	17.9996635	106.476979
-21.934521	-15.783649	113.281563	-10.746755	14.277132	108.232605	38.289452	-14.000012	114.031876	42.189819	35.723953	105.763687	40.2396355	10.8619705	109.8977815	-61.7331455	17.6922935	106.5674285
-23.989668	-15.600019	112.654221	-10.799623	14.10089	108.091164	38.143471	-14.11643	113.211594	42.042934	35.648277	105.45311	40.0932025	10.7659235	109.332352	-61.6924485	17.4358565	106.849976
-26.061743	-15.210917	112.098671	-10.776273	13.975183	108.03112	38.093876	-14.165689	112.321533	41.913082	35.688663	105.267105	40.003479	10.761487	108.794319	-61.556025	17.188879	107.267921
-28.048668	-14.641009	111.697044	-10.736979	13.954873	108.044312	38.110004	-14.140783	111.508049	41.829678	35.804386	105.102478	39.969841	10.8318015	108.3052635	-61.443799	17.0779445	107.7833605
-30.079943	-13.869315	111.461189	-10.671812	13.994065	108.092186	38.14465	-14.062402	110.774757	41.775948	35.949287	104.90593	39.960299	10.9434425	107.8403435	-61.303923	17.0446875	108.3440285
-32.986862	-12.413349	111.422287	-10.526269	14.067194	108.216583	38.176662	-13.969432	109.846642	41.708267	36.092743	104.551277	39.9424645	11.0616555	107.1989595	-60.9950025	17.0727325	109.2342065
-34.891956	-11.301648	111.475769	-10.468812	14.056052	108.358559	38.168751	-13.9471	109.308731	41.630997	36.148457	104.379364	39.899874	11.1006785	106.8440475	-60.837498	17.0114255	109.8730705
-36.797337	-10.059254	111.56675	-10.506008	14.079651	108.49781	38.118793	-13.913727	108.927826	41.569611	36.267593	104.340897	39.844202	11.176933	106.6343615	-60.856218	16.982369	110.3612585
-38.627083	-8.753131	111.554443	-10.587636	14.098963	108.63414	38.025524	-13.878984	108.623314	41.486103	36.369099	104.420914	39.7558135	11.2450575	106.522114	-60.9310855	16.9528685	110.746166
-40.435814	-7.297789	111.433327	-10.711143	14.169647	108.69471	37.93399	-13.824312	108.361969	41.354843	36.516537	104.52565	39.6444165	11.3461125	106.4438095	-61.0667025	16.9931815	110.9456105
-42.162449	-5.749447	111.17234	-10.872242	14.313285	108.641495	37.786652	-13.688314	108.054436	41.265148	36.695435	104.525902	39.5259	11.5035605	106.290169	-61.270384	17.1230095	110.992821
-43.87051	-4.060899	110.846474	-11.038479	14.533589	108.507744	37.621281	-13.513117	107.677223	41.109634	36.929523	104.522964	39.3654575	11.708203	106.1000935	-61.4424155	17.358975	110.9153945
-46.285896	-1.390207	110.288597	-11.293982	14.916986	108.251022	37.386589	-13.137671	106.940399	40.859772	37.375927	104.344002	39.1231805	12.119128	105.6422005	-61.7111445	17.714844	110.8598435
-47.808815	0.49727	110.039246	-11.449216	15.178265	108.067192	37.189465	-12.824175	106.292519	40.637665	37.709728	104.170357	38.913565	12.4427765	105.231438	-61.811997	17.9137535	110.902946
-49.2631	2.462313	109.818039	-11.61393	15.47091	107.832161	37.018158	-12.502342	105.544975	40.388245	38.04789	103.779495	38.7032015	12.772774	104.662235	-61.9310615	18.169046	111.002087
-50.626667	4.489232	109.712967	-11.752971	15.748013	107.573654	36.89537	-12.174765	104.695038	40.122478	38.391548	103.274773	38.508924	13.1083915	103.9849055	-62.014866	18.3876345	111.1624025
-50.593357	6.1151	109.760963	-11.892941	16.030552	107.280205	36.732109	-11.780469	103.841087	39.816311	38.804348	102.739548	38.27421	13.5119395	103.2903175	-62.060092	18.5491645	111.2700925
-50.950348	8.124295	109.339569	-12.023728	16.360994	106.95015	36.60815	-11.347218	102.910782	39.520649	39.237942	102.199638	38.0643995	13.945362	102.55521	-62.1118555	18.776626	111.34509
-50.705875	9.901338	109.142426	-12.159926	16.698521	106.587341	36.499859	-10.803924	101.876709	39.195244	39.72879	101.572762	37.8475515	14.462433	101.7247355	-62.1674035	18.934609	111.4499465
-50.211632	12.696794	108.754501	-12.355718	17.260691	105.879341	36.293419	-9.957917	100.064789	38.705574	40.570564	100.476585	37.4994965	15.3063235	100.270687	-62.2109325	19.2150585	111.487995
-49.649696	14.511749	108.371315	-12.50294	17.632614	105.239418	36.063213	-9.381023	98.625511	38.360901	41.078583	99.558556	37.212057	15.84878	99.0920335	-62.217937	19.416448	111.3868025
-49.086205	16.394848	107.86396	-12.691297	18.011959	104.527786	35.787575	-8.843086	97.238075	38.046188	41.551434	98.69709	36.9168815	16.354174	97.9675825	-62.2994755	19.669744	111.0879895
-48.371246	18.23686	107.238174	-12.879874	18.378887	103.855751	35.541363	-8.406546	96.122902	37.848507	41.970047	98.055115	36.694935	16.7817505	97.0890085	-62.454683	19.9760235	110.6224935
-47.582981	20.088724	106.584671	-13.093418	18.671806	103.265694	35.311256	-8.091375	95.281128	37.65551	42.266582	97.588417	36.483383	17.0876035	96.4347725	-62.670219	20.2560085	110.0966155
-46.62254	21.866734	105.955765	-13.315186	18.925022	102.771126	35.071148	-7.814782	94.73011	37.477024	42.496067	97.385185	36.274086	17.3406425	96.0576475	-62.904458	20.5094015	109.4846045
-45.630589	23.605637	105.394234	-13.522903	19.067194	102.459038	34.894241	-7.607839	94.450142	37.354389	42.665821	97.598717	36.124315	17.528991	96.0244295	-63.170121	20.605397	108.8936465
-43.743122	25.987778	104.78228	-13.837716	19.25116	102.365997	34.765545	-7.270126	94.582268	37.204556	42.873051	98.889442	35.9850505	17.8014625	96.735855	-63.6604825	20.7008575	107.996139
-42.432991	27.533182	104.616676	-14.010015	19.426455	102.580307	34.809326	-6.96844	95.218864	37.26862	43.053211	100.293587	36.038973	18.0423855	97.7562255	-64.059003	20.8105245	107.4043885
-40.930656	29.035833	104.555168	-14.136295	19.707809	103.047096	34.869091	-6.651264	96.39035	37.404537	43.251793	101.913834	36.136814	18.3002645	99.152092	-64.409404	21.1153535	106.9421
-39.411274	30.488628	104.704811	-14.272316	20.004335	103.716827	35.058495	-6.446722	97.944817	37.598415	43.405968	103.705391	36.328455	18.479623	100.825104	-64.873087	21.529047	106.60855
-37.800056	31.805443	104.973473	-14.442571	20.242544	104.539642	35.226883	-6.354549	99.834648	37.903194	43.507118	105.610481	36.5650385	18.5762845	102.7225645	-65.4501805	21.9088035	106.3567195
-36.174412	33.013485	105.374802	-14.603186	20.334377	105.414322	35.347321	-6.418283	101.787354	38.152573	43.530094	107.639	36.749947	18.5559055	104.713177	-65.956319	22.1128485	106.115467
-34.570602	34.079662	105.899773	-14.741807	20.300959	106.320343	35.552425	-6.561332	103.676239	38.536079	43.443752	109.429153	37.044252	18.44121	106.552696	-66.527866	22.160708	106.08799
-32.082634	35.501366	107.048141	-14.815407	20.142134	107.707062	35.830734	-6.901022	106.08773	39.098045	43.389027	111.408936	37.4643895	18.2440025	108.748333	-67.0952035	22.0402655	106.665791
-30.464268	36.362991	107.828651	-14.74004	20.020464	108.5093	35.988514	-7.094489	107.181213	39.385002	43.323021	112.310852	37.686758	18.114266	109.7460325	-67.166838	21.926662	107.2725675
-28.851875	37.166924	108.65612	-14.650636	19.906275	109.145531	36.144543	-7.215974	107.773209	39.663868	43.303753	112.961784	37.9042055	18.0438895	110.3674965	-67.2054775	21.7686605	107.9235655
-27.271032	37.907555	109.38604	-14.487521	19.811331	109.628296	36.2314	-7.207489	108.046982	39.933701	43.258198	113.373711	38.0825505	18.0253545	110.7103465	-67.0575925	21.5973075	108.5462455
-25.60952	38.585957	110.211227	-14.285986	19.759365	110.013268	36.403679	-7.304117	107.936951	40.199543	43.195454	113.752922	38.301611	17.9456685	110.8449365	-66.873583	21.5730615	109.1815995
-24.03454	39.169994	110.890816	-14.077563	19.72827	110.306023	36.583771	-7.364391	107.635452	40.44693	43.157032	114.070786	38.5153505	17.8963205	110.853119	-66.6704765	21.5602195	109.758927
-22.61713	39.809753	111.465752	-13.879617	19.816265	110.464775	36.631046	-7.281364	107.42115	40.673168	43.16452	114.274849	38.652107	17.941578	110.8479995	-66.411341	21.690952	110.0815505
-20.207979	40.524406	111.848213	-13.664925	20.121241	110.494507	36.677189	-7.13827	107.058273	40.950508	43.195274	114.346901	38.8138485	18.028502	110.702587	-66.1436985	22.21398	110.286427
-18.71726	40.925808	111.959076	-13.5384	20.33884	110.480522	36.629398	-7.040771	106.873764	41.094772	43.219532	114.328751	38.862085	18.0893805	110.6012575	-65.938885	22.5882995	110.3597865
-17.050358	41.190262	112.068871	-13.485925	20.466858	110.452202	36.604744	-7.132589	106.669952	41.200344	43.164043	114.39563	38.902544	18.015727	110.532791	-65.874394	22.917989	110.371613
-15.756014	41.31078	112.271652	-13.470422	20.509199	110.463737	36.433533	-7.146322	106.655144	41.288853	43.000023	114.496246	38.861193	17.9268505	110.575695	-65.802037	23.0915475	110.351779
-14.341518	41.341793	112.45443	-13.517017	20.491119	110.525665	36.312546	-7.208604	106.639412	41.319958	42.850525	114.720154	38.816252	17.8209605	110.679783	-65.850286	23.1612775	110.371547
-12.860428	41.240185	112.625038	-13.562517	20.479094	110.580536	36.244797	-7.433608	106.629967	41.289417	42.697235	114.976227	38.767107	17.6318135	110.803097	-65.892141	23.3263745	110.357975
-11.649054	41.020561	112.72261	-13.677977	20.498348	110.679482	36.104359	-7.60184	106.866562	41.284626	42.54842	115.178726	38.6944925	17.47329	111.022644	-66.0504465	23.523406	110.33632
-9.671486	40.581085	112.717949	-13.86484	20.554001	110.83242	35.800198	-7.942062	107.549919	41.308994	42.264076	115.450981	38.554596	17.161007	111.50045	-66.284276	23.946995	110.16439
-8.422378	40.151501	112.695801	-13.999909	20.578804	110.942116	35.581543	-8.243747	108.098495	41.337303	42.030437	115.544662	38.459423	16.893345	111.8215785	-66.459241	24.264263	110.0626535
-7.228807	39.597546	112.606339	-14.16592	20.587669	111.062454	35.352825	-8.517018	108.643196	41.340759	41.815502	115.591393	38.346792	16.649242	112.1172945	-66.678632	24.526096	110.0076135
-6.090631	38.944275	112.597069	-14.28341	20.535553	111.130699	35.142384	-8.737542	109.060944	41.29248	41.581409	115.649559	38.217432	16.4219335	112.3552515	-66.784252	24.6491725	109.9061465
-5.006398	38.208035	112.62561	-14.409557	20.463238	111.17717	34.984325	-8.911232	109.290054	41.253014	41.378784	115.742409	38.1186695	16.233776	112.5162315	-66.9377835	24.6927	109.8381085
-3.998395	37.377571	112.664246	-14.492184	20.357512	111.165962	34.888439	-9.031982	109.329315	41.213669	41.239609	115.872208	38.051054	16.1038135	112.6007615	-67.035422	24.6112105	109.7311625
-3.013786	36.501213	112.679947	-14.513657	20.318817	111.121765	34.858585	-9.077167	109.217331	41.176395	41.158455	115.930054	38.01749	16.040644	112.5736925	-67.044804	24.59699	109.6698375
-1.644927	35.109348	112.626221	-14.465528	20.345711	111.015739	34.892002	-9.030588	108.791862	41.176804	41.143497	115.87291	38.034403	16.0564545	112.332386	-66.965459	24.6349675	109.699092
-0.772301	34.066124	112.513824	-14.382946	20.40379	110.928795	34.8559	-8.935039	108.377991	41.204124	41.11026	115.810226	38.030012	16.0876105	112.0941085	-66.795904	24.7199695	109.7634815
0.010881	32.982834	112.405777	-14.341028	20.470057	110.807907	34.818069	-8.913181	107.878784	41.235451	41.090866	115.756546	38.02676	16.0888425	111.817665	-66.708816	24.8512715	109.798149
0.75235	31.816748	112.246956	-14.317411	20.551607	110.704147	34.731815	-8.845784	107.335953	41.248695	41.0751	115.732368	37.990255	16.114658	111.5341605	-66.625077	24.988556	109.8741335
1.429472	30.572956	112.06105	-14.312333	20.69816	110.589859	34.595917	-8.819103	106.824516	41.236168	41.045086	115.721977	37.9160425	16.1129915	111.2732465	-66.5407085	25.2833285	109.9064715
2.03992	29.234337	111.84584	-14.358377	20.82217	110.474503	34.412697	-8.7442	106.315849	41.194225	41.016148	115.716766	37.803461	16.135974	111.0163075	-66.520215	25.508366	109.9326985
2.601622	27.77006	111.546051	-14.41371	20.952715	110.359428	34.196411	-8.667718	105.866638	41.119152	40.972248	115.699936	37.6577815	16.152265	110.783287	-66.4852015	25.753165	109.935569
3.338551	25.401428	111.095474	-14.514007	21.118788	110.259331	33.833511	-8.588364	105.315987	40.954556	40.960712	115.594315	37.3940335	16.186174	110.455151	-66.4220475	26.051402	110.063511
3.749139	23.665524	110.674797	-14.604303	21.190275	110.209122	33.619671	-8.593796	105.124199	40.837227	40.951557	115.43634	37.228449	16.1788805	110.2802695	-66.437055	26.2016695	110.1379745
4.121492	21.818487	110.304245	-14.650622	21.215094	110.197258	33.425842	-8.592935	105.050003	40.704487	40.914898	115.214073	37.0651645	16.1609815	110.132038	-66.3664085	26.2692065	110.262478
4.444355	19.830299	109.925018	-14.683916	21.158073	110.232307	33.38353	-8.717212	105.032875	40.619507	40.865738	114.929237	37.0015185	16.074263	109.981056	-66.3693505	26.241883	110.483558
4.741898	17.728298	109.64048	-14.669852	21.068289	110.247253	33.329998	-8.804117	105.352402	40.50782	40.781235	114.506149	36.918909	15.988559	109.9292755	-66.258613	26.148019	110.5652305
5.012118	15.499319	109.326378	-14.64821	20.93062	110.243141	33.373116	-8.962591	105.76593	40.334175	40.669693	113.985756	36.8536455	15.853551	109.875843	-66.1500655	26.007689	110.610439
5.218509	13.167887	109.198532	-14.644769	20.69393	110.216751	33.431183	-9.220922	106.385979	40.233292	40.53413	113.313675	36.8322375	15.656604	109.849827	-66.1217755	25.731256	110.583675
5.475019	9.432015	109.170593	-14.716283	20.207747	110.02504	33.450371	-9.830102	107.676781	40.018158	40.092403	111.800262	36.7342645	15.1311505	109.7385215	-66.1668305	25.2843435	110.3115585
5.570357	6.934208	109.334091	-14.843503	19.731321	109.781113	33.437546	-10.407469	108.574081	39.726303	39.645981	110.726212	36.5819245	14.619256	109.6501465	-66.2689305	24.843386	109.9120795
5.578642	4.32508	109.607353	-15.031054	19.150703	109.448433	33.34037	-11.066425	109.513153	39.399616	39.069592	109.441971	36.369993	14.0015835	109.477562	-66.432101	24.2998225	109.419304
5.521755	1.819542	109.999466	-15.24775	18.466894	109.002975	33.166378	-11.79641	110.305382	38.929737	38.378719	108.215126	36.0480575	13.2911545	109.260254	-66.5435575	23.6426335	108.745696
5.467872	-0.700339	110.269943	-15.505624	17.680935	108.439743	32.952301	-12.542459	110.963997	38.593159	37.579681	107.05854	35.77273	12.518611	109.0112685	-66.783978	22.843259	107.8682175
5.354141	-3.107242	110.441505	-15.713149	16.825529	107.72998	32.720936	-13.238621	111.371902	38.333313	36.757828	105.829712	35.5271245	11.7596035	108.600807	-66.9534225	21.8914545	106.859153
5.30217	-5.438742	110.346733	-15.86087	16.050884	106.842026	32.515083	-13.823477	111.275185	38.022133	36.006416	104.490349	35.268608	11.0914695	107.882767	-66.990348	21.0102985	105.801285
5.119723	-8.523302	109.976875	-15.930671	15.146152	105.443954	32.273891	-14.461975	110.782776	37.635548	35.002415	102.212296	34.9547195	10.27022	106.497536	-66.8160615	20.022084	104.390372
4.972126	-10.351996	109.702576	-15.933977	14.708061	104.502914	32.103409	-14.7965	110.420593	37.536819	34.345913	100.724915	34.820114	9.7747065	105.572754	-66.688068	19.6414155	103.433074
4.760324	-12.059173	109.318855	-15.964344	14.226503	103.684761	31.90325	-15.169579	109.917084	37.458107	33.788902	99.603035	34.6806785	9.3096615	104.7600595	-66.6093665	19.1433445	102.6094625
4.538055	-13.521216	108.914307	-15.991339	13.780941	103.016075	31.733284	-15.529749	109.397247	37.396614	33.325298	98.78286	34.564949	8.8977745	104.0900535	-66.547627	18.6641075	101.9420965
4.231421	-14.802106	108.553268	-16.032036	13.399736	102.542984	31.650267	-15.790974	108.808426	37.318958	33.027931	98.296265	34.4846125	8.6184785	103.5523455	-66.5486845	18.1809935	101.5336225
3.919907	-15.860386	108.219254	-16.077785	13.117163	102.149895	31.647852	-15.924768	108.335495	37.190834	32.951488	98.131348	34.419343	8.51336	103.2334215	-66.574913	17.720966	101.0663685
3.603498	-16.707378	107.754585	-16.124611	12.930894	101.790413	31.694481	-15.938786	107.901741	37.099068	33.050789	98.240387	34.3967745	8.5560015	103.071064	-66.6459965	17.3057865	100.509762
3.118748	-17.536146	106.91568	-16.18153	12.874244	101.324356	31.79212	-15.789671	107.227921	37.010498	33.451111	98.790649	34.401309	8.83072	103.009285	-66.764369	16.917768	99.639427
2.692579	-17.868324	106.327507	-16.258785	12.959682	101.0205	31.835899	-15.598494	106.820335	36.966141	33.845848	99.352318	34.40102	9.123677	103.0863265	-66.91859	16.795687	98.9546735
2.248725	-18.048756	105.729118	-16.341616	13.175002	100.7005	31.828451	-15.367588	106.47496	36.915596	34.252487	99.830147	34.3720235	9.4424495	103.1525535	-67.0552555	16.9075545	98.2484465
1.73821	-18.059763	105.158958	-16.469496	13.435812	100.389038	31.791227	-15.086545	106.154999	36.832737	34.668083	100.145149	34.311982	9.790769	103.150074	-67.250974	17.080855	97.628002
1.186634	-17.964142	104.657486	-16.573217	13.661045	100.109062	31.723511	-14.83025	105.804977	36.695095	35.031731	100.242661	34.209303	10.1007405	103.023819	-67.355737	17.2213495	97.194305
0.656117	-17.717239	104.236946	-16.664736	13.827663	99.902512	31.662146	-14.658207	105.440094	36.532532	35.266026	100.162209	34.097339	10.3039095	102.8011515	-67.426811	17.3514165	97.0038725
0.05656	-17.373735	103.852753	-16.770645	13.853047	99.730614	31.597248	-14.578024	105.143501	36.376503	35.371468	100.03756	33.9868755	10.396722	102.5905305	-67.5281655	17.309372	96.8706975
-0.893707	-16.718687	103.401695	-16.887989	13.689807	99.654518	31.559277	-14.628792	104.683044	36.189621	35.381752	99.819962	33.874449	10.37648	102.251503	-67.650427	17.003134	97.057533
-1.505621	-16.18466	102.969063	-16.92972	13.559606	99.69368	31.579498	-14.697613	104.222473	36.083858	35.384819	99.779129	33.831678	10.343603	102.000801	-67.691118	16.775609	97.386559
-2.028342	-15.549393	102.438499	-16.962009	13.459764	99.783806	31.603014	-14.683275	103.643486	35.982765	35.473892	99.833527	33.7928895	10.3953085	101.7385065	-67.7169075	16.5242195	97.8291055
-2.629212	-14.752439	101.923599	-16.955797	13.47329	99.874687	31.661289	-14.611505	103.023483	35.899441	35.634022	99.948128	33.780365	10.5112585	101.4858055	-67.691959	16.4353215	98.2635685
-3.228942	-13.88337	101.381973	-16.951088	13.561353	100.003723	31.751505	-14.468774	102.408661	35.852352	35.874184	100.251457	33.8019285	10.702705	101.330059	-67.7041045	16.420001	98.677387
-3.798212	-12.94505	100.67849	-16.953869	13.739435	100.104179	31.81831	-14.277845	101.674477	35.845409	36.171688	100.775681	33.8318595	10.9469215	101.225079	-67.7395975	16.5319485	98.983279
-4.330267	-11.934517	99.756104	-16.946154	13.992567	100.132576	31.908651	-13.940565	100.76194	35.862556	36.564968	101.614677	33.8856035	11.3122015	101.1883085	-67.7779115	16.6729325	99.0768435
-5.160828	-10.23948	98.016685	-16.969303	14.75486	100.04026	32.073368	-13.041774	98.822433	35.963234	37.376888	103.164696	34.018301	12.167557	100.9935645	-67.956907	17.342163	99.0869555
-5.708131	-9.073071	96.917007	-16.93211	15.567019	100.011444	32.103966	-12.057978	97.333595	36.022026	38.092319	103.96508	34.062996	13.0171705	100.6493375	-67.927216	18.1168675	99.3735505
-6.21683	-7.85923	95.864502	-16.879347	16.563761	99.932846	32.183704	-10.983254	96.005424	36.088463	38.920067	104.434906	34.1360835	13.9684065	100.220165	-67.8947775	19.1591155	99.645527
-6.753382	-6.786201	95.042923	-16.831484	17.498398	99.809372	32.239681	-9.945381	94.911209	36.498909	39.592472	104.417953	34.369295	14.8235455	99.664581	-68.032263	20.1732505	99.954163
-7.350635	-5.985262	94.60936	-16.80459	18.17671	99.609764	32.248966	-9.187078	94.259354	36.430012	40.274593	104.181686	34.339489	15.5437575	99.22052	-67.948669	20.8096625	99.999008
-8.01047	-5.452405	94.672768	-16.825981	18.582817	99.523651	32.216747	-8.782701	94.057686	36.313862	40.724506	103.457901	34.2653045	15.9709025	98.7577935	-67.9172665	21.1947315	100.2895085
-8.629636	-5.265125	95.135757	-16.90576	18.564711	99.465019	32.208134	-8.783295	94.277878	36.110023	40.89735	102.629646	34.1590785	16.0570275	98.453762	-67.9705985	21.0723945	100.476276
-9.486357	-5.365728	95.943245	-17.039677	17.961891	99.386841	32.240475	-9.341849	95.078064	35.440838	40.783733	101.763794	33.8406565	15.720942	98.420929	-67.9200105	20.20284	100.352753
-10.062792	-5.537242	96.342827	-17.055786	17.428894	99.322601	32.264576	-9.823647	95.49958	35.374458	40.410816	101.205231	33.819517	15.2935845	98.3524055	-67.931089	19.5642035	100.2927965
-10.588833	-5.659334	96.551323	-17.03816	17.111223	99.213371	32.244274	-10.19438	95.794907	35.390232	40.116318	100.730827	33.817253	14.960969	98.262867	-67.893573	19.261477	100.163875
-11.091577	-5.753195	96.722046	-16.962452	16.971165	99.112251	32.261322	-10.382183	96.021538	35.456142	39.967434	100.28154	33.858732	14.7926255	98.151539	-67.783636	19.1497045	100.072963
-11.566017	-5.814514	96.834892	-16.869452	16.997074	98.991844	32.377495	-10.510591	96.180656	35.55909	39.933182	99.938889	33.9682925	14.7112955	98.0597725	-67.7071965	19.2828525	99.9239155
-12.042802	-5.865693	96.642647	-16.750107	17.060236	98.787086	32.452156	-10.512762	96.219597	35.703453	39.951664	99.846474	34.0778045	14.719451	98.0330355	-67.5780185	19.401021	99.5411365
-12.477677	-5.90274	96.082314	-16.616154	17.112867	98.507072	32.51704	-10.406913	95.955986	35.866634	40.001915	100.007103	34.191837	14.797501	97.9815445	-67.424145	19.428233	99.0325995
-13.177405	-5.93105	94.897354	-16.423569	17.42905	98.110031	32.68951	-10.04956	94.869202	36.139393	40.197067	100.645996	34.4144515	15.0737535	97.757599	-67.2615895	19.7843465	98.462463
-13.611775	-5.979387	94.368103	-16.26144	17.798792	98.067039	32.841022	-9.635348	94.21299	36.325203	40.499435	101.059898	34.5831125	15.4320435	97.636444	-67.1059925	20.1655405	98.497634
-14.109834	-6.045256	94.18103	-16.13106	18.297194	98.109886	32.995518	-9.225902	94.026985	36.465858	40.895565	101.285622	34.730688	15.8348315	97.6563035	-66.992808	20.7595565	98.5634685
-14.6543	-6.251304	94.219986	-16.032614	18.688395	98.170296	33.092476	-8.933945	94.236771	36.5863	41.194057	101.255539	34.839388	16.130056	97.746155	-66.904616	21.246734	98.594437
-15.18203	-6.637807	94.435188	-15.992843	18.870256	98.178253	33.14241	-8.890408	94.555237	36.648968	41.283981	101.030746	34.895689	16.1967865	97.7929915	-66.881375	21.5437255	98.5635145
-15.826832	-7.211738	94.770721	-15.927044	18.734926	98.185913	33.150284	-9.100276	94.870735	36.700993	41.117153	100.577675	34.9256385	16.0084385	97.724205	-66.7797265	21.4614135	98.647621
-16.377483	-7.862411	95.260689	-15.828393	18.461317	98.20472	33.173813	-9.461737	95.282501	36.749817	40.823055	99.978729	34.961815	15.680659	97.630615	-66.618601	21.241975	98.778825
-17.238464	-8.893231	96.356239	-15.683277	17.961016	98.314682	33.286041	-10.09045	96.175697	36.801308	40.287365	99.002754	35.0436745	15.0984575	97.5892255	-66.4102285	20.8235745	99.0401385
-17.84351	-9.587846	97.150894	-15.618502	17.589767	98.441574	33.39801	-10.557241	96.813164	36.834095	39.908604	98.431557	35.1160525	14.6756815	97.6223605	-66.3530565	20.5038525	99.2607875
-18.376204	-10.272522	97.881592	-15.566296	17.263975	98.535683	33.431957	-10.977352	97.482124	36.829182	39.499935	97.958794	35.1305695	14.2612915	97.720459	-66.2631615	20.2666585	99.350907
-19.108961	-10.911358	98.529099	-15.546603	16.910057	98.598083	33.428471	-11.388599	98.08905	36.82859	39.085167	97.538147	35.1285305	13.848284	97.8135985	-66.2217365	19.97183	99.3825675
-19.677097	-11.494286	99.033821	-15.565387	16.600237	98.621902	33.400471	-11.752505	98.644753	36.833702	38.683033	97.188744	35.1170865	13.465264	97.9167485	-66.2478605	19.73521	99.3270555
-20.261499	-11.970307	99.540329	-15.554793	16.316681	98.65686	33.37722	-12.067705	99.171898	36.845272	38.335438	96.924126	35.111246	13.1338665	98.048012	-66.220832	19.4994955	99.265708
-20.858458	-12.313392	99.960625	-15.531866	16.094378	98.736725	33.360527	-12.324324	99.676491	36.885025	38.044174	96.814499	35.122776	12.859925	98.245495	-66.186508	19.328831	99.227955
-21.707035	-12.733994	100.317039	-15.497483	15.851574	98.884613	33.408783	-12.554253	100.27523	36.962616	37.827538	96.974258	35.1856995	12.6366425	98.624744	-66.1806655	19.0665055	99.144482
-22.308426	-12.864259	100.49485	-15.438156	15.79331	98.954475	33.511898	-12.611916	100.51104	37.003529	37.780743	97.049141	35.2577135	12.5844135	98.7800905	-66.1340255	19.0022065	99.1288595
-22.886599	-12.879374	100.672791	-15.328466	15.789801	99.016487	33.602413	-12.652034	100.70314	37.060585	37.78006	97.05069	35.331499	12.564013	98.876915	-65.988431	19.015589	99.156059
-23.38381	-12.799538	100.911903	-15.218287	15.795509	99.0961	33.710022	-12.730636	100.923813	37.13953	37.765873	96.981682	35.424776	12.5176185	98.9527475	-65.86135	19.0733995	99.2394525
-23.912992	-12.56548	101.227043	-15.171036	15.801127	99.15995	33.775776	-12.819166	101.211777	37.203194	37.700733	96.869377	35.489485	12.4407835	99.040577	-65.831557	19.1614705	99.279323
-24.428558	-12.262283	101.560852	-15.124234	15.712616	99.230965	33.833218	-12.979519	101.50647	37.230488	37.546017	96.641335	35.531853	12.283249	99.0739025	-65.780321	19.141983	99.3880275
-24.960363	-11.886786	101.788353	-15.124609	15.527155	99.271629	33.838688	-13.230901	101.708725	37.253487	37.258453	96.413254	35.5460875	12.013776	99.0609895	-65.7953055	19.040534	99.4822685
-25.704298	-11.136565	102.013824	-15.117596	15.107058	99.267723	33.802494	-13.729646	101.925186	37.26696	36.697418	96.042877	35.534727	11.483886	98.9840315	-65.769919	18.73023	99.5514145
-26.18716	-10.574337	102.020027	-15.104793	14.849821	99.264519	33.79208	-14.020382	101.988472	37.296268	36.380833	95.868225	35.544174	11.1802255	98.9283485	-65.75376	18.5194165	99.6006895
-26.60895	-9.855858	101.914276	-15.068549	14.629457	99.272087	33.829041	-14.231523	101.903442	37.309124	36.19091	95.767593	35.5690825	10.9796935	98.8355175	-65.7061805	18.2792205	99.7086565
-27.008892	-8.980885	101.759567	-15.009111	14.477483	99.276451	33.919361	-14.29912	101.778015	37.30336	36.153851	95.699219	35.6113605	10.9273655	98.738617	-65.6295825	18.0276005	99.814285
-27.319759	-8.008118	101.591408	-14.943552	14.420896	99.282547	34.039558	-14.26878	101.573051	37.3172	36.206127	95.693092	35.678379	10.9686735	98.6330715	-65.565483	17.8731185	99.9320225
-27.637428	-6.920174	101.284668	-14.827601	14.408895	99.299347	34.176857	-14.183971	101.351288	37.360348	36.350716	95.813683	35.7686025	11.0833725	98.5824855	-65.4238045	17.7344175	100.0162085
-27.93177	-5.71068	100.870476	-14.699547	14.420483	99.333313	34.325512	-14.070943	101.085114	37.468422	36.52916	96.082191	35.896967	11.2291085	98.5836525	-65.296061	17.6118575	100.0829735
-28.242489	-3.724827	100.021729	-14.476927	14.488043	99.25444	34.581059	-13.842198	100.487495	37.699432	36.895977	96.744415	36.1402455	11.5268895	98.615955	-65.0940995	17.4491965	99.892925
-28.390608	-2.331361	99.264488	-14.31434	14.593002	99.088715	34.766716	-13.617065	99.919212	37.889011	37.236904	97.266319	36.3278635	11.8099195	98.5927655	-64.9565435	17.3760845	99.5846645
-28.533775	-0.788553	98.361969	-14.105182	14.783242	98.801064	34.987946	-13.268487	99.207802	38.086407	37.645279	97.837006	36.5371765	12.188396	98.522404	-64.7475405	17.378088	99.079724
-28.671232	0.7906	97.392105	-13.898502	15.06879	98.384521	35.268463	-12.831005	98.374329	38.306423	38.129982	98.47953	36.787443	12.6494885	98.4269295	-64.584447	17.4880915	98.3421125
-28.715992	2.350367	96.203651	-13.639647	15.444451	97.864555	35.570671	-12.327242	97.484482	38.595753	38.678757	99.21228	37.083212	13.1757575	98.348381	-64.362506	17.7131445	97.380729
-28.783998	4.012667	94.96946	-13.356596	15.995457	97.215698	35.889946	-11.733191	96.533844	38.974121	39.243355	99.972458	37.4320335	13.755082	98.253151	-64.1452255	18.235832	96.178245
-28.778168	5.719218	93.72332	-13.011922	16.590115	96.505547	36.1824	-11.05056	95.629547	39.35585	39.766907	100.698662	37.769125	14.3581735	98.1641045	-63.792969	18.8220565	94.8469895
-28.883266	8.067365	92.119217	-12.435784	17.638205	95.460114	36.689522	-10.165253	94.386772	40.015137	40.468838	101.386238	38.3523295	15.1517925	97.886505	-63.2238975	20.1246175	93.033723
-28.93726	9.50181	91.403648	-12.011806	18.287363	94.942703	36.983082	-9.695504	93.77108	40.464001	40.836689	101.427971	38.7235415	15.5705925	97.5995255	-62.7471535	21.0041335	92.2858805
-29.109076	10.785212	91.051826	-11.65469	18.746498	94.526115	37.218727	-9.401515	93.425034	40.85524	41.079144	101.138184	39.0369835	15.8388145	97.281609	-62.3463635	21.6541815	91.770621
-29.334391	11.878325	90.931305	-11.385591	19.003874	94.283272	37.385517	-9.355186	93.303612	41.163055	41.130058	100.677124	39.274286	15.887436	96.990368	-62.045468	22.120312	91.576176
-29.692766	12.690447	91.088531	-11.17678	18.991339	94.215813	37.500568	-9.495268	93.305336	41.37257	41.031284	100.177086	39.436569	15.768008	96.741211	-61.790129	22.21467	91.690415
-30.011677	13.294106	91.546799	-11.036618	18.747047	94.36113	37.622768	-9.74732	93.363304	41.531105	40.849529	99.579117	39.5769365	15.5511045	96.4712105	-61.6501725	21.9429895	92.2510495
-30.368376	13.806224	92.246544	-10.890635	18.41947	94.695313	37.755974	-10.030464	93.462524	41.629421	40.620525	98.951942	39.6926975	15.2950305	96.207233	-61.4739675	21.5439095	93.183393
-31.045956	14.484805	93.643822	-10.716364	17.946066	95.471214	37.93158	-10.433191	93.615814	41.698318	40.27774	98.120399	39.814949	14.9222745	95.8681065	-61.247677	20.9698575	95.0743215
-31.496265	14.853886	94.688744	-10.590078	17.639212	96.125809	38.02607	-10.757244	93.909973	41.785042	40.045731	97.604774	39.905556	14.6442435	95.7573735	-61.085712	20.6341805	96.4942445
-31.89435	15.186922	95.7024	-10.49465	17.41363	96.78466	38.078819	-11.088114	94.300758	41.870895	39.773964	97.126228	39.974857	14.342925	95.713493	-60.964157	20.484335	97.855827
-32.23587	15.569485	96.573982	-10.430876	17.17765	97.34613	38.084751	-11.442245	94.65834	41.893177	39.45602	96.819534	39.988964	14.0068875	95.738937	-60.850716	20.3484125	98.953323
-32.625221	15.92813	97.182587	-10.408399	16.914194	97.721275	38.055725	-11.723128	94.937599	41.966881	39.185947	96.613426	40.011303	13.7314095	95.7755125	-60.828101	20.0969785	99.6670375
-32.975597	16.335804	97.515724	-10.385895	16.690126	97.970589	38.031551	-11.918371	95.097176	42.024906	39.008858	96.5466	40.0282285	13.5452435	95.821888	-60.8000185	19.8350085	100.11929
-33.28891	16.703875	97.880661	-10.357487	16.551464	98.185585	38.056885	-12.020111	95.088425	41.999973	38.907711	96.623871	40.028429	13.4438	95.856148	-60.743403	19.659128	100.515022
-33.668217	17.276827	98.550674	-10.280308	16.522598	98.593994	38.078144	-11.995169	95.068054	41.980167	38.928276	96.503052	40.0291555	13.4665535	95.785553	-60.5897715	19.5786425	101.402435
-33.782967	17.637474	99.118645	-10.228197	16.540157	98.959991	38.0695	-11.949528	95.118408	41.920177	38.966988	96.338043	39.9948385	13.50873	95.7282255	-60.4512325	19.571584	102.1917565
-33.856216	18.004414	99.706718	-10.230464	16.523876	99.360977	38.020107	-11.949189	95.250999	41.861935	38.944286	96.255127	39.941021	13.4975485	95.753063	-60.401949	19.5502035	102.968891
-33.908817	18.376326	100.27739	-10.288893	16.449005	99.755676	37.939438	-12.02765	95.431046	41.73497	38.888584	96.235626	39.837204	13.430467	95.833336	-60.41499	19.467543	103.678016
-33.875538	18.776957	100.802956	-10.401258	16.31988	100.159988	37.845512	-12.168778	95.62278	41.583961	38.768936	96.24865	39.7147365	13.300079	95.935715	-60.5172525	19.339681	104.384261
-33.84697	19.193628	101.194313	-10.604119	16.209538	100.510696	37.684013	-12.31858	95.937172	41.379971	38.617062	96.282684	39.531992	13.149241	96.109928	-60.74023	19.269835	104.911464
-33.790607	19.574749	101.412132	-10.877267	16.071922	100.758957	37.407955	-12.467062	96.416504	41.130047	38.453915	96.299385	39.269001	12.9934265	96.3579445	-61.023535	19.1504175	105.1599695
-33.715141	20.1551	101.277855	-11.369943	15.847699	100.848175	37.050358	-12.837109	97.148552	40.704868	38.094353	96.268013	38.877613	12.628622	96.7082825	-61.617499	19.066776	104.9880675
-33.577873	20.515085	100.914253	-11.697479	15.653163	100.74501	36.775021	-13.115497	97.695038	40.438686	37.834351	96.162704	38.6068535	12.359427	96.928871	-62.0018115	18.946899	104.561149
-33.293777	20.861126	100.497498	-11.979616	15.434034	100.579178	36.531467	-13.396694	98.205208	40.221218	37.515621	95.993614	38.3763425	12.0594635	97.099411	-62.3355745	18.8086045	104.058945
-32.982761	21.327427	100.123199	-12.181502	15.129688	100.432442	36.387913	-13.702745	98.642189	40.054165	37.16851	95.802849	38.221039	11.7328825	97.222519	-62.584043	18.5264935	103.642365
-32.519241	21.784103	99.727493	-12.316848	14.777253	100.284958	36.278324	-14.05353	99.019829	39.980953	36.817616	95.617989	38.1296385	11.382043	97.318909	-62.7633345	18.172463	103.251007
-32.119202	22.231112	99.353119	-12.394925	14.405293	100.139793	36.207829	-14.413301	99.303391	39.930241	36.43491	95.422462	38.069035	11.0108045	97.3629265	-62.858885	17.7997815	102.9166595
-31.593153	22.731033	98.935341	-12.449407	14.026361	99.971207	36.16209	-14.738834	99.56916	39.894001	36.076332	95.264832	38.0280455	10.668749	97.416996	-62.9268595	17.383973	102.525418
-30.630184	23.718075	98.391144	-12.500564	13.503271	99.766579	36.168598	-15.132893	99.808372	39.842171	35.667686	95.12661	38.0053845	10.2673965	97.467491	-63.0065125	16.7391455	102.065667
-30.019907	24.487463	98.155014	-12.539162	13.234735	99.68203	36.183323	-15.309581	99.872353	39.781384	35.514698	95.151314	37.9823535	10.1025585	97.5118335	-63.0606775	16.3669115	101.8522265
-29.337379	25.262222	97.954552	-12.617202	12.958044	99.619339	36.203209	-15.416859	99.821938	39.714149	35.47464	95.323265	37.958679	10.0288905	97.5726015	-63.193083	15.8871975	101.6660765
-28.567451	26.218513	97.836388	-12.724331	12.764139	99.54509	36.192142	-15.437855	99.629585	39.579575	35.525944	95.586891	37.8858585	10.0440445	97.608238	-63.3345205	15.4842335	101.481942
-27.904875	27.27207	97.816734	-12.826056	12.707593	99.510567	36.145012	-15.356442	99.351585	39.398666	35.648178	95.749435	37.771839	10.145868	97.55051	-63.423951	15.269318	101.470624
-27.067453	28.363068	97.800552	-12.911463	12.721155	99.491188	36.107357	-15.235297	99.109993	39.254345	35.81282	95.827919	37.680851	10.2887615	97.468956	-63.503777	15.1535485	101.51342
-26.283228	29.576763	97.88398	-13.020947	12.785986	99.437599	36.061954	-15.059217	98.797958	39.098434	36.03426	96.038818	37.580194	10.4875215	97.418388	-63.622088	15.0844505	101.45681
-24.964354	31.355682	98.070297	-13.174817	12.871734	99.254326	35.980053	-14.670036	98.001587	38.895473	36.530487	96.837906	37.437763	10.9302255	97.4197465	-63.787397	14.8132425	101.0889055
-24.078964	32.658844	98.381943	-13.279732	13.02861	99.094597	35.899155	-14.212502	97.300522	38.78289	36.983265	97.695122	37.3410225	11.3853815	97.497822	-63.9004865	14.6718385	100.691372
-23.096909	34.02475	98.875717	-13.397692	13.359645	99.014969	35.863201	-13.648577	96.499619	38.674118	37.527554	98.724075	37.2686595	11.9394885	97.611847	-64.0640435	14.7798015	100.418091
-22.187696	35.298744	99.500046	-13.542603	13.816229	98.985435	35.806732	-12.967332	95.920296	38.602169	38.105183	99.865814	37.2044505	12.5689255	97.893055	-64.2896565	15.0635325	100.077815
-21.235039	36.581543	100.213394	-13.717643	14.359694	98.988495	35.729214	-12.252453	95.494362	38.556801	38.71476	101.012802	37.1430075	13.2311535	98.253582	-64.5782935	15.4882345	99.723408
-20.21833	37.783157	100.944046	-13.936474	14.940736	98.970779	35.624207	-11.504045	95.106606	38.402115	39.341949	102.221069	37.013161	13.918952	98.6638375	-64.886109	15.96252	99.2777205
-19.362787	38.888557	101.651367	-14.210942	15.518919	98.963997	35.505222	-10.679548	94.752419	38.159733	39.930737	103.35791	36.8324775	14.6255945	99.0551645	-65.2543615	16.4122435	98.8728295
-17.998405	40.311508	102.69635	-14.549311	16.399391	99.062195	35.326912	-9.507311	94.443542	37.747326	40.815235	104.777977	36.537119	15.653962	99.6107595	-65.635741	17.14482	98.5136305
-17.045256	41.073444	103.262619	-14.733897	16.900398	99.207298	35.268913	-8.872143	94.437012	37.505814	41.27726	105.586395	36.3873635	16.2025585	100.0117035	-65.8551575	17.5982375	98.4028925
-16.198441	41.657154	103.813515	-14.87817	17.318995	99.436852	35.209576	-8.459108	94.596451	37.415749	41.046082	106.364532	36.3126625	16.293487	100.4804915	-66.0690025	18.344503	98.3932125
-15.300202	42.041294	104.300049	-14.949843	17.552689	99.694115	35.190434	-8.211734	94.882256	37.347054	41.221237	106.970772	36.268744	16.5047515	100.926514	-66.16843	18.6006265	98.461716
-14.413804	42.248051	104.738792	-15.007162	17.700281	99.981583	35.212517	-8.104495	95.180069	37.756313	41.73188	107.194557	36.484415	16.8136925	101.187313	-66.498739	18.5868695	98.775853
-13.54573	42.324047	104.990593	-15.032106	17.75729	100.226402	35.210083	-8.069062	95.545555	37.703289	41.725029	107.597115	36.456686	16.8279835	101.571335	-66.520898	18.6865965	98.881469
-12.739684	42.184647	105.187012	-15.107348	17.749926	100.486397	35.188248	-8.165119	95.986122	37.248211	41.278694	108.103539	36.2182295	16.5567875	102.0448305	-66.4329255	18.9430645	98.9279635
-11.646413	41.626671	105.296028	-15.246332	17.67268	100.978065	35.065464	-8.502469	96.788826	37.199242	41.144432	108.282349	36.132353	16.3209815	102.5355875	-66.625017	19.0243785	99.4205425
-10.964194	41.09671	105.203209	-15.388556	17.55493	101.256088	34.874943	-8.813945	97.402145	37.124706	40.938728	108.260902	35.9998245	16.0623915	102.8315235	-66.7769365	19.0474685	99.6806525
-10.317381	40.378277	105.101761	-15.580566	17.394144	101.542496	34.652172	-9.216963	98.073944	37.048656	40.713127	108.257965	35.850414	15.748082	103.1659545	-67.011546	19.040206	99.9190375
-9.68294	39.499931	105.022339	-15.796844	17.19565	101.789215	34.427307	-9.643747	98.731667	36.956142	40.981472	108.236374	35.6917245	15.6688625	103.4840205	-67.2854125	18.7224375	100.0944095
-9.224997	38.56488	104.904938	-15.95878	16.963215	101.97654	34.208099	-9.985728	99.269623	36.841236	40.750534	108.245316	35.5246675	15.382403	103.7574695	-67.4422275	18.544027	100.1956105
-8.801218	37.483509	104.70475	-16.141487	16.784328	102.083603	34.02528	-10.244348	99.65593	36.708141	40.569271	108.146248	35.3667105	15.1624615	103.901089	-67.6496845	18.4061945	100.266117
-8.378627	36.277519	104.425964	-16.283916	16.660564	102.135612	33.861988	-10.433026	99.941673	36.579323	40.472229	107.813057	35.2206555	15.0196015	103.877365	-67.7884875	18.3015265	100.393859
-7.804761	34.471535	103.684082	-16.428783	16.584581	102.118774	33.60828	-10.666104	100.264153	36.376453	40.364349	106.710457	34.9923665	14.8491225	103.487305	-67.8499325	18.3200395	100.750243
-7.480408	33.224861	102.923515	-16.481403	16.536718	102.037453	33.399929	-10.871017	100.495888	36.301186	40.299187	105.435852	34.8505575	14.714085	102.96587	-67.8133635	18.359351	101.109036
-7.186601	31.826731	102.204956	-16.586437	16.40947	101.910782	33.237606	-11.234987	100.680099	36.16563	40.081505	104.159966	34.701618	14.423259	102.4200325	-67.874492	18.395681	101.4015315
-6.936379	30.404005	101.590538	-16.667698	16.124954	101.7658	33.004787	-11.631911	100.954117	36.078571	39.705074	102.985069	34.541679	14.0365815	101.969593	-67.877075	18.2133265	101.562007
-6.768726	28.945702	101.050522	-16.779358	15.69127	101.557144	32.870998	-12.185036	101.018143	35.974754	39.256363	101.93708	34.422876	13.5356635	101.4776115	-67.981592	17.8468765	101.6366765
-6.601548	27.496222	100.514694	-16.924398	15.266617	101.316681	32.700169	-12.649369	100.986412	35.824238	38.806988	100.985695	34.2622035	13.0788095	100.9860535	-68.1109995	17.4544245	101.6473085
-6.424998	26.036676	100.024139	-17.046305	14.942508	101.063454	32.524284	-13.039138	100.891968	35.652725	38.392303	100.036224	34.0885045	12.6765825	100.464096	-68.1811145	17.2084335	101.662812
-6.172886	24.064381	99.445412	-17.230881	14.604223	100.690041	32.243279	-13.461381	100.800415	35.379467	37.885281	98.843941	33.811373	12.21195	99.822178	-68.273135	16.996496	101.557904
-6.08806	22.863785	99.21376	-17.377375	14.443504	100.507309	32.070759	-13.684284	100.834045	35.202675	37.608585	98.361702	33.636717	11.9621505	99.5978735	-68.391467	16.9248575	101.4167445
-5.99211	21.694393	99.109741	-17.566208	14.303387	100.406647	31.855276	-13.878184	100.92244	35.0368	37.348415	98.084106	33.446038	11.7351155	99.503273	-68.578454	16.8716585	101.310021
-5.906157	20.608391	99.144745	-17.77812	14.130452	100.371674	31.607924	-14.08965	101.040115	34.895023	37.125	98.010254	33.2514735	11.517675	99.5251845	-68.8077135	16.743229	101.2181635
-5.798156	19.622448	99.226173	-17.989246	14.00387	100.376892	31.385458	-14.262104	101.15271	34.725365	36.942501	98.079063	33.0554115	11.3401985	99.6158865	-69.0339035	16.6675415	101.1378975
-5.756093	18.732042	99.350235	-18.179821	13.910359	100.400818	31.161217	-14.381404	101.246223	34.575527	36.828243	98.220566	32.868372	11.2234195	99.7333945	-69.228014	16.5972985	101.0682415
-5.683143	17.927553	99.4561	-18.383286	13.873786	100.444267	30.958265	-14.470604	101.288483	34.422157	36.759777	98.348358	32.690211	11.1445865	99.8184205	-69.456783	16.6029855	101.0701135
-5.566765	16.815149	99.540604	-18.614248	13.910869	100.438629	30.728313	-14.528309	101.50074	34.199127	36.661423	98.327339	32.46372	11.066557	99.9140395	-69.692216	16.755181	100.9632185
-5.516368	16.191317	99.593994	-18.720358	13.900548	100.442268	30.582163	-14.641535	101.764366	34.083755	36.528786	98.159882	32.332959	10.9436255	99.962124	-69.773675	16.8574705	100.922412
-5.451376	15.618867	99.666519	-18.83934	13.775065	100.486946	30.440495	-14.85259	102.119934	33.999054	36.270866	97.93708	32.2197745	10.709138	100.028507	-69.8984545	16.840992	100.945385
-5.371056	15.119314	99.723557	-18.942564	13.523669	100.53978	30.283451	-15.157854	102.487373	33.922062	35.911873	97.75795	32.1027565	10.3770095	100.1226615	-69.9878845	16.6703285	100.9568985
-5.359814	14.722178	99.751587	-19.066338	13.225839	100.581825	30.121983	-15.496967	102.823326	33.836765	35.537926	97.639099	31.979374	10.0204795	100.2312125	-70.11205	16.4311985	100.9324375
-5.371509	14.448511	99.770897	-19.235561	12.959534	100.581787	29.963818	-15.78491	103.072891	33.694424	35.226345	97.532585	31.829121	9.7207175	100.302738	-70.300243	16.1983505	100.860836
-5.379642	14.279501	99.715385	-19.401323	12.721309	100.54258	29.787462	-15.977375	103.220055	33.521118	34.993488	97.397057	31.65429	9.5080565	100.308556	-70.456936	15.9345615	100.776604
-5.398717	14.057633	99.593559	-19.657793	12.505826	100.413986	29.537348	-16.133135	103.238319	33.205105	34.793682	97.177605	31.3712265	9.3302735	100.207962	-70.6868125	15.6813785	100.62001
-5.458614	14.036012	99.523117	-19.807989	12.405396	100.359833	29.400873	-16.170383	103.153931	33.01009	34.734779	97.088593	31.2054815	9.282198	100.121262	-70.8214595	15.528594	100.598404
-5.494017	14.101707	99.455978	-19.953186	12.355398	100.32357	29.277111	-16.206261	102.997879	32.877964	34.736229	97.130646	31.0775375	9.264984	100.0642625	-70.9839095	15.445812	100.5828775
-5.48442	14.37421	99.423607	-20.031563	12.332506	100.318573	29.174536	-16.206371	102.77401	32.793339	34.788761	97.291153	30.9839375	9.291195	100.0325815	-71.0470635	15.373817	100.6045645
-5.441512	14.788513	99.409721	-20.075668	12.350718	100.308205	29.112604	-16.142088	102.418648	32.712994	34.921444	97.590858	30.912799	9.389678	100.004753	-71.064135	15.311758	100.611657
-5.410955	15.356154	99.371613	-20.119421	12.446278	100.286591	29.11585	-15.977934	101.891983	32.625519	35.157181	98.058212	30.8706845	9.5896235	99.9750975	-71.1095265	15.3029325	100.5980845
-5.330833	16.084187	99.432159	-20.161549	12.635933	100.298759	29.129356	-15.728397	101.350845	32.565727	35.479935	98.601707	30.8475415	9.875769	99.976276	-71.1706395	15.396097	100.621242
-5.194835	17.316542	99.634041	-20.175119	13.125636	100.491043	29.198238	-15.287135	101.040375	32.556648	35.973568	99.2015	30.877443	10.3432165	100.1209375	-71.227681	15.9080555	100.8611485
-5.11116	18.205439	99.790649	-20.188564	13.42313	100.638672	29.184744	-15.084058	101.081757	32.569214	36.199497	99.397591	30.876979	10.5577195	100.239674	-71.254107	16.2885405	101.03767
-5.042397	19.020756	99.846878	-20.252708	13.585891	100.781509	29.063929	-14.949122	101.107391	32.532253	36.31786	99.414261	30.798091	10.684369	100.260826	-71.303507	16.487413	101.302192
-5.031361	19.825672	99.884903	-20.356604	13.625674	100.893341	28.909864	-14.899837	101.00235	32.420361	36.360847	99.464737	30.6651125	10.730505	100.2335435	-71.3783205	16.520843	101.5531385
-5.049347	20.701677	99.960312	-20.481562	13.606623	100.969673	28.740524	-14.857182	100.766609	32.292896	36.439484	99.632355	30.51671	10.791151	100.199482	-71.479834	16.422095	101.739864
-5.099267	21.667269	100.061455	-20.641842	13.616523	101.073494	28.550577	-14.767286	100.419655	32.138489	36.598465	99.851906	30.344533	10.9155895	100.1357805	-71.628217	16.3174565	102.0112075
-5.081529	22.698355	100.199463	-20.743496	13.758503	101.180359	28.408125	-14.536317	99.948555	31.995291	36.850403	100.08857	30.201708	11.157043	100.0185625	-71.6887	16.359963	102.3421555
-5.061226	24.28433	100.387611	-20.799927	14.148394	101.325813	28.327391	-14.014888	99.317314	31.804121	37.346447	100.312187	30.065756	11.6657795	99.8147505	-71.66561	16.6310085	102.8368755
-5.099929	25.332886	100.55249	-20.809374	14.399884	101.434372	28.325647	-13.667233	99.002617	31.718748	37.669529	100.46785	30.0221975	12.001148	99.7352335	-71.6409455	16.79862	103.1335105
-5.154624	26.357794	100.664352	-20.800785	14.61872	101.531265	28.332584	-13.372946	98.832207	31.666962	37.901966	100.676407	29.999773	12.26451	99.754307	-71.601343	16.97293	103.308223
-5.208931	27.398109	100.883522	-20.798775	14.778721	101.660873	28.34672	-13.157816	98.803886	31.646023	38.05315	101.00914	29.9963715	12.447667	99.906513	-71.5939215	17.109775	103.415233
-5.207748	28.377893	101.198784	-20.780922	14.887743	101.799133	28.353676	-12.98285	98.883759	31.685329	38.13031	101.43367	30.0195025	12.57373	100.1587145	-71.5813465	17.201756	103.4395515
-5.213861	29.341391	101.555099	-20.797413	14.969955	101.982094	28.363901	-12.843059	99.057579	31.713081	38.175938	101.987717	30.038491	12.6664395	100.522648	-71.633317	17.2734705	103.44154
-5.259988	30.180307	102.018883	-20.799969	15.072256	102.204239	28.375778	-12.714293	99.273361	31.719139	38.259438	102.684662	30.0474585	12.7725725	100.9790115	-71.6473965	17.3719395	103.4294665
-5.467976	31.44595	102.858177	-20.85676	15.33529	102.60862	28.385201	-12.428575	99.663078	31.662209	38.449684	104.030815	30.023705	13.0105545	101.8469465	-71.737225	17.6600255	103.3702935
-5.63711	32.281208	103.582169	-20.904102	15.527914	102.943192	28.337404	-12.15158	99.882973	31.677219	38.650658	105.061928	30.0073115	13.249539	102.4724505	-71.8155155	17.806289	103.4139335
-5.818234	33.071316	104.369186	-20.981276	15.823237	103.320038	28.296413	-11.812996	100.066849	31.677914	38.886909	106.136658	29.9871635	13.5369565	103.1017535	-71.9497155	18.1095175	103.5383225
-5.959948	33.800022	105.16378	-21.012177	16.154894	103.692139	28.2523	-11.414577	100.219276	31.671282	39.167511	107.155922	29.961791	13.876467	103.687599	-71.986145	18.433321	103.696679
-6.074547	34.475334	105.881676	-21.070129	16.635458	104.065117	28.24066	-10.965196	100.333199	31.738949	39.527882	107.993103	29.9898045	14.281343	104.163151	-72.1300625	18.989573	103.967083
-6.190543	35.052658	106.47094	-20.951481	17.074829	104.417847	28.21241	-10.51375	100.447289	32.269806	39.709293	108.392784	30.241108	14.5977715	104.4200365	-72.14407	19.5518865	104.4156575
-6.276823	35.529945	106.943008	-20.790052	17.518026	104.822731	28.351337	-10.176524	100.363503	32.477112	40.031097	108.729591	30.4142245	14.9272865	104.546547	-71.9943285	20.1087655	105.098915
-6.309492	35.945572	107.336273	-20.285093	18.03216	105.363014	28.601017	-9.746032	100.211739	32.638477	40.02948	108.890678	30.619747	15.141724	104.5512085	-71.189933	20.922596	106.1748195
-6.277264	36.035767	107.442711	-19.785936	18.262543	105.714264	28.900364	-9.605878	100.039581	33.100285	40.727684	108.491203	31.0003245	15.560903	104.265392	-70.5721965	20.964183	107.163136
-6.225989	36.016327	107.460281	-19.239908	18.358374	106.06369	29.292133	-9.655798	99.920616	33.674873	40.581505	108.077499	31.483503	15.4628535	103.9990575	-69.963319	21.2538945	108.1283225
-6.214298	35.82539	107.462906	-18.73295	18.404758	106.405464	29.556152	-9.729834	100.030373	34.194675	40.905796	107.56369	31.8754135	15.587981	103.7970315	-69.3413135	21.221535	109.0138965
-6.144389	35.52895	107.491959	-18.326292	18.31826	106.767906	29.824013	-10.00161	100.181427	34.666176	40.787441	107.11882	32.2450945	15.3929155	103.6501235	-68.8976785	21.2436045	109.8856885
-6.042538	35.101288	107.494507	-18.071255	18.264067	107.091179	29.910633	-10.295454	100.449463	34.992481	40.604111	106.724564	32.451557	15.1543285	103.5870135	-68.594067	21.3738055	110.5953445
-5.928838	34.635555	107.469391	-17.942373	18.152094	107.380005	29.922241	-10.552062	100.72467	35.153706	40.400505	106.350494	32.5379735	14.9242215	103.537582	-68.4227195	21.3799665	111.222428
-5.710935	33.80661	107.387115	-17.931541	18.001577	107.70726	29.786098	-10.840708	101.078018	35.166965	40.1511	105.871666	32.4765315	14.655196	103.474842	-68.3396135	21.347958	111.939678
-5.45188	33.2327	107.296455	-17.970034	17.969501	107.884941	29.678001	-10.960237	101.315163	35.088139	40.072105	105.613266	32.38307	14.555934	103.4642145	-68.323138	21.383068	112.3056675
-5.152548	32.710876	107.23748	-18.039511	17.957834	108.028091	29.572729	-11.028023	101.525093	35.024845	40.03463	105.424294	32.298787	14.5033035	103.4746935	-68.377809	21.4123645	112.5814885
-4.779228	32.108337	107.159149	-18.124249	17.955511	108.138702	29.467804	-11.077599	101.733849	34.962616	39.982189	105.306625	32.21521	14.452295	103.520237	-68.463708	21.458727	112.757167
-4.328596	31.54014	107.063202	-18.185726	17.962997	108.140923	29.373976	-11.12652	101.928223	34.930752	39.924515	105.26812	32.152364	14.3989975	103.5981715	-68.523816	21.5269965	112.6836745
-3.75571	30.96801	106.957542	-18.237673	17.96257	108.126007	29.326138	-11.171575	102.041901	34.901718	39.884041	105.308113	32.113928	14.356233	103.675007	-68.589274	21.568907	112.577007
-3.095062	30.349272	106.888878	-18.258308	17.984997	108.113686	29.281628	-11.177993	102.200317	34.910816	39.842026	105.407227	32.096222	14.3320165	103.803772	-68.612838	21.6379775	112.4236
-1.967151	29.493771	106.915985	-18.255644	18.046713	108.144356	29.347128	-11.183119	102.51329	34.991756	39.81839	105.805992	32.169442	14.3176355	104.159641	-68.68073	21.7757905	112.129071
-1.173374	28.922117	106.969498	-18.203886	18.128796	108.140793	29.471361	-11.134497	102.890274	35.037148	39.785526	106.319572	32.2542545	14.3255145	104.604923	-68.6620265	21.9320775	111.676663
-0.246393	28.359879	107.06794	-18.174355	18.202557	108.098663	29.634291	-11.062252	103.362343	35.07555	39.772636	107.008995	32.3549205	14.355192	105.185669	-68.7036305	22.049922	111.011657
0.710354	27.788031	107.258102	-18.212406	18.319859	108.072807	29.770037	-10.981943	103.991638	35.194389	39.829094	107.756508	32.482213	14.4235755	105.874073	-68.907025	22.2161425	110.271541
1.712054	27.253994	107.544983	-18.170517	18.429766	108.119987	29.970285	-10.882476	104.752029	35.37735	39.934246	108.662834	32.6738175	14.525885	106.7074315	-69.0148515	22.333647	109.5325425
2.706669	26.70413	108.023308	-18.136473	18.576645	108.208168	30.290339	-10.762741	105.700874	35.659184	40.122013	109.881378	32.9747615	14.679636	107.791126	-69.2477075	22.473654	108.62521
3.799586	26.118422	108.622383	-18.077129	18.659946	108.255661	30.664795	-10.604408	106.735718	36.056068	40.296364	111.267403	33.3604315	14.845978	109.0015605	-69.5146895	22.473914	107.5097615
5.385538	25.373734	109.744598	-17.857435	18.892244	108.547424	31.35367	-10.321768	108.251991	36.742081	40.625626	113.343491	34.0478755	15.151929	110.797741	-69.7627455	22.632559	106.297107
6.418426	24.834881	110.523651	-17.580534	19.100782	109.000107	31.839348	-10.129811	109.15303	37.224537	40.901428	114.493813	34.5319425	15.3858085	111.8234215	-69.6930105	22.8157555	106.1767925
7.516319	24.364111	111.316216	-17.221586	19.354748	109.517357	32.302345	-9.943099	109.985794	37.761696	41.172871	115.420822	35.0320205	15.614886	112.703308	-69.4751925	23.09461	106.331406
8.546343	23.73798	112.105194	-16.85853	19.604532	110.056267	32.761581	-9.720467	110.654366	38.296944	41.458992	116.311478	35.5292625	15.8692625	113.482922	-69.2463225	23.3398015	106.629612
9.500321	23.189428	112.812546	-16.518957	19.859591	110.51432	33.11808	-9.384238	111.237122	38.757103	41.759876	117.155144	35.9375915	16.187819	114.196133	-68.9755055	23.531363	106.832507
10.403502	22.645063	113.35939	-16.21365	20.154707	110.876045	33.50349	-9.116373	111.536407	39.162254	42.064129	117.883095	36.332872	16.473878	114.709751	-68.760172	23.835536	107.042339
11.290669	22.127832	113.712921	-15.956858	20.503769	111.185074	33.857464	-8.73398	111.605957	39.517677	42.426025	118.484543	36.6875705	16.8460225	115.04525	-68.6012865	24.1615155	107.324898
12.541136	21.220007	113.972961	-15.4982	21.092274	111.459541	34.368275	-8.038704	111.447693	40.029621	43.005795	119.06189	37.198948	17.4835455	115.2547915	-68.195348	24.7010025	107.6642905
13.312848	20.588808	113.980469	-15.116906	21.471912	111.525093	34.69799	-7.565733	111.222115	40.357571	43.352978	119.311569	37.5277805	17.8936225	115.266842	-67.7615925	25.0502015	107.783344
14.042427	19.899307	113.879646	-14.767064	21.844559	111.589767	35.047749	-7.120687	110.987564	40.701389	43.695156	119.453407	37.874569	18.2872345	115.2204855	-67.408697	25.4018835	107.9590485
14.761936	19.134674	113.729988	-14.339701	22.188089	111.630013	35.467892	-6.760297	110.780548	41.06356	43.988426	119.561005	38.265726	18.6140645	115.1707765	-66.945128	25.7621135	108.0892495
15.421121	18.202177	113.596138	-13.918127	22.465586	111.663773	35.901924	-6.437063	110.742966	41.450466	44.235332	119.695915	38.676195	18.8991345	115.2194405	-66.512449	26.0320375	108.1081055
16.050104	17.22337	113.528717	-13.485904	22.658083	111.675644	36.322708	-6.146607	110.915688	41.863865	44.460587	119.854179	39.0932865	19.15699	115.3849335	-66.0650945	26.159176	107.9663545
16.633787	16.137236	113.458359	-13.079341	22.834835	111.619164	36.828388	-6.033175	111.080078	42.255074	44.610149	119.994926	39.541731	19.288487	115.537502	-65.700413	26.381183	107.700826
17.325747	14.225711	113.329926	-12.544436	22.899937	111.413658	37.447693	-5.946915	111.43457	42.773338	44.742611	119.996056	40.1105155	19.397848	115.715313	-65.1993875	26.402026	107.112003
17.740625	12.86313	113.036934	-12.214379	22.851585	111.079475	37.77412	-5.931298	111.63652	43.011841	44.773918	119.735252	40.3929805	19.42131	115.685886	-64.8217385	26.28186	106.473064
18.114649	11.451629	112.669052	-11.928554	22.785032	110.527214	38.077362	-5.940292	111.828682	43.181683	44.819595	119.34713	40.6295225	19.4396515	115.587906	-64.4866305	26.1304125	105.466522
18.347443	9.898296	112.34478	-11.663138	22.655336	109.794411	38.338078	-6.015296	112.099251	43.290817	44.835289	118.868591	40.8144475	19.4099965	115.483921	-64.1407235	25.9006755	104.104901
18.532379	8.264839	112.013748	-11.477509	22.466139	108.998169	38.556488	-6.142227	112.417854	43.348263	44.778046	118.268295	40.9523755	19.3179095	115.3430745	-63.9073935	25.6143685	102.6532635
18.643158	6.648038	111.678169	-11.264478	22.240997	108.154694	38.743946	-6.294966	112.718811	43.428123	44.676243	117.533493	41.0860345	19.1906385	115.126152	-63.6149905	25.2913555	101.183236
18.65172	4.912599	111.395279	-11.008295	21.956274	107.304955	38.91539	-6.465607	113.050911	43.52058	44.54937	116.612335	41.217985	19.0418815	114.831623	-63.234575	24.8706665	99.778287
18.567619	2.300593	110.980736	-10.491508	21.468538	106.161179	39.218319	-6.738938	113.570381	43.788986	44.237061	114.832306	41.5036525	18.7490615	114.2013435	-62.4866685	24.1880145	98.1210145
18.359125	0.595812	110.905769	-10.075465	21.061165	105.535141	39.422478	-6.974345	113.788963	44.047222	43.937252	113.669518	41.73485	18.4814535	113.7292405	-61.88578	23.6408765	97.3410415
18.105183	-1.17599	110.886292	-9.697065	20.573626	104.988792	39.688034	-7.25476	114.072052	44.282402	43.61541	112.646675	41.985218	18.180325	113.3593635	-61.379348	22.966927	96.6182205
17.692003	-2.755046	111.073265	-9.392012	20.132368	104.594765	39.965744	-7.500471	114.511581	44.477089	43.32732	111.798141	42.2214165	17.9134245	113.154861	-61.0054405	22.3513115	96.034669
17.124935	-4.363293	111.377991	-9.187242	19.636089	104.301216	40.18079	-7.744112	114.922653	44.632423	43.054298	111.217186	42.4066065	17.655093	113.0699195	-60.7810905	21.617085	95.5325125
16.44948	-5.885616	111.610184	-9.051745	19.167095	104.065979	40.335175	-7.964201	115.252831	44.707603	42.788158	110.76857	42.521389	17.4119785	113.0107005	-60.624879	20.9222115	95.1212575
15.672339	-7.269235	111.81234	-8.964873	18.794828	103.833702	40.436699	-8.130586	115.564087	44.737854	42.559784	110.227219	42.5872765	17.214599	112.895653	-60.5170225	20.375057	94.771751
14.268775	-9.083065	111.966492	-8.810275	18.338234	103.534462	40.546883	-8.377117	115.760376	44.807671	42.220409	109.394562	42.677277	16.921646	112.577469	-60.297827	19.754822	94.491455
13.231368	-10.194334	111.957253	-8.699574	18.063187	103.38308	40.620728	-8.543725	115.821587	44.904316	41.995235	108.861473	42.762522	16.725755	112.34153	-60.16167	19.400619	94.42463
12.093993	-11.152263	111.835945	-8.551035	17.822084	103.24353	40.735516	-8.673009	115.759956	44.991798	41.819115	108.402122	42.863657	16.573053	112.081039	-59.965727	19.071115	94.406021
10.908966	-12.030608	111.522766	-8.39391	17.607418	103.131996	40.91209	-8.789619	115.541878	45.052666	41.710136	108.093788	42.982378	16.4602585	111.817833	-59.770198	18.7545775	94.446159
9.590429	-12.763691	111.172066	-8.195284	17.428545	103.027786	41.144714	-8.802147	115.362808	45.148911	41.659225	107.81488	43.1468125	16.428539	111.588844	-59.5373805	18.428551	94.466728
8.178629	-13.34523	110.874649	-7.966754	17.334208	102.97097	42.071472	-8.819551	114.929306	45.259281	41.658558	107.53006	43.6653765	16.4195035	111.229683	-59.5988845	18.2489125	94.712257
6.679739	-13.849577	110.540703	-7.727829	17.207632	102.967087	41.732109	-8.843827	114.935349	45.362358	41.688145	107.281364	43.5472335	16.422159	111.1083565	-59.0028915	17.993105	94.8258175
4.223935	-14.3562	110.028877	-7.38441	16.990938	103.008423	42.183708	-8.922809	114.678726	45.598629	41.645916	106.886505	43.8911685	16.3615535	110.7826155	-58.6599885	17.6203225	95.2342305
2.456775	-14.593077	109.565353	-7.15964	16.798098	103.051056	42.471741	-9.010395	114.390221	45.735443	41.602222	106.631042	44.103592	16.2959135	110.5106315	-58.422872	17.3002825	95.5914805
0.643183	-14.707008	108.957146	-6.949801	16.60183	103.082108	43.306641	-9.140842	113.706993	45.816483	41.580208	106.435158	44.561562	16.219683	110.0710755	-58.461164	16.983977	96.0931405
-1.321337	-14.732483	108.304428	-6.782769	16.459291	103.156723	43.035412	-9.153079	113.381706	45.87257	41.61552	106.289635	44.453991	16.2312205	109.8356705	-58.019529	16.6873615	96.4777755
-3.348587	-14.65411	107.691765	-6.674115	16.417231	103.26992	43.360573	-9.161213	112.722847	45.870995	41.762825	106.149063	44.615784	16.300806	109.435955	-57.964014	16.533656	97.103885
-5.523983	-14.418739	107.255531	-6.600033	16.466356	103.434792	43.701954	-9.115119	111.851059	45.837879	41.93816	105.805191	44.7699165	16.4115205	108.828125	-57.9699825	16.5211915	98.041459
-7.842772	-14.050799	106.989929	-6.566263	16.603569	103.601814	43.980156	-9.000446	110.838066	45.757374	42.093597	105.008888	44.868765	16.5465755	107.923477	-58.001291	16.6605625	99.280151
-11.388453	-13.302651	106.877693	-6.474061	16.859806	103.69812	44.253643	-8.872441	108.604362	45.53603	42.162495	102.421928	44.8948365	16.645027	105.513145	-57.8429585	17.074585	101.883095
-13.754193	-12.679343	107.044029	-6.361866	17.000685	103.676483	44.299088	-8.755539	106.767067	45.229736	42.219143	100.251244	44.764412	16.731802	103.5091555	-57.488144	17.269568	103.8438105
-16.206182	-12.001431	107.405807	-6.261055	17.057184	103.767548	44.280849	-8.749626	104.935059	44.904041	42.276768	98.243553	44.592445	16.763571	101.589306	-57.114555	17.350797	105.94579
-18.523073	-11.238854	107.875267	-6.207298	17.047413	103.942337	44.125458	-8.802743	103.268623	44.573681	42.244644	96.584732	44.3495695	16.7209505	99.9266775	-56.7641655	17.3738755	107.9579965
-20.907692	-10.411603	108.402298	-6.215783	16.942287	104.145142	43.908581	-8.834258	101.597336	44.154404	42.233067	95.187416	44.0314925	16.6994045	98.392376	-56.4630585	17.1851695	109.897908
-23.176121	-9.529395	108.85804	-6.259134	16.868986	104.294273	43.656456	-8.793909	99.78804	43.633377	42.367516	93.964371	43.6449165	16.7868035	96.8762055	-56.1631845	16.9511685	111.7123405
-25.321453	-8.612263	109.202156	-6.335346	16.82571	104.345955	43.358425	-8.613511	97.809715	43.030315	42.649406	92.8685	43.19437	17.0179475	95.3391075	-55.865062	16.6334725	113.3528025
-28.478945	-7.115143	109.469643	-6.589858	16.862947	104.173279	42.682049	-8.139204	94.909042	42.108452	43.191467	91.509186	42.3952505	17.5261315	93.209114	-55.5749665	16.1997625	115.137444
-30.470341	-6.040578	109.41597	-6.902638	17.048315	103.864731	42.224266	-7.852829	93.287537	41.574081	43.592728	90.831528	41.8991735	17.8699495	92.0595325	-55.7044495	16.2266805	115.6699295
-32.353943	-4.899162	109.143814	-7.33503	17.193859	103.351089	41.669189	-7.49919	91.894356	41.086597	43.945026	90.207764	41.377893	18.222918	91.05106	-56.047953	16.1648	115.651118
-34.040199	-4.006112	108.767227	-7.773765	17.525314	102.706078	41.118874	-7.267032	90.687515	40.634037	44.219498	89.515953	40.8764555	18.476233	90.101734	-56.4239855	16.574395	115.310422
-35.81308	-2.536311	108.247208	-8.291896	17.731161	102.050331	40.568657	-7.127851	89.67997	40.210411	44.388016	88.811638	40.389534	18.6300825	89.245804	-56.973326	16.8322395	114.854858
-37.246891	-1.345829	107.975342	-8.764211	17.909643	101.494431	40.032955	-7.101533	88.781441	39.791454	44.468418	88.044235	39.9122045	18.6834425	88.412838	-57.4406265	17.1358435	114.576024
-38.523285	-0.25582	107.820801	-9.177982	17.924801	101.004234	39.504055	-7.183231	87.962585	39.360775	44.40036	87.304909	39.432415	18.6085645	87.633747	-57.788379	17.2410375	114.374721
-40.007069	1.418004	107.590141	-9.759727	17.733597	100.443199	38.823597	-7.469349	87.079117	38.885307	44.158764	86.462982	38.854452	18.3447075	86.7710495	-58.373906	17.1224865	114.1153485
-40.780872	2.516485	107.406677	-10.075459	17.621767	100.07	38.437263	-7.680041	86.508926	38.606926	43.968781	85.978317	38.5220945	18.14437	86.2436215	-58.6730125	17.099164	113.8963785
-41.399517	3.623092	107.100975	-10.40796	17.624683	99.693619	38.001297	-7.801334	85.94062	38.330341	43.861603	85.557274	38.165819	18.0301345	85.748947	-58.981739	17.2192315	113.638291
-41.906593	4.820702	106.752991	-10.735412	17.693024	99.388634	37.553822	-7.822107	85.436836	38.07539	43.87429	85.288582	37.814606	18.0260915	85.362709	-59.28543	17.3599565	113.414559
-42.201061	6.043888	106.3508	-11.079787	17.95311	99.148636	37.139679	-7.694001	85.000839	37.807491	44.0084	85.190254	37.473585	18.1571995	85.0955465	-59.633159	17.7490205	113.2017255
-42.303585	7.278347	105.702881	-11.44754	18.205942	98.796745	36.766171	-7.499549	84.649025	37.604378	44.233631	85.224609	37.1852745	18.367041	84.936817	-60.0803545	18.044843	112.656673
-42.438663	8.518582	104.555916	-11.872634	18.435301	98.231003	36.482113	-7.290419	84.383484	37.477684	44.445148	85.44738	36.9798985	18.5773645	84.915432	-60.7251665	18.2932375	111.546574
-42.5191	10.319204	101.965881	-12.639091	18.546227	96.860771	36.163963	-7.073782	83.902901	37.312344	44.680759	85.956139	36.7381535	18.8034885	84.92952	-62.0163355	18.2889655	108.792022
-42.371185	11.493391	100.088356	-13.130835	18.597677	95.745209	35.903339	-6.933487	83.449738	37.151997	44.751423	86.047745	36.527668	18.908968	84.7487415	-62.789338	18.286386	106.7416765
-42.078342	12.655399	98.227325	-13.576421	18.673313	94.557404	35.711308	-6.898448	83.038918	36.989189	44.790588	85.909584	36.3502485	18.94607	84.474251	-63.5030905	18.400556	104.640557
-41.709805	13.846853	96.288025	-13.89646	18.739189	93.249115	35.610325	-6.982401	82.667221	36.928326	44.733246	85.63073	36.2693255	18.8754225	84.1489755	-64.0622455	18.6029555	102.3492545
-41.16925	15.002355	94.375862	-14.018663	18.671551	91.893127	35.565979	-7.180856	82.277557	36.990685	44.548641	85.222351	36.278332	18.6838925	83.749954	-64.315658	18.6592095	100.0363
-40.491875	16.083504	92.445114	-14.061068	18.612814	90.532005	35.671043	-7.438458	82.096176	37.18568	44.248318	84.872498	36.4283615	18.40493	83.484337	-64.5504975	18.820698	97.579673
-39.689247	17.157618	90.758102	-13.953032	18.518568	89.377251	35.900723	-7.744201	82.186852	37.454163	43.963963	84.540787	36.677443	18.109881	83.3638195	-64.583507	18.927255	95.3906825
-38.369595	18.677458	88.625839	-13.662225	18.173035	88.027672	36.339275	-8.295341	82.803604	37.919823	43.462242	84.288857	37.129549	17.5834505	83.5462305	-64.453999	18.7626195	92.5091135
-37.427521	19.644144	87.181175	-13.520447	17.859766	87.196808	36.598827	-8.681599	83.504364	38.218117	43.03265	84.333427	37.408472	17.1755255	83.9188955	-64.449366	18.5440065	90.4747205
-36.528164	20.640558	85.79393	-13.359308	17.510168	86.398682	36.804165	-9.131743	84.151291	38.483303	42.56179	84.353157	37.643734	16.7150235	84.252224	-64.36235	18.3053125	88.54514
-35.563778	21.615631	84.795853	-13.15638	17.15266	85.769371	36.986629	-9.612488	84.474152	38.703911	42.133732	84.287529	37.84527	16.260622	84.3808405	-64.15803	18.044698	87.1579015
-34.620113	22.633898	84.424355	-12.952119	16.802895	85.513046	37.053097	-9.997925	84.578873	38.903126	41.707985	84.031479	37.9781115	15.85503	84.305176	-63.8823495	17.75076	86.720916
-33.713013	23.735376	84.68943	-12.725014	16.49962	85.661087	37.089275	-10.299086	84.418747	39.06036	41.261211	83.662498	38.0748175	15.4810625	84.0406225	-63.5248455	17.5181775	87.2815515
-32.842915	24.86953	85.36882	-12.559024	16.2712	86.070358	37.029209	-10.528291	84.13121	39.074848	40.925995	83.308228	38.0520285	15.198852	83.719719	-63.1700765	17.343548	88.420997
-31.555807	26.700405	86.790138	-12.507754	16.060375	86.990387	36.717422	-10.742546	83.677551	38.926731	40.611069	83.086754	37.8220765	14.9342615	83.3821525	-62.8375845	17.1864885	90.5986215
-30.818272	28.026253	88.001068	-12.596861	15.974012	87.823013	36.404198	-10.832581	83.641907	38.751965	40.475227	83.389015	37.5780815	14.821323	83.515461	-62.7718035	17.126701	92.130565
-29.842043	29.301786	89.23217	-12.797576	15.956363	88.838158	36.059132	-10.830393	83.947708	38.56612	40.462872	84.186913	37.312626	14.8162395	84.0673105	-62.907778	17.0964865	93.6090055
-28.976112	30.638769	90.541832	-13.094905	16.051172	89.94313	35.727928	-10.695006	84.446289	38.351353	40.608715	85.412483	37.0396405	14.9568545	84.929386	-63.2294505	17.1454895	94.956874
-28.210999	32.063076	91.86187	-13.470922	16.249687	91.025383	35.388393	-10.391545	85.066429	38.047421	40.900169	86.883423	36.717907	15.254312	85.974926	-63.659751	17.245062	96.07584
-27.192274	33.390236	93.006454	-13.884722	16.497269	92.051094	35.058411	-10.023034	85.871796	37.70853	41.22813	88.470474	36.3834705	15.602548	87.171135	-64.1529145	17.39199	96.931053
-26.405132	34.858055	94.118263	-14.297001	16.778746	93.012917	34.731464	-9.735654	86.843018	37.423241	41.492565	90.102722	36.0773525	15.8784555	88.47287	-64.6713545	17.6790365	97.552964
-24.822044	36.754139	95.54422	-14.858517	17.116632	94.269356	34.230888	-9.446012	88.272766	37.100254	41.748581	92.433487	35.665571	16.1512845	90.3531265	-65.382605	18.0819795	98.1855855
-23.704794	38.011761	96.487381	-15.129304	17.283072	95.032433	33.984005	-9.264832	89.169266	36.949787	41.870647	93.855377	35.466896	16.3029075	91.5123215	-65.725504	18.2632365	98.5525445
-22.692276	39.168617	97.400787	-15.340464	17.469002	95.722023	33.83276	-9.060266	90.013023	36.76862	42.020355	95.240967	35.30069	16.4800445	92.626995	-65.981618	18.4579595	98.817051
-21.525768	40.304298	98.333534	-15.496214	17.583044	96.374039	33.746685	-8.826031	90.791588	36.663319	42.171295	96.645531	35.205002	16.672632	93.7185595	-66.19743	18.493456	99.0295185
-20.510887	41.40926	99.347099	-15.622764	17.653046	96.924095	33.744938	-8.591218	91.470123	36.582821	42.337601	98.124146	35.1638795	16.8731915	94.7971345	-66.4094075	18.4329005	99.0510555
-19.33884	42.337368	100.191292	-15.712145	17.743549	97.319786	33.757935	-8.280791	92.025017	36.460873	42.491947	99.596642	35.109404	17.105578	95.8108295	-66.533694	18.38152	98.8287425
-18.254303	43.236187	101.024902	-15.81413	17.904919	97.646355	33.797283	-7.963433	92.582405	36.41169	42.70306	100.83963	35.1044865	17.3698135	96.7110175	-66.7327465	18.4400245	98.5816925
-16.616522	44.5042	102.011093	-15.882504	18.342318	98.087326	33.854382	-7.402099	93.402199	36.292763	43.129833	102.429619	35.0735725	17.863867	97.915909	-66.8385805	18.820769	98.258743
-15.518902	45.300682	102.533791	-15.933871	18.734592	98.396339	33.882244	-6.976044	94.072121	36.202995	43.47694	103.268196	35.0426195	18.250448	98.6701585	-66.9103615	19.218736	98.1225195
-14.487735	46.017845	103.010605	-16.001152	19.098957	98.793137	33.929935	-6.601333	94.956902	36.134384	43.883018	104.026733	35.0321595	18.6408425	99.4918175	-67.0344635	19.5570715	98.0944565
-13.464991	46.622562	103.484871	-16.041571	19.478771	99.279037	34.01825	-6.195082	95.900902	35.988106	44.289467	104.773926	35.003178	19.0471925	100.337414	-67.08632	19.9103495	98.22066
-12.52337	47.052048	103.99749	-16.11937	19.782074	99.831078	34.086842	-5.812382	96.840271	35.831417	44.631969	105.481949	34.9591295	19.4097935	101.16111	-67.1978695	20.1543545	98.501046
-11.639864	47.388302	104.612183	-16.191452	19.994753	100.428535	34.160294	-5.540936	97.647652	35.693256	44.929947	106.182137	34.926775	19.6945055	101.9148945	-67.309679	20.2950005	98.9421755
-10.796603	47.625019	105.282829	-16.283232	20.125523	100.991486	34.190792	-5.299453	98.325005	35.538246	45.152645	106.911018	34.864519	19.926596	102.6180115	-67.430983	20.32445	99.3649605
-9.624015	47.77874	106.309082	-16.441895	20.349976	101.749329	34.228878	-4.903165	99.169113	35.32629	45.425598	108.123222	34.777584	20.2612165	103.6461675	-67.661374	20.4387355	99.8524905
-8.870889	47.745434	106.995949	-16.591888	20.571051	102.213303	34.25983	-4.604018	99.688652	35.173347	45.663486	108.9813	34.7165885	20.529734	104.334976	-67.9003645	20.612368	100.09163
-8.165903	47.678436	107.594147	-16.738285	20.90093	102.687599	34.254974	-4.282391	100.194977	35.033405	45.950241	109.760162	34.6441895	20.833925	104.9775695	-68.1207595	20.967935	100.3976285
-7.490732	47.544407	108.046326	-16.865101	21.26235	103.234795	34.131725	-3.972191	100.702271	34.900364	46.236813	110.317375	34.5160445	21.132311	105.509823	-68.2462465	21.392389	100.959767
-6.846717	47.343781	108.434807	-17.053669	21.743641	103.778923	33.960949	-3.712476	101.248634	34.797874	46.549519	110.694542	34.3794115	21.4185215	105.971588	-68.4867495	22.0687605	101.586258
-6.246392	47.041515	108.778503	-17.210854	22.141878	104.469444	33.769154	-3.519204	101.805176	34.74239	46.804718	110.946205	34.255772	21.642757	106.3756905	-68.67748	22.640999	102.5631975
-5.598452	46.563347	109.204575	-17.386219	22.44165	105.13842	33.56319	-3.437309	102.273369	34.693878	46.954231	111.210884	34.128534	21.758461	106.7421265	-68.900972	23.124839	103.5347135
-4.653173	45.593548	109.870544	-17.617403	22.648529	106.179474	33.213737	-3.508538	102.941772	34.675697	46.956009	111.637375	33.944717	21.7237355	107.2895735	-69.179523	23.5733225	105.0693745
-4.109097	44.849716	110.263	-17.724319	22.745415	106.817863	32.975368	-3.600046	103.412102	34.664066	46.909111	111.880089	33.819717	21.6545325	107.6460955	-69.268355	23.8362975	105.9896305
-3.528748	44.07814	110.505318	-17.840765	22.864788	107.385765	32.78381	-3.707312	103.906181	34.647739	46.894966	112.047791	33.7157745	21.593827	107.976986	-69.3973045	24.135749	106.794544
-2.923582	43.170536	110.600685	-17.917711	23.001417	107.90802	32.61079	-3.78033	104.422905	34.623341	46.921425	112.179146	33.6170655	21.5705475	108.3010255	-69.4524875	24.4322865	107.5150145
-2.304039	42.180885	110.544609	-17.93013	23.118977	108.350441	32.503807	-3.917953	104.901039	34.750774	46.889076	111.930023	33.6272905	21.4855615	108.415531	-69.4875505	24.7523925	108.285351
-1.681516	41.172867	110.35688	-17.865234	23.168016	108.678261	32.452606	-4.129195	105.291656	34.865726	46.812729	111.533714	33.659166	21.341767	108.412685	-69.389634	24.994265	108.943837
-1.033801	40.108368	110.033035	-17.833076	23.171103	108.85775	32.334465	-4.33657	105.724548	34.983498	46.677311	110.976768	33.6589815	21.1703705	108.350658	-69.3251335	25.1718355	109.364842
-0.070614	38.283684	109.468567	-17.815041	23.012897	108.949982	32.227127	-4.771875	106.05558	34.999821	46.385223	110.07373	33.613474	20.806674	108.064655	-69.243556	25.21912	109.835309
0.548952	37.086018	109.128258	-17.898857	22.872931	108.936691	32.102512	-4.995088	106.255661	34.908806	46.189392	109.572235	33.505659	20.597152	107.913948	-69.303373	25.14871	109.959434
1.170389	35.9524	108.860764	-18.008848	22.778545	108.937851	31.990194	-5.158566	106.522621	34.769539	46.043583	109.173409	33.3798665	20.4425085	107.848015	-69.3975625	25.1145815	110.027687
1.835885	34.716236	108.707253	-18.124626	22.739548	108.958778	31.907642	-5.246	106.895889	34.612854	45.935352	108.935188	33.260248	20.344676	107.9155385	-69.5095	25.13442	110.0020175
2.515536	33.574478	108.631721	-18.197699	22.740337	109.02774	31.833591	-5.264034	107.361961	34.480244	45.859116	108.818794	33.1569175	20.297541	108.0903775	-69.5523155	25.183133	109.9651025
3.215237	32.495876	108.639763	-18.301746	22.783495	109.057495	31.787735	-5.241014	107.858955	34.355846	45.77977	108.856499	33.0717905	20.269378	108.357727	-69.6752825	25.297612	109.757263
3.989159	31.372538	108.706055	-18.343422	22.790527	109.062073	31.808466	-5.186772	108.334755	34.273293	45.757679	109.002808	33.0408795	20.2854535	108.6687815	-69.7277235	25.2956005	109.4553645
5.120387	29.856777	108.972023	-18.357645	22.787193	109.086464	31.92141	-5.074464	108.971596	34.303551	45.830513	109.379021	33.1124805	20.3780245	109.1753085	-69.8277705	25.1963615	108.9976195
5.914836	28.934875	109.122765	-18.340876	22.784557	109.051682	32.042606	-4.957498	109.222649	34.383507	45.95993	109.71624	33.2130565	20.501216	109.4694445	-69.8948085	25.067898	108.6339195
6.739317	27.967581	109.27578	-18.30319	22.757738	108.846603	32.226479	-4.794605	109.246887	34.472317	46.189896	110.121429	33.349398	20.6976455	109.684158	-69.955778	24.8178305	108.009048
7.531509	27.106936	109.267403	-18.236584	22.700756	108.398346	32.466541	-4.514565	108.985283	34.517399	46.512749	110.673073	33.49197	20.999092	109.829178	-69.965138	24.40242	106.967514
8.292385	26.326138	109.094444	-18.114595	22.621498	107.699142	32.815434	-4.109432	108.485367	34.510715	46.907871	111.307884	33.6630745	21.3992195	109.8966255	-69.8922645	23.8437765	105.5016585
9.122209	25.558981	108.827629	-17.985001	22.640005	106.917938	33.256004	-3.619177	107.900909	34.497158	47.367416	111.9944	33.876581	21.8741195	109.9476545	-69.846583	23.4058905	103.8882215
9.897235	24.802647	108.556747	-17.606895	22.722715	106.194687	33.818581	-3.091536	107.332909	34.607586	47.806282	112.510025	34.2130835	22.357373	109.921467	-69.4268735	23.088057	102.467907
11.146629	23.614046	108.131828	-16.914257	22.963928	105.314186	34.713028	-2.489705	106.835426	35.106785	48.318596	113.029037	34.9099065	22.9144455	109.9322315	-68.7384205	23.0134105	100.6961405
11.947034	22.750912	107.799721	-16.36001	23.091991	104.728714	35.308731	-2.242137	106.71772	35.511822	48.537407	113.1996	35.4102765	23.147635	109.95866	-68.1302965	23.036347	99.498768
12.685251	21.728329	107.439766	-15.816647	23.227402	104.191826	35.867664	-2.043004	106.753471	35.909203	48.757275	113.101913	35.8884335	23.3571355	109.927692	-67.5217275	23.0976685	98.45596
13.389961	20.674452	107.122375	-15.303171	23.242964	103.753792	36.409813	-1.895521	106.836334	36.245502	48.902828	112.90419	36.3276575	23.5036535	109.870262	-66.9339995	22.9822745	97.637322
13.956422	19.55953	106.884674	-14.859259	23.182287	103.378693	36.879955	-1.828797	106.99205	36.519028	48.993095	112.698318	36.6994915	23.582149	109.845184	-66.4180095	22.782425	96.912202
14.448211	18.394562	106.700668	-14.509431	23.044447	103.047516	37.277901	-1.828774	107.219086	36.75433	49.023457	112.504959	37.0161155	23.5973415	109.8620225	-66.0349775	22.4915525	96.2330095
14.778866	17.093111	106.608162	-14.228998	22.853947	102.720238	37.584511	-1.906725	107.463539	36.925167	48.991497	112.384102	37.254839	23.542386	109.9238205	-65.712835	22.165508	95.5166555
15.1359	15.099997	106.400635	-14.020816	22.580484	102.015862	37.867622	-2.042165	107.948746	37.054764	48.963425	112.217781	37.461193	23.46063	110.0832635	-65.502825	21.700338	93.9484605
15.1796	13.874942	106.181732	-13.932276	22.410507	101.345764	37.977188	-2.128789	108.235893	37.043854	48.955475	111.979912	37.510521	23.413343	110.1079025	-65.375073	21.407671	92.5836255
15.145856	12.38463	105.814102	-13.821276	22.211018	100.524292	38.043392	-2.208949	108.44796	37.036674	48.927887	111.552826	37.540033	23.359469	110.000393	-65.182585	21.062567	91.048191
15.066938	10.954074	105.332474	-13.632977	22.005493	99.6455	38.125824	-2.362726	108.566666	37.109585	48.829178	110.856377	37.6177045	23.233226	109.7115215	-64.8836585	20.77776	89.5794785
14.889511	9.493267	104.74366	-13.335286	21.705118	98.896324	38.267338	-2.601678	108.524467	37.324135	48.602955	109.987686	37.7957365	23.0006385	109.2560765	-64.4663085	20.4095975	88.5365715
14.625326	8.032195	104.217377	-12.91554	21.345768	98.319778	38.522293	-2.919069	108.409332	37.649105	48.286045	109.089638	38.085699	22.683488	108.749485	-63.916779	20.008048	87.890071
14.179861	6.533789	103.825439	-12.501624	20.962273	97.869019	38.802822	-3.229188	108.415207	37.998199	47.945099	108.346489	38.4005105	22.3579555	108.380848	-63.4037585	19.5665905	87.35719
13.223121	4.332407	103.411522	-11.977192	20.379541	97.378502	39.185379	-3.738684	108.678665	38.431465	47.462841	107.649971	38.808422	21.8620785	108.164318	-62.762806	18.8970035	86.592686
12.322279	2.902643	103.205719	-11.719119	19.975933	97.193542	39.382126	-4.047315	108.834969	38.657352	47.147213	107.267845	39.019739	21.549949	108.051407	-62.457977	18.401917	86.335677
11.32044	1.476202	102.91777	-11.51889	19.593628	97.114899	39.58651	-4.335062	108.787727	38.817703	46.842323	106.773163	39.2021065	21.2536305	107.780445	-62.2398865	17.9336255	86.449353
10.150432	0.121293	102.663383	-11.372796	19.244987	97.143463	39.786835	-4.572763	108.639618	38.87936	46.580685	106.31913	39.3330975	21.003961	107.479374	-62.0786895	17.486013	86.807552
8.829943	-1.193428	102.466629	-11.256941	18.940102	97.358711	39.977253	-4.792887	108.47937	38.963463	46.346016	105.837921	39.470358	20.7765645	107.1586455	-61.98424	17.1036395	87.5587765
7.322689	-2.46771	102.352882	-11.155674	18.672588	97.691719	40.148991	-4.997105	108.308746	39.068054	46.082584	105.307861	39.6085225	20.5427395	106.8083035	-61.9198705	16.8024365	88.5751345
5.693058	-3.65455	102.380135	-11.068342	18.452646	98.215485	40.310234	-5.210797	108.09716	39.163975	45.785561	104.813934	39.7371045	20.287382	106.455547	-61.8737885	16.61791	89.975423
2.957534	-5.352726	102.587112	-10.97047	18.214582	99.308792	40.44558	-5.526019	107.829788	39.353397	45.433826	104.361511	39.8994885	19.9539035	106.0956495	-61.8404285	16.4752605	92.5219345
1.002341	-6.413762	102.872787	-10.951358	18.269285	100.23452	40.496483	-5.693563	107.466568	39.503307	45.297501	104.134872	39.999895	19.801969	105.80072	-61.902611	16.736601	94.66832
-1.097321	-7.292493	103.405952	-10.936378	18.455378	101.244011	40.46244	-5.774046	107.015167	39.637375	45.203606	103.669678	40.0499075	19.71478	105.3424225	-61.9226635	17.195976	97.1455995
-3.24548	-8.187682	104.256424	-10.918103	18.697166	102.416946	40.398384	-5.929557	106.481529	39.770264	45.056923	102.96122	40.084324	19.563683	104.7213745	-61.92053	17.830649	100.1125175
-5.440323	-8.985988	105.623611	-10.816059	18.844671	103.754028	40.281593	-6.201946	105.959953	39.904411	44.783722	101.976547	40.093002	19.290888	103.96825	-61.72512	18.398454	103.539806
-7.616623	-9.809087	107.301666	-10.646839	18.890003	105.070877	40.18541	-6.598505	105.616745	40.040634	44.353214	100.693306	40.113022	18.8773545	103.1550255	-61.4067	18.9026515	106.9867285
-9.680614	-10.538912	109.196045	-10.355894	18.779581	106.241241	40.174416	-7.13262	105.327309	40.145527	43.786949	99.282211	40.1599715	18.3271645	102.30476	-60.8717595	19.2319975	110.177722
-12.586655	-11.617759	111.584816	-9.878718	18.22394	107.378838	40.262051	-8.03321	104.805084	40.174816	42.791573	97.253677	40.2184335	17.3791815	101.0293805	-59.9758695	19.0686985	113.7282955
-14.453755	-12.31548	112.580719	-9.532887	17.709543	107.710884	40.384258	-8.567657	104.221214	40.157207	42.172585	96.119186	40.2707325	16.802464	100.1702	-59.3365065	18.616622	115.251568
-16.047178	-12.891833	113.446983	-9.3043	17.291059	107.91198	40.443134	-9.039326	103.650162	40.070133	41.629818	95.078583	40.2566335	16.295246	99.3643725	-58.8652335	18.286872	116.4595875
-17.762875	-13.321786	114.168251	-9.219881	17.014595	108.090889	40.323128	-9.390679	103.001091	39.927971	41.233753	94.264107	40.1255495	15.921537	98.632599	-58.5653115	18.107653	117.549179
-19.356152	-13.595055	114.758537	-9.236856	16.864004	108.284088	40.113594	-9.615392	102.42897	39.705547	41.012596	93.742516	39.9095705	15.698602	98.085743	-58.3832825	18.029406	118.482433
-20.739826	-13.812189	115.123955	-9.326489	16.68511	108.405281	39.956535	-9.763529	101.961243	39.479698	40.933361	93.404205	39.7181165	15.584916	97.682724	-58.3710945	17.785304	119.127838
-22.097784	-13.998599	115.234253	-9.438476	16.486153	108.396698	39.831997	-9.843763	101.566444	39.242561	40.924107	93.272346	39.537279	15.540172	97.419395	-58.414231	17.432134	119.374001
-23.812181	-14.018738	115.507523	-9.615617	16.233675	108.339622	39.652164	-10.031261	101.269516	38.927723	40.762714	93.037834	39.2899435	15.3657265	97.153675	-58.5211775	17.1016235	119.525569
-24.751701	-13.883596	115.800285	-9.760738	16.113218	108.360695	39.531963	-10.214377	101.360176	38.79493	40.560387	92.927086	39.1634465	15.173005	97.143631	-58.6849225	17.053431	119.577759
-25.543604	-13.670588	116.064323	-9.926311	15.928403	108.418152	39.431149	-10.444847	101.596573	38.68639	40.295811	92.905304	39.0587695	14.925482	97.2509385	-58.9113915	16.931324	119.5853655
-26.245134	-13.389298	116.234604	-10.048656	15.684098	108.503983	39.319794	-10.71802	101.82576	38.605221	40.004322	92.898392	38.9625075	14.643151	97.362076	-59.0598195	16.725045	119.64589
-26.769459	-12.994608	116.314247	-10.175837	15.411748	108.529434	39.241096	-11.012355	101.962341	38.509007	39.720097	92.913292	38.8750515	14.353871	97.4378165	-59.2267255	16.469625	119.6210515
-27.173784	-12.517699	116.198326	-10.281261	15.141758	108.476517	39.221588	-11.291942	102.086105	38.478016	39.429825	92.866158	38.849802	14.0689415	97.4761315	-59.412324	16.2145745	119.4769025
-27.427355	-11.990689	115.758827	-10.354729	14.834571	108.31189	39.210987	-11.507979	102.114487	38.473373	39.222729	92.922211	38.84218	13.857375	97.518349	-59.551638	15.811767	119.105431
-27.79356	-11.05881	113.901733	-10.462867	14.236929	107.611275	39.359959	-11.73317	101.842941	38.582905	39.174973	93.461655	38.971432	13.7209015	97.652298	-59.897166	14.7529565	117.570252
-27.920052	-10.43719	111.90741	-10.594097	13.857086	106.814957	39.422371	-11.759634	101.206123	38.747952	39.368732	94.235352	39.0851615	13.804549	97.7207375	-60.2733555	13.909623	115.9091765
-28.023016	-9.679978	109.736099	-10.731194	13.61181	105.893875	39.511669	-11.643294	100.568451	38.927277	39.690044	95.116585	39.219473	14.023375	97.842518	-60.681861	13.200245	113.945232
-28.050428	-8.736504	107.639015	-10.855379	13.610424	104.972687	39.627235	-11.368459	99.980804	39.071171	40.133194	96.124725	39.349203	14.3823675	98.0527645	-61.059961	12.8384805	111.8926095
-27.964794	-7.645053	105.656578	-10.971403	13.79545	104.134789	39.802326	-10.960658	99.535599	39.200741	40.624596	97.260796	39.5015335	14.831969	98.3981975	-61.4443395	12.758931	109.8713805
-27.811735	-6.481287	103.776291	-11.004827	14.067216	103.361343	39.968422	-10.509371	99.163483	39.488869	41.095612	98.441574	39.7286455	15.2931205	98.8025285	-61.7382995	12.8413115	107.9201575
-27.477062	-5.58944	102.14254	-10.987416	14.397335	102.676262	40.0937	-10.113253	98.906967	39.782192	41.456341	99.604797	39.937946	15.671544	99.255882	-61.912778	13.123126	106.096642
-27.315279	-3.422763	100.242958	-10.766083	14.888697	101.791122	40.363487	-9.732987	98.457436	40.298515	41.819218	100.83197	40.331001	16.0431155	99.644703	-61.863167	13.7342785	103.937541
-27.123112	-2.184764	99.076912	-10.593286	15.201237	101.051773	40.559177	-9.556554	98.335381	40.614784	41.969154	101.214302	40.5869805	16.2063	99.7748415	-61.7735525	14.196174	102.3287045
-26.91712	-1.088637	97.73172	-10.399642	15.423439	100.119873	40.742744	-9.46039	98.178123	40.912609	42.049881	101.421013	40.8276765	16.2947455	99.799568	-61.6269605	14.5521325	100.440178
-26.671318	-0.062406	96.311874	-10.182883	15.532382	99.082047	40.945061	-9.486449	97.916946	41.195808	42.018665	101.534233	41.0704345	16.266108	99.7255895	-61.4362005	14.798656	98.4385045
-26.547873	0.852416	95.142189	-9.933319	15.525759	98.146538	41.140358	-9.544882	97.575531	41.483376	41.927227	101.368904	41.311867	16.1911725	99.4722175	-61.178505	14.8603455	96.8208585
-26.46648	1.650401	94.359879	-9.627041	15.485466	97.421036	41.375847	-9.591555	97.223961	41.761696	41.862213	100.937943	41.5687715	16.135329	99.080952	-60.8228535	14.835603	95.76112
-26.451004	2.347474	94.032631	-9.31802	15.459008	96.99234	41.666866	-9.637801	96.943398	42.007153	41.824268	100.439156	41.8370095	16.0932335	98.691277	-60.4730495	14.8247825	95.293403
-26.749372	3.162076	94.229851	-8.955528	15.25063	96.83226	41.986435	-9.911649	96.825424	42.401104	41.617195	99.493301	42.1937695	15.852773	98.1593625	-60.1048255	14.648487	95.5051575
-27.011568	3.598273	94.595192	-8.801009	15.026104	96.873726	42.04314	-10.216366	96.809074	42.564632	41.337421	98.821701	42.303886	15.5605275	97.8153875	-59.905904	14.4916805	95.9320645
-27.407444	3.943172	94.837563	-8.755279	14.748486	96.88398	41.971977	-10.601295	96.819191	42.649052	40.94445	98.208984	42.3105145	15.1715775	97.5140875	-59.8210725	14.3253945	96.2538725
-27.761559	4.25911	94.913162	-8.818413	14.383498	96.852425	41.844597	-10.965746	96.88459	42.643337	40.552425	97.915001	42.243967	14.7933395	97.3997955	-59.880793	13.9736565	96.3050545
-28.139359	4.57364	94.761581	-8.967291	14.068617	96.778603	41.708229	-11.239178	96.930183	42.548214	40.30534	98.00222	42.1282215	14.533081	97.4662015	-60.0628035	13.604153	96.0910045
-28.620392	4.893792	94.468002	-9.135495	13.899261	96.635071	41.571793	-11.299462	96.878258	42.391037	40.206989	98.269707	41.981415	14.4537635	97.5739825	-60.252405	13.3447585	95.6961595
-29.151041	5.199271	94.173218	-9.287414	13.906492	96.511627	41.45713	-11.229404	96.798119	42.226639	40.273129	98.565254	41.8418845	14.5218625	97.6816865	-60.4167125	13.2911215	95.3415675
-30.028175	5.60274	94.112701	-9.378402	14.082357	96.564598	41.418339	-11.021932	96.860634	42.083824	40.504387	98.875397	41.7510815	14.7412275	97.8680155	-60.5078855	13.4234865	95.2611805
-30.624271	5.788363	94.367676	-9.33566	14.173844	96.744133	41.479713	-10.975856	97.010445	42.09314	40.583694	98.83667	41.7864265	14.803919	97.9235575	-60.4577465	13.543769	95.5647085
-31.208267	5.812436	95.049706	-9.219106	14.153862	97.099472	41.531685	-11.093769	97.174438	42.16489	40.467953	98.430443	41.8482875	14.687092	97.8024405	-60.2864995	13.620632	96.3965035
-31.830914	5.756353	95.974709	-9.083233	13.956152	97.619667	41.549282	-11.433409	97.44706	42.283691	40.16106	97.836479	41.9164865	14.3638255	97.6417695	-60.0829525	13.5484785	97.5975645
-32.426311	5.614559	96.960495	-8.981015	13.665776	98.197121	41.531803	-11.918117	97.871521	42.418072	39.67905	97.385666	41.9749375	13.8804665	97.6285935	-59.9369675	13.4510855	98.7656485
-33.089252	5.454524	97.833305	-8.928794	13.278021	98.752373	41.511383	-12.482849	98.26844	42.522099	39.129093	97.141739	42.016741	13.323122	97.7050895	-59.874329	13.23292	99.7996565
-33.747612	5.315944	98.678154	-8.878526	12.950932	99.260262	41.41864	-12.992952	98.647545	42.583984	38.589046	96.827087	42.001312	12.798047	97.737316	-59.758364	13.103817	100.783208
-34.772758	5.130773	99.847801	-8.889088	12.554379	99.964783	41.214268	-13.617383	99.271843	42.582478	37.892635	96.445679	41.898373	12.137626	97.858761	-59.676549	12.971132	102.070805
-35.435268	5.052341	100.5429	-8.964716	12.328681	100.401176	41.024063	-13.910158	99.758865	42.525211	37.461983	96.340164	41.774637	11.7759125	98.0495145	-59.704069	12.8814495	102.7528375
-36.03553	4.994543	101.124908	-9.115378	12.117704	100.792885	40.766941	-14.193254	100.265015	42.453758	37.072147	96.32476	41.6103495	11.4394465	98.2948875	-59.8411055	12.7959615	103.2908825
-36.642918	4.981461	101.568054	-9.293993	11.935255	101.073746	40.484066	-14.480541	100.685822	42.363758	36.781986	96.305984	41.423912	11.1507225	98.495903	-60.011898	12.7197875	103.651589
-37.179695	5.026623	101.855484	-9.495961	11.752619	101.220383	40.195225	-14.721262	101.166382	42.205818	36.585281	96.225319	41.2005215	10.9320095	98.6958505	-60.1924435	12.5732285	103.7449155
-37.692974	5.097056	102.101227	-9.700782	11.599256	101.284409	39.982719	-15.005547	101.554665	42.113289	36.496891	96.075546	41.048004	10.745672	98.8151055	-60.449568	12.45284	103.7537125
-38.211514	5.226496	102.357056	-9.866956	11.439586	101.288773	39.823261	-15.464814	101.818832	42.010254	36.599205	96.025177	40.9167575	10.5671955	98.9220045	-60.6506695	12.3119765	103.6555415
-38.845829	5.560744	102.95739	-10.013428	11.139195	101.442719	39.53001	-16.349728	102.268616	41.788055	36.967735	95.983673	40.6590325	10.3090035	99.1261445	-60.6858885	11.9693865	103.7592935
-39.223808	5.895944	103.386673	-10.05601	10.989032	101.685944	39.211311	-16.582479	102.058815	41.576668	37.153931	96.051521	40.3939895	10.285726	99.055168	-60.5060095	11.692338	104.31672
-39.47023	6.282332	103.787544	-10.080085	10.907287	101.953972	38.663975	-16.279566	101.680969	41.402088	37.362392	96.201721	40.0330315	10.541413	98.941345	-60.1932015	11.273161	104.966599
-39.71759	6.780228	104.100296	-10.106983	11.020614	102.134369	38.122574	-15.826247	101.254654	41.224583	37.640209	96.558571	39.6735785	10.906981	98.9066125	-59.8875445	11.134247	105.3621255
-39.907253	7.384517	104.346992	-10.167665	11.228464	102.232063	37.757839	-15.404512	100.706055	40.720428	37.785343	96.971657	39.2391335	11.1904155	98.838856	-59.5744635	11.2665125	105.62527
-40.06712	8.027406	104.396797	-10.261302	11.499647	102.226509	37.449619	-14.985752	100.433983	40.048306	37.700768	97.119308	38.7489625	11.357508	98.7766455	-59.2715665	11.641786	105.6763725
-40.186405	8.695156	104.303764	-10.410654	11.766685	102.208885	37.118237	-14.60914	100.376335	39.577335	37.566994	96.978539	38.347786	11.478927	98.677437	-59.169094	12.054443	105.740333
-40.303749	9.751716	104.097816	-10.775218	11.929372	102.206215	36.723446	-14.365461	100.3862	38.846832	37.265121	96.972862	37.785139	11.44983	98.679531	-59.335575	12.408914	105.732899
-40.284	10.484176	103.983185	-11.045633	11.881118	102.201553	36.332802	-14.420496	100.479065	38.27951	37.05764	96.991821	37.306156	11.318572	98.735443	-59.397422	12.443664	105.667663
-40.236012	11.301314	103.911766	-11.360007	11.815083	102.19767	35.905304	-14.505085	100.508049	37.823822	36.835888	96.898376	36.864563	11.1654015	98.7032125	-59.584577	12.4647645	105.6921275
-40.053497	12.175248	103.835823	-11.675919	11.739036	102.167145	35.521187	-14.569815	100.517311	37.456207	36.685841	96.735786	36.488697	11.058013	98.6265485	-59.840535	12.420059	105.7077415
-39.930443	13.091008	103.710869	-11.970173	11.708666	102.150642	35.228756	-14.593533	100.579414	37.118652	36.664085	96.574615	36.173704	11.035276	98.5770145	-60.11405	12.382056	105.7242695
-39.681107	14.058714	103.558968	-12.191996	11.70324	102.123894	35.012974	-14.594316	100.697708	36.766163	36.703133	96.448906	35.8895685	11.0544085	98.573307	-60.2735605	12.3520715	105.674481
-39.34079	15.150136	103.369438	-12.384005	11.740241	102.120949	34.861694	-14.569506	100.794456	36.496735	36.775227	96.362755	35.6792145	11.1028605	98.5786055	-60.4472245	12.3776215	105.6632925
-38.648544	16.959179	103.119698	-12.591009	11.804488	102.124084	34.609364	-14.524667	100.853409	36.228516	36.790543	96.364799	35.41894	11.132938	98.609104	-60.600958	12.476038	105.639064
-38.161594	18.264793	102.917099	-12.739361	11.869979	102.146828	34.47253	-14.522115	100.914177	36.16507	36.816784	96.546936	35.3188	11.1473345	98.7305565	-60.797522	12.5926235	105.5630995
-37.583824	19.648247	102.691177	-12.874132	11.905184	102.213242	34.34137	-14.485192	101.075974	36.124409	36.836166	96.865654	35.2328895	11.175487	98.970814	-60.9811535	12.634881	105.45567
-36.945007	21.038168	102.374611	-13.106927	11.870544	102.216682	34.207962	-14.467071	101.222977	36.035053	36.856403	97.457138	35.1215075	11.194666	99.3400575	-61.3353615	12.546422	105.0933065
-36.350479	22.45505	101.920662	-13.390522	11.691788	102.036156	34.068165	-14.439942	101.060715	35.954586	36.995178	98.476547	35.0113755	11.277618	99.768631	-61.7924195	12.105958	104.303681
-35.632732	23.892563	101.630493	-13.728597	11.497875	101.768967	33.927364	-14.264357	100.403008	35.775257	37.244804	99.759392	34.8513105	11.4902235	100.0812	-62.3085045	11.5055265	103.456734
-34.929813	25.399643	101.647362	-14.022697	11.495261	101.558029	33.73077	-13.824479	99.505676	35.566669	37.625237	101.001801	34.6487195	11.900379	100.2537385	-62.6941135	11.090143	102.8623195
-33.799313	27.933868	102.595261	-14.353253	12.3421	101.751816	33.575447	-12.7145	98.316422	35.279396	38.608322	102.250244	34.4274215	12.946911	100.283333	-63.1339275	11.737289	103.220299
-32.98695	29.68992	103.317764	-14.530924	13.211873	102.071175	33.508274	-11.773171	97.779144	35.103996	39.478874	102.913216	34.306135	13.8528515	100.34618	-63.367983	12.5708945	103.79617
-32.137173	31.437571	103.979935	-14.694445	14.082718	102.312637	33.358906	-10.844732	97.305969	34.974812	40.281082	103.541313	34.166859	14.718175	100.423641	-63.555749	13.447261	104.201633
-31.286488	33.035809	104.619255	-14.860742	14.818721	102.442909	33.134644	-10.053874	96.814789	34.847115	40.944542	104.079399	33.9908795	15.445334	100.447094	-63.7123635	14.192108	104.438724
-30.343178	34.57489	105.177322	-15.046394	15.479069	102.618874	32.845695	-9.387836	96.472443	34.710403	41.474564	104.507256	33.778049	16.043364	100.4898495	-63.870837	14.914774	104.7478985
-29.398308	35.974915	105.64315	-15.284872	16.103266	102.964523	32.565178	-8.915544	96.454338	34.590485	41.900414	104.765907	33.5778315	16.492435	100.6101225	-64.1475755	15.714097	105.3189235
-28.460186	37.318058	106.038429	-15.470255	16.600269	103.389648	32.3172	-8.671096	96.822861	34.454269	42.179047	104.846176	33.3857345	16.7539755	100.8345185	-64.3262445	16.4465625	105.9447775
-26.876751	39.014687	106.378029	-15.800015	16.991312	104.046295	31.928148	-8.769468	97.845581	34.30793	42.326988	104.814926	33.118039	16.77876	101.3302535	-64.718069	17.203864	106.7623365
-25.872303	40.055237	106.312263	-16.039135	16.998371	104.431534	31.733063	-9.066495	98.658867	34.178329	42.178165	104.730019	32.955696	16.555835	101.694443	-65.033966	17.440907	107.168625
-24.783279	40.933846	106.170059	-16.251448	16.817629	104.756653	31.579626	-9.472068	99.554459	34.078289	41.981327	104.650963	32.8289575	16.2546295	102.102711	-65.3318535	17.3806285	107.410595
-23.658546	41.750225	106.026604	-16.48333	16.594013	105.005608	31.43577	-9.82891	100.335083	33.972885	41.743855	104.688934	32.7043275	15.9574725	102.5120085	-65.6709875	17.2305535	107.4992075
-22.522387	42.535595	105.923759	-16.66675	16.34016	105.230843	31.322517	-10.130442	100.924179	33.857765	41.542854	104.898109	32.590141	15.706206	102.911144	-65.923641	16.974114	107.550542
-21.297882	43.2584	106.018021	-16.851252	16.148312	105.479202	31.247265	-10.39453	101.392433	33.792221	41.420601	105.129028	32.519743	15.5130355	103.2607305	-66.222247	16.7835885	107.6976735
-20.029341	44.045563	106.045868	-16.997128	16.042303	105.726196	31.116312	-10.554253	101.816322	33.740738	41.327694	105.351089	32.428525	15.3867205	103.5837055	-66.422781	16.6978855	107.8686865
-18.094154	45.252022	106.318237	-17.245651	16.152107	106.127502	30.964148	-10.557142	102.294037	33.652218	41.363224	105.674194	32.308183	15.403041	103.9841155	-66.799485	16.901173	108.2708885
-16.776964	46.086372	106.718193	-17.370657	16.293652	106.434631	30.891243	-10.377506	102.506531	33.555283	41.50843	106.098213	32.223263	15.565462	104.302372	-66.964577	17.021842	108.56689
-15.456581	46.935143	107.396385	-17.514458	16.434711	106.674126	30.838167	-10.095563	102.567764	33.539398	41.772877	106.829453	32.1887825	15.838657	104.6986085	-67.2176985	17.030765	108.6496435
-14.121589	47.699673	108.248352	-17.732187	16.649097	106.765556	30.834698	-9.67638	102.440353	33.503284	42.116535	107.855141	32.168991	16.2200775	105.147747	-67.633365	17.0781165	108.383365
-12.751945	48.502522	109.194908	-17.932478	16.928293	106.744339	30.859661	-9.086502	102.081238	33.475632	42.520176	109.055038	32.1676465	16.716837	105.568138	-68.0326025	17.139749	107.92054
-11.474837	49.2743	110.315071	-18.122873	17.375849	106.62204	30.984386	-8.30775	101.681343	33.507069	43.033657	110.375824	32.2457275	17.3629535	106.0285835	-68.4914735	17.3887445	107.2154965
-10.16241	50.001038	111.330811	-18.243799	17.928854	106.470154	31.166605	-7.478069	101.365295	33.583122	43.577877	111.686241	32.3748635	18.049904	106.525768	-68.8624615	17.807804	106.41454
-8.150432	50.877506	112.833893	-18.296537	18.822086	106.314003	31.40057	-6.237944	100.942299	34.15612	44.165779	113.217628	32.778345	18.9639175	107.0799635	-69.371419	18.6802545	105.5480425
-6.811057	51.261997	113.61779	-18.266655	19.396702	106.322792	32.011841	-5.592008	100.493362	34.277611	44.604107	114.080048	33.144726	19.5060495	107.286705	-69.678036	19.2873545	105.358879
-5.386771	51.566212	114.241196	-18.143559	19.924803	106.428322	31.729588	-4.803637	100.588356	34.429436	45.001167	114.721634	33.079512	20.098765	107.654995	-69.36663	19.750841	105.201649
-4.094622	51.659306	114.820969	-18.033094	20.367298	106.619247	31.949059	-4.283333	100.58551	34.573059	45.324089	115.289391	33.261059	20.520378	107.9374505	-69.327247	20.214218	105.3010435
-2.704915	51.513527	115.183846	-17.901621	20.650589	106.893448	32.161583	-3.948683	100.74662	34.710972	45.560612	115.750626	33.4362775	20.8059645	108.248623	-69.2395195	20.4952135	105.538273
-1.358627	51.302696	115.430275	-17.792589	20.885965	107.186577	32.379059	-3.694597	101.025032	34.756054	45.749367	116.176292	33.5675565	21.027385	108.600662	-69.1527345	20.744545	105.772492
-0.033082	50.810493	115.680946	-17.727617	21.045218	107.41507	32.617241	-3.523009	101.384201	34.813797	45.902866	116.576424	33.715519	21.1899285	108.9803125	-69.170753	20.9005075	105.8498275
2.189803	49.788635	115.76059	-17.599911	21.186457	107.85762	32.95224	-3.389811	102.030029	34.869286	46.087734	117.072807	33.910763	21.3489615	109.551418	-69.110585	21.0239525	106.163822
3.170082	48.997978	115.71666	-17.50272	21.309721	108.174362	33.148922	-3.320867	102.598763	34.90612	46.258568	117.220345	34.027521	21.4688505	109.909554	-69.032961	21.1505915	106.43917
4.390204	48.065506	115.460945	-17.355352	21.404329	108.543335	33.368717	-3.327451	103.407845	34.979404	46.378754	117.205215	34.1740605	21.5256515	110.30653	-68.8847645	21.2830065	106.78014
5.62324	47.096172	115.060532	-17.277182	21.586506	109.009468	34.049725	-3.711313	104.295135	35.117188	46.552361	117.145248	34.5834565	21.420524	110.7201915	-69.1378205	21.752488	107.2987445
6.906766	45.773525	114.623734	-17.144165	21.617907	109.423508	34.306473	-3.993307	105.73983	35.249458	46.651276	116.980408	34.7779655	21.3289845	111.360119	-69.0662955	21.9068295	107.486897
8.127932	44.380936	114.268837	-17.029736	21.556858	109.907845	34.238541	-4.120895	107.511642	35.390289	46.67551	116.874229	34.814415	21.2773075	112.1929355	-68.873887	21.8364085	107.6227545
9.341244	42.777939	114.128326	-16.962355	21.410673	110.387184	34.553539	-4.451055	109.327438	35.539474	46.666718	117.015709	35.0465065	21.1078315	113.1715735	-68.9712165	21.7135145	107.6027945
10.903711	40.28281	114.870544	-16.848923	21.008924	111.164543	35.107674	-5.010822	112.344421	35.361137	46.779015	118.20723	35.2344055	20.8840965	115.2758255	-68.9322515	21.1337515	107.0532605
11.888917	38.480827	115.654991	-16.858238	20.715624	111.740318	35.418411	-5.205935	114.343246	35.508606	46.74081	119.268478	35.4635085	20.7674375	116.805862	-69.1799845	20.6638105	106.674774
12.727809	36.725063	116.648254	-16.733942	20.469532	112.242737	35.72789	-5.302566	116.187325	35.685806	46.745686	120.306244	35.706848	20.72156	118.2467845	-69.174732	20.217504	106.2386895
13.575695	34.9748	117.568138	-16.608559	20.37624	112.831009	36.033012	-5.332843	117.788208	36.37735	46.607368	121.089767	36.205181	20.6372625	119.4389875	-69.422299	20.1152175	106.2230305
14.267195	33.269123	118.506897	-16.395021	20.378462	113.407349	36.29821	-5.300608	119.27774	36.389828	46.783947	122.040604	36.344019	20.7416695	120.659172	-69.134061	20.0152545	106.155526
14.945284	31.606869	119.279037	-16.042147	20.41997	113.909447	36.569508	-5.223836	120.531013	36.781788	46.863914	122.689507	36.675648	20.820039	121.61026	-68.759942	20.019901	106.208634
15.515979	29.909966	119.955864	-15.716919	20.539705	114.447571	36.853909	-5.104491	121.603096	37.587719	46.773495	123.013794	37.220814	20.834502	122.308445	-68.654652	20.244908	106.586697
16.167248	27.512888	120.835709	-15.309651	20.664461	115.153816	37.285664	-4.905596	122.842422	37.688782	47.058128	123.798752	37.487223	21.076266	123.320587	-68.106525	20.252656	106.987045
16.441572	25.872156	121.38237	-15.0881	20.687481	115.594254	37.658249	-4.769517	123.381737	37.960861	47.148346	124.163177	37.809555	21.1894145	123.772457	-67.985755	20.1855475	107.416051
16.639713	24.293617	121.806	-14.901132	20.720942	116.015244	37.948425	-4.560134	123.82885	38.432049	47.100811	124.281166	38.190237	21.2703385	124.055008	-67.992501	20.1715455	107.97548
16.679392	22.826286	122.140381	-14.715213	20.795174	116.394066	38.48048	-4.477763	124.117043	38.547131	47.25193	124.4832	38.5138055	21.3870835	124.3001215	-67.9442315	20.2032645	108.4880105
16.605572	21.352615	122.426094	-14.553207	20.891779	116.722572	38.714409	-4.297153	124.400986	38.689442	47.434723	124.613892	38.7019255	21.568785	124.507439	-67.8083395	20.214773	108.937705
16.442907	19.898029	122.598709	-14.412655	20.991833	116.895523	38.902607	-4.105711	124.608902	38.822823	47.580208	124.509796	38.862715	21.7372485	124.559349	-67.688025	20.2464175	109.231697
16.191933	18.516502	122.550034	-14.325464	21.127563	116.919258	39.005859	-3.863047	124.590721	38.922352	47.696922	124.148666	38.9641055	21.9169375	124.3696935	-67.6150335	20.3381885	109.4688225
15.683145	16.398617	121.8508	-14.019253	21.134438	116.511276	39.257477	-3.768463	123.820374	39.078693	47.77668	122.926483	39.168085	22.0041085	123.3734285	-67.206591	20.2647675	109.6491235
15.250443	15.131518	120.964447	-13.905643	21.20421	116.14817	39.084785	-3.529149	122.915222	39.173561	47.736008	121.463654	39.129173	22.1034295	122.189438	-66.940459	20.3049905	110.106902
14.788556	13.741666	119.796768	-13.636002	21.194366	115.700493	39.231167	-3.497086	121.53875	38.768181	47.727474	119.675735	38.999674	22.115194	120.6072425	-66.271678	20.273538	110.7937435
14.300571	12.385715	118.457878	-13.265969	21.101355	115.142181	39.287788	-3.47084	120.013618	38.816681	47.491623	117.283943	39.0522345	22.0103915	118.6487805	-65.5841725	20.1923185	111.6355815
13.735964	11.15124	117.243561	-12.958243	21.012777	114.554489	39.31805	-3.515031	118.482193	38.787666	47.145889	114.948502	39.052858	21.815429	116.7153475	-64.969344	20.210125	112.3936305
13.101014	9.985596	116.149673	-12.712916	20.858522	113.948669	39.32172	-3.599652	117.216576	38.767685	46.994514	113.108383	39.0447025	21.697431	115.1624795	-64.4705345	20.019613	112.7348585
12.439499	8.880994	115.116928	-12.554482	20.726009	113.207504	39.424538	-3.705187	115.975334	38.759228	47.041149	111.663055	39.091883	21.667981	113.8191945	-64.200847	19.784037	112.5958135
11.395905	7.48753	113.240242	-12.395857	20.69441	111.800613	39.359726	-3.524985	113.785744	38.476246	47.296177	109.884712	38.917986	21.885596	111.835228	-63.7097	19.503224	111.765998
10.677094	6.712204	111.959778	-12.299739	20.861519	110.911011	39.234673	-3.29002	112.260094	38.385315	47.625004	108.849396	38.809994	22.167492	110.554745	-63.409472	19.555546	111.267277
9.979784	6.016375	110.714699	-12.219723	21.20591	110.0755	39.075089	-2.937688	110.766693	38.262764	48.087864	108.062782	38.6689265	22.575088	109.4147375	-63.1083725	19.836732	110.7362625
9.323478	5.417169	109.642967	-12.100261	21.635958	109.375404	38.901382	-2.524013	109.583725	38.225132	48.615643	107.507622	38.563257	23.045815	108.5456735	-62.763779	20.226101	110.2051345
8.683933	4.940149	108.748451	-12.001348	22.078566	108.802902	38.836014	-2.100742	108.588371	38.250031	49.14151	107.1726	38.5430225	23.520384	107.8804855	-62.5457185	20.636748	109.7253185
8.102143	4.384399	108.009979	-11.887143	22.466021	108.255295	38.789112	-1.73824	107.869789	38.221161	49.624336	106.987938	38.5051365	23.943048	107.4288635	-62.2794225	20.988994	109.0817265
7.517962	3.884545	107.266792	-11.842796	22.797726	107.642517	38.751133	-1.494987	107.451126	38.251034	50.031818	106.897102	38.5010835	24.2684155	107.174114	-62.1866755	21.3270365	108.11092
6.724825	3.049146	106.053452	-11.784593	22.98917	106.485023	38.743832	-1.465519	107.096657	38.251396	50.474483	107.155861	38.497614	24.504482	107.126259	-62.0668	21.473858	105.843787
6.221955	2.489344	105.189262	-11.815066	23.076447	105.569458	38.719513	-1.523909	106.933594	38.161762	50.67767	107.415329	38.4406375	24.5768805	107.1744615	-62.0707695	21.5760135	103.9644545
5.678845	1.84519	104.441132	-11.847031	23.166395	104.60833	38.696182	-1.485436	106.807854	38.100994	50.803711	107.42421	38.398588	24.6591375	107.116032	-62.09265	21.6736525	102.100628
5.10351	1.201904	103.762436	-11.831275	23.227909	103.52459	38.688915	-1.475874	106.805977	38.06329	50.866707	107.263496	38.3761025	24.6954165	107.0347365	-62.0386525	21.7604015	100.0144435
4.511759	0.506355	103.15921	-11.817338	23.277184	102.305481	38.654114	-1.461783	106.910538	38.014977	50.85178	106.912636	38.3345455	24.6949985	106.911587	-61.9692215	21.8593695	97.699375
3.864906	-0.189246	102.541939	-11.725793	23.258318	101.08075	38.580902	-1.417698	106.917099	38.078445	50.723743	106.134544	38.3296735	24.6530225	106.5258215	-61.7812595	21.8636135	95.6356785
3.222023	-0.931503	101.829292	-11.534066	23.124365	99.868591	38.563683	-1.527177	106.539497	38.166447	50.422031	104.948936	38.365065	24.447427	105.7442165	-61.433197	21.801303	93.9929655
2.116412	-2.10755	100.463951	-11.135458	22.653233	98.016754	38.570614	-2.058412	105.624916	38.498844	49.642277	102.912796	38.534729	23.7919325	104.268856	-60.805645	21.5145335	91.764652
1.290466	-2.871155	99.486237	-10.840311	22.264212	96.811951	38.600998	-2.510171	104.943832	38.775246	49.049545	101.643181	38.688122	23.269687	103.2935065	-60.368744	21.258737	90.3303955
0.412909	-3.569724	98.603897	-10.573605	21.902531	95.786324	38.679131	-2.997334	104.251205	39.058506	48.519604	100.595322	38.8688185	22.761135	102.4232635	-60.0160285	21.043927	89.1493845
-0.570892	-4.283939	97.865005	-10.308336	21.565033	94.993347	38.759655	-3.442449	103.58989	39.366936	48.113926	99.658211	39.0632955	22.3357385	101.6240505	-59.6799675	20.7943275	88.3626435
-1.700572	-4.872921	97.268555	-10.102549	21.276262	94.357307	38.841373	-3.851693	102.994713	39.628761	47.752235	98.885689	39.235067	21.950271	100.940201	-59.440165	20.602253	87.774413
-2.946323	-5.34199	96.856415	-9.940281	21.036873	93.911568	38.891125	-4.232912	102.453781	39.819374	47.479923	98.331741	39.3552495	21.6235055	100.392761	-59.2358115	20.4502405	87.430375
-4.238755	-5.767896	96.670792	-9.812143	20.839701	93.707802	38.899586	-4.566796	101.940193	40.009022	47.358105	97.903656	39.454304	21.3956545	99.9219245	-59.07859	20.2837475	87.4936795
-6.502953	-6.170451	97.10022	-9.631996	20.569452	94.134651	38.805511	-5.218102	101.31118	40.239697	47.104652	97.223854	39.522604	20.943275	99.267517	-58.786596	20.195629	89.001785
-8.094512	-6.315366	97.861221	-9.567668	20.325691	94.870628	38.664963	-5.748154	101.323639	40.283752	46.658779	96.938721	39.4743575	20.4553125	99.13118	-58.6096935	20.1960695	90.610076
-9.752156	-6.395753	98.902306	-9.572307	20.032494	95.875969	38.546684	-6.265939	101.635109	40.231533	46.067352	96.865883	39.3891085	19.9007065	99.250496	-58.5337225	20.1642815	92.501442
-11.446508	-6.339724	99.961823	-9.577648	19.749897	96.991226	38.488884	-6.805152	102.051338	40.017143	45.446144	96.999527	39.2530135	19.320496	99.5254325	-58.4083095	20.179298	94.4570195
-13.129987	-6.209858	100.917122	-9.587688	19.470171	98.062279	38.420208	-7.269201	102.379967	39.726463	44.825439	97.175514	39.0733355	18.778119	99.7777405	-58.2487115	20.162223	96.3468175
-14.733085	-5.994497	101.835632	-9.58029	19.223684	99.065865	38.354786	-7.611051	102.564743	39.541889	44.330097	97.303352	38.9483375	18.359523	99.9340475	-58.1089175	20.087845	98.1976825
-16.447622	-5.631578	102.849106	-9.533159	19.04199	100.079453	38.343899	-7.908466	102.672729	39.439751	43.899887	97.418434	38.891825	17.9957105	100.0455815	-57.958143	20.0882695	100.1133245
-18.768566	-4.866138	104.404877	-9.356146	18.80673	101.663605	38.374825	-8.276474	102.837921	39.302628	43.430622	97.657021	38.8387265	17.577074	100.247471	-57.5510185	20.036386	103.079739
-20.245941	-4.218915	105.553902	-9.179297	18.660507	102.74073	38.474052	-8.495287	102.923409	39.268002	43.192371	97.849731	38.871027	17.348542	100.38657	-57.229621	19.972472	105.09489
-21.626932	-3.512552	106.690262	-8.962196	18.521347	103.811203	38.570553	-8.695305	102.932449	39.271172	42.96365	97.98851	38.9208625	17.1341725	100.4604795	-56.8452545	19.9085215	107.1619265
-22.99589	-2.647156	107.92173	-8.717951	18.410244	104.855797	38.644821	-8.880303	102.868881	39.275928	42.748306	98.082535	38.9603745	16.9340015	100.475708	-56.3962765	19.8864865	109.235886
-24.276375	-1.778271	108.88604	-8.534756	18.24472	105.780884	38.692219	-9.015067	102.741882	39.283642	42.545631	98.325134	38.9879305	16.765282	100.533508	-56.0574425	19.724158	111.02826
-25.457052	-0.83098	109.658989	-8.382049	18.081425	106.514915	38.7621	-9.131141	102.578941	39.297913	42.441185	98.717308	39.0300065	16.655022	100.6481245	-55.7941045	19.507828	112.3817055
-26.696337	0.152043	110.156609	-8.330105	17.91857	107.054695	38.774616	-9.237168	102.431786	39.310329	42.370571	99.157852	39.0424725	16.5667015	100.794819	-55.7026825	19.2704385	113.314571
-28.236097	1.701022	110.770332	-8.333248	17.705349	107.714806	38.71833	-9.314283	102.237129	39.279346	42.269005	99.847862	38.998838	16.477361	101.0424955	-55.665334	18.933337	114.3871165
-29.301569	2.787628	111.168274	-8.389473	17.573572	108.153595	38.631882	-9.420613	102.219154	39.25771	42.193298	100.335739	38.944796	16.3863425	101.2774465	-55.723742	18.7608015	115.0297435
-30.153904	3.901376	111.53315	-8.47409	17.467766	108.571663	38.528858	-9.53123	102.244743	39.279644	42.098633	100.882401	38.904251	16.2837015	101.563572	-55.852431	18.6518305	115.579754
-30.955542	5.101209	111.924789	-8.529243	17.3424	108.965836	38.399582	-9.680186	102.253601	39.321407	41.982521	101.414093	38.8604945	16.1511675	101.833847	-55.9189805	18.5336325	116.097825
-31.687319	6.29741	112.352135	-8.579047	17.252638	109.366394	38.261112	-9.869133	102.279915	39.411053	41.811695	101.890633	38.8360825	15.971281	102.085274	-55.9941765	18.533995	116.647514
-32.195133	7.499549	112.919807	-8.569879	17.167868	109.858727	38.137768	-10.073681	102.360825	39.495907	41.636215	102.280281	38.8168375	15.781267	102.320553	-55.9565955	18.554469	117.396901
-32.55938	8.741455	113.819923	-8.467072	17.048237	110.513939	38.044315	-10.292566	102.463516	39.682617	40.86021	102.713348	38.863466	15.283822	102.588432	-55.79761	18.812652	118.439446
-32.976967	10.577336	115.238556	-8.321018	16.869577	111.664436	38.000206	-10.588549	102.735352	39.893417	41.159012	103.424416	38.9468115	15.2852315	103.079884	-55.5888475	18.4539225	120.248988
-33.093487	11.761447	116.031265	-8.267074	16.696327	112.339378	38.013191	-10.79427	102.953888	40.046566	41.006271	104.071953	39.0298785	15.1060005	103.5129205	-55.5640265	18.2866535	121.1658355
-33.136894	12.968787	116.35479	-8.329615	16.505919	112.750717	38.013832	-11.011191	103.241455	40.195839	40.867664	104.788544	39.1048355	14.9282365	104.0149995	-55.7640655	18.0836015	121.4864345
-33.205708	14.187576	116.181351	-8.510811	16.340385	112.849304	37.976555	-11.254346	103.594902	40.344032	40.679264	105.473434	39.1602935	14.712459	104.534168	-56.1819155	17.968311	121.16444
-33.287449	15.426622	115.619186	-8.775073	16.148281	112.700363	37.906773	-11.558076	104.033051	40.486404	40.460327	106.139816	39.1965885	14.4511255	105.0864335	-56.7467345	17.8454365	120.3142925
-33.152477	16.638317	114.907585	-9.041408	15.982641	112.395134	37.819702	-11.843059	104.372177	40.686275	40.205685	106.745621	39.2529885	14.181313	105.558899	-57.3358045	17.783969	119.231369
-32.992001	17.863951	114.090622	-9.312526	15.754128	112.044205	37.777752	-12.150509	104.662384	40.823555	39.928772	107.349731	39.3006535	13.8891315	106.0060575	-57.9257055	17.6191245	118.0823525
-32.636444	19.674391	112.811066	-9.534073	15.438895	111.349236	37.840721	-12.592457	104.870926	41.137653	39.575432	108.198677	39.489187	13.4914875	106.5348015	-58.557333	17.3863025	116.1636705
-32.232361	20.851349	111.846733	-9.584861	15.28177	110.713539	37.887985	-12.589746	104.880348	41.28529	39.443764	108.532799	39.5866375	13.427009	106.7065735	-58.7563595	17.136531	114.7205045
-31.83437	22.063702	110.882629	-9.574471	15.202275	110.026512	38.054379	-12.805229	104.559898	41.367374	39.373966	108.6427	39.7108765	13.2843685	106.601299	-58.8598185	17.1201815	113.451725
-31.412554	23.25127	110.153351	-9.53196	15.209664	109.419563	38.165489	-12.818821	104.342888	41.445854	39.363567	108.57476	39.8056715	13.272373	106.458824	-58.8695915	17.146955	112.380302
-30.836708	24.385508	109.550499	-9.476881	15.217735	108.927063	38.26281	-12.806179	104.105568	41.487091	39.370964	108.500099	39.8749505	13.2823925	106.3028335	-58.8287125	17.1530775	111.5512925
-30.352777	25.509539	109.062073	-9.455044	15.182872	108.499763	38.345333	-12.774947	103.885521	41.534592	39.389336	108.514023	39.9399625	13.3071945	106.199772	-58.8500505	17.0585495	110.799754
-29.924084	26.617357	108.621277	-9.459937	15.103173	108.083298	38.392921	-12.720898	103.625381	41.523521	39.445858	108.599197	39.958221	13.36248	106.112289	-58.878095	16.843866	110.054307
-29.159636	28.055508	108.051559	-9.60294	14.983524	107.468391	38.393681	-12.602072	103.204765	41.382763	39.549797	108.743332	39.888222	13.4738625	105.9740485	-59.094102	16.4931855	108.9627335
-28.738026	29.011473	107.78743	-9.766174	14.950874	107.163063	38.297447	-12.479445	102.981148	41.216969	39.640614	108.827591	39.757208	13.5805845	105.9043695	-59.289556	16.3211635	108.4217565
-28.327444	29.969681	107.721802	-9.916989	14.979926	106.985893	38.194427	-12.346565	102.826332	41.032242	39.7882	108.900856	39.6133345	13.7208175	105.863594	-59.4473125	16.2390345	108.108192
-27.898418	30.865871	107.828506	-10.077216	15.059918	106.979324	38.079487	-12.164031	102.801445	40.863815	39.911564	109.052452	39.471651	13.8737665	105.9269485	-59.626083	16.2460695	108.0316995
-27.407164	31.695807	108.046677	-10.288104	15.119699	107.093391	37.95837	-11.99574	102.877937	40.748837	40.037025	109.375084	39.3536035	14.0206425	106.1265105	-59.9298115	16.2187555	108.0602715
-26.972965	32.514801	108.31163	-10.471969	15.183692	107.259216	37.833412	-11.851866	103.052666	40.673828	40.168404	109.825684	39.25362	14.158269	106.439175	-60.197558	16.209115	108.079257
-26.569805	33.223495	108.564842	-10.707871	15.262154	107.439293	37.7104	-11.735918	103.247688	40.570606	40.270836	110.2537	39.140503	14.267459	106.750694	-60.556245	16.256849	108.127892
-25.926689	34.200947	109.020592	-11.068516	15.3448	107.761971	37.47728	-11.602793	103.609589	40.423985	40.396011	110.767487	38.9506325	14.396609	107.188538	-61.0876645	16.292991	108.335404
-25.530178	34.754086	109.270348	-11.294029	15.342413	107.961678	37.32814	-11.582299	103.841576	40.290615	40.414387	111.091301	38.8093775	14.416044	107.4664385	-61.3974355	16.268782	108.4569175
-25.096304	35.241467	109.490181	-11.540509	15.261809	108.137894	37.153736	-11.607447	104.083183	40.149246	40.40406	111.439194	38.651491	14.3983065	107.7611885	-61.732509	16.1253115	108.5145995
-24.68469	35.643215	109.674072	-11.750499	15.088285	108.291069	37.005592	-11.662475	104.325447	39.919624	40.399593	111.864815	38.462608	14.368559	108.095131	-61.963606	15.808011	108.487007
-24.327391	35.960682	109.830299	-11.971878	14.931091	108.42408	36.892162	-11.725695	104.573753	39.719616	40.379627	112.149834	38.305889	14.326966	108.3617935	-62.249645	15.535216	108.4863665
-23.964872	36.245354	109.98452	-12.196397	14.7654	108.569786	36.787777	-11.777596	104.823982	39.499283	40.349415	112.372253	38.14353	14.2859095	108.5981175	-62.536324	15.2448905	108.5414545
-23.586821	36.46257	110.146187	-12.399756	14.59914	108.728363	36.704208	-11.872058	105.115494	39.323517	40.320415	112.589714	38.0138625	14.2241785	108.852604	-62.8133745	14.9741015	108.604122
-23.051083	36.689701	110.338577	-12.762327	14.406056	108.982483	36.576618	-12.046115	105.610909	39.134941	40.325237	112.953339	37.8557795	14.139561	109.282124	-63.3804335	14.672551	108.682842
-22.701807	36.818558	110.428658	-13.037994	14.233902	109.102371	36.467651	-12.145905	105.84433	38.962566	40.349178	113.265137	37.7151085	14.1016365	109.5547335	-63.7910965	14.3661675	108.6500085
-22.364998	36.87553	110.465668	-13.36477	14.108175	109.172058	36.352581	-12.220477	106.065025	38.770058	40.349041	113.555435	37.5613195	14.064282	109.81023	-64.2908595	14.152068	108.533886
-22.106915	36.899559	110.513985	-13.686893	13.949287	109.208832	36.257141	-12.236668	106.283249	38.552044	40.347633	113.835419	37.4045925	14.0554825	110.059334	-64.7783785	13.8430915	108.35833
-21.859261	36.9095	110.538231	-14.038801	13.886046	109.27169	36.08551	-12.228059	106.499756	38.307594	40.319187	114.056541	37.196552	14.045564	110.2781485	-65.274154	13.726528	108.2652315
-21.625813	36.855888	110.616638	-14.365747	13.819706	109.413162	35.849571	-12.194376	106.728432	38.055809	40.342735	114.155235	36.95269	14.0741795	110.4418335	-65.684184	13.5652325	108.3844905
-21.432812	36.768372	110.948097	-14.606518	13.77234	109.773506	35.560844	-12.149352	106.864098	37.770542	40.336113	114.063225	36.665693	14.0933805	110.4636615	-65.878729	13.4512995	109.0833505
-20.85618	36.541813	111.802521	-14.738057	13.701989	110.655403	35.252804	-12.108465	106.977371	37.487209	40.300781	113.877991	36.3700065	14.096158	110.427681	-65.8461205	13.30782	110.883125
-20.475063	36.377003	112.566711	-14.724125	13.701646	111.432281	35.143208	-12.107611	107.084251	37.448292	40.270332	113.770279	36.29575	14.0813605	110.427265	-65.744	13.3219315	112.437297
-20.011841	36.188686	113.435555	-14.667158	13.787505	112.385345	35.040771	-12.076254	107.178864	37.451996	40.253986	113.674736	36.2463835	14.088866	110.4268	-65.5806995	13.486144	114.34389
-19.610096	36.068531	114.320602	-14.555565	13.792476	113.264145	34.951843	-12.042511	107.386612	37.454948	40.25246	113.605865	36.2033955	14.1049745	110.4962385	-65.3145255	13.4799775	116.0320515
-18.923311	35.895027	115.013565	-14.531024	13.975456	114.198982	34.806484	-12.01211	107.733246	37.443527	40.184551	113.545647	36.1250055	14.0862205	110.6394465	-65.1870535	13.8646915	117.7585175
-18.213715	35.825741	115.560722	-14.474172	14.016207	114.936386	34.695297	-12.046978	108.181068	37.424057	40.154949	113.500275	36.059677	14.0539855	110.8406715	-65.008021	13.9784285	119.0321005
-17.493721	35.758133	115.924927	-14.514044	14.190611	115.626465	34.579021	-12.081269	108.688751	37.383606	40.10334	113.422119	35.9813135	14.0110355	111.055435	-65.0094015	14.3701865	120.197495
-16.20624	35.655037	116.148415	-14.454948	14.245703	116.31855	34.410275	-12.216315	109.44928	37.322216	39.942341	113.215164	35.8662455	13.863013	111.332222	-64.7761415	14.628393	121.304878
-15.368964	35.557407	116.155731	-14.626699	14.337915	116.730774	34.316395	-12.412184	110.008598	37.314758	39.792015	113.120674	35.8155765	13.6899155	111.564636	-65.0689745	14.9859145	121.896912
-14.455596	35.470547	115.981735	-14.610312	14.232198	116.890953	34.227325	-12.628664	110.670471	37.341972	39.609467	113.121834	35.7846485	13.4904015	111.8961525	-65.0052725	14.9739945	121.8857535
-13.440042	35.472607	115.815308	-14.844606	14.21729	117.047836	34.15691	-12.833362	111.259201	37.402927	39.441647	113.293709	35.7799185	13.3041425	112.276455	-65.4691305	15.1304375	121.819217
-12.356987	35.507278	115.691124	-14.968925	14.155052	117.039192	34.124691	-13.026505	111.759972	37.536568	39.302235	113.707794	35.8306295	13.137865	112.733883	-65.7684795	15.172239	121.344501
-11.192521	35.596073	115.668777	-14.958856	14.012307	116.862465	34.108086	-13.232681	112.190308	37.77824	39.215504	114.426109	35.943163	12.9914115	113.3082085	-65.860875	15.0332025	120.4167215
-10.026685	35.767868	115.79232	-15.081258	13.965699	116.640114	34.142586	-13.396279	112.663269	38.151733	39.226673	115.554085	36.1471595	12.915197	114.108677	-66.3096755	15.016201	119.171551
-8.194016	36.195568	116.27079	-15.404962	14.225761	116.085724	34.354576	-13.408261	113.579453	38.86364	39.538311	117.890633	36.609108	13.065025	115.735043	-67.419032	15.386497	116.436405
-7.025574	36.55275	116.674103	-15.762906	14.636474	115.645561	34.510754	-13.271806	114.29467	39.218418	39.826294	119.704117	36.864586	13.277244	116.9993935	-68.390398	15.995704	114.2917285
-5.921051	36.98484	117.085838	-16.101427	15.282427	115.152252	34.556297	-13.004486	115.083458	39.338139	40.096359	121.264145	36.947218	13.5459365	118.1738015	-69.150072	17.0189175	112.1307025
-4.894481	37.456631	117.488518	-16.402351	16.137354	114.919914	34.442749	-12.453719	115.78299	39.640663	40.299698	122.163979	37.041706	13.9229895	118.9734845	-69.846408	18.3517185	110.8663435
-3.86278	37.9701	117.860031	-16.502516	17.114759	114.975533	34.417229	-11.732808	116.27108	39.606743	40.848423	122.749962	37.011986	14.5578075	119.510521	-70.017018	19.6717105	110.440545
-2.898822	38.397358	118.256798	-16.043177	17.756577	115.148399	34.618343	-10.912337	116.670784	39.744606	41.381802	123.021126	37.1814745	15.2347325	119.845955	-69.2678285	20.2784215	110.450843
-1.907752	38.759838	118.736824	-16.093849	18.709543	115.925896	35.005268	-10.246902	117.010513	40.006535	41.903221	123.261353	37.5059015	15.8281595	120.135933	-69.6935995	21.5909265	111.715859
-0.564721	39.118568	119.655884	-15.483003	19.416847	117.106781	35.785847	-9.555991	117.764618	40.538868	42.539249	123.656036	38.1623575	16.491629	120.710327	-69.1283635	22.342065	113.503235
0.124785	39.275757	120.362236	-15.150598	19.78895	118.057419	36.220959	-9.154067	118.511406	40.929996	42.870407	123.900734	38.5754775	16.85817	121.20607	-68.8766735	22.71973	114.908768
1.095831	39.200752	120.888611	-14.838391	20.075266	119.047615	36.636238	-8.887018	119.284859	41.31675	43.169449	124.19075	38.976494	17.1412155	121.7378045	-68.653276	23.0093165	116.3574255
1.606303	39.258915	121.65831	-14.589505	20.278866	120.105598	36.957878	-8.668799	120.085739	41.660717	43.418076	124.567284	39.3092975	17.3746385	122.3265115	-68.4883075	23.1830935	117.8846845
1.685527	39.465557	122.637032	-14.409487	20.481245	121.188286	37.205898	-8.515728	120.905594	41.96616	43.607841	124.97213	39.586029	17.5460565	122.938862	-68.405003	23.4164335	119.43771
2.064263	39.48402	123.478661	-14.092021	20.54961	122.159973	37.381741	-8.415202	121.708534	42.269573	43.72081	125.46241	39.825657	17.652804	123.585472	-68.009699	23.446416	120.734474
2.373841	39.494762	124.368874	-13.723917	20.493807	123.02536	37.491611	-8.360248	122.484612	42.124149	43.978073	126.252769	39.80788	17.8089125	124.3686905	-67.255714	23.1787015	121.6820295
3.181114	39.350693	125.51696	-13.906075	20.795095	124.524704	37.583935	-8.32254	123.464134	42.523289	44.011135	127.293686	40.053612	17.8442975	125.37891	-67.865762	23.7458925	123.670498
2.956924	39.604404	126.684662	-13.829795	20.832787	125.395836	37.641151	-8.372087	123.937157	43.172047	43.821533	127.821121	40.406599	17.724723	125.879139	-68.066189	23.940851	124.912533
3.219295	39.641415	127.504089	-13.762401	20.89522	126.21405	37.593613	-8.365189	124.253975	43.38813	43.782898	128.440933	40.4908715	17.7088545	126.347454	-68.0156735	24.0815855	126.080646
3.210882	39.734104	128.39447	-13.692932	20.956705	126.972511	37.599628	-8.330732	124.349846	43.56041	43.755108	128.908295	40.580019	17.712188	126.6290705	-67.965883	24.201222	127.3159515
3.471806	39.736458	129.007965	-13.569114	21.018023	127.598297	37.591446	-8.248912	124.155464	43.654419	43.802593	129.139526	40.6229325	17.7768405	126.647495	-67.7611605	24.2592055	128.549099
3.691847	39.760952	129.390808	-13.456156	21.09754	128.044189	37.569916	-8.063383	123.614868	43.73053	43.940197	129.117615	40.650223	17.938407	126.3662415	-67.562535	24.256673	129.7221365
3.826155	39.762421	129.505569	-13.319777	21.144442	128.308243	37.535465	-7.840469	122.852959	43.721466	44.029091	128.758789	40.6284655	18.094311	125.805874	-67.2680195	24.194573	130.810612
4.535607	39.491989	128.972992	-12.951471	21.199917	128.297775	37.554432	-7.654212	121.247658	43.226105	44.390671	127.855621	40.3902685	18.3682295	124.5516395	-66.2932105	24.0316045	132.0439105
4.353313	39.572628	128.646408	-12.761257	21.21752	128.054474	37.447422	-7.50404	119.981804	43.121872	44.430397	126.925514	40.284647	18.4631785	123.453659	-65.807161	23.9718615	132.655289
4.676677	39.45776	127.976921	-12.602286	21.187302	127.666214	37.205647	-7.349497	118.777634	43.005337	44.433708	125.938858	40.105492	18.5421055	122.358246	-65.310064	23.8324985	132.974182
4.990428	39.295353	127.398125	-12.500061	21.163631	127.248611	36.990997	-7.304712	117.617249	42.869411	44.332687	125.153564	39.930204	18.5139875	121.3854065	-64.930326	23.8132745	133.1118155
5.400376	39.081036	126.972702	-12.455554	21.112373	126.846489	36.79002	-7.16795	116.903709	42.725636	44.198357	124.644867	39.757828	18.5152035	120.774288	-64.668936	23.7095425	132.91869
5.710046	38.689953	126.670219	-12.488555	21.075565	126.443466	36.767502	-7.158817	116.454468	42.694706	44.109772	124.531403	39.731104	18.4754775	120.4929355	-64.708214	23.6756525	132.3939965
6.381228	38.421078	126.498123	-12.55113	21.034531	126.067368	36.75816	-7.177791	116.288612	42.660191	44.016094	124.668716	39.7091755	18.4191515	120.478664	-64.8114355	23.6499105	131.656072
7.564946	37.579433	125.998138	-12.686211	20.989626	125.473877	36.865147	-7.223857	116.416122	43.052639	43.747559	124.803436	39.958893	18.261851	120.609779	-65.331315	23.717401	130.337975
7.692385	37.322556	125.986267	-12.763203	20.967701	125.121925	36.916534	-7.268779	116.524124	43.015907	43.686138	125.008621	39.9662205	18.2086795	120.7663725	-65.4926265	23.7267225	129.4774775
8.452582	36.637329	125.738762	-12.842319	20.969881	124.843231	37.002762	-7.208626	116.861275	43.01189	43.663284	125.227165	40.007326	18.227329	121.04422	-65.691964	23.712433	128.642242
9.629865	35.798439	125.610497	-12.529757	20.786333	124.67334	37.221821	-7.286733	117.382263	43.050919	43.674538	125.626587	40.13637	18.1939025	121.504425	-65.195884	23.3787635	127.842255
10.005247	35.202278	126.139786	-12.514944	20.798708	124.902901	37.569324	-7.336683	118.43631	43.223129	43.800312	126.469788	40.3962265	18.2318145	122.453049	-65.4261145	23.3656015	127.352753
10.650253	34.467232	127.069183	-12.430359	20.776186	125.50473	38.006035	-7.452905	120.069519	43.530361	43.967075	127.865204	40.768198	18.257085	123.9673615	-65.628916	23.295287	127.0420985
12.094681	33.230846	128.136124	-12.55382	20.628775	126.188766	38.435181	-7.630298	122.099457	43.867233	44.052402	129.634445	41.151207	18.211052	125.866951	-66.258847	23.046498	126.510581
13.236703	31.652302	130.173767	-12.52158	20.603008	127.264877	39.065834	-7.844316	125.40274	44.247997	44.041695	132.25386	41.6569155	18.0986895	128.8283	-66.7000755	23.1073265	125.701454
14.07744	30.632418	131.299896	-12.471668	20.472078	127.828049	39.514763	-7.943083	127.268837	44.369434	43.980404	133.619003	41.9420985	18.0186605	130.44392	-66.8854345	22.9254955	125.212178
14.660997	29.482668	132.189941	-12.352169	20.285086	128.221954	39.866978	-8.004906	128.770584	44.502598	44.002171	134.63266	42.184788	17.9986325	131.701622	-66.889126	22.5715395	124.742286
15.334206	28.372837	132.815567	-12.093349	20.139675	128.507217	40.198441	-8.089465	129.829727	44.646744	43.896015	135.363678	42.4225925	17.903275	132.5967025	-66.6092905	22.376075	124.4177315
15.943395	27.189518	133.221054	-11.99817	19.804222	128.776031	40.495419	-8.224318	130.606918	44.834129	43.811123	135.727829	42.664774	17.7934025	133.1673735	-66.661114	21.8150415	124.3846885
16.565073	26.081022	133.509598	-11.855091	19.579004	129.026825	40.71442	-8.3274	131.167053	45.015854	43.683651	135.909622	42.865137	17.6781255	133.5383375	-66.575319	21.4798825	124.5153125
16.904846	24.905102	133.805557	-11.597713	19.51457	129.163681	40.951275	-8.414555	131.564743	45.188686	43.625214	136.122238	43.0699805	17.6053295	133.8434905	-66.2654065	21.4238105	124.4838715
17.380684	23.263205	134.045471	-11.721409	19.422768	129.395401	41.222206	-8.387362	132.058853	45.302113	43.608059	136.358963	43.2621595	17.6103485	134.208908	-66.7049775	21.2351875	124.581894
17.553751	22.155016	134.148819	-11.275402	19.309313	129.294968	41.408794	-8.35268	132.262802	45.336853	43.625549	136.535049	43.3728235	17.6364345	134.3989255	-65.9236275	20.9821915	124.1910105
17.85054	21.080263	134.08696	-11.254872	19.179245	129.304092	41.567551	-8.28523	132.423401	45.33971	43.620991	136.697235	43.4536305	17.6678805	134.560318	-65.9633745	20.6906095	124.047866
17.410719	20.003725	134.263687	-11.100618	19.123156	129.319656	41.763344	-8.193979	132.599396	45.370174	43.64983	136.836212	43.566759	17.7279255	134.717804	-65.767995	20.5183865	123.921508
17.597221	18.70401	134.140198	-10.854973	19.139627	129.328629	42.032528	-8.15937	132.716782	45.418541	43.646172	136.97522	43.7255345	17.743401	134.846001	-65.4354805	20.535853	123.811257
17.389305	17.56456	134.095764	-10.734283	18.987066	129.392609	42.328873	-8.182035	132.822189	45.58252	43.649143	137.103317	43.9556965	17.733554	134.962753	-65.4242625	20.240578	123.822465
17.251381	16.325853	133.96489	-10.441193	18.79529	129.438049	42.603409	-8.224693	132.877228	45.768635	43.522461	137.118332	44.186022	17.648884	134.99778	-65.068408	19.941696	123.878318
16.604191	14.453289	133.703522	-10.036735	18.663818	129.576462	43.028622	-8.345367	132.669205	46.191429	43.504585	136.915344	44.6100255	17.579609	134.7922745	-64.6834955	19.748027	124.3606495
16.12166	13.25901	133.328674	-9.777365	18.616877	129.579132	43.275078	-8.377652	132.355972	46.456734	43.483864	136.579727	44.865906	17.553106	134.4678495	-64.420636	19.680648	124.6904145
15.581274	12.019114	132.861252	-9.523782	18.605795	129.466415	43.50914	-8.379397	131.863678	46.688023	43.547993	136.132645	45.0985815	17.584298	133.9981615	-64.1461455	19.627292	124.9346685
14.948095	10.673828	132.201691	-9.278945	18.600933	129.184891	43.73827	-8.302546	131.29953	46.836983	43.601891	135.515091	45.2876265	17.6496725	133.4073105	-63.8455165	19.5521935	124.9624715
14.260742	9.470396	131.393036	-9.036592	18.598999	128.710968	43.936539	-8.189373	130.617447	46.87347	43.732498	134.632462	45.4050045	17.7715625	132.6249545	-63.4781885	19.4264355	124.7969815
13.492436	8.151165	130.496185	-8.807058	18.606314	128.062897	44.155964	-8.147171	129.706711	46.956657	43.913486	133.475967	45.5563105	17.8831575	131.591339	-63.1704265	19.3294705	124.534455
12.650879	6.807815	129.304535	-8.523135	18.681675	127.256645	44.207363	-8.032517	128.765106	46.904549	44.044254	132.097809	45.555956	18.0058685	130.4314575	-62.602226	19.3574815	124.0818325
11.015224	5.022588	127.582672	-8.631549	18.827694	126.123192	44.107773	-8.012756	126.909042	46.762676	44.098293	129.729614	45.4352245	18.0427685	128.319328	-62.6983225	19.6126195	123.927056
10.007797	3.709053	126.264938	-8.591158	19.07723	125.382111	43.891205	-8.078201	125.435677	46.69458	44.044441	128.233047	45.2928925	17.98312	126.834362	-62.4752085	20.17134	123.92986
8.950109	2.54386	125.070526	-8.572815	19.465359	124.743782	43.506065	-8.016445	123.932312	46.637405	44.058464	126.822189	45.071735	18.0210095	125.3772505	-62.217365	20.9097085	124.1103135
7.904682	1.293817	124.125122	-8.525554	19.85833	124.269234	43.183659	-7.84743	122.504082	46.479927	44.11599	125.512169	44.831793	18.13428	124.0081255	-61.882901	21.58238	124.5303425
6.901117	0.109714	123.629227	-8.436406	20.117462	123.857033	43.156113	-7.643919	121.449951	46.239307	44.309483	124.195862	44.69771	18.332782	122.8229065	-61.570522	21.902142	124.8911595
5.97177	-1.155101	123.515251	-8.293607	20.173786	123.304054	43.422691	-7.495062	121.129166	45.846905	44.603134	122.694649	44.634798	18.554036	121.9119075	-61.222012	21.793536	124.6962005
5.085357	-2.502581	123.603371	-8.206213	19.944569	122.55378	43.710587	-7.451853	121.251427	44.973652	44.755486	121.343826	44.3421195	18.6518165	121.2976265	-60.7545455	21.2373215	123.8099335
3.951996	-4.569626	123.791359	-8.303663	19.225815	121.27935	43.819248	-7.62916	121.89212	44.135769	44.361626	118.995575	43.9775085	18.366233	120.4438475	-60.5848345	20.085397	122.1148525
2.748288	-5.669535	123.961487	-8.488436	18.611078	120.381905	43.734535	-8.096145	122.119072	43.688984	43.738785	117.590012	43.7117595	17.82132	119.854542	-60.6886315	19.400836	120.909268
1.778548	-6.881391	123.738289	-8.630174	17.93186	119.397423	43.469074	-8.674463	122.30986	43.488285	43.016644	116.4701	43.4786795	17.1710905	119.38998	-60.7390275	18.6926295	119.404866
0.797103	-7.983544	123.170532	-8.767028	17.287449	118.421646	43.15501	-9.212371	122.224068	43.372326	42.327511	115.514992	43.263668	16.55757	118.86953	-60.797724	18.017328	117.973762
-0.172889	-8.933165	122.365967	-8.872116	16.831285	117.506729	42.802681	-9.72828	121.569298	43.267353	41.705643	114.685783	43.035017	15.9886815	118.1275405	-60.779249	17.6738885	116.8859175
-0.96152	-9.764876	121.23793	-8.916786	16.512403	116.675484	42.506516	-10.127345	120.660164	43.190964	41.226883	113.859917	42.84874	15.549769	117.2600405	-60.682312	17.475037	116.0909275
-1.966457	-10.347972	120.233116	-8.877431	16.313282	115.912292	42.281796	-10.436928	119.54464	43.180134	40.895897	113.094246	42.730965	15.2294845	116.319443	-60.485827	17.3970795	115.505141
-3.240003	-11.120919	118.34613	-8.782303	16.235157	114.825951	42.041569	-10.691297	117.707909	43.231655	40.574707	112.036285	42.636612	14.941705	114.872097	-60.201218	17.528609	114.779805
-4.109099	-11.370452	117.181252	-8.665955	16.293938	114.090813	41.911064	-10.700538	116.379776	43.259132	40.570538	111.308632	42.585098	14.935	113.844204	-59.917008	17.652876	114.337422
-4.882893	-11.563149	115.959427	-8.57101	16.388004	113.319923	41.780064	-10.735354	115.034378	43.266243	40.625427	110.635605	42.5231535	14.9450365	112.8349915	-59.6651735	17.8309715	113.8048545
-5.693544	-11.646633	114.790939	-8.495597	16.448318	112.565323	41.622143	-10.683987	113.818069	43.243073	40.647758	109.956482	42.432608	14.9818855	111.8872755	-59.423802	17.9147505	113.2433705
-6.492348	-11.692311	113.886108	-8.440503	16.472107	111.846626	41.475235	-10.654039	112.679359	43.224632	40.662766	109.177986	42.3499335	15.0043635	110.9286725	-59.2309395	17.9398505	112.7645795
-7.239265	-11.634386	113.220833	-8.384451	16.45611	111.153122	41.343964	-10.701069	111.793434	43.114609	40.536366	108.249771	42.2292865	14.9176485	110.0216025	-58.9981885	17.9945715	112.2846415
-7.991411	-11.523597	112.857475	-8.321976	16.34668	110.551926	41.242523	-10.79192	111.271164	43.022915	40.344563	107.203438	42.132719	14.7763215	109.237301	-58.776671	17.9170385	111.866551
-8.909741	-11.368695	112.559662	-8.249894	16.048178	109.789658	41.162579	-11.064146	110.79364	42.828472	39.891167	105.714439	41.9955255	14.4135105	108.2540395	-58.4953135	17.6828455	111.3252765
-9.564976	-11.101146	112.438354	-8.218472	15.794396	109.397736	41.087704	-11.318768	110.590828	42.719097	39.499374	104.895653	41.9034005	14.090303	107.7432405	-58.3403445	17.498489	111.0522315
-10.343495	-10.754709	112.327866	-8.20595	15.515961	109.110176	40.972084	-11.60727	110.466537	42.68787	39.102726	104.287636	41.829977	13.747728	107.3770865	-58.241877	17.284194	110.8432655
-10.977361	-10.317076	112.050018	-8.215002	15.313906	108.865181	40.810921	-11.845093	110.211197	42.691105	38.766037	103.942169	41.751013	13.460472	107.076683	-58.181017	17.16734	110.653679
-11.458096	-9.827062	111.511932	-8.2125	15.183483	108.593071	40.673645	-12.037621	109.847961	42.742085	38.54504	103.7472	41.707865	13.2537095	106.7975805	-58.132865	17.1132565	110.3885615
-12.089609	-9.202271	110.759651	-8.177031	15.136404	108.200363	40.553059	-12.125153	109.299911	42.824722	38.477032	103.660332	41.6888905	13.1759395	106.4801215	-58.0429525	17.0968685	109.9206045
-12.600284	-8.514797	109.528732	-8.101268	15.168303	107.632217	40.495659	-12.050051	108.42675	42.946091	38.604549	103.74305	41.720875	13.277249	106.0849	-57.923411	17.059357	109.179534
-13.363441	-7.341998	106.945053	-7.9069	15.451406	106.382622	40.515892	-11.673121	106.513573	43.227245	39.086483	104.265663	41.8715685	13.706681	105.389618	-57.6853685	17.196131	107.375626
-13.826073	-6.435773	104.931679	-7.733283	15.79871	105.384537	40.620888	-11.217948	104.997337	43.478653	39.574863	104.682312	42.0497705	14.1784575	104.8398245	-57.5163365	17.4189625	105.9292495
-14.241521	-5.56564	102.94912	-7.516784	16.270985	104.3442	40.797279	-10.552415	103.398827	43.636314	40.187149	105.121521	42.2167965	14.817367	104.260174	-57.2503645	17.724603	104.428226
-14.756289	-4.687039	101.212036	-7.252909	16.870045	103.359291	41.040508	-9.739915	101.917038	43.807625	40.873329	105.365356	42.4240665	15.566707	103.641197	-56.9298845	18.173383	103.077385
-15.190512	-3.939428	99.746422	-6.980124	17.497883	102.494896	41.370216	-8.912918	100.811752	43.921776	41.539524	105.435059	42.645996	16.313303	103.1234055	-56.606244	18.682463	101.8663865
-15.638487	-3.315928	98.559227	-6.718262	18.049831	101.711182	41.706638	-8.204176	100.04361	44.008953	42.162891	105.398224	42.8577955	16.9793575	102.720917	-56.2943195	19.1203045	100.701447
-16.112396	-2.867441	97.645782	-6.494947	18.423943	101.019859	41.983784	-7.689373	99.490433	44.4753	42.437164	105.041977	43.229542	17.3738955	102.266205	-56.219436	19.4739905	99.773513
-16.869825	-2.499056	96.799858	-6.301479	18.649652	100.236282	42.199596	-7.381997	98.959206	44.077091	42.897243	104.767838	43.1383435	17.757623	101.863522	-55.7413015	19.541681	98.609042
-17.45945	-2.476696	96.697083	-6.262627	18.63932	99.950607	42.198818	-7.426508	98.93557	44.465858	42.711422	104.105034	43.332338	17.642457	101.520302	-55.857592	19.636183	98.380912
-18.080015	-2.574341	96.96962	-6.304974	18.538624	99.860847	42.123051	-7.666139	99.164253	44.001469	42.726227	103.683578	43.06226	17.530044	101.4239155	-55.672208	19.547204	98.2977785
-18.836664	-2.802212	97.51651	-6.3996	18.303387	99.855103	41.993553	-8.05691	99.492622	43.892017	42.40189	102.887955	42.942785	17.17249	101.1902885	-55.741985	19.434284	98.5199175
-19.543325	-3.143244	98.156639	-6.47749	17.926085	99.910339	41.807549	-8.558153	99.856506	43.779686	41.913364	102.06604	42.7936175	16.6776055	100.961273	-55.7485975	19.1745645	98.859405
-20.2698	-3.5067	98.784203	-6.5531	17.423948	99.976578	41.617527	-9.179776	100.277153	43.721096	41.332199	101.305237	42.6693115	16.0762115	100.791195	-55.7755115	18.7716845	99.161961
-20.937313	-3.926344	99.209305	-6.592056	16.86038	99.997726	41.492073	-9.817229	100.596657	43.665485	40.699802	100.721359	42.578779	15.4412865	100.659008	-55.762891	18.2794735	99.336444
-22.001522	-4.530749	99.382744	-6.625084	16.05827	99.869232	41.311749	-10.685136	100.786545	43.648151	39.805904	100.220642	42.47995	14.560384	100.5035935	-55.730118	17.556156	99.2348705
-22.703218	-4.8718	99.314171	-6.610176	15.648368	99.730995	41.181553	-11.153193	100.709785	43.721096	39.321945	99.965073	42.4513245	14.084376	100.337429	-55.6716765	17.21236	99.124561
-23.437527	-5.146816	99.389145	-6.588581	15.382999	99.661674	41.037605	-11.542182	100.580528	43.780006	38.882427	99.686653	42.4088055	13.6701225	100.1335905	-55.5859675	17.0958755	99.1897575
-24.151865	-5.36334	99.630943	-6.595014	15.226091	99.711937	40.890621	-11.819585	100.55188	43.757992	38.587635	99.465965	42.3243065	13.384025	100.0089225	-55.5143345	17.068157	99.4149515
-24.825243	-5.578052	100.016388	-6.652527	15.098394	99.897781	40.73772	-12.028301	100.647942	43.72047	38.361565	99.274841	42.229095	13.166632	99.9613915	-55.534149	17.030156	99.8341705
-25.50996	-5.704115	100.597786	-6.776851	14.992307	100.199715	40.563141	-12.238338	100.894615	43.62278	38.15168	99.102745	42.0929605	12.956671	99.99868	-55.6466625	17.027943	100.40075
-26.1763	-5.826231	101.305328	-6.971084	14.856398	100.542595	40.323872	-12.481105	101.225327	43.449654	37.869015	98.862411	41.886763	12.693955	100.043869	-55.828931	17.018841	101.041321
-27.151543	-5.971693	102.507996	-7.364122	14.509333	101.134583	39.849819	-13.008417	101.83284	43.140972	37.277908	98.54631	41.4953955	12.1347455	100.189575	-56.2236395	16.8839205	102.079591
-27.775843	-5.994459	103.406586	-7.643878	14.225343	101.603592	39.477421	-13.44587	102.347656	42.932449	36.771603	98.348442	41.204935	11.6628665	100.348049	-56.492691	16.7878195	102.859135
-28.378475	-5.93943	104.300415	-7.877944	13.894937	102.116379	39.110119	-13.923931	102.858032	42.755398	36.188232	98.157898	40.9327585	11.1321505	100.507965	-56.6886465	16.6577235	103.724793
-28.985416	-5.809226	105.147324	-8.093996	13.532814	102.598465	38.795326	-14.399717	103.291527	42.60004	35.638695	98.004272	40.697683	10.619489	100.6478995	-56.885675	16.446139	104.5490305
-29.534704	-5.594551	105.819527	-8.240197	13.161123	103.014633	38.577286	-14.839122	103.676048	42.461075	35.092186	97.857574	40.5191805	10.126532	100.766811	-56.9995745	16.195714	105.262455
-29.953867	-5.285029	106.350037	-8.333499	12.80881	103.36409	38.447407	-15.207176	103.946213	42.319073	34.663174	97.740784	40.38324	9.727999	100.8434985	-57.050238	15.889621	105.8846815
-30.336655	-4.935737	106.668541	-8.382424	12.500686	103.628098	38.365822	-15.514133	104.107834	42.229008	34.343342	97.707016	40.297415	9.4146045	100.907425	-57.062263	15.5867675	106.348771
-30.976265	-4.153037	106.823555	-8.440237	12.143431	103.840233	38.301868	-15.813591	104.204872	42.119293	34.026875	97.763458	40.2105805	9.106642	100.984165	-57.0910545	15.18022	106.696301
-31.258102	-3.534786	106.712685	-8.498853	11.995202	103.89566	38.268593	-15.930372	104.128479	42.073105	33.943054	97.895164	40.170849	9.006341	101.0118215	-57.168555	14.984063	106.7794985
-31.595785	-2.732728	106.468918	-8.544115	11.911898	103.88501	38.210247	-15.984843	103.957199	42.029007	33.929447	98.079773	40.119627	8.972302	101.018486	-57.207857	14.851494	106.751534
-31.799459	-1.838121	106.276131	-8.591929	11.913709	103.907013	38.119061	-16.005627	103.756699	42.006622	33.973476	98.297203	40.0628415	8.9839245	101.026951	-57.2466995	14.8434935	106.787075
-32.087879	-0.808098	106.246063	-8.64923	11.944925	104.019226	38.021446	-16.022774	103.660477	41.986458	33.992504	98.519348	40.003952	8.984865	101.0899125	-57.302412	14.904985	106.9485395
-32.292805	0.291015	106.311462	-8.748821	11.986413	104.217758	37.892769	-16.055145	103.710793	41.937237	33.966682	98.742165	39.915003	8.9557685	101.226479	-57.412645	15.0170575	107.209037
-32.476494	1.530963	106.459984	-8.879331	11.953267	104.493927	37.743736	-16.134544	103.823761	41.826851	33.905491	98.963234	39.7852935	8.8854735	101.3934975	-57.5439555	15.0210605	107.5943565
-32.765827	3.470116	106.634903	-9.174273	11.765758	104.921249	37.451263	-16.30562	104.035278	41.532108	33.717613	99.349411	39.4916855	8.7059965	101.6923445	-57.8402315	14.8255195	108.1501535
-32.821117	4.806384	106.599571	-9.41194	11.548534	105.132652	37.257992	-16.445347	104.091354	41.331814	33.593117	99.749031	39.294903	8.573885	101.9201925	-58.118783	14.523183	108.3451115
-32.962055	6.252894	106.340958	-9.619255	11.349458	105.259514	37.119904	-16.573732	104.092804	41.207603	32.944584	100.275894	39.1637535	8.185426	102.184349	-58.4022635	14.51349	108.334679
-32.991131	7.773308	105.9842	-9.737813	11.188706	105.207375	37.025547	-16.635256	103.949486	41.160877	33.013351	100.684906	39.093212	8.1890475	102.317196	-58.568838	14.1883645	108.097554
-33.004021	9.367345	105.404068	-9.788951	11.090232	105.015686	37.058128	-16.595076	103.56073	41.098362	33.107807	101.062866	39.078245	8.2563655	102.311798	-58.656147	13.9240985	107.719574
-32.936512	11.074593	104.828918	-9.767228	11.114815	104.730476	37.181995	-16.418747	102.960289	41.115105	33.312813	101.693497	39.14855	8.447033	102.326893	-58.683006	13.782597	107.134059
-32.822609	12.79442	104.233215	-9.704734	11.251299	104.396179	37.377346	-16.021307	102.284943	41.186436	33.689823	102.34581	39.281891	8.834258	102.3153765	-58.691359	13.66834	106.4769815
-32.704708	15.615434	103.570541	-9.661189	11.768479	103.903175	37.668106	-15.12946	101.04557	41.22887	34.526726	103.380707	39.448488	9.698633	102.2131385	-58.770866	13.838325	105.5932115
-32.660072	17.477837	103.706268	-9.643671	12.292267	103.854248	37.741867	-14.396622	100.234749	41.197422	35.701622	103.811646	39.4696445	10.6525	102.0231975	-58.7569865	13.932034	105.6852985
-32.576412	19.39381	104.463646	-9.681962	12.879703	104.197548	37.716568	-13.644445	99.540039	41.521053	36.186512	104.080963	39.6188105	11.2710335	101.810501	-58.9827345	14.4883725	106.584595
-32.524235	21.19989	105.759201	-9.796542	13.438675	104.952324	37.562717	-12.946853	99.11187	41.373409	36.762783	104.773399	39.468063	11.907965	101.9426345	-59.061147	14.969385	107.9620135
-32.503517	22.892618	107.293915	-9.957452	13.936037	105.979645	37.347767	-12.390291	99.058342	41.240761	37.225269	105.594147	39.294264	12.417489	102.3262445	-59.209168	15.454585	109.6330455
-32.388081	24.495426	108.965981	-10.099911	14.403971	107.099678	37.071152	-11.975828	99.219704	41.167389	37.585297	106.331146	39.1192705	12.8047345	102.775425	-59.3190925	16.0032075	111.423931
-32.285774	26.089434	110.654198	-10.211858	14.847739	108.300629	36.734833	-11.696875	99.570122	41.130531	37.822418	106.912697	38.932682	13.0627715	103.2414095	-59.356398	16.6327065	113.3598485
-31.956917	28.300816	112.841141	-10.272862	15.372191	109.998497	36.399551	-11.613401	100.490364	40.765236	38.178326	107.901833	38.5823935	13.2824625	104.1960985	-59.1281175	17.4619195	115.8008955
-31.694035	29.64159	113.716255	-10.191466	15.624756	110.813843	36.374363	-11.692362	101.286331	41.40995	38.008083	108.043716	38.8921565	13.1578605	104.6650235	-59.2750885	18.0916515	116.9626625
-31.274876	30.892006	114.149727	-10.092747	15.725955	111.339905	36.542564	-11.850672	102.124611	41.646797	37.986912	108.335831	39.0946805	13.06812	105.230221	-59.2801745	18.38379	117.449589
-30.960243	32.078697	114.241043	-9.939994	15.672151	111.610115	36.876114	-12.039005	102.911949	41.849689	37.925488	108.618317	39.3629015	12.9432415	105.765133	-59.2428895	18.4010605	117.455097
-30.554413	33.174416	114.09935	-9.877553	15.517696	111.716057	37.211964	-12.223392	103.638054	42.018764	37.861267	108.831039	39.615364	12.8189375	106.2345465	-59.37047	18.2164545	117.1975675
-30.128521	34.1717	113.849052	-9.876595	15.401596	111.735191	37.415092	-12.406084	104.212479	42.090553	37.782906	108.895782	39.7528225	12.688411	106.5541305	-59.5060125	18.114781	116.9162515
-29.667109	35.180138	113.575867	-9.965469	15.304451	111.745575	37.463692	-12.567705	104.692474	42.082092	37.708839	108.865227	39.772892	12.570567	106.7788505	-59.70383	18.038335	116.7122995
-28.908575	36.658562	113.451515	-10.248384	15.255809	111.871407	37.283958	-12.662487	105.190292	41.474854	37.819324	108.994171	39.379406	12.5784185	107.0922315	-59.876174	17.9331995	116.6505825
-28.382917	37.632637	113.529732	-10.48027	15.274501	112.037781	37.09874	-12.617294	105.436882	41.334335	37.859474	109.075951	39.2165375	12.62109	107.2564165	-60.1770775	17.927912	116.8191455
-27.758213	38.581669	113.736053	-10.736961	15.34766	112.256516	36.90649	-12.500605	105.631851	41.138351	37.989639	109.304344	39.0224205	12.744517	107.4680975	-60.4963425	17.950803	117.0449345
-27.095158	39.571587	114.039185	-10.932387	15.496105	112.477982	36.747868	-12.284448	105.760399	40.97192	38.211788	109.633591	38.859894	12.96367	107.696995	-60.724668	18.02854	117.258969
-26.365021	40.534599	114.32856	-11.12193	15.697855	112.656174	36.628731	-12.006747	105.76593	40.841995	38.4884	110.010063	38.735363	13.2408265	107.8879965	-60.979223	18.1548835	117.4243515
-25.575647	41.536049	114.616325	-11.256257	15.955599	112.75576	36.551933	-11.635964	105.747391	40.764938	38.80336	110.419952	38.6584355	13.583698	108.0836715	-61.1709495	18.3275	117.4278485
-24.777594	42.494831	114.84243	-11.335454	16.234749	112.800255	36.504807	-11.247727	105.640518	40.721249	39.164005	110.773697	38.613028	13.958139	108.2071075	-61.283936	18.511359	117.3934025
-23.434711	43.885109	115.09626	-11.44159	16.711626	112.798584	36.495338	-10.639475	105.453873	40.714684	39.709667	111.278259	38.605011	14.535096	108.366066	-61.488191	18.888156	117.231102
-22.465162	44.786144	115.249809	-11.497905	17.018873	112.783791	36.519165	-10.254418	105.410385	40.706505	40.061405	111.683037	38.612835	14.9034935	108.546711	-61.608645	19.1342525	117.020871
-21.726757	45.70504	115.454086	-11.57927	17.278673	112.757431	36.529446	-9.846709	105.426918	40.700336	40.424271	112.195885	38.614891	15.288781	108.8114015	-61.773431	19.268565	116.7034605
-20.739578	46.512486	115.703812	-11.750727	17.550989	112.746498	36.515072	-9.469119	105.449738	40.686695	40.742977	112.814713	38.6008835	15.636929	109.1322255	-62.1023375	19.465049	116.3607705
-19.540495	47.13942	115.920769	-11.983912	17.847519	112.801102	36.426567	-9.110949	105.545486	40.641628	41.06966	113.438354	38.5340975	15.9793555	109.49192	-62.5019215	19.7156825	116.110284
-18.510561	47.81348	116.252815	-12.200869	18.163929	112.900368	36.307346	-8.735986	105.642082	40.551403	41.413368	114.018166	38.4293745	16.338691	109.830124	-62.8311125	19.989167	115.970612
-17.598604	48.491539	116.674271	-12.417226	18.544096	112.970245	36.176231	-8.315674	105.716064	40.475029	41.744991	114.595055	38.32563	16.7146585	110.1555595	-63.160082	20.3735335	115.7849305
-15.839807	49.174389	117.077003	-12.665926	19.076591	113.036034	36.068813	-7.678382	105.753036	40.819099	42.114494	115.212357	38.443956	17.218056	110.4826965	-63.775808	20.935126	115.5893715
-14.703539	49.594437	117.33165	-12.773776	19.488142	113.076042	36.006081	-7.282851	105.809692	40.364952	42.639732	115.785202	38.1855165	17.6784405	110.797447	-63.7330685	21.2978435	115.354637
-13.50247	49.963261	117.517212	-12.858624	19.872328	113.180962	35.962048	-6.916118	105.852875	40.33197	42.988266	116.025887	38.147009	18.036074	110.939381	-63.864257	21.708582	115.422543
-12.296617	50.172211	117.644859	-12.924954	20.197187	113.333305	35.897846	-6.600505	105.958939	40.332489	43.260792	116.188797	38.1151675	18.3301435	111.073868	-63.9650755	22.0642305	115.592742
-11.027065	50.328438	117.797592	-12.960293	20.523048	113.561058	35.859245	-6.390992	106.164803	40.333496	43.473137	116.380516	38.0963705	18.5410725	111.2726595	-64.0169565	22.5050235	115.8494565
-9.764606	50.399296	117.969254	-13.020259	20.769321	113.832626	35.882492	-6.262336	106.523117	40.354805	43.662945	116.642403	38.1186485	18.7003045	111.58276	-64.1591665	22.8383375	116.082492
-8.499638	50.39423	118.12149	-13.079073	21.045612	114.125999	35.916004	-6.175565	107.011177	40.393276	43.840809	116.980148	38.15464	18.832622	111.9956625	-64.312786	23.258602	116.2563355
-6.520967	50.184029	118.423187	-13.139383	21.441872	114.730324	36.159088	-6.178277	108.181847	40.500893	44.119278	117.793594	38.3299905	18.9705005	112.9877205	-64.6087565	23.9132435	116.4729275
-4.84647	49.837402	118.646263	-13.244505	21.740419	115.279259	36.504646	-6.298126	109.347244	40.674992	44.383766	118.708893	38.589819	19.04282	114.0280685	-65.078829	24.438018	116.5304495
-3.481835	49.540043	119.160545	-13.354887	21.997864	115.99411	36.801643	-6.346496	110.808304	40.873726	44.6889	119.868103	38.8376845	19.171202	115.3382035	-65.5474585	24.824526	116.6500165
-2.307096	49.141987	119.908867	-13.507559	22.265793	116.817841	37.157093	-6.480445	112.464157	41.554417	44.803452	121.064484	39.355755	19.1615035	116.7643205	-66.370873	25.3700825	116.8713615
-1.010085	48.677849	120.851494	-13.74602	22.489157	117.805061	37.47472	-6.465669	114.394379	41.789734	44.957047	122.550117	39.632227	19.245689	118.472248	-67.124267	25.732625	117.137874
0.150179	48.087166	121.977364	-13.869402	22.600609	118.847252	37.783958	-6.383093	116.495132	42.075748	45.151077	124.186287	39.929853	19.383992	120.3407095	-67.668657	25.817226	117.3537945
1.298098	47.500019	123.222038	-14.070574	22.7169	119.987465	38.042007	-6.330547	118.66449	42.316952	45.391174	125.804924	40.1794795	19.5303135	122.234707	-68.3206275	25.9034865	117.740223
2.62603	46.600925	125.151154	-13.761753	22.53841	121.476707	38.261299	-6.216361	121.818253	42.628487	45.596577	127.916214	40.444893	19.690108	124.8672335	-67.968399	25.386712	118.0861805
3.58424	45.912937	126.305855	-13.82784	22.500816	122.55896	38.385551	-6.109409	123.781075	42.870609	45.766197	129.212875	40.62808	19.828394	126.496975	-68.28376	25.173238	118.620945
4.51784	45.156857	127.368523	-13.787142	22.398087	123.530891	38.609016	-6.184554	125.639236	43.074448	45.838253	130.28949	40.841732	19.8268495	127.964363	-68.416016	24.9693245	119.097419
5.24417	44.458496	128.470383	-13.754167	22.25592	124.506851	38.911156	-6.358553	127.269424	43.318604	45.844276	131.243713	41.11488	19.7428615	129.2565685	-68.623214	24.7689785	119.7571335
6.29191	43.539925	129.322372	-13.675	22.083858	125.398895	39.269222	-6.517397	128.699387	43.256939	46.047554	132.367065	41.2630805	19.7650785	130.533226	-68.6130805	24.4026375	120.264564
6.990044	42.872704	130.252441	-13.558621	21.947493	126.210388	39.104458	-6.638793	129.693085	43.601219	46.013687	133.258331	41.3528385	19.687447	131.475708	-68.4700805	24.207539	120.945068
7.334535	42.109798	131.222412	-13.448276	21.8349	126.915649	39.210339	-6.779815	130.708038	44.298084	45.793995	133.997406	41.7542115	19.50709	132.352722	-68.6507635	24.16271	121.478576
7.793664	41.09026	132.521439	-13.199888	21.678587	127.838432	39.344875	-6.974557	131.853485	44.843666	45.752403	135.30397	42.0942705	19.388923	133.5787275	-68.4940465	23.968251	122.0981365
7.943486	40.423603	133.245834	-13.049928	21.636562	128.363022	39.465157	-7.087264	132.36087	45.231762	45.727112	136.093658	42.3484595	19.319924	134.227264	-68.4483155	23.9532	122.49878
7.969137	39.826054	133.867615	-12.884691	21.676094	128.84935	39.588547	-7.137165	132.708313	45.563614	45.7565	136.762543	42.5760805	19.3096675	134.735428	-68.3454625	24.0425205	122.963272
7.847798	39.252174	134.388687	-12.749659	21.787722	129.324478	39.690857	-7.139503	132.882828	45.832058	45.847462	137.284683	42.7614575	19.3539795	135.0837555	-68.2607755	24.2214645	123.5652005
7.581365	38.60915	134.756897	-12.628953	21.968489	129.834686	39.837975	-7.130656	132.910599	46.088795	45.949913	137.612183	42.963385	19.4096285	135.261391	-68.221291	24.5273495	124.407981
7.188048	38.011562	135.130997	-12.523052	22.241774	130.542953	39.91608	-7.060583	132.772064	46.357243	46.131035	137.750107	43.1366615	19.535226	135.2610855	-68.1827655	24.948322	125.8248205
6.670101	37.382637	135.475204	-12.366165	22.588873	131.47493	39.992619	-6.802486	132.428986	46.335316	46.060966	137.68689	43.1639675	19.62924	135.057938	-67.8962975	25.548506	127.891922
5.78582	36.428974	135.678375	-11.855628	23.212915	133.132751	40.246479	-6.19331	131.608337	NaN	NaN	NaN	NaN	NaN	NaN	NaN	NaN	NaN
5.122276	35.855247	135.543274	-11.40909	23.661201	134.066498	40.526058	-5.582063	130.655914	46.823395	46.582924	134.74353	43.6747265	20.5004305	132.699722	-66.4929065	26.8219715	135.433274
4.49205	35.216103	134.772141	-10.889002	24.094959	134.460785	40.812157	-5.038774	129.251663	45.93124	46.799763	132.432632	43.3716985	20.8804945	130.8421475	-65.1497025	27.3094235	138.0794225
3.830144	34.532146	133.439072	-10.380991	24.512077	134.177734	41.005264	-4.622138	127.378845	45.895817	47.112682	129.924667	43.4505405	21.245272	128.651756	-64.2125225	27.778882	139.703712
3.169718	33.882828	131.81459	-9.877562	24.884405	133.21814	41.477646	-4.292056	125.335922	45.472672	47.635284	127.089645	43.475159	21.671614	126.2127835	-63.230283	28.097196	140.2234965
2.572108	33.175816	129.904907	-9.488082	25.143	131.801682	40.943165	-3.76364	122.747932	45.035591	47.955647	124.305687	42.989378	22.0960035	123.5268095	-61.965542	28.1899965	140.0765545
1.670736	32.545692	128.256622	-9.238699	25.148911	130.221207	40.241169	-3.379273	120.412376	44.718346	48.02079	121.804085	42.4797575	22.3207585	121.1082305	-60.9571555	27.9770635	139.3341835
1.058136	31.351015	125.943794	-9.475234	25.17989	128.095459	39.763527	-3.253277	117.609993	43.976963	48.167446	119.298485	41.870245	22.4570845	118.454239	-60.820713	27.9026955	137.736679
0.837835	30.482487	124.651787	-9.571575	25.137381	126.637115	39.478008	-3.243065	116.364563	43.803169	48.18721	118.306435	41.6405885	22.4720725	117.335499	-60.7837385	27.8026895	135.938731
0.773963	29.651659	123.494629	-9.839767	25.144487	125.395134	39.258858	-3.314543	115.533379	43.648026	48.186108	117.783737	41.453442	22.4357825	116.658558	-61.132976	27.8531915	134.13171
0.866073	28.859308	122.475555	-10.05406	25.244436	124.319473	39.071472	-3.412473	115.141006	43.546906	48.125828	117.634026	41.309189	22.3566775	116.387516	-61.417309	28.1321945	132.25143
1.041371	28.086794	121.810982	-10.269817	25.355349	123.4692	38.966709	-3.258199	115.094551	43.489044	48.16098	117.866089	41.2278765	22.4513905	116.48032	-61.7675105	28.2593075	130.45808
1.332611	27.256187	121.466484	-10.46979	25.492331	122.893394	39.030994	-3.15962	115.504013	43.52829	48.217937	118.58432	41.279642	22.5291585	117.0441665	-62.219222	28.4555035	128.7426215
1.718371	26.483452	121.443642	-10.695915	25.649918	122.639336	39.122849	-3.03547	116.38298	43.655685	48.318371	119.633553	41.389267	22.6414505	118.0082665	-62.781097	28.6583855	127.2704055
2.425869	25.295628	122.143852	-10.969271	25.929817	122.859764	39.345142	-2.96809	118.427193	44.337921	48.276978	121.512375	41.8415315	22.654444	119.969784	-63.7800735	29.20519	125.749744
2.965484	24.528431	123.000107	-11.151419	26.049973	123.41095	39.466095	-2.964528	120.042404	44.491535	48.345318	122.846779	41.978815	22.690395	121.4445915	-64.281653	29.409551	125.3773085
3.525022	23.758919	124.005165	-11.282584	26.123547	124.156807	39.556099	-3.073622	121.567177	44.18634	48.451893	124.164894	41.8712195	22.6891355	122.8660355	-64.4363875	29.5579585	125.4475785
4.115376	23.016478	125.066803	-11.385221	26.126534	124.950829	39.597443	-3.194682	122.995041	44.30912	48.434155	124.981438	41.9532815	22.6197365	123.9882395	-64.7237235	29.6333315	125.9134185
4.66776	22.268894	125.993385	-11.398844	26.127115	125.680588	39.647125	-3.290175	124.239944	44.424965	48.427608	125.47052	42.036045	22.5687165	124.855232	-64.833733	29.6855135	126.505944
5.24765	21.581835	126.745987	-11.359884	26.152786	126.268616	39.709393	-3.352508	125.281296	44.525917	48.425365	125.605843	42.117655	22.5364285	125.4435695	-64.837423	29.7691435	127.0936625
5.809731	20.906975	127.252174	-11.243363	26.187416	126.625488	39.790817	-3.424256	126.066032	44.637222	48.383446	125.391029	42.2140195	22.479595	125.7285305	-64.7007455	29.895237	127.5224455
6.58424	19.960209	127.600441	-11.08486	26.164896	126.842987	39.88578	-3.587892	126.77977	44.795658	48.177864	124.772491	42.340719	22.294986	125.7761305	-64.510439	30.034806	127.9098435
7.146312	19.409334	127.565407	-10.728943	25.945526	126.653984	39.894356	-3.739764	126.964333	44.881058	48.019798	124.327423	42.387707	22.140017	125.645878	-63.845593	29.751035	127.66209
7.568123	18.924412	127.432487	-10.651253	25.896729	126.398376	39.896908	-3.848425	126.901665	44.958614	47.894814	123.958755	42.427761	22.0231945	125.43021	-63.730267	29.7702635	127.366542
8.004391	18.548815	127.088402	-10.89432	26.005571	126.13089	39.838238	-3.944066	126.574669	44.978222	47.786411	123.678375	42.40823	21.9211725	125.126522	-64.19687	30.0899695	127.135258
8.435214	18.292528	126.624489	-10.886459	25.979931	125.650314	39.792767	-4.049712	126.025368	45.000416	47.670952	123.388741	42.3965915	21.81062	124.7070545	-64.1695095	30.149242	126.5935735
8.918025	18.187187	126.003395	-10.803654	25.968414	125.134575	39.737434	-4.152655	125.249908	45.017693	47.571583	123.129288	42.3775635	21.709464	124.189598	-63.9848715	30.227364	126.079552
9.369956	18.176435	125.259384	-10.807339	26.034609	124.594795	39.710831	-4.249663	124.165619	45.014542	47.481201	122.900429	42.3626865	21.615769	123.533024	-63.9773645	30.453449	125.656566
9.984021	18.278498	123.989784	-10.699948	26.165953	123.838448	39.570248	-4.20814	122.168777	45.017456	47.354965	122.439934	42.293852	21.5734125	122.3043555	-63.693748	30.7584935	125.3725405
10.37046	18.433699	123.190674	-10.602782	26.2626	123.402855	39.460438	-4.018493	120.738342	44.995586	47.346817	122.246254	42.228012	21.664162	121.492298	-63.433576	30.861038	125.313412
10.741914	18.626474	122.473358	-10.522435	26.418417	123.038734	39.436424	-3.812354	119.348633	45.387493	47.270321	122.062012	42.4119585	21.7289835	120.7053225	-63.4568285	31.1078505	125.3721455
11.07664	18.837612	121.931793	-10.471179	26.545923	122.773407	39.376709	-3.505474	118.174088	45.328583	47.421352	122.277306	42.352646	21.957939	120.225697	-63.295004	31.133907	125.321117
11.408402	19.063353	121.515442	-10.442828	26.690834	122.551834	39.360806	-3.134171	117.24292	45.319782	47.612003	122.716995	42.340294	22.238916	119.9799575	-63.22595	31.142752	125.1237105
11.69962	19.221725	121.214211	-10.492638	26.826599	122.401169	39.387817	-2.736165	116.435982	44.830818	47.989975	123.538506	42.1093175	22.626905	119.987244	-63.0945935	31.026293	124.815094
11.999665	19.361322	120.973518	-10.514698	26.990551	122.240791	39.447437	-2.305161	115.81794	44.763519	48.262756	124.257835	42.105478	22.9787975	120.0378875	-63.134874	31.0023045	124.4436945
12.39574	19.429094	120.658669	-10.583269	27.179871	121.9515	39.611496	-1.759381	115.248749	45.086369	48.490715	125.005638	42.3489325	23.365667	120.1271935	-63.5154705	30.994075	123.7758065
12.673761	19.390347	120.437332	-10.33361	27.123276	121.522751	39.680965	-1.460873	114.918259	44.545364	48.86932	125.558746	42.1131645	23.7042235	120.2385025	-62.7803845	30.5423285	122.8069995
13.010061	19.169647	120.197586	-10.702689	27.339441	121.320816	39.795528	-1.288072	114.813637	44.8405	48.935482	125.494064	42.318014	23.823705	120.1538505	-63.723392	30.855177	122.4877815
13.291738	18.847021	119.881264	-10.807505	27.342855	120.916855	39.895309	-1.214837	114.811302	44.271935	49.218681	125.508713	42.083622	24.001922	120.1600075	-63.698632	30.683788	121.6737025
13.563411	18.339275	119.515266	-10.823293	27.23768	120.45443	39.999096	-1.231634	114.812599	44.586323	49.169491	124.940918	42.2927095	23.9689285	119.8767585	-63.9392955	30.5064315	121.0321015
13.889475	17.676977	119.121681	-10.736671	27.057882	119.95269	40.126999	-1.327416	114.851891	44.505142	49.172504	124.38446	42.3160705	23.922544	119.6181755	-63.7894125	30.19322	120.2872045
14.195655	16.972469	118.708717	-10.660453	26.833258	119.342133	40.27446	-1.497142	114.97599	43.969463	49.271389	123.94606	42.1219615	23.8871235	119.461025	-63.4428675	29.7793925	119.223241
14.570684	15.742079	118.100945	-10.578294	26.462776	118.337181	40.43605	-1.833927	115.172424	44.333752	48.939232	122.819344	42.384901	23.5526525	118.995884	-63.541489	29.3728995	117.678478
14.812489	14.864344	117.66703	-10.558723	26.218557	117.634476	40.540466	-2.076326	115.260803	44.252174	48.797382	122.25499	42.39632	23.360528	118.7578965	-63.513766	29.076586	116.5110555
15.034969	13.895567	117.278229	-10.563078	25.962124	116.989876	40.560661	-2.291395	115.35231	43.667358	48.800369	121.986618	42.1140095	23.254487	118.669464	-63.2401655	28.669761	115.310288
15.151649	12.89827	116.946877	-10.615856	25.736856	116.486671	40.515514	-2.469515	115.391922	44.014149	48.528427	121.406639	42.2648315	23.029456	118.3992805	-63.4965435	28.444256	114.5740615
15.258199	11.800902	116.689323	-10.684649	25.566223	116.049835	40.491478	-2.605566	115.483734	43.879345	48.440136	121.23288	42.1854115	22.917285	118.358307	-63.5547095	28.215161	113.741363
15.29895	10.740023	116.480873	-10.763596	25.423992	115.61898	40.461193	-2.676622	115.636314	43.745483	48.40184	121.255386	42.103338	22.862609	118.44585	-63.63053	27.985375	112.79211
15.328942	9.642367	116.206276	-10.847588	25.317638	115.088402	40.482586	-2.718524	115.713379	43.571136	48.424458	121.385635	42.026861	22.852967	118.549507	-63.722037	27.782309	111.627297
15.266362	7.978392	115.527512	-10.915172	25.175274	114.054535	40.613346	-2.741791	115.665306	43.294178	48.484249	121.251251	41.953762	22.871229	118.4582785	-63.784106	27.479319	109.6507915
15.202154	6.761265	114.926743	-10.884034	25.074768	113.343475	40.700661	-2.756162	115.476143	42.63628	48.661022	120.784424	41.6684705	22.95243	118.1302835	-63.4365385	27.197106	108.5566665
15.080854	5.551521	114.30793	-10.751893	24.930841	112.668419	40.772675	-2.840455	115.187439	42.56583	48.659126	119.601868	41.6692525	22.9093355	117.3946535	-63.1730385	26.9523465	107.9421845
14.884891	4.235366	113.908218	-10.537964	24.711647	112.080429	40.878357	-3.070585	114.955757	42.563534	48.571033	118.085709	41.7209455	22.750224	116.520733	-62.7968735	26.67307	107.640125
14.622794	2.910367	113.8237	-10.311637	24.464483	111.60482	40.962772	-3.28034	114.984642	42.611404	48.387283	116.046776	41.787088	22.5534715	115.515709	-62.410362	26.3754945	107.693931
14.26731	1.531815	114.156136	-10.093286	24.113537	111.26783	41.005684	-3.603117	115.279518	42.591141	47.96656	114.021423	41.7984125	22.1817215	114.6504705	-61.9849845	26.0453525	107.8851895
13.821517	0.247577	114.917412	-9.974247	23.561655	111.137245	41.030102	-4.12534	115.929886	42.55838	47.306519	112.192276	41.794241	21.5905895	114.061081	-61.742735	25.5327205	108.213409
13.073092	-1.698121	116.295715	-10.028638	22.393717	111.2052	40.978409	-5.111985	117.303619	42.56279	46.027672	110.761383	41.7705995	20.4578435	114.032501	-61.8278755	24.3295905	108.377899
12.532113	-2.877468	117.100456	-10.037932	21.507921	111.151596	40.920578	-5.791227	118.105789	42.492016	45.243237	110.515129	41.706297	19.726005	114.310459	-61.782161	23.289837	107.992733
12.181183	-3.966165	117.551735	-10.262336	20.808472	111.099854	40.733841	-6.359287	118.779167	42.348145	44.598499	110.507271	41.540993	19.119606	114.643219	-62.065665	22.497338	107.556489
11.475422	-4.800844	117.9049	-10.553458	20.375353	110.957268	40.480717	-6.772696	119.191978	42.136307	44.166077	110.729088	41.308512	18.6966905	114.960533	-62.415428	22.0540155	106.954003
10.443073	-5.32018	118.151321	-10.835912	20.128212	110.682869	40.202888	-6.975795	119.537605	41.94289	43.990242	111.064407	41.072889	18.5072235	115.301006	-62.744713	21.7492005	106.064732
9.733489	-5.780242	117.885422	-11.089149	20.01392	110.337082	39.977356	-7.08639	119.619286	41.744961	44.007	111.56385	40.8611585	18.460305	115.591568	-63.0394565	21.567535	105.082596
9.024593	-6.180548	117.221107	-11.283752	19.893597	109.938194	39.796383	-7.190944	119.310966	41.582203	44.078659	112.139236	40.689293	18.4438575	115.725101	-63.256797	21.3433365	104.151287
7.94448	-6.629104	115.43219	-11.442828	19.844051	109.209427	39.628746	-7.322666	118.113312	41.458809	44.238705	112.966331	40.5437775	18.4580195	115.5398215	-63.4294335	21.2300825	102.8790325
7.0914	-6.806411	113.908112	-11.402024	19.961899	108.627762	39.609318	-7.320636	116.986015	41.463566	44.407608	113.266739	40.536442	18.543486	115.126377	-63.34049	21.380312	102.129147
6.236154	-6.893211	112.437103	-11.307419	20.237829	108.094765	39.663834	-7.155902	115.721664	41.478271	44.677135	113.28685	40.5710525	18.7606165	114.504257	-63.1858905	21.7150415	101.685273
5.267883	-6.822623	111.174751	-11.166869	20.585464	107.640457	39.726154	-6.908206	114.530815	41.505405	44.963779	112.959778	40.6157795	19.0277865	113.7452965	-62.9495175	22.1431415	101.5356175
4.277007	-6.734851	110.13501	-11.013881	20.872656	107.240166	39.805199	-6.643774	113.62735	41.584496	45.235626	112.491402	40.6948475	19.295926	113.059376	-62.7226095	22.449386	101.420956
2.996952	-6.713123	109.424034	-10.872852	20.964746	106.96666	39.956509	-6.519135	112.877045	41.58131	45.398262	112.206253	40.7689095	19.4395635	112.541649	-62.5146135	22.4899285	101.391671
1.701386	-6.70256	108.963287	-10.773247	20.884682	106.877876	40.0755	-6.560854	112.403938	41.550278	45.434338	111.965904	40.812889	19.436742	112.184921	-62.359383	22.332622	101.570831
-0.569203	-6.733812	109.029755	-10.750287	20.541365	107.020065	40.159252	-6.880061	112.424423	41.47747	45.26112	111.586487	40.818361	19.1905295	112.005455	-62.318935	21.8922005	102.034675
-2.251788	-6.759104	109.375526	-10.828139	20.179813	107.18924	40.085308	-7.257888	112.856445	41.370884	45.029518	111.290764	40.728096	18.885815	112.0736045	-62.384374	21.473811	102.3048755
-4.03116	-6.784798	109.782707	-10.950651	19.757929	107.343689	40.037853	-7.751253	113.402237	41.204258	44.772137	110.902786	40.6210555	18.510442	112.1525115	-62.5223575	21.005416	102.5348665
-5.927536	-6.804	110.105263	-11.11103	19.405499	107.400154	40.000595	-8.296205	113.960663	40.995296	44.563889	110.297371	40.4979455	18.133842	112.129017	-62.7200055	20.677156	102.671291
-7.790624	-6.706829	110.19474	-11.261567	19.17432	107.359802	39.972164	-8.859247	114.455605	40.780937	44.394558	109.487999	40.3765505	17.7676555	111.971802	-62.8996845	20.5809845	102.747802
-9.742438	-6.500064	110.292587	-11.324363	19.017212	107.309296	39.893116	-9.335162	114.841507	40.592354	44.34634	108.538231	40.242735	17.505589	111.689869	-62.891461	20.528835	102.928723
-11.760637	-6.179307	110.407188	-11.336298	18.901686	107.341675	39.645294	-9.478019	114.892265	40.463833	44.318897	107.558739	40.0545635	17.420439	111.225502	-62.7271595	20.382933	103.457848
-14.847784	-5.570508	110.951469	-11.251461	18.612453	107.945267	39.055695	-8.984074	114.164246	40.282822	44.03973	106.333351	39.6692585	17.527828	110.2487985	-62.1721805	19.697078	105.6417355
-16.890427	-5.008924	111.661682	-11.177134	18.461517	108.765266	38.514004	-8.641828	113.098511	40.079144	43.828323	105.734337	39.296574	17.5932475	109.416424	-61.650842	19.3297865	108.114108
-18.931385	-4.293959	112.585663	-11.090867	18.410271	109.793762	37.936504	-8.411937	111.940887	39.767265	43.67572	105.293152	38.8518845	17.6318915	108.6170195	-61.0336185	19.1886505	110.9705045
-20.90867	-3.463593	113.594795	-11.035034	18.505926	110.87117	37.581444	-8.30593	111.004196	39.359341	43.632664	105.083801	38.4703925	17.663367	108.0439985	-60.5404605	19.348485	113.6983415
-22.925425	-2.507129	114.543465	-10.990839	18.703249	111.847069	37.359638	-8.020819	110.259781	39.019283	43.762218	105.191628	38.1894605	17.8706995	107.7257045	-60.1711385	19.5357985	115.9684335
-24.78853	-1.508893	115.338539	-10.974514	18.969244	112.659988	37.217705	-7.720778	109.850647	38.785355	43.996986	105.525017	38.00153	18.138104	107.687832	-59.950558	19.800384	117.632144
-26.704538	-0.429911	116.006233	-11.008774	19.240292	113.312134	37.0592	-7.487051	109.680984	38.712547	44.135883	105.996796	37.8858735	18.324416	107.83889	-59.9034215	20.156168	118.785378
-29.324087	1.209209	116.640732	-11.140914	19.536026	114.011719	36.827896	-7.309503	109.825874	38.836845	44.35487	106.91301	37.8323705	18.5226835	108.369442	-60.1141985	20.5493685	119.653996
-31.066782	2.283745	116.842667	-11.258908	19.656618	114.291931	36.727654	-7.294299	110.082664	38.980232	44.438572	107.536278	37.853943	18.5721365	108.809471	-60.371759	20.7410995	119.774391
-32.721584	3.38062	116.938087	-11.432073	19.694807	114.462646	36.598495	-7.33682	110.33934	39.093998	44.459499	108.033035	37.8462465	18.5613395	109.1861875	-60.7103925	20.8282745	119.7391045
-34.286644	4.527696	117.043701	-11.635308	19.76549	114.538933	36.393372	-7.399603	110.512566	39.131607	44.46022	108.271912	37.7624895	18.5303085	109.392239	-61.0331055	21.0006715	119.685627
-35.803257	5.702303	117.237984	-11.864929	19.808346	114.60421	36.138763	-7.472401	110.574898	39.035461	44.394161	108.255722	37.587112	18.46088	109.41531	-61.31697	21.155812	119.79311
-37.207951	6.882845	117.453003	-12.062585	19.868263	114.668701	35.864376	-7.566857	110.650024	38.891907	44.280487	108.175705	37.3781415	18.356815	109.4128645	-61.5033115	21.379711	119.9245375
-38.52623	8.08012	117.72332	-12.25195	19.859213	114.811386	35.614449	-7.672571	110.756134	38.794266	44.172855	108.138321	37.2043575	18.250142	109.4472275	-61.7082575	21.468284	120.1755445
-40.341061	9.938693	118.154701	-12.464532	19.829691	115.061394	35.268452	-7.822886	110.79892	38.651566	44.050247	108.114983	36.960009	18.1136805	109.4569515	-61.889073	21.5457015	120.6658365
-41.410164	11.263533	118.369247	-12.595604	19.874073	115.171501	35.066063	-7.851318	110.728432	38.519688	44.013515	108.072258	36.7928755	18.0810985	109.400345	-61.9840835	21.6670475	120.942657
-42.423866	12.622297	118.444382	-12.723277	19.973818	115.182114	34.833149	-7.800187	110.509834	38.396374	44.033688	108.056053	36.6147615	18.1167505	109.2829435	-62.0613155	21.8308855	121.0812845
-43.394897	14.033461	118.306305	-12.923586	20.197388	115.053261	34.529564	-7.681339	110.186638	38.242702	44.132668	108.005943	36.386133	18.2256645	109.0962905	-62.233305	22.1691115	121.0102315
-44.2663	15.545215	118.097672	-13.174744	20.478268	114.822838	34.146637	-7.481935	109.773315	38.041767	44.34288	107.91507	36.094202	18.4304725	108.8441925	-62.44369	22.5260635	120.8014835
-45.144348	17.060318	117.830147	-13.496201	20.83968	114.515732	33.710526	-7.172123	109.151123	37.740128	44.645172	107.75399	35.725327	18.7365245	108.4525565	-62.717729	22.9428355	120.5789075
-45.962749	18.579397	117.568878	-13.870208	21.206602	114.194283	33.228756	-6.761111	108.396698	37.342152	45.059872	107.57061	35.285454	19.1493805	107.983654	-63.02587	23.2638235	120.404912
-46.849575	20.870522	117.481293	-14.375587	21.835934	113.744507	32.540905	-5.970384	106.868515	36.697819	45.738369	106.974121	34.619362	19.8839925	106.921318	-63.370536	23.7878755	120.567696
-47.376446	22.407459	117.599663	-14.601663	22.284746	113.436699	32.167892	-5.440629	105.721619	36.275288	46.295521	106.417313	34.22159	20.427446	106.069466	-63.424916	24.142046	120.803932
-47.755047	23.930513	117.741623	-14.685802	22.72064	113.113419	31.851843	-4.83567	104.540825	35.910137	46.755112	105.759117	33.88099	20.959721	105.149971	-63.252594	24.481559	121.076867
-47.930428	25.388378	117.81337	-14.680672	23.10354	112.730133	31.610462	-4.311674	103.41761	35.64481	47.168526	105.076645	33.627636	21.428426	104.2471275	-62.98898	24.778654	121.2131385
-48.012768	26.830601	117.81266	-14.648446	23.392046	112.322151	31.442038	-3.863089	102.445068	35.448769	47.499691	104.431	33.4454035	21.818301	103.438034	-62.7422955	24.965791	121.206268
-48.020264	28.202871	117.688049	-14.582336	23.592661	111.923073	31.279341	-3.533402	101.633369	35.297424	47.66246	103.918205	33.2883825	22.064529	102.775787	-62.4530545	25.120793	121.070359
-47.894001	29.507107	117.399529	-14.568851	23.743183	111.526253	31.118366	-3.307194	101.002083	35.251312	47.764385	103.520538	33.184839	22.2285955	102.2613105	-62.322541	25.2577705	120.7911955
-47.629318	31.46134	116.503998	-14.74297	23.909273	110.758224	30.917866	-3.13303	100.317596	35.112923	47.897972	103.030373	33.0153945	22.382471	101.6739845	-62.5013345	25.436075	119.8424635
-47.27803	32.710281	115.52346	-14.931099	24.049547	110.062805	30.786127	-3.030558	99.963623	35.012989	48.010708	102.647362	32.899558	22.490075	101.3054925	-62.761756	25.609019	118.8201175
-46.908859	33.991596	114.314522	-15.065284	24.23724	109.184006	30.722311	-2.965303	99.577141	34.916599	48.155602	102.067589	32.819455	22.5951495	100.822365	-62.950023	25.8793305	117.545647
-46.428917	35.242912	113.212379	-15.220419	24.370047	108.340027	30.602783	-2.867475	99.15377	34.718147	48.267609	101.466789	32.660465	22.700067	100.3102795	-63.101303	26.040027	116.3697745
-45.804592	36.46854	112.327179	-15.376085	24.477913	107.71682	30.479416	-2.813963	98.808754	34.596176	48.261295	100.952789	32.537796	22.723666	99.8807715	-63.289966	26.23216	115.5528685
-44.992939	37.679771	111.630737	-15.461947	24.574257	107.312569	30.35849	-2.850523	98.651337	34.579174	48.23687	100.776466	32.468832	22.6931735	99.7139015	-63.392726	26.4553405	114.9112365
-44.1022	38.904182	111.113571	-15.560204	24.664265	107.07402	30.233019	-2.896453	98.651031	34.671558	48.167328	100.777885	32.4522885	22.6354375	99.714458	-63.5726965	26.6930925	114.433582
-42.542488	40.751728	110.452377	-15.675322	24.817675	106.830688	30.096107	-2.972129	98.846794	34.8433	48.066235	101.049294	32.4697035	22.547053	99.948044	-63.8203475	27.088297	113.713332
-41.417358	42.014568	110.152565	-15.743319	24.96456	106.831429	30.006351	-2.948372	99.1325	34.916988	48.042572	101.332428	32.4616695	22.5471	100.232464	-63.9483075	27.38202	113.430394
-40.176052	43.268459	110.062706	-15.791443	25.169733	106.982361	29.973518	-2.898428	99.499603	34.970966	48.073399	101.710464	32.472242	22.5874855	100.6050335	-64.055128	27.7519805	113.3596885
-38.788616	44.534615	110.059479	-15.814268	25.398394	107.264709	29.980703	-2.7847	99.972832	35.054241	48.155907	102.142044	32.517472	22.6856035	101.057438	-64.146008	28.1111845	113.47198
-37.382488	45.810085	110.104736	-15.81233	25.635096	107.576118	30.039602	-2.651851	100.469742	35.168777	48.28257	102.620041	32.6041895	22.8153595	101.5448915	-64.2288495	28.4548325	113.6073445
-35.848175	47.052471	110.065735	-15.778128	25.85667	107.811226	30.122229	-2.529413	100.972237	35.316162	48.415352	103.049179	32.7191955	22.9429695	102.010708	-64.2754515	28.7703705	113.611744
-34.241142	48.288902	109.855209	-15.727875	26.076847	107.956604	30.256357	-2.442752	101.446259	35.455849	48.544804	103.418175	32.856103	23.051026	102.432217	-64.311853	29.102668	113.480991
-31.722868	50.159092	109.52948	-15.650064	26.313698	108.109924	30.400002	-2.321403	102.101921	35.676186	48.653751	103.803528	33.038094	23.166174	102.9527245	-64.338222	29.461222	113.2671235
-29.951868	51.417839	109.324158	-15.582601	26.435587	108.173058	30.469894	-2.25123	102.441635	35.783119	48.695965	103.987869	33.1265065	23.2223675	103.214752	-64.2917085	29.6488065	113.131364
-28.322544	52.765411	109.349152	-15.494297	26.559904	108.217789	30.571461	-2.162064	102.583885	35.910732	48.7687	104.236412	33.2410965	23.303318	103.4101485	-64.2296905	29.81649	113.0254295
-26.227688	54.017532	109.284187	-15.421781	26.752741	108.222832	30.642429	-2.010978	102.446533	36.123501	48.90839	104.524216	33.382965	23.448706	103.4853745	-64.226527	30.056776	112.9602895
-24.265572	55.382359	109.425911	-15.326651	27.070353	108.138832	30.630869	-1.728184	102.099594	36.315174	49.139317	104.837669	33.4730215	23.7055665	103.4686315	-64.1263235	30.4351395	112.8090325
-22.294357	56.811588	109.644333	-15.20244	27.52952	108.016876	30.57901	-1.310791	101.462021	36.498596	49.440182	105.106567	33.538803	24.0646955	103.284294	-63.943683	30.9943445	112.749458
-20.069553	58.213234	109.813667	-15.052314	28.044228	107.817062	30.576086	-0.785835	100.751472	36.692081	49.86483	105.32032	33.6340835	24.5394975	103.035896	-63.7387115	31.5489585	112.598228
-16.860317	60.298805	110.233818	-14.749495	28.889269	107.461212	30.617577	0.148919	99.521751	37.391922	50.41843	105.393852	34.0047495	25.2836745	102.4578015	-63.5037395	32.4948635	112.4646225
-14.552755	61.626289	110.46431	-14.480908	29.425154	107.273911	30.644199	0.794982	98.786919	37.58149	50.899654	105.497086	34.1128445	25.847318	102.1420025	-63.0746605	33.00299	112.4058195
-12.229672	62.873173	110.659859	-14.255961	29.949272	107.136467	30.725325	1.37205	98.213074	37.770916	51.372868	105.693832	34.2481205	26.372459	101.953453	-62.7600425	33.526085	112.319481
-9.818307	64.059921	110.89724	-14.076858	30.417982	107.02504	30.809624	1.89082	97.892227	37.97747	51.796097	106.038795	34.393547	26.8434585	101.965511	-62.547263	33.9925055	112.084569
-7.445913	65.1036	111.296936	-13.970664	30.763945	106.935814	30.941078	2.366604	97.660706	38.143429	52.149815	106.596947	34.5422535	27.2582095	102.1288265	-62.4835815	34.2696805	111.7428015
-5.042134	66.044807	111.858688	-13.922022	31.037268	106.809387	31.130356	2.869308	97.44754	37.879501	52.694164	107.704376	34.5049285	27.781736	102.575958	-62.3489725	34.2928	111.042816
-2.572422	66.795853	112.609291	-13.902761	31.397301	106.635284	31.397066	3.514036	97.25351	37.992226	53.166084	108.74424	34.694646	28.34006	102.998875	-62.500168	34.454542	110.271693
1.151866	67.838081	113.714561	-13.771613	32.158089	106.386963	31.965055	4.823624	96.862663	38.055492	54.177017	110.190056	35.0102735	29.5003205	103.5263595	-62.5534995	34.8158575	109.2475665
3.399167	68.153236	114.292992	-13.6128	32.754116	106.199196	32.391403	5.81251	96.553421	38.115696	54.920124	110.949532	35.2535495	30.366317	103.7514765	-62.4791495	35.141915	108.6469155
4.432529	67.200508	114.355644	-13.324552	33.239422	106.006683	32.866577	6.726726	96.163452	38.600983	55.466114	111.323486	35.73378	31.09642	103.743469	-62.382884	35.382424	108.269897
5.832774	66.305336	114.197647	-13.064482	33.545029	105.807068	33.297981	7.387964	95.863792	38.726143	55.981575	111.563362	36.012062	31.6847695	103.713577	-62.141026	35.4052885	107.900559
7.322048	65.286949	113.898132	-12.750948	33.702026	105.662086	33.648613	7.778036	95.679214	38.841198	56.27095	111.704636	36.2449055	32.024493	103.691925	-61.7468015	35.379559	107.632247
8.978308	64.055061	113.489006	-12.575584	33.738754	105.460777	33.908798	7.87698	95.606918	39.011662	56.296669	111.816406	36.46023	32.0868245	103.711662	-61.611398	35.3906835	107.209892
10.525099	62.626827	112.950264	-12.483911	33.62883	105.209259	34.05064	7.78266	95.578453	39.124088	56.21376	111.838676	36.587364	31.99821	103.7085645	-61.555186	35.25945	106.7099535
13.008936	60.169304	111.756561	-12.381215	33.463169	104.921555	34.150295	7.445456	95.635132	39.237461	56.02758	111.56472	36.693878	31.736518	103.599926	-61.456308	35.18982	106.243184
14.692013	58.364601	110.883316	-12.370378	33.345776	104.750015	34.190109	7.176509	95.846619	39.312485	55.937832	111.270538	36.751297	31.5571705	103.5585785	-61.492053	35.1343815	105.9414515
16.37578	56.310387	109.869637	-12.338822	33.255497	104.588303	34.286316	6.799942	96.286568	38.932781	55.994911	111.113571	36.6095485	31.3974265	103.7000695	-61.2871925	35.1135675	105.4765365
18.148975	54.095615	108.905388	-12.323277	33.12278	104.397835	34.498249	6.272322	97.076759	38.990543	55.914246	110.811974	36.744396	31.093284	103.9443665	-61.39095	35.152276	104.8513035
19.829912	51.735317	108.142838	-12.272179	32.93541	104.272652	34.891026	5.565042	98.364838	39.610462	55.744396	110.337425	37.250744	30.654719	104.3511315	-61.795102	35.216101	104.1941725
21.621647	49.1311	107.348839	-12.127981	32.607189	104.250244	35.584396	4.561711	100.127708	39.839218	55.633904	110.113335	37.711807	30.0978075	105.1205215	-61.967769	35.1165705	103.3799665
23.486338	46.313881	107.065666	-11.818206	32.095886	104.474129	36.54948	3.325779	102.254692	40.232243	55.361599	109.946419	38.3908615	29.343689	106.1005555	-62.0272735	34.848083	102.8477025
26.2141	41.758213	107.624603	-11.166157	30.817053	105.324867	38.250912	1.617597	105.815613	40.767544	54.948307	110.620667	39.509228	28.282952	108.21814	-61.841542	33.351154	102.431594
27.999678	38.583374	108.818008	-10.67971	29.777119	106.217804	39.359703	0.538697	108.133842	41.56509	54.397522	111.514191	40.4623965	27.4681095	109.8240165	-61.8218165	32.0861285	102.6115915
29.205835	35.503147	110.44973	-10.261727	28.66872	107.211708	40.296894	-0.374314	110.300972	42.412083	53.794544	112.750648	41.3544885	26.710115	111.52581	-61.8779425	30.627325	102.897606
28.902241	32.811653	112.116829	-9.892119	27.727118	108.19783	41.009987	-1.135396	112.341156	43.717842	53.031521	113.800835	42.3639145	25.9480625	113.0709955	-62.1481525	29.5061735	103.3246645
28.776867	30.130396	113.725983	-9.581534	27.031445	109.122787	41.575298	-1.670189	114.125702	44.123013	52.709301	115.093193	42.8491555	25.519556	114.6094475	-62.0122235	28.543334	103.6361265
28.536123	27.549686	115.277718	-9.317812	26.576227	110.01458	42.010162	-2.017746	115.788361	44.757877	52.275513	115.938995	43.3840195	25.1288835	115.863678	-62.0196435	28.0235705	104.165482
28.263401	25.032795	116.506325	-9.118096	26.347967	110.911026	42.293961	-2.096599	117.157951	45.235165	51.924278	116.444466	43.764563	24.9138395	116.8012085	-62.000755	27.7820945	105.0208435
27.740913	21.377523	117.756271	-8.634032	26.063404	111.88929	42.578979	-2.114558	118.788063	45.759537	51.205128	116.65152	44.169258	24.545285	117.7197915	-61.437322	27.581523	106.0587885
27.341267	19.065737	118.052795	-8.33267	25.879267	112.385918	42.770107	-2.244274	119.53933	45.98254	50.534748	116.80986	44.3763235	24.145237	118.174595	-61.0416635	27.613297	106.597241
26.929352	16.621784	118.140121	-8.085975	25.6019	112.830444	42.870831	-2.355595	119.907127	46.260036	49.9515	116.436325	44.5654335	23.7979525	118.171726	-60.7373835	27.4058475	107.489162
26.399725	14.284647	118.277184	-7.836714	25.282288	113.230942	43.012676	-2.571494	120.236862	46.59861	49.395321	115.92524	44.805643	23.4119135	118.081051	-60.479071	27.1526625	108.380833
25.801117	12.03309	118.435799	-7.642373	24.952366	113.616898	43.084049	-2.762466	120.544968	46.714878	48.808849	115.403664	44.8994635	23.0231915	117.974316	-60.1842095	26.8815405	109.25948
25.077835	9.877558	118.668381	-7.49153	24.624958	113.884529	43.091888	-2.968118	120.876205	46.574989	48.192554	114.833176	44.8334385	22.612218	117.8546905	-59.8164985	26.637698	109.9143675
24.289747	7.861933	118.87574	-7.383977	24.245777	113.970757	43.170532	-3.159126	121.167686	46.238228	47.618195	114.322556	44.70438	22.2295345	117.745121	-59.472334	26.2620195	110.196393
23.01375	4.988177	119.19397	-7.348697	23.603157	113.906181	43.241276	-3.522903	121.697876	45.827389	46.937645	113.749268	44.5343325	21.707371	117.723572	-59.2317265	25.498943	110.08879
22.084932	3.267943	119.487885	-7.434192	23.222067	113.910233	43.252319	-3.717637	122.056366	45.665001	46.584415	113.573013	44.45866	21.433389	117.8146895	-59.327044	25.010745	110.0057765
21.098408	1.625748	119.753792	-7.351151	22.773891	113.837723	43.270077	-3.871648	122.320854	45.449371	46.321972	113.570618	44.359724	21.225162	117.945736	-59.062026	24.32262	109.72971
20.095594	0.17881	120.013412	-7.406607	22.491114	113.968216	43.283802	-3.97443	122.615967	45.216858	46.145267	113.694473	44.25033	21.0854185	118.15522	-59.063544	23.8968095	109.781212
19.013662	-1.175978	120.298698	-7.473534	22.313318	114.174843	43.294201	-3.97965	122.842529	45.616959	45.876102	113.585831	44.45558	20.948226	118.21418	-59.402648	23.67841	110.135506
17.886122	-2.328833	120.523468	-7.535395	22.248114	114.357353	43.304306	-3.932132	122.983528	45.48278	45.919113	113.846794	44.393543	20.9934905	118.415161	-59.464333	23.5027375	110.299545
16.747999	-3.396015	120.64431	-7.600949	22.287531	114.456383	43.319027	-3.768713	123.082993	45.334415	46.075195	113.995934	44.326721	21.153241	118.5394635	-59.528619	23.421821	110.3733025
14.951883	-4.739907	120.619354	-7.897621	22.509729	114.590034	43.349724	-3.459835	123.025764	45.099861	46.407944	113.774933	44.2247925	21.4740545	118.4003485	-60.0200345	23.5454035	110.7797195
13.672771	-5.512736	120.467171	-7.965552	22.53377	114.45224	43.373188	-3.278146	122.839561	44.942539	46.525692	113.376404	44.1578635	21.623773	118.1079825	-60.0889675	23.443767	110.7964975
12.386882	-6.211511	120.211853	-8.023755	22.446304	114.242516	43.3349	-3.167276	122.585571	44.822971	46.568668	112.941727	44.0789355	21.700696	117.763649	-60.1264455	23.191912	110.721383
11.024551	-6.78335	119.889259	-8.049654	22.271151	113.970222	43.334534	-3.111248	122.35173	44.681404	46.57999	112.532555	44.007969	21.734371	117.4421425	-60.107277	22.807931	110.4983015
9.614017	-7.31687	119.676277	-8.129216	22.157793	113.747574	43.3493	-3.026655	122.233055	44.584183	46.596958	112.096283	43.9667415	21.7851515	117.164669	-60.2251735	22.5304345	110.330479
8.211146	-7.716131	119.436562	-7.987031	21.915773	113.322403	43.37104	-2.97584	122.074677	44.407417	46.564205	111.566856	43.8892285	21.7941825	116.8207665	-59.8632905	22.0373635	109.8240395
6.657713	-7.987868	119.153961	-8.023458	21.738962	113.020874	43.354965	-3.018449	121.870461	44.270245	46.427559	110.946449	43.812605	21.704555	116.408455	-59.859521	21.773369	109.633293
4.31188	-8.217272	118.693993	-8.088096	21.508762	112.645508	43.307476	-3.130872	121.516571	44.071194	46.226521	110.131012	43.689335	21.5478245	115.8237915	-59.865527	21.4696995	109.4672245
2.611615	-8.255796	118.210075	-8.203986	21.359747	112.418243	43.230003	-3.25028	121.183487	43.916649	46.15118	109.886551	43.573326	21.45045	115.535019	-59.981298	21.269044	109.301467
0.905644	-8.187606	117.530426	-8.369303	21.188286	112.218895	43.053215	-3.451694	120.784744	43.809025	46.024612	109.882179	43.43112	21.286459	115.3334615	-60.169726	21.090113	109.1043285
-0.805357	-7.981727	116.750023	-8.45167	21.051682	111.971474	42.895622	-3.702728	120.300926	43.77882	45.920986	109.985817	43.337221	21.109129	115.1433715	-60.240561	20.994235	108.7995765
-2.620538	-7.658526	116.010628	-8.527842	21.055216	111.718735	42.765644	-3.990076	119.745705	43.322189	46.012672	110.272278	43.0439165	21.011298	115.0089915	-60.0996005	21.099134	108.4284785
-4.495175	-7.186883	115.405258	-8.547214	21.131414	111.486588	42.590733	-4.221752	119.121086	43.412308	45.860569	110.106956	43.0015205	20.8194085	114.614021	-60.0959485	21.4434195	108.359155
-6.407205	-6.602723	114.826706	-8.537944	21.223539	111.230721	42.360706	-4.458424	118.288124	43.535648	45.678226	109.650383	42.948177	20.609901	113.9692535	-60.024065	21.837177	108.4921885
-9.372057	-5.603857	113.445869	-8.510946	21.294035	110.57534	41.921761	-5.057507	116.32856	43.580086	45.489662	108.899376	42.7509235	20.2160775	112.613968	-59.7728155	22.3719925	108.536712
-11.307914	-4.861366	111.98101	-8.469725	21.252226	109.872856	41.602863	-5.300632	114.429031	43.52282	45.426788	108.324768	42.5628415	20.063078	111.3768995	-59.5022915	22.441374	108.3688125
-13.238363	-4.088799	110.172676	-8.387028	21.243874	108.947823	41.234055	-5.357064	112.022171	43.463608	45.470924	107.686295	42.3488315	20.05693	109.854233	-59.1228875	22.430818	108.041413
-15.143661	-3.200401	108.496605	-8.265237	21.336599	108.026672	40.889893	-5.262959	109.564949	43.262691	45.57391	107.033989	42.076292	20.1554755	108.299469	-58.606766	22.5177225	107.753875
-17.046829	-2.219941	107.3787	-8.14057	21.588045	107.365372	40.530224	-5.056152	107.416168	43.099682	45.620647	106.141022	41.814953	20.2822475	106.778595	-58.096093	22.8938425	107.952149
-18.945473	-1.220453	106.898155	-8.081015	21.976482	106.99482	40.208801	-4.869754	105.985451	42.959785	45.708321	105.344925	41.584293	20.4192835	105.665188	-57.746323	23.5336805	108.324452
-20.851669	-0.199031	106.933037	-8.100081	22.292152	106.869164	39.911381	-4.779113	105.324707	42.797791	45.737991	104.723618	41.354586	20.479439	105.0241625	-57.554748	24.104865	108.7141655
-23.618599	1.230743	107.980301	-8.32129	22.517485	107.099655	39.476162	-4.913712	105.200897	42.497108	45.593716	103.522964	40.986635	20.340002	104.3619305	-57.629215	24.694968	109.8373795
-25.409296	2.116845	109.158775	-8.485024	22.361015	107.407021	39.156689	-5.21703	105.195175	42.100559	45.27293	102.374306	40.628624	20.02795	103.7847405	-57.598672	24.69408	111.0293015
-27.08757	2.980915	110.332085	-8.614595	22.014219	107.747948	38.782646	-5.743669	105.292824	41.665409	44.652496	101.2202	40.2240275	19.4544135	103.256512	-57.4532175	24.5740245	112.239384
-28.562609	3.646606	111.04306	-8.732815	21.518887	107.96418	38.446129	-6.392572	105.534233	41.406532	43.891953	100.264717	39.9263305	18.7496905	102.899475	-57.3919605	24.2880835	113.028885
-30.346409	4.770824	111.545456	-8.835783	21.00041	107.993805	38.168671	-7.083436	105.539513	41.313858	43.15826	99.683517	39.7412645	18.037412	102.611515	-57.4128305	23.963408	113.376095
-31.876892	5.751029	111.702072	-8.913242	20.517199	107.95047	37.869667	-7.734833	105.243004	41.288517	42.508209	99.271187	39.579092	17.386688	102.2570955	-57.405576	23.64771	113.6438445
-33.291519	6.772359	111.745132	-8.975863	20.093641	107.895264	37.518917	-8.255449	104.799057	41.229336	41.995277	98.908653	39.3741265	16.869914	101.853855	-57.3258525	23.317368	113.936673
-35.242214	8.505197	111.369644	-9.103637	19.69594	107.613167	37.053352	-8.686275	103.763733	41.084984	41.531849	98.79071	39.069168	16.422787	101.2772215	-57.276442	22.969093	113.9491125
-36.422508	9.726178	110.929321	-9.262538	19.582939	107.323647	36.850964	-8.745305	103.078011	41.032566	41.564342	98.96582	38.941765	16.4095185	101.0219155	-57.466841	22.7563595	113.6253785
-37.53056	11.034943	110.578751	-9.413268	19.594154	107.092262	36.659309	-8.659491	102.455643	40.887646	41.736748	99.139198	38.7734775	16.5386285	100.7974205	-57.6000135	22.6496795	113.3871035
-38.500423	12.408888	110.392677	-9.604465	19.698269	106.990028	36.45752	-8.445267	101.806351	40.658062	41.999676	99.317719	38.557791	16.7772045	100.562035	-57.766721	22.6193335	113.418021
-39.358372	13.833259	110.520241	-9.803601	19.825052	107.020523	36.220802	-8.139314	101.257324	40.397255	42.333012	99.487755	38.3090285	17.096849	100.3725395	-57.9162305	22.553255	113.6685065
-40.079708	15.275945	110.905876	-10.059285	20.019739	107.27594	35.965939	-7.837142	100.941658	40.036968	42.675304	99.834137	38.0014535	17.419081	100.3878975	-58.1200235	22.620397	114.1639825
-40.696823	16.694679	111.530434	-10.37856	20.178257	107.784103	35.677811	-7.517567	100.943123	39.664471	42.979275	100.343613	37.671141	17.730854	100.643368	-58.428261	22.62566	114.924838
-41.375164	18.826424	112.9011	-10.905704	20.347795	108.959961	35.301903	-7.191948	101.473236	39.024284	43.282719	101.486267	37.1630935	18.0453855	101.4797515	-58.9745015	22.6502045	116.4401705
