# Supplementary material for: How to jointly control a ball trajectory on a moving board: Methodological insights into Motor Learning and Rehabilitation
Source: PLoS One. 2025 Oct 15;20(10):e0334588. doi: 10.1371/journal.pone.0334588 (PMC12527165; doi:10.1371/journal.pone.0334588)
Supplement: S2 Data — (ZIP) [file pone.0334588.s002.zip › D3_015.csv]

Ball_X	Ball_Y	Ball_Z	BoardCentre_X	BoardCentre_Y	BoardCentre_Z	P1LeftHand_X	P1LeftHand_Y	P1LeftHand_Z	P1RightHand_X	P1RightHand_Y	P1RightHand_Z	P1MidHands_X	P1MidHands_Y	P1MidHands_Z	P2MidHands_X	P2MidHands_Y	P2MidHands_Z
1.24303	24.220314	105.702568	-11.762772	22.419765	106.808235	36.932545	-7.048751	104.927681	41.222263	43.430424	104.247772	39.077404	18.1908365	104.5877265	-62.602948	26.6486935	109.0287435
0.692532	23.982622	105.772469	-12.01124	22.376671	106.786903	36.737492	-7.023472	105.063606	41.051041	43.474396	104.480385	38.8942665	18.225462	104.7719955	-62.9167465	26.52788	108.8018105
0.146997	23.824497	105.80764	-12.197315	22.395338	106.797256	36.587727	-6.95943	105.112587	40.841259	43.558964	104.671227	38.714493	18.299767	104.891907	-63.109123	26.490909	108.702605
-0.363367	23.730825	105.88192	-12.306384	22.500982	106.897163	36.478241	-6.852941	105.206917	40.70153	43.668713	104.586769	38.5898855	18.407886	104.896843	-63.2026535	26.594078	108.897483
-0.844717	23.724957	106.012199	-12.345411	22.65966	107.062515	36.444153	-6.711938	105.378448	40.579777	43.80983	104.412605	38.511965	18.548946	104.8955265	-63.202787	26.770374	109.2295035
-1.301699	23.82939	106.146088	-12.381375	22.78548	107.256126	36.454697	-6.625988	105.588554	40.539391	43.918434	104.273758	38.497044	18.646223	104.931156	-63.259794	26.924737	109.581096
-1.975044	24.053011	106.287788	-12.401255	22.824701	107.419899	36.449142	-6.57042	105.808624	40.458599	44.026295	104.151047	38.4538705	18.7279375	104.9798355	-63.2563805	26.9214645	109.8599625
-2.381301	24.278282	106.217087	-12.451287	22.753563	107.384895	36.42485	-6.556132	105.75528	40.364666	44.067226	104.084145	38.394758	18.755547	104.9197125	-63.297332	26.751579	109.8500775
-2.731686	24.528255	106.111588	-12.544672	22.694828	107.289764	36.307743	-6.537981	105.570534	40.23534	44.100628	103.943695	38.2715415	18.7813235	104.7571145	-63.3608855	26.6083325	109.8224135
-3.000107	24.82476	105.994667	-12.62306	22.664471	107.213387	36.161705	-6.50752	105.325714	40.059872	44.117458	103.7397	38.1107885	18.804969	104.532707	-63.3569085	26.523973	109.894067
-3.187852	25.212093	105.93084	-12.695831	22.690767	107.185135	36.009495	-6.453223	105.134285	39.963833	44.14613	103.579437	37.986664	18.8464535	104.356861	-63.378326	26.5350805	110.013409
-3.361415	25.676069	105.933777	-12.787387	22.775143	107.228676	35.872665	-6.384987	104.974983	39.842651	44.252567	103.684235	37.857658	18.93379	104.329609	-63.432432	26.616496	110.127743
-3.457577	26.181871	105.962631	-12.863811	22.859659	107.277855	35.808392	-6.290509	104.82428	39.809273	44.363655	103.829338	37.8088325	19.036573	104.326809	-63.5364545	26.682745	110.228901
-3.490069	27.117857	106.013962	-12.978866	23.019691	107.30497	35.71067	-6.015811	104.458641	39.675972	44.632637	104.23629	37.693321	19.308413	104.3474655	-63.651053	26.730969	110.2624745
-3.417284	27.802355	106.056152	-13.010742	23.177967	107.297279	35.696857	-5.759416	104.111626	39.655968	44.857552	104.516685	37.6764125	19.549068	104.3141555	-63.6978965	26.806866	110.2804025
-3.269384	28.506533	106.086685	-13.011095	23.363903	107.284866	35.704487	-5.491766	103.663513	39.655674	45.114536	104.839325	37.6800805	19.811385	104.251419	-63.7022705	26.916421	110.318313
-3.058254	29.222908	106.14209	-12.991132	23.571039	107.26918	35.710609	-5.158743	103.247238	39.701767	45.351879	105.151344	37.706188	20.096568	104.199291	-63.688452	27.04551	110.339069
-2.779423	29.921717	106.237816	-12.933614	23.797886	107.272339	35.739086	-4.846212	102.803352	39.78561	45.577908	105.43679	37.762348	20.365848	104.120071	-63.629576	27.229924	110.424607
-2.423298	30.597418	106.330803	-12.879051	24.018894	107.273415	35.746799	-4.478366	102.37664	39.868908	45.820065	105.66349	37.8078535	20.6708495	104.020065	-63.5659555	27.3669385	110.526765
-2.029744	31.198988	106.39267	-12.781787	24.251738	107.252693	35.759449	-4.146412	101.966003	39.940193	46.044598	105.804298	37.849821	20.949093	103.8851505	-63.413395	27.554383	110.6202355
-1.361055	32.038029	106.411232	-12.708616	24.472954	107.153847	35.758297	-3.75356	101.339165	40.012817	46.268661	106.007339	37.885557	21.2575505	103.673252	-63.302789	27.6883575	110.634442
-0.818375	32.518768	106.402542	-12.678183	24.537222	107.076088	35.731247	-3.531586	100.869247	40.025768	46.348579	106.073555	37.8785075	21.4084965	103.471401	-63.2348735	27.6659475	110.680775
-0.244042	32.885891	106.395851	-12.617689	24.560743	107.012085	35.673378	-3.380358	100.441185	40.042019	46.356728	106.103828	37.8576985	21.488185	103.2725065	-63.0930765	27.633301	110.7516635
0.428472	33.222794	106.402657	-12.573582	24.594433	106.999062	35.613773	-3.2848	100.12957	40.09095	46.326054	106.118034	37.8523615	21.520627	103.123802	-62.9995255	27.668239	110.874322
1.13425	33.418896	106.450783	-12.530745	24.602077	106.999825	35.56229	-3.267763	99.976692	40.165535	46.245117	106.213852	37.8639125	21.488677	103.095272	-62.9254025	27.715477	110.904378
1.868754	33.469894	106.499222	-12.492461	24.585205	107.018211	35.528214	-3.283448	99.903885	40.230576	46.145733	106.376251	37.879395	21.4311425	103.140068	-62.864317	27.7392675	110.896354
2.63468	33.433075	106.518234	-12.45016	24.554781	107.048126	35.552616	-3.340929	99.894676	40.313999	46.037598	106.522644	37.9333075	21.3483345	103.20866	-62.8336275	27.7612275	110.887592
3.942976	33.21582	106.514381	-12.366212	24.461985	107.084343	35.616554	-3.425731	100.023544	40.433102	45.854637	106.720161	38.024828	21.214453	103.3718525	-62.757252	27.709517	110.7968335
4.869567	32.945957	106.529274	-12.298574	24.3841	107.134781	35.726318	-3.540547	100.223473	40.564297	45.724453	106.930801	38.1453075	21.091953	103.577137	-62.7424555	27.676247	110.692425
5.782358	32.567692	106.604401	-12.243587	24.302094	107.161842	35.846092	-3.69423	100.558601	40.740009	45.643719	107.279945	38.2930505	20.9747445	103.919273	-62.7802245	27.6294435	110.404411
6.714267	32.074043	106.68309	-12.224418	24.139101	107.080818	36.070816	-3.888616	101.060631	40.894749	45.508018	107.839226	38.4827825	20.809701	104.4499285	-62.9316185	27.468501	109.7117075
7.654574	31.465017	106.763992	-12.283702	23.940014	106.792091	36.346565	-4.092147	101.742401	41.011028	45.365814	108.733894	38.6787965	20.6368335	105.2381475	-63.2462005	27.2431945	108.3460345
8.587015	30.778793	106.841469	-12.407475	23.697424	106.356049	36.633896	-4.289963	102.476624	41.08609	45.205978	109.769417	38.859993	20.4580075	106.1230205	-63.674943	26.9368405	106.5890775
9.421027	29.997656	106.922981	-12.526551	23.484833	105.955864	36.855797	-4.450607	103.142143	41.081638	44.989315	110.635124	38.9687175	20.269354	106.8886335	-64.0218195	26.700312	105.0230945
10.685503	28.618687	107.183792	-12.54003	23.176792	105.84259	37.187042	-4.806733	104.095398	41.177814	44.764309	111.368477	39.182428	19.978788	107.7319375	-64.262488	26.374796	103.9532425
11.520084	27.614964	107.459274	-12.428021	22.997581	106.081512	37.434135	-5.108546	104.772171	41.363205	44.583946	111.610306	39.39867	19.7377	108.1912385	-64.254712	26.257462	103.9717855
12.292095	26.499149	107.782104	-12.285995	22.809938	106.378532	37.677013	-5.386393	105.479454	41.56876	44.408211	111.780144	39.6228865	19.510909	108.629799	-64.1948765	26.108967	104.127265
12.974438	25.401941	108.11441	-12.156086	22.667595	106.637535	37.908234	-5.580079	106.190536	41.709396	44.299786	112.062836	39.808815	19.3598535	109.126686	-64.120987	25.9753365	104.148384
13.594513	24.217255	108.408562	-12.056706	22.549131	106.878532	38.153137	-5.688022	106.775688	41.789497	44.242615	112.282578	39.971317	19.2772965	109.529133	-64.084729	25.8209655	104.227931
14.139545	23.017996	108.650986	-11.939192	22.45303	107.061256	38.43824	-5.721843	107.249214	41.837708	44.281193	112.441826	40.137974	19.279675	109.84552	-64.016358	25.626385	104.276992
14.594815	21.816488	108.805809	-11.782343	22.380899	107.172035	38.689884	-5.610084	107.778419	41.872169	44.329079	112.563393	40.2810265	19.3594975	110.170906	-63.8457125	25.4023005	104.173164
15.174381	19.910448	109.005447	-11.48489	22.291378	107.236542	39.263966	-5.612795	108.379303	42.045601	44.492416	112.687263	40.6547835	19.4398105	110.533283	-63.6245635	25.1429455	103.939801
15.484344	18.664429	109.082481	-11.246284	22.239569	107.185173	39.667606	-5.560943	108.762695	42.210178	44.611721	112.63546	40.938892	19.525389	110.6990775	-63.43146	24.953749	103.6712685
15.745768	17.351858	109.066864	-10.951023	22.18844	107.082901	40.10054	-5.574327	109.018433	42.367168	44.71389	112.560867	41.233854	19.5697815	110.78965	-63.1359	24.8070985	103.376152
15.885279	16.102215	109.014511	-10.651881	22.14072	106.983604	40.500656	-5.50545	109.166893	42.551937	44.806282	112.393631	41.5262965	19.650416	110.780262	-62.8300585	24.631024	103.186946
15.97218	14.803518	108.887604	-10.301239	22.055441	106.885735	40.90955	-5.555838	109.20018	42.760345	44.8046	112.158493	41.8349475	19.624381	110.6793365	-62.4374255	24.486501	103.0921335
15.965685	13.498108	108.761261	-9.958271	21.970251	106.786644	41.305138	-5.625886	109.131348	42.977146	44.77618	111.880661	42.141142	19.575147	110.5060045	-62.057684	24.365355	103.0672835
15.913274	12.255546	108.615829	-9.615722	21.887751	106.730499	41.639839	-5.668241	109.122765	43.235252	44.721317	111.611786	42.4375455	19.526538	110.3672755	-61.6689895	24.248964	103.0937225
15.610377	10.377501	108.478584	-9.141035	21.762787	106.686058	42.126308	-5.821443	109.131454	43.604286	44.62458	111.265114	42.865297	19.4015685	110.198284	-61.147367	24.1240055	103.173832
15.297376	9.159606	108.430885	-8.8408	21.639088	106.650902	42.435616	-5.950583	109.18486	43.817478	44.56311	110.95507	43.126547	19.3062635	110.069965	-60.808147	23.9719125	103.231839
14.914393	7.964739	108.414436	-8.614205	21.53017	106.593742	42.679127	-6.037458	109.308304	44.011898	44.487675	110.600685	43.3455125	19.2251085	109.9544945	-60.5739225	23.8352315	103.2329895
14.427163	6.80988	108.418846	-8.39696	21.36269	106.526497	42.935596	-6.199502	109.414742	44.214386	44.406528	110.231651	43.574991	19.103513	109.8231965	-60.368911	23.621867	103.2297975
13.855661	5.709762	108.34156	-8.232642	21.179932	106.392799	43.113457	-6.384257	109.453583	44.358997	44.277184	109.90789	43.736227	18.9464635	109.6807365	-60.201511	23.4134005	103.1048615
13.225005	4.594126	108.186409	-8.094411	20.960176	106.229805	43.247749	-6.57082	109.389999	44.47501	44.116848	109.631897	43.8613795	18.773014	109.510948	-60.0502015	23.147338	102.948662
12.503055	3.605629	107.94175	-7.981761	20.78021	106.045723	43.326595	-6.750842	109.219345	44.569504	43.960663	109.411987	43.9480495	18.6049105	109.315666	-59.9115715	22.9555095	102.77578
11.311475	2.20368	107.503418	-7.833451	20.572998	105.809578	43.443485	-6.966324	108.77063	44.66592	43.768467	109.072197	44.0547025	18.4010715	108.9214135	-59.7216045	22.7449245	102.6977425
10.438514	1.372088	107.267853	-7.711106	20.502691	105.763992	43.529419	-7.028896	108.50457	44.688316	43.71513	108.97316	44.1088675	18.343117	108.738865	-59.5310795	22.662265	102.789119
9.490109	0.629726	107.173347	-7.578323	20.464588	105.834473	43.672459	-7.049477	108.347336	44.800957	43.713112	108.850388	44.236708	18.3318175	108.598862	-59.393354	22.5973585	103.070084
8.496447	-0.065613	107.189491	-7.427821	20.452827	105.957664	43.865681	-7.065858	108.278824	44.912132	43.733536	108.800758	44.3889065	18.333839	108.539791	-59.2445485	22.571815	103.375537
7.426552	-0.661801	107.138588	-7.276302	20.411024	106.0644	44.040745	-7.081988	108.253136	45.044628	43.74649	108.764229	44.5426865	18.332251	108.5086825	-59.0952905	22.489797	103.6201175
6.357528	-1.248425	107.011375	-7.108336	20.335045	106.088547	44.213852	-7.114284	108.117592	45.150356	43.75013	108.715073	44.682104	18.317923	108.4163325	-58.898776	22.352167	103.7607615
5.239353	-1.805867	106.656372	-6.958391	20.235851	105.981979	44.370132	-7.175296	107.804893	45.243214	43.725235	108.686295	44.806673	18.2749695	108.245594	-58.723455	22.1967325	103.718364
3.485601	-2.537478	105.777069	-6.76854	20.124327	105.606293	44.462074	-7.190017	107.09726	45.356506	43.716644	108.609413	44.90929	18.2633135	107.8533365	-58.44637	21.9853405	103.3592495
2.2407	-2.939697	105.25116	-6.640321	20.111015	105.370125	44.564907	-7.108805	106.654655	45.392124	43.734509	108.501984	44.9785155	18.312852	107.5783195	-58.2591575	21.909178	103.1619305
0.949575	-3.319319	104.94558	-6.542598	20.12682	105.238579	44.669956	-7.083909	106.367172	45.455463	43.771793	108.320488	45.0627095	18.343942	107.34383	-58.1479055	21.909698	103.133328
-0.40117	-3.686961	104.936638	-6.427293	20.110201	105.249229	44.798679	-7.124678	106.388069	45.525272	43.767265	108.138451	45.1619755	18.3212935	107.26326	-58.0165615	21.8991085	103.235198
-1.796977	-3.985233	105.131844	-6.350321	20.011408	105.340729	44.912136	-7.236102	106.637703	45.58326	43.70686	108.027672	45.247698	18.235379	107.3326875	-57.94834	21.787437	103.3487705
-3.271634	-4.332572	105.365982	-6.318619	19.829086	105.414619	45.027802	-7.436564	106.964897	45.599205	43.600361	107.884979	45.3135035	18.0818985	107.424938	-57.9507415	21.5762735	103.4043
-4.785624	-4.620759	105.612038	-6.297424	19.594561	105.496719	45.084099	-7.661919	107.272873	45.579052	43.405128	107.67646	45.3315755	17.8716045	107.4746665	-57.9264235	21.3175175	103.5187715
-7.108209	-4.943676	105.990433	-6.303599	19.240149	105.676842	45.128811	-8.09101	107.671974	45.554405	43.058334	107.279518	45.341608	17.483662	107.475746	-57.948806	20.996636	103.877938
-8.712029	-5.078712	106.237709	-6.314603	19.051224	105.820427	45.128342	-8.372518	107.893097	45.554897	42.852509	107.043365	45.3416195	17.2399955	107.468231	-57.9708255	20.8624525	104.172623
-10.336555	-5.113795	106.416656	-6.325535	18.920893	105.95002	45.152298	-8.693983	108.099571	45.532879	42.703907	106.803474	45.3425885	17.004962	107.4515225	-57.9936585	20.836824	104.4485175
-11.982937	-5.119169	106.578087	-6.337921	18.813534	106.086182	45.199604	-9.135227	108.348145	45.522881	42.60569	106.527924	45.3612425	16.7352315	107.4380345	-58.0370845	20.8918365	104.7343295
-13.625008	-4.986053	106.773354	-6.2925	18.7355	106.253387	45.292774	-9.725639	108.547363	45.534985	42.496773	106.169807	45.4138795	16.385567	107.358585	-57.9988795	21.085433	105.148189
-15.226907	-4.727942	106.97702	-6.205067	18.64854	106.421539	45.325523	-10.149299	108.672653	45.56485	42.375355	105.759117	45.4451865	16.113028	107.215885	-57.8553205	21.184052	105.627193
-16.839558	-4.511276	107.12941	-6.116792	18.558485	106.553589	45.203358	-10.435348	108.678947	45.600327	42.276855	105.341759	45.4018425	15.9207535	107.010353	-57.6354265	21.1962165	106.096825
-19.273125	-3.976191	107.119408	-6.015312	18.298389	106.526062	44.572067	-10.345798	108.376846	45.65237	41.971279	104.571999	45.1122185	15.8127405	106.4744225	-57.1428425	20.7840375	106.5777015
-20.858706	-3.571283	106.995323	-5.961089	18.101013	106.297539	43.789688	-9.872275	107.79425	45.6329	41.751472	103.918373	44.711294	15.9395985	105.8563115	-56.633472	20.2624275	106.7387665
-22.448587	-3.101563	106.766022	-5.961491	17.896723	105.987297	43.228333	-9.87101	107.01165	45.525421	41.478256	103.157303	44.376877	15.803623	105.0844765	-56.299859	19.989823	106.8901175
-23.856318	-2.705948	106.499496	-6.012044	17.6863	105.684677	42.860287	-10.020336	106.3368	45.377804	41.212158	102.353775	44.1190455	15.595911	104.3452875	-56.1431335	19.776689	107.0240665
-25.552216	-1.86435	106.563103	-6.09553	17.484779	105.478027	42.512161	-10.123963	105.70607	45.191593	40.978519	101.61306	43.851877	15.427278	103.659565	-56.042937	19.54228	107.296489
-27.030342	-1.133847	106.751465	-6.216876	17.260296	105.455269	42.224285	-10.338373	105.152023	44.971252	40.768887	100.957977	43.5977685	15.215257	103.055	-56.0315205	19.305335	107.855538
-28.428913	-0.328644	107.159065	-6.343382	17.028175	105.561745	41.957016	-10.530717	104.721893	44.744118	40.573547	100.402306	43.350567	15.021415	102.5620995	-56.037331	19.034935	108.5613905
-30.351635	1.000473	107.759521	-6.556514	16.684555	105.82563	41.567631	-10.758946	104.222038	44.358253	40.339096	99.795341	42.962942	14.790075	102.0086895	-56.07597	18.579035	109.6425705
-31.588619	2.011393	108.171249	-6.698116	16.49662	106.019661	41.307362	-10.865966	103.981415	44.120815	40.200897	99.551331	42.7140885	14.6674655	101.766373	-56.1103205	18.3257745	110.272949
-32.685833	3.05863	108.467567	-6.843546	16.319675	106.207642	41.102013	-10.99469	103.785095	43.927452	40.146385	99.494919	42.5147325	14.5758475	101.640007	-56.2018245	18.0635025	110.775277
-33.705494	4.211651	108.65284	-6.960503	16.233633	106.377884	40.963562	-11.020621	103.64698	43.752308	40.162453	99.583344	42.357935	14.570916	101.615162	-56.278941	17.89635	111.140606
-34.636002	5.396205	108.797516	-7.084285	16.180733	106.503021	40.842377	-10.936618	103.498589	43.621796	40.252228	99.763275	42.2320865	14.657805	101.630932	-56.4006565	17.703661	111.37511
-35.460323	6.665148	108.889557	-7.180836	16.246407	106.616402	40.757256	-10.818881	103.316925	43.505005	40.454094	99.958809	42.1311305	14.8176065	101.637867	-56.4928025	17.6752075	111.594937
-36.152424	8.02989	108.966087	-7.281848	16.377684	106.698845	40.672104	-10.614701	103.15416	43.374401	40.701942	100.170776	42.0232525	15.0436205	101.662468	-56.5869485	17.7117475	111.735222
-37.074997	10.193529	109.058357	-7.458652	16.740374	106.856155	40.519455	-10.200783	102.979042	43.225159	41.125359	100.499168	41.872307	15.462288	101.739105	-56.789611	18.01846	111.973205
-37.605137	11.641145	109.080658	-7.596642	17.047169	106.927383	40.399212	-9.905638	102.871361	43.109238	41.465958	100.761703	41.754225	15.78016	101.816532	-56.947509	18.314178	112.038234
-37.929939	13.172205	109.057701	-7.784172	17.304655	106.979134	40.276657	-9.585904	102.736679	42.97097	41.803871	101.057579	41.6238135	16.1089835	101.897129	-57.1921575	18.5003265	112.061139
-38.197899	14.704127	109.10788	-7.940891	17.582743	107.046593	40.14365	-9.233265	102.600052	42.813347	42.192696	101.32859	41.4784985	16.4797155	101.964321	-57.3602805	18.6857705	112.128865
-38.330349	16.221087	109.200134	-8.072701	17.853542	107.156036	40.013485	-8.926127	102.447723	42.664394	42.517731	101.55027	41.3389395	16.795802	101.9989965	-57.4843415	18.911282	112.3130755
-38.273109	17.738871	109.324684	-8.178293	18.105824	107.268356	39.911385	-8.641851	102.361618	42.573826	42.80241	101.802917	41.2426055	17.0802795	102.0822675	-57.5991915	19.1313685	112.4544445
-38.187771	19.264643	109.446716	-8.238301	18.336004	107.377945	39.840908	-8.412074	102.351929	42.568581	43.069103	102.076103	41.2047445	17.3285145	102.214016	-57.6813465	19.3434935	112.541874
-37.842934	21.50939	109.461197	-8.218014	18.60322	107.462982	39.8881	-8.133158	102.322258	42.527599	43.428673	102.483299	41.2078495	17.6477575	102.4027785	-57.6438775	19.5586825	112.5231855
-37.369057	22.939062	109.445251	-8.162248	18.756933	107.484543	39.964481	-7.981402	102.327179	42.656601	43.54591	102.609215	41.310541	17.782254	102.468197	-57.635037	19.731612	112.500889
-36.893566	24.356361	109.407845	-8.078222	18.86191	107.510361	40.08971	-7.895144	102.378174	42.723743	43.611183	102.920364	41.4067265	17.8580195	102.649269	-57.5631705	19.8658005	112.371453
-36.282276	25.728178	109.258507	-8.023372	18.903055	107.522453	40.218483	-7.863685	102.534332	42.757324	43.647488	103.394249	41.4879035	17.8919015	102.9642905	-57.5346475	19.9142085	112.0806155
-35.555794	27.020708	109.104515	-8.026473	18.915199	107.564011	40.321594	-7.810468	102.782074	42.841927	43.640984	103.938988	41.5817605	17.915258	103.360531	-57.6347065	19.91514	111.767491
-34.775688	28.317209	109.075485	-8.043685	18.919287	107.703186	40.358334	-7.826542	103.076431	42.980515	43.626553	104.507423	41.6694245	17.9000055	103.791927	-57.7567945	19.9385685	111.614445
-33.886597	29.600235	109.141388	-8.115422	18.919806	107.903931	40.32254	-7.862311	103.446808	43.10339	43.553493	105.074989	41.712965	17.845591	104.2608985	-57.943809	19.994021	111.5469635
-32.484055	31.420151	109.264053	-8.276183	18.976606	108.254517	40.240677	-7.911458	104.029755	43.235291	43.524563	106.041954	41.737984	17.8065525	105.0358545	-58.29035	20.1466595	111.4731795
-31.395166	32.598957	109.328606	-8.433846	19.058102	108.449783	40.197559	-7.891752	104.42408	43.283958	43.535015	106.681107	41.7407585	17.8216315	105.5525935	-58.6084505	20.2945725	111.3469725
-30.334002	33.709335	109.419739	-8.572914	19.155512	108.657883	40.154926	-7.836221	104.749718	43.301418	43.582485	107.284691	41.728172	17.873132	106.0172045	-58.874	20.437892	111.2985615
-29.184267	34.819656	109.593346	-8.749155	19.300819	108.888161	40.124302	-7.750236	105.026711	43.322041	43.641449	107.867386	41.7231715	17.9456065	106.4470485	-59.2214815	20.6560315	111.3292735
-27.932104	35.800064	109.762764	-8.901842	19.436831	109.108284	40.104641	-7.675005	105.317268	43.351971	43.706146	108.376419	41.728306	18.0155705	106.8468435	-59.53199	20.8580915	111.3697245
-26.746815	36.742996	109.925697	-9.015975	19.560291	109.299515	39.996861	-7.477731	105.668961	43.380981	43.758499	108.77951	41.688921	18.140384	107.2242355	-59.720871	20.980198	111.3747945
-25.420469	37.698563	110.114059	-9.108362	19.700136	109.508194	40.018188	-7.540906	105.807373	43.430813	43.830723	109.049454	41.7245005	18.1449085	107.4284135	-59.9412245	21.2553635	111.5879745
-23.394054	38.86895	110.351501	-9.215036	19.82568	109.813293	39.974354	-7.526877	106.132301	43.474251	43.831573	109.511139	41.7243025	18.152348	107.82172	-60.1543745	21.499012	111.804866
-22.073603	39.651012	110.619606	-9.289783	19.904974	110.028442	39.927807	-7.596898	106.374489	43.546684	43.798519	109.79248	41.7372455	18.1008105	108.0834845	-60.3168115	21.7091375	111.9733995
-20.581972	40.253593	110.763802	-9.330367	19.923811	110.238586	39.860077	-7.675827	106.635132	43.642586	43.723644	110.055992	41.7513315	18.0239085	108.345562	-60.4120655	21.8237135	112.13161
-19.141926	40.835266	110.932541	-9.398111	19.919165	110.453857	39.801758	-7.799747	106.882271	43.713432	43.618874	110.347771	41.757595	17.9095635	108.615021	-60.553817	21.9287665	112.292693
-17.622549	41.375118	111.169258	-9.480561	19.920511	110.689583	39.714458	-7.913496	107.132576	43.786793	43.505302	110.697533	41.7506255	17.795903	108.9150545	-60.7117475	22.045119	112.4641115
-16.129089	41.760433	111.453964	-9.603351	19.873755	110.940758	39.604366	-8.012184	107.418266	43.829762	43.391125	111.144569	41.717064	17.6894705	109.2814175	-60.923766	22.0580395	112.6000985
-14.617517	42.141766	111.786674	-9.731066	19.825621	111.227455	39.496906	-8.111317	107.767143	43.890026	43.276615	111.722946	41.693466	17.582649	109.7450445	-61.155598	22.068593	112.7098655
-12.35042	42.575592	112.544632	-9.977312	19.757364	111.793533	39.401367	-8.218673	108.408508	43.963974	43.124805	112.862587	41.6826705	17.453066	110.6355475	-61.6372945	22.061662	112.9515185
-10.812317	42.758396	113.151382	-10.175456	19.727901	112.222778	39.393955	-8.246502	108.915878	44.013802	43.058777	113.807007	41.7038785	17.4061375	111.3614425	-62.0547905	22.0496645	113.0841135
-9.301897	42.88464	113.834587	-10.371934	19.731869	112.681412	39.427464	-8.260493	109.429642	44.080063	43.03017	114.876999	41.7537635	17.3848385	112.1533205	-62.4976315	22.0788995	113.2095035
-7.812615	42.891411	114.485489	-10.608212	19.775272	113.146194	39.461971	-8.22639	109.97094	44.116001	43.000267	115.931633	41.788986	17.3869385	112.9512865	-63.00541	22.1636055	113.3411015
-6.330653	42.775311	115.193581	-10.848577	19.827896	113.614082	39.530869	-8.180336	110.607803	44.163601	43.015324	116.970375	41.847235	17.417494	113.789089	-63.544389	22.238298	113.439075
-4.917879	42.590103	115.937767	-11.047524	19.903723	114.162209	39.605263	-8.115975	111.202362	44.20517	43.019203	117.908333	41.9052165	17.451614	114.5553475	-64.0002645	22.355832	113.7690705
-3.554924	42.320152	116.712715	-11.216334	19.954174	114.792786	39.667828	-7.994424	111.776375	44.237579	43.03746	118.738426	41.9527035	17.521518	115.2574005	-64.3853715	22.38683	114.3281715
-1.552062	41.681908	117.890694	-11.353109	20.049816	115.834602	39.746052	-7.801729	112.841591	44.309891	43.102558	119.869301	42.0279715	17.6504145	116.355446	-64.7341895	22.4492175	115.313758
-0.25922	41.104805	118.596245	-11.340228	20.15205	116.535652	39.853497	-7.700227	113.604271	44.421349	43.165165	120.547997	42.137423	17.732469	117.076134	-64.817879	22.571631	115.99517
0.964861	40.469959	119.261002	-11.301872	20.271629	117.249489	39.980099	-7.5988	114.45433	44.569351	43.253101	121.223869	42.274725	17.8271505	117.8390995	-64.878469	22.7161075	116.6598785
2.149108	39.773903	119.861374	-11.276083	20.442991	117.957809	40.141937	-7.50456	115.388214	44.715435	43.305454	121.891235	42.428686	17.900447	118.6397245	-64.980852	22.985535	117.2758935
3.243506	38.96323	120.476242	-11.143229	20.533422	118.565346	40.30558	-7.380723	116.441391	44.951157	43.391132	122.558449	42.6283685	18.0052045	119.49992	-64.9148265	23.0616395	117.630772
4.218142	38.092319	121.111023	-11.054501	20.5937	119.195107	40.499035	-7.324404	117.472717	45.151196	43.436634	123.231483	42.8251155	18.056115	120.3521	-64.9341175	23.131285	118.038114
5.098416	37.107761	121.727135	-11.016509	20.607845	119.790985	40.647404	-7.267331	118.468704	45.316784	43.491077	123.921669	42.982094	18.111873	121.1951865	-65.015112	23.103817	118.3867835
6.153167	35.54417	122.660706	-10.980228	20.513266	120.5811	40.84243	-7.204801	119.902756	45.462059	43.572403	124.89946	43.1522445	18.183801	122.401108	-65.1127005	22.842731	118.761092
6.726024	34.400612	123.249435	-11.150081	20.452374	121.187401	40.970604	-7.251778	120.719017	45.466404	43.60585	125.488892	43.218504	18.177036	123.1039545	-65.518666	22.727712	119.2708475
7.136108	33.211559	123.786903	-11.172646	20.287626	121.694672	41.021805	-7.285401	121.400368	45.430447	43.627064	125.96611	43.226126	18.1708315	123.683239	-65.571418	22.4044205	119.706105
7.878687	31.808121	124.082169	-11.201046	20.181938	122.198044	41.032898	-7.316364	121.943008	45.812073	43.46524	126.156082	43.4224855	18.074438	124.049545	-65.8245775	22.289438	120.346543
8.10788	30.596941	124.456009	-11.23934	20.076227	122.683968	41.042526	-7.342163	122.365128	45.757401	43.453915	126.391075	43.3999635	18.055876	124.3781015	-65.8786435	22.096578	120.9898345
7.831676	29.547987	124.994644	-11.250379	19.992872	123.126129	41.06052	-7.37709	122.665276	45.752239	43.46468	126.543724	43.4063795	18.043795	124.6045	-65.9071375	21.941949	121.647758
7.87574	28.292158	125.25058	-11.257044	19.911694	123.470734	41.096573	-7.452513	122.87352	45.73616	43.391563	126.687332	43.4163665	17.969525	124.780426	-65.9304545	21.853863	122.161042
8.111873	26.167784	125.249901	-11.229408	19.753866	123.773422	41.126362	-7.59023	123.119148	45.793682	43.299667	126.868126	43.460022	17.8547185	124.993637	-65.918838	21.6530135	122.553207
7.833026	24.907095	125.270775	-11.252201	19.637903	123.833618	41.114025	-7.685684	123.284706	45.773964	43.195126	127.000809	43.4439945	17.754721	125.1427575	-65.9483965	21.521085	122.5244785
7.122528	23.807217	125.371994	-11.318277	19.498949	123.779503	41.064739	-7.791723	123.420227	45.720303	43.09296	127.110077	43.392521	17.6506185	125.265152	-66.029075	21.3472795	122.293854
6.628328	22.495148	125.226677	-11.398143	19.374376	123.671341	40.937355	-7.936662	123.511467	45.647961	42.975773	127.179291	43.292658	17.5195555	125.345379	-66.088944	21.2291965	121.997303
6.408693	21.024448	124.810661	-11.547417	19.271194	123.543182	40.763317	-8.102549	123.578262	45.519554	42.806152	127.143707	43.1414355	17.3518015	125.3609845	-66.2362695	21.1905865	121.7253795
5.620298	19.798937	124.61525	-11.741591	19.197495	123.411285	40.522781	-8.239353	123.638405	44.95937	42.851757	127.174881	42.7410755	17.306202	125.406643	-66.2242575	21.088788	121.415927
4.724955	18.580902	124.359467	-11.890991	19.164597	123.209618	40.262661	-8.32485	123.640564	44.798443	42.767941	126.944588	42.530552	17.2215455	125.292576	-66.312534	21.1076485	121.12666
2.897835	16.941986	123.993637	-12.420842	19.358795	123.032974	39.980774	-8.322094	123.606361	44.501934	42.7495	126.520203	42.241354	17.213703	125.063282	-67.083038	21.503887	121.002666
1.792659	15.793228	123.551392	-12.193475	19.258608	122.515526	39.848797	-8.235654	123.482155	44.306942	42.802124	126.15168	42.0778695	17.283235	124.8169175	-66.4648195	21.233981	120.2141345
0.612828	14.674544	122.975143	-12.452748	19.43981	122.254837	39.769783	-8.148533	123.246529	44.107456	42.874237	125.676094	41.9386195	17.362852	124.4613115	-66.8441155	21.516768	120.0483625
-0.620265	13.638176	122.352074	-12.4832	19.501101	121.81823	39.718208	-8.064573	122.829117	43.920555	42.997215	125.038742	41.8193815	17.466321	123.9339295	-66.7857815	21.535881	119.7025305
-1.949779	12.582815	121.666191	-12.418314	19.508402	121.244476	39.698811	-8.023769	122.113869	43.705589	43.126369	124.211571	41.7022	17.5513	123.16272	-66.538828	21.465504	119.326232
-3.344056	11.626077	120.837494	-12.329049	19.484144	120.638863	39.697571	-8.047832	121.155045	43.492134	43.212982	123.02401	41.5948525	17.582575	122.0895275	-66.2529505	21.385713	119.1881985
-4.744576	10.64938	119.843292	-12.213881	19.458256	119.88562	39.697903	-8.061956	119.861031	43.258209	43.388805	121.629311	41.478056	17.6634245	120.745171	-65.905818	21.2530875	119.026069
-6.88746	9.282599	118.063446	-11.837246	19.386887	118.415413	39.78875	-8.006111	117.26738	42.845791	43.621971	118.977119	41.3172705	17.80793	118.1222495	-64.9917625	20.965844	118.7085765
-8.346757	8.400123	116.774384	-11.578536	19.383715	117.277061	39.818851	-7.885014	115.362045	42.541191	43.744358	117.128059	41.180021	17.929672	116.245052	-64.337093	20.837758	118.30907
-9.816131	7.589565	115.508522	-11.288035	19.331732	116.152534	39.865593	-7.75357	113.554588	42.290348	43.796227	115.363052	41.0779705	18.0213285	114.45882	-63.6540405	20.6421355	117.846248
-11.301434	6.886446	114.491188	-11.061042	19.309715	115.183876	39.869114	-7.636694	111.963531	42.122986	43.851002	113.809822	40.99605	18.107154	112.8866765	-63.118134	20.512276	117.4810755
-12.662993	6.147956	113.628639	-10.842186	19.298782	114.363113	39.839424	-7.586629	110.800842	41.997948	43.921253	112.551262	40.918686	18.167312	111.676052	-62.603058	20.430252	117.050174
-14.142593	5.518084	113.026833	-10.71169	19.280912	113.704575	39.806129	-7.556826	110.065781	41.889973	43.991165	111.558823	40.848051	18.2171695	110.812302	-62.271431	20.3446545	116.596848
-15.632896	4.931894	112.60762	-10.609873	19.247543	113.193001	39.788017	-7.569037	109.586357	41.84494	44.002064	110.88134	40.8164785	18.2165135	110.2338485	-62.0362245	20.2785725	116.1521535
-17.801231	4.184435	112.021133	-10.53353	19.144463	112.484482	39.71949	-7.727482	109.310982	41.790218	43.961067	110.056641	40.754854	18.1167925	109.6838115	-61.821914	20.1721335	115.2851525
-19.247904	3.767053	111.673721	-10.525313	19.13364	111.965851	39.675201	-7.868152	109.376755	41.747246	43.893181	109.451675	40.7112235	18.0125145	109.414215	-61.7618495	20.2547655	114.517487
-20.672613	3.436845	111.367348	-10.49811	19.081799	111.443748	39.607243	-8.042588	109.442688	41.690178	43.761299	108.748016	40.6487105	17.8593555	109.095352	-61.6449305	20.3042425	113.792144
-22.020262	3.136093	111.075356	-10.480367	19.001188	110.946846	39.514595	-8.312659	109.643257	41.666172	43.559269	108.03093	40.5903835	17.623305	108.8370935	-61.5511175	20.379071	113.0565985
-23.384127	2.940559	110.751007	-10.477265	18.852177	110.425842	39.413193	-8.67867	109.905968	41.637497	43.301884	107.399078	40.525345	17.311607	108.652523	-61.479875	20.392747	112.199161
-24.704746	2.768668	110.237274	-10.496666	18.708595	109.810997	39.290462	-8.989742	110.084572	41.652252	43.060497	106.905045	40.471357	17.0353775	108.4948085	-61.464689	20.3818125	111.1271855
-25.989548	2.672364	109.418144	-10.518408	18.498833	109.077393	39.224194	-9.261968	110.171486	41.687386	42.893379	106.550468	40.45579	16.8157055	108.360977	-61.492606	20.1819605	109.793809
-27.84375	2.765885	107.96138	-10.492479	18.260637	107.806908	39.139454	-9.529916	109.996536	41.64859	42.700024	105.896233	40.394022	16.585054	107.9463845	-61.37898	19.93622	107.6674315
-29.052696	2.969681	107.287636	-10.479246	18.164667	107.063965	39.033825	-9.551192	109.64167	41.591511	42.526024	105.035446	40.312668	16.487416	107.338558	-61.27116	19.841918	106.789372
-30.276505	3.294939	106.942513	-10.37222	18.095312	106.542465	38.866051	-9.562991	109.219894	41.538857	42.266853	104.019035	40.202454	16.351931	106.6194645	-60.946894	19.838693	106.4654655
-31.399811	3.819477	106.972328	-10.240577	18.008347	106.313553	38.668152	-9.567337	108.824303	41.603706	41.964355	103.032257	40.135929	16.198509	105.92828	-60.617083	19.818185	106.698826
-32.53191	4.489598	107.241394	-10.17789	17.853851	106.32312	38.573948	-9.687679	108.520851	41.661911	41.640053	102.246857	40.1179295	15.976187	105.383854	-60.4737095	19.731515	107.262386
-33.621605	5.240049	107.598045	-10.143525	17.717815	106.469917	38.504013	-9.944276	108.201469	41.628254	41.380264	101.645851	40.0661335	15.717994	104.92366	-60.3531835	19.717636	108.016174
-34.642647	6.123448	108.001068	-10.192868	17.593571	106.648232	38.343372	-10.090724	107.773499	41.52684	41.208626	101.104164	39.935106	15.558951	104.4388315	-60.320842	19.628191	108.8576325
-36.137878	7.683969	108.456505	-10.312049	17.507317	106.853661	38.05912	-10.168389	107.092224	41.23875	41.14146	100.538254	39.648935	15.4865355	103.815239	-60.273033	19.5280985	109.892083
-37.052135	8.814851	108.675575	-10.441683	17.488106	106.995773	37.861568	-10.109031	106.554688	41.027962	41.237156	100.332275	39.444765	15.5640625	103.4434815	-60.328131	19.4121495	110.5480645
-37.906384	10.095526	108.929947	-10.56929	17.534706	107.142052	37.622879	-9.969345	105.89476	40.777081	41.433971	100.15551	39.19998	15.732313	103.025135	-60.33856	19.337099	111.258969
-38.659348	11.517164	109.23127	-10.706231	17.64167	107.292641	37.378082	-9.732853	105.156898	40.472374	41.717773	99.962112	38.925228	15.99246	102.559505	-60.33769	19.29088	112.025777
-39.307316	12.941484	109.54583	-10.822612	17.77014	107.428635	37.188248	-9.409596	104.415024	40.176983	42.105274	99.86219	38.6826155	16.347839	102.138607	-60.3278395	19.192441	112.718663
-39.874901	14.441304	109.760811	-10.961668	17.945168	107.538513	37.039078	-9.014125	103.741493	39.87867	42.567055	99.910889	38.458874	16.776465	101.826191	-60.38221	19.113871	113.250835
-40.37867	16.028879	109.880402	-11.097487	18.143932	107.600021	36.908722	-8.589128	103.199478	39.614178	43.048321	100.125183	38.26145	17.2295965	101.6623305	-60.456424	19.0582675	113.5377115
-40.895851	18.48159	110.216858	-11.314704	18.514816	107.773003	36.696365	-7.939547	102.458023	39.248554	43.753757	100.558426	37.9724595	17.907105	101.5082245	-60.6018675	19.122527	114.0377815
-41.076164	20.153587	110.546852	-11.367272	18.770096	107.99707	36.567169	-7.517316	102.182114	39.102043	44.198219	100.937248	37.834606	18.3404515	101.559681	-60.56915	19.1997405	114.434459
-41.159882	21.834112	110.82299	-11.403554	19.031109	108.226036	36.545918	-7.156217	101.994392	39.069481	44.596691	101.462151	37.8076995	18.720237	101.7282715	-60.6148075	19.341981	114.7238005
-41.047665	23.487385	111.067368	-11.404059	19.244368	108.44326	36.599007	-6.831466	101.879799	39.133884	44.938347	102.09491	37.8664455	19.0534405	101.9873545	-60.6745635	19.4352955	114.8991655
-40.858589	25.167259	111.254883	-11.36887	19.432045	108.618317	36.6535	-6.563688	101.813339	39.250961	45.237152	102.739479	37.9522305	19.336732	102.276409	-60.6899705	19.527358	114.960225
-40.56374	26.77392	111.396828	-11.330602	19.594793	108.745636	36.715004	-6.36508	101.710197	39.386345	45.450897	103.354599	38.0506745	19.5429085	102.532398	-60.7118785	19.6466775	114.958874
-40.133835	28.34771	111.529327	-11.315722	19.750587	108.860992	36.74958	-6.200478	101.691643	39.486008	45.627876	103.891327	38.117794	19.713699	102.791485	-60.749238	19.787475	114.930499
-39.375015	30.642307	111.684883	-11.357824	19.909351	109.027687	36.780453	-6.043173	101.852325	39.595642	45.822247	104.688934	38.1880475	19.889537	103.2706295	-60.9036955	19.929165	114.7847445
-38.74889	32.080063	111.785828	-11.443032	20.006186	109.17659	36.790188	-5.920371	101.990257	39.650696	45.917843	105.173134	38.220442	19.998736	103.5816955	-61.106506	20.013636	114.7714845
-38.044533	33.473663	111.936333	-11.556903	20.086536	109.372375	36.78336	-5.83637	102.212021	39.612564	46.026249	105.675873	38.197962	20.0949395	103.943947	-61.311768	20.0781325	114.800803
-37.230171	34.798931	112.136879	-11.654682	20.143545	109.594879	36.751129	-5.749104	102.478752	39.568378	46.122639	106.061813	38.1597535	20.1867675	104.2702825	-61.4691175	20.1003225	114.9194755
-36.318424	36.025478	112.283882	-11.774894	20.211025	109.826645	36.755268	-5.706048	102.772835	39.535221	46.202217	106.434273	38.1452445	20.2480845	104.603554	-61.6950325	20.1739655	115.049736
-35.344696	37.217571	112.429237	-11.82189	20.192566	110.018501	36.766273	-5.690153	103.038773	39.514732	46.259212	106.781837	38.1405025	20.2845295	104.910305	-61.7842825	20.1006025	115.126697
-34.295948	38.320522	112.528946	-11.880427	20.170488	110.133301	36.781048	-5.652313	103.296265	39.549915	46.270557	107.150604	38.1654815	20.309122	105.2234345	-61.9263355	20.031854	115.0431675
-32.486279	39.840092	112.684616	-11.871762	20.115747	110.338333	36.876507	-5.690666	103.614555	39.677849	46.232746	107.718338	38.277178	20.27104	105.6664465	-62.020702	19.960454	115.0102195
-31.189787	40.761955	112.784996	-11.868093	20.096926	110.487892	36.891209	-5.778731	103.865036	39.789665	46.168259	108.090164	38.340437	20.194764	105.9776	-62.076623	19.999088	114.998184
-29.799294	41.58577	112.916077	-11.895287	20.071577	110.6707	36.874409	-5.858716	104.131401	39.909294	46.079811	108.454552	38.3918515	20.1105475	106.2929765	-62.1824255	20.0326065	115.0484235
-28.365017	42.37056	113.112274	-11.940872	20.046223	110.869514	36.872616	-5.958969	104.396713	40.033783	45.988113	108.850098	38.4531995	20.014572	106.6234055	-62.3349435	20.077874	115.1156225
-26.82634	43.05267	113.279724	-11.981841	20.012358	111.117676	36.858212	-6.067367	104.718307	40.120941	45.859848	109.252251	38.4895765	19.8962405	106.985279	-62.4532585	20.1284755	115.250073
-25.283054	43.650021	113.501503	-12.04493	19.987007	111.401367	36.826019	-6.167532	105.079674	40.219711	45.739922	109.69738	38.522865	19.786195	107.388527	-62.612725	20.187819	115.414207
-23.641685	44.156723	113.708748	-12.117895	20.004042	111.677742	36.807781	-6.28833	105.4608	40.356873	45.621975	110.208344	38.582327	19.6668225	107.834572	-62.818117	20.3412615	115.520912
-21.248371	44.83078	114.017609	-12.236119	20.004032	112.044128	36.799549	-6.499281	106.163597	40.58408	45.456894	111.080482	38.6918145	19.4788065	108.6220395	-63.1640525	20.5292575	115.4662165
-19.330082	45.052273	114.117226	-12.28026	19.997908	112.283981	37.198708	-6.814027	106.503021	40.788467	45.307697	111.751686	38.9935875	19.246835	109.1273535	-63.5541075	20.748981	115.4406085
-17.583435	45.240749	114.367149	-12.24761	19.972061	112.607071	37.015659	-6.805109	107.287041	41.014275	45.134113	112.465523	39.014967	19.164502	109.876282	-63.510187	20.77962	115.33786
-15.630703	45.311867	114.741669	-12.199032	19.940443	113.082565	37.267094	-7.00223	108.042786	41.331364	44.966377	113.196037	39.299229	18.9820735	110.6194115	-63.697293	20.8988125	115.5457185
-13.818254	45.308716	115.234329	-12.145933	19.888784	113.698578	37.560143	-7.281486	108.99752	41.654533	44.747131	114.110016	39.607338	18.7328225	111.553768	-63.899204	21.0447455	115.843388
-11.965209	45.14325	115.856758	-12.184669	19.811563	114.40921	37.850822	-7.563221	110.15464	41.940353	44.52227	115.2509	39.8955875	18.4795245	112.70277	-64.2649255	21.1436015	116.11565
-10.101987	44.882877	116.618454	-12.308599	19.728186	115.206024	38.148247	-7.84626	111.45018	42.228909	44.277969	116.585304	40.188578	18.2158545	114.017742	-64.805776	21.2405175	116.394306
-7.415663	44.303383	118.095528	-12.5636	19.549919	116.576111	38.597855	-8.176436	113.550041	42.563648	43.892174	118.843376	40.5807515	17.857869	116.1967085	-65.7079515	21.241969	116.9555135
-5.711256	43.794952	119.249237	-12.781609	19.470585	117.571198	38.849979	-8.420868	114.924683	42.760746	43.608269	120.35379	40.8053625	17.5937005	117.6392365	-66.3685805	21.3474695	117.5031595
-4.02961	43.187241	120.404518	-13.011662	19.39369	118.612038	38.974617	-8.616474	116.286873	42.950012	43.330055	121.868011	40.9623145	17.3567905	119.077442	-66.9856385	21.4305895	118.146634
-1.969529	42.314201	121.43335	-13.150239	19.275028	119.580391	39.096169	-8.808937	117.565193	43.16629	43.081303	123.260437	41.1312295	17.136183	120.412815	-67.4317075	21.413873	118.747967
-0.376896	41.56612	122.535622	-13.185289	19.09536	120.460953	39.165268	-8.994213	118.731903	43.35524	42.848576	124.542641	41.260254	16.9271815	121.637272	-67.630832	21.2635385	119.284634
0.834959	40.86731	123.789917	-13.265398	19.01857	121.308807	39.217628	-9.134956	119.785217	43.540966	42.592476	125.742554	41.379297	16.72876	122.7638855	-67.910093	21.30838	119.8537285
2.579493	39.788349	124.630989	-13.231729	18.900169	122.069504	39.297058	-9.346238	120.767555	43.770214	42.368145	126.807678	41.533636	16.5109535	123.7876165	-67.997094	21.2893845	120.3513915
4.606209	38.377583	126.065514	-12.678578	18.465782	122.908936	39.558483	-9.681557	122.088875	44.152664	42.045013	128.256607	41.8555735	16.181728	125.172741	-67.2127295	20.749836	120.645131
5.869739	37.323959	126.995293	-12.55562	18.348267	123.552444	39.774208	-9.881927	122.82312	44.814255	41.67664	128.96785	42.2942315	15.8973565	125.895485	-67.4054715	20.7991775	121.209403
6.999609	36.222656	127.804314	-12.875499	18.493225	124.366547	40.015366	-10.120593	123.484627	45.00547	41.49601	129.780991	42.510418	15.6877085	126.632809	-68.261416	21.2987415	122.100285
8.028001	35.093639	128.602554	-12.96156	18.529568	125.013557	40.229813	-10.325399	124.044403	45.166542	41.323441	130.491165	42.6981775	15.499021	127.267784	-68.6212975	21.560115	122.75933
8.911282	33.898659	129.324005	-12.330735	18.195377	125.222122	40.479572	-10.416715	124.450996	45.323856	41.252674	131.16449	42.901714	15.4179795	127.807743	-67.563184	20.9727745	122.636501
9.694977	32.646744	129.890427	-12.292745	18.239857	125.68644	40.567371	-10.455082	124.849808	45.47982	41.217644	131.759399	43.0235955	15.381281	128.3046035	-67.6090855	21.098433	123.0682765
10.232792	31.339804	130.399658	-12.21865	18.372023	126.173401	40.650372	-10.457475	125.198074	45.522518	41.142242	132.23291	43.086445	15.3423835	128.715492	-67.523745	21.4016625	123.63131
11.032753	29.311171	130.995102	-12.054929	18.708382	127.011978	40.945602	-10.572053	125.63623	45.815704	41.218658	132.810272	43.380653	15.3233025	129.223251	-67.490511	22.0934615	124.800705
11.420519	27.941948	131.341461	-11.853438	18.97364	127.652466	40.637749	-10.236326	126.113533	46.105896	41.326469	133.071487	43.3718225	15.5450715	129.59251	-67.0786985	22.4022085	125.712422
11.704951	26.458523	131.710648	-11.609591	19.232595	128.354233	41.129261	-10.158454	126.239487	46.394367	41.388313	133.334763	43.761814	15.6149295	129.787125	-66.980996	22.8502605	126.921341
11.833434	24.917286	132.100571	-11.348893	19.471857	129.089706	40.985703	-9.904522	126.343369	46.735207	41.486881	133.599121	43.860455	15.7911795	129.971245	-66.558241	23.1525345	128.208167
11.867559	23.336248	132.475967	-11.130012	19.668121	129.801041	41.202415	-9.765252	126.718559	47.004765	41.612465	133.872864	44.10359	15.9236065	130.2957115	-66.363614	23.4126355	129.3063705
11.787202	21.680748	132.833298	-10.935194	19.870306	130.419159	41.391697	-9.668079	127.19648	47.204994	41.712318	134.135681	44.2983455	16.0221195	130.6660805	-66.1687335	23.7184925	130.1722375
11.60971	20.01615	133.06459	-10.882519	20.087313	130.93634	41.448902	-9.493937	127.630867	47.281033	41.845375	134.365631	44.3649675	16.175719	130.998249	-66.1300055	23.998907	130.874431
11.125246	17.388422	133.136581	-10.938414	20.398415	131.311737	41.384869	-9.255573	128.21582	47.177402	42.105091	134.52771	44.2811355	16.424759	131.371765	-66.1579635	24.372071	131.251709
10.726552	15.752304	132.911972	-11.060358	20.606821	131.269714	41.290813	-9.138462	128.443192	46.985405	42.294464	134.320099	44.138109	16.578001	131.3816455	-66.258825	24.635641	131.1577825
10.105805	13.862656	132.515762	-11.214907	20.828773	130.934586	41.170898	-8.926664	128.521194	46.776966	42.483547	133.844315	43.973932	16.7784415	131.1827545	-66.403746	24.8791045	130.6864175
9.541777	12.078497	131.857803	-11.248096	20.998997	130.350723	41.159492	-8.669409	128.501587	46.56065	42.820236	133.1147	43.860071	17.0754135	130.8081435	-66.356263	24.9225805	129.8933025
8.900651	10.257872	131.174164	-11.279666	21.107048	129.630798	41.28973	-8.407034	128.384201	46.291714	43.161278	131.949722	43.790722	17.377122	130.1669615	-66.350054	24.836974	129.0946345
8.215109	8.462999	130.453201	-11.199394	21.099682	128.774475	41.444988	-8.104329	128.160065	46.012791	43.442726	130.554672	43.7288895	17.6691985	129.3573685	-66.1276775	24.5301655	128.1915815
7.476046	6.655292	129.742447	-11.060475	20.996464	127.821365	41.732006	-7.790978	127.916626	45.357471	43.912395	129.252411	43.5447385	18.0607085	128.5845185	-65.6656885	23.9322195	127.0582115
6.346737	3.994982	128.502945	-11.014131	20.799198	126.234146	42.291748	-7.44637	127.4785	45.121964	44.246891	127.141212	43.706856	18.4002605	127.309856	-65.735118	23.1981355	125.158436
5.45175	2.282139	127.567764	-10.747625	20.459074	124.987122	42.730404	-7.361447	126.873062	44.93504	44.369724	125.622665	43.832722	18.5041385	126.2478635	-65.327972	22.4140095	123.7263805
4.225384	0.816574	126.414696	-10.438457	20.047026	123.596451	43.111992	-7.268634	126.028595	44.791271	44.425308	123.965385	43.9516315	18.578337	124.99699	-64.8285455	21.515715	122.195912
3.270856	-0.789554	124.875656	-10.337838	19.790953	122.210373	43.068199	-7.15965	124.608299	44.636612	44.398766	122.149193	43.8524055	18.619558	123.378746	-64.5280815	20.962348	121.042
2.211298	-2.258716	123.134598	-10.049705	19.488773	120.595383	43.143456	-7.195484	123.004761	44.443192	44.2248	119.827354	43.793324	18.514658	121.4160575	-63.892734	20.462888	119.7747085
1.040238	-3.57813	121.47821	-9.712253	19.273113	118.835213	43.031422	-7.175255	121.101974	44.193684	44.039307	117.34581	43.612553	18.432026	119.223892	-63.037059	20.1142	118.446534
-0.204413	-4.735011	119.994499	-9.516232	19.186605	117.195068	42.781414	-7.167103	119.227837	43.947056	43.685036	114.76355	43.364235	18.2589665	116.9956935	-62.396699	20.1142435	117.3944425
-1.805928	-6.240567	118.265709	-9.341973	19.146681	114.934731	42.394012	-7.225028	117.215858	43.546295	43.301888	110.971359	42.9701535	18.03843	114.0936085	-61.6540995	20.254932	115.7758535
-3.136374	-7.007442	117.56942	-9.353975	19.071556	113.709579	42.093067	-7.330802	116.188133	43.215935	42.982342	108.901718	42.654501	17.82577	112.5449255	-61.362451	20.317342	114.8742325
-4.783038	-7.353466	117.006744	-9.424836	18.904547	112.578598	41.754433	-7.427894	115.474091	42.857697	42.687679	107.06916	42.306065	17.6298925	111.2716255	-61.155737	20.1792015	113.8855705
-6.126481	-7.807651	116.111267	-9.531401	18.64065	111.508598	41.428196	-7.593174	114.557564	42.496998	42.394253	105.87101	41.962597	17.4005395	110.214287	-61.025399	19.8807605	112.802909
-7.461233	-8.125759	114.914619	-9.608734	18.242798	110.492577	41.134239	-7.918406	113.592484	42.298744	42.056858	105.10051	41.7164915	17.069226	109.346497	-60.9339595	19.41637	111.638657
-8.754915	-8.399051	113.357559	-9.653108	17.867651	109.411812	40.860554	-8.198002	112.575043	42.246109	41.817341	104.488792	41.5533315	16.8096695	108.5319175	-60.8595475	18.9256325	110.2917065
-9.992232	-8.430156	111.653282	-9.678342	17.622639	108.254829	40.609478	-8.37134	111.204353	42.148312	41.716064	103.881165	41.378895	16.672362	107.542759	-60.735579	18.572916	108.966899
-11.810577	-8.171026	109.040665	-9.626326	17.571188	106.35865	40.381855	-8.318707	109.137093	42.01783	41.837845	102.866272	41.1998425	16.759569	106.0016825	-60.4524945	18.382807	106.7156175
-12.976522	-7.768958	107.316505	-9.563749	17.688768	105.13166	40.314121	-8.147753	107.94088	42.050724	42.085136	102.386597	41.1824225	16.9686915	105.1637385	-60.3099205	18.4088445	105.0995815
-14.121275	-7.168586	105.771019	-9.488811	17.853132	103.992928	40.295036	-7.971825	107.020187	42.135151	42.367817	101.972839	41.2150935	17.197996	104.496513	-60.1927155	18.508268	103.489343
-15.223103	-6.472194	104.440903	-9.404024	18.091389	102.900078	40.288509	-7.780798	106.142021	42.225502	42.588959	101.320686	41.2570055	17.4040805	103.7313535	-60.0650535	18.7786975	102.0688025
-16.403051	-5.621022	103.3806	-9.270673	18.301804	101.916595	40.285038	-7.609392	105.20636	42.246204	42.73764	100.269844	41.265621	17.564124	102.738102	-59.806967	19.039484	101.095088
-17.552576	-4.634378	102.632774	-9.101233	18.517843	101.109314	40.283054	-7.47441	104.30471	42.283901	42.783478	99.13694	41.2834775	17.654534	101.720825	-59.4859435	19.381152	100.497803
-18.679342	-3.551329	102.165649	-8.911388	18.672878	100.578354	40.269154	-7.410148	103.735474	42.446281	42.767826	98.188553	41.3577175	17.678839	100.9620135	-59.1804935	19.666917	100.1946945
-20.336182	-1.722699	101.68531	-8.682867	18.83437	100.206146	40.241188	-7.462609	103.042313	42.684166	42.672817	97.349098	41.462677	17.605104	100.1957055	-58.828411	20.063636	100.2165865
-21.497736	-0.382114	101.409805	-8.584807	18.844183	100.094948	40.156574	-7.482577	102.59938	42.797573	42.656345	97.022179	41.4770735	17.586884	99.8107795	-58.6466875	20.101482	100.3791165
-22.585415	1.042444	101.073837	-8.557205	18.884285	99.989777	40.096611	-7.447591	102.129913	42.791088	42.714996	96.842834	41.4438495	17.6337025	99.4863735	-58.5582595	20.1348675	100.4931805
-23.670721	2.524623	100.573708	-8.567869	18.941645	99.85096	40.030411	-7.267042	101.638702	42.703968	42.928593	96.874588	41.3671895	17.8307755	99.256645	-58.5029275	20.0525145	100.445275
-24.715841	4.134422	99.945412	-8.615908	19.00807	99.604698	40.015465	-7.015398	101.151512	42.610638	43.22794	97.028038	41.3130515	18.106271	99.089775	-58.5448675	19.909869	100.119621
-25.735733	5.757204	99.13813	-8.667109	19.131977	99.230347	40.000732	-6.686994	100.648117	42.493996	43.598236	97.252861	41.247364	18.455621	98.950489	-58.581582	19.808333	99.510205
-26.735359	7.476745	98.194817	-8.694646	19.307568	98.716858	40.045155	-6.343149	100.125351	42.380993	44.020123	97.451698	41.213074	18.838487	98.7885245	-58.602366	19.776649	98.6451915
-28.181648	10.164252	96.748459	-8.718465	19.562504	97.903236	40.159462	-5.721088	99.206894	42.25914	44.726147	97.752129	41.209301	19.5025295	98.4795115	-58.646231	19.6224785	97.3269605
-29.123425	12.031206	96.292946	-8.643627	19.794277	97.597183	40.257732	-5.26934	98.381836	42.181355	45.210293	97.8619	41.2195435	19.9704765	98.121868	-58.5067975	19.6180775	97.072498
-30.036148	13.946824	96.40242	-8.521799	20.142202	97.648216	40.326603	-4.756061	97.641914	42.155472	45.675224	97.75766	41.2410375	20.4595815	97.699787	-58.2846355	19.8248225	97.596645
-30.951633	15.938805	97.223351	-8.411766	20.62925	98.114334	40.370682	-4.294181	97.13459	42.136566	46.12426	97.541924	41.253624	20.9150395	97.338257	-58.077156	20.3434605	98.890411
-31.835466	17.942896	98.558311	-8.369771	21.115681	98.979393	40.279858	-3.928505	96.99675	42.099781	46.456043	97.30204	41.1898195	21.263769	97.149395	-57.9293615	20.967593	100.809391
-32.675446	19.996738	100.228416	-8.410028	21.55405	100.104401	40.069042	-3.742821	97.239449	42.057312	46.629925	97.124519	41.063177	21.443552	97.181984	-57.883233	21.664548	103.026818
-33.487736	22.045448	101.915466	-8.502537	21.84194	101.297722	39.758308	-3.724053	97.706406	41.984516	46.629585	97.087776	40.871412	21.452766	97.397091	-57.876486	22.231114	105.198353
-34.537868	25.030867	104.244019	-8.728668	22.067305	102.943764	39.209793	-3.809281	98.298149	41.815662	46.489605	97.373741	40.5127275	21.340162	97.835945	-57.9700635	22.794448	108.051583
-35.128479	27.050814	105.538628	-8.859162	22.110821	103.906319	38.886509	-3.832061	98.490852	41.680206	46.461639	97.762939	40.2833575	21.314789	98.1268955	-58.0016815	22.906853	109.6857425
-35.590195	28.993246	106.671692	-8.978374	22.135923	104.720352	38.614464	-3.730052	98.565712	41.557945	46.543728	98.336937	40.0862045	21.406838	98.4513245	-58.0429525	22.865008	110.9893795
-35.97113	31.008842	107.669556	-9.123905	22.232424	105.364677	38.418545	-3.525675	98.580421	41.437046	46.751251	99.007622	39.9277955	21.612788	98.7940215	-58.1756055	22.85206	111.9353325
-36.288704	32.961235	108.42823	-9.308447	22.406992	105.850258	38.256191	-3.175382	98.437218	41.29446	47.09647	99.736954	39.7753255	21.960544	99.087086	-58.3922195	22.85344	112.61343
-36.516205	34.94231	108.989059	-9.48272	22.676485	106.13018	38.087719	-2.688252	98.167191	41.163235	47.541298	100.460419	39.625477	22.426523	99.313805	-58.590917	22.926447	112.946555
-36.648567	36.941978	109.365044	-9.658386	23.01495	106.224213	37.949642	-2.149546	97.830872	41.049828	48.065872	101.132324	39.499735	22.958163	99.481598	-58.816507	23.071737	112.966828
-36.667679	39.898277	109.625313	-9.974333	23.70175	106.066933	37.701042	-1.207204	97.267143	40.887894	48.897476	102.110519	39.294468	23.845136	99.688831	-59.243134	23.558364	112.445035
-36.513424	41.830284	109.681763	-10.144229	24.204386	105.823776	37.566593	-0.554849	96.874359	40.737286	49.416031	102.690651	39.1519395	24.430591	99.782505	-59.4403975	23.978181	111.865047
-36.258293	43.618401	109.818947	-10.28875	24.681229	105.637726	37.468769	0.09076	96.537598	40.585503	49.904312	103.238556	39.027136	24.997536	99.888077	-59.604636	24.364922	111.387375
-35.886292	45.28788	110.087166	-10.396709	25.06291	105.53138	37.424488	0.683093	96.29985	40.480614	50.323116	103.812912	38.952551	25.5031045	100.056381	-59.745969	24.6227155	111.006379
-35.382439	46.794262	110.433426	-10.499671	25.382885	105.521095	37.451935	1.20734	96.242851	40.33498	50.638397	104.563347	38.8934575	25.9228685	100.403099	-59.8927995	24.8429015	110.639091
-34.816528	48.133465	110.841774	-10.60025	25.661846	105.661324	37.512012	1.664589	96.334335	40.652916	50.747658	105.251778	39.082464	26.2061235	100.7930565	-60.282964	25.1175685	110.5295915
-34.191425	49.308422	111.365219	-10.735333	25.911251	105.895172	37.571358	2.008653	96.61161	40.588867	50.957497	106.209862	39.0801125	26.483075	101.410736	-60.5507785	25.339427	110.379608
-33.029564	50.793385	112.056969	-10.942036	26.190535	106.370712	37.630062	2.316491	97.322769	40.110435	51.264839	107.833923	38.8702485	26.790665	102.578346	-60.7543205	25.590405	110.163078
-32.205818	51.584709	112.443398	-11.086658	26.340271	106.741158	37.637264	2.368009	97.906197	40.113132	51.287415	108.724358	38.875198	26.827712	103.3152775	-61.048514	25.85283	110.1670385
-31.301952	52.219589	112.770866	-11.229125	26.441406	107.091675	37.650936	2.335379	98.491753	40.124397	51.276989	109.498581	38.8876665	26.806184	103.995167	-61.3459165	26.076628	110.188183
-30.319071	52.671135	112.962639	-11.343835	26.499018	107.401451	37.652145	2.24103	99.042534	40.146927	51.218658	110.044586	38.899536	26.729844	104.54356	-61.587206	26.268192	110.259342
-29.302116	52.970665	112.999641	-11.423092	26.553795	107.640602	37.635731	2.094503	99.549095	40.153503	51.145409	110.326019	38.894617	26.619956	104.937557	-61.740801	26.487634	110.343647
-28.286625	53.154575	112.875938	-11.530111	26.591131	107.855835	37.604397	1.866011	100.016556	40.135078	51.040066	110.409988	38.8697375	26.4530385	105.213272	-61.9299595	26.7292235	110.498398
-27.365341	53.21545	112.757767	-11.636641	26.55867	108.09771	37.523537	1.537848	100.507805	40.09277	50.850563	110.265961	38.8081535	26.1942055	105.386883	-62.0814355	26.9231345	110.808537
-25.484545	52.82938	112.230896	-11.879339	26.380625	108.487579	37.267155	0.821486	101.376633	39.987072	50.400024	109.840218	38.6271135	25.610755	105.6084255	-62.3857915	27.150495	111.3667325
-24.508081	52.535427	111.920677	-12.088072	26.164618	108.765266	37.011185	0.215902	102.072945	39.897999	49.957397	109.600044	38.454592	25.0866495	105.8364945	-62.630736	27.2425865	111.6940375
-23.371729	51.989353	111.644638	-12.320156	25.828833	109.043419	36.724293	-0.440225	102.832329	39.786407	49.420242	109.47493	38.25535	24.4900085	106.1536295	-62.895662	27.1676575	111.9332085
-22.009586	51.236145	111.33667	-12.595804	25.457037	109.271965	36.42791	-1.099211	103.474129	39.65876	48.848354	109.481117	38.043335	23.8745715	106.477623	-63.234943	27.0395025	112.066307
-20.950329	50.527584	111.176048	-12.853182	25.082243	109.447655	36.13715	-1.71566	104.042053	39.491726	48.292698	109.517708	37.814438	23.288519	106.7798805	-63.520802	26.875967	112.1154295
-19.6276	49.638912	110.916183	-13.158558	24.732985	109.60257	35.838432	-2.313539	104.515518	39.309883	47.772522	109.564148	37.5741575	22.7294915	107.039833	-63.8912735	26.7364785	112.165307
-18.474516	48.754318	110.798195	-13.425109	24.414005	109.748146	35.504486	-2.817886	105.00811	39.163071	47.297543	109.59742	37.3337785	22.2398285	107.302765	-64.1839965	26.5881815	112.193527
-16.683596	47.392155	110.53318	-13.828808	23.949831	109.789597	35.05975	-3.557934	105.571579	38.958015	46.669327	109.719276	37.0088825	21.5556965	107.6454275	-64.6664985	26.3439655	111.9337665
-15.355701	46.300915	110.23111	-14.080085	23.640694	109.608986	34.811199	-3.967728	105.760025	38.825623	46.314617	109.881104	36.818411	21.1734445	107.8205645	-64.978581	26.1079435	111.3974075
-14.07712	45.184967	109.909714	-14.338467	23.305044	109.251106	34.61776	-4.281985	105.794678	38.695198	46.019547	110.186157	36.656479	20.868781	107.9904175	-65.333413	25.741307	110.5117945
-12.884174	44.081493	109.561539	-14.542924	23.041491	108.783676	34.473881	-4.498874	105.68737	38.563347	45.79744	110.537888	36.518614	20.649283	108.112629	-65.604462	25.433699	109.454723
-11.61023	42.910439	109.311378	-14.680733	22.883242	108.400467	34.365608	-4.592617	105.512146	38.456509	45.643051	110.768417	36.4110585	20.525217	108.1402815	-65.7725245	25.241267	108.6606525
-10.364963	41.748028	109.085129	-14.779839	22.8218	108.146416	34.301411	-4.626254	105.415771	38.407028	45.599632	110.925758	36.3542195	20.486689	108.1707645	-65.9138975	25.156911	108.1220675
-9.132459	40.515591	108.894539	-14.91726	22.903969	108.039452	34.213932	-4.651753	105.619644	38.331394	45.624645	111.121246	36.272663	20.486446	108.370445	-66.107183	25.321492	107.708459
-7.354767	38.614979	108.848869	-15.269007	23.042593	108.099724	33.980881	-4.807504	106.503227	38.202892	45.621815	111.704994	36.0918865	20.4071555	109.1041105	-66.6299005	25.6780305	107.0953375
-6.2197	37.258797	109.040985	-15.583493	23.083939	108.387993	33.733196	-5.037593	107.388245	38.040455	45.546219	112.293137	35.8868255	20.254313	109.840691	-67.0538115	25.913565	106.935295
-5.151869	35.864014	109.473953	-15.981369	23.046732	108.921364	33.474709	-5.345503	108.453026	37.932167	45.458965	112.952026	35.703438	20.056731	110.702526	-67.666176	26.036733	107.140202
-4.152889	34.408161	110.161766	-16.430429	22.966007	109.603546	33.215569	-5.695831	109.780624	37.809559	45.37389	113.736198	35.512564	19.8390295	111.758411	-68.373422	26.0929845	107.448681
-3.240506	32.91737	110.994637	-16.891514	22.855579	110.392906	32.934334	-6.042461	111.227646	37.606758	45.300137	114.70388	35.270546	19.628838	112.965763	-69.053574	26.08232	107.820049
-2.414825	31.393007	111.904205	-17.461147	22.732586	111.215767	32.629635	-6.305074	112.67794	37.379951	45.242695	115.700294	35.004793	19.4688105	114.189117	-69.927087	25.9963615	108.242417
-1.62502	29.835287	112.835739	-17.966156	22.607237	111.949432	32.377468	-6.536232	114.075409	37.167305	45.182892	116.674591	34.7723865	19.32333	115.375	-70.7046985	25.891144	108.523864
-0.606028	27.495417	114.11277	-18.535692	22.347792	112.892494	32.024067	-6.753314	115.706871	36.920353	45.058384	117.999184	34.47221	19.152535	116.8530275	-71.543594	25.543049	108.9319605
0.006137	25.943882	114.826225	-18.804354	22.221939	113.382759	31.8909	-6.867103	116.469513	36.838921	45.017742	118.653015	34.3649105	19.0753195	117.561264	-71.9736185	25.3685585	109.204254
0.586605	24.395369	115.320244	-18.898537	22.083557	113.690994	31.813267	-6.928059	116.991104	36.759335	44.972542	119.160866	34.286301	19.0222415	118.075985	-72.083375	25.1448725	109.306003
1.074564	22.858753	115.760277	-19.165798	22.064682	114.024246	31.710308	-6.927599	117.353127	36.671761	44.931805	119.581474	34.1910345	19.002103	118.4673005	-72.5226305	25.127261	109.5811915
1.435464	21.325113	116.022888	-19.165306	21.944286	114.109734	31.688732	-6.966568	117.531517	36.585651	44.929966	119.978699	34.1371915	18.981699	118.755108	-72.4678035	24.906873	109.46436
1.700373	19.79561	116.230034	-19.26442	21.910685	114.165688	31.626072	-6.823598	117.655373	36.459534	44.952702	120.33725	34.042803	19.064552	118.9963115	-72.571643	24.756818	109.3350645
1.901421	18.281797	116.286896	-19.340897	21.912657	114.12957	31.670792	-6.686818	117.652809	36.293007	45.010868	120.623375	33.9818995	19.162025	119.138092	-72.6636935	24.663289	109.121048
2.02428	16.036144	116.000366	-19.361315	21.927088	113.855103	31.834492	-6.439297	117.419312	36.140377	45.244724	120.924995	33.9874345	19.4027135	119.1721535	-72.7100645	24.4514625	108.5380525
2.01324	14.479589	115.652756	-19.255131	21.929081	113.535477	32.008327	-6.236948	117.122742	36.471313	45.28616	120.838188	34.23982	19.524606	118.980465	-72.750082	24.333556	108.090489
1.882511	12.946127	115.107643	-19.12632	21.954395	113.099197	32.274887	-6.064304	116.748001	35.990871	45.590248	120.912155	34.132879	19.762972	118.830078	-72.385519	24.145818	107.368316
1.654302	11.38471	114.538322	-18.938499	21.956053	112.636162	32.50943	-5.79025	116.393852	35.956104	45.790001	120.593452	34.232767	19.9998755	118.493652	-72.109765	23.9122305	106.778672
1.312497	9.795386	113.989029	-18.732779	21.948002	112.227547	32.858349	-5.648921	116.036919	35.963718	45.970146	119.912491	34.4110335	20.1606125	117.974705	-71.8765915	23.7353915	106.480389
0.828764	8.228129	113.439499	-18.497812	21.906666	111.773361	33.119167	-5.497285	115.818573	35.924091	46.182808	118.918167	34.521629	20.3427615	117.36837	-71.517253	23.4705705	106.178352
0.248609	6.616673	112.90873	-18.169958	21.729235	111.241402	33.39753	-5.399803	115.511726	35.85994	46.231339	117.740311	34.628735	20.415768	116.6260185	-70.968651	23.042702	105.8567855
-0.873561	4.235404	112.169792	-17.834623	21.337938	110.49855	33.767094	-5.51372	114.936829	35.75668	46.182301	115.74086	34.761887	20.3342905	115.3388445	-70.431133	22.3415855	105.6582555
-1.763462	2.653605	111.725342	-17.514296	20.920607	109.970795	33.943409	-5.689738	114.490723	35.687073	45.969078	114.355293	34.815241	20.13967	114.423008	-69.843833	21.701544	105.518582
-2.794707	1.123287	111.337791	-17.24785	20.491632	109.490944	34.136044	-5.94842	114.069923	35.678024	45.708298	112.937248	34.907034	19.879939	113.5035855	-69.402734	21.103325	105.4783025
-3.87916	-0.234585	110.966492	-17.018682	20.12431	109.037971	34.288963	-6.217427	113.606522	35.646519	45.432289	111.495682	34.967741	19.607431	112.551102	-69.005105	20.641189	105.52484
-5.040651	-1.549718	110.57061	-16.668795	19.701744	108.53479	34.43718	-6.475786	113.032402	35.652821	45.113747	110.153809	35.0450005	19.3189805	111.5931055	-68.3825905	20.0845075	105.4764745
-6.252722	-2.694554	110.173157	-16.37269	19.349075	108.117386	34.581203	-6.773705	112.447807	35.748547	44.807018	108.993843	35.164875	19.0166565	110.720825	-67.910255	19.6814935	105.513947
-7.556615	-3.727322	109.806038	-16.053568	19.046148	107.757332	34.711857	-7.034045	111.873497	35.882381	44.510433	108.015511	35.297119	18.738194	109.944504	-67.404255	19.354102	105.57016
-9.61544	-4.948538	109.347595	-15.645975	18.768454	107.368065	34.963955	-7.364114	110.986748	36.085377	44.204441	106.851646	35.524666	18.4201635	108.919197	-66.816616	19.1167445	105.816933
-10.996626	-5.569834	109.134422	-15.381924	18.662737	107.233574	35.118568	-7.524094	110.435844	36.278877	44.025208	106.180725	35.6987225	18.250557	108.3082845	-66.4625705	19.074917	106.1588635
-12.477547	-6.034138	109.009514	-15.077689	18.578138	107.150902	35.296291	-7.626554	110.064491	36.454052	43.897644	105.656525	35.8751715	18.135545	107.860508	-66.0305495	19.020731	106.441296
-14.016181	-6.303954	108.987465	-14.825505	18.559254	107.109833	35.511719	-7.717381	109.715904	36.621181	43.844513	105.290878	36.06645	18.063566	107.503391	-65.71746	19.054942	106.716275
-15.45506	-6.454877	108.884476	-14.61379	18.555473	107.078445	35.680466	-7.747654	109.40815	36.774956	43.831791	105.033752	36.227711	18.0420685	107.220951	-65.455291	19.0688775	106.935939
-16.959944	-6.484443	108.753098	-14.445007	18.584631	107.029305	35.828461	-7.73434	109.164413	36.908695	43.84026	104.815376	36.368578	18.05296	106.9898945	-65.258592	19.116302	107.0687155
-18.449671	-6.379934	108.630241	-14.282709	18.648865	106.963959	35.933117	-7.712175	108.912086	37.037491	43.884163	104.619301	36.485304	18.085994	106.7656935	-65.050722	19.211736	107.1622245
-20.742533	-5.950263	108.481804	-14.090243	18.720463	106.913017	36.042915	-7.693557	108.476952	37.24506	43.962341	104.267395	36.6439875	18.134392	106.3721735	-64.8244735	19.306534	107.4538605
-22.186543	-5.502622	108.508667	-13.978131	18.765549	106.906677	36.07513	-7.739564	108.229637	37.445793	43.9342	103.8815	36.7604615	18.097318	106.0555685	-64.7167235	19.43378	107.7577855
-23.631058	-4.879246	108.622025	-13.878801	18.797012	106.918716	36.090054	-7.826908	107.95623	37.594666	43.872673	103.404388	36.84236	18.0228825	105.680309	-64.599962	19.5711415	108.157123
-25.037619	-4.161117	108.766533	-13.760671	18.806597	106.916222	36.068428	-7.956151	107.708229	37.734123	43.756866	102.771805	36.9012755	17.9003575	105.240017	-64.4226175	19.7128365	108.592427
-26.378187	-3.290939	108.958099	-13.663915	18.821568	106.921471	36.005505	-8.049064	107.405602	37.802422	43.643681	102.028702	36.9039635	17.7973085	104.717152	-64.2317935	19.8458275	109.12579
-27.690332	-2.304537	109.074043	-13.595839	18.782722	106.877388	35.974117	-8.162241	106.92881	37.788368	43.550369	101.262367	36.8812425	17.694064	104.0955885	-64.0729205	19.87138	109.6591875
-28.902622	-1.233423	109.033669	-13.550689	18.738266	106.76178	35.912167	-8.20757	106.339195	37.714886	43.506256	100.585938	36.8135265	17.649343	103.4625665	-63.9149045	19.827189	110.0609935
-30.680132	0.488637	108.647964	-13.589838	18.616051	106.480858	35.784332	-8.195096	105.288826	37.53141	43.564857	99.884995	36.657871	17.6848805	102.5869105	-63.837547	19.5472215	110.3748055
-31.751028	1.770672	108.196304	-13.635386	18.560478	106.229446	35.676258	-8.133045	104.494896	37.373852	43.671852	99.58506	36.525055	17.7694035	102.039978	-63.795827	19.3515525	110.418914
-32.772659	3.14902	107.749237	-13.656796	18.535295	105.949226	35.573162	-8.005873	103.721931	37.201561	43.829311	99.369225	36.3873615	17.911719	101.545578	-63.7009535	19.158871	110.352874
-33.687714	4.565685	107.266319	-13.671409	18.561556	105.666267	35.552864	-7.814626	102.926186	37.102802	44.04187	99.283485	36.327833	18.113622	101.1048355	-63.670651	19.00949	110.2276985
-34.500729	6.082799	106.739212	-13.609706	18.603621	105.395218	35.605576	-7.607048	102.158524	37.104221	44.301651	99.371925	36.3548985	18.3473015	100.7652245	-63.5743105	18.8599405	110.0252115
-35.226944	7.678523	106.204628	-13.490004	18.656086	105.100906	35.706947	-7.376549	101.438072	37.179153	44.554165	99.579094	36.44305	18.588808	100.508583	-63.423058	18.723364	109.693229
-35.822624	9.321098	105.692482	-13.351162	18.730986	104.807892	35.819801	-7.100448	100.698914	37.278522	44.838322	99.846909	36.5491615	18.868937	100.2729115	-63.2514855	18.593035	109.3428725
-36.510475	11.851525	105.293655	-13.075809	18.962664	104.519867	35.995247	-6.656587	99.6632	37.449585	45.244389	100.19323	36.722416	19.293901	99.928215	-62.874034	18.631427	109.111519
-36.703564	13.586126	105.425301	-12.90044	19.214779	104.541611	36.093666	-6.394752	99.224281	37.589249	45.48904	100.292526	36.8414575	19.547144	99.7584035	-62.6423375	18.882414	109.3248185
-36.821598	15.359071	105.803551	-12.709867	19.469448	104.741585	36.188709	-6.188087	98.988991	37.747696	45.670174	100.362907	36.9682025	19.7410435	99.675949	-62.3879365	19.1978525	109.807221
-36.7887	17.108078	106.321587	-12.521399	19.68285	105.079254	36.261723	-6.084658	98.849358	37.935837	45.789875	100.45929	37.09878	19.8526085	99.654324	-62.141578	19.5130915	110.504184
-36.582699	18.771618	106.892105	-12.350543	19.801029	105.437576	36.325436	-6.067219	98.829185	38.108433	45.817398	100.603355	37.2169345	19.8750895	99.71627	-61.9180205	19.7269685	111.158882
-36.308899	20.38237	107.353104	-12.20612	19.797064	105.754471	36.369267	-6.082156	98.856628	38.242905	45.772831	100.798965	37.306086	19.8453375	99.8277965	-61.718326	19.7487905	111.6811455
-35.939068	21.967384	107.645355	-12.118732	19.780203	105.976021	36.434273	-6.110555	98.987373	38.321831	45.711777	101.032425	37.378052	19.800611	100.009899	-61.615516	19.759795	111.942143
-35.160915	24.294222	107.865234	-12.011087	19.759375	106.211983	36.571751	-6.145372	99.301292	38.424698	45.636112	101.545212	37.4982245	19.74537	100.423252	-61.5203985	19.77338	112.000714
-34.497051	25.799429	107.86673	-11.983822	19.755463	106.320427	36.699005	-6.130249	99.614166	38.517864	45.63031	101.981148	37.6084345	19.7500305	100.797657	-61.5760785	19.7608955	111.843197
-33.732525	27.191034	107.760429	-11.952927	19.740337	106.412437	36.858971	-6.115499	99.946373	38.642632	45.626225	102.420486	37.7508015	19.755363	101.1834295	-61.6566555	19.725311	111.6414445
-32.844929	28.5833	107.764076	-11.890095	19.746037	106.504211	37.001125	-6.100984	100.216911	38.80933	45.664005	102.819466	37.9052275	19.7815105	101.5181885	-61.6854175	19.7105635	111.4902335
-31.833231	29.913494	107.788147	-11.806718	19.70793	106.586411	37.136303	-6.093637	100.416672	38.999165	45.671852	103.180351	38.067734	19.7891075	101.7985115	-61.68117	19.6267525	111.3743105
-30.735195	31.155527	107.848946	-11.689255	19.719931	106.678474	37.281818	-6.100104	100.545792	39.18177	45.682289	103.496864	38.231794	19.7910925	102.021328	-61.610304	19.6487695	111.33562
-29.501619	32.383503	107.914352	-11.597145	19.722923	106.774689	37.419456	-6.109722	100.663124	39.374222	45.671741	103.777626	38.396839	19.7810095	102.220375	-61.591129	19.6648365	111.329003
-27.510595	34.083359	108.024506	-11.409588	19.739527	106.907806	37.566704	-6.177822	100.760612	39.670685	45.585152	104.1549	38.6186945	19.703665	102.457756	-61.4378705	19.775389	111.357856
-26.070606	35.131493	108.161964	-11.318779	19.733482	107.012161	37.612743	-6.257208	100.787735	39.878887	45.491005	104.383125	38.745815	19.6168985	102.58543	-61.383373	19.8500655	111.438892
-24.523478	36.101559	108.303474	-11.200215	19.7143	107.122673	37.665127	-6.34231	100.841965	40.101334	45.380798	104.687538	38.8832305	19.519244	102.7647515	-61.2836605	19.909356	111.4805945
-22.998697	36.978989	108.46093	-11.085172	19.700939	107.257568	37.757126	-6.450191	100.993256	40.33456	45.254784	105.11235	39.045843	19.4022965	103.052803	-61.216187	19.9995815	111.462333
-21.274786	37.772495	108.619392	-10.955614	19.670547	107.439491	37.877083	-6.595185	101.242111	40.560593	45.083153	105.658791	39.218838	19.243984	103.450451	-61.130066	20.09711	111.428531
-19.533617	38.458908	108.814789	-10.833694	19.628193	107.685303	38.015266	-6.741098	101.645531	40.752281	44.895393	106.359779	39.3837735	19.0771475	104.002655	-61.0511615	20.1792385	111.367951
-17.706371	39.076702	109.06221	-10.738831	19.586182	107.969795	38.175781	-6.917573	102.209488	41.043228	44.720665	107.090553	39.6095045	18.901546	104.6500205	-61.0871665	20.270818	111.2895695
-14.898562	39.797039	109.50531	-10.661093	19.486609	108.530403	38.433022	-7.246954	103.332901	41.481163	44.464951	108.374847	39.9570925	18.6089985	105.853874	-61.2792785	20.3642195	111.206932
-12.976089	40.183292	109.829605	-10.67876	19.433365	108.926033	38.547215	-7.46472	104.155922	41.733147	44.28476	109.213768	40.140181	18.41002	106.684845	-61.497701	20.45671	111.167221
-11.05593	40.467316	110.179626	-10.720805	19.432602	109.319893	38.594826	-7.664434	105.022469	41.983719	44.121735	110.030594	40.2892725	18.2286505	107.5265315	-61.7308825	20.6365535	111.1132545
-9.112671	40.639999	110.528687	-10.776696	19.449953	109.733292	38.620251	-7.848665	105.899963	42.213837	43.997276	110.875664	40.417044	18.0743055	108.3878135	-61.970436	20.8256005	111.0787705
-7.159126	40.767353	110.975029	-10.819848	19.491459	110.152435	38.681499	-7.961899	106.832924	42.415157	43.896103	111.828491	40.548328	17.967102	109.3307075	-62.188024	21.015816	110.9741625
-5.216444	40.747704	111.509132	-10.817062	19.52021	110.645767	38.800148	-8.083113	107.806862	42.599682	43.77269	112.949944	40.699915	17.8447885	110.378403	-62.334039	21.1956315	110.913131
-3.25817	40.678844	112.268982	-10.822827	19.553093	111.268616	39.000668	-8.234717	109.000038	42.82943	43.646984	114.256157	40.915049	17.7061335	111.6280975	-62.560703	21.4000525	110.9091345
-0.434209	40.336819	113.871216	-10.869855	19.578932	112.587738	39.46339	-8.556267	111.219421	43.325474	43.482117	116.666473	41.394432	17.462925	113.942947	-63.134142	21.694939	111.232529
1.37822	39.95953	115.227142	-10.938786	19.597694	113.649643	39.819138	-8.707555	112.996353	43.720627	43.365013	118.476639	41.7698825	17.328729	115.736496	-63.6474545	21.866659	111.56279
3.077227	39.566029	116.641891	-11.017382	19.600714	114.801613	40.155022	-8.898254	114.776314	44.105087	43.273174	120.371452	42.1300545	17.18746	117.573883	-64.1648185	22.013968	112.029343
4.735754	39.018642	118.199036	-11.09527	19.627552	115.973068	40.394428	-9.019841	116.615341	44.432877	43.206902	122.22261	42.4136525	17.0935305	119.4189755	-64.6041925	22.1615735	112.5271605
6.273482	38.435966	119.673141	-11.128493	19.647562	117.096687	40.570961	-9.134925	118.41111	44.786102	43.196465	123.834862	42.6785315	17.03077	121.122986	-64.9355175	22.264354	113.070388
7.712742	37.765087	121.020058	-11.154491	19.687452	118.174896	40.703186	-9.238161	120.112694	45.106537	43.171021	125.216415	42.9048615	16.96643	122.6645545	-65.2138435	22.408474	113.6852375
9.512261	36.875008	122.045898	-11.240743	19.788399	119.207397	40.851021	-9.359801	121.576439	45.365921	43.127327	126.317383	43.108471	16.883763	123.946911	-65.589957	22.693035	114.467883
11.38634	35.768143	123.475334	-11.122478	19.80862	120.387604	41.017384	-9.431829	123.416183	45.741356	43.103104	127.497055	43.37937	16.8356375	125.456619	-65.624326	22.7816025	115.318589
12.48758	35.004311	124.229897	-11.011581	19.849628	121.05217	41.197979	-9.450944	124.503639	45.989132	43.068279	128.06636	43.5935555	16.8086675	126.2849995	-65.6167175	22.8905885	115.8193405
13.479821	34.18277	124.923492	-10.863477	19.837538	121.649704	41.445007	-9.491054	125.521072	46.230064	43.023304	128.564301	43.8375355	16.766125	127.0426865	-65.5644895	22.908951	116.2567215
14.335214	33.370827	125.572525	-10.703137	19.81447	122.208977	41.639641	-9.532026	126.552185	46.473526	42.964817	129.106644	44.0565835	16.7163955	127.8294145	-65.4628575	22.9125445	116.5885395
14.500046	32.085907	126.48494	-10.092918	19.491108	122.567917	41.873322	-9.557958	127.527618	47.170998	42.738873	129.548737	44.52216	16.5904575	128.5381775	-64.707996	22.3917585	116.5976565
14.990568	31.273487	127.280472	-9.94546	19.425697	123.209442	42.095646	-9.631363	128.47348	47.450176	42.63747	130.221497	44.772911	16.5030535	129.3474885	-64.663831	22.3483405	117.0713955
15.34345	31.069065	128.100739	-9.773546	19.367727	123.856972	42.328064	-9.707315	129.333908	47.726067	42.542953	130.904404	45.0270655	16.417819	130.119156	-64.5741575	22.317635	117.594788
15.833253	29.739037	128.998123	-9.545433	19.338655	124.805916	42.64941	-9.866465	130.308121	48.141445	42.394531	131.899292	45.3954275	16.264033	131.1037065	-64.4862935	22.413277	118.5081255
15.750035	29.065752	129.585342	-9.444095	19.38056	125.365807	42.758224	-9.969928	130.739639	48.397465	42.318031	132.472473	45.5778445	16.1740515	131.606056	-64.4660345	22.5870685	119.125558
15.438867	28.449791	130.082703	-9.337323	19.485859	125.855461	42.822956	-10.073672	130.995392	48.65263	42.264305	132.931595	45.737793	16.0953165	131.9634935	-64.412439	22.8764015	119.7474285
15.059039	27.861612	130.411789	-9.235896	19.662987	126.323555	42.827145	-10.103121	131.044876	48.886757	42.235161	133.280869	45.856951	16.06602	132.1628725	-64.328743	23.259954	120.4842375
14.509813	27.393604	130.666077	-9.142385	19.994183	126.802017	42.796215	-10.073841	130.917267	49.135735	42.261219	133.521561	45.965975	16.093689	132.219414	-64.250745	23.894677	121.38462
13.852392	26.954805	130.848618	-9.01826	20.44545	127.34613	42.704792	-9.957992	130.600037	49.432037	42.293545	133.644867	46.0684145	16.1677765	132.122452	-64.1049345	24.7231235	122.569808
13.090517	26.642536	130.99173	-8.853971	21.05308	128.030853	42.584743	-9.766661	130.132507	49.806919	42.371441	133.700516	46.195831	16.30239	131.9165115	-63.903773	25.80377	124.1451945
11.742095	26.211411	131.290802	-8.526684	22.001921	129.199142	42.374931	-9.253872	129.249115	50.343502	42.542233	133.636688	46.3592165	16.6441805	131.4429015	-63.4125845	27.3596615	126.9553825
10.68764	25.922724	131.371094	-8.321325	22.531824	129.897491	42.315014	-8.835238	128.578354	50.537891	42.752213	133.429092	46.4264525	16.9584875	131.003723	-63.0691025	28.1051605	128.791259
9.502767	25.708824	131.355469	-8.764331	23.238386	130.607422	42.427582	-8.424856	127.865669	50.54409	42.999588	133.079163	46.485836	17.287366	130.472416	-64.014498	29.189406	130.742428
8.393156	25.377771	131.008484	-7.930125	23.003799	130.345383	42.601021	-7.911036	126.99144	50.362377	43.343441	132.296295	46.481699	17.7162025	129.6438675	-62.341949	28.2913955	131.0468985
6.621575	25.341896	130.518478	-7.789817	23.059738	129.958893	42.790314	-7.485981	125.7715	49.927937	43.71471	131.117554	46.3591255	18.1143645	128.444527	-61.9387595	28.0051115	131.473259
5.808466	24.783804	129.194626	-7.694952	23.058214	129.138382	42.721027	-7.129653	124.002335	49.31358	44.081715	129.495346	46.0173035	18.476031	126.7488405	-61.4072075	27.640397	131.5279235
4.315018	24.605183	127.729393	-7.673513	23.061892	127.93261	42.632111	-6.80749	122.116066	48.816402	44.415005	127.475647	45.7242565	18.8037575	124.7958565	-61.0712825	27.3200265	131.0693635
2.306404	24.086201	125.187874	-8.011205	23.176239	125.994621	42.073055	-6.482266	118.84549	47.697388	44.848022	124.307564	44.8852215	19.182878	121.576527	-60.9076315	27.1696	130.412715
1.00377	23.718987	123.751129	-8.036963	23.136082	124.752106	41.788723	-6.378388	116.97403	47.29744	44.934792	122.199165	44.5430815	19.278202	119.5865975	-60.6170075	26.993962	129.9176145
-0.295047	23.352644	122.665764	-8.088167	23.127928	123.773888	41.459991	-6.351354	115.447144	46.967926	45.004616	120.404205	44.2139585	19.326631	117.9256745	-60.3902925	26.929225	129.6221015
-1.53375	22.962776	121.799538	-8.244917	23.16884	122.993622	41.080116	-6.313248	114.329338	46.555908	45.094593	118.844727	43.818012	19.3906725	116.5870325	-60.307846	26.9470075	129.4002115
-2.713745	22.610191	121.112358	-8.438162	23.249237	122.331047	40.697151	-6.275421	113.41333	46.127666	45.191792	117.474258	43.4124085	19.4581855	115.443794	-60.2887325	27.0402885	129.2183
-3.867998	22.247187	120.479095	-8.676705	23.299261	121.744194	40.321049	-6.286687	112.539528	45.71381	45.269222	116.137421	43.0174295	19.4912675	114.3384745	-60.3708395	27.1072545	129.1499135
-4.901449	21.824472	119.795372	-8.820699	23.311842	121.031311	39.942066	-6.298056	111.558281	45.287945	45.277035	114.776443	42.6150055	19.4894895	113.167362	-60.2564035	27.1341945	128.89526
-5.934049	20.732052	118.747772	-8.837954	22.788895	119.80648	39.474377	-6.556414	109.933937	44.83379	45.106461	112.800964	42.1540835	19.2750235	111.3674505	-59.8299915	26.3027665	128.2455095
-5.915496	20.236038	117.78717	-8.828434	22.563671	118.911621	39.232403	-6.573355	109.15654	44.688885	44.871651	111.626648	41.960644	19.149148	110.391594	-59.617512	25.978194	127.431648
NaN	NaN	NaN	-8.795021	22.371637	118.047356	39.086376	-7.002503	108.237053	44.644848	44.564899	110.726341	41.865612	18.781198	109.481697	-59.455654	25.962076	126.613015
-6.013564	19.488569	115.973663	-8.917862	22.651636	117.237923	38.958069	-7.368917	107.763412	44.710819	44.21175	110.038338	41.834444	18.4214165	108.900875	-59.670168	26.8818555	125.574971
-5.910162	18.983675	115.33728	-8.866117	22.391823	116.537949	38.861015	-7.712915	107.589485	44.770985	43.799	109.538391	41.816	18.0430425	108.563938	-59.548234	26.7406035	124.51196
-5.76279	18.397367	114.806557	-8.873805	22.187	116.040077	38.739197	-8.078036	107.585693	44.812248	43.374401	109.120132	41.7757225	17.6481825	108.3529125	-59.5233325	26.7258175	123.7272415
-5.50552	17.793655	114.3638	-8.901686	21.999819	115.61953	38.550751	-8.384506	107.820198	44.861305	42.953232	108.669319	41.706028	17.284363	108.2447585	-59.5094	26.715275	122.9943015
-4.953545	16.842274	113.774963	-8.967241	21.734642	115.074135	38.399834	-8.716715	108.17543	44.965027	42.359093	107.929909	41.6824305	16.821189	108.0526695	-59.6169125	26.648095	122.0956005
-4.527716	16.176165	113.242599	-8.981459	21.589369	114.510468	38.291653	-8.952377	108.22625	44.967331	42.006638	107.200562	41.629492	16.5271305	107.713406	-59.59241	26.6516075	121.30753
-4.006756	15.509219	112.489662	-8.946841	21.415119	113.744209	38.168297	-9.041988	108.116974	44.936291	41.650341	106.240395	41.552294	16.3041765	107.1786845	-59.445976	26.5260615	120.3097335
-3.42968	14.872919	111.590302	-8.885784	21.194284	112.84761	38.076309	-9.260054	107.7957	44.91597	41.261761	104.9142	41.4961395	16.0008535	106.35495	-59.2677075	26.3877145	119.34027
-2.777557	14.229868	110.58773	-8.741637	20.951471	111.883568	37.966255	-9.570083	107.176399	44.75634	40.841763	103.379646	41.3612975	15.63584	105.2780225	-58.8445715	26.267102	118.4891135
-2.006734	13.526259	109.674919	-8.584547	20.660034	111.039413	37.904041	-9.86084	106.339134	44.662823	40.408382	102.011696	41.283432	15.273771	104.175415	-58.452526	26.046297	117.903411
-1.165361	12.895855	108.797157	-8.370457	20.298809	110.314133	37.867935	-10.272982	105.746582	44.724209	39.938305	101.061569	41.296072	14.8326615	103.4040755	-58.036986	25.7649565	117.2241905
0.301201	11.910159	107.511772	-8.156209	19.743835	109.239174	37.844738	-11.018781	104.718872	45.063492	39.492695	100.906822	41.454115	14.236957	102.812847	-57.766533	25.250713	115.665501
1.337856	11.281284	106.456497	-8.16532	19.455782	108.362785	37.839542	-11.17363	103.785347	45.378304	39.421432	101.540924	41.608923	14.123901	102.6631355	-57.939563	24.787663	114.0624345
2.412607	10.697851	105.268311	-8.29159	19.390795	107.264435	37.734035	-10.810247	102.904663	45.545284	39.514442	102.414871	41.6396595	14.3520975	102.659767	-58.2228395	24.4294925	111.869103
3.534541	10.19574	104.050354	-8.478786	19.580885	106.094025	37.638149	-10.716086	101.868889	45.560242	39.763985	103.177177	41.5991955	14.5239495	102.523033	-58.5567675	24.6378205	109.665017
4.641832	9.603441	102.944656	-8.641947	19.919577	104.895653	37.54686	-10.061474	101.297485	45.467911	40.121357	103.761185	41.5073855	15.0299415	102.529335	-58.7912795	24.8092125	107.261971
5.772325	8.943897	101.813797	-8.748246	20.316599	103.697243	37.70583	-9.921436	100.748619	45.375217	40.500992	104.287048	41.5405235	15.289778	102.5178335	-59.0370155	25.34342	104.8766525
6.916654	8.190065	100.894669	-8.774555	20.698481	102.589142	37.902283	-9.49894	100.513603	45.332298	40.796532	104.842171	41.6172905	15.648796	102.677887	-59.1664005	25.748166	102.500397
8.540501	6.811171	100.132156	-8.666677	21.098104	101.424744	38.235706	-9.167253	100.810791	45.362301	41.037159	105.941734	41.7990035	15.934953	103.3762625	-59.1323575	26.261255	99.4732255
9.520677	5.649355	100.085106	-8.575388	21.205435	100.991676	38.568974	-9.246315	101.443016	45.432064	40.970646	106.841347	42.000519	15.8621655	104.1421815	-59.151295	26.5487045	97.8411705
10.367416	4.354886	100.411331	-8.47376	21.20863	100.757011	38.838825	-9.402947	102.504013	45.483253	40.850101	107.943794	42.161039	15.723577	105.2239035	-59.108559	26.693683	96.2901185
11.066469	2.920169	101.067009	-8.430456	21.074615	100.697372	39.198696	-9.689541	103.870728	45.555885	40.712811	109.070137	42.3772905	15.511635	106.4704325	-59.2382025	26.637595	94.9243115
11.641747	1.384017	101.929962	-8.351247	20.820776	100.746002	39.616005	-10.027697	105.302498	45.528145	40.564926	110.107025	42.572075	15.2686145	107.7047615	-59.274569	26.3729375	93.7872425
12.040971	-0.24606	102.909721	-8.232548	20.413485	100.823257	39.988819	-10.41873	106.794342	45.552105	40.322594	110.813583	42.770462	14.951932	108.8039625	-59.235558	25.875038	92.8425515
12.298422	-1.927434	103.933014	-8.068935	19.838999	100.907364	40.293728	-10.92332	108.237816	45.702938	39.990311	111.240982	42.998333	14.5334955	109.739399	-59.136203	25.1445025	92.075329
12.392488	-4.521204	105.317215	-7.704413	18.854307	101.06572	40.668736	-11.585786	110.121773	46.020504	39.430557	111.196007	43.34462	13.9223855	110.65889	-58.753446	23.7862285	91.47255
12.246216	-6.150845	106.229576	-7.446816	18.21434	101.209213	40.907383	-11.98264	111.100349	46.264969	39.021637	110.701347	43.586176	13.5194985	110.900848	-58.479808	22.9091815	91.517578
11.947619	-7.721008	107.088135	-7.232647	17.586355	101.383484	41.121609	-12.356402	111.924423	46.534859	38.59565	109.848892	43.828234	13.119624	110.8866575	-58.293528	22.053086	91.8803105
11.427553	-9.199719	107.925049	-7.049557	16.959473	101.62455	41.297264	-12.717925	112.661949	46.795013	38.106541	108.781349	44.0461385	12.694308	110.721649	-58.1452525	21.224638	92.527451
10.761781	-10.537172	108.775604	-6.933166	16.377371	101.918945	41.401787	-13.089338	113.218262	46.99028	37.550453	107.634354	44.1960335	12.2305575	110.426308	-58.0623655	20.5241845	93.411582
9.992462	-11.73035	109.542213	-6.856138	15.800135	102.24469	41.480389	-13.449059	113.62648	47.114445	36.993523	106.532196	44.297417	11.772232	110.079338	-58.009693	19.828038	94.410042
9.043818	-12.744061	110.252472	-6.810383	15.261947	102.604782	41.575089	-13.85254	113.915184	47.199524	36.43058	105.535439	44.3873065	11.28902	109.7253115	-58.0080725	19.234874	95.4842525
7.482942	-13.943529	110.799255	-6.786562	14.56652	102.967049	41.630322	-14.413208	114.091255	47.262989	35.683144	104.328751	44.4466555	10.634968	109.210003	-58.0197795	18.498072	96.724095
6.41306	-14.606379	110.668625	-6.764071	14.147893	102.990814	41.627113	-14.695041	113.878677	47.25803	35.329903	103.756866	44.4425715	10.317431	108.8177715	-57.9707135	17.978355	97.1638565
5.2869	-15.111402	110.068321	-6.716632	13.820882	102.885185	41.641487	-14.968019	113.243019	47.283302	35.123219	103.300514	44.4623945	10.0776	108.2717665	-57.8956585	17.564164	97.4986035
4.144738	-15.467161	109.156784	-6.579813	13.64167	102.725838	41.724079	-15.179424	112.183426	47.36224	35.047047	102.81839	44.5431595	9.9338115	107.500908	-57.7027855	17.3495285	97.950768
3.002477	-15.568224	108.160309	-6.311361	13.628971	102.578461	41.886646	-15.253338	110.939552	47.526627	35.134411	102.390228	44.7066365	9.9405365	106.66489	-57.3293585	17.3174055	98.492032
1.775661	-15.431351	107.162178	-5.965727	13.753698	102.494682	42.133404	-15.21453	109.807503	47.761532	35.377701	102.149536	44.947468	10.0815855	105.9785195	-56.878922	17.4258105	99.0108445
0.564989	-15.067885	106.520401	-5.585382	13.993126	102.535454	42.454639	-15.071119	108.914474	48.013035	35.708302	102.01236	45.233837	10.3185915	105.463417	-56.404601	17.6676605	99.607491
-1.403697	-14.109217	106.249329	-5.037776	14.44923	102.863716	42.929947	-14.861422	108.20298	48.446518	36.051212	101.791656	45.6882325	10.594895	104.997318	-55.7637845	18.303565	100.730114
-2.806705	-13.307461	106.398788	-4.731517	14.629644	103.209152	43.133789	-14.856927	108.10363	48.727238	36.089539	101.764786	45.9305135	10.616306	104.934208	-55.3935475	18.642982	101.484096
-4.209346	-12.409876	106.491997	-4.544064	14.718664	103.5467	43.266232	-14.969569	108.131836	48.950844	36.017208	101.85453	46.108538	10.5238195	104.993183	-55.196666	18.9135085	102.100217
-5.677388	-11.417809	106.388237	-4.457139	14.713881	103.785492	43.315163	-15.09125	108.060478	49.063213	35.974384	102.050224	46.189188	10.441567	105.055351	-55.103466	18.986195	102.515633
-7.09254	-10.364568	106.062042	-4.424305	14.669836	103.838753	43.321018	-15.174605	107.801949	49.122963	36.000668	102.216972	46.2219905	10.4130315	105.0094605	-55.0706005	18.9266405	102.6680455
-8.554677	-9.155786	105.424248	-4.447527	14.712538	103.716919	43.303471	-15.139027	107.392189	49.12151	36.1222	102.259781	46.2124905	10.4915865	104.825985	-55.1075445	18.9334895	102.607853
-9.969575	-7.870574	104.7155	-4.469208	14.849504	103.408707	43.286621	-14.977419	106.803802	49.053627	36.384182	102.147911	46.170124	10.7033815	104.4758565	-55.10854	18.9956265	102.3415575
-12.156211	-5.622869	103.633377	-4.510548	15.250048	102.750816	43.175758	-14.567561	105.867538	48.958786	36.83551	101.452843	46.067272	11.1339745	103.6601905	-55.088368	19.3661215	101.8414415
-13.541809	-4.047352	102.992416	-4.543772	15.515858	102.243576	43.083805	-14.328787	105.155266	48.862869	37.087238	100.664558	45.973337	11.3792255	102.909912	-55.060881	19.6524905	101.57724
-14.90207	-2.341972	102.375114	-4.56251	15.678297	101.770691	42.945423	-14.194347	104.391312	48.747494	37.214931	99.806778	45.8464585	11.510292	102.099045	-54.9714785	19.846302	101.442337
-16.248816	-0.605854	101.989136	-4.600338	15.739015	101.411697	42.737045	-14.170426	103.691246	48.633846	37.227451	98.968712	45.6854455	11.5285125	101.329979	-54.8861215	19.9495175	101.493415
-17.559029	1.307352	101.832291	-4.658397	15.793206	101.29657	42.503185	-14.191599	102.97139	48.480316	37.155197	98.147949	45.4917505	11.481799	100.5596695	-54.8085445	20.104613	102.0334705
-18.859741	3.297862	102.089622	-4.708059	15.829057	101.479492	42.234428	-14.230911	102.328911	48.306881	37.064957	97.366905	45.2706545	11.417023	99.847908	-54.6867725	20.241091	103.111076
-20.08077	5.446994	102.609291	-4.79609	15.891391	101.875153	41.944214	-14.295514	101.89077	48.132843	36.966427	96.782181	45.0385285	11.3354565	99.3364755	-54.6307085	20.4473255	104.4138305
-21.732943	8.74275	103.483521	-4.993794	15.940126	102.621475	41.526585	-14.325849	101.372108	47.815914	36.930504	96.325256	44.6712495	11.3023275	98.848682	-54.6588375	20.5779245	106.394268
-22.780067	11.063511	103.933189	-5.123218	16.002169	103.026009	41.270508	-14.298357	101.026154	47.575684	37.018562	96.193352	44.423096	11.3601025	98.609753	-54.669532	20.6442355	107.442265
-23.701113	13.441343	104.161278	-5.295211	16.10442	103.273857	41.049393	-14.15734	100.679947	47.327789	37.207268	96.22139	44.188591	11.524964	98.4506685	-54.779013	20.683876	108.0970455
-24.587458	15.817292	104.155922	-5.4815	16.205336	103.37204	40.857777	-13.942322	100.256821	47.122391	37.500076	96.503349	43.990084	11.778877	98.380085	-54.953084	20.631795	108.363995
-25.33618	18.279917	104.00293	-5.701374	16.327309	103.32254	40.674324	-13.634364	99.758438	47.005062	37.883266	97.050308	43.839693	12.124451	98.404373	-55.242441	20.530167	108.240707
-26.038897	20.7211	103.72802	-5.915265	16.53952	103.141571	40.498383	-13.181316	99.086273	46.913239	38.41798	97.893021	43.705811	12.618332	98.489647	-55.536341	20.460708	107.793495
-26.652452	23.303408	103.509331	-6.115022	16.928329	102.872238	40.366043	-12.589926	98.307533	46.813168	39.049519	98.82708	43.5896055	13.2297965	98.5673065	-55.8196495	20.6268615	107.1771695
-27.300423	27.144531	103.324471	-6.371613	17.787504	102.478722	40.181049	-11.424543	97.255348	46.645462	40.145378	100.213097	43.4132555	14.3604175	98.7342225	-56.1564815	21.2145905	106.2232215
-27.657574	29.709833	103.351608	-6.517098	18.556011	102.302322	40.071053	-10.573048	96.748123	46.56316	40.882275	101.150002	43.3171065	15.1546135	98.9490625	-56.3513025	21.9574085	105.6555815
-27.913681	32.241119	103.552803	-6.731913	19.290342	102.24147	39.936752	-9.719976	96.443626	46.467751	41.595245	102.087067	43.2022515	15.9376345	99.2653465	-56.6660775	22.6430495	105.2175935
-28.112999	34.615799	104.183662	-6.980276	20.092112	102.479515	39.728046	-8.964562	96.334511	46.273987	42.247734	102.848198	43.0010165	16.641586	99.5913545	-56.9615685	23.542638	105.3676755
-28.303831	36.823822	105.179611	-7.259561	20.70117	103.041183	39.418713	-8.336648	96.409729	46.057758	42.74826	103.452698	42.7382355	17.205806	99.9312135	-57.2573575	24.196534	106.1511525
-28.353548	38.839645	106.584671	-7.543733	21.202387	103.910812	39.008827	-7.833931	96.714371	45.826561	43.133961	103.972694	42.417694	17.650015	100.3435325	-57.50516	24.754759	107.4780915
-28.379351	40.628418	108.18251	-7.804361	21.51638	104.984306	38.672543	-7.555614	97.13945	45.621239	43.368641	104.556572	42.146891	17.9065135	100.848011	-57.755613	25.1262465	109.120601
-28.190735	43.094044	110.23806	-8.088735	21.820972	106.491516	38.395275	-7.314751	97.962746	45.459877	43.615417	105.594322	41.927576	18.150333	101.778534	-58.105046	25.491611	111.204498
-28.025797	44.590721	111.105797	-8.244612	21.948818	107.155922	38.347191	-7.238903	98.559357	45.432194	43.767773	106.288788	41.8896925	18.264435	102.4240725	-58.3789165	25.633201	111.8877715
-27.806297	46.034508	111.55101	-8.354838	22.081963	107.533287	38.364567	-7.140928	99.138847	45.411209	43.906921	106.916962	41.887888	18.3829965	103.0279045	-58.597564	25.7809295	112.0386695
-27.45237	47.342506	111.733772	-8.532994	22.171043	107.702087	38.383873	-7.077603	99.597206	45.374821	44.02063	107.419205	41.879347	18.4715135	103.5082055	-58.945335	25.8705725	111.8959685
-27.171135	48.517242	111.855789	-8.722048	22.221422	107.812416	38.34774	-7.051728	99.95282	45.270187	44.10075	107.691826	41.8089635	18.524511	103.822323	-59.2530595	25.918333	111.802509
-26.809696	49.611176	111.878586	-8.960224	22.228008	107.904877	38.231586	-7.066938	100.321075	45.090473	44.134224	107.783913	41.6610295	18.533643	104.052494	-59.5814775	25.922373	111.75726
-26.370165	50.566738	111.829308	-9.23362	22.281149	108.036102	38.017567	-7.102551	100.712761	44.857784	44.14814	107.805099	41.4376755	18.5227945	104.25893	-59.9049155	26.0395035	111.813274
-25.725046	51.768257	111.984123	-9.778771	22.310001	108.366646	37.663803	-7.166475	101.416122	44.416275	44.192379	107.96225	41.040039	18.512952	104.689186	-60.597581	26.10705	112.044106
-25.164497	52.409058	112.282265	-10.140863	22.311193	108.608688	37.437809	-7.118577	101.76947	44.113846	44.267693	108.336876	40.7758275	18.574558	105.053173	-61.0575535	26.047828	112.164203
-24.590126	52.881535	112.690773	-10.427642	22.320036	108.811394	37.298996	-6.910705	101.921951	43.829975	44.462673	108.919456	40.5644855	18.775984	105.4207035	-61.4197695	25.864088	112.2020845
-23.932816	53.206635	113.145279	-10.680562	22.471394	108.928261	37.230843	-6.552974	101.932022	43.603661	44.752712	109.592903	40.417252	19.099869	105.7624625	-61.778376	25.842919	112.0940595
-23.204311	53.479332	113.55703	-10.852138	22.715446	109.078621	37.208019	-6.096988	101.931747	43.427326	45.133408	110.267006	40.3176725	19.51821	106.0993765	-62.0219485	25.912682	112.0578655
-22.503857	53.647495	113.851128	-11.017382	23.095993	109.239807	37.217121	-5.575908	102.057587	43.303516	45.536362	110.854271	40.2603185	19.980227	106.455929	-62.2950825	26.211759	112.023685
-21.800194	53.716652	114.041626	-11.210768	23.49114	109.471443	37.208115	-5.118265	102.411697	43.206627	45.895065	111.405647	40.207371	20.3884	106.908672	-62.628907	26.59388	112.034214
-20.714743	53.522556	114.31916	-11.618883	23.931765	109.956444	37.1273	-4.695668	103.283607	43.009548	46.281742	112.240913	40.068424	20.793037	107.76226	-63.30619	27.070493	112.150628
-19.962086	53.190525	114.566216	-11.941772	24.068745	110.319267	37.009205	-4.571258	103.990845	42.846184	46.362286	112.904778	39.9276945	20.895514	108.4478115	-63.8112385	27.241976	112.1907225
-19.30969	52.62785	114.815994	-12.262146	24.068787	110.72496	36.843185	-4.492756	104.649605	42.657043	46.372433	113.552002	39.750114	20.9398385	109.1008035	-64.274406	27.1977355	112.3491165
-18.590664	51.978374	114.965118	-12.532732	24.086008	111.149254	36.722145	-4.588716	105.335388	42.470699	46.36866	113.985863	39.596422	20.889972	109.6606255	-64.661886	27.282044	112.6378825
-18.000656	51.247765	115.004417	-12.758904	24.176052	111.578224	36.55685	-4.632379	106.007233	42.280914	46.376884	114.142319	39.418882	20.8722525	110.074776	-64.93669	27.4798515	113.081672
-17.286757	50.398438	114.793648	-12.931182	24.281111	112.032745	36.359333	-4.693393	106.842216	42.117638	46.385853	113.974251	39.2384855	20.84623	110.4082335	-65.1008495	27.715992	113.6572565
-16.569168	49.471272	114.387878	-13.04369	24.344866	112.507751	36.174629	-4.969283	107.797119	41.973156	46.28368	113.39756	39.0738925	20.6571985	110.5973395	-65.1612725	28.0325335	114.4181625
-15.523912	47.886723	113.378212	-13.093623	24.207293	113.235878	35.833672	-5.54618	109.477791	41.743557	45.732479	111.419907	38.7886145	20.0931495	110.448849	-64.9758605	28.3214365	116.022907
-14.749744	46.694126	112.433533	-13.07069	23.895182	113.597557	35.722523	-6.304229	110.532127	41.525089	45.074116	109.635162	38.623806	19.3849435	110.0836445	-64.765186	28.4054205	117.1114695
-14.022968	45.452534	111.308052	-13.042557	23.398647	113.771477	35.56102	-7.10204	111.623428	41.294662	44.141312	107.753136	38.427841	18.519636	109.688282	-64.512955	28.277658	117.854672
-13.261077	44.237961	110.15451	-13.054096	22.732475	113.669205	35.404339	-7.948086	112.595345	41.136749	43.064148	106.193459	38.270544	17.558031	109.394402	-64.378736	27.906919	117.944008
-12.492887	43.025612	109.245827	-13.148128	21.926571	113.385139	35.242455	-8.787741	113.107918	41.003376	42.08123	105.280434	38.1229155	16.6467445	109.194176	-64.4191715	27.2063975	117.576102
-11.644642	42.001148	108.621384	-13.342914	21.185926	112.869003	35.050453	-9.420668	113.196411	40.894272	41.404827	104.971848	37.9723625	15.9920795	109.0841295	-64.6581905	26.3797725	116.6538765
-10.82102	41.170994	108.2705	-13.559402	20.704279	112.334122	34.800423	-9.779505	112.80677	40.738304	41.086464	104.95253	37.7693635	15.6534795	108.87965	-64.8881675	25.7550785	115.788594
-9.525864	40.417995	108.1418	-13.812176	20.622501	111.71846	34.493725	-9.797146	111.867477	40.513493	41.275547	105.160713	37.503609	15.7392005	108.514095	-65.127961	25.5058015	114.922825
-8.571739	40.075562	108.357346	-13.912325	20.804937	111.487053	34.427582	-9.575282	111.166084	40.43116	41.621262	105.562653	37.429371	16.02299	108.3643685	-65.254021	25.586884	114.6097375
-7.578994	39.840473	108.619568	-13.980884	20.992447	111.281708	34.448124	-9.280229	110.614822	40.383038	42.046986	106.143745	37.415581	16.3833785	108.3792835	-65.377349	25.6015155	114.1841325
-6.621733	39.665989	108.894745	-14.066191	21.12468	111.064384	34.457108	-8.981192	110.107925	40.343563	42.434269	106.884621	37.4003355	16.7265385	108.496273	-65.5327175	25.5228215	113.632495
-5.644575	39.519199	109.198105	-14.244117	21.169724	110.831047	34.453373	-8.70932	109.686707	40.274246	42.802986	107.737778	37.3638095	17.046833	108.7122425	-65.8520435	25.292615	112.9498515
-4.593922	39.378906	109.606239	-14.422807	21.214617	110.642578	34.435196	-8.445177	109.321907	40.177593	43.110298	108.641136	37.3063945	17.3325605	108.9815215	-66.1520085	25.0966735	112.3036345
-3.653891	39.223076	109.990326	-14.57798	21.266964	110.524406	34.433575	-8.175214	109.104279	40.092316	43.442791	109.467949	37.2629455	17.6337885	109.286114	-66.4189055	24.9001395	111.762698
-2.186196	39.032055	110.411522	-14.76975	21.564003	110.449516	34.480293	-7.725161	108.96032	39.953094	43.967983	110.339775	37.2166935	18.121411	109.6500475	-66.7561935	25.006595	111.2489845
-1.16643	38.870358	110.502831	-14.81598	21.786701	110.422836	34.489174	-7.457488	108.931625	39.892757	44.274044	110.494293	37.1909655	18.408278	109.712959	-66.8229255	25.165124	111.132713
-0.180739	38.653767	110.453415	-14.865196	21.954027	110.356758	34.47216	-7.279799	108.876213	39.824001	44.46582	110.456955	37.1480805	18.5930105	109.666584	-66.8784725	25.3150435	111.046932
0.796371	38.363441	110.329422	-14.896371	22.011488	110.246849	34.450546	-7.235595	108.845833	39.77655	44.515011	110.388504	37.113548	18.639708	109.6171685	-66.90629	25.383268	110.8765295
1.766434	38.010242	110.255905	-14.901757	21.941694	110.189041	34.422363	-7.322577	108.883812	39.74015	44.445972	110.415817	37.0812565	18.5616975	109.6498145	-66.8847705	25.3216905	110.7282675
2.719297	37.560135	110.332314	-14.914637	21.771809	110.160851	34.422256	-7.465297	108.975533	39.716652	44.273327	110.623482	37.069454	18.404015	109.7995075	-66.898728	25.139603	110.5221945
3.639907	37.082256	110.567139	-14.897301	21.553808	110.168793	34.482826	-7.607995	109.093391	39.702816	44.112202	111.138687	37.092821	18.2521035	110.116039	-66.887423	24.8555125	110.221547
4.927987	36.313255	111.241676	-14.81407	21.302471	110.238518	34.729698	-7.654034	109.115181	39.775894	43.962017	112.495674	37.252796	18.1539915	110.8054275	-66.880936	24.4509505	109.6716085
5.736302	35.756863	111.889839	-14.693297	21.224901	110.302696	34.989204	-7.509021	109.164139	39.849926	43.956776	113.781181	37.419565	18.2238775	111.47266	-66.806159	24.2259245	109.132732
6.49438	35.167896	112.666405	-14.541946	21.292986	110.437393	35.337082	-7.26371	109.252953	40.006344	44.014202	115.198837	37.671713	18.375246	112.225895	-66.755605	24.210726	108.648891
7.23844	34.514256	113.446236	-14.346212	21.426762	110.692764	35.726063	-6.924453	109.440865	40.197815	44.160683	116.625336	37.961939	18.618115	113.0331005	-66.654363	24.235409	108.3524275
7.797091	33.758236	114.200142	-14.149833	21.56732	110.979935	36.150352	-6.568079	109.667038	40.405514	44.34277	118.043556	38.277933	18.8873455	113.855297	-66.577599	24.2472945	108.104573
8.332802	32.898739	114.887032	-13.980861	21.699907	111.252716	36.565853	-6.295136	109.88752	40.606483	44.488857	119.3601	38.586168	19.0968605	114.62381	-66.54789	24.3029535	107.881622
8.768951	31.911322	115.314842	-13.820651	21.783379	111.409554	36.908157	-6.073887	110.099915	40.747719	44.630775	120.35788	38.827938	19.278444	115.2288975	-66.46924	24.288314	107.5902105
9.306525	30.307817	115.230881	-13.592532	21.835535	111.372223	37.283714	-5.885527	110.306595	40.891285	44.927425	120.652664	39.0874995	19.520949	115.4796295	-66.2725635	24.150121	107.2648165
9.610703	29.159853	114.667747	-13.430752	21.879187	111.194839	37.434322	-5.836719	110.295883	40.968895	45.152485	120.057846	39.2016085	19.657883	115.1768645	-66.0631125	24.100491	107.2128135
9.773703	27.882851	113.846001	-13.312886	21.850468	110.931381	37.498714	-5.909747	110.153725	41.063164	45.322262	118.940674	39.280939	19.7062575	114.5471995	-65.906711	23.9946785	107.3155625
9.954547	26.482811	112.95829	-13.195236	21.762867	110.591805	37.453861	-6.104837	109.977814	41.126572	45.352779	117.463089	39.2902165	19.623971	113.7204515	-65.6806885	23.901763	107.4631585
9.977559	24.989033	112.064217	-13.147202	21.622974	110.292519	37.367619	-6.465023	109.826614	41.208122	45.229076	115.760544	39.2878705	19.3820265	112.793579	-65.5822745	23.8639215	107.791459
9.912792	23.3934	111.24958	-13.157111	21.465416	110.04866	37.182472	-6.826775	109.798859	41.192123	45.027943	114.076149	39.1872975	19.100584	111.937504	-65.5015195	23.830248	108.159816
9.811672	21.767057	110.632668	-13.217056	21.315203	109.824226	36.929176	-7.183964	109.795425	41.094574	44.752148	112.515701	39.011875	18.784092	111.155563	-65.445987	23.846314	108.492889
9.470978	19.350368	109.971153	-13.37573	21.076948	109.569481	36.520279	-7.653727	109.873375	40.919594	44.314342	110.623146	38.7199365	18.3303075	110.2482605	-65.4713965	23.8235885	108.8907015
9.165046	17.724081	109.726265	-13.488288	20.938189	109.435593	36.329521	-7.910308	109.953476	40.769257	44.082523	109.656929	38.549389	18.0861075	109.8052025	-65.525965	23.7902705	109.0659835
8.838232	16.133537	109.558212	-13.606615	20.80229	109.241272	36.158279	-8.096295	110.085785	40.608368	43.876869	108.916245	38.3833235	17.890287	109.501015	-65.5965535	23.714293	108.981529
8.449396	14.663166	109.358421	-13.743806	20.630932	108.910522	36.030685	-8.233606	110.191048	40.442543	43.722046	108.392693	38.236614	17.74422	109.2918705	-65.724226	23.517644	108.5291735
8.025917	13.163243	109.115005	-13.903202	20.469194	108.375046	35.962265	-8.356008	110.220589	40.285072	43.617264	108.085106	38.1236685	17.630628	109.1528475	-65.9300725	23.30776	107.5972445
7.583257	11.770332	108.702232	-14.043464	20.260345	107.55336	35.884842	-8.422335	110.190727	40.115108	43.576958	107.96846	37.999975	17.5773115	109.0795935	-66.086903	22.9433785	106.0271265
7.074825	10.421472	108.08107	-14.17527	20.069532	106.53405	35.844559	-8.448759	110.006393	39.94643	43.576954	107.968925	37.8954945	17.5640975	108.987659	-66.2460345	22.5749665	104.080441
6.244973	8.560569	106.996788	-14.161953	19.818361	104.941689	35.983463	-8.363914	109.613297	39.681988	43.663822	108.08139	37.8327255	17.649954	108.8473435	-66.1566315	21.986768	101.0360345
5.647139	7.420692	106.325851	-14.036054	19.705683	104.072556	36.21904	-8.273625	109.252045	39.675953	43.763115	108.175171	37.9474965	17.744745	108.713608	-66.0196045	21.666621	99.431504
4.972737	6.339428	105.676826	-13.811691	19.646358	103.374527	36.516209	-8.189356	108.975876	39.775093	43.881927	108.205582	38.145651	17.8462855	108.590729	-65.769033	21.4464305	98.158325
4.194761	5.35623	105.156097	-13.521771	19.669443	102.895882	36.831898	-8.101284	108.675743	39.969997	44.005646	108.033875	38.4009475	17.952181	108.354809	-65.4444895	21.386705	97.436955
3.312671	4.439336	104.770195	-13.21739	19.749481	102.615524	37.104809	-7.978588	108.420738	40.175991	44.099556	107.714638	38.6404	18.060484	108.067688	-65.07518	21.438478	97.16336
2.279165	3.615562	104.569839	-12.959244	19.881989	102.604591	37.309406	-7.918273	108.255219	40.415977	44.153549	107.289192	38.8626915	18.117638	107.7722055	-64.7811795	21.64634	97.4369765
1.077079	2.862503	104.743622	-12.71487	19.979282	102.898659	37.487473	-7.913918	108.246147	40.668541	44.118309	106.808212	39.078007	18.1021955	107.5271795	-64.507747	21.8563685	98.2701385
-0.96711	1.942279	105.552589	-12.430871	20.149439	103.737602	37.616955	-7.996047	108.715294	41.023159	43.947525	106.029869	39.320057	17.975739	107.3725815	-64.181799	22.323139	100.1026225
-2.433556	1.465287	106.296829	-12.305615	20.229683	104.431915	37.685688	-8.095069	109.161499	41.190147	43.814556	105.651154	39.4379175	17.8597435	107.4063265	-64.0491475	22.5996225	101.4575035
-3.971368	1.060892	106.985138	-12.238041	20.22167	105.075195	37.710934	-8.185565	109.608459	41.305328	43.632034	105.452385	39.508131	17.7232345	107.530422	-63.984213	22.7201055	102.619968
-5.511258	0.732423	107.486435	-12.144958	20.142113	105.645386	37.79882	-8.294857	109.881332	41.367332	43.526093	105.391922	39.583076	17.615618	107.636627	-63.872992	22.668608	103.654145
-7.094328	0.524671	107.861435	-12.02757	20.067465	106.110474	37.929256	-8.326146	109.997513	41.420086	43.48291	105.373764	39.674671	17.578382	107.6856385	-63.729811	22.556548	104.5353095
-8.674355	0.461362	108.093552	-11.854171	20.044455	106.487259	38.099152	-8.273505	109.982468	41.477371	43.508667	105.326447	39.7882615	17.617581	107.6544575	-63.4966035	22.471329	105.3200605
-10.222373	0.515418	108.302116	-11.632684	20.13579	106.812775	38.344852	-8.120265	109.885002	41.558167	43.65239	105.19342	39.9515095	17.7660625	107.539211	-63.2168775	22.5055175	106.086339
-12.583387	0.825621	108.600365	-11.237023	20.358248	107.225868	38.763859	-7.884064	109.698105	41.779587	43.891258	104.987144	40.271723	18.003597	107.3426245	-62.745769	22.712899	107.1091115
-14.092137	1.157494	108.720207	-10.95059	20.494394	107.48156	39.01022	-7.769624	109.51947	41.993912	43.995579	104.813873	40.502066	18.1129775	107.1666715	-62.403246	22.8758105	107.7964485
-15.648404	1.631915	108.878235	-10.629533	20.632385	107.700821	39.236492	-7.673024	109.293327	42.237877	44.07362	104.550781	40.7371845	18.200298	106.922054	-61.9962505	23.064472	108.479588
-17.147074	2.201198	109.069	-10.319605	20.763372	107.910797	39.447201	-7.597294	108.962738	42.423645	44.175179	104.314598	40.935423	18.2889425	106.638668	-61.574633	23.2378015	109.182926
-18.638365	2.870413	109.285583	-10.002749	20.88105	108.11216	39.648773	-7.521112	108.63427	42.613457	44.251476	104.066811	41.131115	18.365182	106.3505405	-61.136613	23.396918	109.8737795
-20.099798	3.666232	109.549919	-9.729745	21.005955	108.329247	39.848721	-7.453814	108.43705	42.824303	44.325809	103.739487	41.336512	18.4359975	106.0882685	-60.796002	23.5759125	110.5702255
-21.508245	4.545211	109.9589	-9.434111	21.095488	108.521057	40.064053	-7.411455	108.347031	42.986324	44.348465	103.332863	41.5251885	18.468505	105.839947	-60.3934105	23.722471	111.202167
-23.52866	6.030195	110.505508	-9.075491	20.960279	108.715759	40.364437	-7.540869	108.591354	43.240486	44.269199	102.645721	41.8024615	18.364165	105.6185375	-59.9534435	23.556393	111.8129805
-24.862896	7.051684	110.654045	-8.878923	20.630327	108.742119	40.473701	-7.7946	108.734787	43.413181	44.276901	102.512978	41.943441	18.2411505	105.6238825	-59.701287	23.0195035	111.8603555
-26.137331	8.076429	110.405907	-8.725592	20.092726	108.652786	40.603825	-8.153798	108.67952	43.613094	44.140194	102.379051	42.1084595	17.993198	105.5292855	-59.5596435	22.192254	111.7762865
-27.356497	9.156425	109.980331	-8.646603	19.493801	108.499542	40.690647	-8.499044	108.403862	43.722313	44.016369	102.474937	42.20648	17.7586625	105.4393995	-59.499686	21.2289395	111.5596845
-28.48807	10.359455	109.501076	-8.570124	18.98242	108.325027	40.754826	-8.726994	107.863823	43.714958	43.869427	102.572647	42.234892	17.5712165	105.218235	-59.37514	20.3936235	111.431819
-29.642576	11.746173	109.096184	-8.556896	18.685242	108.160149	40.82478	-8.756402	107.209053	43.532242	43.804924	102.656578	42.178511	17.524261	104.9328155	-59.292303	19.846223	111.3874825
-30.653835	13.286432	108.764526	-8.526343	18.594124	108.011055	40.891594	-8.610003	106.424751	43.275166	43.88139	102.732147	42.08338	17.6356935	104.578449	-59.136066	19.5525545	111.443661
-32.087257	15.825513	108.449867	-8.474811	18.749117	107.779404	40.991543	-8.079124	105.116989	42.948326	44.301434	102.870575	41.9699345	18.111155	103.993782	-58.9195565	19.387079	111.565026
-32.920212	17.604441	108.315491	-8.454733	18.926582	107.627258	41.012859	-7.679392	104.284904	42.771183	44.68779	102.964462	41.892021	18.504199	103.624683	-58.801487	19.348965	111.629833
-33.699566	19.403114	108.281303	-8.459103	19.116617	107.488739	40.985531	-7.306809	103.501068	42.627163	45.059086	103.240013	41.806347	18.8761385	103.3705405	-58.724553	19.3570955	111.6069375
-34.402267	21.247978	108.420876	-8.482339	19.271915	107.465874	40.901611	-6.960299	102.814499	42.522423	45.370197	103.534714	41.712017	19.204949	103.1746065	-58.676695	19.338881	111.7571415
-34.934883	23.073908	108.776222	-8.545732	19.452682	107.613518	40.79908	-6.64979	102.359917	42.404556	45.615139	103.880051	41.601818	19.4826745	103.119984	-58.693282	19.4226895	112.107052
-35.394245	24.910433	109.390045	-8.570557	19.650732	107.932579	40.707458	-6.379148	102.104439	42.337593	45.858894	104.269112	41.5225255	19.739873	103.1867755	-58.6636395	19.561591	112.6783825
-35.770206	26.703691	110.100212	-8.589212	19.827394	108.366074	40.639721	-6.156727	102.069267	42.324837	46.074123	104.720428	41.482279	19.958698	103.3948475	-58.660703	19.69609	113.3373005
-36.104469	29.3302	111.208138	-8.557642	20.031702	109.080246	40.609592	-5.998307	102.2285	42.417221	46.245312	105.315292	41.5134065	20.1235025	103.771896	-58.6286905	19.9399015	114.388596
-36.188255	31.031469	111.915993	-8.43784	20.119968	109.514252	40.634285	-5.917481	102.348915	42.515701	46.282158	105.607208	41.574993	20.1823385	103.9780615	-58.450673	20.0575975	115.0504425
-36.109352	32.684788	112.535057	-8.29553	20.15132	109.888603	40.718525	-5.918601	102.438232	42.667698	46.325916	105.802071	41.6931115	20.2036575	104.1201515	-58.2841715	20.0989825	115.6570545
-35.962273	34.313438	113.059059	-8.137844	20.215471	110.179268	40.81205	-5.90554	102.499977	42.811592	46.331631	105.936226	41.811821	20.2130455	104.2181015	-58.087509	20.2178965	116.1404345
-35.699116	35.894699	113.340675	-7.982062	20.286701	110.322678	40.92157	-5.858978	102.508461	42.9604	46.35302	106.039009	41.940985	20.247021	104.273735	-57.905109	20.326381	116.371621
-35.386593	37.437336	113.366661	-7.867328	20.350664	110.288383	41.022488	-5.814524	102.51281	43.084751	46.389591	106.073059	42.0536195	20.2875335	104.2929345	-57.7882755	20.4137945	116.2838315
-34.958168	38.966156	113.245682	-7.790117	20.453726	110.119797	41.045849	-5.757965	102.459671	43.134483	46.412327	105.959213	42.090166	20.327181	104.209442	-57.6704	20.580271	116.030152
-34.084885	41.1073	113.071457	-7.650998	20.631868	109.842636	41.002335	-5.648434	102.11264	43.065643	46.413769	105.369011	42.033989	20.3826675	103.7408255	-57.335985	20.8810685	115.9444465
-33.380993	42.550407	112.948456	-7.548004	20.738564	109.661629	40.941177	-5.551659	101.844109	43.007889	46.399818	104.847229	41.974533	20.4240795	103.345669	-57.070541	21.0530485	115.977589
-32.484318	43.891838	112.838272	-7.420377	20.865095	109.54496	40.921394	-5.538158	101.641968	43.014553	46.334148	104.469467	41.9679735	20.397995	103.0557175	-56.8087275	21.332195	116.0342025
-31.525946	45.157234	112.753166	-7.293252	20.931057	109.491158	40.91711	-5.593058	101.595772	43.166222	46.284542	104.298363	42.041666	20.345742	102.9470675	-56.62817	21.516372	116.0352485
-30.451008	46.392319	112.654404	-7.157912	21.002773	109.442497	40.863224	-5.391932	101.731598	43.342262	46.217941	104.267189	42.102743	20.4130045	102.9993935	-56.418567	21.5925415	115.8856005
-29.230907	47.575752	112.501396	-7.037714	21.092268	109.378281	40.945591	-5.669666	101.673302	43.459377	46.208286	104.303482	42.202484	20.26931	102.988392	-56.277912	21.915226	115.76817
-27.98081	48.694954	112.265953	-6.95789	21.232132	109.199188	41.035843	-5.509437	101.629349	43.53429	46.292381	104.429222	42.2850665	20.391472	103.0292855	-56.2008465	22.072792	115.3690905
-25.908583	50.307526	111.88781	-6.927384	21.555445	108.820282	41.151539	-5.099159	101.439346	43.63615	46.590279	104.846252	42.3938445	20.74556	103.142799	-56.2486125	22.36533	114.497765
-24.431753	51.365082	111.55217	-6.933035	21.853878	108.508217	41.214428	-4.783716	101.269356	43.672226	46.884235	105.156693	42.443327	21.0502595	103.2130245	-56.309397	22.6574965	113.8034095
-22.961746	52.32864	111.258171	-7.002459	22.200897	108.133575	41.232971	-4.420789	101.070961	43.709259	47.169262	105.469429	42.471115	21.3742365	103.270195	-56.476033	23.0275575	112.996955
-21.303623	53.15202	110.92762	-7.068184	22.524786	107.694885	41.20916	-4.060009	100.771545	43.720253	47.492348	105.729713	42.4647065	21.7161695	103.250629	-56.6010745	23.3334025	112.139141
-19.585306	53.901493	110.549759	-7.096162	22.830599	107.180008	41.175728	-3.694286	100.471207	43.738354	47.742046	105.975433	42.457041	22.02388	103.22332	-56.649365	23.637318	111.136696
-17.781717	54.540455	110.183487	-7.087075	23.099106	106.654228	41.233219	-3.38377	100.105057	43.795319	47.982204	106.246246	42.514269	22.299217	103.1756515	-56.688419	23.898995	110.1328045
-15.902072	55.092411	109.784401	-7.020715	23.374516	106.120995	41.352962	-3.089424	99.856819	43.886398	48.224216	106.517433	42.61968	22.567396	103.187126	-56.66111	24.181636	109.054864
-12.984859	55.662716	109.23127	-6.838588	23.810989	105.365433	41.635628	-2.70191	99.623993	44.121197	48.516815	106.945946	42.8784125	22.9074525	103.2849695	-56.5555885	24.7145255	107.4458965
-10.998336	55.895741	108.983765	-6.673566	24.1348	105.051376	41.85183	-2.416029	99.53582	44.251423	48.746925	107.174774	43.0516265	23.165448	103.355297	-56.3987585	25.104152	106.747455
-8.96304	55.981289	108.942345	-6.487689	24.431416	104.966034	42.058979	-2.160219	99.545837	44.375324	48.95932	107.352982	43.2171515	23.3995505	103.4494095	-56.1925295	25.4632815	106.4826585
-6.889793	55.917274	108.907463	-6.344913	24.711367	105.038834	42.261986	-1.884458	99.796585	44.529064	49.131317	107.630325	43.395525	23.6234295	103.713455	-56.085351	25.7993045	106.364213
-4.903477	55.711235	108.947441	-6.27951	24.961065	105.141113	42.457928	-1.893847	100.214317	44.667423	49.266449	108.090149	43.5626755	23.686301	104.152233	-56.1216955	26.235829	106.129993
-2.878166	55.3396	109.010109	-6.31319	25.158245	105.237755	42.578869	-1.845536	100.729416	44.74749	49.342796	108.694328	43.6631795	23.74863	104.711872	-56.2895595	26.56786	105.763638
-0.901912	54.874207	109.114746	-6.418192	25.307512	105.36898	42.61549	-1.824696	101.243797	44.745861	49.406044	109.351097	43.6806755	23.790674	105.297447	-56.5170595	26.82435	105.440513
1.974221	53.885513	109.548546	-6.629258	25.507978	105.817322	42.572655	-1.76054	102.013695	44.721077	49.490173	110.351685	43.646866	23.8648165	106.18269	-56.905382	27.1511395	105.451954
3.895118	53.020714	110.001328	-6.785174	25.610229	106.256721	42.51823	-1.791724	102.639267	44.741402	49.500759	111.11026	43.629816	23.8545175	106.8747635	-57.200164	27.3659405	105.6386785
5.73459	52.022327	110.549393	-6.96291	25.685293	106.760277	42.480068	-1.867373	103.383194	44.782597	49.483124	112.038528	43.6313325	23.8078755	107.710861	-57.5571525	27.5627105	105.809693
7.545934	50.88076	111.188637	-7.178471	25.698978	107.258629	42.480679	-1.95773	104.183487	44.849987	49.457806	113.157524	43.665333	23.750038	108.6705055	-58.022275	27.647918	105.8467525
9.331969	49.626865	111.79525	-7.420208	25.707188	107.732964	42.516491	-2.030105	105.048141	44.75721	49.473476	114.487862	43.6368505	23.7216855	109.7680015	-58.4772665	27.6926905	105.6979265
11.040185	48.196609	112.495316	-7.637016	25.684483	108.174576	42.605789	-2.118335	105.978271	44.95142	49.38448	115.704552	43.7786045	23.6330725	110.8414115	-59.0526365	27.7358935	105.5077405
12.681891	46.6754	113.085266	-7.839175	25.595125	108.514992	42.692032	-2.236073	106.880775	45.098682	49.353104	116.890266	43.895357	23.5585155	111.8855205	-59.573707	27.6317345	105.1444635
15.09824	44.094719	113.819061	-7.997591	25.41861	108.828224	42.942528	-2.401885	108.015678	45.27393	49.247574	118.403587	44.108229	23.4228445	113.2096325	-60.103411	27.4143755	104.4468155
16.631895	42.289822	114.142754	-8.009314	25.292215	109.015022	43.195854	-2.506082	108.667519	45.436523	49.181988	119.141563	44.3161885	23.337953	113.904541	-60.3348165	27.246477	104.125503
18.091557	40.34127	114.337097	-7.937543	25.178802	109.18956	43.451942	-2.564189	109.25354	45.581314	49.138676	119.670677	44.516628	23.2872435	114.4621085	-60.391714	27.0703605	103.9170115
19.473249	38.304882	114.438126	-7.820671	25.049267	109.412239	43.702011	-2.622542	109.754837	45.692585	49.078102	119.942322	44.697298	23.22778	114.8485795	-60.33864	26.870754	103.9758985
20.774042	35.637985	114.520035	-7.694651	24.912653	109.760902	43.929089	-2.655975	110.161995	45.818474	49.044346	119.92955	44.8737815	23.1941855	115.0457725	-60.2630835	26.6311205	104.4760315
22.000174	33.912376	114.346802	-7.554944	24.723429	110.095787	44.115658	-2.73269	110.573875	45.904045	48.979885	119.676208	45.0098515	23.1235975	115.1250415	-60.1197395	26.3232605	105.0665325
23.067642	31.596167	114.261482	-7.424101	24.466747	110.480736	44.248516	-2.854487	111.012939	45.99614	48.83527	119.323685	45.122328	22.9903915	115.168312	-59.97053	25.9431025	105.79316
24.552078	27.892202	114.177002	-7.258854	23.972431	110.908997	44.491875	-3.142307	111.870232	46.121925	48.588627	118.796432	45.3069	22.72316	115.333332	-59.824608	25.221702	106.484662
25.434429	25.303173	114.106117	-7.035902	23.560781	111.087402	44.796337	-3.377218	112.302139	46.175758	48.406876	118.301025	45.4860475	22.514829	115.301582	-59.5578515	24.606733	106.873222
26.26153	22.71847	113.832024	-6.743822	23.155594	111.179062	45.15514	-3.548717	112.607101	46.212788	48.104492	117.276718	45.683964	22.2778875	114.9419095	-59.171608	24.0333005	107.4162145
27.071524	20.116331	113.374924	-6.325096	22.746683	111.153473	45.458279	-3.819072	112.858452	46.347279	47.693001	115.692375	45.902779	21.9369645	114.2754135	-58.552971	23.5564015	108.0315325
27.795071	17.507446	112.92598	-5.902523	22.247107	110.992088	45.680183	-4.254652	113.142441	46.523514	47.070045	113.775513	46.1018485	21.4076965	113.458977	-57.9068945	23.0865175	108.525199
28.470907	14.881248	112.586739	-5.558625	21.68339	110.663155	45.79858	-4.782653	113.504265	46.596928	46.23975	111.938072	46.197754	20.7285485	112.7211685	-57.315004	22.6382315	108.6051415
28.988161	12.31602	112.413658	-5.381868	20.961777	110.231293	45.815186	-5.382085	113.918617	46.605125	45.388348	110.605751	46.2101555	20.0031315	112.262184	-56.9738915	21.9204225	108.200402
29.585154	8.574041	112.381104	-5.401759	19.663048	109.686996	45.588684	-6.462463	114.106796	46.531837	44.073414	109.860359	46.0602605	18.8054755	111.9835775	-56.8637785	20.5206205	107.3904145
29.873518	6.315256	112.534264	-5.495537	19.000357	109.565903	45.382153	-7.059176	114.177307	46.430607	43.405392	109.827362	45.90638	18.173108	112.0023345	-56.897454	19.827606	107.1294715
30.099329	4.312356	112.935654	-5.560528	18.642605	109.679588	45.254547	-7.476523	114.481064	46.384762	42.965504	109.99762	45.8196545	17.7444905	112.239342	-56.9407105	19.5407195	107.119834
30.313793	2.301309	113.572632	-5.56522	18.414936	109.882988	45.20533	-7.762174	115.144371	46.421398	42.679813	110.523857	45.813364	17.4588195	112.834114	-56.943804	19.3710525	106.931862
30.445116	0.568097	114.466324	-5.522836	18.208935	110.042107	45.216557	-7.978168	116.041145	46.457558	42.410248	111.380768	45.8370575	17.21604	113.7109565	-56.8827295	19.20183	106.3732575
30.441105	-1.104837	115.372826	-5.500053	17.872862	110.03376	45.199375	-8.250453	117.062592	46.606682	42.158886	112.507156	45.9030285	16.9542165	114.784874	-56.9031345	18.7915075	105.282646
30.321207	-2.717995	116.189278	-5.508827	17.478392	109.786049	45.138344	-8.578671	118.027672	46.747746	41.843319	113.694977	45.943045	16.632324	115.8613245	-56.960699	18.32446	103.7107735
30.023571	-4.918256	116.986427	-5.453914	16.955166	108.942032	44.931564	-8.943464	119.234421	46.817654	41.491489	115.005814	45.874609	16.2740125	117.1201175	-56.782437	17.6363195	100.7639465
30.027395	-6.458158	117.201591	-5.347146	16.742567	108.248413	44.884537	-9.184477	119.885361	46.908321	41.231804	115.338669	45.896429	16.0236635	117.612015	-56.590721	17.4614705	98.884811
29.433399	-7.641286	117.455986	-5.196977	16.516647	107.474884	44.745342	-9.41336	120.310936	47.051815	40.918396	115.216133	45.8985785	15.752518	117.7635345	-56.2925325	17.280776	97.1862335
28.71447	-8.622573	117.321304	-5.025929	16.253998	106.773804	44.636784	-9.675537	120.386765	47.250065	40.53664	114.89209	45.9434245	15.4305515	117.6394275	-55.9952825	17.0774445	95.9081805
27.876633	-9.094174	117.003105	-4.898921	16.033207	106.147873	44.543308	-9.950694	120.467102	47.434055	40.172192	114.466331	45.9886815	15.110749	117.4667165	-55.7865235	16.955665	94.8290295
26.545313	-9.308446	116.820023	-4.771038	15.841656	105.656242	44.459435	-10.166152	120.554626	47.601551	39.842171	113.989471	46.030493	14.8380095	117.2720485	-55.572569	16.8453025	94.0404355
25.666365	-9.739244	116.346535	-4.666827	15.61282	105.354218	44.411629	-10.383178	120.637634	47.71608	39.514572	113.640152	46.0638545	14.565697	117.138893	-55.3975085	16.659943	93.569543
23.247667	-9.674242	115.871552	-4.540153	15.175306	105.385887	44.463684	-10.799791	120.586243	47.878204	39.002293	113.384354	46.170944	14.101251	116.9852985	-55.25125	16.249361	93.7864755
21.964241	-9.685532	115.221466	-4.480915	14.902464	105.699005	44.581665	-11.11832	120.416916	47.98951	38.69289	113.361427	46.2855875	13.787285	116.8891715	-55.2474175	16.017643	94.5088385
20.005688	-9.280801	114.784492	-4.417112	14.707655	106.179169	44.786865	-11.382118	120.065102	48.119228	38.433475	113.395164	46.4530465	13.5256785	116.730133	-55.2872705	15.8896315	95.628205
18.151279	-8.895514	114.122185	-4.33465	14.60676	106.723694	45.025986	-11.634023	119.472969	48.29961	38.280434	113.506027	46.662798	13.3232055	116.489498	-55.332098	15.8903145	96.95789
16.261116	-8.349161	113.232887	-4.239415	14.592896	107.192184	45.305069	-11.897141	118.560585	48.536282	38.246517	113.628563	46.9206755	13.174688	116.094574	-55.3995055	16.011104	98.289794
14.209392	-7.666181	112.202881	-4.112811	14.703454	107.522797	45.595535	-12.072323	117.263817	48.777447	38.322418	113.653114	47.186491	13.1250475	115.4584655	-55.412113	16.2818605	99.5871285
12.15029	-6.88525	110.892471	-3.981554	14.957682	107.70742	45.856152	-12.050883	115.689407	48.962582	38.48563	113.526009	47.409367	13.2173735	114.607708	-55.372475	16.6979905	100.807132
8.842698	-5.493213	108.95504	-3.804615	15.631622	107.713783	46.277985	-11.884837	112.713661	49.680084	38.944687	112.602341	47.9790345	13.529925	112.658001	-55.5882645	17.733319	102.769565
6.48665	-4.423027	107.557701	-3.694583	16.250364	107.535812	46.285412	-11.508608	110.23159	49.762981	39.3605	111.505936	48.0241965	13.925946	110.868763	-55.4133625	18.574782	104.202861
4.157062	-3.297355	106.081627	-3.602828	16.993952	107.256004	45.968403	-10.771065	107.429733	49.548992	39.759052	110.064674	47.7586975	14.4939935	108.7472035	-54.9643535	19.4939105	105.7648045
1.744566	-2.137937	104.948006	-3.514828	17.883492	107.042625	45.495716	-9.886196	104.763206	48.817436	40.578396	108.991478	47.156576	15.3461	106.877342	-54.186232	20.420884	107.207908
-0.686974	-0.991227	104.414902	-3.496541	18.824511	107.163109	44.941177	-9.043255	102.827309	48.987362	41.198376	107.859627	46.9642695	16.0775605	105.343468	-53.9573515	21.5714615	108.98275
-3.048937	0.013686	104.613838	-3.507515	19.697514	107.523659	44.350739	-8.29354	101.703957	48.759789	42.008568	107.225784	46.555264	16.857514	104.4648705	-53.570294	22.537514	110.5824475
-5.349309	0.88078	105.267242	-3.54262	20.370405	107.991814	43.969147	-7.777598	101.229179	48.514538	42.537895	106.710472	46.2418425	17.3801485	103.9698255	-53.3270825	23.3606615	112.0138025
-8.607032	1.806568	106.61409	-3.558663	20.764627	108.564735	43.746037	-7.634589	101.52597	48.238949	42.884304	105.878639	45.992493	17.6248575	103.7023045	-53.109819	23.9043965	113.4271655
-10.70952	2.201378	107.527664	-3.553222	20.642958	108.753334	43.802746	-7.925704	102.236702	48.08276	42.604809	105.272911	45.942753	17.3395525	103.7548065	-53.049197	23.9463635	113.7518615
-12.696936	2.562487	108.195618	-3.537455	20.274979	108.754646	43.902664	-8.488375	103.198921	48.115303	42.116318	104.827103	46.0089835	16.8139715	104.013012	-53.0838935	23.7359865	113.49628
-14.577622	2.847417	108.598343	-3.521568	19.7388	108.611679	43.990768	-9.174578	104.108688	47.776024	41.587372	104.611015	45.883396	16.206397	104.3598515	-52.926532	23.271203	112.8635065
-16.446671	3.16198	108.780464	-3.530237	19.144655	108.404121	43.952881	-9.902785	104.878616	47.856857	40.790188	104.186691	45.904869	15.4437015	104.5326535	-52.965343	22.8456085	112.2755885
-18.294182	3.467894	108.880913	-3.615087	18.569357	108.233604	43.746689	-10.613109	105.237579	47.885574	40.001743	103.85157	45.8161315	14.694317	104.5445745	-53.0463055	22.444397	111.9226335
-20.064922	3.883655	108.857559	-3.748717	18.082064	108.102272	43.407215	-11.25458	105.372276	47.841835	39.26804	103.582779	45.624525	14.00673	104.4775275	-53.121959	22.157398	111.7270165
-22.632118	4.652544	108.874741	-3.988012	17.665733	108.032059	42.85532	-11.938062	105.023613	47.839077	38.56535	103.558968	45.3471985	13.313644	104.2912905	-53.3232225	22.017822	111.7728275
-24.190569	5.343567	108.961258	-4.07464	17.624969	108.065125	42.554535	-12.087399	104.616631	47.800434	38.404522	103.515007	45.1774845	13.1585615	104.065819	-53.3267645	22.0913765	112.064431
-25.664679	6.100242	109.396469	-4.084153	17.766827	108.247139	42.354973	-12.066216	104.228661	47.695015	38.414715	103.31321	45.024994	13.1742495	103.7709355	-53.1933	22.3594045	112.7233425
-26.973459	6.833621	110.064674	-4.05974	17.805716	108.558044	42.254372	-12.078823	103.959778	47.569912	38.428669	103.048859	44.912142	13.174923	103.5043185	-53.031622	22.436509	113.6117695
-28.193525	7.616658	110.688721	-4.019103	17.780668	108.887421	42.193012	-12.073205	103.801498	47.438015	38.412029	102.984497	44.8155135	13.169412	103.3929975	-52.8537195	22.391924	114.3818445
-29.301146	8.365889	111.341034	-3.990375	17.690731	109.229233	42.143051	-12.102558	103.618492	47.38702	38.386921	102.90451	44.7650355	13.1421815	103.261501	-52.7457855	22.2392805	115.196965
-30.302599	9.13065	111.957863	-4.04528	17.619911	109.53978	42.008087	-12.151791	103.498352	47.234581	38.32811	102.833382	44.621334	13.0881595	103.165867	-52.711894	22.1516625	115.913693
-31.692543	10.411843	112.369331	-4.238569	17.532146	109.725166	41.6805	-12.213655	103.342415	46.995983	38.237907	102.871132	44.3382415	13.012126	103.1067735	-52.8153795	22.052166	116.3435585
-32.513275	11.246395	112.271751	-4.52786	17.553701	109.610619	41.406216	-12.17636	103.165283	46.7477	38.301571	102.897896	44.076958	13.0626055	103.0315895	-53.132678	22.0447965	116.1896485
-33.285339	12.078277	112.06958	-4.816864	17.618555	109.373222	41.064003	-12.05286	102.838768	46.409943	38.425991	102.796761	43.736973	13.1865655	102.8177645	-53.370701	22.0505445	115.9286795
-33.887882	12.980729	111.852791	-5.129774	17.75602	109.09269	40.696438	-11.864173	102.39061	46.039894	38.607513	102.556908	43.368166	13.37167	102.473759	-53.627714	22.14037	115.711621
-34.382267	13.901668	111.74675	-5.415654	17.931479	108.836151	40.34148	-11.607845	101.915932	45.665573	38.872421	102.236023	43.0035265	13.632288	102.0759775	-53.8348345	22.23067	115.5963245
-34.75111	14.777617	111.701248	-5.648051	18.096178	108.685158	40.027569	-11.36314	101.45546	45.339195	39.110645	101.972687	42.683382	13.8737525	101.7140735	-53.979484	22.3186035	115.6562425
-34.906872	15.623653	111.769424	-5.858723	18.23913	108.62101	39.755337	-11.140807	101.172279	45.049973	39.308796	101.866661	42.402655	14.0839945	101.51947	-54.120101	22.3942655	115.72255
-34.975464	16.814213	111.739601	-6.239673	18.407724	108.659447	39.406914	-10.917208	101.075745	44.625282	39.568153	101.962219	42.016098	14.3254725	101.518982	-54.495444	22.4899755	115.799912
-34.862873	17.607031	111.5867	-6.516196	18.456573	108.574402	39.163437	-10.806914	101.115021	44.352036	39.678009	102.029182	41.7577365	14.4355475	101.5721015	-54.7901285	22.4775985	115.5767025
-34.69735	18.36754	111.34108	-6.792298	18.529964	108.449852	38.911934	-10.748104	101.161263	44.042667	39.757565	101.976036	41.4773005	14.5047305	101.5686495	-55.0618965	22.5551975	115.3310545
-34.354973	19.056581	111.154495	-7.072057	18.583761	108.306488	38.677162	-10.702195	101.18457	43.72039	39.850113	101.796471	41.198776	14.573959	101.4905205	-55.34289	22.593563	115.1224555
-33.883854	19.69907	110.934174	-7.338521	18.584295	108.151016	38.428547	-10.704285	101.202789	43.406555	39.879303	101.541779	40.917551	14.587509	101.372284	-55.594593	22.581081	114.929748
-33.3032	20.292429	110.582161	-7.577842	18.524656	107.976402	38.202213	-10.740465	101.233032	43.189674	39.906181	101.356865	40.6959435	14.582858	101.2949485	-55.8516275	22.466454	114.6578555
-32.672371	20.886497	109.992409	-7.87416	18.387117	107.667877	38.054207	-10.805323	101.356766	42.9813	39.926304	101.321648	40.5177535	14.5604905	101.339207	-56.2660735	22.2137435	113.996547
-31.57505	21.630312	108.251312	-8.31563	18.036705	106.652107	37.989052	-10.995619	101.626312	42.684822	39.847679	101.415588	40.336937	14.42603	101.52095	-56.968197	21.64738	111.783264
-30.824467	22.105425	106.199921	-8.644676	17.649435	105.397652	38.033718	-11.184842	101.848366	42.51519	39.780952	101.516136	40.274454	14.298055	101.682251	-57.563806	21.000815	109.113053
-29.986265	22.541136	103.804985	-8.939813	17.246155	103.805649	38.096012	-11.38535	101.891533	42.323772	39.688389	101.515938	40.209892	14.1515195	101.7037355	-58.089518	20.3407905	105.9075625
-29.053465	22.943357	101.601196	-9.10374	16.924234	102.23423	38.148262	-11.559548	101.816261	42.162792	39.535027	101.149727	40.155527	13.9877395	101.482994	-58.363007	19.8607285	102.985466
-28.093266	23.497726	99.850403	-9.157561	16.74399	100.98642	38.191486	-11.760613	101.848557	42.047394	39.359135	100.328133	40.11944	13.799261	101.088345	-58.434562	19.688719	100.884495
-27.015963	24.046173	98.70446	-9.119814	16.536274	100.145195	38.245155	-11.945419	101.87973	42.006641	39.094082	99.525017	40.125898	13.5743315	100.7023735	-58.365526	19.4982165	99.5880165
-26.006062	24.579227	97.88047	-9.059255	16.230127	99.564743	38.273769	-12.168624	101.88475	42.040001	38.791672	99.092445	40.156885	13.311524	100.4885975	-58.275395	19.14873	98.6408885
-24.405888	25.496235	97.04335	-8.979605	15.763988	99.033028	38.330303	-12.477192	102.014717	42.107849	38.431183	99.013618	40.219076	12.9769955	100.5141675	-58.178286	18.5509805	97.5518885
-23.380072	26.226955	96.899292	-8.956349	15.573833	98.93026	38.35416	-12.575598	101.964508	42.108883	38.262829	99.021545	40.2315215	12.8436155	100.4930265	-58.1442195	18.3040505	97.3674935
-22.30612	27.029669	97.090363	-8.983102	15.504794	99.066612	38.38089	-12.522019	101.741158	42.028721	38.26062	99.123512	40.2048055	12.8693005	100.432335	-58.1710095	18.1402875	97.700889
-21.337656	27.876589	97.701195	-9.003573	15.498924	99.441071	38.3671	-12.340573	101.401558	41.888042	38.479527	99.322861	40.127571	13.069477	100.3622095	-58.134717	17.928371	98.5199325
-20.389591	28.815958	98.587044	-9.070065	15.603499	99.996216	38.339958	-12.041965	101.018318	41.750801	38.772209	99.595833	40.0453795	13.365122	100.3070755	-58.1855095	17.841876	99.6853565
-19.428867	29.803743	99.583672	-9.167424	15.760029	100.661957	38.284283	-11.699571	100.638069	41.587303	39.136189	100.095558	39.935793	13.718309	100.3668135	-58.270641	17.801749	100.9571005
-18.38862	30.798927	100.512444	-9.302035	15.949537	101.300407	38.176586	-11.357912	100.372734	41.42345	39.511658	100.694641	39.800018	14.076873	100.5336875	-58.404088	17.822201	102.0671265
-16.854321	32.279224	101.673981	-9.55547	16.264421	102.080345	37.930576	-10.989948	100.249191	41.252117	39.900536	101.690628	39.5913465	14.455294	100.9699095	-58.7022865	18.073548	103.1907805
-15.830528	33.245056	102.24662	-9.743379	16.44231	102.473892	37.684761	-10.848565	100.27211	41.179592	39.507961	102.415298	39.4321765	14.329698	101.343704	-58.9189345	18.554922	103.60408
-14.707014	34.18948	102.797272	-9.960481	16.583179	102.842209	37.437904	-10.763628	100.364113	41.144405	39.576721	103.093971	39.2911545	14.4065465	101.729042	-59.2121165	18.7598115	103.955376
-13.565075	35.006863	103.266228	-10.14156	16.672941	103.193916	37.2342	-10.747417	100.560448	41.150742	39.576374	103.778961	39.192471	14.4144785	102.1697045	-59.475591	18.9314035	104.2181275
-12.428885	35.830204	103.57354	-10.28867	16.713417	103.507591	37.09053	-10.820663	100.925362	41.22736	39.532787	104.423645	39.158945	14.356062	102.6745035	-59.736285	19.070772	104.3406785
-11.216113	36.594917	103.739838	-10.417007	16.691858	103.72509	37.016544	-11.008145	101.589706	41.328602	39.38633	104.961693	39.172573	14.1890925	103.2756995	-60.006587	19.1946235	104.1744805
-9.987394	37.226177	103.852081	-10.537023	16.578161	103.900818	36.965122	-11.277896	102.261475	41.467381	39.734314	105.38279	39.2162515	14.228209	103.8221325	-60.2902975	18.928113	103.9795035
-8.156123	38.103546	104.294144	-10.731716	16.218561	104.107048	36.871956	-11.670338	102.927711	41.561611	39.334457	106.299042	39.2167835	13.8320595	104.6133765	-60.6802155	18.6050625	103.6007195
-6.949455	38.517334	104.934479	-10.931966	15.994939	104.258072	36.771019	-11.791718	102.981499	41.509247	39.174755	107.23996	39.140133	13.6915185	105.1107295	-61.004065	18.2983595	103.4054145
-5.78774	38.989632	105.733047	-11.175715	15.946526	104.447891	36.644276	-11.779498	102.819695	41.363232	39.155888	108.327744	39.003754	13.688195	105.5737195	-61.355184	18.204857	103.3220625
-4.626661	39.425091	106.66925	-11.434419	16.127962	104.75621	36.441059	-11.528542	102.59626	41.188602	39.319038	109.419235	38.8148305	13.895248	106.0077475	-61.6836685	18.360676	103.5046725
-3.540666	39.749413	107.755424	-11.7638	16.441349	105.131866	36.186565	-11.11259	102.426758	41.006695	39.572906	110.544571	38.59663	14.230158	106.4856645	-62.12423	18.65254	103.7780675
-2.410405	40.029419	108.940933	-12.120677	16.886126	105.592224	35.956295	-10.656808	102.264824	40.826939	39.931065	111.839821	38.391617	14.6371285	107.0523225	-62.632971	19.1351235	104.1321255
-1.365828	40.157993	110.091164	-12.453347	17.345875	105.994606	35.691311	-10.113545	102.186394	40.640614	40.269485	113.249016	38.1659625	15.07797	107.717705	-63.0726565	19.61378	104.271507
0.151159	40.053768	111.731979	-12.912561	18.107132	106.48658	35.43512	-9.189025	102.078453	40.380375	40.83065	115.504112	37.9077475	15.8208125	108.7912825	-63.7328695	20.3934515	104.1818775
1.138422	39.794331	112.585762	-13.169408	18.677341	106.809067	35.334957	-8.544954	102.163658	40.671688	41.086376	116.666779	38.0033225	16.270711	109.4152185	-64.3421385	21.083971	104.2029155
2.099824	39.459602	113.194916	-13.293843	19.190586	107.077705	35.748497	-8.141933	102.05352	40.589966	41.478508	117.671875	38.1692315	16.6682875	109.8626975	-64.7569175	21.7128845	104.2927125
3.065926	38.901863	113.40554	-13.395105	19.666378	107.369064	35.801308	-7.713431	102.252876	40.592499	41.875725	118.249687	38.1969035	17.081147	110.2512815	-64.9871135	22.251609	104.4868465
4.033451	38.14595	113.312386	-13.386718	19.951834	107.629395	35.920216	-7.553941	102.612816	40.619652	42.205524	118.43264	38.269934	17.3257915	110.522728	-65.04337	22.5778765	104.736062
4.94036	37.285553	113.037109	-13.360794	20.083048	107.936142	36.046326	-7.587279	103.15329	40.670235	42.399876	118.315063	38.3582805	17.4062985	110.7341765	-65.0798685	22.7597975	105.1381075
5.798047	36.117775	112.767944	-13.313568	19.990095	108.309471	35.747303	-7.650692	104.110527	40.7733	42.412983	118.090889	38.2603015	17.3811455	111.100708	-64.8874375	22.5990445	105.518234
7.002921	33.849316	112.486496	-13.269919	19.534609	108.931366	35.858856	-8.44364	105.557213	40.435936	42.290409	117.998932	38.147396	16.9233845	111.7780725	-64.687234	22.1458335	106.0846595
7.596701	32.230633	112.355721	-13.417149	19.263035	109.266594	35.828743	-8.996983	106.668686	40.405945	42.036598	117.830399	38.117344	16.5198075	112.2495425	-64.951642	22.0062625	106.2836455
8.154998	30.371363	112.201164	-13.628446	18.971706	109.462883	35.695026	-9.441469	107.74752	40.262333	41.838848	117.683258	37.9786795	16.1986895	112.715389	-65.2355715	21.7447225	106.210377
8.574875	28.546875	111.966774	-13.914424	18.770124	109.549225	35.512268	-9.764768	108.727058	40.009769	41.696259	117.472054	37.7610185	15.9657455	113.099556	-65.5898665	21.5745025	105.998894
8.901052	26.540417	111.760773	-14.238432	18.616482	109.566116	35.291718	-9.970816	109.569153	39.71299	41.596352	117.18438	37.502354	15.812768	113.3767665	-65.979218	21.420196	105.7554655
9.134568	24.542561	111.550102	-14.532158	18.447107	109.560608	35.041771	-10.136781	110.270813	39.422928	41.498734	116.879997	37.2323495	15.6809765	113.575405	-66.2966655	21.2132375	105.545811
9.278858	22.453196	111.438728	-14.780383	18.272087	109.556198	34.790058	-10.28935	110.861122	39.178997	41.377144	116.599403	36.9845275	15.543897	113.7302625	-66.5452935	21.000277	105.3821335
9.378824	19.27943	111.342667	-14.993414	18.012585	109.593544	34.632835	-10.403168	111.590897	38.879093	41.269646	116.056038	36.755964	15.433239	113.8234675	-66.742792	20.591931	105.3636205
9.382157	17.184223	111.204735	-15.035232	17.90032	109.605766	34.699467	-10.3978	111.979973	38.740746	41.294983	115.596245	36.7201065	15.4485915	113.788109	-66.7905705	20.3520485	105.423423
9.335849	15.097274	111.11013	-14.937056	17.765404	109.602989	34.868362	-10.39167	112.313629	38.712769	41.256386	115.030373	36.7905655	15.432358	113.672001	-66.6646775	20.09845	105.533977
9.227961	12.953316	111.057137	-14.745956	17.575266	109.587395	35.089184	-10.42348	112.689682	38.767429	41.218273	114.493561	36.9283065	15.3973965	113.5916215	-66.4202185	19.7531355	105.5831685
9.061873	10.874676	111.103462	-14.546193	17.304794	109.562286	35.354	-10.536417	113.139771	38.863674	41.151009	114.012405	37.108837	15.307296	113.576088	-66.201223	19.302292	105.548484
8.821263	8.805408	111.24588	-14.381884	16.918888	109.527779	35.570068	-10.724098	113.690483	38.898262	41.023399	113.694832	37.234165	15.1496505	113.6926575	-65.997933	18.6881255	105.3629005
8.452158	6.739077	111.531189	-14.249184	16.460579	109.470367	35.757637	-10.956472	114.326859	38.950634	40.924679	113.405823	37.3541355	14.9841035	113.866341	-65.8525035	17.9370545	105.074393
7.708895	3.938191	111.977516	-14.16271	15.821548	109.277046	35.986988	-11.230306	115.361145	38.911903	40.742935	112.831757	37.4494455	14.7563145	114.096451	-65.7748655	16.8867815	104.457641
7.092885	2.146226	112.266144	-14.173717	15.398541	109.033241	36.060101	-11.394283	115.971626	38.832756	40.603798	112.344101	37.4464285	14.6047575	114.1578635	-65.7938625	16.1923245	103.9086185
6.350043	0.552122	112.369247	-14.289072	15.063029	108.78376	36.064156	-11.564039	116.388283	38.710041	40.392498	111.827339	37.3870985	14.4142295	114.107811	-65.9652425	15.7118285	103.459709
5.609399	-1.018394	112.330864	-14.263955	14.69412	108.37146	35.971207	-11.685067	116.563034	38.592796	40.166752	111.266556	37.2820015	14.2408425	113.914795	-65.8099115	15.1473975	102.828125
4.724031	-2.409817	112.17469	-14.31968	14.461878	108.017265	35.873333	-11.79248	116.391243	38.470524	39.998329	110.700592	37.1719285	14.1029245	113.5459175	-65.8112885	14.8208315	102.4886125
3.75562	-3.606776	111.861626	-14.40803	14.398348	107.765999	35.795872	-11.836434	115.970459	38.34486	39.872345	110.085617	37.070366	14.0179555	113.028038	-65.886426	14.7787405	102.50396
2.782385	-4.659062	111.343048	-14.316186	14.342019	107.324707	35.72089	-11.803029	115.337669	38.232792	39.865688	109.521759	36.976841	14.0313295	112.429714	-65.609213	14.6527085	102.2197
1.209601	-5.96803	110.280922	-14.219729	14.523874	106.750572	35.703461	-11.655493	113.927887	38.053001	39.946182	108.856461	36.878231	14.1453445	111.392174	-65.317689	14.9024035	102.10897
0.109834	-6.638903	109.435295	-14.058742	14.733553	106.355202	35.700497	-11.49118	112.887802	37.930828	40.110359	108.316544	36.8156625	14.3095895	110.602173	-64.9331465	15.1575165	102.108231
-1.093702	-7.066583	108.644737	-13.909951	15.053418	106.005455	35.702724	-11.243143	111.72435	37.829037	40.369175	107.738686	36.7658805	14.563016	109.731518	-64.5857825	15.54382	102.279392
-2.312756	-7.380318	107.95108	-13.7319	15.36777	105.677925	35.722775	-10.943691	110.704979	37.7719	40.490398	107.069901	36.7473375	14.7733535	108.88744	-64.2111375	15.9621865	102.46841
-3.558457	-7.600977	107.356606	-13.540281	15.642304	105.399719	35.770355	-10.723122	109.902657	37.729401	40.592781	106.403877	36.749878	14.9348295	108.153267	-63.83044	16.3497785	102.646171
-4.846902	-7.722647	106.902924	-13.405967	15.816565	105.129196	35.81496	-10.5478	109.151031	37.683487	40.710564	105.787155	36.7492235	15.081382	107.469093	-63.5611575	16.551748	102.789299
-6.155012	-7.751873	106.42128	-13.260308	15.868124	104.849518	35.852386	-10.46353	108.432236	37.63652	40.748619	105.126907	36.744453	15.1425445	106.7795715	-63.265069	16.5937035	102.9194645
-8.13155	-7.641542	105.711426	-13.151479	15.867923	104.371552	35.773518	-10.399426	107.413017	37.523533	40.723629	104.191719	36.6485255	15.1621015	105.802368	-62.9514835	16.5737445	102.940736
-9.478292	-7.467234	105.344681	-13.125272	15.841217	104.072441	35.685055	-10.418049	106.825958	37.474869	40.745251	103.662888	36.579962	15.163601	105.244423	-62.830506	16.518833	102.900459
-10.79698	-7.141605	105.003967	-13.108701	15.855733	103.794945	35.561352	-10.408904	106.331444	37.439991	40.770706	103.168427	36.5006715	15.180901	104.7499355	-62.7180735	16.530565	102.8399545
-12.08379	-6.735096	104.734482	-13.098985	15.897024	103.551506	35.469135	-10.382545	105.945351	37.368317	40.788021	102.692886	36.418726	15.202738	104.3191185	-62.616696	16.59131	102.7838935
-13.35988	-6.241132	104.483986	-13.090523	15.969377	103.303658	35.381618	-10.351033	105.633888	37.294857	40.842445	102.310562	36.3382375	15.245706	103.972225	-62.5192835	16.693048	102.635091
-14.600022	-5.593144	104.187332	-13.065802	16.035397	103.073479	35.350094	-10.254566	105.323303	37.247772	40.966621	102.007401	36.298933	15.3560275	103.665352	-62.430537	16.7147665	102.481606
-15.795599	-4.863697	103.772949	-13.02394	16.177216	102.803513	35.328453	-10.087381	104.988983	37.204449	41.121357	101.821243	36.266451	15.516988	103.405113	-62.314331	16.837444	102.201913
-17.48403	-3.636808	102.848206	-12.986924	16.402504	102.300415	35.304047	-9.793288	104.357819	37.147312	41.445934	101.831459	36.2256795	15.826323	103.094639	-62.1995275	16.978685	101.506191
-18.600378	-2.640958	102.08036	-12.951201	16.645836	101.932846	35.291084	-9.516258	103.738991	37.117977	41.796017	101.918983	36.2045305	16.1398795	102.828987	-62.1069325	17.1517925	101.036705
-19.640722	-1.555584	101.337349	-12.872735	17.000303	101.531204	35.307892	-9.10691	102.950706	37.055943	42.220734	101.978706	36.1819175	16.556912	102.464706	-61.9273875	17.443694	100.597702
-20.659256	-0.42946	100.648155	-12.809441	17.431421	101.169991	35.307854	-8.599897	102.113914	36.975193	42.732735	102.000496	36.1415235	17.066419	102.057205	-61.7604055	17.796423	100.282777
-21.620264	0.809853	99.959984	-12.743128	17.915249	100.842163	35.326557	-8.045234	101.296745	36.898239	43.340076	102.032265	36.112398	17.647421	101.664505	-61.598654	18.183077	100.019821
-22.577574	2.064981	99.39389	-12.683022	18.424112	100.548538	35.338966	-7.482092	100.506172	36.792255	43.942726	102.059471	36.0656105	18.230317	101.2828215	-61.4316545	18.617907	99.8142545
-23.513464	3.334308	98.887978	-12.644619	18.892729	100.274673	35.329975	-6.947056	99.750198	36.688793	44.487228	102.014313	36.009384	18.770086	100.8822555	-61.298622	19.015372	99.6670905
-24.850945	5.232067	98.198952	-12.626624	19.577604	99.790749	35.257835	-6.201529	98.654922	36.499405	45.295887	101.832703	35.87862	19.547179	100.2438125	-61.131868	19.608029	99.3376855
-25.671715	6.452723	97.809105	-12.588887	19.970531	99.473915	35.213287	-5.741538	97.989944	36.375595	45.747765	101.702705	35.794441	20.0031135	99.8463245	-60.972215	19.9379485	99.1015055
-26.482031	7.62883	97.480713	-12.556643	20.345312	99.199135	35.171513	-5.321335	97.45739	36.31749	46.128986	101.634361	35.7445015	20.4038255	99.5458755	-60.8577875	20.2867985	98.8523945
-27.254391	8.753443	97.225128	-12.53775	20.683046	98.979965	35.152855	-4.971341	97.084976	36.310108	46.431553	101.636444	35.7314815	20.730106	99.36071	-60.8069815	20.635986	98.59922
-27.968863	9.807563	97.015823	-12.476995	20.944256	98.798569	35.180271	-4.723749	96.802299	36.324085	46.635788	101.589844	35.752178	20.9560195	99.1960715	-60.706168	20.9324925	98.4010665
-28.651646	10.833241	97.024437	-12.382332	21.190605	98.702415	35.190941	-4.568754	96.635429	36.391918	46.780052	101.422729	35.7914295	21.105649	99.029079	-60.5560935	21.275561	98.375751
-29.291721	11.759133	97.267982	-12.276023	21.359005	98.716698	35.201828	-4.549436	96.643539	36.490471	46.806473	101.052475	35.8461495	21.1285185	98.848007	-60.3981955	21.5894915	98.585389
-30.204279	13.001358	97.977081	-12.15719	21.456337	99.001793	35.197018	-4.875014	97.04425	36.667225	46.586483	100.353394	35.9321215	20.8557345	98.698822	-60.2465015	22.0569395	99.304764
-30.779716	13.767244	98.500145	-12.102682	21.30002	99.282501	35.135441	-5.233857	97.459175	36.794434	46.243168	100.003494	35.9649375	20.5046555	98.7313345	-60.1703015	22.0953845	99.8336675
-31.284233	14.472522	98.93705	-12.078795	21.06658	99.545403	35.071678	-5.642567	97.823448	36.898216	45.822773	99.781601	35.984947	20.090103	98.8025245	-60.142537	22.043057	100.2882815
-31.793291	15.146086	99.232399	-12.089915	20.807051	99.688103	34.996735	-6.043506	98.091721	36.96888	45.442719	99.592766	35.9828075	19.6996065	98.8422435	-60.1626375	21.9144955	100.5339625
-32.156197	15.851479	99.43811	-12.078228	20.580812	99.74575	34.930958	-6.397122	98.219284	37.032429	45.084564	99.347298	35.9816935	19.343721	98.783291	-60.1381495	21.817903	100.708209
-32.52198	16.611645	99.54985	-12.057612	20.423729	99.780205	34.852585	-6.630033	98.295197	37.057419	44.815071	99.082108	35.955002	19.092519	98.6886525	-60.070226	21.754939	100.8717575
-32.778549	17.373428	99.758537	-12.037568	20.352039	99.873207	34.834324	-6.797144	98.406776	37.074192	44.625542	98.83638	35.954258	18.914199	98.621578	-60.029394	21.789879	101.124836
-33.074741	18.566774	100.044167	-12.016208	20.365595	100.096954	34.821308	-6.892292	98.721062	37.118881	44.472599	98.656288	35.9700945	18.7901535	98.688675	-60.0025105	21.9410365	101.505233
-33.146591	19.405848	100.208855	-12.011241	20.432125	100.218925	34.816132	-6.922225	98.911804	37.161201	44.430454	98.626732	35.9886665	18.7541145	98.769268	-60.0111485	22.1101355	101.668582
-33.2155	20.297991	100.340546	-11.987173	20.484314	100.338455	34.794983	-6.937505	99.044571	37.192188	44.412312	98.593124	35.9935855	18.7374035	98.8188475	-59.9679315	22.2312245	101.8580625
-33.194786	21.190586	100.443375	-11.997134	20.556395	100.434044	34.762459	-6.922195	99.165901	37.234993	44.385971	98.542145	35.998726	18.731888	98.854023	-59.992994	22.380902	102.014065
-33.074142	22.078218	100.514114	-12.006721	20.663252	100.516045	34.700916	-6.93509	99.282524	37.271679	44.385437	98.517258	35.9862975	18.7251735	98.899891	-59.9997395	22.6013305	102.132199
-32.910568	23.008368	100.565163	-12.01852	20.718601	100.575172	34.695545	-6.904918	99.406837	37.304573	44.399925	98.5532	36.000059	18.7475035	98.9800185	-60.037099	22.6896985	102.1703255
-32.65976	23.923523	100.575462	-11.997864	20.794014	100.609795	34.705292	-6.863184	99.414185	37.356903	44.454037	98.616882	36.0310975	18.7954265	99.0155335	-60.0268255	22.7926015	102.2040565
-32.113689	25.35018	100.546936	-11.931167	20.87801	100.645767	34.774899	-6.776889	99.273521	37.428741	44.520081	98.693626	36.10182	18.871596	98.9835735	-59.964154	22.884424	102.3079605
-31.656372	26.266926	100.526848	-11.874183	20.922672	100.622643	34.806435	-6.712206	99.211838	37.50235	44.57518	98.712418	36.1543925	18.931487	98.962128	-59.9027585	22.913857	102.283158
-31.106361	27.161821	100.548615	-11.815352	20.891685	100.649788	34.866886	-6.699945	99.172615	37.586739	44.596706	98.762238	36.2268125	18.9483805	98.9674265	-59.8575165	22.8349895	102.3321495
-30.501049	28.09906	100.554451	-11.757589	20.85022	100.697304	34.922569	-6.804474	99.143776	37.716351	44.553604	98.855057	36.31946	18.874565	98.9994165	-59.834638	22.825875	102.3951915
-29.831659	29.002806	100.566696	-11.676105	20.751112	100.757622	34.94339	-6.900119	99.194801	37.857513	44.454113	98.971649	36.4004515	18.776997	99.083225	-59.7526615	22.725227	102.432019
-29.063931	29.923841	100.602928	-11.603651	20.633389	100.812195	34.834568	-6.839778	99.454292	38.017689	44.335648	99.116226	36.4261285	18.747935	99.285259	-59.6334305	22.518843	102.339131
-28.274834	30.763393	100.57502	-11.514836	20.489937	100.848648	35.047169	-7.223865	99.321495	38.186749	44.199093	99.28019	36.616959	18.487614	99.3008425	-59.646631	22.49226	102.3964535
-26.948599	32.075695	100.549957	-11.379115	20.265461	100.891052	35.123108	-7.502507	99.432457	38.517418	43.942402	99.576485	36.820263	18.2199475	99.504471	-59.578493	22.3109745	102.277633
-25.947601	32.910378	100.552071	-11.261624	20.068068	100.944534	35.212917	-7.716452	99.517006	38.790291	43.778194	99.818275	37.001604	18.030871	99.6676405	-59.524852	22.105265	102.2214275
-24.790833	33.742508	100.585686	-11.118043	19.914951	101.014053	35.28096	-7.919478	99.600586	39.0504	43.611095	100.093292	37.16568	17.8458085	99.846939	-59.401766	21.9840935	102.181167
-23.737459	34.586132	100.67997	-11.002593	19.814987	101.110336	35.380726	-8.080187	99.686417	39.305599	43.447151	100.416634	37.3431625	17.683482	100.0515255	-59.3483485	21.946492	102.1691465
-22.576975	35.421761	100.763359	-10.874185	19.718798	101.221642	35.458294	-8.19423	99.816505	39.550354	43.327442	100.848557	37.504324	17.566606	100.332531	-59.252694	21.87099	102.110753
-21.356493	36.218132	100.916878	-10.81814	19.716578	101.356194	35.545635	-8.294019	99.99308	39.785595	43.251984	101.407562	37.665615	17.4789825	100.700321	-59.301895	21.9541735	102.012067
-20.09078	36.978821	101.156639	-10.793817	19.7241	101.520119	35.577072	-8.328896	100.206245	39.988209	43.177856	102.126602	37.7826405	17.42448	101.1664235	-59.3702745	22.02372	101.8738145
-18.186409	38.129063	101.77063	-10.859849	19.78611	101.895653	35.638111	-8.288918	100.648834	40.28043	43.197414	103.629578	37.9592705	17.454248	102.139206	-59.6789685	22.117972	101.6521
-16.929445	38.79406	102.425827	-10.971014	19.899521	102.262329	35.730762	-8.160736	101.065506	40.474102	43.305458	104.938522	38.102432	17.572361	103.002014	-60.04446	22.226681	101.522644
-15.650842	39.471348	103.157318	-11.082757	20.099289	102.698074	35.872753	-7.912882	101.515213	40.676079	43.484558	106.327606	38.274416	17.785838	103.9214095	-60.43993	22.41274	101.4747385
-14.367252	40.091125	103.918144	-11.213193	20.451239	103.179756	36.040668	-7.609061	102.035606	40.93087	43.741829	107.509598	38.485769	18.066384	104.772602	-60.912155	22.836094	101.58691
-13.101707	40.664635	104.595863	-11.316748	20.872787	103.6558	36.189484	-7.353108	102.613899	41.172848	44.014626	108.512344	38.681166	18.330759	105.5631215	-61.314662	23.414815	101.7484785
-11.818235	41.107006	105.183937	-11.386761	21.212021	104.088829	36.335892	-7.180041	103.192413	41.395302	44.212223	109.282509	38.865597	18.516091	106.237461	-61.639119	23.907951	101.940197
-10.560748	41.508545	105.638466	-11.447966	21.480619	104.434875	36.469688	-7.047325	103.656029	41.571079	44.419342	109.969505	39.0203835	18.6860085	106.812767	-61.9163155	24.2752295	102.056983
-8.755824	41.826435	106.181717	-11.471091	21.639742	104.82608	36.625134	-6.980793	104.216125	41.867523	44.599525	110.684601	39.2463285	18.809366	107.450363	-62.1885105	24.470118	102.201797
-7.540327	41.884384	106.445145	-11.439716	21.674372	105.096886	36.726379	-7.089232	104.665672	42.08498	44.560474	111.057106	39.4056795	18.735621	107.861389	-62.2851115	24.613123	102.332383
-6.366414	41.799751	106.700836	-11.389159	21.582954	105.397652	36.847271	-7.280564	105.268654	42.269741	44.441853	111.485199	39.558506	18.5806445	108.3769265	-62.336824	24.5852635	102.4183775
-5.318939	41.564827	107.046364	-11.37155	21.430719	105.749809	36.979736	-7.540482	105.943321	42.437317	44.21423	112.055794	39.7085265	18.336874	108.9995575	-62.4516265	24.524564	102.5000605
-4.290013	41.26099	107.472656	-11.383839	21.193714	106.099792	37.091698	-7.8507	106.732903	42.652473	43.964905	112.736534	39.8720855	18.0571025	109.7347185	-62.6397635	24.3303255	102.4648655
-3.34102	40.84222	107.914261	-11.453669	20.963995	106.444763	37.202347	-8.156866	107.56768	42.740402	43.783875	113.544121	39.9713745	17.8135045	110.5559005	-62.8787125	24.1144855	102.3336255
-2.500581	40.396893	108.417259	-11.510371	20.763163	106.810638	37.318165	-8.37937	108.383598	42.849194	43.683537	114.382973	40.0836795	17.6520835	111.3832855	-63.1044215	23.8742425	102.2379905
-1.473	39.545231	109.301498	-11.629836	20.580467	107.444633	37.576038	-8.673585	109.696487	43.051273	43.506084	115.674225	40.3136555	17.4162495	112.685356	-63.5733275	23.7446845	102.20391
-0.924324	38.889091	109.897865	-11.645983	20.463022	107.907745	37.822239	-8.837361	110.519562	43.207222	43.416481	116.552032	40.5147305	17.28956	113.535797	-63.8066965	23.636484	102.279693
-0.460982	38.167149	110.498833	-11.621539	20.374819	108.342865	38.04808	-8.995605	111.267319	43.377453	43.38538	117.375778	40.7127665	17.1948875	114.3215485	-63.9558445	23.5547505	102.3641815
-0.097666	37.366802	111.00161	-11.579954	20.312313	108.708511	38.248554	-9.096291	111.870018	43.564323	43.322521	118.069336	40.9064385	17.113115	114.969677	-64.0663465	23.511511	102.447345
0.133362	36.551754	111.35054	-11.500399	20.232998	108.960358	38.448315	-9.134236	112.294533	43.699123	43.298988	118.642174	41.073719	17.082376	115.4683535	-64.074517	23.38362	102.4523625
0.205409	35.713871	111.553276	-11.378693	20.16613	109.118393	38.664608	-9.157809	112.543961	43.801411	43.279285	118.928017	41.2330095	17.060738	115.735989	-63.9903955	23.271522	102.500797
0.131817	34.827564	111.490456	-11.248695	20.073942	109.147392	38.81715	-9.122343	112.612617	43.806942	43.195038	118.730667	41.312046	17.0363475	115.671642	-63.809436	23.1115365	102.623142
-0.105422	33.46286	110.889984	-11.103619	19.922785	108.981705	38.845226	-9.117179	112.218666	43.633312	42.831863	117.58046	41.239269	16.857342	114.899563	-63.446507	22.988228	103.063847
-0.399711	32.492085	110.189651	-11.007541	19.774769	108.83783	38.67226	-9.293181	111.623894	43.437126	42.498665	116.072868	41.054693	16.602742	113.848381	-63.069775	22.946796	103.827279
-0.771361	31.526985	109.225502	-10.917174	19.639671	108.628059	38.362095	-9.538529	110.812126	43.191845	42.070183	113.853371	40.77697	16.265827	112.3327485	-62.611318	23.013515	104.9233695
-1.241704	30.586258	108.207146	-10.773293	19.377703	108.395836	38.12904	-9.926149	109.886932	42.961498	41.596828	111.192146	40.545269	15.8353395	110.539539	-62.091855	22.9200665	106.252133
-1.767056	29.594734	107.191658	-10.560233	18.933519	108.053627	37.971127	-10.473771	108.949028	42.724873	40.924671	108.599579	40.348	15.22545	108.7743035	-61.468466	22.641588	107.3329505
-2.288502	28.647184	106.215942	-10.275333	18.250107	107.565331	37.91201	-11.188648	107.980278	42.540977	40.125889	106.236626	40.2264935	14.4686205	107.108452	-60.7771595	22.0315935	108.02221
-2.798217	27.708929	105.224037	-9.91662	17.482752	106.958542	38.012661	-11.933675	106.910995	42.475956	39.299999	103.959549	40.2443085	13.683162	105.435272	-60.0775485	21.282342	108.481812
-3.459996	26.591223	103.563759	-9.369778	16.362425	105.689369	38.220535	-12.919081	105.031738	42.388035	38.212513	100.769356	40.304285	12.646716	102.900547	-59.043841	20.078134	108.478191
-3.893315	26.016813	102.519478	-9.070405	15.640931	104.745926	38.346581	-13.437793	103.732391	42.3606	37.594482	99.029305	40.3535905	12.0783445	101.380848	-58.4944005	19.2035175	108.111004
-4.24826	25.598055	101.622734	-8.899924	15.036956	103.863968	38.395699	-13.840013	102.590691	42.282894	37.161404	97.736725	40.3392965	11.6606955	100.163708	-58.1391445	18.4132165	107.564228
-4.598497	25.364655	100.909172	-8.869155	14.587778	103.114532	38.379402	-14.087443	101.580345	42.112312	36.936825	96.799393	40.245857	11.424691	99.189869	-57.984167	17.750865	107.039195
-4.898758	25.321943	100.373497	-8.988369	14.304718	102.538826	38.263763	-14.159886	100.640083	41.822975	36.880299	96.13578	40.043369	11.3602065	98.3879315	-58.020107	17.2492295	106.6897205
-5.127178	25.468487	100.034538	-9.188224	14.186909	102.15155	38.065166	-14.12189	99.794136	41.466156	36.943932	95.786484	39.765661	11.411021	97.79031	-58.142109	16.962797	106.51279
-5.25854	25.775417	99.870285	-9.449281	14.119269	101.900444	37.827507	-13.977666	99.085197	41.116245	37.12846	95.696419	39.471876	11.575397	97.390808	-58.370438	16.663141	106.41008
-5.229882	26.346037	99.878189	-9.734185	14.169973	101.783249	37.570763	-13.718099	98.349342	40.717491	37.408161	95.873932	39.144127	11.845031	97.111637	-58.612497	16.494915	106.454861
-5.069061	26.771494	100.012901	-9.782766	14.184163	101.816559	37.579605	-13.564275	98.108147	40.690323	37.592289	96.187691	39.134964	12.014007	97.147919	-58.700496	16.354319	106.485199
-4.838036	27.197166	100.185188	-9.735276	14.15353	101.874664	37.71656	-13.461447	98.032501	40.745651	37.726425	96.66391	39.2311055	12.132489	97.3482055	-58.7016575	16.174571	106.4011225
-4.508692	27.571865	100.249031	-9.63064	14.084906	101.840637	37.831093	-12.963742	98.179916	40.890591	37.794285	97.041908	39.360842	12.4152715	97.610912	-58.622122	15.7545405	106.070362
-4.115634	27.954847	100.177673	-9.513168	13.971766	101.744232	38.032276	-13.457388	98.089714	41.037109	37.782589	97.28154	39.5346925	12.1626005	97.685627	-58.5610285	15.7809315	105.802837
-3.62132	28.293177	100.060616	-9.457919	13.841188	101.618622	38.132423	-13.556949	98.16465	41.121544	37.732773	97.405014	39.6269835	12.087912	97.784832	-58.5428215	15.594464	105.452412
-3.052633	28.719795	99.894989	-9.473809	13.684858	101.522972	38.166065	-13.651689	98.270988	41.123569	37.625011	97.415916	39.644817	11.986661	97.843452	-58.592435	15.383055	105.202492
-2.114202	29.367271	99.614746	-9.545975	13.437861	101.419746	38.09589	-13.903171	98.359848	41.042927	37.395405	97.28978	39.5694085	11.746117	97.824814	-58.6613585	15.129605	105.014678
-1.456237	29.788086	99.521484	-9.611234	13.278031	101.411079	37.986202	-14.071419	98.377335	40.934376	37.197708	97.227623	39.460289	11.5631445	97.802479	-58.682757	14.9929175	105.019679
-0.784641	30.213503	99.598778	-9.673009	13.140922	101.444366	37.884853	-14.237287	98.376015	40.889565	37.051155	97.249557	39.387209	11.406934	97.812786	-58.733227	14.87491	105.075946
-0.080948	30.590281	99.554321	-9.704402	13.011937	101.470856	37.793026	-14.371443	98.331223	40.869217	36.885429	97.400055	39.3311215	11.256993	97.865639	-58.7399255	14.766881	105.076073
0.711325	31.021887	99.691147	-9.736336	12.8943	101.563881	37.680809	-14.464931	98.373856	40.815166	36.670403	97.822502	39.2479875	11.102736	98.098179	-58.7206595	14.685864	105.029583
1.559046	31.469801	100.031487	-9.773941	12.790434	101.779427	37.652935	-14.619939	98.62867	40.845074	36.460064	98.643982	39.2490045	10.9200625	98.636326	-58.7968865	14.6608055	104.922528
2.47072	31.936625	100.778984	-9.835514	12.783723	102.198586	37.699623	-14.650687	99.276718	40.964523	35.849499	100.112877	39.332073	10.599406	99.6947975	-59.003101	14.96804	104.7023745
3.913545	32.36747	102.711807	-10.074242	12.878421	103.143517	37.91243	-14.554607	101.069084	41.304718	36.394295	103.497871	39.608574	10.919844	102.2834775	-59.757058	14.836998	104.0035565
4.87588	32.600506	104.384056	-10.33556	13.045232	103.876961	38.034214	-14.399998	102.420403	41.523792	36.622475	106.314865	39.779003	11.1112385	104.367634	-60.450123	14.9792255	103.386288
5.778561	32.830872	106.075394	-10.614297	13.340086	104.572906	38.093655	-14.146359	103.607834	42.120392	36.801647	108.897491	40.1070235	11.327644	106.2526625	-61.3356175	15.352528	102.8931495
6.559913	33.083431	107.843697	-10.851585	13.751175	105.276642	38.122181	-13.750257	104.753601	41.927124	37.362194	111.569443	40.0246525	11.8059685	108.161522	-61.7278225	15.6963815	102.391762
7.241535	33.368065	109.306892	-11.039618	14.323336	106.097778	38.155807	-13.37319	105.725372	42.117928	37.713993	113.428368	40.1368675	12.1704015	109.57687	-62.2161035	16.4762705	102.618686
7.962793	33.600693	110.452164	-11.094537	14.915127	106.831894	38.156395	-13.040143	106.527267	42.356159	38.037796	114.578011	40.256277	12.4988265	110.552639	-62.445351	17.3314275	103.111149
8.67496	33.731316	111.045853	-11.081165	15.470263	107.429924	38.106625	-12.706745	107.09951	42.551769	38.323586	115.166786	40.329197	12.8084205	111.133148	-62.491527	18.1321055	103.7267
9.599057	33.873131	111.634048	-11.056353	16.060223	108.034767	38.045109	-12.308434	107.673355	42.752438	38.645721	115.662262	40.3987735	13.1686435	111.6678085	-62.5114795	18.9518025	104.4017255
10.107968	33.823471	111.844864	-11.047619	16.307589	108.368538	38.016537	-12.233424	108.171585	42.849972	38.761433	115.947029	40.4332545	13.2640045	112.059307	-62.5284925	19.3511735	104.677769
10.540654	33.55756	112.115189	-11.089164	16.418299	108.738449	37.982471	-12.246512	108.729576	42.899723	38.787754	116.265152	40.441097	13.270621	112.497364	-62.619425	19.565977	104.979534
10.932468	33.122314	112.413574	-11.179624	16.475006	109.062698	37.939461	-12.293489	109.368896	42.906143	38.796257	116.565231	40.422802	13.251384	112.9670635	-62.78205	19.698628	105.1583325
11.197029	32.725307	112.641571	-11.303272	16.529465	109.336235	37.848927	-12.315172	109.999588	42.874016	38.866806	116.824806	40.3614715	13.275817	113.412197	-62.9680155	19.783113	105.260273
11.432203	32.168903	112.807449	-11.449054	16.63583	109.58326	37.725956	-12.342607	110.544052	42.775032	38.920128	117.037811	40.250494	13.2887605	113.7909315	-63.148602	19.9828995	105.3755885
11.530848	31.647476	112.964752	-11.677862	16.747787	109.784126	37.528751	-12.355872	111.032295	42.676064	38.970184	117.176926	40.1024075	13.307156	114.1046105	-63.4581315	20.188418	105.4636415
11.546884	30.808949	113.032463	-12.022902	16.971581	109.985519	37.137264	-12.327504	111.680748	42.45599	39.062286	117.227623	39.796627	13.367391	114.4541855	-63.842431	20.575771	105.5168525
11.555242	30.282763	113.100479	-12.320144	17.139973	110.067001	36.797775	-12.31202	111.93956	42.249783	39.147717	117.181419	39.523779	13.4178485	114.5604895	-64.164067	20.8620975	105.5735125
11.509214	29.669004	112.983894	-12.673319	17.301741	110.057381	36.354271	-12.328529	112.04969	42.010799	39.203316	116.890396	39.182535	13.4373935	114.470043	-64.529173	21.1660885	105.644719
11.357263	29.039818	112.693085	-13.113661	17.471836	109.915474	35.831497	-12.372496	111.885117	41.592945	39.213871	116.199341	38.712221	13.4206875	114.042229	-64.939543	21.5229845	105.788719
11.142643	28.354433	111.895058	-13.607555	17.598576	109.516312	35.215393	-12.429396	111.209824	41.081341	39.259823	114.918472	38.148367	13.4152135	113.064148	-65.363477	21.7819385	105.968476
10.886979	27.682682	110.56459	-14.147325	17.715675	108.724091	34.484852	-12.403983	109.911522	40.406197	39.269119	112.933014	37.4455245	13.432568	111.422268	-65.7401745	21.998782	106.025914
10.626324	27.046078	108.673386	-14.571074	17.781221	107.564674	33.812477	-12.369733	107.934128	39.672619	39.281712	110.435165	36.742548	13.4559895	109.1846465	-65.884696	22.1064525	105.9447015
10.461853	26.10284	105.778709	-14.88582	17.809998	105.654762	32.998199	-12.312047	104.548431	38.860901	39.236893	106.663391	35.92955	13.462423	105.605911	-65.70119	22.157573	105.703613
10.369837	25.373888	104.114983	-15.04412	17.798811	104.533646	32.533051	-12.336041	102.554665	38.517483	39.123478	104.689995	35.525267	13.3937185	103.62233	-65.613507	22.2039035	105.444962
10.310282	24.54002	102.859535	-15.266154	17.818108	103.594627	32.079197	-12.346849	100.902596	38.184052	39.07806	103.193245	35.1316245	13.3656055	102.0479205	-65.6639325	22.2706105	105.1413335
10.170474	23.811769	101.904747	-15.61961	17.866304	102.823402	31.578144	-12.282554	99.655479	37.774483	39.106949	102.113426	34.6763135	13.4121975	100.8844525	-65.9155335	22.3204105	104.7623515
10.041878	23.090626	101.210617	-16.04464	17.980072	102.208984	31.126472	-12.175646	98.756302	37.30051	39.188282	101.392593	34.213491	13.506318	100.0744475	-66.302771	22.453826	104.3435205
9.748647	22.456404	100.764534	-16.529816	18.095989	101.730797	30.689466	-12.033623	98.307907	36.800869	39.305473	101.191437	33.7451675	13.635925	99.749672	-66.8047995	22.556053	103.711922
9.438692	21.714241	100.721779	-16.996925	18.214863	101.371254	30.362961	-11.864599	98.416924	36.345951	39.415314	101.542114	33.354456	13.7753575	99.979519	-67.348306	22.6543685	102.762989
9.047871	20.532568	101.151016	-17.43272	18.372198	101.087143	30.279535	-11.650765	99.339851	35.991238	39.627785	103.03466	33.1353865	13.98851	101.1872555	-68.0008265	22.755886	100.9870305
8.85493	19.775112	101.785805	-17.517271	18.499556	101.027847	30.415689	-11.466944	100.414948	35.964184	39.767422	104.477455	33.1899365	14.150239	102.4462015	-68.2244785	22.848873	99.6094925
8.724427	19.025536	102.63903	-17.398758	18.657763	101.188576	30.799002	-11.287527	101.675179	36.111858	40.016659	106.032898	33.45543	14.364566	103.8540385	-68.252946	22.95096	98.5231135
8.704153	18.3076	103.451492	-17.173328	18.869072	101.539444	31.269756	-11.112161	103.016769	36.327324	40.325275	107.367752	33.79854	14.606557	105.1922605	-68.145196	23.131587	97.8866275
8.663205	17.612631	104.189827	-16.862656	19.092503	101.996162	31.714216	-10.912314	104.378021	36.714939	40.042526	108.446693	34.2145775	14.565106	106.412357	-67.9398895	23.6199	97.579967
8.556101	16.844654	104.827904	-16.483969	19.326477	102.443123	32.105568	-10.747849	105.52095	37.104553	40.860901	108.991013	34.6050605	15.056526	107.2559815	-67.5729985	23.596428	97.6302645
8.409731	16.155535	105.240631	-16.183498	19.601297	102.87484	32.420238	-10.513827	106.329941	37.403366	41.132465	109.213951	34.911802	15.309319	107.771946	-67.278798	23.893275	97.977734
8.057982	15.098315	105.528297	-15.719032	19.975796	103.464165	32.802151	-10.146205	106.983711	37.837631	41.497387	109.020103	35.319891	15.675591	108.001907	-66.757955	24.276001	98.926423
7.695957	14.364907	105.627525	-15.438713	20.297604	103.813568	33.016945	-9.873027	107.198273	38.027653	41.771698	108.789932	35.522299	15.9493355	107.9941025	-66.399725	24.6458725	99.6330335
7.300424	13.712194	105.700943	-15.205759	20.675932	104.111244	33.221676	-9.557214	107.260681	38.216034	42.079159	108.494278	35.718855	16.2609725	107.8774795	-66.130373	25.0908915	100.3450085
6.838247	13.117698	105.751884	-15.028466	21.11058	104.339432	33.365921	-9.21535	107.105728	38.348099	42.391541	108.180702	35.85701	16.5880955	107.643215	-65.913942	25.6330645	101.035649
6.331681	12.588966	105.565689	-14.853549	21.540016	104.454407	33.454967	-8.852865	106.758789	38.448982	42.738544	107.867111	35.9519745	16.9428395	107.31295	-65.6590725	26.1371925	101.595864
5.74264	11.979415	105.301537	-14.723055	22.030214	104.5159	33.494671	-8.453283	106.271614	38.56385	43.09267	107.521034	36.0292605	17.3196935	106.896324	-65.4753705	26.7407345	102.135476
5.148969	11.471245	105.006264	-14.614907	22.510469	104.517128	33.460495	-8.038433	105.702988	38.596695	43.447025	107.303032	36.028595	17.704296	106.50301	-65.258409	27.316642	102.531246
4.134659	10.939947	104.518463	-14.508412	23.227804	104.435524	33.398308	-7.386214	104.876495	38.638229	44.002159	107.141579	36.0182685	18.3079725	106.009037	-65.0350925	28.1476355	102.862011
3.387032	10.496485	104.16552	-14.445524	23.610117	104.35183	33.436363	-6.981524	104.294586	38.641529	44.401283	107.093788	36.038946	18.7098795	105.694187	-64.929994	28.5103545	103.009473
2.690599	10.045238	103.808189	-14.349118	23.918716	104.225647	33.515064	-6.581427	103.765129	38.616219	44.781918	107.016968	36.0656415	19.1002455	105.3910485	-64.7638775	28.7371865	103.0602455
1.984536	9.679668	103.590858	-14.251807	24.178509	104.092896	33.640942	-6.245395	103.347229	38.602119	45.13641	106.848015	36.1215305	19.4455075	105.097622	-64.6251445	28.9115105	103.08817
1.248471	9.395098	103.189934	-14.102655	24.29125	103.908875	33.822575	-5.956524	103.034401	38.576553	45.439919	106.579124	36.199564	19.7416975	104.8067625	-64.404874	28.8408025	103.0109875
0.443866	9.024941	102.867638	-13.97569	24.363916	103.618896	34.008389	-5.750577	102.829697	38.526077	45.66288	106.216766	36.267233	19.9561515	104.5232315	-64.218613	28.7716805	102.7145605
-0.329039	8.607871	102.545952	-13.892019	24.370588	103.272041	34.184544	-5.582172	102.666107	38.462646	45.840134	105.77655	36.323595	20.128981	104.2213285	-64.107633	28.612195	102.3227535
-1.607558	8.012642	101.991043	-13.790239	24.391058	102.690903	34.388885	-5.329456	102.439247	38.304569	46.107609	105.035065	36.346727	20.3890765	103.737156	-63.927205	28.3930395	101.64465
-2.524157	7.608622	101.669052	-13.808981	24.439325	102.322647	34.450432	-5.142344	102.296684	38.177807	46.288681	104.541435	36.3141195	20.5731685	103.4190595	-63.9320815	28.3054815	101.2262345
-3.488923	7.228699	101.388916	-13.853827	24.542042	102.006996	34.409122	-4.657745	102.277283	38.02335	46.522434	104.091713	36.216236	20.9323445	103.184498	-63.92389	28.1517395	100.829494
-4.42309	6.872142	101.205276	-13.952133	24.7334	101.743248	34.351177	-4.490398	102.204498	37.83823	46.803806	103.705513	36.0947035	21.156704	102.9550055	-63.9989695	28.310096	100.5314905
-5.443715	6.579562	101.020134	-14.092443	24.994078	101.546623	34.251099	-4.202275	102.130196	37.624298	47.100319	103.374565	35.9376985	21.449022	102.7523805	-64.1225845	28.539134	100.3408655
-6.494566	6.295187	100.774147	-14.228471	25.266624	101.37104	34.185394	-3.966255	101.899467	37.41795	47.435509	103.05809	35.801672	21.734627	102.4787785	-64.258614	28.798621	100.2633015
-7.56155	6.021416	100.572632	-14.392513	25.614885	101.254463	34.048775	-3.565475	101.644768	37.221386	47.827305	102.845894	35.6350805	22.130915	102.245331	-64.4201065	29.098855	100.263595
-9.112316	5.702154	100.378525	-14.554615	26.218149	101.212402	33.826538	-2.775809	101.357399	36.962162	48.505695	102.646591	35.39435	22.864943	102.001995	-64.50358	29.571355	100.422809
-10.157054	5.565264	100.267067	-14.647009	26.633814	101.214279	33.787857	-2.301083	101.189682	36.790512	49.009102	102.555023	35.2891845	23.3540095	101.8723525	-64.5832025	29.9136185	100.5562055
-11.230358	5.362063	100.198051	-14.726501	27.007627	101.197754	33.848526	-1.945523	101.020287	36.638538	49.486984	102.451637	35.243532	23.7707305	101.735962	-64.696534	30.2445235	100.659546
-12.265091	5.149677	100.16571	-14.762828	27.226889	101.162025	33.879677	-1.584619	101.029411	36.483955	49.908363	102.304306	35.181816	24.161872	101.6668585	-64.707472	30.291906	100.6571915
-13.269384	4.877356	100.212769	-14.820059	27.33227	101.068459	33.965534	-1.336382	101.16111	36.318161	50.199978	102.038208	35.1418475	24.431798	101.599659	-64.7819655	30.232742	100.537259
-14.336808	4.628507	100.248245	-14.844266	27.224535	100.907448	34.037308	-1.248423	101.344208	36.148956	50.315338	101.65583	35.093132	24.5334575	101.500019	-64.781664	29.9156125	100.314877
-15.399596	4.310571	100.275887	-14.858251	26.923716	100.703796	34.12392	-1.361869	101.551796	35.96431	50.227989	101.173721	35.044115	24.43306	101.3627585	-64.760617	29.414372	100.0448335
-16.889862	3.758497	100.347458	-14.827914	26.136354	100.324234	34.180824	-1.794138	101.797653	35.789619	49.798862	100.231445	34.9852215	24.002362	101.014549	-64.6410495	28.270346	99.633919
-17.968449	3.374803	100.397781	-14.786938	25.489807	100.082085	34.224766	-2.211133	101.953247	35.717468	49.375229	99.550179	34.971117	23.582048	100.751713	-64.544993	27.397566	99.412457
-19.003475	3.034236	100.507065	-14.729756	24.822422	99.898056	34.317638	-2.691941	102.177299	35.638672	48.917305	98.894798	34.978155	23.112682	100.5360485	-64.437667	26.532162	99.2600635
-20.02462	2.741765	100.685898	-14.705459	24.143291	99.764198	34.389755	-3.218722	102.504013	35.599113	48.491009	98.361847	34.994434	22.6361435	100.43293	-64.405352	25.6504385	99.095466
-20.98418	2.508392	100.857033	-14.657183	23.521822	99.693039	34.464569	-3.771164	102.850113	35.496704	48.042831	97.913948	34.9806365	22.1358335	100.3820305	-64.2950025	24.9078105	99.0040475
-22.084063	2.367612	100.965866	-14.631324	22.990318	99.659981	34.529922	-4.388928	103.241562	35.432068	47.659569	97.55098	34.980995	21.6353205	100.396271	-64.243643	24.3453155	98.923691
-23.146423	2.341376	101.007782	-14.579593	22.524334	99.625114	34.521107	-4.966706	103.610634	35.397831	47.327957	97.281082	34.959469	21.1806255	100.445858	-64.118655	23.8680425	98.80437
-24.631819	2.430493	100.910866	-14.493651	21.977314	99.550316	34.41637	-5.592966	103.703629	35.354427	46.900856	97.042442	34.8853985	20.653945	100.3730355	-63.8727005	23.300683	98.7275965
-25.663912	2.629416	100.730919	-14.435883	21.727299	99.454536	34.296288	-5.91917	103.663887	35.370625	46.693577	96.932518	34.8334565	20.3872035	100.2982025	-63.7052225	23.0673945	98.6108695
-26.6868	2.935533	100.481186	-14.339863	21.494623	99.328903	34.161213	-6.032062	103.409515	35.398094	46.47731	96.811905	34.7796535	20.222624	100.11071	-63.4593795	22.766622	98.547096
-27.625462	3.308748	100.18808	-14.269283	21.303726	99.129898	34.041607	-6.154266	103.073563	35.452374	46.268063	96.665359	34.7469905	20.0568985	99.869461	-63.2855565	22.5505535	98.390335
-28.395664	3.5195	99.733322	-14.220413	21.146259	98.898041	33.915756	-6.325026	102.700005	35.499237	46.045303	96.497391	34.7074965	19.8601385	99.598698	-63.1483225	22.4323795	98.197384
-29.598185	4.297493	99.459503	-14.15315	20.993629	98.676888	33.739822	-6.437892	102.242836	35.556747	45.787189	96.329994	34.6482845	19.6746485	99.286415	-62.9545845	22.3126095	98.067361
-30.61027	4.935087	99.180931	-14.124386	20.8239	98.498657	33.562553	-6.573553	101.837067	35.630917	45.507923	96.21125	34.596735	19.467185	99.0241585	-62.845507	22.180615	97.9731555
-31.99423	5.966486	98.970039	-14.063123	20.588474	98.43869	33.337959	-6.874193	101.442162	35.761093	45.127098	96.175835	34.549526	19.1264525	98.8089985	-62.675772	22.0504955	98.0683815
-32.967007	6.769455	98.998672	-14.005995	20.413467	98.540482	33.276264	-7.095048	101.244499	35.863583	44.853683	96.209099	34.5699235	18.8793175	98.726799	-62.5819135	21.9476165	98.354165
-33.902096	7.645401	99.126381	-13.94021	20.214157	98.685196	33.262054	-7.326626	101.093628	35.954197	44.608463	96.24115	34.6081255	18.6409185	98.667389	-62.4885455	21.7873955	98.703003
-34.737621	8.54076	99.318001	-13.857915	19.990505	98.884178	33.240147	-7.600121	100.961998	36.017616	44.351284	96.249863	34.6288815	18.3755815	98.6059305	-62.3447115	21.6054285	99.1624255
-35.624073	9.504671	99.650291	-13.780546	19.75695	99.159554	33.246578	-7.852743	100.848663	36.063541	44.040119	96.191971	34.6550595	18.093688	98.520317	-62.2161515	21.420212	99.798791
-36.501812	10.54916	100.074043	-13.728438	19.533113	99.465919	33.253139	-8.088686	100.828362	36.065933	43.783119	96.106895	34.659536	17.8472165	98.4676285	-62.116412	21.2190095	100.4642095
-37.257027	11.606021	100.602722	-13.691378	19.30765	99.841461	33.256134	-8.337992	100.868698	36.050949	43.51944	96.026733	34.6535415	17.590724	98.4477155	-62.0362975	21.024576	101.2352065
-38.501949	13.347096	101.511124	-13.691441	18.908546	100.587997	33.1544	-8.74461	101.075638	35.946438	43.059776	95.971405	34.550419	17.157583	98.5235215	-61.933301	20.659509	102.6524725
-39.198769	14.545023	102.229218	-13.746974	18.628803	101.138397	33.055325	-8.998137	101.196205	35.824238	42.742916	96.037781	34.4397815	16.8723895	98.616993	-61.9337295	20.3852165	103.659801
-39.921059	15.82606	102.91951	-13.869657	18.31986	101.700607	32.888878	-9.243437	101.243889	35.66013	42.471394	96.210442	34.274504	16.6139785	98.7271655	-62.013818	20.0257415	104.6740485
-40.628231	17.166033	103.542076	-14.046592	17.991955	102.232002	32.708473	-9.453014	101.18792	35.429592	42.289326	96.544586	34.0690325	16.418156	98.866253	-62.1622165	19.565754	105.597751
-41.211498	18.534506	104.074348	-14.247927	17.723282	102.671539	32.514236	-9.579234	101.024673	35.185612	42.225037	96.990021	33.849924	16.3229015	99.007347	-62.345778	19.1236625	106.335731
-41.823368	19.989981	104.419647	-14.402678	17.532625	103.001381	32.349346	-9.590904	100.769951	34.977432	42.231621	97.473976	33.663389	16.3203585	99.1219635	-62.468745	18.7448915	106.8807985
-42.251198	21.464479	104.791405	-14.476697	17.470625	103.247833	32.248592	-9.532357	100.451569	34.839241	42.31287	97.910179	33.5439165	16.3902565	99.180874	-62.4973105	18.5509935	107.314792
-42.856754	23.888201	105.298492	-14.517182	17.523035	103.554138	32.245766	-9.336359	99.98365	34.734997	42.534218	98.58757	33.4903815	16.5989295	99.28561	-62.5247455	18.4471405	107.822666
-43.10305	25.447342	105.532646	-14.514298	17.570583	103.695023	32.324074	-9.164497	99.713234	34.752037	42.733776	99.263344	33.5380555	16.7846395	99.488289	-62.5666515	18.3565265	107.901757
-43.332458	27.059927	105.727448	-14.514026	17.653103	103.786171	32.383648	-8.955303	99.497879	34.816082	42.955925	100.053177	33.599865	17.000311	99.775528	-62.627917	18.305895	107.796814
-43.454094	28.6796	106.01828	-14.500017	17.776815	103.948608	32.45496	-8.731399	99.269829	34.869507	43.155907	100.902473	33.6622335	17.212254	100.086151	-62.6622675	18.341376	107.811065
-43.477699	30.246799	106.47361	-14.508404	17.871887	104.189514	32.521572	-8.492164	99.119446	34.930405	43.358292	101.753441	33.7259885	17.433064	100.4364435	-62.7427965	18.31071	107.9425845
-43.515457	31.756207	107.020546	-14.552725	17.994797	104.521286	32.569588	-8.256649	99.136063	34.975117	43.479408	102.789352	33.7723525	17.6113795	100.9627075	-62.8778025	18.3782145	108.0798645
-43.48164	33.25227	107.587418	-14.663257	18.072779	104.943848	32.60857	-8.041697	99.393127	35.030846	43.605026	104.055992	33.819708	17.7816645	101.7245595	-63.146222	18.3638935	108.1631365
-43.412331	35.257423	108.509254	-14.955197	18.263874	105.737724	32.796841	-7.80373	100.168488	35.153667	43.842815	106.214317	33.975254	18.0195425	103.1914025	-63.885648	18.5082055	108.2840455
-43.313377	36.579391	109.109428	-15.227166	18.388123	106.301376	33.000259	-7.738079	100.808296	35.23428	43.994213	107.729759	34.1172695	18.128067	104.2690275	-64.5716015	18.648179	108.3337245
-43.192341	37.777225	109.763763	-15.455921	18.40901	106.922897	33.27882	-7.690535	101.488876	35.806366	43.948471	109.044289	34.542593	18.128968	105.2665825	-65.454435	18.689052	108.5792115
-43.036991	38.778111	110.398033	-15.588564	18.407955	107.592331	33.619556	-7.677334	102.268829	35.565331	44.194294	110.698914	34.5924435	18.25848	106.4838715	-65.7695715	18.55743	108.7007905
-42.849731	39.720993	111.082092	-15.668292	18.335489	108.294998	34.031075	-7.722228	103.184128	35.802509	44.209225	112.095299	34.916792	18.2434985	107.6397135	-66.253376	18.4274795	108.9502825
-42.644711	40.559853	111.704788	-15.710193	18.227699	109.051468	34.497288	-7.830931	104.139458	36.074085	44.185158	113.421104	35.2856865	18.1771135	108.780281	-66.7060725	18.2782845	109.322655
-42.411045	41.29924	112.279572	-15.700857	18.066334	109.800934	34.880642	-7.92821	105.193245	36.328991	44.183014	114.64949	35.6048165	18.127402	109.9213675	-67.0065305	18.005266	109.6805005
-42.132915	42.067345	113.072464	-15.730901	17.819408	110.915604	35.481117	-8.154544	106.697395	36.583069	44.097389	116.247139	36.032093	17.9714225	111.472267	-67.493895	17.6673935	110.358941
-41.983147	42.428295	113.645592	-15.622993	17.554621	111.599709	35.866825	-8.302892	107.626053	36.740475	44.034664	117.0998	36.30365	17.865886	112.3629265	-67.549636	17.243356	110.8364915
-41.827335	42.700619	114.31414	-15.51874	17.259075	112.423134	36.206306	-8.451903	108.462524	36.908909	43.961712	117.836823	36.5576075	17.7549045	113.1496735	-67.5950875	16.7632455	111.6965945
-41.721352	42.862366	115.052162	-15.314899	16.961149	113.172081	36.562599	-8.617332	109.236275	37.119835	43.850468	118.443909	36.841217	17.616568	113.840092	-67.471015	16.30573	112.50407
-41.608204	42.952202	115.85331	-15.07651	16.694283	114.000992	36.928127	-8.818247	110.060265	37.413731	43.718494	119.06916	37.170929	17.4501235	114.5647125	-67.323949	15.9384425	113.4372715
-41.532959	42.942394	116.72332	-14.805026	16.398325	114.95842	37.365498	-9.051737	110.829369	37.798172	43.585854	119.712006	37.581835	17.2670585	115.2706875	-67.191887	15.5295915	114.6461525
-41.419449	42.786934	117.619431	-14.474383	16.069599	115.901245	37.862679	-9.304571	111.65094	38.252499	43.428905	120.405792	38.057589	17.062167	116.028366	-67.006355	15.077031	115.774124
-41.237137	42.322117	118.93557	-14.107479	15.718636	117.274963	38.591702	-9.624969	112.830124	39.3279	43.019825	121.395981	38.959801	16.697428	117.1130525	-67.174759	14.739844	117.4368735
-41.137859	41.861843	119.743988	-13.8557	15.276496	118.210777	39.009529	-9.90129	113.708893	39.676773	42.797298	122.260834	39.343151	16.448004	117.9848635	-67.054551	14.104988	118.4366905
-41.085751	41.310589	120.505157	-13.742405	14.898019	119.128143	39.305664	-10.126288	114.617218	39.945747	42.549244	123.048912	39.6257055	16.211478	118.833065	-67.1105155	13.58456	119.423221
-41.003456	40.673695	121.205856	-13.707577	14.567693	120.069733	39.480469	-10.370957	115.454498	39.736633	42.477169	123.873642	39.608551	16.053106	119.66407	-67.023705	13.08228	120.475396
-40.942616	39.956184	121.929695	-13.698882	14.324711	120.982048	39.54211	-10.593518	116.287788	39.825157	42.306419	124.298561	39.6836335	15.8564505	120.2931745	-67.0813975	12.7929715	121.6709215
-40.893112	39.194736	122.66674	-13.740606	14.177372	121.860733	39.526115	-10.76081	116.965279	39.902359	42.133968	124.51239	39.714237	15.686579	120.7388345	-67.195449	12.668165	122.9826315
-40.876026	38.438847	123.455765	-13.764284	14.042161	122.719383	39.504623	-10.879883	117.481018	39.902504	42.052872	124.559235	39.7035635	15.5864945	121.0201265	-67.2321315	12.4978275	124.4186395
-40.791313	37.298901	124.56559	-13.626409	13.897547	123.738007	39.352367	-10.874787	117.925682	39.802471	41.939072	124.447083	39.577419	15.5321425	121.1863825	-66.830237	12.2629515	126.2896315
-40.555649	36.363781	125.067924	-13.586005	13.798677	124.218956	39.277836	-10.880651	118.059555	39.74712	41.903469	124.426506	39.512478	15.511409	121.2430305	-66.684488	12.085945	127.1948815
-40.374714	35.533398	125.413445	-13.537034	13.756191	124.534561	39.155857	-10.776861	117.975708	39.712051	41.904251	124.423851	39.433954	15.563695	121.1997795	-66.508022	11.948687	127.8693425
-40.347618	34.592163	125.699783	-13.49282	13.767791	124.655975	39.151665	-10.711781	117.692307	39.953915	41.837818	124.14048	39.55279	15.5630185	120.9163935	-66.53843	11.9725635	128.3955565
-40.181595	33.691257	125.855278	-13.418682	13.825947	124.601105	39.066219	-10.606703	117.266151	39.456669	41.975914	123.897102	39.261444	15.6846055	120.5816265	-66.098808	11.9672885	128.6205835
-39.963295	32.833496	125.888779	-13.35934	13.892673	124.447403	38.931526	-10.465264	116.722748	39.314018	42.033108	123.360046	39.122772	15.783922	120.041397	-65.841452	12.001424	128.853409
-39.797958	31.919804	125.815941	-13.261589	13.990185	124.210419	38.858704	-10.385158	116.246964	39.199581	42.107971	122.781227	39.0291425	15.8614065	119.5140955	-65.5523205	12.1189635	128.9067425
-39.346157	30.486696	125.336418	-13.12159	14.150761	123.782005	38.856731	-10.280043	115.75383	39.048031	42.22921	121.850815	38.952381	15.9745835	118.8023225	-65.195561	12.3269385	128.7616875
-38.950523	29.486233	124.726364	-13.060591	14.250186	123.369431	38.830662	-10.225223	115.582291	38.946976	42.293255	121.134567	38.888819	16.034016	118.358429	-65.010001	12.466356	128.380433
-38.831627	28.714418	124.102066	-13.146816	14.370239	122.889915	38.953831	-10.338801	115.416229	38.841366	42.329987	120.358238	38.8975985	15.995593	117.8872335	-65.1912305	12.744885	127.8925965
-38.469162	27.728344	123.07534	-13.080378	14.374336	122.165703	38.965191	-10.337736	115.124596	38.674381	42.37463	119.391296	38.819786	16.018447	117.257946	-64.980542	12.730225	127.07346
-37.930943	26.684931	122.056541	-12.885475	14.278542	121.183144	38.908745	-10.349627	114.603004	38.468712	42.271633	118.239197	38.6887285	15.961003	116.4211005	-64.4596785	12.596081	125.9451875
-37.380997	25.690847	120.932648	-12.996383	14.304278	120.257797	38.760746	-10.375062	113.857498	38.254772	42.098129	116.833702	38.507759	15.8615335	115.3456	-64.500525	12.7470225	125.169994
-36.806278	24.774466	119.872452	-12.941716	14.256623	119.151939	38.608326	-10.420094	113.051666	38.020168	41.935562	115.316521	38.314247	15.757734	114.1840935	-64.197679	12.755512	124.1197845
-35.831249	23.373184	118.245972	-12.780682	14.222078	117.45607	38.310207	-10.478168	111.682037	37.745434	41.740944	113.196304	38.0278205	15.631388	112.4391705	-63.5891845	12.812768	122.4729695
-35.038803	22.471588	117.20623	-12.820411	14.266734	116.398743	38.084324	-10.552588	110.72171	37.540085	41.577019	111.827347	37.8122045	15.5122155	111.2745285	-63.4530265	13.0212525	121.5229575
-34.215824	21.656656	116.179718	-12.810116	14.338295	115.341805	37.870918	-10.607426	109.825752	37.370808	41.472626	110.551407	37.620863	15.4326	110.1885795	-63.241095	13.24399	120.4950305
-33.361446	20.88904	115.102829	-12.751489	14.463989	114.28759	37.642242	-10.60376	108.894218	37.258919	41.452591	109.320297	37.4505805	15.4244155	109.1072575	-62.9535585	13.5035625	119.4679225
-32.381699	20.130888	113.980469	-12.704125	14.638254	113.183022	37.417065	-10.576243	108.121765	37.167789	41.479866	108.106163	37.292427	15.4518115	108.113964	-62.700677	13.8246965	118.25208
-31.34532	19.473951	112.853241	-12.616158	14.831938	112.12001	37.221127	-10.511134	107.288155	37.118214	41.482784	106.930092	37.1696705	15.485825	107.1091235	-62.4019865	14.178051	117.1308965
-30.27227	18.854753	111.714218	-12.519732	15.047012	111.03833	37.031754	-10.487341	106.578316	37.121815	41.505375	105.783821	37.0767845	15.509017	106.1810685	-62.1162485	14.585007	115.8955915
-28.46328	18.013731	109.660172	-12.307724	15.273383	109.265091	36.980114	-10.465974	105.755791	37.232052	41.456257	104.329559	37.106083	15.4951415	105.042675	-61.721531	15.0516245	113.487507
-27.207714	17.483412	108.127594	-12.190165	15.34286	108.022118	37.021214	-10.500742	105.238846	37.381069	41.40276	103.546288	37.2011415	15.451009	104.392567	-61.5814715	15.234711	111.651669
-25.922752	17.017416	106.58535	-12.027347	15.325439	106.689812	37.04797	-10.570303	104.750511	37.540749	41.296299	102.883698	37.2943595	15.362998	103.8171045	-61.3490535	15.28788	109.5625195
-24.530073	16.546278	104.963257	-11.921767	15.313186	105.349434	37.063389	-10.630827	104.146698	37.708683	41.193825	102.362083	37.386036	15.281499	103.2543905	-61.22957	15.344873	107.4444775
-23.090498	16.188808	103.226532	-11.828758	15.303119	103.869858	37.042561	-10.658823	103.544006	37.891071	41.133968	101.998886	37.466816	15.2375725	102.771446	-61.124332	15.3686655	104.96827
-21.792259	15.88063	101.306023	-11.820697	15.333409	102.170326	37.011631	-10.66627	102.991379	38.033669	41.170673	101.789406	37.52265	15.2522015	102.3903925	-61.164044	15.4146165	101.9502595
-20.400307	15.599905	99.038528	-11.917171	15.378554	100.208687	36.913086	-10.576773	102.386177	38.090874	41.273518	101.761314	37.50198	15.3483725	102.0737455	-61.336322	15.4087355	98.3436285
-18.402346	15.297258	95.803253	-12.132517	15.56913	97.161194	36.663036	-10.328199	101.132919	37.883274	41.479267	101.438332	37.273155	15.575534	101.2856255	-61.538189	15.562726	93.0367625
-17.202517	15.187963	94.00666	-12.161192	15.731112	95.366058	36.420395	-10.165687	100.223602	37.690842	41.616512	100.887367	37.0556185	15.7254125	100.5554845	-61.3780025	15.7368115	90.1766315
-15.984499	15.114939	92.728897	-11.952915	15.895954	94.012535	36.394577	-10.02225	99.159668	37.731133	41.717121	100.210571	37.062855	15.8474355	99.6851195	-60.968685	15.9444725	88.3399505
-14.834495	15.123386	91.82402	-11.587275	16.05896	93.010559	36.564102	-9.960864	98.199867	38.019619	41.795643	99.52034	37.2918605	15.9173895	98.8601035	-60.4664105	16.2005305	87.1610145
-14.166725	15.169705	91.076241	-11.149321	16.193014	92.239166	36.799881	-9.929435	97.50386	38.420567	41.822273	98.882263	37.610224	15.946419	98.1930615	-59.908866	16.439609	86.2852705
-14.028538	15.330272	90.366455	-10.736454	16.282051	91.584572	37.10751	-9.912103	96.878815	38.778069	41.818356	98.417961	37.9427895	15.9531265	97.648388	-59.4156975	16.6109755	85.520756
-13.957499	15.4605	89.64888	-10.370557	16.372927	90.95842	37.388458	-9.854488	96.343964	39.067013	41.845825	98.115784	38.2277355	15.9956685	97.229874	-58.9688495	16.7501855	84.686966
-14.192817	15.74803	88.795975	-9.946283	16.572004	90.185974	37.737606	-9.708145	95.617302	39.419163	41.965786	97.681053	38.5783845	16.1288205	96.6491775	-58.4709505	17.0151875	83.7227705
-14.475163	16.007202	88.384491	-9.740473	16.776127	89.867218	37.934521	-9.572756	95.182281	39.595623	42.075603	97.266289	38.765072	16.2514235	96.224285	-58.246018	17.3008305	83.510151
-14.831742	16.201647	88.233803	-9.571684	17.03042	89.759605	38.074005	-9.43784	94.837326	39.789455	42.16695	96.674561	38.93173	16.364555	95.7559435	-58.075098	17.696285	83.7632665
-15.26626	16.483801	88.299416	-9.419708	17.229431	89.813232	38.148636	-9.331385	94.55146	39.994492	42.184162	95.958519	39.071564	16.4263885	95.2549895	-57.91098	18.0324735	84.3714745
-15.799771	16.750246	88.475182	-9.281007	17.35677	89.977165	38.190216	-9.227224	94.253677	40.144981	42.18671	95.284065	39.1675985	16.479743	94.768871	-57.7296125	18.233797	85.185459
-16.413937	17.026978	88.687996	-9.189698	17.404089	90.192833	38.192345	-9.139567	93.907265	40.268623	42.151112	94.74733	39.230484	16.5057725	94.3272975	-57.60988	18.3024055	86.0583685
-17.081261	17.305902	88.846001	-9.090827	17.44376	90.33638	38.213966	-8.992619	93.472168	40.391495	42.095898	94.324242	39.3027305	16.5516395	93.898205	-57.4843845	18.3358805	86.774555
-18.173664	17.818398	88.966316	-8.886888	17.53326	90.376404	38.163761	-8.877208	92.99424	40.468567	42.129681	93.701462	39.316164	16.6262365	93.347851	-57.08994	18.4402835	87.404957
-18.860153	18.14768	89.177818	-8.72033	17.666092	90.458633	38.105305	-8.856401	92.733124	40.537872	42.188644	93.254242	39.3215885	16.6661215	92.993683	-56.7622485	18.6660625	87.923583
-19.54748	18.552942	89.603821	-8.570588	17.829428	90.779678	38.032471	-8.734804	92.489693	40.626328	42.255135	92.948639	39.3293995	16.7601655	92.719166	-56.4705755	18.8986905	88.84019
-20.309166	18.971828	90.304581	-8.473463	17.982195	91.369537	37.90247	-8.544364	92.374542	40.762882	42.25174	92.842384	39.332676	16.853688	92.608463	-56.279602	19.110702	90.130611
-21.094938	19.398651	91.117302	-8.426159	18.114628	92.092415	37.736221	-8.463464	92.466942	40.958179	42.176765	92.810928	39.3472	16.8566505	92.638935	-56.199518	19.3726055	91.545895
-21.836359	19.866014	92.052078	-8.388563	18.194849	92.855972	37.583973	-8.545211	92.725311	41.184425	42.063736	92.718597	39.384199	16.7592625	92.721954	-56.161325	19.6304355	92.98999
-22.514963	20.251808	93.101601	-8.329115	18.142097	93.669472	37.448086	-8.824534	93.071533	41.376637	41.911621	92.541687	39.4123615	16.5435435	92.80661	-56.0705915	19.7406505	94.532334
-23.339888	20.96809	94.806648	-8.22901	17.877617	95.025139	37.2019	-9.242764	93.447891	41.406803	41.568787	92.585701	39.3043515	16.1630115	93.016796	-55.7623715	19.5922225	97.033482
-23.878139	21.479359	96.003487	-8.161025	17.7612	95.953545	36.996944	-9.448062	93.60553	41.433819	41.369591	92.726364	39.2153815	15.9607645	93.165947	-55.5374315	19.5616355	98.741143
-24.384842	22.118015	97.029869	-8.144822	17.69953	96.752815	36.861362	-9.568261	93.704033	41.441883	41.241722	92.902306	39.1516225	15.8367305	93.3031695	-55.4412665	19.5623295	100.2024605
-24.777431	22.745405	97.884232	-8.144141	17.74592	97.350929	36.781181	-9.584934	93.744293	41.384563	41.262524	93.114212	39.082872	15.838795	93.4292525	-55.371154	19.653045	101.2726055
-25.084412	23.422958	98.505714	-8.184741	17.881533	97.801056	36.701565	-9.465924	93.745987	41.279858	41.400562	93.300598	38.9907115	15.967319	93.5232925	-55.3601935	19.795747	102.0788195
-25.290436	24.132473	98.965927	-8.229923	18.097343	98.10688	36.623428	-9.252282	93.697479	41.126762	41.624451	93.478722	38.875095	16.1860845	93.5881005	-55.334941	20.0086015	102.6256595
-25.397305	24.900129	99.295525	-8.265018	18.356861	98.318306	36.542675	-8.973689	93.606003	40.99691	41.924156	93.650238	38.7697925	16.4752335	93.6281205	-55.2998285	20.2384885	103.0084915
-25.330809	26.094591	99.531006	-8.281185	18.741667	98.498375	36.449413	-8.584682	93.442345	40.88047	42.305161	93.907837	38.6649415	16.8602395	93.675091	-55.2273115	20.6230945	103.321659
-25.250439	26.996988	99.652168	-8.222799	18.942911	98.55098	36.391121	-8.378328	93.322128	40.913849	42.449997	94.015381	38.652485	17.0358345	93.6687545	-55.098083	20.8499875	103.4332055
-24.863056	27.729443	99.678482	-8.13491	19.074478	98.586914	36.360146	-8.25298	93.192413	40.980728	42.492157	94.079399	38.670437	17.1195885	93.635906	-54.940257	21.0293675	103.537922
-24.394379	28.501019	99.810654	-7.986688	19.184107	98.666809	36.407223	-8.208237	93.06649	41.102177	42.45557	94.114914	38.7547	17.1236665	93.590702	-54.728076	21.2445475	103.742916
-23.834431	29.178963	99.933609	-7.805374	19.209238	98.779831	36.447113	-8.22735	92.997162	41.230522	42.368538	94.12838	38.8388175	17.070594	93.562771	-54.4495655	21.347882	103.996891
-23.158346	29.837204	99.966965	-7.625574	19.196878	98.867783	36.521927	-8.311467	92.958885	41.386101	42.240456	94.183083	38.954014	16.9644945	93.570984	-54.205162	21.4292615	104.164582
-22.365967	30.509026	99.858704	-7.464493	19.142574	98.864815	36.565704	-8.437099	92.982254	41.534424	42.087425	94.292801	39.050064	16.825163	93.6375275	-53.97905	21.459985	104.0921025
-20.989277	31.394445	99.529823	-7.358087	18.949314	98.759796	36.609596	-8.816458	93.224449	41.829842	41.644726	94.675003	39.219719	16.414134	93.949726	-53.935893	21.484494	103.569866
-20.073553	31.956873	99.290802	-7.408063	18.761629	98.718147	36.572403	-9.198391	93.61792	42.016388	41.263981	95.143494	39.2943955	16.032795	94.380707	-54.1105215	21.490463	103.055587
-18.987625	32.43203	99.054291	-7.532786	18.523956	98.707947	36.515652	-9.647698	94.192184	42.188927	40.872223	95.826332	39.3522895	15.6122625	95.009258	-54.4178615	21.4356495	102.406636
-17.890228	32.895027	98.859367	-7.70355	18.285196	98.766747	36.492043	-10.09665	94.986641	42.387604	40.49826	96.742867	39.4398235	15.200805	95.864754	-54.8469235	21.369587	101.66874
-16.706787	33.343929	98.70871	-7.915797	18.134518	98.887474	36.501305	-10.502708	95.85717	42.527096	40.200291	97.817177	39.5142005	14.8487915	96.8371735	-55.3457945	21.4202445	100.9377745
-15.470751	33.777828	98.602158	-8.155957	18.034904	99.04718	36.564602	-10.878611	96.865776	42.661869	39.992462	98.949173	39.6132355	14.5569255	97.9074745	-55.9251495	21.5128825	100.1868855
-14.169279	34.210251	98.488503	-8.386958	17.964354	99.253014	36.589642	-11.218157	98.078171	42.813721	39.869541	100.060913	39.7016815	14.325692	99.069542	-56.4755975	21.603016	99.436486
-12.267065	34.8078	98.54686	-8.655656	17.871675	99.728546	36.642765	-11.689125	99.935555	43.010433	39.609055	101.418045	39.826599	13.959965	100.6768	-57.137911	21.783385	98.780292
-10.978785	35.190693	98.687057	-8.761759	17.732468	100.114929	36.672615	-12.003849	101.009247	43.133167	39.374653	102.005096	39.902891	13.685402	101.5071715	-57.426409	21.779534	98.7226865
-9.608253	35.570389	98.877655	-8.781238	17.503283	100.481644	36.657009	-12.277469	101.84494	43.262535	39.092804	102.382408	39.959772	13.4076675	102.113674	-57.522248	21.5988985	98.849614
-8.332844	35.919338	99.021919	-8.737614	17.200228	100.792969	36.651638	-12.58827	102.4897	43.418472	38.771202	102.657768	40.035055	13.091466	102.573734	-57.510283	21.30899	99.012204
-6.991011	36.301937	99.137428	-8.664645	16.822912	101.042427	36.692566	-12.972186	102.94899	43.59058	38.444508	102.938858	40.141573	12.736161	102.943924	-57.470863	20.909663	99.14093
-5.624302	36.723782	99.346085	-8.554324	16.44733	101.233818	36.767532	-13.349013	103.152168	43.77227	38.095753	103.272606	40.269901	12.37337	103.212387	-57.378549	20.52129	99.255249
-4.307024	37.168713	99.634895	-8.409144	16.123898	101.38662	36.839016	-13.658423	103.047752	43.975246	37.829567	103.685593	40.407131	12.085572	103.3666725	-57.225419	20.162224	99.4065675
-2.247408	37.986259	100.415871	-8.135043	15.879416	101.577187	36.94619	-13.856246	102.32843	44.419582	37.639122	104.492783	40.682886	11.891438	103.4106065	-56.952972	19.867394	99.7437675
-0.931047	38.656555	101.228775	-7.934447	15.929395	101.648544	37.032917	-13.725606	101.458969	44.725452	37.699841	105.289604	40.8791845	11.9871175	103.3742865	-56.7480785	19.8716725	99.9228015
0.375505	39.309486	102.188194	-7.754843	16.192463	101.668259	37.105705	-13.36755	100.416183	45.012524	37.899487	106.190681	41.0591145	12.2659685	103.303432	-56.5688005	20.1189575	100.033086
1.676705	39.988117	103.22747	-7.604089	16.628439	101.69767	37.145672	-12.750194	99.283424	45.28318	38.252525	107.114708	41.214426	12.7511655	103.199066	-56.422604	20.5057125	100.196274
2.967001	40.625397	104.231216	-7.510438	17.339779	101.775871	37.173698	-11.897202	98.223808	45.465466	38.768951	108.069847	41.319582	13.4358745	103.1468275	-56.340458	21.2436835	100.4049145
4.2116	41.194794	105.132248	-7.47538	18.136198	101.909088	37.174206	-10.934427	97.424667	45.660831	39.289314	108.933151	41.4175185	14.1774435	103.178909	-56.3682785	22.0949525	100.639267
5.407485	41.618084	105.926765	-7.494576	18.960474	102.084755	37.428257	-10.221837	96.791634	45.833511	39.800938	109.845665	41.630884	14.7895505	103.3186495	-56.620036	23.1313975	100.8508605
7.154459	41.988731	106.939636	-7.657243	19.986973	102.313766	37.057095	-8.873373	96.531502	45.946712	40.416149	111.160255	41.5019035	15.771388	103.8458785	-56.8163895	24.202558	100.7816535
8.244234	42.00491	107.423737	-7.77316	20.469643	102.425507	36.982986	-8.284046	96.435005	45.939568	40.745735	111.851761	41.461277	16.2308445	104.143383	-57.007597	24.7084415	100.707631
9.280571	41.790321	107.637489	-7.921018	20.776453	102.560555	36.945713	-7.859806	96.476631	45.8577	41.017799	112.192345	41.4017065	16.5789965	104.334488	-57.2437425	24.9739095	100.786622
10.354625	41.473392	107.666161	-7.993265	20.964151	102.692749	36.990929	-7.580583	96.663528	45.7211	41.277466	112.347427	41.3560145	16.8484415	104.5054775	-57.3425445	25.0798605	100.8800205
11.38751	40.889957	107.571709	-8.016684	20.948656	102.904343	37.067547	-7.562266	97.047577	45.643471	41.401974	112.32724	41.355509	16.919854	104.6874085	-57.388877	24.977458	101.1212775
12.401983	40.167923	107.436119	-7.969446	20.755392	103.202011	37.204735	-7.773956	97.656456	45.633465	41.383152	112.260475	41.4191	16.804598	104.9584655	-57.357992	24.706186	101.4455565
13.396612	39.14917	107.449997	-7.903749	20.475845	103.645172	37.405972	-8.174668	98.538139	45.675159	41.28413	112.294815	41.5405655	16.554731	105.416477	-57.3480635	24.396959	101.873867
14.844725	37.298786	107.532333	-7.849078	19.951052	104.43174	37.889435	-8.965339	100.481346	45.759182	41.105282	112.614204	41.8243085	16.0699715	106.547775	-57.5224645	23.8321325	102.315705
15.662967	35.944618	107.85656	-7.903721	19.621344	105.02758	38.391003	-9.564468	102.282562	45.884495	41.093506	113.263741	42.137749	15.764519	107.7731515	-57.945191	23.478169	102.2820085
16.405964	34.408398	108.551834	-8.068205	19.301876	105.606865	39.008186	-10.191766	104.284439	46.041569	41.149689	114.275146	42.5248775	15.4789615	109.2797925	-58.6612875	23.1247905	101.9339375
17.020462	32.758617	109.492088	-8.298494	19.023046	106.226646	39.607159	-10.695932	106.387421	46.210705	41.223095	115.532234	42.908932	15.2635815	110.9598275	-59.50592	22.7825105	101.4934645
17.483433	31.094275	110.664276	-8.562305	18.768522	106.852737	40.055935	-11.076927	108.579613	46.372868	41.280258	116.859947	43.2144015	15.1016655	112.71978	-60.3390115	22.4353785	100.985694
17.867685	29.284494	111.952522	-8.803047	18.523317	107.535133	40.314571	-11.343379	110.540009	46.47567	41.241119	118.186096	43.3951205	14.94887	114.3630525	-61.0012145	22.097764	100.7072135
18.114132	27.540865	113.203606	-8.909782	18.2759	108.210495	40.36459	-11.46595	112.230431	46.573544	41.190521	119.429352	43.469067	14.8622855	115.8298915	-61.288631	21.6895145	100.5910985
18.310207	24.718061	114.854362	-9.012708	18.056328	109.346786	40.417679	-11.624992	114.299789	46.748699	40.993343	120.970116	43.583189	14.6841755	117.6349525	-61.608605	21.4284805	101.0586195
18.275131	22.957432	115.724983	-9.006894	18.009306	110.120049	40.558891	-11.665361	115.375305	46.900295	40.9263	121.723602	43.729593	14.6304695	118.5494535	-61.743381	21.3881425	101.6906445
18.120541	21.104128	116.430367	-8.958897	18.019093	110.913239	40.691475	-11.62805	116.228104	47.460167	40.751022	122.096512	44.075821	14.561486	119.162308	-61.993615	21.4767	102.66417
17.853107	19.276255	116.925224	-8.904295	18.020409	111.712898	40.820358	-11.540528	116.906044	47.591953	40.783314	122.496964	44.2061555	14.621393	119.701504	-62.0147455	21.419425	103.724292
17.37911	17.487095	117.382156	-8.868801	18.086714	112.525429	40.948357	-11.434164	117.39595	47.711807	40.839474	122.713066	44.330082	14.702655	120.054508	-62.067684	21.470773	104.99635
16.788193	15.689518	117.672646	-8.816285	18.140114	113.263344	41.046944	-11.300696	117.763138	47.796532	40.908546	122.851471	44.421738	14.803925	120.3073045	-62.054308	21.476303	106.2193835
16.040493	13.90961	117.911064	-8.761955	18.18886	113.967087	41.152851	-11.228518	117.976631	47.875507	40.95459	122.959518	44.514179	14.863036	120.4680745	-62.038089	21.514684	107.4660995
14.714834	11.235811	118.050179	-8.69033	18.235203	114.772797	41.289608	-11.087529	118.135818	47.977634	41.044441	123.176109	44.633621	14.978456	120.6559635	-62.014281	21.49195	108.8896305
13.642712	9.444593	118.023598	-8.642185	18.262899	115.163681	41.384781	-11.03561	118.11277	48.005856	41.106655	123.280594	44.6953185	15.0355225	120.696682	-61.9796885	21.4902755	109.63068
12.498427	7.67519	117.830971	-8.573848	18.328279	115.41877	41.449253	-10.919821	117.971466	48.033394	41.220913	123.248116	44.7413235	15.150546	120.609791	-61.8890195	21.506012	110.227749
11.213627	5.887223	117.523483	-8.544554	18.408886	115.607368	41.522007	-10.816763	117.693504	48.021362	41.271503	123.076591	44.7716845	15.22737	120.3850475	-61.8607925	21.590402	110.8296885
9.858487	4.156245	117.087761	-8.47194	18.493731	115.669479	41.58865	-10.636685	117.365059	47.989578	41.417427	122.758522	44.789114	15.390371	120.0617905	-61.732994	21.597091	111.2771675
8.333789	2.400363	116.667831	-8.390446	18.616943	115.605965	41.645081	-10.443192	116.997704	47.905075	41.524948	122.236336	44.775078	15.540878	119.61702	-61.55597	21.693008	111.59491
6.786889	0.711182	116.181984	-8.322617	18.746023	115.464256	41.735874	-10.226048	116.681503	47.772579	41.622456	121.575508	44.7542265	15.698204	119.1285055	-61.3994605	21.793842	111.8000065
4.207081	-1.914123	115.615204	-8.175891	18.883158	115.080223	41.827015	-9.92565	116.270271	47.110603	41.984615	120.344688	44.468809	16.0294825	118.3074795	-60.820591	21.7368335	111.8529665
2.373451	-3.56574	115.521576	-8.05877	18.96051	114.761864	41.870571	-9.755134	116.061829	46.89024	42.054363	119.130478	44.3804055	16.1496145	117.5961535	-60.4979455	21.7714055	111.9275745
0.443803	-5.169707	115.629044	-7.927218	18.970285	114.441505	41.945053	-9.661329	116.013626	46.594547	42.130543	117.600098	44.2698	16.234607	116.806862	-60.124236	21.705963	112.076148
-1.57271	-6.716961	116.149178	-7.81241	18.976576	114.142838	42.017509	-9.577531	116.035629	46.22678	42.127369	115.786705	44.1221445	16.274919	115.911167	-59.7469645	21.678233	112.374509
-3.598497	-8.113933	117.023155	-7.667832	18.878654	113.929855	42.087296	-9.579052	116.205582	45.790359	41.89658	113.698792	43.9388275	16.158764	114.952187	-59.2744915	21.598544	112.907523
-5.623193	-9.374937	118.033752	-7.518608	18.638351	113.73053	42.112751	-9.741566	116.533981	45.443882	41.447891	111.585907	43.7783165	15.8531625	114.059944	-58.8155325	21.4235395	113.401116
-7.789834	-10.513088	118.815125	-7.391654	18.170053	113.437119	42.104763	-10.021463	116.712639	45.167522	40.868088	109.993912	43.6361425	15.4233125	113.3532755	-58.4194505	20.9167935	113.5209625
-10.837114	-12.114134	118.932449	-7.264445	17.278091	112.871101	42.024467	-10.722863	116.401382	44.917656	40.063877	108.27681	43.4710615	14.670507	112.339096	-57.9999515	19.885675	113.403106
-12.911479	-13.016534	118.680237	-7.175436	16.837866	112.359451	41.91486	-11.094766	115.724968	44.722816	39.592697	107.018135	43.318838	14.2489655	111.3715515	-57.66971	19.4267665	113.3473505
-14.922483	-13.649538	118.347336	-7.077739	16.534191	111.827179	41.832756	-11.347505	114.716545	44.505013	39.137634	105.675385	43.1688845	13.8950645	110.195965	-57.3243625	19.1733175	113.458393
-16.926043	-14.04493	117.997444	-6.888335	16.370428	111.31002	41.791374	-11.534342	113.725487	44.336967	38.790791	104.316963	43.0641705	13.6282245	109.021225	-56.8408405	19.1126315	113.598815
-18.841858	-14.198009	117.687119	-6.663436	16.285662	110.789803	41.703831	-11.624477	112.665573	44.223724	38.536301	103.036819	42.9637775	13.455912	107.851196	-56.2906495	19.115412	113.72841
-20.68413	-14.139289	117.218018	-6.42213	16.157454	110.265709	41.635685	-11.725793	111.529686	44.150826	38.371128	102.03537	42.8932555	13.3226675	106.782528	-55.7375155	18.9922405	113.74889
-22.43684	-13.982733	116.581902	-6.230076	16.017954	109.739029	41.61108	-11.829539	110.441879	44.138638	38.30571	101.212921	42.874859	13.2380855	105.8274	-55.335011	18.7978225	113.650658
-25.009823	-13.293867	115.609764	-6.066473	15.896315	108.875572	41.449345	-11.78811	108.726326	43.967773	38.282749	100.143852	42.708559	13.2473195	104.435089	-54.841505	18.5453105	113.316055
-26.551607	-12.594287	115.053749	-6.041305	15.945021	108.355331	41.283169	-11.71286	107.85025	43.82169	38.312061	99.488747	42.5524295	13.2996005	103.6694985	-54.6350395	18.5904415	113.0411635
-28.037346	-11.603927	114.612915	-6.076256	16.067663	107.906029	41.069977	-11.543857	107.180717	43.662109	38.399281	98.843933	42.366043	13.427712	103.012325	-54.518555	18.707614	112.799733
-29.373402	-10.478501	114.215019	-6.134411	16.198936	107.503418	40.868977	-11.364468	106.542648	43.46489	38.49765	98.323189	42.1669335	13.566591	102.4329185	-54.4357555	18.831281	112.5739175
-30.636225	-9.201978	113.813972	-6.217862	16.297209	107.16993	40.715706	-11.234537	106.149757	43.276405	38.571228	97.87178	41.9960555	13.6683455	102.0107685	-54.4317795	18.9260725	112.3290915
-31.767801	-7.737657	113.460907	-6.295619	16.375286	106.892456	40.512516	-11.111326	105.735825	43.144928	38.629833	97.445274	41.828722	13.7592535	101.5905495	-54.41996	18.9913185	112.1943625
-32.693558	-6.109436	113.202393	-6.363718	16.410923	106.676933	40.32423	-11.060257	105.259117	42.990147	38.625374	97.025505	41.6571885	13.7825585	101.142311	-54.3846245	19.0392875	112.211555
-33.857998	-3.463609	112.607697	-6.392879	16.389017	106.380669	40.097183	-11.038311	104.572281	42.797298	38.597946	96.477859	41.4472405	13.7798175	100.52507	-54.2329985	18.9982165	112.236268
-34.480511	-1.555683	112.065033	-6.376873	16.363388	106.098083	40.020447	-11.002417	103.951347	42.744289	38.633308	96.152237	41.382368	13.8154455	100.051792	-54.136114	18.9113305	112.144374
-34.937557	0.496049	111.373505	-6.342375	16.352726	105.747116	39.954361	-10.931149	103.184471	42.658798	38.74258	95.795647	41.3065795	13.9057155	99.490059	-53.9913295	18.7997365	112.004173
-35.229675	2.631296	110.604012	-6.329797	16.43383	105.327347	39.892063	-10.733431	102.321602	42.570259	38.92305	95.450401	41.231161	14.0948095	98.8860015	-53.890755	18.7728505	111.7686925
-35.426498	4.954376	109.770218	-6.373312	16.570803	104.884888	39.794678	-10.46626	101.380157	42.434807	39.220367	95.160187	41.1147425	14.3770535	98.270172	-53.8613665	18.7645525	111.499604
-35.519997	7.370474	108.873955	-6.498934	16.812769	104.421425	39.565361	-10.107836	100.458839	42.26683	39.594261	94.966545	40.9160955	14.7432125	97.712692	-53.9139635	18.8823255	111.130158
-35.476337	9.883583	107.832863	-6.719676	17.072088	103.884552	39.312744	-9.681393	99.551537	42.048626	40.075214	94.949867	40.680685	15.1969105	97.250702	-54.120037	18.9472655	110.518402
-35.330196	13.685759	105.652252	-7.218365	17.358477	102.733185	38.983421	-9.003937	98.038818	41.659847	40.920956	95.472183	40.321634	15.9585095	96.7555005	-54.758364	18.7584445	108.7108695
-35.102879	16.19854	104.104599	-7.561836	17.546528	101.78791	38.770058	-8.407642	96.778404	41.368137	41.620888	96.140213	40.0690975	16.606623	96.4593085	-55.1927695	18.486433	107.1165115
-34.717335	18.816366	103.121475	-7.785553	17.907797	101.09465	38.634056	-7.631437	95.53521	41.166775	42.396969	96.726105	39.9004155	17.382766	96.1306575	-55.4715215	18.432828	106.0586425
-34.049835	21.464378	102.729103	-7.843665	18.46072	100.817642	38.63932	-6.8452	94.70063	41.075493	43.169113	97.264572	39.8574065	18.1619565	95.982601	-55.5447365	18.7594835	105.652683
-33.274021	24.113148	102.642212	-7.780789	19.111023	100.783554	38.839088	-6.057953	94.305519	41.121929	43.9268	98.041649	39.9805085	18.9344235	96.173584	-55.5420865	19.2876225	105.393524
-32.306572	26.714346	102.782928	-7.698893	19.70577	100.88369	39.14782	-5.296528	94.194145	41.300209	44.652142	98.9916	40.2240145	19.677807	96.5928725	-55.6218005	19.733733	105.1745075
-31.237162	29.200638	103.213326	-7.605506	20.286173	101.153824	39.429226	-4.673085	94.213715	41.445133	45.302494	99.906937	40.4371795	20.3147045	97.060326	-55.6481915	20.2576415	105.247322
-29.440836	32.707848	104.416321	-7.455615	21.079805	101.903709	39.620461	-3.769379	94.319855	41.646091	46.142197	101.047501	40.633276	21.186409	97.683678	-55.544506	20.973201	106.12374
-28.10891	34.900661	105.353653	-7.416137	21.520075	102.53466	39.671242	-3.282123	94.464371	42.132439	46.461143	101.55146	40.9018405	21.58951	98.0079155	-55.7341145	21.45064	107.0614045
-26.790297	36.999393	106.282135	-7.428291	21.920404	103.20208	39.692162	-2.944745	94.736526	42.166847	46.855427	102.25946	40.9295045	21.955341	98.497993	-55.7860865	21.885467	107.906167
-25.306162	38.9561	106.997368	-7.497235	22.301723	103.786179	39.667397	-2.699402	95.155441	42.235741	47.179249	102.971077	40.951569	22.2399235	99.063259	-55.946039	22.3635225	108.509099
-23.788517	40.891613	107.515678	-7.609756	22.625637	104.282227	39.62413	-2.536753	95.645119	42.326038	47.451168	103.692566	40.975084	22.4572075	99.6688425	-56.194596	22.7940665	108.8956115
-22.119396	42.617878	108.005951	-7.676868	22.854841	104.74881	39.574837	-2.502868	96.201721	42.423256	47.551514	104.433426	40.9990465	22.524323	100.3175735	-56.3527825	23.185359	109.1800465
-20.397667	44.209843	108.489815	-7.689872	22.952419	105.204079	39.551193	-2.488409	96.739731	42.60009	47.569519	105.267975	41.0756415	22.540555	101.003853	-56.4553855	23.364283	109.404305
-17.688519	46.338799	109.238693	-7.723819	22.997282	105.899414	39.629845	-2.595562	97.81517	42.965862	47.463371	106.622574	41.2978535	22.4339045	102.218872	-56.7454915	23.5606595	109.579956
-15.7012	47.552692	109.620987	-7.77567	23.014923	106.400047	39.782776	-2.817785	98.822479	43.229927	47.401817	107.7034	41.5063515	22.292016	103.2629395	-57.0576915	23.73783	109.5371545
-13.766773	48.694744	110.101509	-7.902669	23.068838	106.959976	39.954643	-2.97536	99.953903	43.449577	47.349712	108.857346	41.70211	22.187176	104.4056245	-57.507448	23.9505	109.5143275
-11.778698	49.695869	110.634338	-8.038189	23.141838	107.563042	40.131344	-3.088663	101.114807	43.636337	47.314186	110.026459	41.8838405	22.1127615	105.570633	-57.9602185	24.1709145	109.555451
-9.751534	50.603039	111.268806	-8.24335	23.19985	108.216179	40.256432	-3.198708	102.279869	43.386627	47.465607	111.461151	41.8215295	22.1334495	106.87051	-58.3082295	24.2662505	109.561848
-7.7365	51.336174	112.033165	-8.438869	23.245663	108.846756	40.401722	-3.357029	103.33947	43.992496	47.324871	112.582413	42.197109	21.983921	107.9609415	-59.074847	24.507405	109.7325705
-5.647613	51.997463	112.828865	-8.625754	23.299425	109.453896	40.572964	-3.481389	104.319969	44.183559	47.366257	113.855659	42.3782615	21.942434	109.087814	-59.6297695	24.656416	109.819978
-2.580751	52.719952	114.142479	-8.84933	23.331503	110.264503	40.784752	-3.647261	105.493423	44.06929	47.530704	115.907875	42.427021	21.9417215	110.700649	-60.125681	24.7212845	109.828357
-0.533576	52.980621	115.037224	-8.969521	23.36825	110.68866	40.924606	-3.711951	106.159744	44.284855	47.536827	117.198601	42.6047305	21.912438	111.6791725	-60.5437725	24.824062	109.6981475
1.519548	53.16143	116.101837	-9.060903	23.416334	111.066727	41.406723	-3.855746	106.474518	44.466835	47.523228	118.536797	42.936779	21.833741	112.5056575	-61.058585	24.998927	109.6277965
3.515245	53.134029	117.260994	-9.149155	23.546171	111.536751	41.230904	-3.574967	107.005119	44.635197	47.545071	119.868835	42.9330505	21.985052	113.436977	-61.2313605	25.10729	109.636525
5.877529	52.831757	118.349922	-9.208395	23.732077	112.203751	41.548073	-3.474785	107.329391	45.261585	47.510242	121.061447	43.404829	22.0177285	114.195419	-61.821619	25.4464255	110.212083
7.751904	52.479683	119.772171	-9.296287	23.954535	112.923416	42.142254	-3.396031	107.6903	45.42519	47.620735	122.596573	43.783722	22.112352	115.1434365	-62.376296	25.796718	110.7033955
9.52055	51.93486	121.309593	-9.430685	24.208185	113.730331	41.97464	-3.26015	108.526848	45.021057	47.834396	124.494461	43.4978485	22.287123	116.5106545	-62.3592185	26.129247	110.9500075
12.021087	50.717819	123.691986	-9.587059	24.527185	115.085007	42.193336	-3.188492	110.070457	45.084381	47.880459	127.204086	43.6388585	22.3459835	118.6372715	-62.8129765	26.7083865	111.5327425
13.573173	49.615753	125.263428	-9.711974	24.728203	116.137383	42.436974	-3.221444	111.030075	45.063972	47.934986	129.030518	43.750473	22.356771	120.0302965	-63.174421	27.099635	112.2444695
15.040615	48.339729	126.688293	-9.833869	24.866968	117.249283	42.686062	-3.409263	112.030777	45.590118	47.755234	130.442627	44.13809	22.1729855	121.236702	-63.805828	27.5609505	113.261864
16.429373	46.897411	127.831177	-9.962475	24.968828	118.266853	42.904167	-3.575084	113.106628	45.494396	47.791653	131.861542	44.1992815	22.1082845	122.484085	-64.1242315	27.8293715	114.049621
17.755957	45.36478	128.592499	-10.076257	25.069916	119.174492	43.102654	-3.737224	114.235535	45.385273	47.850498	132.954987	44.2439635	22.056637	123.595261	-64.3964775	28.083195	114.753723
19.065588	43.693356	129.010712	-10.164511	25.199339	120.004929	43.245201	-3.908712	115.451012	45.315258	47.997246	133.733536	44.2802295	22.044267	124.592274	-64.6092515	28.354411	115.417584
20.262796	41.880306	129.158539	-10.168404	25.169832	120.748672	43.399319	-4.15849	116.732964	45.297756	48.117996	134.209473	44.3485375	21.979753	125.4712185	-64.6853455	28.359911	116.0261255
21.930214	38.730709	129.238098	-9.675529	24.670494	121.589432	43.647419	-4.811112	118.907211	45.384392	48.173843	134.563599	44.5159055	21.6813655	126.735405	-63.8669635	27.6596225	116.443459
22.890047	36.388931	129.423035	-9.628935	24.316374	122.309288	43.832115	-5.403291	120.582153	45.501266	48.058163	134.727722	44.6666905	21.327436	127.6549375	-63.9245605	27.305312	116.9636385
23.673828	33.837032	129.734665	-9.547908	23.905479	123.029282	43.960285	-6.021472	122.382607	45.589645	47.819935	134.874802	44.774965	20.8992315	128.6287045	-63.870781	26.9117265	117.4298595
24.328699	31.172689	130.148453	-9.499205	23.479021	123.733902	44.03907	-6.621838	124.300781	45.649605	47.507935	135.102982	44.8443375	20.4430485	129.7018815	-63.8427475	26.5149935	117.7659225
24.774994	28.382544	130.77002	-9.855307	23.32033	124.757217	44.307384	-7.351159	126.252136	45.709045	47.198124	135.595291	45.0082145	19.9234825	130.9237135	-64.7188285	26.7171775	118.5907205
25.003294	25.514585	131.760818	-9.424492	22.762789	125.479111	44.21814	-8.016327	128.61615	45.831886	46.837906	136.164566	45.025013	19.4107895	132.390358	-63.873997	26.1147885	118.567864
25.161573	22.709749	132.919495	-9.474156	22.50581	126.466942	43.992104	-8.481435	131.150482	45.924931	46.57222	137.015015	44.9585175	19.0453925	134.0827485	-63.9068295	25.9662275	118.8511355
24.693707	18.264914	135.115509	-9.559365	22.30512	128.102417	43.646965	-8.955323	134.974686	45.992233	46.189987	138.267639	44.819599	18.617332	136.6211625	-63.938329	25.992908	119.5836715
24.255264	15.375607	136.592026	-9.46487	22.087479	129.184906	43.355892	-9.046774	137.479767	46.137001	46.064713	139.018234	44.7464465	18.5089695	138.2490005	-63.6761865	25.6659885	120.1208115
23.639641	12.589632	138.065094	-9.351831	21.909964	130.274551	43.424076	-9.133018	139.792328	46.322258	45.969547	139.528275	44.873167	18.4182645	139.6603015	-63.576829	25.4016635	120.8888005
22.817873	9.861005	139.38266	-9.211555	21.722292	131.321243	43.433044	-9.085134	141.803864	46.532955	45.879097	139.867584	44.9829995	18.3969815	140.835724	-63.4061095	25.0476025	121.806762
21.895832	7.195896	140.572464	-9.028605	21.638113	132.281509	43.471756	-9.014561	143.448853	46.705727	45.78001	140.036804	45.0887415	18.3827245	141.7428285	-63.1459515	24.8935015	122.8201895
20.840509	4.659228	141.51413	-8.977578	21.393772	133.084457	43.554703	-8.845045	144.681595	46.874573	45.766594	140.101181	45.214638	18.4607745	142.391388	-63.169794	24.3267695	123.777526
19.592556	2.220023	142.225021	-8.839282	21.294256	133.713409	43.719055	-8.683761	145.473236	47.058811	45.859699	140.085526	45.388933	18.587969	142.779381	-63.067497	24.000543	124.647437
17.603926	-1.238285	142.761703	-8.892148	21.394169	134.418442	44.007278	-8.482076	146.080521	47.234184	45.906685	139.729111	45.620731	18.7123045	142.904816	-63.405027	24.0760335	125.932068
16.121435	-3.434895	142.867172	-8.505793	21.259298	134.535385	44.202644	-8.402345	146.145859	47.330345	45.893471	139.399109	45.7664945	18.745563	142.772484	-62.7780805	23.773033	126.298286
14.494864	-5.478517	142.881241	-8.427698	21.201302	134.738617	44.242413	-8.414306	146.067459	47.388451	45.770515	138.967377	45.815432	18.6781045	142.517418	-62.670828	23.7244995	126.959816
12.882285	-7.280265	142.822311	-8.757467	21.265633	135.060562	44.180511	-8.419271	145.921494	47.354431	45.697792	138.555786	45.767471	18.6392605	142.23864	-63.282405	23.8920055	127.882484
10.678772	-9.247043	142.904648	-8.690846	21.080429	135.157318	44.123959	-8.451549	145.699615	47.210987	45.692024	138.129013	45.667473	18.6202375	141.914314	-63.049165	23.5406205	128.400322
8.568292	-10.853991	142.893082	-8.843564	20.930473	135.272705	44.110878	-8.566873	145.296722	47.070679	45.752167	137.560684	45.5907785	18.592647	141.428703	-63.2779065	23.268299	129.116707
6.327772	-12.310008	142.89122	-9.07067	20.86797	135.309662	44.034565	-8.756176	144.610245	46.931877	45.712513	136.653717	45.483221	18.4781685	140.631981	-63.624561	23.2577715	129.987343
2.890981	-14.223581	142.525665	-9.304274	20.676365	134.879608	43.852276	-9.232152	142.915588	46.712257	45.473255	134.484634	45.2822665	18.1205515	138.700111	-63.8908145	23.2321785	131.059105
0.534089	-15.281706	141.932449	-9.406331	20.501499	134.172424	43.717098	-9.613798	141.257355	46.689449	45.097057	132.319153	45.2032735	17.7416295	136.788254	-64.0159355	23.2613685	131.556594
-1.883529	-16.244516	141.072983	-9.486207	20.292463	133.122391	43.508327	-10.004635	139.177383	46.437679	44.546448	129.982086	44.973003	17.2709065	134.5797345	-63.945417	23.3140195	131.6650475
-4.331499	-17.069918	139.845093	-9.545534	19.968908	131.67421	43.377289	-10.368032	136.851257	46.25901	43.983181	127.15136	44.8181495	16.8075745	132.0013085	-63.9092175	23.1302415	131.3471115
-6.691903	-17.839401	138.298355	-9.491268	19.572989	129.86824	43.244091	-10.748163	134.336227	46.008701	43.389374	124.315964	44.626396	16.3206055	129.3260955	-63.608932	22.8253725	130.4103845
-8.988417	-18.444229	136.378571	-9.388006	19.275036	127.88092	42.989227	-11.009669	131.751556	45.768784	42.678078	121.556984	44.3790055	15.8342045	126.65427	-63.1550175	22.7158675	129.10757
-11.259609	-18.954224	134.219711	-9.681762	18.893009	125.918022	42.714466	-11.42703	129.312012	45.622082	41.934631	118.87841	44.168274	15.2538005	124.095211	-63.531798	22.5322175	127.740833
-14.588345	-19.249321	131.12262	-9.577989	18.200388	122.928978	42.209286	-12.164714	126.337112	45.454441	40.954651	115.790352	43.8318635	14.3949685	121.063732	-62.9878415	22.0058075	124.794224
-16.85961	-19.076084	129.442963	-9.633053	17.81513	121.170029	41.881054	-12.650569	124.959457	45.47179	40.454208	114.080276	43.676422	13.9018195	119.5198665	-62.942528	21.7284405	122.8201915
-19.054008	-18.613731	128.065613	-9.774764	17.555901	119.551804	41.579227	-13.036482	123.80307	45.314766	40.011345	112.655762	43.4469965	13.4874315	118.229416	-62.9965245	21.6243705	120.874192
-21.202415	-17.868727	126.845406	-9.984179	17.37488	118.051697	41.265125	-13.243323	122.994545	45.14962	39.604652	111.094025	43.2073725	13.1806645	117.044285	-63.1757305	21.5690955	119.059109
-23.233616	-17.006947	125.575508	-10.159364	17.214449	116.62339	41.107342	-13.37121	122.119507	44.907249	39.372272	109.700798	43.0072955	13.000531	115.9101525	-63.3260235	21.428367	117.3366275
-25.157982	-15.959364	124.216103	-10.2655	16.937162	115.336243	40.969421	-13.484496	121.243523	44.651287	38.981346	108.411316	42.810354	12.748425	114.8274195	-63.341354	21.125899	115.8450665
-26.818907	-14.744595	122.732857	-10.314576	16.63653	114.216568	40.845753	-13.687545	120.387177	44.39056	38.567577	107.123276	42.6181565	12.440016	113.7552265	-63.2473085	20.833044	114.6779095
-29.529249	-12.422635	121.390533	-10.372498	16.184078	113.128487	40.569504	-14.170077	119.00296	44.189735	37.936047	105.526443	42.3796195	11.882985	112.2647015	-63.1246155	20.485171	113.9922725
-31.22139	-10.486206	120.794724	-10.370781	15.91263	112.782356	40.365589	-14.55759	118.124046	44.059177	37.280537	104.389893	42.212383	11.3614735	111.2569695	-62.953945	20.4637865	114.3077425
-32.759392	-8.294062	120.406654	-10.296783	15.702796	112.574913	40.238667	-14.852476	117.124893	43.809803	36.789207	103.359734	42.024235	10.9683655	110.2423135	-62.617801	20.4372265	114.9075125
-34.149723	-5.862948	119.998978	-10.205952	15.469151	112.513458	40.181404	-15.096119	116.093376	43.666058	36.401482	102.457848	41.923731	10.6526815	109.275612	-62.335635	20.2856205	115.751304
-35.510864	-3.309781	119.448761	-10.048529	15.304618	112.449348	40.214024	-15.238439	115.061508	43.625172	36.150681	101.717964	41.919598	10.456121	108.389736	-62.016656	20.153115	116.50896
-36.714474	-0.635669	118.557968	-9.837327	15.134364	112.194931	40.291119	-15.306141	113.885902	43.493549	36.157505	101.386955	41.892334	10.425682	107.6364285	-61.566988	19.843046	116.7534335
-37.900326	2.150414	117.271004	-9.672221	14.941125	111.789551	40.341808	-15.264113	112.616196	43.520374	36.342819	101.304352	41.931091	10.539353	106.960274	-61.275533	19.342897	116.618828
-39.520187	6.613735	115.089951	-9.592352	14.880144	110.957024	40.250813	-14.984372	110.362221	43.184559	36.711395	102.170265	41.717686	10.8635115	106.266243	-60.90239	18.8967765	115.647805
-40.445587	9.840465	114.038086	-9.696947	15.121992	110.515701	39.944248	-14.475892	108.626976	43.034058	37.449551	102.740768	41.489153	11.4868295	105.683872	-60.883047	18.7571545	115.34753
-41.189827	13.340974	113.595032	-9.862534	15.617651	110.298088	39.550362	-13.64398	106.770691	42.763988	38.184418	103.231094	41.157175	12.270219	105.0008925	-60.882243	18.965083	115.5952835
-41.833099	16.994179	113.759003	-10.102589	16.319103	110.278343	39.020695	-12.527129	104.952003	42.407673	39.106178	103.687225	40.714184	13.2895245	104.319614	-60.919362	19.3486815	116.237072
-42.194576	20.708462	114.386841	-10.232596	17.144955	110.44828	38.540611	-11.260005	103.343689	41.943043	40.030037	104.130623	40.241827	14.385016	103.737156	-60.707019	19.904894	117.159404
-42.378284	24.361547	115.324112	-10.292188	17.954399	110.751221	38.19735	-9.916478	101.985321	41.871464	41.325394	104.329002	40.034407	15.704458	103.1571615	-60.618783	20.20434	118.3452805
-42.381413	27.970776	116.446014	-10.16175	18.60014	111.19368	37.963409	-8.730444	100.953697	41.60815	42.109421	104.783073	39.7857795	16.6894885	102.868385	-60.1092795	20.5107915	119.518975
-41.973713	33.148899	118.173515	-9.782813	19.26911	111.90448	37.776302	-7.588398	100.265144	41.045074	43.208088	105.878426	39.410688	17.809845	103.071785	-58.976314	20.728375	120.737175
-41.511112	36.487843	119.190346	-9.518635	19.531471	112.311279	37.811199	-6.980603	99.913002	41.172829	43.720604	106.535492	39.492014	18.3700005	103.224247	-58.529284	20.6929415	121.398311
-40.932808	39.73671	119.961357	-9.277749	19.749937	112.579643	37.86533	-6.746581	99.668152	41.73296	43.951843	106.894196	39.799145	18.602631	103.281174	-58.354643	20.897243	121.878112
-40.207462	42.87751	120.545303	-9.14889	19.829218	112.702408	37.952682	-6.577769	99.549744	41.417301	44.356483	107.492241	39.6849915	18.889357	103.5209925	-57.9827715	20.769079	121.8838235
-38.970177	45.582649	120.929466	-9.172074	19.810963	112.679138	37.974728	-6.656461	99.662247	41.475471	44.583805	107.832191	39.7250995	18.963672	103.747219	-58.0692475	20.658254	121.611057
-38.359325	48.154457	120.8004	-9.379576	19.785807	112.614807	37.927773	-6.879842	99.974358	41.558857	44.737549	108.195511	39.743315	18.9288535	104.0849345	-58.502467	20.6427605	121.1446795
-36.099285	47.884621	120.083069	-9.738585	19.717381	112.66098	37.782383	-7.157325	100.588478	41.618954	44.893124	108.627007	39.7006685	18.8678995	104.6077425	-59.1778385	20.5668625	120.7142175
-33.590446	48.729584	119.562935	-10.502605	19.553804	112.999809	37.486156	-7.856043	101.788284	42.046829	45.041615	109.466805	39.7664925	18.592786	105.6275445	-60.7717025	20.514822	120.3720735
-31.787592	49.216087	119.594322	-10.916392	19.404367	113.527748	37.41608	-8.440038	102.640388	42.067223	45.257816	110.36689	39.7416515	18.408889	106.503639	-61.5744355	20.399845	120.551857
-29.666719	49.291645	119.859123	-11.147021	19.229137	114.27375	37.620224	-9.010093	103.616806	42.199135	45.431557	111.458458	39.9096795	18.210732	107.537632	-62.2037215	20.247542	121.009868
-27.296486	49.330837	120.162704	-11.239451	19.065548	115.260818	38.062035	-9.629616	104.685974	42.018829	45.766987	112.983498	40.040432	18.0686855	108.834736	-62.519334	20.0624105	121.6869
-24.870863	49.111191	120.780602	-11.32715	18.932861	116.407631	38.417427	-9.926955	105.929276	42.17342	45.912014	114.396439	40.2954235	17.9925295	110.1628575	-62.9497235	19.8731925	122.6524045
-22.448832	48.835075	121.324135	-11.531546	18.768784	117.583656	38.586792	-9.970173	107.515701	42.209564	46.041161	115.872147	40.398178	18.035494	111.693924	-63.46127	19.502074	123.473388
-19.987064	48.445011	121.999969	-11.819465	18.576519	118.719467	38.656483	-9.965561	109.331985	42.123058	45.986603	117.368675	40.3897705	18.010521	113.35033	-64.0287005	19.142517	124.088604
-16.2794	47.533882	123.004707	-12.327611	18.176327	120.229004	38.612537	-9.882059	112.115273	41.943932	45.572762	119.300903	40.2782345	17.8453515	115.708088	-64.9334565	18.5073025	124.74992
-13.735848	46.783478	123.549942	-12.377265	17.816185	121.046188	38.75267	-10.027343	113.847649	41.903816	45.174156	120.420624	40.328243	17.5734065	117.1341365	-65.082773	18.0589635	124.9582395
-11.244898	46.002693	123.974716	-12.56007	17.677929	121.93512	39.062222	-10.120428	115.520035	42.455803	44.620846	121.314384	40.7590125	17.250209	118.4172095	-65.8791525	18.105649	125.4530305
-8.723237	45.120651	124.443687	-12.396408	17.419744	122.654404	39.42794	-10.128101	117.202774	42.602943	44.121994	122.385849	41.0154415	16.9969465	119.7943115	-65.8082575	17.8425415	125.5144965
-6.037905	44.033768	125.019028	-12.366967	17.24029	123.491982	39.903301	-10.126019	118.781456	42.69907	43.584427	123.570084	41.3011855	16.729204	121.17577	-66.0351195	17.751376	125.808194
-3.648898	42.956413	125.903465	-12.264031	16.89292	124.397217	40.442211	-10.191503	120.270172	42.51218	43.279411	125.081039	41.4771955	16.543954	122.6756055	-66.0052575	17.241886	126.1188285
-1.151568	41.672569	127.103195	-12.093229	16.368303	125.337585	41.032143	-10.47582	121.761894	42.893471	42.820774	126.524506	41.962807	16.172477	124.1432	-66.149265	16.564129	126.53197
2.637558	39.498119	129.061646	-11.390037	15.287696	126.4907	41.92075	-11.23955	124.285889	43.538116	42.10146	129.091827	42.729433	15.430955	126.688858	-65.509507	15.144437	126.292542
5.002396	38.022469	130.480453	-11.230252	14.806639	127.267288	42.106743	-11.484027	125.631508	43.759274	41.622154	130.791992	42.9330085	15.0690635	128.21175	-65.3935125	14.5442145	126.322826
7.134317	36.50948	131.857086	-11.238811	14.474234	127.958427	42.110809	-11.798489	127.256943	42.723701	41.675758	133.080292	42.417255	14.9386345	130.1686175	-64.894877	14.0098335	125.7482365
8.960821	34.951393	133.265762	-11.425283	14.280748	128.714874	41.823395	-11.990494	129.052597	NaN	NaN	NaN	NaN	NaN	NaN	NaN	NaN	NaN
10.636658	33.407444	134.732895	-11.81881	14.317508	129.591644	41.659111	-12.29195	130.938324	NaN	NaN	NaN	NaN	NaN	NaN	NaN	NaN	NaN
12.074121	31.80694	136.246674	-12.317373	14.378971	130.656128	41.165722	-12.285912	133.092072	NaN	NaN	NaN	NaN	NaN	NaN	NaN	NaN	NaN
13.187573	30.189875	138.136139	-12.90382	14.474088	131.884506	NaN	NaN	NaN	NaN	NaN	NaN	NaN	NaN	NaN	NaN	NaN	NaN
14.385859	27.690447	141.331345	-13.721025	14.631243	133.970078	NaN	NaN	NaN	NaN	NaN	NaN	NaN	NaN	NaN	NaN	NaN	NaN
14.829296	25.984308	143.790695	-14.240612	14.707537	135.489868	NaN	NaN	NaN	NaN	NaN	NaN	NaN	NaN	NaN	NaN	NaN	NaN
14.924123	24.295572	146.42598	-14.731926	14.768375	137.10849	NaN	NaN	NaN	NaN	NaN	NaN	NaN	NaN	NaN	NaN	NaN	NaN
14.844311	22.604994	148.824387	-15.227844	14.868315	138.77034	NaN	NaN	NaN	NaN	NaN	NaN	NaN	NaN	NaN	NaN	NaN	NaN
14.499813	20.944857	151.103882	-15.68665	14.96719	140.327667	NaN	NaN	NaN	NaN	NaN	NaN	NaN	NaN	NaN	NaN	NaN	NaN
14.009073	19.302835	153.05101	-16.05998	15.070862	141.73848	NaN	NaN	NaN	NaN	NaN	NaN	NaN	NaN	NaN	NaN	NaN	NaN
13.386135	17.671299	154.542221	-16.314535	15.188883	142.983917	NaN	NaN	NaN	NaN	NaN	NaN	NaN	NaN	NaN	NaN	NaN	NaN
12.390031	15.43928	155.959183	-16.396524	15.461084	144.418686	NaN	NaN	NaN	NaN	NaN	NaN	NaN	NaN	NaN	NaN	NaN	NaN
11.393604	13.877191	156.170197	-16.329859	15.686099	145.06723	NaN	NaN	NaN	NaN	NaN	NaN	NaN	NaN	NaN	NaN	NaN	NaN
10.385536	12.470887	155.868088	-16.234076	15.961713	145.48381	NaN	NaN	NaN	NaN	NaN	NaN	NaN	NaN	NaN	NaN	NaN	NaN
9.296957	11.024808	155.265625	-16.069279	16.196993	145.679428	NaN	NaN	NaN	NaN	NaN	NaN	NaN	NaN	NaN	NaN	NaN	NaN
7.981716	9.675189	154.236526	-15.938945	16.378384	145.649139	NaN	NaN	NaN	NaN	NaN	NaN	NaN	NaN	NaN	NaN	NaN	NaN
6.581139	8.266917	152.736588	-15.790836	16.520868	145.356766	NaN	NaN	NaN	NaN	NaN	NaN	NaN	NaN	NaN	NaN	NaN	NaN
5.036587	6.903932	150.898819	-15.534028	16.60346	144.773407	NaN	NaN	NaN	NaN	NaN	NaN	NaN	NaN	NaN	NaN	NaN	NaN
2.400636	5.001699	147.61911	-14.995429	16.705919	143.451447	NaN	NaN	NaN	NaN	NaN	NaN	NaN	NaN	NaN	NaN	NaN	NaN
0.409594	3.71809	145.325699	-14.588459	16.808615	142.316513	NaN	NaN	NaN	NaN	NaN	NaN	NaN	NaN	NaN	NaN	NaN	NaN
-1.709468	2.565215	143.028992	-14.212547	16.905806	140.985397	NaN	NaN	NaN	NaN	NaN	NaN	NaN	NaN	NaN	NaN	NaN	NaN
-4.026529	1.571551	140.791626	-13.850601	17.107906	139.572021	NaN	NaN	NaN	NaN	NaN	NaN	NaN	NaN	NaN	NaN	NaN	NaN
-6.553267	0.575845	138.698761	-13.573071	17.36375	138.133942	NaN	NaN	NaN	NaN	NaN	NaN	NaN	NaN	NaN	NaN	NaN	NaN
-9.172587	-0.350896	136.814911	-13.372937	17.654911	136.739578	NaN	NaN	NaN	NaN	NaN	NaN	NaN	NaN	NaN	NaN	NaN	NaN
-11.939203	-1.129976	135.096771	-13.229674	17.828129	135.337646	NaN	NaN	NaN	41.201496	44.81039	135.292175	NaN	NaN	NaN	NaN	NaN	NaN
-16.16367	-2.266685	132.71698	-13.071964	18.374239	133.232925	NaN	NaN	NaN	42.58979	44.172447	131.187988	NaN	NaN	NaN	NaN	NaN	NaN
-19.205936	-2.970995	131.364426	-12.976657	18.689852	131.7276	39.594391	-8.960046	128.372604	41.938061	44.641212	128.876236	40.766226	17.840583	128.62442	-66.71954	19.539121	134.83078
-21.853027	-3.373096	130.174438	-13.069441	19.199499	130.222733	39.02853	-8.953042	126.196465	41.693161	44.916008	126.089218	40.3608455	17.981483	126.1428415	-66.4997275	20.417515	134.3026245
-25.206215	-3.905912	129.682281	-12.921842	19.726574	128.587494	38.645679	-8.926534	124.510239	41.248875	45.086617	122.867516	39.947277	18.0800415	123.6888775	-65.790961	21.3731065	133.4861105
-28.273949	-4.061185	129.59198	-12.78863	20.29018	127.009323	37.90535	-8.716105	122.877289	40.681602	45.34679	119.391655	39.293476	18.3153425	121.134472	-64.870736	22.2650175	132.884174
-31.043411	-4.131081	129.791504	-12.73485	20.720539	125.608185	37.368141	-8.517952	121.286247	40.054298	45.374332	115.990189	38.7112195	18.42819	118.638218	-64.1809195	23.012888	132.578152
-33.734009	-4.176673	130.26738	-12.672508	20.89325	124.459229	36.796169	-8.413534	119.483826	39.189835	45.185616	112.961853	37.993002	18.386041	116.2228395	-63.338018	23.400459	132.6956185
-37.692432	-3.8694	130.971863	-12.6417	20.831522	123.020447	35.829063	-8.059406	116.289879	37.838161	44.836105	109.402527	36.833612	18.3883495	112.846203	-62.117012	23.2746945	133.194691
NaN	NaN	NaN	-12.620415	20.686535	122.053207	35.42326	-6.743538	114.195564	36.971638	44.737549	107.547775	36.197449	18.9970055	110.8716695	-61.438279	22.3760645	133.2347445
NaN	NaN	NaN	-12.786986	20.597591	121.048477	NaN	NaN	NaN	36.191277	44.777958	106.043449	NaN	NaN	NaN	NaN	NaN	NaN
NaN	NaN	NaN	-12.824319	20.605497	119.857422	34.186588	-6.907082	109.124825	35.765041	44.96489	104.676605	34.9758145	19.028904	106.900715	-60.6244525	22.18209	132.814129
-46.194523	-2.366471	128.398102	-13.071113	20.898325	118.944344	33.438766	-5.680865	107.316803	35.436977	45.320118	103.842674	34.4378715	19.8196265	105.5797385	-60.5800975	21.9770235	132.3089495
-47.602058	-1.202273	127.450356	-13.172929	21.162775	118.111977	32.958443	-5.279613	105.738159	35.230457	45.794678	103.50354	34.09445	20.2575325	104.6208495	-60.440308	22.0680175	131.6031045
-48.739971	0.002992	126.403931	-13.451899	21.484148	117.436516	32.717445	-5.518908	104.345772	35.062115	46.276863	103.404305	33.88978	20.3789775	103.8750385	-60.793578	22.5893185	130.9979935
-50.02076	1.738513	124.926849	-13.8138	21.878674	116.420708	32.183884	-4.917085	102.814331	34.689415	46.833706	103.279289	33.4366495	20.9583105	103.04681	-61.0642495	22.7990375	129.794606
-50.630081	2.986342	124.059441	-14.290015	21.953821	115.828346	31.707249	-4.676432	101.931015	34.359131	46.98568	103.088615	33.03319	21.154624	102.509815	-61.61322	22.753018	129.146877
-50.809521	4.03593	123.360611	-14.665876	22.045448	115.342346	31.286659	-4.602486	101.383743	34.052753	47.051826	102.951523	32.669706	21.22467	102.167633	-62.001458	22.866226	128.517059
-50.988079	5.143621	122.722069	-14.999967	22.083792	115.01104	30.924114	-4.652137	101.164314	33.820362	47.001163	102.882813	32.372238	21.174513	102.0235635	-62.372172	22.993071	127.9985165
-50.844704	6.3252	122.312721	-15.266564	22.060022	114.814377	30.635674	-4.780632	101.112701	33.651901	46.851791	102.834717	32.1437875	21.0355795	101.973709	-62.6769155	23.0844645	127.655045
-50.4062	7.396786	122.169426	-15.508467	21.99114	114.758614	30.447033	-4.987722	101.064171	33.558643	46.614899	102.756264	32.002838	20.8135885	101.9102175	-63.019772	23.1686915	127.6070105
-49.732037	8.37637	121.989037	-15.563581	21.840244	114.67347	30.198776	-5.242169	100.883232	33.480598	46.351452	102.615379	31.839687	20.5546415	101.7493055	-62.966849	23.1258465	127.5976345
-48.526085	10.035994	121.825768	-15.670072	21.675377	114.664581	29.813772	-5.520201	100.608528	33.39505	45.941738	102.536987	31.604411	20.2107685	101.5727575	-62.944555	23.1399855	127.7564045
-47.356255	11.029282	121.442322	-15.738815	21.586498	114.645599	29.643499	-5.663049	100.410713	33.413158	45.720448	102.650162	31.5283285	20.0286995	101.5304375	-63.0059585	23.1442965	127.7607605
-46.058319	11.970561	120.837875	-15.840107	21.578787	114.505623	29.560719	-5.779004	100.150253	33.421665	45.590195	102.870605	31.491192	19.9055955	101.510429	-63.171406	23.2519785	127.500817
-44.641109	12.92274	119.802681	-15.907784	21.544214	114.193558	29.61286	-5.71056	99.958961	33.497734	45.579521	103.288857	31.555297	19.9344805	101.623909	-63.370865	23.1539475	126.763207
-43.114845	13.766386	118.30529	-15.906488	21.389061	113.567146	29.973763	-5.788591	99.751602	33.737785	45.603561	103.812813	31.855774	19.907485	101.7822075	-63.66875	22.870637	125.3520845
-41.373615	14.555192	116.324677	-15.76977	21.212889	112.528099	30.474937	-5.752881	99.391327	34.115166	45.627983	104.302467	32.2950515	19.937551	101.846897	-63.8345915	22.488227	123.209301
-39.466526	15.289383	113.98748	-15.511724	21.063335	111.134827	31.102917	-5.762885	99.217766	34.546692	45.615566	104.596054	32.8248045	19.9263405	101.90691	-63.8482525	22.2003295	120.362744
-36.519581	16.382214	109.758423	-15.264909	20.981852	108.546341	32.253922	-6.091839	99.774437	35.713055	45.32103	104.602539	33.9834885	19.6145955	102.188488	-64.5133065	22.3491085	114.904194
-34.49321	17.06805	106.73407	-15.406171	20.988234	106.690041	32.740993	-6.423764	100.856659	35.61018	45.281731	105.286278	34.1755865	19.4289835	103.0714685	-64.9879285	22.5474845	110.3086135
-32.535858	17.638258	104.549324	-15.829575	21.060762	105.294167	32.814007	-6.769364	102.100029	35.59473	45.162697	105.815147	34.2043685	19.1966665	103.957588	-65.8635185	22.9248575	106.630746
-30.557705	18.113609	103.78698	-16.193289	21.112377	104.804039	32.599834	-7.169312	103.262184	35.509975	44.9328	105.876335	34.0549045	18.881744	104.5692595	-66.4414825	23.34301	105.0388185
-28.493994	18.537954	103.775871	-16.464823	21.098598	104.861534	32.32766	-7.57344	104.321846	35.465801	44.602058	105.981155	33.8967305	18.514309	105.1515005	-66.8263765	23.682887	104.5715675
-26.556305	18.875633	104.034058	-16.730246	21.001966	105.088928	32.024685	-8.011132	105.145142	35.46199	44.265301	106.05307	33.7433375	18.1270845	105.599106	-67.2038295	23.8768475	104.57875
-24.580107	19.20483	104.302963	-16.850937	20.805328	105.2174	31.723639	-8.371853	105.523766	35.411621	43.874718	105.956497	33.56763	17.7514325	105.7401315	-67.269504	23.8592235	104.6946685
-21.651312	19.740305	104.39814	-16.805025	20.499969	105.221519	31.382387	-8.734546	105.350426	35.410076	43.317345	105.264572	33.3962315	17.2913995	105.307499	-67.0062815	23.7085385	105.135539
-19.681898	20.187553	104.700897	-16.630211	20.428009	105.411491	31.280613	-8.938766	104.99041	35.529945	42.961411	104.823517	33.405279	17.0113225	104.9069635	-66.665701	23.8446955	105.9160185
-19.415367	20.286795	105.110214	-16.352823	20.431658	105.81163	31.231281	-9.116576	104.764618	35.824795	42.71912	104.584267	33.528038	16.801272	104.6744425	-66.233684	24.062044	106.9488175
-19.566542	20.35408	105.482193	-16.070442	20.547859	106.200119	31.270758	-9.297219	104.740349	36.116173	42.625156	104.599777	33.6934655	16.6639685	104.670063	-65.8343495	24.4317495	107.730175
-19.779058	20.556723	105.793015	-15.886898	20.783392	106.448853	31.426044	-9.541265	104.944397	36.342598	42.646709	104.572586	33.884321	16.552722	104.7584915	-65.658117	25.014062	108.1392145
-19.980066	20.774298	105.750717	-15.663905	21.045193	106.38549	31.639397	-9.713366	105.244049	36.522797	42.773281	104.3386	34.081097	16.5299575	104.7913245	-65.408907	25.5604285	107.9796555
-20.056984	20.98451	105.500305	-15.386176	21.162197	106.177124	31.903358	-9.699654	105.565308	36.764343	42.810421	104.09063	34.3338505	16.5553835	104.827969	-65.1062025	25.7690105	107.526279
-20.074112	21.266212	105.244446	-14.79143	21.023203	105.959175	32.414497	-10.051277	106.012436	37.394447	42.608276	104.025856	34.904472	16.2784995	105.019146	-64.487332	25.7679065	106.899204
-20.004623	21.449017	105.252266	-14.26668	20.769714	106.002464	32.886337	-10.399528	106.192818	37.954926	42.371113	104.126587	35.4206315	15.9857925	105.1597025	-63.9539915	25.5536355	106.8452255
-19.973774	21.650255	105.314621	-13.705351	20.480949	106.120216	33.408566	-10.512918	106.187096	38.531681	42.180611	104.229233	35.9701235	15.8338465	105.2081645	-63.3808255	25.1280515	107.0322675
-19.866348	21.974384	105.376694	-13.1641	20.24172	106.187454	33.933392	-10.515196	105.985809	39.050884	42.076466	104.252922	36.492138	15.780635	105.1193655	-62.820338	24.702805	107.2555425
-19.827452	22.289997	105.343079	-12.631199	20.026051	106.156494	34.408348	-10.429913	105.608452	39.516018	42.051018	104.227791	36.962183	15.8105525	104.9181215	-62.224581	24.2415495	107.3948665
-19.689606	22.697714	105.143021	-12.160067	19.826147	105.932091	34.832649	-10.26365	105.100044	39.900608	42.096588	104.248009	37.3666285	15.916469	104.6740265	-61.6867625	23.735825	107.1901555
-19.570854	23.090269	104.751167	-11.742224	19.67536	105.497063	35.171669	-10.024322	104.289452	40.255196	42.238663	104.341339	37.7134325	16.1071705	104.3153955	-61.1978805	23.2435495	106.6787305
-19.318562	23.747232	103.740761	-11.086788	19.61524	104.46447	35.638828	-9.603104	102.541878	40.702923	42.513512	104.40863	38.1708755	16.455204	103.475254	-60.3444515	22.775276	105.453686
-19.222488	24.26055	103.027939	-10.61237	19.743814	103.620682	35.921574	-9.216957	101.116119	41.049305	42.7192	104.308464	38.4854395	16.7511215	102.7122915	-59.7101795	22.7365065	104.5290725
-19.045376	24.791702	102.3414	-10.084917	19.948002	102.783714	36.207985	-8.867505	99.666458	41.444515	42.944214	104.157471	38.82625	17.0383545	101.9119645	-58.996084	22.8576495	103.6554635
-18.848463	25.351616	101.724159	-9.519819	20.213552	102.005554	36.473225	-8.450057	98.321808	41.868843	43.226795	104.007446	39.171034	17.388369	101.164627	-58.210672	23.038735	102.846481
-18.614902	25.826641	101.199104	-8.937186	20.537588	101.334831	36.754459	-7.986423	97.104004	42.306992	43.570232	103.797104	39.5307255	17.7919045	100.450554	-57.4050975	23.2832715	102.219108
-18.326096	26.228506	100.789818	-8.40456	20.979687	100.819817	37.10648	-7.592445	96.190735	42.691029	44.060226	103.552139	39.8987545	18.2338905	99.871437	-56.7078745	23.7254835	101.768197
-18.014389	26.548037	100.487114	-8.006557	21.484999	100.502312	37.411949	-7.390405	95.775902	43.052979	44.635456	103.179253	40.232464	18.6225255	99.4775775	-56.245578	24.3474725	101.5270465
-17.537222	26.819647	100.310265	-7.659513	22.186092	100.417152	37.755932	-7.500525	96.142212	43.428444	45.332031	102.311562	40.592188	18.915753	99.226887	-55.911214	25.456431	101.607417
-17.185839	26.800484	100.373421	-7.607049	22.328844	100.589836	37.868656	-7.799732	96.917877	43.494587	45.279537	101.695084	40.6816215	18.7399025	99.3064805	-55.8957195	25.9177855	101.8731915
-16.857611	26.600733	100.437141	-7.65591	22.140139	100.806519	37.909149	-8.166189	97.891846	43.48159	44.875874	101.244827	40.6953695	18.3548425	99.5683365	-56.0071895	25.9254355	102.0447015
-16.552183	26.290108	100.435623	-7.738413	21.583189	100.941635	37.904293	-8.65213	98.783287	43.449245	44.31049	101.02018	40.676769	17.82918	99.9017335	-56.153595	25.337198	101.9815365
-16.202991	25.876114	100.167831	-7.825722	20.79903	100.823143	37.956493	-9.347691	99.40184	43.448566	43.629406	100.838531	40.7025295	17.1408575	100.1201855	-56.3539735	24.4572025	101.5261005
-15.850777	25.400696	99.596573	-7.847462	19.924088	100.374779	38.117805	-10.166848	99.634933	43.441883	42.947918	100.537506	40.779844	16.390535	100.0862195	-56.474768	23.457641	100.6633385
-15.456505	25.043768	98.79435	-7.678173	19.131817	99.654091	38.400726	-10.956413	99.593063	43.457489	42.301048	99.929344	40.9291075	15.6723175	99.7612035	-56.2854535	22.5913165	99.5469785
-14.746398	24.615337	97.297546	-7.106931	18.345591	98.375496	39.304783	-11.992215	99.255272	43.691788	41.562199	98.489204	41.4982855	14.784992	98.872238	-55.7121475	21.90619	97.878754
-14.206244	24.47607	96.44883	-6.574515	17.986027	97.629066	40.298016	-12.332813	99.038788	44.000813	41.234886	97.613426	42.1494145	14.4510365	98.326107	-55.2984445	21.5210175	96.932025
-13.665573	24.444227	95.890244	-5.958987	17.640955	97.115585	41.507305	-12.183583	98.729584	44.431068	41.017166	97.050293	42.9691865	14.4167915	97.8899385	-54.8871605	20.8651185	96.3412315
-13.131708	24.503275	95.529449	-5.268223	17.359247	96.735916	42.653526	-11.71179	98.400993	44.916527	40.92728	96.817276	43.7850265	14.607745	97.6091345	-54.3214725	20.110749	95.8626975
-12.572961	24.605946	95.343399	-4.60252	17.184862	96.465508	43.455009	-11.130116	98.165131	45.398499	41.071201	96.823738	44.426754	14.9705425	97.4944345	-53.631794	19.3991815	95.4365815
-11.999336	24.763777	95.254723	-4.001649	17.151136	96.264191	43.839886	-10.440202	97.845284	45.822926	41.273003	96.865433	44.831406	15.4164005	97.3553585	-52.834704	18.8858715	95.1730235
-11.440416	24.995985	95.163139	-3.490213	17.306299	96.068367	44.119541	-10.004589	97.151291	46.178028	41.616856	96.859207	45.1487845	15.8061335	97.005249	-52.1292105	18.8064645	95.131485
-10.617346	25.339809	94.909081	-2.950831	17.679619	95.615982	44.298195	-9.239176	95.930687	46.570053	42.222298	96.465126	45.434124	16.491561	96.1979065	-51.335786	18.867677	95.0340575
-10.129873	25.588543	94.738724	-2.692361	17.986578	95.362587	44.306255	-8.753683	95.331886	46.652081	42.609631	96.094032	45.479168	16.927974	95.712959	-50.86389	19.045182	95.012215
-9.685803	25.778383	94.639793	-2.57587	18.308695	95.268944	44.311783	-8.379608	95.146172	46.647896	42.970238	95.780792	45.4798395	17.295315	95.463482	-50.6315795	19.322075	95.074406
-9.319453	25.92314	94.598412	-2.601688	18.599085	95.293388	44.371456	-8.146852	95.383957	46.617718	43.22876	95.483765	45.494587	17.540954	95.433861	-50.697963	19.657216	95.152915
-8.939709	26.029133	94.554207	-2.733014	18.778708	95.375816	44.406395	-8.113713	95.877159	46.490433	43.356487	95.191452	45.448414	17.621387	95.5343055	-50.914442	19.936029	95.2173265
-8.611646	26.099545	94.525848	-2.938582	18.818436	95.480553	44.313763	-8.289191	96.464096	46.242218	43.30904	94.881531	45.2779905	17.5099245	95.6728135	-51.1551545	20.1269475	95.2882925
-8.287274	26.053837	94.439384	-3.212243	18.639275	95.53479	44.025139	-8.589022	97.034798	46.044262	43.001312	94.451019	45.0347005	17.206145	95.7429085	-51.4591865	20.072405	95.3266715
-7.743532	25.972244	94.134888	-3.64925	18.071804	95.426758	43.503361	-9.286678	97.544258	45.659607	42.181133	93.67186	44.581484	16.4472275	95.608059	-51.879984	19.6963805	95.245457
-7.327081	25.909863	93.88073	-3.907432	17.542639	95.310555	43.111343	-9.741353	97.714684	45.449589	41.589458	93.179214	44.280466	15.9240525	95.446949	-52.09533	19.1612255	95.174161
-6.836331	25.961546	93.665619	-4.09858	17.035383	95.172028	42.744541	-10.113295	97.728569	45.21162	41.048344	92.739151	43.9780805	15.4675245	95.23386	-52.1752405	18.6032415	95.110196
-6.392869	26.017609	93.460045	-4.274624	16.604498	95.015701	42.516556	-10.377841	97.57312	44.959221	40.7019	92.453522	43.7378885	15.1620295	95.013321	-52.2871365	18.0469665	95.018081
-5.87045	26.12694	93.303146	-4.384722	16.320791	94.88372	42.3923	-10.510358	97.370491	44.760117	40.536068	92.332146	43.5762085	15.012855	94.8513185	-52.3456525	17.628727	94.9161215
-5.314398	26.371994	93.192841	-4.464351	16.185902	94.731628	42.360783	-10.482976	97.140869	44.601795	40.539906	92.322029	43.481289	15.028465	94.731449	-52.409991	17.343339	94.731807
-4.707608	26.707998	93.101028	-4.504065	16.180573	94.622833	42.387699	-10.358937	96.888008	44.493465	40.694084	92.437096	43.440582	15.1675735	94.662552	-52.448712	17.1935725	94.583114
-3.718199	27.364668	93.187485	-4.559464	16.330696	94.50338	42.420254	-9.965682	96.380859	44.323837	41.075382	92.861359	43.3720455	15.55485	94.621109	-52.4909735	17.106542	94.385651
-3.068103	27.88167	93.376976	-4.626309	16.542097	94.497032	42.35714	-9.636786	95.972565	44.200119	41.449852	93.430939	43.2786295	15.906533	94.701752	-52.5312475	17.177661	94.292312
-2.462616	28.389662	93.660179	-4.780227	16.766388	94.52359	42.225822	-9.281219	95.554008	44.031982	41.871716	94.300583	43.128902	16.2952485	94.9272955	-52.689356	17.2375275	94.1198845
-1.826398	28.85285	94.053284	-5.017046	17.058743	94.564415	41.951042	-8.753388	95.175293	43.821838	42.283821	95.465546	42.88644	16.7652165	95.3204195	-52.920532	17.3522695	93.8084105
-1.206143	29.357153	94.438309	-5.394674	17.375868	94.610703	41.631523	-8.269962	94.880539	43.568451	42.717667	96.832802	42.599987	17.2238525	95.8566705	-53.389335	17.5278835	93.3647355
-0.651174	29.826063	94.833771	-5.860746	17.741852	94.633461	41.20694	-7.857553	94.857483	43.306797	43.050213	98.138443	42.2568685	17.59633	96.497963	-53.9783605	17.887374	92.768959
-0.131118	30.24011	95.117607	-6.426445	18.109484	94.716003	40.814037	-7.627335	95.068016	42.98727	43.304234	99.114288	41.9006535	17.8384495	97.091152	-54.7535435	18.3805185	92.340854
0.604475	30.585524	95.562569	-7.322948	18.519623	94.95652	40.021214	-7.503507	95.843407	42.415817	43.497066	100.112343	41.2185155	17.9967795	97.977875	-55.8644115	19.0424665	91.935165
1.066209	30.747381	95.898643	-7.970016	18.611305	95.228363	39.581501	-7.660458	96.414856	42.015873	43.511036	100.629333	40.798687	17.925289	98.5220945	-56.738719	19.297321	91.9346315
1.439041	30.753357	96.246719	-8.627354	18.608503	95.568375	39.109249	-7.805185	97.148438	41.586361	43.39893	100.994492	40.347805	17.7968725	99.071465	-57.602513	19.4201335	92.065285
1.789493	30.702091	96.565193	-9.289052	18.475822	95.940613	38.75333	-8.151191	97.948196	41.141331	43.176975	101.252594	39.9473305	17.512892	99.600395	-58.5254345	19.438752	92.280831
2.146703	30.454979	96.907738	-9.91928	18.197647	96.34005	38.575665	-8.639236	98.782608	40.688725	42.836746	101.46978	39.632195	17.098755	100.126194	-59.470755	19.296539	92.553906
2.44789	30.207426	97.224655	-10.500119	17.844368	96.716675	38.462944	-9.180821	99.485962	40.286045	42.422501	101.644432	39.3744945	16.62084	100.565197	-60.3747325	19.067896	92.868153
2.772003	29.922989	97.510605	-10.961273	17.436367	97.049728	38.312405	-9.640811	99.991432	39.89843	42.035778	101.735771	39.1054175	16.1974835	100.8636015	-61.0279635	18.6752505	93.2358545
3.141576	29.409527	97.750458	-11.44521	16.826368	97.378006	37.968414	-10.147952	100.206818	39.431091	41.495358	101.693405	38.6997525	15.673703	100.9501115	-61.5901725	17.979033	93.8059005
3.400571	29.049805	97.756714	-11.609138	16.503447	97.426727	37.702732	-10.387458	100.147308	39.205662	41.218792	101.532974	38.454197	15.415667	100.840141	-61.672473	17.591227	94.013313
3.696444	28.738293	97.721329	-11.639722	16.322165	97.404083	37.506142	-10.46747	99.848572	39.105587	41.05225	101.389191	38.3058645	15.29239	100.6188815	-61.5853085	17.35194	94.1892845
3.97119	28.428694	97.737396	-11.531634	16.292343	97.363716	37.39584	-10.374459	99.405273	39.142033	41.016872	101.37545	38.2689365	15.3212065	100.3903615	-61.3322045	17.2634795	94.3370705
4.264717	28.116358	97.778183	-11.374618	16.436226	97.317924	37.358917	-10.15103	99.077751	39.272697	41.147865	101.59156	38.315807	15.4984175	100.3346555	-61.065043	17.3740345	94.3011925
4.543183	27.792141	97.933128	-11.193838	16.730371	97.288116	37.455074	-9.912452	98.872185	39.491703	41.372646	102.049255	38.4733885	15.730097	100.46072	-60.8610645	17.730645	94.115512
4.80248	27.431662	98.104019	-11.0343	17.076975	97.257263	37.626282	-9.692513	98.686775	39.733223	41.666233	102.640022	38.6797525	15.98686	100.6633985	-60.7483525	18.16709	93.8511275
5.082828	26.892904	98.221779	-10.846249	17.632023	97.156235	37.853828	-9.348099	98.123055	40.032894	42.088493	103.282806	38.943361	16.370197	100.7029305	-60.635859	18.893849	93.6095395
5.244219	26.576847	98.196671	-10.749126	17.976635	97.088112	37.799854	-9.038414	97.630272	40.118332	42.321663	103.275551	38.959093	16.6416245	100.4529115	-60.457345	19.3116455	93.7233125
5.46654	26.307606	98.014519	-10.708562	18.315077	97.070107	37.564415	-8.599344	97.146049	40.073639	42.571125	102.898026	38.819027	16.9858905	100.0220375	-60.236151	19.6442635	94.1181765
5.713706	25.922939	97.817139	-10.762945	18.55106	97.177521	37.176552	-8.217155	96.879143	39.909672	42.696827	102.221321	38.543112	17.239836	99.550232	-60.069002	19.862284	94.80481
5.915306	25.443899	97.717972	-10.930164	18.589098	97.452095	36.755882	-8.125903	96.913322	39.605415	42.642178	101.343712	38.1806485	17.2581375	99.128517	-60.0409765	19.9200585	95.775673
6.104545	24.761702	97.634949	-11.227616	18.398186	97.77597	36.381218	-8.354179	97.232849	39.181351	42.35498	100.410828	37.7812845	17.0004005	98.8218385	-60.2365165	19.7959715	96.7301015
6.216052	23.994503	97.641861	-11.642061	17.990601	98.104843	36.004452	-8.83532	97.720894	38.661526	41.825871	99.57737	37.332989	16.4952755	98.649132	-60.617111	19.4859265	97.560554
6.355559	22.749037	97.585426	-12.337873	17.121746	98.408455	35.348286	-9.895302	98.514351	37.921696	40.663319	98.507813	36.634991	15.3840085	98.511082	-61.310737	18.8594835	98.305828
6.439053	21.916126	97.412201	-12.766047	16.472202	98.365654	34.845295	-10.648011	98.76619	37.500813	39.844028	97.971153	36.173054	14.5980085	98.3686715	-61.705148	18.3463955	98.3626365
6.561588	21.053673	97.108131	-13.068393	15.793326	98.147903	34.357117	-11.329426	98.679276	37.202602	39.080791	97.550255	35.7798595	13.8756825	98.1147655	-61.9166455	17.7109695	98.1810405
6.766352	20.285519	96.785378	-13.274364	15.192472	97.849457	33.984612	-11.940873	98.416115	36.980324	38.433388	97.182877	35.482468	13.2462575	97.799496	-62.031196	17.1386865	97.899418
7.044431	19.578745	96.482803	-13.392499	14.676343	97.551407	33.729225	-12.412532	98.076057	36.819607	37.925766	97.017273	35.274416	12.756617	97.546665	-62.059414	16.596069	97.556149
7.397175	18.867279	96.305794	-13.410336	14.269452	97.288872	33.644436	-12.776963	97.67041	36.764435	37.59919	97.113838	35.2044355	12.4111135	97.392124	-62.0251075	16.1277905	97.18562
7.774946	18.264927	96.2733	-13.457892	14.000398	97.041695	33.626877	-12.925852	97.320648	36.76963	37.473564	97.53743	35.1982535	12.273856	97.429039	-62.1140375	15.72694	96.654351
8.347772	17.520975	96.411636	-13.475927	13.860986	96.832565	33.654881	-12.921335	96.893845	36.76516	37.625092	98.722389	35.2100205	12.3518785	97.808117	-62.1618745	15.3700935	95.857013
8.765853	17.087248	96.638252	-13.51018	13.944088	96.873894	33.735035	-12.730927	96.721596	36.772491	37.876701	99.72113	35.253763	12.572887	98.221363	-62.274123	15.315289	95.526425
9.205232	16.713106	96.989502	-13.578142	14.126961	97.025009	33.791683	-12.411716	96.718185	36.790249	38.157711	100.857117	35.290966	12.8729975	98.787651	-62.44725	15.3809245	95.262367
9.602757	16.357723	97.34697	-13.701254	14.402067	97.227425	33.960815	-12.127843	96.765114	36.784481	38.510071	102.012299	35.372648	13.191114	99.3887065	-62.775156	15.61302	95.0661435
10.05466	15.869427	97.747055	-13.848223	14.754033	97.443565	33.959751	-11.67784	97.036026	36.742046	38.857285	103.094772	35.3508985	13.5897225	100.065399	-63.0473445	15.9183435	94.821731
10.50608	15.357348	98.099953	-14.015386	15.102963	97.627708	34.012924	-11.274336	97.274811	36.662235	39.2257	104.041115	35.3375795	13.975682	100.657963	-63.3683515	16.230244	94.597453
10.906133	14.826452	98.322243	-14.196732	15.443852	97.76342	34.058994	-10.900906	97.550728	36.563786	39.586437	104.770485	35.31139	14.3427655	101.1606065	-63.704854	16.5449385	94.3662335
11.532434	13.864243	98.449272	-14.436758	15.824845	97.826904	34.143284	-10.25891	97.930695	36.363789	40.054165	105.413422	35.2535365	14.8976275	101.6720585	-64.1270525	16.7520625	93.9817495
11.965078	13.0998	98.422684	-14.538436	15.962122	97.788254	34.250172	-10.058129	98.026276	36.17284	40.332844	105.556427	35.211506	15.1373575	101.7913515	-64.288378	16.7868865	93.7851565
12.348175	12.235723	98.272522	-14.502792	16.028383	97.729042	34.355442	-9.812482	98.121758	35.986759	40.57003	105.490616	35.1711005	15.378774	101.806187	-64.1766845	16.677992	93.651897
12.762753	11.263038	98.072311	-14.491516	16.018673	97.569832	34.492874	-9.649624	98.242256	35.869389	40.751911	105.302498	35.1811315	15.5511435	101.772377	-64.1641635	16.4862025	93.367287
13.14767	10.191506	97.885803	-14.353378	15.940722	97.430351	34.675331	-9.599425	98.453522	35.849213	40.859558	105.041481	35.262272	15.6300665	101.7475015	-63.969028	16.2513775	93.1132005
13.549898	8.982899	97.805443	-14.142193	15.821728	97.328148	34.909122	-9.609576	98.764481	35.931202	40.904556	104.668686	35.420162	15.64749	101.7165835	-63.704548	15.995966	92.9397125
13.923223	7.721126	97.801033	-13.848702	15.64873	97.271423	35.200947	-9.722477	99.190659	36.087029	40.853901	104.203651	35.643988	15.565712	101.697155	-63.341392	15.731748	92.845691
14.445961	5.653705	97.978813	-13.403811	15.344659	97.27478	35.63763	-10.091784	100.064919	36.439461	40.599243	103.31707	36.0385455	15.2537295	101.6909945	-62.8461675	15.4355885	92.8585655
14.781933	4.156257	98.302711	-13.140492	15.106169	97.311371	35.831215	-10.361878	100.821182	36.664364	40.30431	102.619614	36.2477895	14.971216	101.720398	-62.5287735	15.241122	92.902344
14.994073	2.701372	98.714569	-12.895191	14.861872	97.357536	35.95076	-10.683153	101.700005	36.922085	39.901497	101.93187	36.4364225	14.609172	101.8159375	-62.2268045	15.114572	92.8991345
15.224149	1.241973	99.28566	-12.746973	14.619784	97.3918	35.986843	-10.998773	102.659897	37.140797	39.451626	101.322296	36.56382	14.2264265	101.9910965	-62.057766	15.0131415	92.7925035
15.323344	-0.148433	99.861977	-12.651772	14.329304	97.30867	35.90134	-11.258407	103.651009	37.317196	38.959179	100.831451	36.609268	13.850386	102.24123	-61.912812	14.808222	92.37611
15.445677	-1.539964	100.438286	-12.659545	13.987285	97.128731	35.798946	-11.492146	104.441666	37.445126	38.442207	100.511726	36.622036	13.4750305	102.476696	-61.941126	14.4995395	91.780766
15.483486	-2.832403	100.854668	-12.644312	13.510881	96.866341	35.686802	-11.761783	105.036285	37.610283	37.912785	100.337234	36.6485425	13.075501	102.6867595	-61.9371665	13.946261	91.0459225
15.494472	-4.583927	101.187241	-12.535154	12.789479	96.344414	35.557522	-12.308476	105.65863	37.863644	37.219322	100.219933	36.710583	12.455423	102.9392815	-61.780891	13.123535	89.7495465
15.497966	-5.67285	101.248634	-12.391176	12.416491	95.991234	35.574108	-12.619241	105.842171	38.055534	36.840038	100.05735	36.814821	12.1103985	102.9497605	-61.597173	12.7225835	89.0327075
15.392162	-6.481311	101.200653	-12.159349	12.147354	95.673416	35.668678	-12.815359	105.821564	38.269104	36.556602	99.864365	36.968891	11.8706215	102.8429645	-61.287589	12.4240865	88.5038675
15.323528	-7.322755	101.008652	-11.907695	12.014891	95.374168	35.826454	-12.895484	105.697762	38.484528	36.442345	99.763573	37.155491	11.7734305	102.7306675	-60.970881	12.2563515	88.0176685
15.213185	-7.952335	100.670967	-11.641528	12.049024	95.067284	36.055969	-12.86232	105.440155	38.690903	36.505924	99.750023	37.373436	11.821802	102.595089	-60.656492	12.276246	87.539479
15.007991	-8.378304	100.224686	-11.391402	12.258009	94.770386	36.324928	-12.651312	104.994606	38.869839	36.814404	99.798988	37.5973835	12.081546	102.396797	-60.3801875	12.434472	87.143975
14.783684	-8.7388	99.627434	-11.136536	12.589288	94.503021	36.593643	-12.355094	104.432587	39.012108	37.174187	99.85508	37.8028755	12.4095465	102.1438335	-60.0759475	12.7690295	86.8622085
14.25209	-9.116016	98.663208	-10.757349	13.235331	94.22467	36.984859	-11.725628	103.440903	39.206184	37.853672	99.906387	38.0955215	13.064022	101.673645	-59.6102195	13.40664	86.775695
13.808577	-9.247776	98.079231	-10.550913	13.761992	94.115761	37.228134	-11.223165	102.825287	39.295406	38.352016	99.958473	38.26177	13.5644255	101.39188	-59.363596	13.9595585	86.839642
13.31217	-9.30072	97.495819	-10.352486	14.243333	94.010201	37.464081	-10.722963	102.250732	39.371498	38.906742	100.046326	38.4177895	14.0918895	101.148529	-59.1227615	14.3947765	86.871873
12.719193	-9.3506	96.962128	-10.192023	14.732805	93.90271	37.685337	-10.257444	101.716843	39.494522	39.404491	100.093269	38.5899295	14.5735235	100.905056	-58.9739755	14.8920865	86.900364
12.029622	-9.440463	96.40638	-10.018745	15.139489	93.757843	37.866371	-9.86533	101.236176	39.62281	39.819241	100.113106	38.7445905	14.9769555	100.674641	-58.7820805	15.3020225	86.841045
11.286066	-9.50449	95.988319	-9.836532	15.476698	93.564552	38.002361	-9.548231	100.793243	39.776585	40.105183	100.013527	38.889473	15.278476	100.403385	-58.562537	15.67492	86.725719
10.47137	-9.581625	95.668877	-9.63898	15.682249	93.360748	38.115322	-9.390758	100.534927	39.974007	40.276264	99.738052	39.0446645	15.442753	100.1364895	-58.3226245	15.921745	86.5850065
9.062354	-9.821527	95.643547	-9.330499	15.836011	93.143364	38.242416	-9.409702	100.58284	40.148693	40.262997	99.154625	39.1955545	15.4266475	99.8687325	-57.8565525	16.2453745	86.4179955
8.004231	-10.03055	95.733284	-9.124308	15.746347	93.03228	38.317181	-9.622096	100.860916	40.374332	39.987385	98.693344	39.3457565	15.1826445	99.77713	-57.5943725	16.3100495	86.28743
6.866508	-10.195907	95.884193	-8.97379	15.521218	92.928352	38.354599	-9.979525	101.209641	40.542568	39.604069	98.330742	39.4485835	14.812272	99.7701915	-57.3961635	16.230164	86.0865125
5.676806	-10.378206	95.912094	-8.824804	15.183105	92.808762	38.395164	-10.367682	101.467323	41.252628	38.950024	97.781723	39.823896	14.291171	99.624523	-57.473504	16.075039	85.993001
4.384974	-10.526262	95.775162	-8.705951	14.824083	92.671165	38.402824	-10.785401	101.596603	40.919121	38.682209	97.862923	39.6609725	13.948404	99.729763	-57.0728745	15.699762	85.612567
3.083108	-10.619081	95.500633	-8.599021	14.556405	92.502861	38.395004	-11.168277	101.552116	41.093479	38.287441	97.678436	39.7442415	13.559582	99.615276	-56.9422835	15.553228	85.390446
1.7181	-10.582109	95.035378	-8.468781	14.437129	92.323318	38.389103	-11.439941	101.258759	41.265049	38.021942	97.509727	39.827076	13.2910005	99.384243	-56.764638	15.5832575	85.262393
-0.470634	-10.371519	94.04908	-8.221282	14.581302	92.057487	38.453983	-11.591794	100.452576	41.520161	37.945091	97.355042	39.987072	13.1766485	98.903809	-56.429636	15.9859555	85.211165
-1.945199	-10.063391	93.3144	-7.999967	14.893399	91.909828	38.544609	-11.446053	99.788193	41.698326	38.131298	97.366425	40.1214675	13.3426225	98.577309	-56.1214015	16.4441755	85.242347
-3.516102	-9.740671	92.534164	-7.778547	15.403253	91.803223	38.730301	-11.082556	99.04055	41.847794	38.531033	97.406479	40.2890475	13.7242385	98.2235145	-55.8461415	17.0822675	85.3829315
-5.091328	-9.259289	91.943909	-7.516307	16.020554	91.780045	38.964718	-10.563988	98.32431	42.01643	39.08868	97.363472	40.490574	14.262346	97.843891	-55.523188	17.778762	85.716199
-6.758677	-8.807603	91.746384	-7.22249	16.727432	91.957489	39.201199	-9.968255	97.699844	42.198936	39.719879	97.153633	40.7000675	14.875812	97.4267385	-55.1450475	18.579052	86.4882395
-8.562522	-8.379564	92.1651	-6.940303	17.356665	92.472145	39.397343	-9.479211	97.351921	43.008823	39.956882	96.500038	41.203083	15.2388355	96.9259795	-55.083689	19.4744945	88.0183105
-10.427795	-7.999737	93.268715	-6.699574	17.78973	93.326126	39.552437	-9.285901	97.417145	42.743252	40.297161	96.272438	41.1478445	15.50563	96.8447915	-54.5469925	20.07383	89.8074605
-13.296412	-7.546447	95.943336	-6.353252	17.919142	95.095169	39.636452	-9.489375	98.040016	42.971714	39.969124	95.349098	41.304083	15.2398745	96.694557	-54.010587	20.5984095	93.495781
-15.247605	-7.300563	97.894104	-6.186212	17.59911	96.368431	39.606052	-9.933119	98.683777	43.018787	39.333076	94.79998	41.3124195	14.6999785	96.7418785	-53.6848435	20.4982415	95.9949835
-17.137539	-7.10944	99.516472	-6.09736	16.99218	97.462372	39.618496	-10.593415	99.281403	42.928513	38.603477	94.458595	41.2735045	14.005031	96.869999	-53.4682245	19.979329	98.054745
-18.939997	-6.910866	100.531151	-6.012326	16.203768	98.219872	39.57338	-11.300579	99.61586	42.763535	37.945892	94.220642	41.1684575	13.3226565	96.918251	-53.1931095	19.0848795	99.521493
-20.674351	-6.668255	101.618492	-5.880456	15.49556	98.895889	39.545918	-11.839765	99.37326	42.664616	37.428856	93.817902	41.105267	12.7945455	96.595581	-52.866179	18.1965745	101.196197
-22.261414	-6.27508	102.759468	-5.73581	14.915316	99.540344	39.491768	-12.211174	99.045883	42.434658	36.980694	93.130302	40.963213	12.38476	96.0880925	-52.434833	17.445872	102.9925955
-23.924829	-5.798773	103.761711	-5.615478	14.488372	100.0998	39.522873	-12.431005	98.813942	42.064308	36.646244	92.454994	40.7935905	12.1076195	95.634468	-52.0245465	16.8691245	104.565132
-26.23584	-4.906764	104.751144	-5.569004	14.124181	100.518623	39.649799	-12.415679	98.347748	41.673641	36.496399	91.643982	40.66172	12.04036	94.995865	-51.799728	16.208002	106.041381
-27.65958	-4.176303	105.154968	-5.666083	13.976171	100.589737	39.657734	-12.299472	98.108795	41.349583	36.576397	91.205597	40.5036585	12.1384625	94.657196	-51.8358245	15.8138795	106.522278
-29.048029	-3.358049	105.450523	-5.845548	13.909846	100.642181	39.554138	-12.172523	97.993317	40.963539	36.668961	90.80896	40.2588385	12.248219	94.4011385	-51.9499345	15.571473	106.8832235
-30.356649	-2.399092	105.817818	-6.073414	13.870708	100.747559	39.382027	-12.0278	97.967613	40.587437	36.678677	90.45076	39.984732	12.3254385	94.2091865	-52.13156	15.4159775	107.2859315
-31.600853	-1.396395	106.077049	-6.367981	13.837677	100.869324	39.167778	-11.940878	98.007927	40.202217	36.695385	90.326324	39.6849975	12.3772535	94.1671255	-52.4209595	15.2981005	107.5715225
-32.736675	-0.265783	106.170296	-6.706153	13.761558	101.019196	38.908295	-11.90149	98.069366	39.874355	36.744381	90.403252	39.391325	12.4214455	94.236309	-52.803631	15.1016705	107.802083
-33.713646	0.944083	106.287476	-7.028278	13.701815	101.172363	38.684151	-11.863796	98.140862	39.581406	36.842476	90.624565	39.1327785	12.48934	94.3827135	-53.1893345	14.91429	107.9620125
-35.111794	2.874939	106.346954	-7.447441	13.678181	101.505051	38.442303	-11.72071	98.318886	39.111565	37.077557	91.131401	38.776934	12.6784235	94.7251435	-53.671816	14.6779385	108.2849585
-35.754498	4.340201	106.445541	-7.70785	13.732949	101.736809	38.314167	-11.602892	98.527161	38.87347	37.252663	91.587509	38.5938185	12.8248855	95.057335	-54.0095185	14.6410125	108.416283
-36.422176	5.850223	106.465065	-7.957836	13.820824	101.986275	38.168655	-11.441091	98.689476	38.654156	37.496185	92.122253	38.4114055	13.027547	95.4058645	-54.3270775	14.614101	108.5666855
-36.988045	7.491776	106.491554	-8.201319	13.981682	102.282509	38.012867	-11.257978	98.800316	38.471905	37.754799	92.724823	38.242386	13.2484105	95.7625695	-54.645024	14.7149535	108.8024485
-37.361629	9.265973	106.61557	-8.466147	14.161841	102.585899	37.818192	-11.05633	98.904732	38.326458	38.063126	93.405533	38.072325	13.503398	96.1551325	-55.004619	14.820284	109.0166655
-37.669472	11.050976	106.613365	-8.732036	14.349778	102.869049	37.603836	-10.831215	98.945831	38.184151	38.427605	94.137894	37.8939935	13.798195	96.5418625	-55.3580655	14.901361	109.1962355
-37.986069	12.917505	106.473663	-9.043908	14.547663	103.038261	37.381329	-10.589312	99.009392	38.057152	38.781494	94.890137	37.7192405	14.096091	96.9497645	-55.8070565	14.999235	109.1267575
-38.207184	15.79845	105.735634	-9.52024	14.786868	102.929329	37.131165	-10.258063	99.110626	37.928154	39.311905	96.073463	37.5296595	14.526921	97.5920445	-56.5701395	15.046815	108.2666135
-38.354492	17.733452	104.827843	-9.818521	14.889277	102.584503	37.030209	-10.072032	99.20697	37.917961	39.659729	96.921577	37.474085	14.7938485	98.0642735	-57.111127	14.9847055	107.1047325
-38.362839	19.664427	103.848816	-10.050518	14.880803	102.123581	37.005253	-9.942727	99.257462	37.991772	39.955746	97.833733	37.4985125	15.0065095	98.5455975	-57.5995485	14.7550965	105.7015645
-38.299313	21.609062	103.170303	-10.131241	14.862135	101.803864	37.089458	-9.803287	99.104439	38.14716	40.227802	98.813904	37.618309	15.2122575	98.9591715	-57.880791	14.5120125	104.6485565
-38.078957	23.556419	102.960014	-10.139414	14.85229	101.733521	37.286774	-9.681877	98.942062	38.420792	40.441532	99.979767	37.853783	15.3798275	99.4609145	-58.132611	14.3247525	104.0061275
-37.90139	25.583199	103.219566	-10.205171	14.965959	102.021095	37.410469	-9.531172	99.03804	38.715153	40.655277	101.234352	38.062811	15.5620525	100.136196	-58.473153	14.3698655	103.905994
-37.629692	27.6434	103.790962	-10.354074	15.222302	102.541824	37.434891	-9.415836	99.426331	38.990574	40.834629	102.628174	38.2127325	15.7093965	101.0272525	-58.9208805	14.7352075	104.0563955
-37.322361	30.714199	104.841766	-10.731964	15.70815	103.500389	37.436604	-9.233241	100.305389	39.339085	41.213287	104.775085	38.3878445	15.990023	102.540237	-59.8517725	15.426277	104.460541
-37.045555	32.687996	105.709229	-11.058067	16.039417	104.248703	37.467087	-9.041489	100.932503	39.449291	41.472946	106.116867	38.458189	16.2157285	103.524685	-60.574323	15.8631055	104.972721
-36.803871	34.581696	106.679451	-11.401872	16.279335	105.087784	37.4972	-8.875916	101.636292	39.473129	41.735409	107.437744	38.4851645	16.4297465	104.537018	-61.2889085	16.1289235	105.63855
-36.605045	36.411266	107.805344	-11.771988	16.465422	106.02404	37.597431	-8.834517	102.389015	39.452179	41.93758	108.790588	38.524805	16.5515315	105.5898015	-62.068781	16.3793125	106.4582785
-36.331646	38.112564	109.011902	-12.108716	16.583673	107.034317	37.768459	-8.757377	103.122665	39.491196	42.070793	110.13942	38.6298275	16.656708	106.6310425	-62.8472595	16.510638	107.4375915
-36.076141	39.7971	110.322723	-12.378538	16.688684	108.126213	38.044289	-8.746943	103.689384	39.606659	42.254269	111.497734	38.825474	16.753663	107.593559	-63.58255	16.623705	108.658867
-35.742752	41.383259	111.724457	-12.542799	16.848608	109.296486	38.28553	-8.685777	104.231812	39.78027	42.488255	112.728592	39.0329	16.901239	108.480202	-64.118498	16.795977	110.11277
-35.197983	43.631062	114.09079	-12.584807	17.089634	111.238907	38.607597	-8.458469	104.965988	40.153904	42.791115	114.286804	39.3807505	17.166323	109.626396	-64.5503645	17.012945	112.851418
-34.863983	45.027309	115.644852	-12.496717	17.190233	112.499893	38.810722	-8.234044	105.442116	40.505188	42.909615	115.270851	39.657955	17.3377855	110.3564835	-64.651389	17.0426805	114.6433025
-34.404762	46.336304	117.08783	-12.368958	17.236582	113.699936	38.917793	-7.95487	106.011185	40.874218	43.009647	116.217949	39.8960055	17.5273885	111.114567	-64.6339215	16.9457755	116.285305
-33.94878	47.529976	118.437614	-12.165038	17.22282	114.825691	38.975784	-7.689419	106.704018	41.284477	43.097946	117.126755	40.1301305	17.7042635	111.9153865	-64.4602065	16.7413765	117.7359955
-33.226738	48.413223	119.75708	-11.991972	17.189936	115.864304	39.068573	-7.529995	107.653069	41.705711	43.20789	118.090698	40.387142	17.8389475	112.8718835	-64.371086	16.5409245	118.8567245
NaN	NaN	NaN	-11.881158	17.111626	116.761841	39.335682	-7.507641	108.388199	42.132835	43.350056	119.114052	40.7342585	17.9212075	113.7511255	-64.4965745	16.3020445	119.7725565
-32.50042	50.600613	121.821594	-11.82096	17.069807	117.475525	39.57893	-7.369722	109.081078	42.510929	43.515789	120.085815	41.0449295	18.0730335	114.5834465	-64.6868495	16.0665805	120.3676035
-30.763758	49.93243	122.616364	-11.852137	17.032646	118.107918	39.803356	-7.172191	109.887489	42.876122	43.815277	121.290901	41.339739	18.321543	115.589195	-65.044013	15.743749	120.626641
-30.218798	49.99017	122.89772	-11.847733	16.958199	118.269966	39.854275	-7.08316	110.090805	42.970352	43.896912	121.811737	41.4123135	18.406876	115.951271	-65.1077795	15.509522	120.588661
-29.650042	49.925385	123.045288	-12.030309	16.841442	118.264267	39.782753	-6.977364	110.057678	42.964172	43.908684	122.061028	41.3734625	18.46566	116.059353	-65.4340805	15.217224	120.469181
-28.827444	49.712925	122.96064	-12.143767	16.759914	118.11644	39.693687	-6.915279	109.926941	42.872318	43.854027	122.075676	41.2830025	18.469374	116.0013085	-65.5705365	15.050454	120.2315715
-28.212463	49.656124	122.925713	-12.233764	16.770256	117.924263	39.630592	-6.829756	109.862885	42.765224	43.828335	121.94178	41.197908	18.4992895	115.9023325	-65.665436	15.0412225	119.9461935
-27.379292	49.297272	122.683655	-12.274961	16.788891	117.763687	39.570072	-6.783358	109.723877	42.646584	43.870193	121.763397	41.108328	18.5434175	115.743637	-65.65825	15.0343645	119.783737
-26.420206	48.895554	122.382523	-12.2952	16.81764	117.724861	39.566402	-6.745944	109.790207	42.518764	43.897171	121.613358	41.042583	18.5756135	115.7017825	-65.632983	15.0596665	119.7479395
-24.924351	48.032024	122.045448	-12.299436	16.795807	117.940674	39.631157	-6.783599	110.222244	42.391525	43.893211	121.472145	41.011341	18.554806	115.8471945	-65.610213	15.036808	120.0341535
-23.930689	47.37289	121.866104	-12.341656	16.71734	118.272461	39.712807	-6.911219	110.807816	42.323635	43.875385	121.552422	41.018221	18.482083	116.180119	-65.701533	14.952597	120.364803
-22.838467	46.617065	121.787987	-12.32408	16.533461	118.676483	39.766537	-7.092438	111.602608	42.331974	43.814034	121.793068	41.0492555	18.360798	116.697838	-65.6974155	14.706124	120.655128
-21.704506	45.766201	121.901558	-12.542315	16.384367	119.261742	39.830521	-7.302068	112.607101	42.387627	43.775864	122.212257	41.109074	18.236898	117.409679	-66.193704	14.531836	121.113805
-20.588722	44.890095	122.126945	-12.69207	16.210787	119.905998	39.887512	-7.535274	113.702538	42.430229	43.629395	122.697998	41.1588705	18.0470605	118.200268	-66.5430105	14.3745135	121.611728
-19.403059	43.954979	122.526016	-12.842507	16.002098	120.651077	39.961296	-7.749494	114.838615	42.468391	43.491333	123.111954	41.2148435	17.8709195	118.9752845	-66.8998575	14.1332765	122.3268695
-18.188917	42.991985	122.980072	-12.962789	15.826196	121.446976	40.086094	-7.998963	116.025909	42.51717	43.490299	123.360191	41.301632	17.745668	119.69305	-67.22721	13.906724	123.200902
-16.293638	41.543533	123.459793	-13.103872	15.569682	122.595322	40.28471	-8.417716	117.814049	42.451866	43.455887	123.299446	41.368288	17.5190855	120.5567475	-67.576032	13.6202785	124.6338965
-14.970632	40.53344	123.726524	-12.997656	15.255608	123.195267	40.39967	-8.738619	118.845322	42.269863	43.297894	123.117699	41.3347665	17.2796375	120.9815105	-67.3300785	13.2315785	125.4090235
-13.740204	39.511978	123.86702	-13.050744	14.984602	123.744728	40.484386	-9.050253	119.765068	42.09539	43.140484	122.939682	41.289888	17.0451155	121.352375	-67.391376	12.9240885	126.137081
-12.390275	38.488968	123.894371	-13.080922	14.668944	124.046471	40.530132	-9.328381	120.460304	41.913273	42.87215	122.721848	41.2217025	16.7718845	121.591076	-67.3835465	12.5660035	126.501866
-11.078362	37.492569	123.720764	-13.152325	14.354073	124.090828	40.519753	-9.540868	120.887398	41.733517	42.566956	122.616455	41.126635	16.513044	121.7519265	-67.431285	12.195102	126.4297295
-9.828308	36.487194	123.394096	-13.267365	14.022705	123.893463	40.452278	-9.722611	120.963409	41.543293	42.284435	122.670639	40.9977855	16.280912	121.817024	-67.5325155	11.764498	125.969902
-8.490543	35.530521	122.938431	-13.368056	13.770151	123.480072	40.347813	-9.794181	120.749496	41.681641	41.737892	122.462532	41.014727	15.9718555	121.606014	-67.750839	11.5684465	125.35413
-6.648301	34.116413	122.324074	-13.714207	13.458758	122.780434	40.195156	-9.94241	120.218513	41.343647	41.226521	122.577431	40.7694015	15.6420555	121.397972	-68.1978155	11.2754605	124.162896
-5.345614	33.251659	122.210785	-13.72952	13.172165	122.290573	40.041908	-10.089977	119.995155	41.234283	40.941784	122.915741	40.6380955	15.4259035	121.455448	-68.0971355	10.9184265	123.125698
-4.128896	32.375889	122.394943	-14.042055	13.059719	122.13504	39.888416	-10.32823	120.098473	41.223789	40.713531	123.653099	40.5561025	15.1926505	121.875786	-68.6402125	10.9267875	122.394294
-2.945263	31.508642	122.968124	-14.297915	12.858215	122.121346	39.757309	-10.572906	120.59034	41.218803	40.500626	124.882126	40.488056	14.96386	122.736233	-69.083886	10.75257	121.506459
-1.520804	30.458984	123.729134	-14.613667	12.662721	122.402916	39.57341	-10.863241	121.393394	41.217834	40.298428	126.47979	40.395622	14.7175935	123.936592	-69.622956	10.6078485	120.86924
-0.709091	29.640993	125.011734	-14.947067	12.50227	122.943024	39.352337	-11.182724	122.490456	41.162846	40.04554	128.176941	40.2575915	14.431408	125.3336985	-70.1517255	10.573132	120.5523495
0.576036	28.48472	126.100395	-14.849798	12.158949	123.480751	39.130161	-11.5105	123.792694	41.113274	39.805336	129.776184	40.1217175	14.147418	126.784439	-69.8213135	10.17048	120.177063
1.901467	27.073883	128.028183	-15.598226	12.322545	124.938644	38.801636	-11.884572	126.041885	41.143681	39.479759	131.904465	39.9726585	13.7975935	128.973175	-71.1691105	10.8474965	120.904113
2.629285	26.077599	129.269699	-15.552648	12.110967	125.643036	38.627728	-12.091434	127.533783	41.197327	39.278492	133.106461	39.9125275	13.593529	130.320122	-71.0178235	10.628405	120.96595
3.438262	25.026794	130.357117	-15.699877	12.068977	126.47673	38.57943	-12.292859	128.921066	41.292999	39.143066	134.160202	39.9362145	13.4251035	131.540634	-71.3359685	10.7128505	121.412826
4.042607	23.960903	131.373215	-15.750284	11.965528	127.258705	38.662159	-12.519662	130.173737	41.41357	39.016888	135.019836	40.0378645	13.248613	132.5967865	-71.5384325	10.682443	121.9206235
4.594718	22.855291	132.162888	-15.714266	11.848881	127.91909	38.57515	-12.660962	131.384415	41.536751	38.908237	135.638031	40.0559505	13.1236375	133.511223	-71.4844825	10.5741245	122.326957
5.057213	21.780123	132.805206	-15.672259	11.735339	128.463211	38.652084	-12.841331	132.339355	41.687778	38.817059	136.024857	40.169931	12.987864	134.182106	-71.514449	10.482814	122.744316
5.575323	20.653252	133.127716	-15.575693	11.626884	128.801819	38.744225	-12.921047	132.538101	41.853081	38.721424	136.210114	40.298653	12.9001885	134.3741075	-71.450039	10.3535795	123.2295305
5.902548	18.960533	133.336349	-15.403048	11.524835	129.066391	38.813789	-13.027824	133.060715	42.077614	38.588055	136.134476	40.4457015	12.7801155	134.5975955	-71.2517975	10.2695545	123.5351865
6.027741	17.869946	133.247772	-15.24267	11.474404	129.061951	38.922554	-13.070792	133.127258	42.270588	38.52092	135.918106	40.596571	12.725064	134.522682	-71.081911	10.223744	123.60122
6.070951	16.733356	133.044342	-15.076065	11.46834	128.98584	39.035675	-13.093837	132.958511	42.42955	38.459194	135.632675	40.7326125	12.6826785	134.295593	-70.8847425	10.2540015	123.676087
6.098823	15.620785	132.707733	-14.945449	11.496762	128.868179	39.165569	-13.083085	132.606369	42.574467	38.4254	135.355804	40.870018	12.6711575	133.9810865	-70.760916	10.3223665	123.7552715
5.846911	14.509839	132.345276	-14.780474	11.541213	128.715683	39.292263	-13.076152	132.185867	42.703056	38.33728	135.069214	40.9976595	12.630564	133.6275405	-70.5586075	10.451862	123.8038255
5.525383	13.423382	132.004349	-14.675694	11.600077	128.55098	39.382904	-13.071921	131.723373	42.788853	38.275421	134.813095	41.0858785	12.60175	133.268234	-70.4372665	10.598404	123.833726
5.100286	12.296171	131.547134	-14.608842	11.697716	128.3965	39.429195	-13.063208	131.229706	42.878819	38.229549	134.601334	41.154007	12.5831705	132.91552	-70.371691	10.8122615	123.87748
4.256404	10.538624	130.877045	-14.569053	11.922438	128.114395	39.371681	-13.133231	130.945358	42.955147	38.125946	134.327774	41.163414	12.4963575	132.636566	-70.30152	11.3485185	123.592224
3.49475	9.316669	130.456848	-14.563715	12.067413	127.922928	39.257259	-13.158849	130.419678	43.020515	38.032845	134.142914	41.138887	12.436998	132.281296	-70.266317	11.697828	123.56456
2.825229	8.199524	129.898804	-14.604683	12.256856	127.776657	39.056068	-13.209495	129.94072	43.088062	37.972633	133.942505	41.072065	12.381569	131.9416125	-70.281431	12.132143	123.6117015
1.782716	6.92142	129.448273	-14.649871	12.444451	127.641129	38.852303	-13.237032	129.505737	43.138447	37.903122	133.671234	40.995375	12.333045	131.5884855	-70.295117	12.555857	123.6937725
0.739149	5.536698	128.903473	-14.692222	12.622309	127.483734	38.884319	-13.304379	128.868942	43.173878	37.875046	133.250656	41.0290985	12.2853335	131.059799	-70.4135425	12.9592845	123.907669
-0.326985	4.209103	128.297668	-14.620514	12.778626	127.201462	38.859612	-13.312328	128.128662	43.180069	37.914227	132.653183	41.0198405	12.3009495	130.3909225	-70.2608685	13.2563025	124.0120015
-1.422582	2.851642	127.415894	-14.465311	12.943532	126.753632	38.992737	-13.280662	127.131233	43.162567	37.960823	131.728592	41.077652	12.3400805	129.4299125	-70.008274	13.5469835	124.0773515
-3.093414	0.842267	125.694145	-14.026265	13.18823	125.629135	39.166405	-13.050537	125.125191	43.213383	38.326981	129.733093	41.189894	12.638222	127.429142	-69.242424	13.738238	123.829128
-4.603848	-0.390631	124.574104	-13.941993	13.492497	124.757599	39.442562	-12.862732	123.58036	42.750538	38.72488	128.255417	41.09655	12.931074	125.9178885	-68.980536	14.05392	123.5973095
-5.703676	-1.919446	123.192276	-13.526265	13.586706	123.650589	39.556068	-12.668079	121.946503	42.73724	38.868679	126.35907	41.146654	13.1003	124.1527865	-68.199184	14.073112	123.1483915
-6.826892	-3.475253	121.944832	-13.235265	13.679578	122.650421	39.314156	-12.378201	120.285507	42.707909	38.862175	124.384514	41.0110325	13.241987	122.3350105	-67.4815625	14.117169	122.9658315
-8.054534	-4.975268	120.935013	-12.817936	13.655977	121.673462	39.318092	-12.43885	118.801453	43.049427	38.550152	122.222435	41.1837595	13.055651	120.511944	-66.8196315	14.256303	122.83498
-9.142374	-6.563589	120.150398	-12.446653	13.675776	120.830849	39.314041	-12.640675	117.585983	42.561211	38.509632	120.51799	40.937626	12.9344785	119.0519865	-65.830932	14.4170735	122.6097115
-10.381802	-8.08175	119.70874	-12.130314	13.738614	120.175705	39.176041	-12.849358	116.488075	42.491718	38.259575	118.73835	40.8338795	12.7051085	117.6132125	-65.0945075	14.7721195	122.7381975
-12.136075	-10.33386	119.67366	-11.739163	13.885798	119.326866	38.939373	-13.37367	115.300499	42.202827	37.855999	116.026596	40.5711	12.2411645	115.6635475	-64.049426	15.5304315	122.9901845
-13.179914	-11.743973	120.001602	-11.517792	14.094904	118.837357	38.760181	-13.701839	114.746544	41.966457	37.538204	114.181992	40.363319	11.9181825	114.464268	-63.398903	16.2716255	123.210446
-14.008149	-13.177173	120.438194	-11.441531	14.280182	118.352554	38.600113	-14.237642	114.380753	41.665127	37.160152	112.350693	40.13262	11.461255	113.365723	-63.015682	17.099109	123.339385
-15.169711	-14.334337	120.99987	-11.371275	14.412183	117.77729	38.517765	-14.911622	114.453415	41.371075	36.684158	110.533569	39.94442	10.886268	112.493492	-62.68697	17.938098	123.061088
-15.967684	-15.554076	121.429062	-11.226623	14.320548	117.077972	38.592121	-15.895839	114.615784	41.152699	36.016117	109.039795	39.87241	10.060139	111.8277895	-62.325656	18.580957	122.3281545
-16.741709	-16.706306	121.655907	-11.003777	13.988754	116.343269	38.569668	-16.823833	114.786217	41.108757	35.417431	107.856873	39.8392125	9.296799	111.321545	-61.8467665	18.680709	121.364993
-17.420666	-17.798973	121.592056	-10.883958	13.562913	115.667763	38.187603	-17.327183	114.85746	41.134739	34.72897	107.015762	39.661171	8.7008935	110.936611	-61.429087	18.4249325	120.398915
-18.284613	-19.287943	121.074593	-10.747771	12.920812	114.563629	37.480389	-17.775177	114.559624	41.23761	33.697842	105.953384	39.3589995	7.9613325	110.256504	-60.8545415	17.8802915	118.870754
-18.753193	-20.113323	120.418884	-10.683044	12.604807	113.672729	37.083347	-17.955389	114.12764	41.294964	33.133278	105.281761	39.1891555	7.5889445	109.7047005	-60.5552435	17.6206695	117.6407575
-19.182619	-20.710436	119.732956	-10.677859	12.441074	112.812843	36.760323	-18.112093	113.519585	41.311935	32.744408	104.612854	39.036129	7.3161575	109.0662195	-60.391847	17.5659905	116.5594665
-19.545012	-21.067263	119.205139	-10.641716	12.385894	112.13485	36.599743	-18.217308	112.995148	41.29895	32.470749	103.968468	38.9493465	7.1267205	108.481808	-60.2327785	17.6450675	115.787892
-19.705654	-21.189245	118.98999	-10.583589	12.40413	111.711464	36.529156	-18.279604	112.663559	41.351414	32.276535	103.41848	38.940285	6.9984655	108.0410195	-60.107463	17.8097945	115.3819085
-19.742582	-21.078405	119.043541	-10.472768	12.462635	111.483994	36.573471	-18.270388	112.716469	41.40733	32.1595	103.077873	38.9904005	6.944556	107.897171	-59.9359365	17.980714	115.070817
-19.6194	-20.784147	119.171631	-10.32888	12.459023	111.418663	36.715343	-18.274586	112.867783	41.479538	32.06665	102.814339	39.0974405	6.896032	107.841061	-59.7552005	18.022014	114.996265
-19.304674	-20.03834	119.171288	-10.146669	12.346243	111.468079	36.915749	-18.359493	112.95887	41.632534	31.912321	102.598938	39.2741415	6.776414	107.778904	-59.5674795	17.916072	115.157254
-19.036053	-19.372862	118.655098	-10.035481	12.227734	111.416389	37.002609	-18.461504	112.766182	41.71069	31.899557	102.725075	39.3566495	6.7190265	107.7456285	-59.4276115	17.7364415	115.0871495
-18.733578	-18.725637	117.483986	-9.966549	12.082585	111.128304	37.047169	-18.520502	112.266502	41.852242	32.03458	102.973473	39.4497055	6.757039	107.6199875	-59.3828035	17.408131	114.6366205
-18.3428	-18.049522	115.67334	-9.974038	11.980107	110.508598	37.078735	-18.439537	111.297897	41.967831	32.396984	103.48587	39.523283	6.9787235	107.3918835	-59.471359	16.9814905	113.6253125
-17.985476	-17.229635	113.319931	-9.986048	12.049749	109.555946	37.141682	-18.132668	109.980186	42.027206	32.983299	104.091682	39.584444	7.4253155	107.035934	-59.55654	16.6741825	112.075958
-17.483749	-16.239729	110.871696	-9.946313	12.323863	108.4384	37.252354	-17.557924	108.494987	42.174545	33.74427	104.631653	39.7134495	8.093173	106.56332	-59.6060755	16.554553	110.31348
-16.918484	-15.098289	108.391426	-9.824662	12.800823	107.302948	37.415321	-16.794415	107.030998	42.373119	34.611366	105.289505	39.89422	8.9084755	106.1602515	-59.543544	16.6931705	108.4456445
-16.027416	-13.229063	104.84967	-9.549709	13.755692	105.684074	37.84436	-15.513781	105.07299	42.808811	36.046425	106.65097	40.3265855	10.266322	105.86198	-59.4260035	17.245062	105.506168
-15.384264	-11.975595	102.599022	-9.411326	14.506091	104.672989	38.15247	-14.541076	104.025284	43.105064	37.033733	107.921204	40.628767	11.2463285	105.973244	-59.451419	17.7658535	103.372734
-14.77806	-10.706452	100.628426	-9.397507	15.322998	103.743767	38.379917	-13.540975	103.228882	43.306862	37.957935	109.204445	40.8433895	12.20848	106.2166635	-59.6384035	18.437516	101.2708705
-14.149276	-9.526121	99.145172	-9.428411	16.079695	103.027473	38.51593	-12.607334	102.650513	43.346195	38.715313	110.253052	40.9310625	13.0539895	106.4517825	-59.7878845	19.1054005	99.6031635
-13.603602	-8.486202	98.246017	-9.506394	16.750641	102.530762	38.585941	-11.778338	102.364792	43.278763	39.385822	110.828743	40.932352	13.803742	106.5967675	-59.94514	19.69754	98.4647565
-13.199161	-7.579009	97.686172	-9.593583	17.323231	102.153084	38.659279	-11.068778	102.212669	43.139755	39.992687	111.031998	40.899517	14.4619545	106.6223335	-60.086683	20.1845075	97.6838345
-12.829473	-6.879825	97.324524	-9.59074	17.767004	101.85009	38.790691	-10.43254	102.017822	42.979073	40.514679	111.070618	40.884882	15.0410695	106.54422	-60.066362	20.4929385	97.15596
-12.470537	-6.147582	97.019524	-9.478617	18.20277	101.466492	39.012653	-9.773276	101.693451	42.914398	41.113728	110.675743	40.9635255	15.670226	106.184597	-59.9207595	20.735314	96.748387
-12.292666	-5.861455	97.003647	-9.280925	18.379061	101.211655	39.159328	-9.528298	101.531967	42.97398	41.42411	110.134415	41.066654	15.947906	105.833191	-59.628504	20.810216	96.590119
-12.213358	-5.722884	97.081642	-8.999204	18.438057	100.922188	39.368267	-9.455546	101.4757	43.145199	41.583679	109.327484	41.256733	16.0640665	105.401592	-59.255141	20.8120475	96.442784
-12.188129	-5.726086	97.213623	-8.693294	18.346558	100.592087	39.615295	-9.565149	101.479401	43.354588	41.61491	108.398888	41.4849415	16.0248805	104.9391445	-58.8715295	20.6682355	96.2450295
-12.260554	-5.836819	97.310432	-8.395794	18.151613	100.236198	39.810078	-9.804402	101.585594	43.541958	41.531559	107.53788	41.676018	15.8635785	104.561737	-58.467606	20.4396475	95.910659
-12.382199	-6.035267	97.349846	-8.097395	17.883787	99.890923	39.959843	-10.105082	101.712624	43.739731	41.312565	106.750595	41.849787	15.6037415	104.2316095	-58.044577	20.1638325	95.5502365
-12.56134	-6.29227	97.276581	-7.842603	17.592882	99.570175	40.091179	-10.401875	101.718559	43.949291	41.033112	106.068466	42.020235	15.3156185	103.8935125	-57.705441	19.8701455	95.2468375
-12.991113	-6.707199	96.932304	-7.564361	17.27104	98.984169	40.24754	-10.688123	101.460709	44.191647	40.81456	105.291107	42.2195935	15.0632185	103.375908	-57.3483155	19.4788615	94.59243
-13.312324	-6.899561	96.619728	-7.360057	17.1922	98.577675	40.388458	-10.762117	101.197861	44.357292	40.783329	104.737091	42.372875	15.010606	102.967476	-57.092989	19.373794	94.187874
-13.647424	-7.191082	96.363609	-7.123562	17.175077	98.197594	40.614769	-10.768808	100.933777	44.535946	40.821411	104.168068	42.5753575	15.0263015	102.5509225	-56.8224815	19.3238525	93.8442655
-13.994034	-7.431369	96.143906	-6.84088	17.196863	97.866089	40.85638	-10.678217	100.69809	44.697876	40.934181	103.559875	42.777128	15.127982	102.1289825	-56.458888	19.265744	93.6031955
-14.365204	-7.703003	95.97747	-6.539331	17.231682	97.536453	41.088985	-10.54867	100.464439	44.847763	41.058792	102.845535	42.968374	15.255061	101.654987	-56.047036	19.208303	93.417919
-14.752253	-8.025738	95.889473	-6.229661	17.230833	97.211243	41.351681	-10.441353	100.12101	44.967918	41.161652	101.970657	43.1597995	15.3601495	101.0458335	-55.6191215	19.1015165	93.3766525
-15.209682	-8.362444	95.877106	-5.939467	17.227449	96.901817	41.601955	-10.346389	99.711678	45.042282	41.189625	100.878395	43.3221185	15.421618	100.2950365	-55.2010525	19.03328	93.5085975
-15.99436	-8.856643	96.062057	-5.568649	17.127975	96.431419	41.790428	-10.278395	99.047562	45.068298	41.124882	98.863091	43.429363	15.4232435	98.9553265	-54.566661	18.8327065	93.9075115
-16.527491	-9.171596	96.204109	-5.393505	17.023144	96.11747	41.819729	-10.296186	98.528099	45.004074	40.937824	97.448273	43.4119015	15.320819	97.988186	-54.1989115	18.725469	94.246754
-17.055567	-9.457219	96.36174	-5.278846	16.876011	95.800278	41.791042	-10.314883	97.964806	44.866035	40.698719	95.986107	43.3285385	15.191918	96.9754565	-53.8862305	18.560104	94.6250995
-17.538509	-9.784658	96.568726	-5.212629	16.706661	95.481987	41.702362	-10.350764	97.342804	44.628456	40.468361	94.513763	43.165409	15.0587985	95.9282835	-53.590667	18.3545235	95.0356905
-18.081923	-10.033374	96.834091	-5.1877	16.537945	95.17704	41.629967	-10.432479	96.680382	44.299744	40.189438	93.065491	42.9648555	14.8784795	94.8729365	-53.3402555	18.1974105	95.4811435
-18.749166	-10.178813	97.175186	-5.254939	16.352009	94.905228	41.480034	-10.570091	96.097656	43.991734	39.85743	91.649002	42.735884	14.6436695	93.873329	-53.245762	18.0603485	95.937127
-19.294252	-10.319372	97.411766	-5.354894	16.14719	94.594711	41.296787	-10.773109	95.586601	43.635876	39.462044	90.284065	42.4663315	14.3444675	92.935333	-53.1761195	17.9499125	96.254089
-20.04899	-10.388589	97.410149	-5.587854	15.722372	94.032295	41.031216	-11.142143	94.846161	43.085827	38.780472	88.543678	42.0585215	13.8191645	91.6949195	-53.2342295	17.6255795	96.3696705
-20.410824	-10.400318	97.179947	-5.708555	15.413809	93.616043	40.860435	-11.394551	94.346199	42.820621	38.422344	87.65715	41.840528	13.5138965	91.0016745	-53.257638	17.3137215	96.2304115
-20.734947	-10.333103	96.904091	-5.8065	15.139833	93.196777	40.693531	-11.634768	93.8265	42.617958	38.120213	86.984978	41.6557445	13.2427225	90.405739	-53.2687445	17.0369435	95.987815
-20.964418	-10.103009	96.606163	-5.833478	14.90704	92.868546	40.541901	-11.87111	93.428795	42.579086	37.837204	86.463982	41.5604935	12.983047	89.9463885	-53.2274495	16.831033	95.7907035
-21.139851	-9.727097	96.293549	-5.805738	14.746258	92.559624	40.434219	-12.116381	93.163582	42.639687	37.556316	86.084274	41.536953	12.7199675	89.623928	-53.148429	16.7725485	95.49532
-21.250326	-9.205741	95.881775	-5.736541	14.611457	92.255714	40.394642	-12.359004	92.900208	42.760139	37.265839	85.82917	41.5773905	12.4534175	89.364689	-53.0504725	16.7694965	95.146739
-21.302816	-8.554113	95.326157	-5.63603	14.486366	91.92234	40.386818	-12.572241	92.663124	42.940144	37.043945	85.669518	41.663481	12.235852	89.166321	-52.935541	16.73688	94.678359
-21.240953	-7.452855	94.270004	-5.399636	14.407831	91.306435	40.476025	-12.776375	92.205315	43.265759	36.845352	85.540794	41.870892	12.0344885	88.8730545	-52.670164	16.7811735	93.7398155
-21.094292	-6.622951	93.286911	-5.23759	14.389785	90.783745	40.547436	-12.814252	91.84613	43.486595	36.826511	85.594368	42.0170155	12.0061295	88.720249	-52.4921955	16.7734405	92.847241
-20.983238	-5.722546	92.115807	-5.064302	14.440508	90.178398	40.616043	-12.773096	91.424408	43.725464	36.974892	85.833611	42.1707535	12.100898	88.6290095	-52.2993575	16.780118	91.7277865
-20.849106	-4.69879	90.811035	-4.862616	14.554594	89.486259	40.751846	-12.611413	90.915939	43.990963	37.20565	86.149681	42.3714045	12.2971185	88.53281	-52.0966365	16.8120695	90.439708
-20.652472	-3.551342	89.442093	-4.640636	14.761207	88.742104	40.938389	-12.359505	90.370728	44.272419	37.508965	86.430656	42.605404	12.57473	88.400692	-51.886676	16.947684	89.083516
-20.376068	-2.356238	88.194893	-4.351588	15.044442	87.987572	41.218109	-12.067797	89.817291	44.581951	37.881527	86.623634	42.90003	12.906865	88.2204625	-51.603206	17.182019	87.7546815
-20.12332	-1.165818	86.972809	-3.988229	15.346247	87.248848	41.592552	-11.669631	89.295334	44.911461	38.279114	86.751427	43.2520065	13.3047415	88.0233805	-51.2284645	17.3877525	86.4743155
-19.747816	0.77424	85.277657	-3.342764	15.83489	86.169441	42.233379	-11.169793	88.596054	45.50209	38.843658	86.885246	43.8677345	13.8369325	87.74065	-50.5532625	17.8328475	84.598232
-19.543631	2.109749	84.246948	-2.855849	16.148384	85.506874	42.682453	-10.850249	88.252441	45.95293	39.163509	86.879272	44.3176915	14.15663	87.5658565	-50.0293895	18.140138	83.4478915
-19.333544	3.472787	83.345016	-2.369331	16.42449	84.865593	43.178196	-10.640411	87.944374	46.376152	39.461838	86.828125	44.777174	14.4107135	87.3862495	-49.515836	18.4382665	82.3449365
-19.131983	4.725602	82.512352	-1.909583	16.614546	84.236183	43.659229	-10.617895	87.738899	46.794285	39.766399	86.719666	45.226757	14.574252	87.2292825	-49.045923	18.65484	81.2430835
-19.03273	6.001695	81.752426	-1.501243	16.732571	83.642921	44.017941	-10.719496	87.633736	47.215588	39.976856	86.495644	45.6167645	14.62868	87.06469	-48.6192505	18.836462	80.221152
-19.003294	7.270919	81.181236	-1.162433	16.77597	83.152061	44.294312	-10.757247	87.425781	47.476864	40.097439	86.249229	45.885588	14.670096	86.837505	-48.210454	18.881844	79.466617
-19.057617	8.471263	80.844093	-0.886647	16.725327	82.852821	44.51973	-10.853497	87.199493	47.661232	40.167389	86.098061	46.090481	14.656946	86.648777	-47.863775	18.793708	79.056865
-19.272425	10.229224	80.540413	-0.662777	16.628624	82.627403	44.664169	-10.883985	86.918724	47.87413	40.169567	86.020836	46.2691495	14.642791	86.46978	-47.5947035	18.614457	78.785026
-19.547058	11.433865	80.474579	-0.594638	16.527237	82.580032	44.698242	-10.904747	86.782555	48.015175	40.126171	85.968628	46.3567085	14.610712	86.3755915	-47.5459845	18.443762	78.7844725
-19.863375	12.521601	80.383446	-0.586024	16.426439	82.533279	44.641575	-10.939681	86.709511	48.074017	40.109962	85.960335	46.357796	14.5851405	86.334923	-47.529844	18.2677375	78.731635
-20.29472	13.670497	80.27475	-0.606338	16.253185	82.48259	44.578026	-10.980954	86.635437	48.069771	40.067757	85.925468	46.3238985	14.5434015	86.2804525	-47.5365745	17.9629685	78.6847275
-20.756874	14.751858	80.215424	-0.650587	16.060114	82.457558	44.554371	-10.990797	86.541023	47.966557	40.026344	85.903954	46.260464	14.5177735	86.2224885	-47.561638	17.6024545	78.6926275
-21.247799	15.79343	80.341606	-0.698493	15.936404	82.508675	44.561729	-10.95188	86.420982	47.827644	40.013569	85.894089	46.1946865	14.5308445	86.1575355	-47.5916725	17.3419635	78.8598145
-21.893665	16.820047	80.579964	-0.718141	15.829123	82.661179	44.567375	-10.851576	86.312012	47.681366	39.983578	85.874268	46.1243705	14.566001	86.09314	-47.5606525	17.092245	79.229218
-22.883968	18.36548	81.119682	-0.782133	15.700965	83.085838	44.512321	-10.657656	86.249336	47.452942	39.976616	85.915657	45.9826315	14.65948	86.0824965	-47.5468975	16.74245	80.0891795
-23.592588	19.318075	81.765755	-0.882517	15.718649	83.548958	44.40155	-10.527845	86.266457	47.331879	39.95163	85.981781	45.8667145	14.7118925	86.124119	-47.6317485	16.7254055	80.973797
-24.462288	20.309593	82.703209	-0.989746	15.735269	84.223129	44.228058	-10.425572	86.342133	47.250031	39.897774	86.049202	45.7390445	14.736101	86.1956675	-47.7185365	16.734437	82.2505905
-25.280577	21.270054	83.896156	-1.14022	15.772523	85.112198	43.988373	-10.323485	86.511871	47.149654	39.815804	86.134346	45.5690135	14.7461595	86.3231085	-47.8494535	16.7988865	83.9012875
-26.171116	22.178858	85.426201	-1.342135	15.76644	86.175766	43.699848	-10.377572	86.754723	47.02137	39.656601	86.191978	45.360609	14.6395145	86.4733505	-48.044879	16.8933655	85.8781815
-27.011541	22.946865	87.348083	-1.59217	15.682033	87.461693	43.346352	-10.593449	87.014755	46.837269	39.448193	86.238388	45.0918105	14.427372	86.6265715	-48.2761505	16.936694	88.2968145
-27.945345	23.741644	89.722992	-1.86475	15.591398	89.016708	42.863029	-10.759009	87.276993	46.524811	39.253376	86.339767	44.69392	14.2471835	86.80838	-48.42342	16.9356125	91.225036
-29.14469	24.8197	93.766823	-2.382931	15.397453	91.769714	42.001331	-10.913793	87.765343	45.653229	39.013714	86.739639	43.82728	14.0499605	87.252491	-48.593142	16.7449455	96.286937
-29.916065	25.560743	96.351074	-2.826332	15.281427	93.564209	41.407764	-10.943026	88.26693	44.857883	38.926079	87.231812	43.1328235	13.9915265	87.749371	-48.7854875	16.5713275	99.379047
-30.636108	26.19062	98.32373	-3.36114	15.151678	95.047401	40.883614	-10.913804	88.860718	44.119991	38.897141	87.810547	42.5018025	13.9916685	88.3356325	-49.2240825	16.3116875	101.7591695
-31.348494	26.882175	99.672928	-3.937514	15.14132	96.116997	40.445065	-10.821389	89.50705	43.454288	38.99968	88.54554	41.9496765	14.0891455	89.026295	-49.8247045	16.1934945	103.207699
-32.031513	27.5861	100.484718	-4.531821	15.112369	96.874825	40.058361	-10.745677	90.171036	42.847862	39.089409	89.269844	41.4531115	14.171866	89.72044	-50.5167535	16.052872	104.02921
-32.610722	28.327465	101.041924	-5.094447	15.124391	97.447914	39.669971	-10.635633	90.768219	42.23531	39.170124	89.978912	40.9526405	14.2672455	90.3735655	-51.1415345	15.9815365	104.5222625
-33.026497	29.080782	101.491425	-5.607305	15.158142	97.903313	39.351665	-10.55099	91.257317	41.706673	39.307087	90.669891	40.529169	14.3780485	90.963604	-51.743779	15.9382355	104.843022
-33.541542	30.0455	101.834152	-6.257786	15.156868	98.408989	38.913418	-10.389415	92.073036	41.141296	39.448566	91.785965	40.027357	14.5295755	91.9295005	-52.542929	15.7841605	104.8884775
-33.687737	30.727976	101.989784	-6.654145	15.147941	98.686028	38.687675	-10.260002	92.620682	40.853691	39.554741	92.537727	39.770683	14.6473695	92.5792045	-53.078973	15.6485125	104.7928515
-33.752296	31.379658	102.161369	-6.967665	15.142716	98.963638	38.608093	-10.247974	93.041473	40.602486	39.647438	93.27552	39.6052895	14.699732	93.1584965	-53.5406195	15.5857	104.7687795
-33.683846	32.059364	102.327072	-7.281429	15.1577	99.253639	38.4398	-10.20441	93.488678	40.389366	39.755192	94.017006	39.414583	14.775391	93.752842	-53.977441	15.540009	104.754436
-33.577572	32.762512	102.501236	-7.582703	15.141563	99.535927	38.255779	-10.205015	93.975967	40.22496	39.818665	94.784531	39.2403695	14.806825	94.380249	-54.4057755	15.476301	104.691605
-33.318394	33.353603	102.688873	-7.899059	15.103799	99.801895	38.022308	-10.191289	94.492188	40.071384	39.882393	95.592377	39.046846	14.845552	95.0422825	-54.844964	15.362046	104.5615075
-33.032303	33.956982	102.903557	-8.175347	15.077996	100.082848	37.933624	-10.270226	94.835144	39.886223	39.924614	96.453217	38.9099235	14.827194	95.6441805	-55.2606175	15.328798	104.5215155
-32.338783	34.85186	103.359581	-8.541289	14.999501	100.585152	37.753674	-10.352088	95.470825	39.754532	39.995819	97.726349	38.754103	14.8218655	96.598587	-55.836681	15.1771365	104.571717
-31.797344	35.451405	103.722511	-8.715251	14.964376	100.984444	37.66983	-10.426624	95.962456	39.750954	40.027161	98.60511	38.710392	14.8002685	97.283783	-56.140894	15.1284835	104.685105
-31.156576	35.985962	104.158867	-8.806997	14.954476	101.434814	37.683018	-10.515781	96.484344	39.797695	40.018414	99.427437	38.7403565	14.7513165	97.9558905	-56.3543505	15.1576355	104.9137375
-30.457699	36.499279	104.538322	-8.895834	14.898758	101.869965	37.749386	-10.574554	96.982452	39.827797	40.041779	100.151527	38.7885915	14.7336125	98.5669895	-56.5802595	15.0639035	105.1729405
-29.742666	36.993031	104.857826	-8.981982	14.857832	102.248703	37.835213	-10.612607	97.424194	39.842331	40.082561	100.732216	38.838772	14.734977	99.078205	-56.802736	14.980687	105.419201
-28.804762	37.447044	105.056313	-9.039581	14.822634	102.560234	37.876549	-10.613454	97.792908	39.800194	40.143986	101.140556	38.8383715	14.765266	99.466732	-56.9175335	14.880002	105.653736
-28.117994	37.975086	105.227074	-9.112172	14.81664	102.76049	37.880051	-10.604208	98.079811	39.719578	40.192245	101.379028	38.7998145	14.7940185	99.7294195	-57.0241585	14.8392615	105.7915605
-26.537767	38.48539	105.24012	-9.184129	14.772944	102.954926	37.840069	-10.528478	98.311295	39.57766	40.298214	101.544571	38.7088645	14.884868	99.927933	-57.0771225	14.66102	105.981919
-25.458681	38.877472	105.264435	-9.220079	14.7412	103.005234	37.813507	-10.464496	98.324249	39.484646	40.366077	101.588036	38.6490765	14.9507905	99.9561425	-57.0892345	14.5316095	106.0543255
-24.367779	39.217422	105.297447	-9.241759	14.700742	103.026413	37.779175	-10.381143	98.25396	39.402306	40.417614	101.582565	38.5907405	15.0182355	99.9182625	-57.0742585	14.3832485	106.1345635
-23.236176	39.52742	105.328323	-9.268286	14.705502	103.042671	37.713024	-10.246562	98.13446	39.298599	40.483131	101.581253	38.5058115	15.1182845	99.8578565	-57.0423835	14.2927195	106.2274855
-21.984793	39.815773	105.377808	-9.299337	14.747665	103.091682	37.650524	-10.09341	98.054161	39.176201	40.55286	101.706352	38.4133625	15.229725	99.8802565	-57.0120365	14.265605	106.3031075
-20.598333	40.122345	105.419373	-9.405951	14.852963	103.176025	37.48951	-9.769086	98.199532	39.091183	40.712349	102.089813	38.2903465	15.4716315	100.1446725	-57.1022485	14.2342945	106.2073775
-19.288975	40.395817	105.647491	-9.563025	14.973833	103.372063	37.403572	-9.583067	98.456902	39.07132	40.883518	102.780167	38.237446	15.6502255	100.6185345	-57.363496	14.2974405	106.1255915
-17.112783	40.718224	106.211494	-9.886438	15.169008	103.885506	37.478416	-9.583466	99.143089	39.138134	41.144508	104.398514	38.308275	15.780521	101.7708015	-58.081151	14.557495	106.0002105
-15.585986	40.854378	106.815018	-10.136487	15.318947	104.371513	37.548332	-9.507783	99.897156	39.279045	41.349953	105.822601	38.4136885	15.921085	102.8598785	-58.6866625	14.716809	105.8831475
-13.982801	40.919289	107.51252	-10.352901	15.445481	104.995285	37.738392	-9.464998	100.777992	39.521484	41.579372	107.454468	38.629938	16.057187	104.11623	-59.33574	14.833775	105.87434
-12.363858	40.956242	108.336998	-10.597738	15.583344	105.76091	38.081757	-9.466067	101.85199	39.852596	41.796268	109.136703	38.9671765	16.1651005	105.4943465	-60.1626525	15.0015875	106.0274735
-10.719913	40.867882	109.156921	-10.790346	15.727611	106.641747	38.526638	-9.500766	103.031418	40.16814	41.983105	110.763046	39.347389	16.2411695	106.897232	-60.928081	15.2140525	106.386262
-9.037306	40.763767	109.909203	-10.997742	15.909621	107.581436	38.956242	-9.566424	104.41301	40.469345	42.203789	112.272095	39.7127935	16.3186825	108.3425525	-61.7082775	15.5005595	106.8203195
-7.392664	40.562801	110.581802	-11.270152	16.053221	108.533821	39.344425	-9.603084	105.920242	40.775963	42.389698	113.641823	40.060194	16.393307	109.7810325	-62.600498	15.713135	107.2866095
-4.908535	40.182751	111.693802	-11.740182	16.173407	109.913528	39.804634	-9.708934	108.41832	41.161407	42.573547	115.669861	40.4830205	16.4323065	112.0440905	-63.9633845	15.9145075	107.7829655
-3.327048	39.805649	112.547157	-12.169839	16.140417	110.890541	39.96291	-9.705374	110.165466	41.367687	42.584057	117.176224	40.6652985	16.4393415	113.670845	-65.0049765	15.8414925	108.110237
-1.829052	39.353889	113.730347	-12.626651	16.079231	111.989616	40.018234	-9.729618	111.970535	41.655613	42.506794	118.854271	40.8369235	16.388588	115.412403	-66.0902255	15.769874	108.566829
-0.426981	38.842262	115.098152	-13.060699	15.885724	113.105927	39.997814	-9.822891	113.985153	41.967495	42.405945	120.717728	40.9826545	16.291527	117.3514405	-67.1040525	15.479921	108.8604135
0.911359	38.308678	116.761078	-13.513938	15.729931	114.283798	39.852135	-9.845078	116.134773	42.244255	42.173862	122.771194	41.048195	16.164392	119.4529835	-68.076071	15.29547	109.1146125
2.09377	37.793499	118.570007	-13.996394	15.69373	115.496895	39.615719	-9.72517	118.466141	42.507526	41.934219	124.881973	41.0616225	16.1045245	121.674057	-69.0544105	15.2829355	109.319733
3.24407	37.265743	120.354393	-14.326946	15.698565	116.598824	NaN	NaN	NaN	42.642696	41.709671	126.918236	NaN	NaN	NaN	NaN	NaN	NaN
5.01802	36.451664	122.772659	-14.524104	15.853457	118.223259	39.192795	-9.692926	123.776772	43.189743	41.41386	129.441528	41.191269	15.860467	126.60915	-70.239477	15.846447	109.837368
5.769312	36.061974	124.430275	-14.493648	15.970184	119.325134	37.903168	-8.818811	125.578293	43.425007	41.482285	130.967957	40.6640875	16.331737	128.273125	-69.6513835	15.608631	110.377143
6.455092	35.660477	125.91301	-14.318315	16.05409	120.433495	38.226734	-8.961864	127.383698	43.63464	41.535896	132.298279	40.930687	16.287016	129.8409885	-69.567317	15.821164	111.0260015
6.972746	35.364021	127.334915	-13.563485	15.795069	121.255096	38.351143	-8.837896	128.920486	43.923779	41.655128	133.482727	41.137461	16.408616	131.2016065	-68.264431	15.181522	111.3085855
7.394096	35.061001	128.586349	-13.237187	15.831529	122.291397	38.841736	-8.896155	130.221802	43.471336	42.150688	134.925919	41.156536	16.6272665	132.5738605	-67.63091	15.0357915	112.0089335
7.545564	34.791176	129.605423	-12.925929	15.861313	123.156563	39.365307	-8.996336	131.244034	44.547211	41.914974	135.431549	41.956259	16.459319	133.3377915	-67.808117	15.263307	112.9753345
7.556048	34.530491	130.352432	-12.635128	15.925209	123.826233	39.780731	-9.096435	132.004013	44.798489	42.057629	136.257278	42.28961	16.480597	134.1306455	-67.559866	15.369821	113.5218205
7.232749	34.217258	131.05896	-12.309435	16.073654	124.477325	NaN	NaN	NaN	44.066429	42.705059	137.537033	NaN	NaN	NaN	NaN	NaN	NaN
6.694041	33.907215	131.299728	-12.228645	16.321609	124.846291	NaN	NaN	NaN	44.282486	42.805244	137.879318	NaN	NaN	NaN	NaN	NaN	NaN
5.972639	33.64262	131.41539	-12.07021	16.628057	125.245377	NaN	NaN	NaN	44.50145	42.875935	138.02562	NaN	NaN	NaN	NaN	NaN	NaN
5.083186	33.386463	131.456512	-12.191002	16.941875	125.846458	NaN	NaN	NaN	44.63916	42.97197	137.918671	NaN	NaN	NaN	NaN	NaN	NaN
3.888615	33.155903	131.36409	-12.376162	17.496834	126.552345	NaN	NaN	NaN	44.776199	43.060257	137.356049	NaN	NaN	NaN	NaN	NaN	NaN
2.568553	33.142502	131.579727	-12.320848	18.063429	127.121925	NaN	NaN	NaN	45.679062	42.476921	135.877304	NaN	NaN	NaN	NaN	NaN	NaN
1.260017	33.155052	130.726669	-12.203908	18.580502	127.468613	NaN	NaN	NaN	45.454578	42.571831	134.244385	NaN	NaN	NaN	NaN	NaN	NaN
-0.72377	33.143063	128.918991	-11.547002	19.225237	127.223709	NaN	NaN	NaN	44.646408	43.376965	130.671997	NaN	NaN	NaN	NaN	NaN	NaN
-2.390287	33.330597	127.345909	-11.173344	19.677332	126.537582	42.084301	-7.015474	124.247292	44.717281	43.694115	127.515434	43.400791	18.3393205	125.881363	-65.747479	21.0153435	127.193801
-3.707757	33.34713	124.630569	-10.677889	19.845583	125.305244	42.410465	-6.51101	121.626404	44.090687	44.634995	124.285828	43.250576	19.0619925	122.956116	-64.606354	20.6291735	127.654372
-5.075984	33.350529	123.053909	-10.323783	19.970631	123.708	42.527657	-6.141342	118.926765	43.445816	44.877625	120.46434	42.9867365	19.3681415	119.6955525	-63.6343025	20.5731205	127.7204475
-6.391826	33.402245	120.382393	-10.243786	19.979639	121.910812	41.7038	-5.621576	115.865623	42.653172	44.651516	116.433464	42.178486	19.51497	116.1495435	-62.666058	20.444308	127.6720805
-7.647768	33.444065	118.904045	-10.096642	19.719406	120.024086	41.579414	-5.922312	113.123192	41.961353	44.261913	112.913361	41.7703835	19.1698005	113.0182765	-61.9636675	20.2690115	127.0298955
-8.778791	33.554699	116.989136	-9.97459	19.311192	118.38652	40.963345	-6.093931	110.775742	41.616508	43.962513	110.503365	41.2899265	18.934291	110.6395535	-61.2391065	19.688093	126.1334865
-10.164429	33.747208	115.869942	-10.04721	19.246881	116.871109	40.267719	-6.103885	108.444908	41.31126	43.944084	108.783447	40.7894895	18.9200995	108.6141775	-60.8839095	19.5736625	125.1280405
-10.888761	34.034138	115.773392	-10.154525	19.482216	116.266144	39.995659	-6.055412	107.673943	41.236698	44.118355	108.223274	40.6161785	19.0314715	107.9486085	-60.9252285	19.9329605	124.5836795
-11.538207	34.344311	115.147804	-10.231773	19.738726	115.800369	39.755283	-5.857958	107.177139	41.137676	44.309826	108.103813	40.4464795	19.225934	107.640476	-60.9100255	20.251518	123.960262
-12.116845	34.695766	115.013908	-10.371262	19.995762	115.446068	39.620754	-5.585	107.012024	41.128586	44.48999	108.414055	40.37467	19.452495	107.7130395	-61.117194	20.539029	123.1790965
-12.636707	35.044064	115.084579	-10.507826	20.255352	115.312363	39.534157	-5.380006	107.343544	41.187092	44.652576	109.348038	40.3606245	19.636285	108.345791	-61.3762765	20.874419	122.278935
-13.081797	35.383747	115.439796	-10.76473	20.532585	115.591003	39.438713	-5.211894	108.260384	41.266155	44.788544	110.79953	40.352434	19.788325	109.529957	-61.881894	21.276845	121.652049
-13.498372	35.709801	116.204689	-11.126694	20.805893	116.358673	39.356483	-5.081404	109.790947	41.346966	44.94503	112.71682	40.3517245	19.931813	111.2538835	-62.6051125	21.679973	121.4634625
-14.159889	36.148987	118.148247	-11.695025	21.150419	118.297958	39.33913	-4.910348	112.960312	41.517849	45.306602	116.245567	40.4284895	20.198127	114.6029395	-63.8185395	22.102711	121.9929765
-14.434605	36.31443	119.518593	-12.022033	21.35495	119.93766	39.494904	-4.8721	115.352585	41.805355	45.547276	118.568405	40.6501295	20.337588	116.960495	-64.6941955	22.372312	122.914825
-14.765077	36.484463	121.026764	-12.007985	21.443956	121.49192	39.701687	-4.85306	117.668365	42.236568	45.747112	120.536758	40.9691275	20.447026	119.1025615	-64.9850975	22.440886	123.8812785
-15.110186	36.664345	122.246323	-11.989158	21.550425	122.896324	39.885078	-4.900721	119.480347	43.010677	45.716354	121.645294	41.4478775	20.4078165	120.5628205	-65.4261935	22.6930335	125.2298275
-15.353915	36.804356	122.958267	-11.84633	21.634457	123.800369	39.970154	-4.998228	120.469025	42.794941	45.889412	122.19986	41.3825475	20.445592	121.3344425	-65.0752075	22.823322	126.2662955
-15.505634	36.937679	123.15773	-11.577976	21.641405	124.072388	40.106857	-5.213414	120.24437	43.357025	45.62394	121.343323	41.731941	20.205263	120.7938465	-64.887893	23.077547	127.3509295
-15.699664	37.060081	122.813942	-11.263383	21.5951	123.736832	40.012989	-5.355967	119.113609	42.777817	45.554565	120.001816	41.395403	20.099299	119.5577125	-63.922169	23.090901	127.9159515
-15.846604	37.21838	122.007736	-10.848936	21.387981	122.688637	39.701763	-5.566729	116.444229	42.546162	44.886204	117.173828	41.1239625	19.6597375	116.8090285	-62.8218345	23.1162245	128.5682455
-15.815796	37.223705	121.595123	-10.675337	21.220345	122.034454	39.392838	-5.784979	115.007088	42.489841	44.472313	115.841522	40.9413395	19.343667	115.424305	-62.2920135	23.097023	128.644603
-15.626423	37.296238	121.385811	-10.825594	21.242022	121.742317	39.109756	-5.938463	114.178558	42.482918	44.234894	115.24762	40.796337	19.1482155	114.713089	-62.447525	23.3358285	128.771545
-15.415186	37.336292	121.287086	-10.977513	21.328909	121.616066	38.821167	-5.984279	113.78553	42.412193	44.166855	115.086449	40.61668	19.091288	114.4359895	-62.571706	23.56653	128.7961425
-15.130168	37.339409	121.317657	-11.216533	21.495525	121.61586	38.514309	-5.97832	113.588402	42.239906	44.134991	115.074303	40.3771075	19.0783355	114.3313525	-62.8101735	23.9127145	128.9003675
-14.704121	37.356247	121.458229	-11.432313	21.59967	121.707214	38.188389	-5.98004	113.504456	42.074474	44.051155	115.263809	40.1314315	19.0355575	114.3841325	-62.9960575	24.1637825	129.0302955
-14.19606	37.323032	121.591019	-11.497411	21.546349	121.783981	37.905769	-6.031136	113.569679	41.968323	43.93071	115.638817	39.937046	18.949787	114.604248	-62.931868	24.142911	128.963714
-13.219012	37.266521	121.82988	-11.722821	21.54797	122.015259	37.625881	-6.16549	113.691032	41.907589	43.713699	116.185829	39.766735	18.7741045	114.9384305	-63.212377	24.3218355	129.0920875
