# Supplementary material for: How to jointly control a ball trajectory on a moving board: Methodological insights into Motor Learning and Rehabilitation
Source: PLoS One. 2025 Oct 15;20(10):e0334588. doi: 10.1371/journal.pone.0334588 (PMC12527165; doi:10.1371/journal.pone.0334588)
Supplement: S2 Data — (ZIP) [file pone.0334588.s002.zip › D3_016.csv]

Ball_X	Ball_Y	Ball_Z	BoardCentre_X	BoardCentre_Y	BoardCentre_Z	P1LeftHand_X	P1LeftHand_Y	P1LeftHand_Z	P1RightHand_X	P1RightHand_Y	P1RightHand_Z	P1MidHands_X	P1MidHands_Y	P1MidHands_Z	P2MidHands_X	P2MidHands_Y	P2MidHands_Z
5.997474	8.524181	107.175209	-11.562765	23.541142	106.658104	37.673111	-6.331706	109.024391	40.685944	44.879318	108.160698	39.1795275	19.273806	108.5925445	-62.3050575	27.808478	104.7236635
5.353374	7.710855	106.986748	-11.562158	23.760475	106.480133	37.732258	-6.018918	108.822807	40.551056	45.17355	107.855537	39.141657	19.577316	108.339172	-62.265973	27.943634	104.621094
4.705652	6.992321	106.788811	-11.573599	24.035631	106.262184	37.755959	-5.699181	108.571983	40.399872	45.459541	107.627724	39.0779155	19.88018	108.0998535	-62.2251135	28.191082	104.4245145
3.998685	6.345133	106.524338	-11.579251	24.282532	106.032928	37.754719	-5.417171	108.300804	40.341862	45.75248	107.326355	39.0482905	20.1676545	107.8135795	-62.2067925	28.3974095	104.2522765
3.311722	5.700289	106.189407	-11.600346	24.551817	105.759346	37.721111	-5.135741	107.984436	40.223656	45.996181	107.061325	38.9723835	20.43022	107.5228805	-62.1730755	28.673414	103.9958115
2.580715	5.139185	105.879829	-11.596498	24.770237	105.458084	37.695015	-4.879004	107.680084	40.116898	46.227989	106.778511	38.9059565	20.6744925	107.2292975	-62.0989525	28.8659815	103.6868705
1.49301	4.371176	105.392441	-11.576312	25.01022	104.98732	37.711143	-4.581563	107.251427	39.970711	46.516136	106.20549	38.840927	20.9672865	106.7284585	-61.993551	29.0531535	103.2461815
0.705161	3.944896	105.086365	-11.515247	25.152714	104.592751	37.792892	-4.429562	106.976784	39.897842	46.672295	105.621399	38.845367	21.1213665	106.2990915	-61.875861	29.1840615	102.8864105
-0.072354	3.523768	104.829834	-11.3756	25.207624	104.165398	37.904816	-4.361102	106.783005	39.838882	46.765469	104.949799	38.871849	21.2021835	105.866402	-61.623049	29.2130645	102.464394
-0.852149	3.162092	104.580261	-11.209622	25.178158	103.723106	38.030262	-4.418881	106.586288	39.789246	46.679462	104.197098	38.909754	21.1302905	105.391693	-61.328998	29.2260255	102.054519
-1.593555	2.796776	104.330292	-11.02219	24.97473	103.37114	38.11097	-4.577846	106.348671	39.794605	46.501884	103.650925	38.9527875	20.962019	104.999798	-60.9971675	28.987441	101.742482
-2.359699	2.496665	104.110016	-10.828618	24.630312	103.137146	38.120468	-4.857246	106.119202	39.911366	46.276356	103.310539	39.015917	20.709555	104.7148705	-60.673153	28.551069	101.5594215
-3.140455	2.285464	103.920471	-10.648167	24.313282	103.019348	38.10778	-5.153486	105.884888	40.072552	45.946373	103.044556	39.090166	20.3964435	104.464722	-60.3865	28.2301205	101.573974
-4.316313	2.105994	103.757523	-10.405757	23.956301	102.963211	38.131748	-5.536379	105.509689	40.264938	45.528267	102.780708	39.198343	19.995944	104.1451985	-60.009857	27.916658	101.7812235
-5.071435	2.125508	103.548958	-10.274007	23.840332	102.883789	38.142952	-5.726735	105.263229	40.404255	45.330891	102.652084	39.2736035	19.802078	103.9576565	-59.8216175	27.878586	101.8099215
-5.764195	2.213294	103.190506	-10.149247	23.810465	102.706871	38.171043	-5.820436	104.894814	40.54055	45.24295	102.575302	39.3557965	19.711257	103.735058	-59.6542905	27.909673	101.678684
-6.473319	2.410404	102.584251	-9.994566	23.843899	102.405945	38.189205	-5.820731	104.327644	40.640144	45.244808	102.550797	39.4146745	19.7120385	103.4392205	-59.4038065	27.9757595	101.3726695
-7.217721	2.659166	101.864365	-9.876285	23.963856	101.995682	38.234375	-5.728107	103.632607	40.735428	45.332561	102.509354	39.4849015	19.802227	103.0709805	-59.2374715	28.125485	100.9203835
-7.910261	2.980237	101.040482	-9.758841	24.153563	101.521431	38.273441	-5.552641	102.870987	40.810028	45.511784	102.431038	39.5417345	19.9795715	102.6510125	-59.0594165	28.3275545	100.3918495
-8.542325	3.330329	100.20549	-9.649831	24.418633	101.050568	38.264027	-5.221979	102.058601	40.81197	45.790249	102.295212	39.5379985	20.284135	102.1769065	-58.8376605	28.553131	99.9242295
-9.465742	3.985951	99.12075	-9.47131	24.88018	100.422859	38.372646	-4.659945	100.803246	40.721344	46.252953	101.856911	39.546995	20.796504	101.3300785	-58.489615	28.963856	99.5156395
-10.055279	4.453622	98.548981	-9.310969	25.221596	100.104439	38.442493	-4.250483	100.03437	40.596657	46.613117	101.440636	39.519575	21.181317	100.737503	-58.141513	29.261875	99.471375
-10.68325	4.887388	98.182938	-9.197112	25.519762	99.854256	38.496647	-3.852753	99.340424	40.55394	46.969028	100.930908	39.5252935	21.5581375	100.135666	-57.9195175	29.4813865	99.572846
-11.29055	5.275484	97.996429	-9.078223	25.745153	99.704872	38.506203	-3.549813	98.779655	40.487125	47.243969	100.471268	39.496664	21.847078	99.6254615	-57.65311	29.643228	99.7842825
-11.82116	5.643727	97.985229	-8.969704	25.905741	99.673637	38.492638	-3.331918	98.371696	40.448185	47.419529	100.068596	39.4704115	22.0438055	99.220146	-57.4098195	29.7676765	100.127128
-12.31712	5.925082	98.107269	-8.878551	25.953432	99.700539	38.44611	-3.234994	98.166504	40.471889	47.458477	99.653099	39.4589995	22.1117415	98.9098015	-57.2161015	29.7951225	100.4912765
-12.761786	6.224632	98.274139	-8.783128	25.972111	99.732712	38.423462	-3.273994	98.08989	40.481987	47.396057	99.302544	39.4527245	22.0610315	98.696217	-57.0189805	29.8831905	100.769207
-13.407341	6.599771	98.384895	-8.684523	25.822746	99.684319	38.387421	-3.476926	98.048988	40.538544	47.157246	98.843849	39.4629825	21.84016	98.4464185	-56.8320285	29.805332	100.9222195
-13.832952	6.827364	98.433182	-8.606115	25.679863	99.553444	38.345783	-3.681072	98.040886	40.616539	46.944618	98.449425	39.481161	21.631773	98.2451555	-56.693391	29.727953	100.8617325
-14.207596	7.033487	98.421562	-8.545385	25.477188	99.356598	38.310375	-3.920161	98.020729	40.662292	46.68111	97.975571	39.4863335	21.3804745	97.99815	-56.5771035	29.5739015	100.715046
-14.549404	7.196815	98.357529	-8.519148	25.272274	99.092789	38.281776	-4.217363	98.000816	40.677071	46.35918	97.472794	39.4794235	21.0709085	97.736805	-56.5177195	29.4736395	100.448773
-14.804813	7.33901	98.201309	-8.514807	25.032646	98.809883	38.214828	-4.526032	97.989311	40.65097	45.99831	97.09864	39.432899	20.736139	97.5439755	-56.462513	29.329153	100.0757905
-15.021764	7.497344	97.952965	-8.54019	24.774233	98.542114	38.14893	-4.833298	97.956123	40.635216	45.657764	96.943268	39.392073	20.412233	97.4496955	-56.472453	29.136233	99.6345325
-15.136846	7.655398	97.555923	-8.571627	24.555677	98.256821	38.09798	-5.067476	97.893944	40.66291	45.41449	96.965843	39.380445	20.173507	97.4298935	-56.523699	28.937847	99.0837485
-15.241597	7.978099	96.839622	-8.601763	24.385517	97.802048	38.103745	-5.130697	97.647766	40.736355	45.335979	97.357773	39.42005	20.102641	97.5027695	-56.623576	28.668393	98.1013265
-15.244806	8.233603	96.376305	-8.600186	24.399677	97.538063	38.161556	-4.969563	97.511703	40.780087	45.452442	97.765366	39.4708215	20.2414395	97.6385345	-56.6711935	28.5579145	97.4375915
-15.22341	8.552698	95.949265	-8.606735	24.523787	97.323524	38.246944	-4.756596	97.3862	40.799801	45.656372	98.214996	39.5233725	20.449888	97.800598	-56.7368425	28.597686	96.84645
-15.185595	8.880568	95.554871	-8.618573	24.688951	97.147766	38.356365	-4.483042	97.265312	40.796993	45.95295	98.637787	39.576679	20.734954	97.9515495	-56.813825	28.642948	96.3439825
-15.158022	9.206865	95.161911	-8.636444	24.860672	96.948296	38.458954	-4.170506	97.135559	40.758492	46.230461	98.980354	39.608723	21.0299775	98.0579565	-56.881611	28.6913665	95.8386355
-15.109238	9.502843	94.793571	-8.646064	25.076536	96.747185	38.534744	-3.839897	96.94294	40.673534	46.555271	99.208771	39.604139	21.357687	98.0758555	-56.896267	28.795385	95.4185145
-15.065042	9.762153	94.417259	-8.693543	25.317509	96.50692	38.574787	-3.479903	96.718422	40.580826	46.871788	99.342102	39.5778065	21.6959425	98.030262	-56.9648925	28.9390755	94.983578
-15.033184	10.039185	93.893158	-8.750072	25.605822	96.160355	38.616829	-3.048551	96.402481	40.878658	47.132431	99.261627	39.7477435	22.04194	97.832054	-57.2478875	29.169704	94.488656
-15.013141	10.151947	93.624641	-8.830768	25.774452	95.962349	38.611046	-2.84625	96.25	40.389996	47.491169	99.497429	39.500521	22.3224595	97.8737145	-57.162057	29.2264445	94.0509835
-15.031186	10.222654	93.409439	-8.885333	25.89267	95.811295	38.579407	-2.73275	96.199036	40.768391	47.443893	99.335709	39.673899	22.3555715	97.7673725	-57.444565	29.4297685	93.8552175
-15.042639	10.226807	93.250595	-8.971735	25.967384	95.690666	38.519581	-2.700655	96.210655	40.287113	47.63232	99.58345	39.403347	22.4658325	97.8970525	-57.346817	29.4689355	93.4842795
-15.058611	10.184689	93.16082	-9.021766	25.982553	95.577309	38.458416	-2.745722	96.289978	40.287857	47.601749	99.575607	39.3731365	22.4280135	97.9327925	-57.4166685	29.5370925	93.2218255
-15.111509	10.079736	93.05748	-9.057375	25.984261	95.447266	38.380898	-2.83624	96.416756	40.768158	47.357388	99.31366	39.574528	22.260574	97.865208	-57.689278	29.707948	93.029324
-15.140973	9.949055	92.908142	-9.076606	25.927301	95.254044	38.346611	-2.97162	96.520828	40.380863	47.379993	99.426987	39.363737	22.2041865	97.9739075	-57.516949	29.6504155	92.5341805
-15.259351	9.68665	92.618301	-9.05374	25.775688	94.849304	38.350651	-3.199556	96.6287	40.460152	47.179985	99.041901	39.4054015	21.9902145	97.8353005	-57.5128815	29.5611615	91.8633075
-15.365701	9.477096	92.419693	-9.017584	25.638176	94.530334	38.392391	-3.344173	96.683357	40.500378	47.037323	98.629852	39.4463845	21.846575	97.6566045	-57.4815525	29.429777	91.4040635
-15.486296	9.26715	92.209038	-8.967316	25.500235	94.195595	38.414883	-3.504025	96.74604	40.504681	46.886856	98.203812	39.459782	21.6914155	97.474926	-57.394414	29.3090545	90.916264
-15.648492	9.050728	92.051193	-8.942587	25.304245	93.915382	38.426224	-3.692686	96.826477	40.498436	46.687801	97.795082	39.46233	21.4975575	97.3107795	-57.347504	29.1109325	90.5199845
-15.827229	8.887371	91.974167	-8.893868	25.160896	93.733734	38.420738	-3.864135	96.911514	40.525826	46.503803	97.466072	39.473282	21.319834	97.188793	-57.261018	29.001958	90.278675
-16.060423	8.747641	91.952087	-8.872447	25.005096	93.656784	38.392216	-4.017729	96.961555	40.542488	46.363522	97.301094	39.467352	21.1728965	97.1313245	-57.212246	28.8372955	90.1822435
-16.338547	8.644066	92.000122	-8.855185	24.88398	93.667915	38.370495	-4.120759	97.026993	40.558567	46.267708	97.275734	39.464531	21.0734745	97.1513635	-57.174901	28.6944855	90.1844665
-16.789419	8.53832	92.14357	-8.870605	24.781944	93.79731	38.38398	-4.204178	97.158226	40.629345	46.198948	97.402168	39.5066625	20.997385	97.280197	-57.2478725	28.566503	90.314423
-17.162455	8.521577	92.249016	-8.894081	24.764229	93.922157	38.373371	-4.214684	97.259392	40.626671	46.212681	97.592361	39.500021	20.9989985	97.4258765	-57.288183	28.5294595	90.4184375
-17.574718	8.530216	92.326073	-8.930216	24.79088	94.022476	38.348213	-4.23238	97.374268	40.613647	46.223499	97.784653	39.48093	20.9955595	97.5794605	-57.341362	28.5862005	90.4654915
-18.018608	8.586539	92.277031	-8.965693	24.835938	94.061119	38.310673	-4.237719	97.449341	40.621315	46.226044	97.953735	39.465994	20.9941625	97.701538	-57.39738	28.6777135	90.4207
-18.495169	8.630276	92.102341	-9.016471	24.891426	94.015442	38.267338	-4.22314	97.413803	40.6367	46.263374	98.097107	39.452019	21.020117	97.755455	-57.484961	28.762735	90.275429
-19.010139	8.726631	91.792465	-9.055945	24.966845	93.869644	38.2117	-4.140633	97.265877	40.61998	46.303593	98.199295	39.41584	21.08148	97.732586	-57.52773	28.85221	90.006702
-19.539646	8.847308	91.416412	-9.067028	25.050159	93.657211	38.185223	-4.045352	97.03286	40.592518	46.389488	98.177307	39.3888705	21.172068	97.6050835	-57.5229265	28.92825	89.7093385
-20.43437	9.080017	90.996773	-9.034649	25.240454	93.315224	38.188423	-3.877367	96.696465	40.564117	46.474167	97.784027	39.37627	21.2984	97.240246	-57.445568	29.182508	89.390202
-21.056463	9.295192	90.937584	-8.996417	25.322393	93.16539	38.230526	-3.812077	96.492973	40.557362	46.460064	97.182388	39.393944	21.3239935	96.8376805	-57.386778	29.3207925	89.4930995
-21.732164	9.525169	91.169182	-8.919042	25.337782	93.116417	38.171673	-3.846721	96.321602	40.566223	46.32785	96.295029	39.368948	21.2405645	96.3083155	-57.207032	29.4349995	89.9245185
-22.414362	9.779776	91.658852	-8.846176	25.253263	93.196602	38.015865	-4.033134	96.170815	40.590813	46.03545	95.120659	39.303339	21.001158	95.645737	-56.995691	29.505368	90.747467
-23.203321	10.006186	92.345955	-8.830411	25.02766	93.389992	37.746792	-4.357461	96.025261	40.596558	45.562325	93.899963	39.171675	20.602432	94.962612	-56.832497	29.452888	91.817372
-23.912146	10.281334	93.2276	-8.8883	24.677649	93.689255	37.365555	-4.825029	95.914459	40.492996	44.893093	92.707581	38.9292755	20.034032	94.31102	-56.7058755	29.321266	93.06749
-24.634054	10.589608	94.134392	-9.010987	24.197235	94.079811	37.002357	-5.468423	95.806679	40.248783	44.100658	91.673454	38.62557	19.3161175	93.7400665	-56.647544	29.0783525	94.4195555
-25.643932	11.110903	95.221642	-9.350142	23.342018	94.598717	36.396904	-6.439609	95.809845	39.819138	42.384266	90.634552	38.108021	17.9723285	93.2221985	-56.808305	28.7117075	95.9752355
-26.266634	11.523419	95.493004	-9.619935	22.76981	94.72747	36.032379	-7.016959	95.727287	39.262043	42.394821	90.11348	37.647211	17.688931	92.9203835	-56.887081	27.850689	96.5345565
-26.787605	11.959823	95.441208	-9.90212	22.219118	94.621307	35.705379	-7.478595	95.508415	39.095558	41.781006	89.549919	37.4004685	17.1512055	92.529167	-57.2047085	27.2870305	96.713447
-27.341354	12.475949	95.030823	-10.173136	21.769514	94.283188	35.443005	-7.865983	95.131775	38.754589	41.460949	89.1968	37.098797	16.797483	92.1642875	-57.445069	26.741545	96.4020885
-27.770418	13.061112	94.426659	-10.40025	21.441111	93.833321	35.240719	-8.088702	94.676735	38.488335	41.272499	88.982185	36.864527	16.5918985	91.82946	-57.665027	26.2903235	95.837182
-28.099304	13.788353	93.601379	-10.594898	21.222021	93.291718	35.078648	-8.17992	94.215248	38.310577	41.233047	88.851776	36.6946125	16.5265635	91.533512	-57.8844085	25.9174785	95.049924
-28.347237	14.591476	92.586693	-10.745451	21.140165	92.603271	34.998138	-8.161482	93.715454	38.152313	41.341663	88.832161	36.5752255	16.5900905	91.2738075	-58.0661275	25.6902395	93.9327345
-28.674614	15.912797	90.877876	-10.947791	21.25423	91.406631	34.986599	-7.840148	92.891922	37.958084	41.768414	89.037163	36.4723415	16.964133	90.9645425	-58.3679235	25.544327	91.8487195
-28.814251	16.89912	89.841721	-11.023632	21.478411	90.703194	35.032707	-7.463204	92.316452	37.850277	42.248001	89.356873	36.441492	17.3923985	90.8366625	-58.488756	25.5644235	90.5697255
-28.840715	17.941879	88.918541	-11.044126	21.820393	90.107002	35.063835	-6.927253	91.810951	37.785301	42.810989	89.835136	36.424568	17.941868	90.8230435	-58.51282	25.698918	89.3909605
-28.85774	19.03874	88.06073	-11.025048	22.187838	89.561478	35.316261	-6.426745	91.255379	37.778889	42.833649	90.538216	36.547575	18.203452	90.8967975	-58.597671	26.172224	88.2261585
-28.821167	20.127979	87.345825	-10.957562	22.627554	89.102081	35.454842	-5.778872	90.771095	37.837486	43.497635	91.119682	36.646164	18.8593815	90.9453885	-58.561288	26.3957265	87.2587735
-28.799549	21.168417	86.823334	-10.87439	23.086079	88.734642	35.640114	-5.127456	90.270592	37.887566	44.135059	91.667351	36.76384	19.5038015	90.9689715	-58.51262	26.6683565	86.5003125
-28.78171	22.196268	86.636795	-10.798059	23.547523	88.591919	35.772907	-4.501666	89.803162	37.919529	44.718708	92.076401	36.846218	20.108521	90.9397815	-58.442336	26.986525	86.2440565
-28.720942	23.542515	86.964294	-10.742674	24.129646	88.794144	35.85939	-3.766158	89.246712	37.865643	46.035168	92.225517	36.8625165	21.134505	90.7361145	-58.3478645	27.124787	86.8521735
-28.737375	24.340061	87.433929	-10.753265	24.385715	89.095856	35.814346	-3.442626	88.997223	37.793003	46.324371	92.307793	36.8036745	21.4408725	90.652508	-58.3102045	27.3305575	87.539204
-28.711588	25.014135	87.920525	-10.812394	24.524359	89.386299	35.745876	-3.235695	88.77877	37.696621	46.509315	92.318344	36.7212485	21.63681	90.548557	-58.3460365	27.411908	88.224041
-28.711473	25.608496	88.252747	-10.872261	24.551788	89.548485	35.684605	-3.103799	88.533234	37.604713	46.623062	92.281898	36.644659	21.7596315	90.407566	-58.389181	27.3439445	88.689404
-28.666946	26.098289	88.399818	-10.934567	24.539431	89.568756	35.645702	-2.983378	88.277649	37.512283	46.7075	92.196152	36.5789925	21.862061	90.2369005	-58.4481265	27.216801	88.9006115
-28.602383	26.505133	88.353661	-11.037244	24.49168	89.436684	35.687401	-2.951215	88.014015	37.404911	46.732063	92.064171	36.546156	21.890424	90.039093	-58.620644	27.092936	88.834275
-28.488705	26.809177	88.164024	-11.082488	24.450722	89.22348	35.562698	-2.93691	87.868538	37.321629	46.731361	91.867554	36.4421635	21.8972255	89.868046	-58.6071395	27.0042185	88.578914
-28.294336	27.148966	87.560135	-11.209956	24.327543	88.660591	35.459282	-3.010908	87.562141	37.187202	46.645485	91.582993	36.323242	21.8172885	89.572567	-58.743154	26.8377975	87.748615
-28.143776	27.265402	87.023224	-11.291882	24.225695	88.175468	35.418743	-3.054345	87.307594	37.093578	46.58062	91.47361	36.2561605	21.7631375	89.390602	-58.8399245	26.6882525	86.960334
-28.007257	27.31547	86.449806	-11.352809	24.182472	87.675461	35.413105	-3.01307	87.023537	37.00988	46.605347	91.436676	36.2114925	21.7961385	89.2301065	-58.9171105	26.5688055	86.1208155
-27.879229	27.245108	85.89109	-11.430182	24.108288	87.218216	35.439529	-2.912677	86.752258	36.907169	46.675705	91.453018	36.173349	21.881514	89.102638	-59.033713	26.335062	85.333794
-27.734596	27.077648	85.375793	-11.458415	24.116531	86.830307	35.474335	-2.789602	86.548653	36.780651	46.773815	91.442734	36.127493	21.9921065	88.9956935	-59.044323	26.2409555	84.6649205
-27.651718	26.796082	84.995155	-11.520446	24.115751	86.52903	35.498421	-2.733048	86.451752	36.671852	46.815006	91.418365	36.0851365	22.040979	88.9350585	-59.1260285	26.190523	84.1230015
-27.550644	26.367489	84.729195	-11.576913	24.111958	86.376778	35.50293	-2.725666	86.44072	36.59174	46.810123	91.390991	36.047335	22.0422285	88.9158555	-59.201161	26.1816875	83.8377005
-27.514481	25.579071	84.676689	-11.658978	24.006697	86.399055	35.465939	-2.814871	86.578201	36.49675	46.728809	91.352226	35.9813445	21.956969	88.9652135	-59.2993005	26.056425	83.8328965
-27.577776	24.985373	84.786827	-11.654511	23.913612	86.541168	35.483013	-2.91963	86.73629	36.49902	46.663105	91.360901	35.9910165	21.8717375	89.0485955	-59.3000385	25.9554865	84.0337405
-27.638313	24.290501	84.914032	-11.649324	23.776077	86.709038	35.539696	-2.991279	86.917099	36.551552	46.622936	91.412292	36.045624	21.8158285	89.1646955	-59.344272	25.7363255	84.2533805
-27.683943	23.592251	84.964874	-11.568749	23.672066	86.836807	35.653435	-3.067396	87.115318	36.649944	46.572655	91.490028	36.1516895	21.7526295	89.302673	-59.2891875	25.5915025	84.370941
-27.663942	22.772959	84.986397	-11.466234	23.558678	86.92395	35.782768	-3.179815	87.360992	36.787342	46.494534	91.505348	36.285055	21.6573595	89.43317	-59.217523	25.4599965	84.41473
-27.730307	21.874275	84.986023	-11.323471	23.424095	87.005219	35.917011	-3.379568	87.669487	36.970097	46.360939	91.403069	36.443554	21.4906855	89.536278	-59.090496	25.3575045	84.47416
-27.827124	20.857361	85.068878	-11.142799	23.228121	87.107368	36.048756	-3.68727	88.04718	37.199604	46.113216	91.123558	36.62418	21.212973	89.585369	-58.909778	25.243269	84.629367
-27.982897	19.295736	85.421303	-10.869854	22.803076	87.392708	36.182545	-4.391863	88.765099	37.560532	45.48317	90.399559	36.8715385	20.5456535	89.582329	-58.6112465	25.0604985	85.203087
-28.076605	18.242411	85.765656	-10.692879	22.458628	87.606461	36.240791	-4.949159	89.318756	37.77702	44.923927	89.816818	37.0089055	19.987384	89.567787	-58.3946635	24.929872	85.645135
-28.138536	17.138874	86.079582	-10.554476	22.028723	87.796028	36.315273	-5.529853	89.828285	37.958595	44.312492	89.192871	37.136934	19.3913195	89.510578	-58.245886	24.6661265	86.081478
-28.225052	15.968199	86.36364	-10.396567	21.582434	87.910255	36.460617	-6.135587	90.189774	38.143463	43.709442	88.617882	37.30204	18.7869275	89.403828	-58.095174	24.3779405	86.416682
-28.297058	14.805428	86.757935	-10.225782	21.113409	88.024208	36.515732	-6.687529	90.493164	38.298019	43.099281	88.073769	37.4068755	18.205876	89.2834665	-57.8584395	24.020942	86.7649495
-28.408092	13.675323	87.299385	-10.080494	20.618021	88.261864	36.597977	-7.28369	90.78125	38.2089	42.562363	87.745781	37.4034385	17.6393365	89.2635155	-57.5644265	23.5967055	87.2602125
-28.531778	12.662618	88.086304	-9.975658	20.0839	88.680092	36.603676	-7.923758	91.213707	38.354511	41.896393	87.277718	37.4790935	16.9863175	89.2457125	-57.4304095	23.1814825	88.1144715
-28.757011	11.294334	89.479927	-9.945191	19.275566	89.559982	36.579369	-8.917105	92.03244	38.447361	40.811768	86.689903	37.513365	15.9473315	89.3611715	-57.403747	22.6038005	89.7587925
-28.970545	10.563329	90.455185	-10.005383	18.774954	90.1698	36.508247	-9.466146	92.573555	38.348904	40.15147	86.491135	37.4285755	15.342662	89.532345	-57.4393415	22.207246	90.807255
-29.166895	9.932976	91.108971	-10.105553	18.316631	90.678162	36.429802	-9.897647	93.058716	38.094242	39.64389	86.607063	37.262022	14.8731215	89.8328895	-57.473128	21.7601405	91.5234345
-29.330618	9.348051	91.40921	-10.228477	17.947378	90.995972	36.380566	-10.202332	93.495827	38.127556	39.289379	86.877731	37.254061	14.5435235	90.186779	-57.711015	21.3512325	91.805165
-29.478392	8.842872	91.466675	-10.367053	17.676109	91.158287	36.393936	-10.30704	93.816704	38.149609	39.269985	87.459953	37.2717725	14.4814725	90.6383285	-58.0058785	20.8707455	91.6782455
-29.617945	8.420616	91.265503	-10.477825	17.543089	91.181129	36.486629	-10.289192	94.074516	38.239445	39.392078	88.139473	37.363037	14.551443	91.1069945	-58.318687	20.534735	91.2552635
-29.720207	8.109081	90.911011	-10.539112	17.507006	91.087898	36.636372	-10.209939	94.246948	38.32613	39.587818	88.810997	37.481251	14.6889395	91.5289725	-58.559475	20.3250725	90.6468235
-29.921917	7.781486	90.177277	-10.528981	17.676985	90.827545	36.893108	-9.946646	94.322426	38.404621	39.961807	89.538231	37.6488645	15.0075805	91.9303285	-58.7068265	20.3463895	89.7247615
-30.087229	7.676321	89.639626	-10.468047	17.897774	90.519989	37.004742	-9.649279	94.20974	38.406605	40.287354	89.8312	37.7056735	15.3190375	92.02047	-58.6417675	20.4765105	89.019508
-30.18117	7.610198	89.03344	-10.382322	18.148821	90.130066	37.103596	-9.293827	93.973701	38.380005	40.677597	90.001282	37.7418005	15.691885	91.9874915	-58.5064445	20.605757	88.2726405
-30.334843	7.607763	88.331154	-10.308975	18.393337	89.674004	37.177132	-8.944294	93.679359	38.36105	41.030968	90.081711	37.769091	16.043337	91.880535	-58.387041	20.743337	87.467473
-30.486673	7.635602	87.670616	-10.236393	18.597122	89.218864	37.271324	-8.683402	93.38588	38.388702	41.343712	90.111687	37.830013	16.330155	91.7487835	-58.302799	20.864089	86.6889445
-30.605719	7.778725	87.124329	-10.159455	18.733675	88.805916	37.335262	-8.48121	93.152397	38.450836	41.542358	90.060371	37.893049	16.530574	91.606384	-58.211959	20.936776	86.005448
-30.782413	7.954036	86.81176	-10.070615	18.849304	88.551849	37.403801	-8.355862	92.971024	38.5093	41.656914	89.984718	37.9565505	16.650526	91.477871	-58.0977805	21.048082	85.625827
-31.096289	8.349513	86.941383	-9.917785	18.971331	88.542305	37.365131	-8.332339	92.952438	38.719292	41.650394	89.792503	38.0422115	16.6590275	91.3724705	-57.8777815	21.2836345	85.7121395
-31.414425	8.716319	87.57135	-9.858308	18.999506	88.884628	37.359028	-8.550731	93.097198	38.880379	41.508171	89.698135	38.1197035	16.47872	91.3976665	-57.8363195	21.520292	86.3715895
-31.747828	9.152947	88.458199	-9.859867	18.960146	89.490822	37.215061	-8.893016	93.478661	39.080109	41.199539	89.643944	38.147585	16.1532615	91.5613025	-57.867319	21.7670305	87.4203415
-32.045654	9.628526	89.406631	-9.912489	18.827238	90.216499	37.013966	-9.258296	93.96582	39.237385	40.799835	89.745667	38.1256755	15.7707695	91.8557435	-57.9506535	21.8837065	88.5772545
-32.405338	10.192097	90.301605	-10.056467	18.607496	90.980492	36.853256	-9.610548	94.454041	39.306	40.430676	90.119141	38.079628	15.410064	92.286591	-58.192562	21.804928	89.674393
-32.709534	10.712429	90.978149	-10.221831	18.386347	91.674789	36.725651	-9.935222	94.932922	39.310555	40.155239	90.772926	38.018103	15.1100085	92.852924	-58.461765	21.6626855	90.496654
-33.016846	11.289099	91.3946	-10.402704	18.118649	92.245811	36.664833	-10.191793	95.431831	39.287128	40.003193	91.674324	37.9759805	14.9057	93.5530775	-58.7813885	21.331598	90.9385445
-33.367981	12.191631	91.744644	-10.589933	17.892767	92.957542	36.663055	-10.395754	96.246696	39.299305	39.912666	93.294243	37.98118	14.758456	94.7704695	-59.161046	21.027078	91.1446145
-33.607544	12.942204	91.931702	-10.624701	17.819199	93.378548	36.70351	-10.498624	96.802048	39.386093	39.91188	94.245461	38.0448015	14.706628	95.5237545	-59.2942035	20.93177	91.2333415
-33.787022	13.842763	92.170807	-10.634307	17.816942	93.768654	36.762314	-10.602501	97.298409	39.505287	39.892342	94.888428	38.1338005	14.6449205	96.0934185	-59.4024145	20.9889635	91.4438895
-33.977585	14.720164	92.500145	-10.616836	17.845686	94.171379	36.807106	-10.636796	97.648369	39.588001	39.798347	95.271614	38.1975535	14.5807755	96.4599915	-59.4312255	21.1105965	91.8827665
-34.160583	15.629591	93.030708	-10.642128	17.879267	94.630173	36.789394	-10.625116	97.863983	39.533157	39.726822	95.61631	38.1612755	14.550853	96.7401465	-59.4455315	21.207681	92.5201995
-34.372349	16.571417	93.658211	-10.737897	17.906378	95.171036	36.690739	-10.629405	98.047829	39.449165	39.718826	95.982079	38.069952	14.5447105	97.014954	-59.545746	21.2680455	93.327118
-34.601074	17.568815	94.414146	-10.927617	17.911697	95.801338	36.533165	-10.634817	98.221275	39.3312	39.729137	96.392159	37.9321825	14.54716	97.306717	-59.7874165	21.276234	94.295959
-34.923889	19.169558	95.757217	-11.271646	17.897861	96.881706	36.205486	-10.649199	98.453979	39.118237	39.758446	97.096428	37.6618615	14.5546235	97.7752035	-60.2051535	21.2410985	95.9882085
-35.095001	20.185493	96.807426	-11.485394	17.896786	97.687973	35.9729	-10.683568	98.499832	38.981644	39.742104	97.479988	37.477272	14.529268	97.98991	-60.44806	21.264304	97.386036
-35.209415	21.200331	97.982773	-11.641347	17.889658	98.497253	35.726017	-10.684835	98.429947	38.827602	39.762653	97.738579	37.2768095	14.538909	98.084263	-60.5595035	21.240407	98.910243
-35.261047	22.315157	99.03582	-11.761087	17.906342	99.204376	35.495068	-10.680417	98.285568	38.631744	39.784336	97.70195	37.063406	14.5519595	97.993759	-60.58558	21.2607245	100.414993
-35.248638	23.434267	99.881828	-11.814102	17.921261	99.682793	35.305077	-10.680654	98.042595	38.369793	39.720203	97.303345	36.837435	14.5197745	97.67297	-60.465639	21.3227475	101.692616
-35.16943	24.50301	100.3293	-11.849387	17.95619	99.837914	35.170444	-10.660882	97.591972	38.000759	39.6376	96.677254	36.5856015	14.488359	97.134613	-60.2843755	21.424021	102.541215
-35.058979	25.586357	100.41468	-11.881172	17.971281	99.694695	34.98848	-10.60747	96.963951	37.597977	39.604073	95.822899	36.2932285	14.4983015	96.393425	-60.0555725	21.4442605	102.995965
-34.790157	27.284708	99.950989	-12.040245	17.960503	99.001892	34.656487	-10.484344	95.716911	37.038483	39.507961	94.454033	35.847485	14.5118085	95.085472	-59.927975	21.4091975	102.918312
-34.497868	28.396231	99.40947	-12.205612	17.91395	98.380875	34.416172	-10.360624	94.827141	36.696423	39.542587	93.817886	35.5562975	14.5909815	94.3225135	-59.9675215	21.2369185	102.4392365
-34.148079	29.459524	98.885414	-12.426677	17.844387	97.78302	34.151897	-10.210019	93.97374	36.415108	39.659344	93.371208	35.2835025	14.7246625	93.672474	-60.1368565	20.9641115	101.893566
-33.669708	30.56629	98.496559	-12.68745	17.869234	97.313782	33.918606	-10.059356	93.169266	36.102406	39.834244	93.109795	35.010506	14.887444	93.1395305	-60.385406	20.851024	101.4880335
-33.103905	31.660551	98.372932	-12.912445	17.913521	97.01358	33.681091	-9.861253	92.473335	35.83094	40.040951	92.904045	34.7560155	15.089849	92.68869	-60.5809055	20.737193	101.33847
-32.395981	32.713848	98.329147	-13.114694	18.04196	96.855385	33.339611	-9.571484	91.905586	35.579502	40.260227	92.728195	34.4595565	15.3443715	92.3168905	-60.6889445	20.7395485	101.3938795
-31.554264	33.778683	98.381836	-13.258405	18.186941	96.770378	33.107716	-9.366189	91.40641	35.389	40.513714	92.607353	34.248358	15.5737625	92.0068815	-60.765168	20.8001195	101.5338745
-30.207026	35.278267	98.366554	-13.401866	18.327341	96.65139	32.831745	-9.173267	90.879128	35.209782	40.746861	92.608055	34.0207635	15.786797	91.7435915	-60.8244955	20.867885	101.5591885
-29.093307	36.183823	98.252953	-13.461208	18.364531	96.567154	32.784252	-9.195705	90.654488	35.191776	40.802555	92.674133	33.988014	15.803425	91.6643105	-60.91043	20.925637	101.4699975
-27.931705	37.028351	98.066544	-13.509534	18.370115	96.480934	32.652344	-9.232551	90.663017	35.274738	40.76564	92.77095	33.963541	15.7665445	91.7169835	-60.982609	20.9736855	101.2448845
-26.617491	37.881123	97.892303	-13.555182	18.303015	96.452713	32.674259	-9.445465	90.731964	35.405231	40.628208	92.931854	34.039745	15.5913715	91.831909	-61.150109	21.0146585	101.073517
-25.185469	38.57893	97.752945	-13.583535	18.206202	96.50856	32.615204	-9.731962	91.005096	35.54541	40.447342	93.130966	34.080307	15.35769	92.068031	-61.247377	21.054714	100.949089
-23.684982	39.277145	97.621887	-13.623461	18.059467	96.590752	32.607033	-10.079097	91.340652	35.700275	40.198002	93.368408	34.153654	15.0594525	92.35453	-61.400576	21.0594815	100.826974
-22.148178	39.863445	97.524551	-13.633757	17.83647	96.690338	32.569416	-10.422709	91.729698	35.776573	39.915447	93.712219	34.1729945	14.746369	92.7209585	-61.4405085	20.926571	100.6597175
-19.561716	40.647003	97.647942	-13.658174	17.435036	96.951172	32.696648	-10.898889	92.438263	35.919308	39.482784	94.832497	34.307978	14.2919475	93.63538	-61.624326	20.5781245	100.266964
-17.784472	41.079353	98.064217	-13.682318	17.153612	97.310616	32.880821	-11.207472	93.215019	36.115845	39.338745	96.361794	34.498333	14.0656365	94.7884065	-61.862969	20.2415875	99.8328255
-15.875334	41.421909	98.893677	-13.747509	16.876335	97.920021	33.115364	-11.591108	94.383751	36.401024	39.274815	98.675293	34.758194	13.8418535	96.529522	-62.253212	19.9108165	99.31052
-13.987411	41.696377	100.231041	-13.788549	16.651556	98.842064	33.49984	-11.893161	96.014778	36.854893	39.253471	101.652107	35.1773665	13.680155	98.8334425	-62.7544645	19.622957	98.8506855
-12.060946	41.852158	101.934311	-13.959328	16.578558	99.901352	34.103107	-12.086597	97.959396	37.522499	39.333832	104.991081	35.812803	13.6236175	101.4752385	-63.731459	19.5334985	98.3274655
-10.215963	42.003826	103.820183	-14.075147	16.619898	101.060486	34.790524	-12.206939	100.007164	38.16605	39.506153	108.305489	36.478287	13.649607	104.1563265	-64.628581	19.590189	97.9646455
-8.392429	42.04818	105.736687	-14.061687	16.867996	102.290497	35.49654	-12.052052	101.903198	38.717968	39.601902	111.141541	37.107254	13.774925	106.5223695	-65.230628	19.961067	98.0586245
-5.662486	42.11747	108.25827	-13.789065	17.511112	104.152504	36.386223	-11.572284	104.21624	39.377201	40.144665	114.290665	37.881712	14.2861905	109.2534525	-65.459842	20.7360335	99.0515555
-3.838534	41.974133	109.615433	-13.524349	17.967487	105.313896	36.900646	-11.260767	105.49424	39.893898	40.464096	115.641556	38.397272	14.6016645	110.567898	-65.44597	21.3333095	100.059894
-2.096569	41.747292	110.674583	-13.280741	18.365164	106.360329	37.363575	-10.936523	106.560661	40.390923	40.787849	116.515312	38.877249	14.925663	111.5379865	-65.438731	21.804665	101.1826715
-0.412277	41.473381	111.432663	-13.047009	18.70319	107.216492	37.658066	-10.715829	107.469513	40.794361	41.035488	117.186081	39.2262135	15.1598295	112.327797	-65.3202315	22.2465505	102.105187
1.226997	40.978615	112.05027	-12.861045	18.905708	107.882782	37.850384	-10.591468	108.209885	41.145	41.135147	117.608932	39.497692	15.2718395	112.9094085	-65.219782	22.5395765	102.8561555
2.691672	40.373955	112.486145	-12.719218	19.026287	108.398819	37.991905	-10.571771	108.822945	41.429558	41.18037	117.913124	39.7107315	15.3042995	113.3680345	-65.1491675	22.7482745	103.4296035
4.064272	39.686222	112.807701	-12.649375	19.106148	108.843025	38.067451	-10.588712	109.399963	41.674324	41.16396	118.275978	39.8708875	15.287624	113.8379705	-65.1696375	22.924672	103.8480795
5.958675	38.312374	113.421593	-12.60999	19.14134	109.479401	38.124161	-10.71535	110.421463	42.011082	40.969231	118.936523	40.0676215	15.1269405	114.678993	-65.2876015	23.1557395	104.279809
7.039217	37.292053	113.909683	-12.642767	19.130041	109.96666	38.143757	-10.883166	111.283669	42.234646	40.853561	119.589439	40.1892015	14.9851975	115.436554	-65.4747355	23.2748845	104.496766
7.961778	36.160244	114.525673	-12.722403	19.102734	110.531677	38.191723	-11.022726	112.216278	42.429611	40.707062	120.366631	40.310667	14.842168	116.2914545	-65.755473	23.3633	104.7718995
8.794101	34.893635	115.215393	-12.820985	19.082127	111.190247	38.246555	-11.216912	113.238098	42.601475	40.539429	121.102776	40.424015	14.6612585	117.170437	-66.065985	23.5029955	105.210057
9.471159	33.595852	115.93573	-12.91132	19.078268	111.855148	38.311398	-11.399564	114.29081	42.72253	40.487011	121.943924	40.516964	14.5437235	118.117367	-66.339604	23.6128125	105.592929
9.997485	32.259418	116.648949	-12.996303	19.043606	112.518547	38.353554	-11.453402	115.303589	42.815372	40.465599	122.682823	40.584463	14.5060985	118.993206	-66.577069	23.5811135	106.043888
10.482862	30.815029	117.280136	-13.053486	19.032587	113.11203	38.428318	-11.440305	116.324684	42.875511	40.480534	123.265549	40.6519145	14.5201145	119.7951165	-66.7588865	23.5450595	106.4289435
10.864641	28.685629	118.019951	-13.089232	19.034418	113.838432	38.543213	-11.361798	117.621788	42.891918	40.629185	124.012039	40.7175655	14.6336935	120.8169135	-66.8960295	23.4351425	106.8599505
11.014482	27.185843	118.344322	-13.081133	19.075127	114.272217	38.571991	-11.217167	118.349197	42.89283	40.754566	124.267578	40.7324105	14.7686995	121.3083875	-66.8946765	23.3815545	107.2360465
11.060843	25.665995	118.519127	-13.065919	19.178427	114.675667	38.594349	-11.088414	118.959877	42.94585	40.916264	124.349449	40.7700995	14.913925	121.654663	-66.9019375	23.442929	107.696671
10.947066	24.205305	118.584297	-12.972559	19.291126	114.94043	38.636032	-10.95641	119.429817	42.99213	41.103085	124.242104	40.814081	15.0733375	121.8359605	-66.759199	23.5089145	108.0448995
10.715643	22.722578	118.526581	-12.901457	19.47576	115.106522	38.629505	-10.752149	119.737221	43.04641	41.321941	123.943207	40.8379575	15.284896	121.840214	-66.6408715	23.666624	108.37283
10.398828	21.283895	118.326775	-12.856669	19.681505	115.199532	38.640579	-10.525881	119.890656	43.037846	41.552151	123.533783	40.8392125	15.513135	121.7122195	-66.5525505	23.849875	108.6868445
9.86641	19.848688	118.059311	-12.791996	19.895531	115.200592	38.648708	-10.264414	119.882309	43.023514	41.719799	123.020874	40.836111	15.7276925	121.4515915	-66.420103	24.0633695	108.9495925
8.968633	17.812399	117.467583	-12.682241	20.243273	115.106415	38.705326	-9.906183	119.400406	42.932835	41.997665	122.12011	40.8190805	16.045741	120.760258	-66.1835625	24.440805	109.452572
8.198018	16.429792	116.98735	-12.604984	20.459723	114.948639	38.727486	-9.67745	118.858635	42.858738	42.161419	121.416298	40.793112	16.2419845	120.1374665	-66.00308	24.6774615	109.7598115
7.350311	15.143622	116.436874	-12.511095	20.743765	114.706841	38.738811	-9.395115	118.193947	42.718281	42.412323	120.528915	40.728546	16.508604	119.361431	-65.750736	24.978926	110.052251
6.421353	13.918429	115.741257	-12.449141	21.097986	114.33065	38.725636	-9.031415	117.442955	42.576641	42.636955	119.435753	40.6511385	16.80277	118.439354	-65.5494205	25.393202	110.221946
5.39547	12.743376	114.980408	-12.390759	21.462381	113.813377	38.700176	-8.637296	116.597984	42.352436	43.01561	118.175018	40.526306	17.189157	117.386501	-65.307824	25.735605	110.240253
4.331154	11.617428	114.028427	-12.320855	21.782	113.109985	38.685204	-8.154018	115.554451	42.108597	43.215061	116.82888	40.3969005	17.5305215	116.1916655	-65.0386105	26.0334785	110.0283045
3.211026	10.483659	113.058052	-12.283199	21.960321	112.306129	38.656635	-7.734161	114.520111	41.827728	43.47654	115.482964	40.2421815	17.8711895	115.0015375	-64.8085795	26.0494525	109.6107205
1.409907	8.887372	111.419083	-12.277626	22.077734	110.89003	38.585533	-7.202877	112.943245	41.328941	43.822502	113.690094	39.957237	18.3098125	113.3166695	-64.512489	25.8456555	108.4633905
0.159466	7.885014	110.381042	-12.264108	22.092064	109.898117	38.489166	-6.87099	111.844887	40.996021	43.964325	112.498627	39.7425935	18.5466675	112.171757	-64.2708095	25.6374605	107.624477
-1.142558	6.959009	109.250793	-12.25835	22.162251	108.854927	38.357456	-6.662585	110.840782	41.071899	43.968151	111.077904	39.7146775	18.652783	110.959343	-64.2313775	25.671719	106.750511
-2.455678	6.116512	108.08712	-12.230506	22.262758	107.863739	38.21236	-6.365646	109.583153	40.386791	44.19413	110.120499	39.2995755	18.914242	109.851826	-63.7605875	25.611274	105.875652
-3.806951	5.324893	107.099426	-12.156164	22.414953	106.986794	38.085754	-6.122091	108.251122	40.210949	44.356422	108.795692	39.1483515	19.1171655	108.523407	-63.4606795	25.7127405	105.450181
-5.170521	4.615128	106.218468	-12.020971	22.691597	106.245682	37.940922	-5.87025	107.061996	40.081932	44.470448	107.413612	39.011427	19.300099	107.237804	-63.053369	26.083095	105.25356
-6.533509	4.051002	105.608437	-11.889111	22.996662	105.644348	37.799084	-5.554631	105.872681	39.935341	44.491356	106.162071	38.8672125	19.4683625	106.017376	-62.6454345	26.5249615	105.27132
-8.601279	3.295115	104.993286	-11.748523	23.369108	104.859795	37.629856	-5.270238	104.761467	39.70002	44.631531	104.424271	38.664938	19.6806465	104.592869	-62.161984	27.0575695	105.126721
-9.958074	2.888981	104.74855	-11.719236	23.580013	104.350662	37.567421	-5.086258	104.215515	39.509087	44.671066	103.356781	38.538254	19.792404	103.786148	-61.976726	27.367622	104.915176
-11.3363	2.49925	104.52887	-11.69615	23.673916	103.857399	37.468208	-4.995545	103.699371	39.333187	44.705379	102.256203	38.4006975	19.854917	102.977787	-61.7929975	27.492915	104.737011
-12.659553	2.196759	104.159035	-11.667056	23.703108	103.324982	37.349979	-4.927767	103.091499	39.129124	44.661858	101.155434	38.2395515	19.8670455	102.1234665	-61.5736635	27.5391705	104.5264975
-13.939958	1.957782	103.64463	-11.687846	23.660418	102.782646	37.242931	-4.82392	102.186409	38.880028	44.595371	100.327835	38.0614795	19.8857255	101.257122	-61.4371715	27.4351105	104.30817
-15.188524	1.741355	103.035034	-11.691508	23.627939	102.234741	37.112648	-4.85704	101.418304	38.773243	44.621628	99.585144	37.9429455	19.882294	100.501724	-61.3259615	27.373584	103.967758
-16.337126	1.722452	102.375053	-11.69446	23.694433	101.693024	36.954655	-5.016045	100.893105	38.688461	44.753681	98.840332	37.821558	19.868818	99.8667185	-61.210478	27.520048	103.5193295
-18.021694	1.842342	101.620796	-11.728261	23.895517	100.96508	36.78463	-5.032617	99.876198	38.397743	44.880081	97.711716	37.5911865	19.923732	98.793957	-61.0477085	27.867302	103.136203
-19.053776	1.972745	101.191307	-11.747341	24.003521	100.493835	36.628979	-5.052375	99.449524	38.146278	45.01601	97.074646	37.3876285	19.9818175	98.262085	-60.8823105	28.0252245	102.725585
-20.040329	2.200406	100.67366	-11.832788	24.033253	99.995094	36.489403	-4.956232	99.106606	37.855385	45.087936	96.735245	37.172394	20.065852	97.9209255	-60.83797	28.000654	102.0692625
-20.984606	2.496257	100.025215	-11.996665	23.939344	99.455696	36.35957	-4.917478	98.961983	37.678864	45.17387	96.632729	37.019217	20.128196	97.797356	-61.012547	27.750492	101.114036
-21.626064	2.518329	99.106895	-12.202074	23.772615	98.843796	36.180241	-4.938515	98.930145	37.494392	45.203632	96.742088	36.8373165	20.1325585	97.8361165	-61.2414645	27.4126715	99.8514755
-22.685656	3.055461	98.450348	-12.375328	23.591099	98.267006	36.120415	-4.969731	98.645561	37.344505	45.188721	96.825233	36.73246	20.109495	97.735397	-61.483116	27.072703	98.798615
-23.457994	3.409625	97.83474	-12.542634	23.396847	97.791084	35.983604	-5.039058	98.431091	37.252644	45.124496	96.819267	36.618124	20.042719	97.625179	-61.703392	26.750975	97.956989
-24.366171	4.117905	97.320129	-12.644845	23.187693	97.35968	35.698235	-5.214386	98.153267	37.204491	44.9128	96.598534	36.451363	19.849207	97.3759005	-61.741053	26.526179	97.3434595
-24.99773	4.643051	97.103653	-12.672398	23.082842	97.17424	35.438251	-5.313875	98.112411	37.147911	44.712315	96.372757	36.293081	19.69922	97.242584	-61.637877	26.466464	97.105896
-25.488897	5.265771	96.993729	-12.726909	22.994865	97.019669	35.324314	-5.550801	98.063454	37.095833	44.486515	96.163544	36.2100735	19.467857	97.113499	-61.6638915	26.521873	96.925839
-25.961859	5.958764	96.844986	-12.783011	22.861681	96.8741	35.188377	-5.756102	98.030693	37.033237	44.252335	96.034286	36.110807	19.2481165	97.0324895	-61.676829	26.4752455	96.7157105
-26.431883	6.638693	96.606567	-12.837228	22.742081	96.715614	35.037289	-5.962318	97.923592	37.027153	44.02644	95.999725	36.032221	19.032061	96.9616585	-61.706677	26.452101	96.4695695
-26.793831	7.365156	96.228065	-12.831887	22.597221	96.503235	34.883911	-6.117443	97.74559	37.026951	43.846439	96.108162	35.955431	18.864498	96.926876	-61.619205	26.329944	96.079594
-27.125677	8.100368	95.645454	-12.766746	22.50219	96.202713	34.829475	-6.2048	97.389145	37.180737	43.781727	96.276703	36.005106	18.7884635	96.832924	-61.538598	26.2159165	95.572502
-27.445408	9.330781	94.520149	-12.521206	22.487827	95.557602	34.987202	-6.099609	96.600433	37.45549	43.934425	96.643059	36.221346	18.917408	96.621746	-61.263758	26.058246	94.493458
-27.62706	10.165823	93.69136	-12.283681	22.584917	95.033165	35.16785	-5.860265	96.047302	37.697773	44.144569	96.78582	36.4328115	19.142152	96.416561	-61.0001735	26.027682	93.649769
-27.783485	11.058578	92.907074	-11.993722	22.827156	94.514	35.483521	-5.586997	95.450615	37.887749	44.435997	96.83226	36.685635	19.4245	96.1414375	-60.673079	26.229812	92.8865625
-27.855274	11.936302	92.320686	-11.685325	23.084539	94.079338	35.83416	-5.30448	94.941948	38.053619	44.758118	96.81456	36.9438895	19.726819	95.878254	-60.3145395	26.442259	92.280422
-27.958286	12.786242	91.862671	-11.369855	23.367123	93.758568	36.161198	-4.993891	94.459305	38.254509	45.09729	96.749847	37.2078535	20.0516995	95.604576	-59.9475635	26.6825465	91.91256
-27.990898	13.64816	91.604843	-11.103786	23.597837	93.544128	36.402058	-4.703966	94.057076	38.467987	45.408386	96.709785	37.4350225	20.35221	95.3834305	-59.6425945	26.843464	91.7048255
-28.070715	14.417635	91.525177	-10.858943	23.737587	93.444641	36.582897	-4.482585	93.68924	38.666245	45.63512	96.641457	37.624571	20.5762675	95.1653485	-59.342457	26.8989065	91.7239335
-28.206491	15.424752	91.506973	-10.585052	23.815735	93.364014	36.780853	-4.362609	93.230591	38.944798	45.74802	96.415733	37.8628255	20.6927055	94.823162	-59.0329295	26.9387645	91.904866
-28.238464	16.028059	91.406303	-10.44953	23.765877	93.246643	36.898548	-4.30674	92.930817	39.024727	45.741039	96.257927	37.9616375	20.7171495	94.594372	-58.8606975	26.8146045	91.898914
-28.297667	16.569544	91.189812	-10.331105	23.678343	93.044495	37.02573	-4.281757	92.618599	39.075935	45.707928	96.129768	38.0508325	20.7130855	94.3741835	-58.7130425	26.6436005	91.7148065
-28.273573	17.031448	90.932587	-10.234286	23.583061	92.785187	37.14473	-4.240688	92.299316	39.116142	45.719967	95.995735	38.130436	20.7396395	94.1475255	-58.599008	26.4264825	91.4228485
-28.226223	17.455641	90.69397	-10.136307	23.490582	92.527664	37.231262	-4.182585	92.029182	39.171223	45.690918	95.827812	38.2012425	20.7541665	93.928497	-58.4738565	26.2269975	91.126831
-28.183964	17.822256	90.425018	-10.094602	23.36779	92.219254	37.286522	-4.182177	91.842712	39.151577	45.634781	95.639328	38.2190495	20.726302	93.74102	-58.4082535	26.009278	90.697488
-28.183308	18.095249	90.097687	-10.05965	23.241491	91.89743	37.333954	-4.307878	91.685394	39.130291	45.508705	95.45929	38.2321225	20.6004135	93.572342	-58.3514225	25.8825685	90.222518
-28.101774	18.336708	89.412476	-10.084483	22.945356	91.292564	37.366367	-4.595341	91.47583	39.107338	45.220852	95.234329	38.2368525	20.3127555	93.3550795	-58.4058185	25.5779565	89.2300485
-28.045963	18.415632	88.911324	-10.102859	22.72578	90.896156	37.401806	-4.792672	91.326538	39.098866	44.971943	95.149872	38.250336	20.0896355	93.238205	-58.456054	25.3619245	88.554107
-27.941755	18.404974	88.472656	-10.092273	22.530737	90.538223	37.457985	-4.986639	91.156647	39.104191	44.780155	95.104591	38.281088	19.896758	93.130619	-58.465634	25.164716	87.945827
-27.844355	18.367912	88.00914	-10.035074	22.358311	90.204247	37.509926	-5.095025	90.955444	39.15657	44.633411	95.086792	38.333248	19.769193	93.021118	-58.403396	24.947429	87.387376
-27.724358	18.197815	87.51638	-9.897552	22.239199	89.835365	37.627045	-5.106782	90.703659	39.233765	44.565254	95.125252	38.430405	19.729236	92.9144555	-58.225509	24.749162	86.7562745
-27.558321	18.001717	86.880699	-9.692805	22.217487	89.415466	37.845741	-5.009001	90.411057	39.31572	44.601185	95.257172	38.5807305	19.796092	92.8341145	-57.9663405	24.638882	85.9968175
-27.449593	17.766336	86.116501	-9.437634	22.275389	88.902763	38.12281	-4.843302	90.138603	39.449482	44.728783	95.402412	38.786146	19.9427405	92.7705075	-57.661414	24.6080375	85.0350185
-27.166119	17.274206	84.957878	-8.954959	22.404495	88.137421	38.632339	-4.58619	89.791061	39.809055	44.9758	95.503311	39.220697	20.194805	92.647186	-57.130615	24.614185	83.627656
-27.046528	16.796	84.356865	-8.583912	22.474024	87.716446	38.990513	-4.493524	89.641792	40.118359	45.07991	95.374626	39.554436	20.293193	92.508209	-56.72226	24.654855	82.924683
-26.934198	16.151901	83.965271	-8.171012	22.444803	87.45192	39.300392	-4.461074	89.608589	40.471092	45.058994	95.031807	39.885742	20.29896	92.320198	-56.227766	24.590646	82.583642
-26.877361	15.347049	83.94603	-7.743482	22.335684	87.394463	39.572861	-4.584611	89.715874	40.867527	44.925995	94.499062	40.220194	20.170692	92.107468	-55.707158	24.500676	82.681458
-26.875137	14.339487	84.467506	-7.345095	22.104218	87.638046	39.839191	-4.9252	89.99176	41.2929	44.596092	93.691879	40.5660455	19.835446	91.8418195	-55.2562355	24.37299	83.4342725
-27.059996	13.212778	85.469452	-7.029864	21.716885	88.191467	39.973721	-5.539156	90.60759	41.691566	43.90987	92.698631	40.8326435	19.185357	91.6531105	-54.8923715	24.248413	84.7298235
-27.209133	12.033601	86.780304	-6.815178	21.16049	88.931114	40.006973	-6.347112	91.412231	41.93034	42.357399	91.84967	40.9686565	18.0051435	91.6309505	-54.5990125	24.3158365	86.2312775
-27.51298	10.186176	88.756187	-6.668088	20.150803	90.070572	40.011955	-7.616283	92.619576	42.043377	41.476254	90.497498	41.027666	16.9299855	91.558537	-54.363842	23.3716205	88.582607
-27.725872	8.980217	89.817215	-6.585451	19.455164	90.645737	40.021786	-8.342927	93.224892	41.956093	40.672459	90.201973	40.9889395	16.164766	91.7134325	-54.1598415	22.745562	89.5780415
-27.87644	7.817866	90.509567	-6.511466	18.816584	90.986755	40.076054	-8.974308	93.643204	42.130489	39.967587	89.553955	41.1032715	15.4966395	91.5985795	-54.1262035	22.1365285	90.3749305
-27.991871	6.678814	90.910515	-6.439969	18.257395	91.16114	40.183777	-9.459504	93.891518	42.136532	39.471695	89.362434	41.1601545	15.0060955	91.626976	-54.0400925	21.5086945	90.695304
-28.173101	5.685281	91.159851	-6.341221	17.913851	91.238892	40.268387	-9.802554	94.074966	42.219238	39.13118	89.222572	41.2438125	14.664313	91.648769	-53.9262545	21.163389	90.829015
-28.268251	4.823065	91.310295	-6.266418	17.731306	91.287704	40.328812	-10.011311	94.26342	42.295185	38.903149	89.147331	41.3119985	14.445919	91.7053755	-53.8448345	21.016693	90.8700325
-28.3209	4.122943	91.515175	-6.223722	17.663929	91.354362	40.339867	-10.13347	94.472931	42.367752	38.775383	89.137161	41.3538095	14.3209565	91.805046	-53.8012535	21.0069015	90.903678
-28.364185	3.257594	91.925911	-6.297503	17.644981	91.631126	40.29771	-10.31283	95.00724	42.398308	38.649155	89.495491	41.348009	14.1681625	92.2513655	-53.943015	21.1217995	91.0108865
-28.384607	2.803936	92.267952	-6.461587	17.653765	91.958969	40.154602	-10.373119	95.614952	42.297363	38.592514	90.087234	41.2259825	14.1096975	92.851093	-54.1491565	21.1978325	91.066845
-28.466606	2.414561	92.723816	-6.752343	17.644087	92.388573	40.027271	-10.44041	96.503632	42.024025	38.580643	91.106842	41.025648	14.0701165	93.805237	-54.530334	21.2180575	90.971909
-28.504192	2.142846	93.174301	-7.148483	17.65131	92.943253	39.954941	-10.480358	97.587784	41.875866	38.66885	92.261253	40.9154035	14.094246	94.9245185	-55.2123695	21.208374	90.9619875
-28.559975	1.971126	93.590248	-7.571168	17.667713	93.501091	39.867184	-10.50111	98.7229	41.853226	38.860817	93.457001	40.860205	14.1798535	96.0899505	-56.002541	21.1555725	90.9122315
-28.617529	1.942298	93.949135	-7.939944	17.730284	94.018311	39.672894	-10.4689	99.815071	41.853767	39.004276	94.580643	40.7633305	14.267688	97.197857	-56.6432185	21.19288	90.838765
-28.706184	2.036458	94.245033	-8.22576	17.799364	94.464157	39.525829	-10.408762	100.850784	41.949024	39.040695	95.534531	40.7374265	14.3159665	98.1926575	-57.1889465	21.2827615	90.7356565
-28.828859	2.365995	94.511986	-8.455588	17.903311	95.006622	39.437462	-10.424973	102.040848	41.99485	39.191883	96.751038	40.716156	14.383455	99.395943	-57.627332	21.423167	90.617301
-28.918671	2.723852	94.668159	-8.469563	17.977152	95.305862	39.398582	-10.400447	102.589325	42.103081	39.174538	97.346481	40.7508315	14.3870455	99.967903	-57.6899575	21.5672585	90.643821
-29.049883	3.213715	94.770447	-8.444491	18.033245	95.559402	39.406464	-10.4347	102.971878	42.283268	39.193253	97.841469	40.844866	14.3792765	100.4066735	-57.733848	21.6872135	90.7121305
-29.234207	3.852273	94.864769	-8.370612	18.125422	95.806114	39.437912	-10.472898	103.198448	42.44006	39.247238	98.267128	40.938986	14.38717	100.732788	-57.68021	21.863674	90.87944
-29.419258	4.506037	95.041382	-8.2988	18.213432	96.069984	39.443924	-10.49186	103.368637	42.624416	39.20121	98.530785	41.03417	14.354675	100.949711	-57.63177	22.072189	91.190257
-29.718239	5.230907	95.175606	-8.255925	18.303165	96.32299	39.435661	-10.498666	103.458389	42.745369	39.183697	98.746719	41.090515	14.3425155	101.102554	-57.602365	22.2638145	91.543426
-30.006145	6.012997	95.382599	-8.228967	18.419779	96.581932	39.413872	-10.484819	103.492294	42.804306	39.246552	98.952522	41.109089	14.3808665	101.222408	-57.567023	22.4586915	91.941456
-30.342171	7.361384	95.972633	-8.195106	18.583923	97.08799	39.410217	-10.446365	103.388405	42.92305	39.223896	98.954422	41.1666335	14.3887655	101.1714135	-57.5568455	22.7790805	93.0045665
-30.646042	8.418616	96.516205	-8.160416	18.730949	97.461464	39.403805	-10.450364	103.105637	42.991707	39.157013	98.54969	41.197756	14.3533245	100.8276635	-57.518588	23.1085735	94.0952645
-30.969393	9.558587	97.224197	-8.116518	18.835121	97.82869	39.380608	-10.446237	102.514793	42.993469	38.957371	97.579994	41.1870385	14.255567	100.0473935	-57.4200745	23.414675	95.6099865
-31.241829	10.779624	98.00798	-8.079273	18.956404	98.114571	39.267635	-10.420595	101.621582	42.703918	38.762779	96.367439	40.9857765	14.171092	98.9945105	-57.1443225	23.741716	97.2346315
-31.496096	12.024264	98.76815	-8.061073	19.061535	98.27076	39.06776	-10.3353	100.465981	42.240582	38.688148	95.102463	40.654171	14.176424	97.784222	-56.776317	23.946646	98.757298
-31.710184	13.331446	99.095207	-8.149245	19.112782	98.247475	38.809998	-10.272145	99.218384	41.809303	38.716213	93.929626	40.3096505	14.222034	96.574005	-56.6081405	24.00353	99.920945
-31.951717	14.665383	99.031616	-8.290627	19.174204	98.034538	38.468178	-10.123719	98.009193	41.418968	38.835987	93.009659	39.943573	14.356134	95.509426	-56.524827	23.992274	100.55965
-32.118305	16.596539	98.754379	-8.657272	19.24169	97.427879	37.965496	-9.767088	96.315781	40.81736	39.222782	92.061638	39.391428	14.727847	94.1887095	-56.705972	23.755533	100.6670485
-32.094357	17.832878	98.153465	-8.95421	19.44635	96.985809	37.620689	-9.474256	95.318512	40.476261	39.562843	91.548553	39.048475	15.0442935	93.4335325	-56.956895	23.8484065	100.5380855
-32.025627	19.196634	97.78566	-9.293251	19.665031	96.536209	37.305752	-9.099585	94.456825	40.118237	39.891033	91.192558	38.7119945	15.395724	92.8246915	-57.2984965	23.934338	100.2477265
-31.96587	20.533632	97.280548	-9.674672	19.856773	96.158775	36.96405	-8.69298	93.665817	39.75771	40.2785	91.041557	38.36088	15.79276	92.353687	-57.710224	23.920786	99.963863
-31.873438	21.909588	96.911095	-10.070738	20.088278	95.859406	36.592648	-8.331761	93.014366	39.467228	40.645309	90.97052	38.029938	16.156774	91.992443	-58.171414	24.019782	99.726369
-31.695959	23.367443	96.69429	-10.460485	20.29546	95.639793	36.183655	-8.003251	92.547089	39.151176	40.928543	90.970428	37.6674155	16.462646	91.7587585	-58.5883855	24.128274	99.5208275
-31.453344	24.783337	96.301331	-10.849597	20.460773	95.48745	35.800205	-7.785596	92.213097	38.784466	41.160786	91.058578	37.2923355	16.687595	91.6358375	-58.9915295	24.233951	99.3390625
-30.983553	26.962128	96.114044	-11.381104	20.548573	95.389168	35.274155	-7.612185	91.973671	38.320061	41.334469	91.266861	36.797108	16.861142	91.620266	-59.559316	24.236004	99.15807
-30.511755	28.474062	96.035973	-11.653126	20.510384	95.40535	35.005741	-7.60773	91.960472	38.069664	41.383827	91.45636	36.5377025	16.8880485	91.708416	-59.8439545	24.1327195	99.102284
-30.036175	29.866779	96.06469	-11.855274	20.410015	95.447197	34.83469	-7.678443	92.032417	37.917671	41.369884	91.666039	36.3761805	16.8457205	91.849228	-60.0867285	23.9743095	99.045166
-29.518059	31.314707	95.827538	-11.990378	20.28392	95.445679	34.760208	-7.773397	92.165649	37.869396	41.346882	91.876495	36.314802	16.7867425	92.021072	-60.295558	23.7810975	98.870286
-28.83942	32.706234	95.648537	-12.103377	20.157372	95.408424	34.726162	-7.857979	92.265541	37.820812	41.349731	92.101273	36.273487	16.745876	92.183407	-60.480241	23.568868	98.633441
-28.117735	34.082829	95.513588	-12.175226	20.027819	95.376122	34.71476	-7.889921	92.312263	37.766418	41.360905	92.327896	36.240589	16.735492	92.3200795	-60.591041	23.320146	98.4321645
-27.336048	35.579414	95.5895	-12.241747	19.90074	95.396721	34.698956	-7.863442	92.317657	37.721001	41.433407	92.543236	36.2099785	16.7849825	92.4304465	-60.6934725	23.0164975	98.3629955
-26.012388	37.649872	95.763245	-12.356405	19.787649	95.53495	34.701111	-7.735148	92.204948	37.56609	41.618954	93.002007	36.1336005	16.941903	92.6034775	-60.8464105	22.633395	98.4664225
-25.101826	39.118858	96.082756	-12.468204	19.697021	95.665787	34.703186	-7.533354	92.049332	37.433483	41.872334	93.523506	36.0683345	17.16949	92.786419	-61.0047425	22.224552	98.545155
-24.18676	40.486275	96.688423	-12.638304	19.601587	95.812515	34.760593	-7.230301	91.827408	37.308365	42.223419	94.28727	36.034479	17.496559	93.057339	-61.311087	21.706615	98.567691
-23.225506	41.878231	97.379753	-12.861724	19.605471	95.998558	34.829395	-6.822655	91.624512	37.167633	42.613636	95.34584	35.998514	17.8954905	93.485176	-61.721962	21.3154515	98.51194
-22.175598	43.175564	98.178963	-13.097084	19.740732	96.322914	34.785194	-6.209118	91.64547	37.078339	43.038544	96.649071	35.9317665	18.414713	94.1472705	-62.1259345	21.066751	98.4985575
-21.155203	44.468163	99.213776	-13.344882	20.044209	96.79834	34.797089	-5.80065	91.759636	37.075676	43.502258	98.094147	35.9363825	18.850804	94.9268915	-62.6261465	21.237614	98.6697885
-19.995193	45.717045	100.421761	-13.554364	20.454836	97.406349	34.746586	-5.345315	92.171082	37.13797	44.001762	99.665848	35.942278	19.3282235	95.918465	-63.051006	21.5814485	98.894233
-18.308084	47.200825	102.2351	-13.874161	21.168079	98.449211	34.79298	-4.697389	93.242577	37.32122	44.66489	102.139832	36.0571	19.9837505	97.6912045	-63.805422	22.3524075	99.2072175
-17.070377	48.072468	103.180756	-14.056335	21.689119	99.156906	34.928333	-4.33328	94.218643	37.496544	45.086525	103.75502	36.2124385	20.3766225	98.9868315	-64.3251085	23.0016155	99.3269805
-15.854003	48.767273	104.208458	-14.173582	22.159914	99.904541	35.138119	-4.152068	95.30056	37.703274	45.454426	105.278526	36.4206965	20.651179	100.289543	-64.7678605	23.668649	99.519539
-14.592385	49.354153	105.20768	-14.23764	22.568687	100.728951	35.425777	-3.998922	96.498329	37.914696	45.733089	106.769028	36.6702365	20.8670835	101.6336785	-65.1455165	24.2702905	99.8242235
-13.3119	49.773006	106.178238	-14.262464	22.863894	101.665604	35.809048	-3.866627	97.730019	38.208111	45.966591	108.118729	37.0085795	21.049982	102.924374	-65.5335075	24.677806	100.406834
-12.070587	50.064724	107.154808	-14.237717	23.122423	102.599907	36.207241	-3.969626	99.029236	38.475346	46.198608	109.377396	37.3412935	21.114491	104.203316	-65.8167275	25.130355	100.996498
-10.862338	50.160427	108.017601	-14.218511	23.305012	103.519676	36.597633	-4.094188	100.400078	38.696854	46.309128	110.553574	37.6472435	21.10747	105.476826	-66.0842655	25.502554	101.562526
-9.082357	50.09919	109.2481	-14.238437	23.421217	104.777733	37.204491	-4.130805	102.309647	39.054729	46.431793	112.288078	38.12961	21.150494	107.2988625	-66.606484	25.69194	102.2566035
-7.949606	49.798752	110.0075	-14.26153	23.428633	105.50721	37.489243	-4.174001	103.461578	39.206085	46.494823	113.43708	38.347664	21.160411	108.449329	-66.870724	25.696855	102.565091
-6.944367	49.430092	110.681328	-14.292658	23.473927	106.15361	37.712185	-4.213841	104.54998	39.339699	46.554317	114.482643	38.525942	21.170238	109.5163115	-67.111258	25.777616	102.7909085
-5.904545	48.951828	111.33416	-14.289599	23.486162	106.731453	37.903702	-4.170515	105.482574	39.495922	46.748913	115.538696	38.699812	21.289199	110.510635	-67.27901	25.683125	102.952271
-4.886877	48.318584	111.855103	-14.277304	23.505302	107.228004	38.099731	-4.185398	106.322685	39.702538	46.913795	116.437088	38.9011345	21.3641985	111.3798865	-67.4557425	25.6464055	103.0761215
-3.950394	47.638866	112.383041	-14.226569	23.512314	107.711456	38.297112	-4.222785	107.038559	39.896793	46.987816	117.111931	39.0969525	21.3825155	112.075245	-67.5500905	25.6421125	103.347667
-3.116799	46.876102	112.849792	-14.172709	23.554958	108.17701	38.481102	-4.219018	107.619598	40.040691	47.154789	117.667755	39.2608965	21.4678855	112.6436765	-67.6063145	25.6420305	103.7103435
-1.94955	45.477554	113.181946	-14.095195	23.694992	108.872452	38.658367	-4.144639	108.348289	40.239407	47.256382	118.13855	39.448887	21.5558715	113.2434195	-67.639277	25.8341125	104.5014845
-1.298859	44.468357	113.379837	-14.059724	23.780518	109.386253	38.688282	-4.104833	108.831474	40.312119	47.367817	118.283318	39.5002005	21.631492	113.557396	-67.6196485	25.929544	105.21511
-0.742607	43.3493	113.458839	-14.098555	23.884092	109.893509	38.66045	-4.134165	109.376762	40.367477	47.399349	118.362465	39.5139635	21.632592	113.8696135	-67.7110735	26.135592	105.9174045
-0.3846	42.056717	113.530876	-14.18544	23.932734	110.43885	38.563393	-4.236784	109.971169	40.384518	47.350052	118.394005	39.4739555	21.556634	114.182587	-67.8448355	26.308834	106.695113
-0.117092	40.634312	113.651001	-14.299954	23.916676	110.987556	38.402973	-4.439173	110.615395	40.393665	47.240265	118.479904	39.398319	21.400546	114.5476495	-67.998227	26.432806	107.4274625
0.059626	39.130135	113.857391	-14.441059	23.87402	111.475647	38.245407	-4.669448	111.278244	40.388214	47.099651	118.589058	39.3168105	21.2151015	114.933651	-68.1989285	26.5329385	108.017643
0.158504	37.627514	114.024261	-14.595172	23.763248	111.887695	38.071068	-4.919086	111.95401	40.315922	46.930611	118.552032	39.193495	21.0057625	115.253021	-68.383839	26.5207335	108.522369
0.203055	35.299072	113.654938	-14.748591	23.675697	112.269974	37.780525	-5.229053	112.843307	40.129208	46.584396	117.955887	38.9548665	20.6776715	115.399597	-68.4520485	26.6737225	109.140351
0.172715	33.773663	113.561119	-14.760767	23.57407	112.267998	37.575089	-5.400464	113.129517	39.979725	46.325638	117.130409	38.777407	20.462587	115.129963	-68.298941	26.685553	109.406033
0.158116	32.196671	112.60939	-14.748905	23.418217	112.014938	37.368042	-5.533261	113.088585	39.753551	46.023392	115.902206	38.5607965	20.2450655	114.4953955	-68.0586065	26.5913685	109.5344805
0.105257	30.639696	111.724594	-14.657302	23.188671	111.519539	37.116264	-5.570948	112.619041	39.462067	45.555191	114.616486	38.2891655	19.9921215	113.6177635	-67.6037695	26.3852205	109.4213145
0.008448	29.085621	110.86956	-14.555374	22.853262	110.907051	36.963001	-5.781612	111.853584	39.206108	45.138401	113.24192	38.0845545	19.6783945	112.547752	-67.1953025	26.0281295	109.26635
-0.08138	27.451918	109.952667	-14.483842	22.453863	110.278175	36.7976	-6.029472	111.139252	39.039806	44.741447	112.029472	37.918703	19.3559875	111.584362	-66.886387	25.5517385	108.971988
-0.214201	25.83889	109.229591	-14.408048	22.062796	109.706917	36.706997	-6.26249	110.337463	38.859531	44.432781	111.112869	37.783264	19.0851455	110.725166	-66.59936	25.0404465	108.688668
-0.473121	23.618294	108.345924	-14.375159	21.710625	108.911621	36.564342	-6.434055	109.229935	38.568783	44.154987	109.947227	37.5665625	18.860466	109.588581	-66.3168805	24.560784	108.234661
-0.607637	22.190508	107.803322	-14.358923	21.637676	108.43885	36.455219	-6.369648	108.534691	38.410248	44.034637	109.235405	37.4327335	18.8324945	108.885048	-66.1505795	24.4428575	107.992652
-0.78749	20.779755	107.382942	-14.353842	21.632803	108.05751	36.387768	-6.317942	107.931602	38.30978	44.026096	108.578728	37.348774	18.854077	108.255165	-66.056458	24.411529	107.859855
-0.951612	19.473093	107.088112	-14.356247	21.635899	107.748123	36.311222	-6.243976	107.471191	38.220615	44.068645	108.166481	37.2659185	18.9123345	107.818836	-65.9784125	24.3594635	107.67741
-1.098601	18.152355	106.783737	-14.362409	21.62463	107.495026	36.236626	-6.136741	107.156113	38.141922	44.126526	107.935081	37.189274	18.9948925	107.545597	-65.914092	24.2543675	107.444455
-1.270042	16.828445	106.587646	-14.401443	21.600891	107.309517	36.221634	-6.082533	106.957558	38.104187	44.167473	107.827713	37.1629105	19.04247	107.3926355	-65.9657965	24.159312	107.2263985
-1.433235	15.572861	106.531929	-14.444452	21.616619	107.154633	36.206219	-6.010694	106.874939	38.0839	44.25219	107.819283	37.1450595	19.120748	107.347111	-66.0339635	24.11249	106.962155
-1.534004	13.969805	106.372726	-14.532987	21.652033	106.891563	36.196129	-5.81141	106.824051	38.010307	44.46944	108.016121	37.103218	19.329015	107.420086	-66.169192	23.975051	106.36304
-1.614937	12.865098	106.163475	-14.672639	21.708803	106.559822	36.254208	-5.637996	106.828072	37.922031	44.706261	108.28817	37.0881195	19.5341325	107.558121	-66.4333975	23.8834735	105.561523
-1.692711	11.864602	105.839989	-14.867804	21.793919	106.028046	36.290474	-5.354166	106.884766	37.770798	45.02195	108.582291	37.030636	19.833892	107.7335285	-66.766244	23.753946	104.3225635
-1.761089	11.01775	105.398438	-15.061771	21.921926	105.344414	36.318089	-4.982172	106.933884	37.563999	45.352917	108.844925	36.941044	20.1853725	107.8894045	-67.064586	23.6584795	102.7994235
-1.689448	10.266746	104.822052	-15.243626	22.100477	104.598679	36.3829	-4.619915	106.996498	37.30426	45.706276	108.979645	36.84358	20.5431805	107.9880715	-67.330832	23.6577735	101.2092865
-1.700456	9.475464	104.440987	-15.307779	22.244537	103.992882	36.459724	-4.31935	107.028542	37.121632	45.965881	108.879303	36.790678	20.8232655	107.9539225	-67.406236	23.6658085	100.0318415
-1.755387	8.772894	104.120758	-15.211908	22.369093	103.592659	36.550777	-4.161136	107.063522	37.091801	46.17186	108.615814	36.821289	21.005362	107.839668	-67.245105	23.732824	99.34565
-1.818147	7.639333	103.805374	-14.858869	22.38908	103.362831	36.776276	-4.091127	107.049545	37.263969	46.292202	108.435318	37.0201225	21.1005375	107.7424315	-66.7378605	23.6776225	98.9832305
-1.856803	6.828074	103.683044	-14.612959	22.391724	103.369072	36.990005	-4.046578	106.859337	37.482353	46.379093	108.527802	37.236179	21.1662575	107.6935695	-66.462097	23.6171905	99.0445745
-1.975841	6.009817	103.502823	-14.349912	22.463667	103.426422	37.15675	-3.953075	106.644836	37.684135	46.524624	108.653557	37.4204425	21.2857745	107.6491965	-66.1202665	23.6415595	99.2036475
-2.198279	5.235785	103.323402	-14.161613	22.63028	103.490387	37.255367	-3.740888	106.496033	37.883747	46.643456	108.756653	37.569557	21.451284	107.626343	-65.892783	23.809276	99.354431
-2.436013	4.505915	103.246986	-14.034523	22.825184	103.558861	37.456547	-3.589672	106.369629	38.027718	46.768795	108.788216	37.7421325	21.5895615	107.5789225	-65.8111785	24.0608065	99.5387995
-2.763369	3.871973	103.153358	-13.966926	23.041166	103.499565	37.617722	-3.44212	106.419113	38.094376	46.96043	108.870026	37.856049	21.759155	107.6445695	-65.789901	24.323177	99.3545605
-3.191911	3.195149	102.988182	-13.905986	23.162762	103.319885	37.755547	-3.353665	106.545769	38.134274	47.002502	108.944046	37.9449105	21.8244185	107.7449075	-65.7568825	24.5011055	98.8948625
-3.933275	2.022871	102.602196	-13.775582	23.167891	102.869972	38.027096	-3.400603	106.763252	38.225468	46.947323	108.819794	38.126282	21.77336	107.791523	-65.677446	24.562422	97.948421
-4.488055	1.25	102.390778	-13.595861	23.120827	102.513954	38.201897	-3.48142	106.80616	38.333138	46.885185	108.606384	38.2675175	21.7018825	107.706272	-65.4592395	24.5397715	97.321636
-5.083833	0.559524	102.242195	-13.396237	23.047998	102.184006	38.373543	-3.625891	106.87114	38.485146	46.719086	108.090485	38.4293445	21.5465975	107.4808125	-65.2218185	24.5493985	96.8871995
-5.796054	-0.124924	102.166962	-13.162327	22.93845	101.908325	38.538925	-3.829153	106.956841	38.665672	46.516819	107.315208	38.6022985	21.343833	107.1360245	-64.9269525	24.533067	96.6806255
-6.593995	-0.816133	102.222527	-12.960293	22.773798	101.728271	38.684792	-4.020233	106.957283	38.792862	46.275002	106.571495	38.738827	21.1273845	106.764389	-64.659413	24.4202115	96.692153
-7.451875	-1.47952	102.434853	-12.787289	22.521791	101.683937	38.759285	-4.220487	106.958534	38.875668	45.940037	105.790092	38.8174765	20.859775	106.374313	-64.3920545	24.183807	96.993561
-8.306334	-2.047819	102.743408	-12.632522	22.181841	101.769318	38.780399	-4.510659	107.056427	38.923801	45.576111	105.002388	38.8521	20.532726	106.0294075	-64.117144	23.830956	97.5092285
-9.699423	-2.842242	103.286789	-12.411608	21.604284	102.034065	38.84993	-4.951401	106.996986	38.888493	44.924126	104.001152	38.8692115	19.9863625	105.499069	-63.6924275	23.2222055	98.569061
-10.712641	-3.262866	103.56971	-12.269261	21.234814	102.197517	38.910084	-5.294325	106.943764	38.842415	44.482071	103.421875	38.8762495	19.593873	105.1828195	-63.4147715	22.875755	99.2122145
-11.632368	-3.60781	103.793785	-12.139983	20.896248	102.280823	38.967972	-5.597403	106.914886	38.801723	44.077942	102.872559	38.8848475	19.2402695	104.8937225	-63.1648135	22.5522265	99.6679235
-12.591703	-3.880391	103.767952	-12.01378	20.613922	102.274452	39.000809	-5.860323	106.768059	38.819405	43.751564	102.383125	38.910107	18.9456205	104.575592	-62.937667	22.2822235	99.973312
-13.504245	-4.079273	103.489319	-11.910152	20.436201	102.126167	39.020832	-6.071339	106.527481	38.815403	43.532417	102.055847	38.9181175	18.730539	104.291664	-62.7384215	22.141863	99.96067
-14.510507	-4.144559	102.978989	-11.823661	20.307005	101.838661	39.013474	-6.169723	106.183922	38.801136	43.396511	101.860153	38.907305	18.613394	104.0220375	-62.554627	22.000616	99.6552845
-15.411751	-4.160687	102.257416	-11.760955	20.239235	101.464066	38.992142	-6.211745	105.652084	38.826351	43.353462	101.753494	38.9092465	18.5708585	103.702789	-62.4311565	21.9076115	99.225343
-16.877058	-3.992254	101.089119	-11.715618	20.275229	100.819374	38.955219	-6.256142	104.798615	38.858494	43.424473	101.644638	38.9068565	18.5841655	103.2216265	-62.3380925	21.9662925	98.4171215
-17.825819	-3.801861	100.393486	-11.663803	20.399597	100.436333	38.921104	-6.155292	104.194893	38.837711	43.515182	101.536957	38.8794075	18.679945	102.865925	-62.2070135	22.119249	98.006741
-18.828989	-3.495448	99.964417	-11.577263	20.532972	100.137451	38.987534	-6.153839	103.630005	38.819008	43.521618	101.178864	38.903271	18.6838895	102.4044345	-62.057797	22.3820545	97.8704675
-19.748116	-3.178582	99.68399	-11.527073	20.61054	99.88501	39.004585	-6.166359	103.197182	38.770889	43.436348	100.66851	38.887737	18.6349945	101.932846	-61.941883	22.5860855	97.837174
-20.713381	-2.796266	99.431778	-11.506447	20.614517	99.653252	38.89431	-6.172501	102.82869	38.680195	43.287273	100.226654	38.7872525	18.557386	101.527672	-61.8001465	22.671648	97.778832
-21.732494	-2.45298	99.286179	-11.525632	20.507938	99.467903	38.781544	-6.355585	102.482239	38.656952	43.063942	99.783752	38.719248	18.3541785	101.1329955	-61.770512	22.6616975	97.8028105
-22.746138	-2.059239	99.221199	-11.556561	20.326954	99.354187	38.586105	-6.615493	102.132393	38.664932	42.738434	99.291656	38.6255185	18.0614705	100.7120245	-61.7386405	22.5924375	97.9963495
-24.17874	-1.487006	99.379547	-11.631618	19.972143	99.233154	38.085812	-7.017264	101.677559	38.478573	42.113514	98.466896	38.2821925	17.548125	100.0722275	-61.5454285	22.396161	98.3940805
-25.0725	-0.970455	99.491402	-11.686531	19.694952	99.150261	37.701519	-7.38528	101.415703	38.352066	41.566723	97.749405	38.0267925	17.0907215	99.582554	-61.3998545	22.2991825	98.717968
-25.918636	-0.418098	99.617233	-11.755192	19.375174	99.039322	37.303589	-7.823303	101.151657	38.203888	40.981953	97.010811	37.7537385	16.579325	99.081234	-61.2641225	22.171023	98.99741
-26.801554	0.222981	99.664528	-11.86686	19.052702	98.894371	36.903675	-8.30412	100.907852	38.008205	40.368515	96.354584	37.45594	16.0321975	98.631218	-61.18966	22.0732065	99.157524
-27.587402	0.860815	99.572525	-12.004506	18.689363	98.702278	36.518135	-8.826932	100.67614	37.863045	39.768883	95.77581	37.19059	15.4709755	98.225975	-61.199602	21.9077505	99.178581
-28.332558	1.553357	99.207214	-12.148176	18.319794	98.410385	36.169228	-9.288387	100.377975	37.685566	39.244137	95.354584	36.927397	14.977875	97.8662795	-61.223749	21.661713	98.9544905
-29.024971	2.363099	98.678772	-12.34012	18.006771	98.029816	35.855289	-9.693672	99.920746	37.541416	38.830276	95.049629	36.6983525	14.568302	97.4851875	-61.3785925	21.44524	98.5744445
-29.932594	3.63052	97.690926	-12.485146	17.642351	97.397026	35.494625	-10.111858	98.983368	37.373634	38.46962	94.753418	36.4341295	14.178881	96.868393	-61.4044215	21.105821	97.925659
-30.454323	4.593779	96.854454	-12.495039	17.600485	96.919495	35.301228	-10.191135	98.239906	37.328445	38.43322	94.74321	36.3148365	14.1210425	96.491558	-61.3049145	21.0799275	97.347432
-30.892054	5.649629	95.918457	-12.416957	17.654852	96.359047	35.365952	-10.203381	97.296913	37.399143	38.580982	94.843643	36.3825475	14.1888005	96.070278	-61.2164615	21.1209035	96.647816
-31.288004	6.76832	94.977097	-12.246798	17.856241	95.743584	35.364925	-9.985485	96.468109	37.564781	38.858212	95.008163	36.464853	14.4363635	95.738136	-60.958449	21.2761185	95.749032
-31.629007	7.892588	94.06617	-12.0661	18.185728	95.150665	35.518707	-9.628729	95.559319	37.78933	39.22155	95.206161	36.6540185	14.7964105	95.38274	-60.7862185	21.5750455	94.91859
-31.868229	9.026049	93.292549	-11.798954	18.60232	94.673363	35.714027	-9.23484	94.769958	38.067886	39.624641	95.435516	36.8909565	15.1949005	95.102737	-60.4888645	22.0097395	94.243989
-32.101742	10.168783	92.848083	-11.516176	19.035751	94.330246	35.878635	-8.888067	94.193451	38.372189	39.976799	95.608124	37.125412	15.544366	94.9007875	-60.157764	22.527136	93.7597045
-32.450417	11.761772	92.722008	-11.149032	19.505274	94.197914	36.05101	-8.546949	93.717949	38.837265	40.282196	95.667496	37.4441375	15.8676235	94.6927225	-59.7422015	23.1429245	93.7031055
-32.703823	12.689212	93.028763	-11.000277	19.674198	94.338402	36.083107	-8.545031	93.658745	39.051319	40.273514	95.610336	37.567213	15.8642415	94.6345405	-59.567767	23.4841545	94.0422635
-32.922489	13.455908	93.601242	-10.940857	19.660074	94.669594	36.045517	-8.699321	93.760513	39.192802	40.113361	95.497398	37.6191595	15.70702	94.6289555	-59.5008735	23.613128	94.7102325
-33.066448	14.159329	94.454369	-10.91608	19.559748	95.178452	35.917557	-8.977684	94.051453	39.286606	39.759823	95.293472	37.6020815	15.3910695	94.6724625	-59.4342415	23.7284265	95.6844415
-33.249603	14.816722	95.4067	-10.951109	19.32362	95.799789	35.701523	-9.425192	94.503723	39.308174	39.279671	95.035393	37.5048485	14.9272395	94.769558	-59.4070665	23.7200005	96.83002
-33.297131	15.459659	96.366539	-11.009912	19.006882	96.41951	35.45274	-9.996232	95.058311	39.248543	38.679214	94.739548	37.3506415	14.341491	94.8989295	-59.3704655	23.672273	97.9400905
-33.354794	16.018923	97.203621	-11.099597	18.603683	96.957283	35.241665	-10.620521	95.591263	39.189735	38.007744	94.432678	37.2157	13.6936115	95.0119705	-59.414894	23.5137545	98.9025955
-33.371033	16.81414	97.815674	-11.181583	17.868708	97.394127	34.961159	-11.553692	96.200569	39.112617	36.993607	94.036201	37.036888	12.7199575	95.118385	-59.400054	23.0174585	99.669869
-33.250805	17.328203	97.735313	-11.219958	17.350117	97.367653	34.88464	-12.176069	96.385849	39.07169	36.383888	93.842857	36.978165	12.1039095	95.114353	-59.418081	22.5963245	99.620953
-33.117199	17.892153	97.384766	-11.215695	16.857494	97.119606	34.779976	-12.625515	96.455658	39.094006	35.88345	93.707863	36.936991	11.6289675	95.0817605	-59.368381	22.0860205	99.1574515
-32.846786	18.491961	96.950844	-11.143137	16.487799	96.776787	34.866043	-13.025683	96.198235	39.187363	35.524513	93.624115	37.026703	11.249415	94.911175	-59.312977	21.726183	98.642399
-32.558044	19.118668	96.546349	-10.987694	16.253653	96.427574	34.937744	-13.239707	95.872696	39.341782	35.309555	93.523338	37.139763	11.034924	94.698017	-59.115151	21.472382	98.157131
-32.151196	19.802246	96.209297	-10.766122	16.157749	96.145805	35.006401	-13.31963	95.577652	39.530773	35.219036	93.390068	37.268587	10.949703	94.48386	-58.800831	21.365795	97.80775
-31.64072	20.542625	95.983856	-10.571808	16.158758	95.916901	35.182495	-13.387351	95.250412	39.740017	35.181828	93.258354	37.461256	10.8972385	94.254383	-58.604872	21.4202775	97.579419
-30.84132	21.715532	95.93222	-10.29512	16.22184	95.81929	35.385727	-13.406796	94.942337	40.012383	35.19352	93.042366	37.699055	10.893362	93.9923515	-58.289295	21.550318	97.6462285
-30.197746	22.498186	96.038818	-10.186195	16.184025	95.907906	35.458092	-13.469881	94.906464	40.110233	35.144527	93.023811	37.7841625	10.837323	93.9651375	-58.1565525	21.530727	97.8506745
-29.593008	23.190079	96.235588	-10.119507	16.126534	96.056602	35.520428	-13.581141	94.891396	40.162132	35.085125	93.093376	37.84128	10.751992	93.992386	-58.080294	21.501076	98.120818
-28.829414	23.902733	96.496895	-10.09271	16.065498	96.286324	35.549976	-13.644878	94.885254	40.184963	35.007	93.208549	37.8674695	10.681061	94.0469015	-58.0528895	21.449935	98.5257465
-28.066153	24.62686	96.759094	-10.106855	15.988417	96.529266	35.527271	-13.705823	94.955765	40.212601	34.957588	93.310112	37.869936	10.6258825	94.1329385	-58.083646	21.3509515	98.9255935
-27.150818	25.341753	96.995567	-10.107354	15.934908	96.773544	35.495174	-13.807792	95.076538	40.230122	34.886711	93.395729	37.862648	10.5394595	94.2361335	-58.077356	21.3303565	99.3109545
-26.346224	26.046228	97.132721	-10.131708	15.904448	96.951622	35.502319	-13.893429	95.228279	40.241341	34.800556	93.446587	37.87183	10.4535635	94.337433	-58.135246	21.3553325	99.565811
-24.868996	27.042141	97.118271	-10.164045	15.782222	97.120193	35.511093	-14.1245	95.564377	40.280922	34.573635	93.543541	37.8960075	10.2245675	94.553959	-58.2240975	21.3398765	99.686427
-23.740639	27.720367	97.065094	-10.149282	15.6507	97.211731	35.503349	-14.359136	95.834984	40.338863	34.376842	93.565811	37.921106	10.008853	94.7003975	-58.21967	21.292547	99.7230645
-22.618784	28.354561	96.950928	-10.123195	15.4865	97.285614	35.515953	-14.63138	96.11338	40.397556	34.112751	93.61161	37.9567545	9.7406855	94.862495	-58.2031445	21.2323145	99.708733
-21.411016	29.008976	96.746147	-10.079062	15.260577	97.286583	35.561329	-14.902538	96.388054	40.47385	33.82201	93.731483	38.0175895	9.459736	95.0597685	-58.1757135	21.061418	99.5133975
-20.091673	29.657698	96.491264	-10.038927	14.980081	97.167244	35.649937	-15.15588	96.625351	40.579483	33.588684	94.093567	38.11471	9.216402	95.359459	-58.192564	20.74376	98.975029
-18.807749	30.26565	96.160233	-9.967765	14.683369	97.007813	35.853828	-15.478234	96.733429	40.702427	33.457668	94.830513	38.2781275	8.989717	95.781971	-58.2136575	20.377021	98.233655
-17.396093	30.92573	95.886909	-9.864506	14.450788	96.929825	36.043854	-15.727118	96.991936	40.902714	33.454517	95.759743	38.473284	8.8636995	96.3758395	-58.202296	20.0378765	97.4838105
-15.209274	32.021526	95.846024	-9.73859	14.204316	97.093559	36.290897	-16.135397	98.072723	41.542217	33.271072	97.328308	38.916557	8.5678375	97.7005155	-58.393737	19.8407945	96.4866025
-13.692739	32.720078	96.063309	-9.674209	14.060142	97.392311	36.59565	-16.514637	99.107559	42.040737	33.107483	98.561272	39.3181935	8.296423	98.8344155	-58.6666115	19.823861	95.9502065
-12.169433	33.48914	96.614212	-9.667082	13.942077	97.822594	36.96455	-16.779152	100.133636	42.463486	32.995804	100.06633	39.714018	8.108326	100.099983	-59.048182	19.775828	95.545205
-10.767083	34.236012	97.460243	-9.637696	13.880497	98.343834	37.32996	-16.85445	100.833321	42.866367	33.070652	101.75631	40.0981635	8.108101	101.2948155	-59.3735555	19.652893	95.3928525
-9.347467	35.036198	98.536766	-9.636549	13.917039	98.920036	37.540695	-16.67177	101.237427	43.655006	33.152855	103.253708	40.5978505	8.2405425	102.2455675	-59.8709485	19.5935355	95.5945045
-7.939152	35.87463	99.850937	-9.592244	14.097221	99.616318	37.697968	-16.300913	101.434967	43.701466	33.659969	104.945114	40.699717	8.679528	103.1900405	-59.884205	19.514914	96.0425955
-6.596431	36.627048	101.19162	-9.505948	14.386697	100.376961	37.846336	-15.838726	101.489319	43.991425	33.962742	106.075729	40.9188805	9.062008	103.782524	-59.9307765	19.711386	96.971398
-4.59008	37.719952	103.085648	-9.355331	14.801375	101.451813	38.113129	-15.178263	101.462318	44.241295	34.505642	107.464233	41.177212	9.6636895	104.4632755	-59.887874	19.9390605	98.4403505
-3.325442	38.353409	104.127213	-9.230455	15.102381	102.082787	38.247456	-14.688643	101.505295	44.445599	34.816425	108.115509	41.3465275	10.063891	104.810402	-59.8074375	20.140871	99.355172
-2.059074	38.903408	104.974625	-9.092398	15.358007	102.554321	38.420185	-14.330061	101.520157	44.644257	35.155773	108.650909	41.532221	10.412856	105.085533	-59.717017	20.303158	100.023109
-0.789361	39.330257	105.65332	-8.939478	15.607979	102.960205	38.588161	-14.058715	101.465904	44.848114	35.403534	109.065338	41.7181375	10.6724095	105.265621	-59.5970935	20.5435485	100.654789
0.476342	39.710148	106.3041	-8.797382	15.810114	103.266945	38.70137	-13.674763	101.389107	45.05114	35.618244	109.36631	41.876255	10.9717405	105.3777085	-59.471019	20.6484875	101.1561815
1.656641	39.928047	106.776901	-8.70282	15.986326	103.422104	38.795128	-13.546306	101.149132	45.237247	35.784405	109.705338	42.0161875	11.1190495	105.427235	-59.4218275	20.8536025	101.416973
2.795364	40.011402	107.158279	-8.665003	16.173746	103.496758	38.871548	-13.350722	100.947548	45.344921	35.944283	110.104462	42.1082345	11.2967805	105.526005	-59.4382405	21.0507115	101.467511
4.450417	39.974098	107.718948	-8.761989	16.472902	103.596077	38.880741	-12.89546	100.891052	45.378239	36.146179	110.772385	42.12949	11.6253595	105.8317185	-59.653468	21.3204445	101.3604355
5.457275	39.759056	108.157364	-8.910247	16.74634	103.773201	38.908234	-12.781339	100.973808	45.380756	36.309216	111.395325	42.144495	11.7639385	106.1845665	-59.964989	21.7287415	101.3618355
6.365579	39.382545	108.610939	-9.107854	17.031843	104.064651	38.914467	-12.601031	101.303123	45.788921	36.324818	111.835655	42.351694	11.8618935	106.569389	-60.567402	22.2017925	101.559913
7.225151	38.874088	109.111771	-9.32694	17.292278	104.417023	38.93314	-12.440529	101.774445	45.321537	36.668285	112.684883	42.1273385	12.113878	107.229664	-60.7812185	22.470678	101.604382
8.076482	38.198502	109.609917	-9.554233	17.551424	104.864433	38.996178	-12.295596	102.315712	45.270042	36.277527	113.430832	42.13311	11.9909655	107.873272	-61.241576	23.1118825	101.855594
8.791645	37.434223	109.974373	-9.753169	17.798695	105.323395	39.058678	-12.120674	102.945099	45.172367	37.088943	113.917114	42.1155225	12.4841345	108.4311065	-61.6218605	23.1132555	102.2156835
9.509707	36.487988	110.175789	-9.939003	18.05617	105.770264	39.120327	-11.950831	103.646912	45.043427	37.315022	114.235779	42.081877	12.6820955	108.9413455	-61.959883	23.4302445	102.5991825
10.450628	34.890007	110.141769	-10.160437	18.413057	106.40892	39.188133	-11.763473	104.85144	44.801922	37.724857	114.301537	41.9950275	12.980692	109.5764885	-62.3159015	23.845422	103.2413515
11.00351	33.702599	110.011612	-10.307726	18.577192	106.811607	39.242363	-11.689714	105.61615	44.659328	37.965485	114.157295	41.9508455	13.1378855	109.8867225	-62.5662975	24.0164985	103.7364915
11.522723	32.300491	109.859863	-10.454357	18.643873	107.128754	39.198059	-11.640384	106.419418	44.475964	38.133308	113.914581	41.8370115	13.246462	110.1669995	-62.7457255	24.041284	104.0905085
11.89889	30.840406	109.686707	-10.605709	18.602749	107.37146	39.118931	-11.663401	107.208015	44.26775	38.227592	113.612282	41.6933405	13.2820955	110.4101485	-62.9047585	23.9234025	104.3327715
12.241828	29.283152	109.461884	-10.779117	18.490448	107.483208	39.018581	-11.69166	107.897545	44.062595	38.228352	113.358307	41.540588	13.268346	110.627926	-63.098822	23.71255	104.33849
12.529135	27.645397	109.298241	-10.970608	18.351442	107.494629	38.876347	-11.762585	108.418716	43.868851	38.258907	113.092056	41.372599	13.248161	110.755386	-63.313815	23.454723	104.233872
12.691445	25.994957	109.021744	-11.178662	18.301184	107.436279	38.69408	-11.793895	108.749985	43.689014	38.367359	112.877747	41.191547	13.286732	110.813866	-63.548871	23.315636	104.058692
12.909876	23.501436	108.706436	-11.481446	18.375067	107.406387	38.409458	-11.667523	109.115913	43.487595	38.535614	112.51973	40.9485265	13.4340455	110.8178215	-63.9114185	23.3160885	103.9949525
12.886802	21.852213	108.649017	-11.705819	18.480188	107.508301	38.26725	-11.551682	109.450104	43.375553	38.723274	112.401924	40.8214015	13.585796	110.926014	-64.2330395	23.37458	104.090588
12.814583	20.153643	108.839188	-11.934466	18.614336	107.70578	38.188274	-11.389459	109.954109	43.205963	38.965042	112.492386	40.6971185	13.7877915	111.2232475	-64.5660505	23.4408805	104.1883125
12.647647	18.525858	109.223213	-12.170811	18.753473	108.004692	38.19529	-11.214275	110.596001	42.991257	39.216568	112.792755	40.5932735	14.0011465	111.694378	-64.9348955	23.5057995	104.315006
12.405992	16.867641	109.704819	-12.470527	18.917557	108.287605	38.244354	-10.978646	111.322823	42.74395	39.539181	113.2108	40.494152	14.2802675	112.2668115	-65.435206	23.5548465	104.3083985
12.089762	15.267486	110.24102	-12.777986	19.090006	108.504082	38.278667	-10.67967	112.143753	42.464394	39.919548	113.608231	40.3715305	14.619939	112.875992	-65.9275025	23.560073	104.132172
11.679146	13.695373	110.713829	-13.072662	19.287672	108.534958	38.298336	-10.320059	113.083862	42.162308	40.338692	113.879608	40.230322	15.0093165	113.481735	-66.375646	23.5660275	103.588181
10.905298	11.413468	111.221146	-13.452162	19.475597	108.259644	38.247673	-9.654503	114.502625	41.652023	40.939575	114.10321	39.949848	15.642536	114.3029175	-66.854172	23.308658	102.2163705
10.31386	9.941468	111.393425	-13.634883	19.542858	107.940674	38.183044	-9.242398	115.26226	41.331841	41.337242	113.986984	39.7574425	16.047422	114.624622	-67.0272085	23.038294	101.256726
9.63012	8.511928	111.412445	-13.777494	19.533844	107.619453	38.1161	-8.877695	115.709999	41.109909	41.651539	113.850151	39.6130045	16.386922	114.780075	-67.1679925	22.680766	100.458831
8.833614	7.12656	111.285492	-13.88364	19.406099	107.342194	38.064678	-8.691721	115.835335	40.92873	41.856361	113.706589	39.496704	16.58232	114.770962	-67.263984	22.229878	99.913426
7.972365	5.789994	111.05529	-13.960836	19.253143	107.205009	38.021591	-8.635421	115.714264	40.738968	41.939133	113.543282	39.3802795	16.651856	114.628773	-67.3019515	21.85443	99.781245
6.990353	4.527499	110.841263	-14.017966	19.172596	107.232841	37.959652	-8.559744	115.398727	40.564552	41.863457	113.324738	39.262102	16.6518565	114.3617325	-67.298034	21.6933355	100.1039495
5.850382	3.40301	110.534111	-14.012812	19.161057	107.370964	37.91164	-8.519425	114.937958	40.404335	41.814514	113.112434	39.1579875	16.6475445	114.025196	-67.1836115	21.6745695	100.716732
4.040794	1.916358	110.165443	-13.947865	19.365124	107.702408	37.936657	-8.468041	114.158104	40.30341	41.897152	112.900589	39.1200335	16.7145555	113.5293465	-67.0157635	22.0156925	101.8754695
2.661915	1.07896	109.923065	-13.857969	19.572205	107.946777	37.959408	-8.390919	113.649834	40.349201	41.980923	112.761284	39.1543045	16.795002	113.205559	-66.8702425	22.349408	102.687995
1.266143	0.322521	109.677612	-13.734296	19.811613	108.133194	37.965481	-8.345296	113.235977	40.453304	42.051392	112.519226	39.2093925	16.853048	112.8776015	-66.6779845	22.770178	103.3887865
-0.2297	-0.399708	109.456924	-13.627789	20.065889	108.217789	37.973827	-8.316587	112.818611	40.47039	42.07201	112.276566	39.2221085	16.8777115	112.5475885	-66.4776865	23.2540665	103.8879895
-1.785492	-1.0487	109.159134	-13.536115	20.252611	108.20295	37.959042	-8.288379	112.414597	40.480686	42.075176	111.896065	39.219864	16.8933985	112.155331	-66.292094	23.6118235	104.250569
-3.384485	-1.662197	108.855095	-13.46607	20.387594	108.060242	37.917747	-8.268494	111.970207	40.447964	42.034603	111.377884	39.1828555	16.8830545	111.6740455	-66.1149955	23.8921335	104.4464385
-5.054936	-2.258188	108.439598	-13.378904	20.462646	107.838951	37.870567	-8.212044	111.419975	40.344666	42.00988	110.785507	39.1076165	16.898918	111.102741	-65.8654245	24.026374	104.575161
-7.581172	-3.000381	107.952202	-13.252254	20.455147	107.414375	37.707748	-8.122412	110.380043	40.154545	41.880302	109.507751	38.9311465	16.878945	109.943897	-65.4356545	24.031349	104.884853
-9.297099	-3.42227	107.696381	-13.11957	20.438845	107.106255	37.602074	-8.160739	109.756744	39.935341	41.790043	108.539536	38.7687075	16.814652	109.14814	-65.0078475	24.063038	105.06437
-11.012144	-3.746325	107.613968	-12.997023	20.379757	106.841553	37.477634	-8.181286	109.137581	39.701046	41.638363	107.383766	38.58934	16.7285385	108.2606735	-64.583386	24.0309755	105.4224325
-12.668543	-4.040513	107.591881	-12.867172	20.29221	106.596779	37.289967	-8.289933	108.51432	39.412327	41.424179	106.139244	38.351147	16.567123	107.326782	-64.085491	24.017297	105.866776
-14.395009	-4.225042	107.620621	-12.75573	20.08749	106.375099	37.066395	-8.431183	107.978012	39.148746	41.142342	105.073044	38.1075705	16.3555795	106.525528	-63.6190305	23.8194005	106.22467
-16.002865	-4.366878	107.489815	-12.663724	19.829836	106.151451	36.849659	-8.592854	107.364143	38.965763	40.857273	104.262581	37.907711	16.1322095	105.813362	-63.235159	23.5274625	106.48954
-17.701317	-4.465527	107.145012	-12.649052	19.58094	105.849373	36.588718	-8.791242	106.774567	38.813786	40.642025	103.679214	37.701252	15.9253915	105.2268905	-62.999356	23.2364885	106.4718555
-20.052015	-4.372313	106.499352	-12.710137	19.291235	105.308655	36.163345	-9.052728	105.725929	38.579559	40.46096	103.111877	37.371452	15.704116	104.418903	-62.791726	22.878354	106.198407
-21.645527	-4.192529	105.975784	-12.794992	19.20785	104.913162	35.832024	-9.114387	105.026009	38.441456	40.368904	102.717064	37.13674	15.6272585	103.8715365	-62.726724	22.7884415	105.9547875
-23.138441	-3.915658	105.371391	-12.859257	19.175003	104.476929	35.547588	-9.159348	104.332672	38.240795	40.28968	102.42926	36.8941915	15.565166	103.380966	-62.6127055	22.78484	105.572892
-24.60305	-3.546872	104.7248	-12.941016	19.181644	104.022995	35.325851	-9.146519	103.616142	38.082993	40.334278	102.190689	36.704422	15.5938795	102.9034155	-62.586454	22.7694085	105.1425745
-26.05019	-3.056628	104.135979	-12.968532	19.242704	103.576103	35.153217	-9.12456	102.966866	37.890713	40.366741	101.88681	36.521965	15.6210905	102.426838	-62.459029	22.8643175	104.725368
-27.331934	-2.546489	103.580093	-13.005632	19.331253	103.117538	34.996826	-9.017214	102.365471	37.795391	40.358368	101.464424	36.3961085	15.670577	101.9149475	-62.4073725	22.991929	104.3201285
-28.39657	-2.162262	102.964485	-13.035786	19.380054	102.69928	34.932617	-8.956612	101.8451	37.658089	40.385139	101.238655	36.295353	15.7142635	101.5418775	-62.366925	23.0458445	103.8566825
-30.427561	-0.96349	102.569725	-13.021559	19.408581	102.267326	34.83976	-8.963807	101.362244	37.591969	40.38533	100.917389	36.2158645	15.7107615	101.1398165	-62.2589825	23.1064005	103.3948355
-31.441303	-0.263037	102.492455	-12.981844	19.422628	102.150978	34.802433	-9.026663	101.165665	37.606419	40.401031	100.882385	36.204426	15.687184	101.024025	-62.168114	23.158072	103.277931
-32.469715	0.435345	102.49379	-12.938791	19.369711	102.114868	34.773193	-9.159525	101.097282	37.66201	40.329819	100.850891	36.2176015	15.585147	100.9740865	-62.0951835	23.154275	103.2556495
-33.461948	1.27441	102.539993	-12.886315	19.305941	102.111504	34.693024	-9.31798	101.09819	37.679371	40.18256	100.834488	36.1861975	15.43229	100.966339	-61.9588275	23.179592	103.256669
-34.347832	2.086745	102.7033	-12.850912	19.252577	102.147339	34.618855	-9.522967	101.103912	37.766499	39.998085	100.681099	36.192677	15.237559	100.8925055	-61.894501	23.267595	103.4021725
-35.161922	2.98489	102.960358	-12.796654	19.180601	102.224258	34.512527	-9.753565	101.143944	37.780018	39.746647	100.545502	36.1462725	14.996541	100.844723	-61.7395805	23.364661	103.603793
-35.927906	3.881483	103.199219	-12.776144	19.077305	102.315117	34.393833	-9.987387	101.184402	37.825401	39.470257	100.351212	36.109617	14.741435	100.767807	-61.661905	23.413175	103.862427
-36.967133	5.368561	103.405762	-12.750259	18.879181	102.421127	34.2635	-10.342157	101.184547	37.897717	39.091366	100.165054	36.0806085	14.3746045	100.6748005	-61.5811265	23.3837575	104.1674535
-37.494934	6.37402	103.425323	-12.72326	18.759161	102.401711	34.205303	-10.572676	101.102539	37.984894	38.884201	100.05143	36.0950985	14.1557625	100.5769845	-61.5416185	23.3625595	104.2264375
-37.987598	7.403689	103.358124	-12.70745	18.616625	102.319695	34.138996	-10.770724	100.948509	38.082989	38.697639	99.92408	36.1109925	13.9634575	100.4362945	-61.5258925	23.2697925	104.2030955
-38.391876	8.600318	103.263641	-12.665866	18.52088	102.239227	34.103485	-10.925417	100.722626	38.140949	38.529522	99.770538	36.122217	13.8020525	100.246582	-61.453949	23.2397075	104.231872
-38.666077	9.72575	103.2612	-12.573978	18.446955	102.19178	34.102528	-11.083154	100.438049	38.192543	38.369667	99.591515	36.1475355	13.6432565	100.014782	-61.2954915	23.2506535	104.368778
-38.851467	10.884151	103.312469	-12.463909	18.378668	102.183914	34.149536	-11.190118	100.164185	38.283134	38.24324	99.416145	36.216335	13.526561	99.790165	-61.144153	23.230775	104.577663
-38.906094	12.176062	103.378021	-12.325451	18.323997	102.206589	34.199848	-11.269162	99.949692	38.370399	38.154861	99.310303	36.2851235	13.4428495	99.6299975	-60.9360255	23.2051445	104.7831805
-38.853348	14.092644	103.553833	-12.120144	18.282431	102.296021	34.323822	-11.360723	99.675568	38.487209	38.078178	99.240143	36.4055155	13.3587275	99.4578555	-60.6458035	23.2061345	105.1341865
-38.665901	15.367788	103.67514	-11.995604	18.229271	102.37825	34.405251	-11.42515	99.490273	38.584091	38.034901	99.220238	36.494671	13.3048755	99.3552555	-60.485879	23.1536665	105.4012445
-38.364258	16.709522	103.802788	-11.876702	18.20237	102.442299	34.490009	-11.462088	99.318214	38.669521	37.993027	99.21302	36.579765	13.2654695	99.265617	-60.333169	23.1392705	105.618981
-38.024368	18.007227	103.876373	-11.769858	18.196251	102.490791	34.529896	-11.453344	99.167557	38.724579	37.993862	99.237488	36.6272375	13.270259	99.2025225	-60.1669535	23.122243	105.7790595
-37.609173	19.320904	103.901649	-11.683358	18.204529	102.536072	34.599167	-11.430167	99.028503	38.75293	38.017284	99.278488	36.6760485	13.2935585	99.1534955	-60.0427645	23.1154995	105.9186485
-37.030716	20.680836	103.864059	-11.60878	18.233145	102.519188	34.643478	-11.387663	98.944656	38.82251	38.053864	99.315392	36.732994	13.3331005	99.130024	-59.950554	23.1331895	105.908352
-36.403923	21.993317	103.716324	-11.562956	18.279339	102.46489	34.630318	-11.310924	98.9384	38.89312	38.077293	99.364998	36.761719	13.3831845	99.151699	-59.887631	23.1754935	105.778081
-35.259342	23.982014	103.431908	-11.480279	18.315939	102.317894	34.689011	-11.340714	98.81337	39.010185	38.099758	99.439529	36.849598	13.379522	99.1264495	-59.810156	23.252356	105.5093385
-34.416473	25.265486	103.257813	-11.384693	18.313194	102.216805	34.806946	-11.386202	98.654732	39.137337	38.093887	99.463303	36.9721415	13.3538425	99.0590175	-59.7415275	23.2725455	105.3745925
-33.385124	26.513832	103.097092	-11.24615	18.312204	102.133308	34.833534	-11.368645	98.603943	39.280338	38.064362	99.478165	37.056936	13.3478585	99.041054	-59.549236	23.2765495	105.225562
-32.3167	27.762568	102.958473	-11.064053	18.255211	102.046326	35.060917	-11.468699	98.431801	39.429073	38.028748	99.485901	37.244995	13.2800245	98.958851	-59.373101	23.2303975	105.133801
-31.135754	28.96508	102.868042	-10.851606	18.182131	101.994514	35.194176	-11.476233	98.35849	39.61441	38.002579	99.510376	37.404293	13.263173	98.934433	-59.107505	23.101089	105.054595
-29.8167	30.128475	102.78363	-10.664356	18.117456	101.934433	35.471539	-11.532294	98.187729	39.80048	38.009975	99.510178	37.6360095	13.2388405	98.8489535	-58.9647215	22.9960715	105.0199125
-28.501862	31.282431	102.735008	-10.452753	18.064125	101.922119	35.600853	-11.508434	98.132919	39.950089	38.016506	99.496849	37.775471	13.254036	98.814884	-58.680977	22.874214	105.029354
-26.256737	32.952141	102.727722	-10.229147	17.991541	101.952835	35.848228	-11.507779	97.984352	40.149174	38.04953	99.504593	37.998701	13.2708755	98.7444725	-58.456995	22.7122065	105.1611975
-24.78661	34.028614	102.71376	-10.088903	17.9618	101.983955	36.017429	-11.485719	97.914513	40.23576	38.096073	99.628387	38.1265945	13.305177	98.77145	-58.3044005	22.618423	105.19646
-23.133974	35.090225	102.749016	-9.96804	17.903322	102.033379	36.23811	-11.501487	97.848389	40.313225	38.096096	99.825867	38.2756675	13.2973045	98.837128	-58.2117475	22.5093395	105.22963
-21.475189	36.075207	102.719734	-9.895723	17.879429	102.053596	36.332741	-11.418042	97.912971	40.357784	38.166676	100.185539	38.3452625	13.374317	99.049255	-58.1367085	22.384541	105.057937
-19.706549	37.087475	102.769005	-9.866174	17.829538	102.076042	36.463516	-11.339975	97.969803	40.426922	38.295578	100.770126	38.445219	13.4778015	99.3699645	-58.177567	22.1812745	104.7821195
-17.920845	37.961353	102.844284	-9.877047	17.804932	102.104065	36.604095	-11.239832	98.076286	40.552841	38.421528	101.590286	38.578468	13.590848	99.833286	-58.332562	22.019016	104.374844
-16.045345	38.862209	102.984764	-9.940367	17.791574	102.103783	36.706989	-11.141658	98.265419	40.689522	38.567924	102.596413	38.6982555	13.713133	100.430916	-58.5789895	21.870015	103.77665
-13.194216	40.024914	103.30925	-10.088331	17.884047	102.083923	36.872414	-10.890555	98.59552	40.893307	38.906006	104.195061	38.8828605	14.0077255	101.3952905	-59.0595225	21.7603685	102.7725555
-11.230363	40.698891	103.663971	-10.188369	18.038055	102.151619	36.970562	-10.670851	98.941414	41.078152	39.171425	105.305061	39.024357	14.250287	102.1232375	-59.401095	21.825823	102.1800005
-9.239596	41.346291	104.068352	-10.307348	18.263371	102.306953	37.051918	-10.450562	99.424171	41.276741	39.43895	106.418167	39.1643295	14.494194	102.921169	-59.7790255	22.032548	101.692737
-7.299388	41.883354	104.628288	-10.386536	18.54361	102.629349	37.187366	-10.242855	100.099968	41.48336	39.704693	107.4795	39.335363	14.730919	103.789734	-60.108435	22.356301	101.468964
-5.277818	42.321377	105.294121	-10.505775	18.849634	103.094482	37.333424	-10.068636	100.923836	41.70924	39.941582	108.607193	39.521332	14.936473	104.7655145	-60.532882	22.762795	101.4234495
-3.38377	42.651905	106.051193	-10.629578	19.139046	103.665306	37.508522	-9.915944	101.824463	41.914673	40.154778	109.73922	39.7115975	15.119417	105.7818415	-60.9707535	23.158675	101.5487705
-1.453817	42.827667	106.90818	-10.816392	19.446001	104.254463	37.709518	-9.82309	102.757027	42.084454	40.408916	110.91938	39.896986	15.292913	106.8382035	-61.52977	23.599089	101.6707225
1.277356	42.889698	108.22123	-11.112598	19.825909	105.226479	37.851494	-9.633466	104.423187	42.324242	40.676968	112.593796	40.087868	15.521751	108.5084915	-62.313064	24.130067	101.9444665
3.078513	42.846657	109.107185	-11.313576	20.077232	105.902161	38.005951	-9.519622	105.508339	42.489033	40.890484	113.625694	40.247492	15.685431	109.5670165	-62.874644	24.469033	102.2373055
4.809016	42.657799	109.95462	-11.464318	20.329576	106.610229	38.159355	-9.442188	106.585403	42.680714	41.102867	114.618134	40.4200345	15.8303395	110.6017685	-63.3486705	24.8288125	102.6186895
6.491519	42.364204	110.7911	-11.597299	20.565914	107.311264	38.332394	-9.439377	107.739662	42.874153	41.22525	115.538315	40.6032735	15.8929365	111.6389885	-63.7978715	25.2388915	102.9835395
8.112698	41.922787	111.624252	-11.728687	20.759846	108.048805	38.513901	-9.41274	108.973549	43.086121	41.400566	116.482391	40.800011	15.993913	112.72797	-64.257385	25.525779	103.36964
9.640617	41.458099	112.435616	-11.819502	20.949272	108.810913	38.703434	-9.374202	110.287926	43.308174	41.534336	117.365562	41.005804	16.080067	113.826744	-64.644808	25.818477	103.795082
11.105386	40.861736	113.296768	-11.882617	21.092283	109.604965	38.887589	-9.383689	111.758293	43.457336	41.653114	118.19445	41.1724625	16.1347125	114.9763715	-64.9376965	26.0498535	104.2335585
13.085763	39.896336	114.55722	-11.974851	21.155439	110.845863	39.251991	-9.393642	113.95166	43.665634	41.838547	119.337761	41.4588125	16.2224525	116.6447105	-65.4085145	26.0884255	105.0470155
14.279394	39.151199	115.442062	-12.00957	21.125565	111.660469	39.488651	-9.324718	115.325752	43.785511	41.960762	120.059792	41.637081	16.318022	117.692772	-65.656221	25.933108	105.628166
15.359924	38.363167	116.352501	-12.009912	21.057615	112.447372	39.665382	-9.186144	116.62011	43.917263	42.070232	120.805847	41.7913225	16.442044	118.7129785	-65.8111465	25.673186	106.1817655
16.299189	37.59655	117.317162	-12.032262	20.971943	113.216576	39.872025	-9.154729	117.713417	44.068874	42.166939	121.548996	41.9704495	16.506105	119.6312065	-66.0349735	25.437781	106.8019455
17.128056	36.75827	118.253281	-12.042202	20.926929	113.943062	40.030285	-9.064726	118.626152	44.211922	42.260368	122.264839	42.1211035	16.597821	120.4454955	-66.2055075	25.256037	107.4406285
17.788523	35.961208	119.131699	-12.049123	20.89282	114.592453	40.157928	-8.962475	119.339409	44.363354	42.362675	122.880791	42.260641	16.7001	121.1101	-66.358887	25.08554	108.074806
18.364611	35.188206	119.868484	-12.061334	20.913681	115.118622	40.282097	-8.871528	119.856514	44.468884	42.476063	123.474327	42.3754905	16.8022675	121.6654205	-66.4981585	25.0250945	108.5718235
18.996994	33.992397	120.758423	-12.054437	20.981552	115.656349	40.4519	-8.741679	120.343796	44.586788	42.611641	124.27578	42.519344	16.934981	122.309788	-66.628218	25.028123	109.00291
19.26227	33.196526	121.193604	-12.095091	21.082577	115.969048	40.508213	-8.635496	120.454132	44.596718	42.706352	124.667892	42.5524655	17.035428	122.561012	-66.7426475	25.129726	109.377084
19.370451	32.414227	121.44339	-12.117303	21.201071	116.230789	40.583607	-8.545173	120.4823	44.60585	42.802528	124.951027	42.5947285	17.1286775	122.7166635	-66.8293345	25.2734645	109.7449145
19.383209	31.644684	121.562637	-12.146329	21.357029	116.492172	40.630508	-8.479743	120.46714	44.587635	42.922142	125.119926	42.6090715	17.2211995	122.793533	-66.9017295	25.4928585	110.190811
19.2505	30.89784	121.629501	-12.167694	21.521111	116.754402	40.675575	-8.359484	120.449112	44.535702	43.059071	125.1996	42.6056385	17.3497935	122.824356	-66.9410265	25.6924285	110.684448
18.943993	30.115488	121.685196	-12.188767	21.647812	117.08757	40.676762	-8.152643	120.438431	44.462784	43.173729	125.274849	42.569773	17.510543	122.85664	-66.947307	25.785081	111.3185
18.52305	29.338053	121.811996	-12.196069	21.78471	117.440666	40.699009	-7.98436	120.48336	44.438709	43.287167	125.346062	42.568859	17.6514035	122.914711	-66.960997	25.9180165	111.966621
17.679483	28.160917	121.986649	-12.253035	21.928341	117.998161	40.718201	-7.761011	120.709213	44.404896	43.509346	125.533974	42.5615485	17.8741675	123.1215935	-67.0676185	25.9825145	112.8747285
16.916149	27.38895	122.110535	-12.323068	22.004465	118.321434	40.69799	-7.631288	120.906242	44.354774	43.615532	125.691582	42.526382	17.992122	123.298912	-67.172518	26.016808	113.343956
16.073458	26.572823	122.20224	-12.393225	22.021643	118.603386	40.580074	-7.533668	121.078171	44.368534	43.690834	125.836113	42.474304	18.078583	123.457142	-67.260754	25.964703	113.74963
15.098975	25.750008	122.230957	-12.512766	22.034348	118.841255	40.39793	-7.488391	121.163788	44.357594	43.714993	125.908401	42.377762	18.113301	123.5360945	-67.403294	25.955395	114.1464155
14.067952	24.939713	122.104454	-12.603049	22.047855	119.022415	40.206345	-7.472465	121.137489	44.340153	43.72879	125.917076	42.273249	18.1281625	123.5272825	-67.479347	25.9675475	114.5175475
12.938364	24.140732	121.899124	-12.741208	22.117388	119.134209	39.989964	-7.460814	121.019783	44.286087	43.774975	125.86055	42.1380255	18.1570805	123.4401665	-67.6204415	26.0776955	114.8282515
11.690323	23.333839	121.62471	-12.895994	22.229376	119.174782	39.769115	-7.391475	120.851685	44.171844	43.820545	125.639236	41.9704795	18.214535	123.2454605	-67.7624675	26.244217	115.1041035
9.709203	22.194178	121.001503	-13.12944	22.510178	119.169823	39.40308	-7.172789	120.470337	43.876373	43.987301	125.086403	41.6397265	18.407256	122.77837	-67.8986065	26.6131	115.561276
8.276612	21.433405	120.567131	-13.267029	22.754353	119.182732	39.143085	-6.932705	120.065018	43.596737	44.158306	124.517265	41.369911	18.6128005	122.2911415	-67.903969	26.8959055	116.0743225
6.763148	20.757904	120.053101	-13.405525	23.083546	119.183624	38.91095	-6.657978	119.606972	43.209873	44.393623	123.618279	41.0604115	18.8678225	121.6126255	-67.8714615	27.2992695	116.7546225
5.231719	20.120182	119.513008	-13.53253	23.504608	119.180283	38.599823	-6.204027	118.887779	42.728249	44.616852	122.438515	40.664036	19.2064125	120.663147	-67.729096	27.8028035	117.697419
3.618815	19.497623	119.004143	-13.668138	23.911968	119.090927	38.236584	-5.677939	117.978195	42.203526	44.798195	120.855736	40.220055	19.560128	119.4169655	-67.556331	28.263808	118.7648885
2.009126	18.899622	118.338074	-13.748813	24.275545	118.79686	37.831177	-5.19054	116.988495	41.619934	44.862164	119.208542	39.7255555	19.835812	118.0985185	-67.2231815	28.715278	119.4952015
0.358488	18.357584	117.625809	-13.850054	24.479685	118.319893	37.52224	-4.889643	115.907272	40.94458	44.903728	117.593803	39.23341	20.0070425	116.7505375	-66.933518	28.9523275	119.8892485
-2.052389	17.486584	116.211281	-14.037201	24.589546	117.237267	36.971165	-4.572036	113.79216	39.865116	45.05257	115.377739	38.4181405	20.240267	114.5849495	-66.4925425	28.938825	119.8895845
-3.641068	16.990768	115.188919	-14.098805	24.558617	116.318085	36.56567	-4.357308	112.213913	39.225246	45.168327	114.190651	37.895458	20.4055095	113.202282	-66.093068	28.7117245	119.433888
-5.189363	16.48789	114.082993	-14.321433	24.516325	115.386978	36.179127	-4.158212	110.628914	38.684475	45.274166	113.243698	37.431801	20.557977	111.936306	-66.074667	28.474673	118.83765
-6.666876	16.021185	113.102089	-14.511439	24.538635	114.546478	35.731907	-3.99326	109.165573	38.176109	45.374901	112.467514	36.954008	20.6908205	110.8165435	-65.976886	28.3864495	118.2764125
-8.153025	15.623901	112.435982	-14.72515	24.692808	113.898262	35.259159	-3.804921	108.107735	37.723988	45.446346	111.68132	36.4915735	20.8207125	109.8945275	-65.9418735	28.5649035	117.9019965
-9.517821	15.248841	112.040016	-14.996247	24.946547	113.476608	34.812122	-3.641969	107.440582	37.321533	45.530479	111.028244	36.0668275	20.944255	109.234413	-66.0593215	28.948839	117.718803
-10.865409	14.902648	111.79155	-15.244015	25.22867	113.193451	34.428776	-3.548912	107.129684	37.048809	45.58226	110.522423	35.7387925	21.016674	108.8260535	-66.2268225	29.440666	117.5608485
-12.722828	14.440666	111.748161	-15.566526	25.470335	112.96376	33.93956	-3.586507	107.08139	36.851578	45.499901	110.058868	35.395569	20.956697	108.570129	-66.528621	29.983973	117.357391
-13.871171	14.098605	111.754311	-15.738503	25.547043	112.83194	33.667027	-3.72923	107.095482	36.747627	45.351936	109.846664	35.207327	20.811353	108.471073	-66.684333	30.282733	117.192807
-14.979151	13.75858	111.712494	-15.84547	25.529575	112.681915	33.457775	-3.908344	107.095482	36.696285	45.171459	109.648643	35.07703	20.6315575	108.3720625	-66.76797	30.4275925	116.9917675
-15.900005	13.435416	111.61245	-15.905597	25.455839	112.520241	33.306431	-4.111526	107.06543	36.664066	44.993732	109.493874	34.9852485	20.441103	108.279652	-66.7964425	30.470575	116.76083
-16.865356	13.152845	111.545815	-15.962923	25.394594	112.333008	33.199917	-4.29005	107.017227	36.654583	44.82439	109.335258	34.92725	20.26717	108.1762425	-66.853096	30.522018	116.4897735
-17.674524	12.890826	111.384453	-15.997163	25.318258	112.102295	33.109921	-4.419878	106.937897	36.665585	44.73666	109.215523	34.887753	20.158391	108.07671	-66.882079	30.478125	116.12788
-18.427107	12.709088	111.146858	-16.031576	25.312572	111.809906	33.066265	-4.494865	106.797218	36.700191	44.689068	109.134247	34.883228	20.0971015	107.9657325	-66.94638	30.5280425	115.6540795
-19.482161	12.541654	110.819626	-16.099041	25.432447	111.481651	32.909824	-4.471826	106.409515	36.71719	44.70657	108.989143	34.813507	20.117372	107.699329	-67.011589	30.747522	115.263973
-20.126995	12.473735	110.743202	-16.126305	25.632126	111.39473	32.716949	-4.401305	106.129852	36.702835	44.722797	108.859268	34.709892	20.160746	107.49456	-66.962502	31.103506	115.2949
-20.715363	12.519055	110.834465	-16.147623	25.890368	111.484207	32.508259	-4.31075	105.932129	36.699955	44.774162	108.778503	34.604107	20.231706	107.355316	-66.899353	31.54903	115.613098
-21.230852	12.597263	111.009155	-16.154743	26.144588	111.660889	32.352394	-4.217992	105.817879	36.747543	44.85965	108.815636	34.5499685	20.320829	107.3167575	-66.8594545	31.968347	116.0050205
-21.687464	12.661076	111.190506	-16.160917	26.362301	111.831299	32.270874	-4.102953	105.761276	36.810577	44.967594	108.916595	34.5407255	20.4323205	107.3389355	-66.8625595	32.2922815	116.3236625
-22.067019	12.699859	111.300552	-16.13686	26.529057	111.930145	32.2262	-3.990492	105.668747	36.899517	45.080963	108.969704	34.5628585	20.5452355	107.3192255	-66.8365785	32.5128785	116.5410645
-22.387999	12.786087	111.392296	-16.122347	26.661226	112.00602	32.181545	-3.890433	105.607918	36.924683	45.179279	109.020531	34.553114	20.644423	107.3142245	-66.797808	32.678029	116.6978155
-22.705929	12.970805	111.459686	-16.135593	26.757801	112.073006	32.130669	-3.851246	105.593071	36.941742	45.212616	109.086479	34.5362055	20.680685	107.339775	-66.8073915	32.834917	116.806237
-22.845886	13.099131	111.557068	-16.132475	26.796194	112.123741	32.081425	-3.872057	105.63707	36.95805	45.212502	109.131577	34.5197375	20.6702225	107.3843235	-66.7846875	32.9221655	116.8631585
-22.892336	13.213067	111.637901	-16.149889	26.831955	112.188026	32.019463	-3.917173	105.726959	36.958294	45.187275	109.131813	34.4888785	20.635051	107.429386	-66.7886565	33.028859	116.946666
-22.888445	13.341565	111.780884	-16.18335	26.868313	112.259544	31.967005	-3.981344	105.90004	36.954502	45.135651	109.118843	34.4607535	20.5771535	107.5094415	-66.8274535	33.1594725	117.0096465
-22.82192	13.481653	111.853806	-16.193481	26.890139	112.315025	31.937916	-4.034039	106.071342	36.971214	45.105869	109.130547	34.454565	20.535915	107.6009445	-66.841527	33.244363	117.0291055
-22.699059	13.590293	111.890396	-16.199045	26.888556	112.353775	31.941608	-4.067607	106.204079	36.997761	45.084614	109.151688	34.4696845	20.5085035	107.6778835	-66.8677745	33.2686085	117.0296665
-22.514782	13.71644	111.891899	-16.177544	26.852013	112.346252	31.949156	-4.096842	106.294693	37.021126	45.066475	109.182152	34.485141	20.4848165	107.7384225	-66.840229	33.2192095	116.9540815
-22.170385	13.850262	111.819901	-16.176081	26.777786	112.32029	31.978474	-4.159173	106.307472	37.051273	45.035191	109.312729	34.5148735	20.438009	107.8101005	-66.8670355	33.117563	116.8304795
-21.786268	13.94358	111.787621	-16.162365	26.753101	112.342163	31.985462	-4.181394	106.3022	37.100067	45.043228	109.520866	34.5427645	20.430917	107.911533	-66.8674945	33.075285	116.772793
-21.392794	14.025185	111.692741	-16.154034	26.751471	112.401642	31.995041	-4.190388	106.297508	37.218224	45.074055	109.911583	34.6066325	20.4418335	108.1045455	-66.9147005	33.0611085	116.6987385
-20.994057	14.12286	111.597527	-16.151165	26.764256	112.538681	31.997862	-4.180835	106.282791	37.390381	45.1194	110.48555	34.6941215	20.4692825	108.3841705	-66.9964515	33.0592295	116.6931915
-20.577366	14.299512	111.533234	-16.176668	26.815149	112.698235	31.96594	-4.10637	106.212532	37.602585	45.187706	111.17878	34.7842625	20.540668	108.695656	-67.1375985	33.08963	116.700814
-20.012917	14.469068	111.497711	-16.247641	26.962513	112.913383	31.902004	-3.978343	106.128731	37.721893	45.277023	111.960533	34.8119485	20.64934	109.044632	-67.3072305	33.275686	116.782134
-19.596144	14.677411	111.572662	-16.287582	27.114647	113.174561	31.811083	-3.760753	106.08567	37.876225	45.396755	112.645126	34.843654	20.818001	109.365398	-67.418818	33.411293	116.983724
-18.590046	14.787555	111.604729	-16.384008	27.393335	113.575897	31.688896	-3.444609	106.113281	38.019039	45.628963	113.445496	34.8539675	21.092177	109.7793885	-67.6219835	33.694493	117.3724055
-17.759634	14.722642	111.552917	-16.453243	27.541172	113.749435	31.638947	-3.223062	106.061363	38.019199	45.795303	113.751968	34.829073	21.2861205	109.9066655	-67.735559	33.7962235	117.5922045
-17.010719	14.612261	111.45694	-16.473289	27.695328	113.806213	31.62385	-3.027678	105.937599	37.973568	45.982124	113.893471	34.798709	21.477223	109.915535	-67.745287	33.913433	117.696891
-16.239017	14.411679	111.292473	-16.516489	27.774212	113.755013	31.565571	-2.833704	105.930779	37.912582	46.180336	113.935127	34.7390765	21.673316	109.932953	-67.7720545	33.875108	117.577073
-15.3016	14.034216	111.074112	-16.53541	27.798191	113.641273	31.633774	-2.741028	105.909416	37.880997	46.303459	114.000229	34.7573855	21.7812155	109.9548225	-67.8282055	33.8151665	117.3277235
-14.492523	13.515332	110.938736	-16.494577	27.681341	113.513626	31.786835	-2.727114	106.241676	37.969135	46.486855	114.276993	34.877985	21.8798705	110.2593345	-67.867139	33.4828115	116.7679175
-13.56496	13.02072	110.914185	-16.494516	27.48468	113.348282	32.12672	-2.830086	106.904312	38.167824	46.63142	114.816704	35.147272	21.900667	110.860508	-68.136304	33.068693	115.836056
-12.111682	11.925807	110.614548	-16.563295	27.082916	112.909004	32.979244	-2.867204	108.792969	38.481182	46.898468	116.243446	35.730213	22.015632	112.5182075	-68.856803	32.1502	113.2998005
-11.173325	11.079003	110.465454	-16.709833	26.823128	112.47406	33.630219	-2.869251	110.522232	38.603268	47.142319	117.445816	36.1167435	22.136534	113.984024	-69.5364095	31.509722	110.964096
-10.300264	10.158213	110.478302	-16.903793	26.550255	112.091217	34.196564	-2.811063	112.192139	38.544212	47.320076	118.475578	36.370388	22.2545065	115.3338585	-70.177974	30.8460035	108.8485755
-9.546174	9.219206	110.698784	-17.031576	26.276775	111.807381	34.639889	-2.75827	113.609886	38.278725	47.409592	119.136978	36.459307	22.325661	116.373432	-70.522459	30.227889	107.24133
-8.853345	8.231815	110.922432	-17.053734	26.015833	111.551811	34.936897	-2.6881	114.730347	37.959831	47.386887	119.408463	36.448364	22.3493935	117.069405	-70.555832	29.6822725	106.034217
-8.314975	7.143318	111.180244	-16.917339	25.809843	111.299149	35.206966	-2.771912	115.514908	37.817333	47.436798	119.438469	36.5121495	22.332443	117.4766885	-70.3468275	29.287243	105.1216095
-7.853745	6.07679	111.384773	-16.763912	25.6122	111.063515	35.386608	-2.834795	116.108261	37.838017	47.432663	119.093933	36.6123125	22.298934	117.601097	-70.1401365	28.925466	104.525933
-7.365556	4.492523	111.707138	-16.502077	25.320553	110.824791	35.580814	-3.035915	116.479263	38.083271	47.264256	118.366203	36.8320425	22.1141705	117.422733	-69.8361965	28.5269355	104.226849
-7.174385	3.474269	111.812904	-16.373646	25.124681	110.796478	35.664318	-3.162534	116.485298	38.19561	47.141735	118.009674	36.929964	21.9896005	117.247486	-69.677256	28.2597615	104.34547
-7.133385	2.531016	111.804649	-16.271933	24.988804	110.863327	35.763271	-3.207233	116.352859	38.232216	47.056946	117.803932	36.9977435	21.9248565	117.0783955	-69.5416095	28.0527515	104.6482585
-7.248808	1.584798	111.802818	-16.203638	24.94725	110.955299	35.835709	-3.061675	116.241905	38.200901	47.030087	117.620743	37.018305	21.984206	116.931324	-69.425581	27.910294	104.979274
-7.441489	0.707174	111.821053	-16.138395	24.964031	111.062767	35.930225	-2.931734	116.034576	38.138664	46.99247	117.25206	37.0344445	22.030368	116.643318	-69.3112345	27.897694	105.482216
-7.691638	-0.190624	111.882103	-16.007435	25.017389	111.088753	36.063068	-2.894901	115.746033	38.09446	46.926067	116.534386	37.078764	22.015583	116.1402095	-69.093634	28.019195	106.0372965
-8.021479	-1.000134	111.988106	-15.823485	24.963327	110.983368	36.176735	-2.851361	115.521873	38.11433	46.878399	115.799606	37.1455325	22.013519	115.6607395	-68.7925025	27.913135	106.3059965
-8.809985	-2.12245	112.395882	-15.491615	24.615767	110.810493	36.400623	-3.059527	115.44516	38.102928	46.497898	114.482567	37.2517755	21.7191855	114.9638635	-68.2350055	27.5123485	106.6571225
-9.45505	-2.971371	112.740265	-15.309535	24.219822	110.701012	36.535378	-3.340433	115.646614	38.195957	46.201908	113.766708	37.3656675	21.4307375	114.706661	-67.9847375	27.0089065	106.695363
-10.113323	-3.634014	113.13858	-15.180705	23.727856	110.648918	36.654331	-3.722362	115.891228	38.241577	45.781029	113.270439	37.447954	21.0293335	114.5808335	-67.809364	26.4263785	106.7170025
-10.66269	-4.333923	113.18811	-15.111202	23.225559	110.574814	36.722996	-4.110269	116.136696	38.273918	45.360062	112.909081	37.498457	20.6248965	114.5228885	-67.720861	25.8262215	106.6267395
-11.488681	-4.907093	113.296425	-15.078643	22.751434	110.456154	36.768661	-4.437789	116.27005	38.295025	45.039867	112.69442	37.531843	20.301039	114.482235	-67.689129	25.201829	106.430073
-12.211658	-5.325958	113.278725	-15.034988	22.408756	110.33075	36.834339	-4.734628	116.287338	38.268608	44.709835	112.394966	37.5514735	19.9876035	114.341152	-67.6214495	24.8299085	106.320348
-13.148753	-5.6709	113.216827	-14.983421	22.156494	110.180534	36.868988	-4.971091	116.241394	38.309765	44.393353	111.934341	37.5893765	19.711131	114.0878675	-67.5562185	24.601857	106.2732005
-14.478495	-5.93286	113.005737	-14.822369	21.931263	109.933784	36.958076	-5.269704	115.892616	38.326954	44.03355	111.351707	37.642515	19.381923	113.6221615	-67.287253	24.480603	106.2454065
-15.406391	-5.95776	112.660965	-14.706082	21.868336	109.71199	37.019382	-5.393631	115.38736	38.350903	43.891926	110.899368	37.6851425	19.2491475	113.143364	-67.0973065	24.4875245	106.280616
-16.331299	-5.859992	112.04287	-14.583297	21.863293	109.415947	37.024872	-5.464008	114.580009	38.284489	43.829025	110.375557	37.6546805	19.1825085	112.477783	-66.8212745	24.5440775	106.354111
-17.324223	-5.713782	111.280083	-14.437408	21.922407	109.078064	37.050774	-5.44622	113.446915	38.1619	43.788544	109.674683	37.606337	19.171162	111.560799	-66.481153	24.673652	106.595329
-18.299179	-5.432661	110.471817	-14.288156	22.033806	108.666054	37.081364	-5.394815	112.01223	37.967506	43.807667	108.710907	37.524435	19.206426	110.3615685	-66.100747	24.861186	106.9705395
-19.267065	-5.043766	109.715462	-14.071054	22.155884	108.184372	37.066284	-5.330453	110.452522	37.715389	43.823765	107.561455	37.3908365	19.246656	109.0069885	-65.5329445	25.065112	107.3617555
-20.232128	-4.625016	109.091415	-13.858287	22.256538	107.694199	37.002987	-5.302672	108.905792	37.525105	43.776695	106.2472	37.264046	19.2370115	107.576496	-64.98062	25.2760645	107.811902
-21.741577	-3.853316	108.409691	-13.471354	22.2768	106.939484	36.826122	-5.415164	106.930519	37.400848	43.509331	104.055679	37.113485	19.0470835	105.493099	-64.056193	25.5065165	108.385869
-22.599541	-3.361408	108.067146	-13.232003	22.156343	106.477844	36.675587	-5.5418	105.832161	37.319908	43.269756	102.854706	36.9977475	18.863978	104.3434335	-63.4617535	25.448708	108.6122545
-23.471045	-2.809033	107.589424	-13.053913	21.970882	106.005325	36.537754	-5.777573	104.968735	37.303455	43.004822	101.837769	36.9206045	18.6136245	103.403252	-63.0284305	25.3281395	108.607398
-24.132046	-2.481028	106.933342	-12.906458	21.73925	105.445267	36.403938	-6.013728	104.266571	37.272644	42.761341	101.055656	36.838291	18.3738065	102.6611135	-62.651207	25.1046935	108.2294205
-25.129318	-1.564016	106.408646	-12.803088	21.535015	104.887947	36.285995	-6.212169	103.560814	37.270439	42.544773	100.427689	36.778217	18.166302	101.9942515	-62.384393	24.903728	107.7816425
-25.857903	-0.957366	105.773117	-12.716108	21.399239	104.345688	36.146782	-6.438769	103.119621	37.288067	42.361374	99.883247	36.7174245	17.9613025	101.501434	-62.1496405	24.8371755	107.189942
-26.556355	-0.206309	105.214523	-12.658356	21.300537	103.883614	36.038528	-6.554238	102.675751	37.212009	42.238228	99.55999	36.6252685	17.841995	101.1178705	-61.9419805	24.759079	106.6493575
-27.492958	1.020225	104.64846	-12.595551	21.288338	103.438568	35.905727	-6.62067	102.199509	37.075943	42.140446	99.122742	36.490835	17.759888	100.6611255	-61.681937	24.816788	106.2160105
-28.023863	1.886164	104.447639	-12.580763	21.322136	103.235542	35.809471	-6.623598	101.94799	37.021481	42.135525	98.772774	36.415476	17.7559635	100.360382	-61.577002	24.8883085	106.110702
-28.485462	2.795702	104.329514	-12.54727	21.393805	103.100624	35.677193	-6.605	101.633904	36.918175	42.195919	98.483757	36.297684	17.7954595	100.0588305	-61.392224	24.9921505	106.1424175
-28.922003	3.818499	104.267227	-12.510626	21.464808	102.989647	35.505398	-6.569738	101.374229	36.86145	42.217358	98.104218	36.183424	17.82381	99.7392235	-61.204676	25.105806	106.2400705
-29.319487	4.857791	104.166473	-12.455611	21.518656	102.859642	35.330757	-6.470757	101.043655	36.800297	42.272476	97.81855	36.065527	17.9008595	99.4311025	-60.976749	25.1364525	106.2881815
-29.636732	5.903007	103.896461	-12.444427	21.588671	102.625786	35.19265	-6.406341	100.648079	36.793808	42.330303	97.558876	35.993229	17.961981	99.1034775	-60.882083	25.215361	106.1480945
-29.86322	6.976285	103.309357	-12.440767	21.601269	102.220093	35.111832	-6.364284	100.129387	36.810051	42.407677	97.337746	35.9609415	18.0216965	98.7335665	-60.8424755	25.1808415	105.7066195
-30.198336	8.600945	101.670967	-12.491545	21.613167	101.16787	35.039555	-6.195573	99.055511	36.864365	42.566917	97.250938	35.95196	18.185672	98.1532245	-60.93505	25.040662	104.1825155
-30.409023	9.724418	100.357269	-12.53511	21.654493	100.288536	34.996479	-6.025365	98.14341	36.952843	42.748646	97.39431	35.974661	18.3616405	97.76886	-61.044881	24.9473455	102.808212
-30.530771	10.822035	98.973289	-12.543631	21.754904	99.401649	34.939133	-5.757791	97.200897	37.031593	42.989944	97.656502	35.985363	18.6160765	97.4286995	-61.072625	24.8937315	101.3745985
-30.590305	11.968229	97.719582	-12.532638	21.964598	98.580132	34.93499	-5.423872	96.322556	37.140156	43.241467	97.966049	36.037573	18.9087975	97.1443025	-61.102849	25.0203985	100.0159615
-30.628332	13.110442	96.785965	-12.458684	22.304176	97.931015	34.994717	-5.09075	95.640244	37.251789	43.57502	98.195404	36.123253	19.242135	96.917824	-61.040621	25.366217	98.944206
-30.616951	14.232481	96.172386	-12.292574	22.638063	97.486755	35.165253	-4.746084	95.204857	37.387054	43.868393	98.304543	36.2761535	19.5611545	96.7547	-60.8613015	25.7149715	98.21881
-30.574131	15.254786	95.777069	-12.08153	22.957247	97.174881	35.401333	-4.501713	95.003448	37.581791	44.096802	98.389984	36.491562	19.7975445	96.696716	-60.654622	26.1169495	97.653046
-30.499584	16.552858	95.253036	-11.754661	23.162777	96.801361	35.789837	-4.372855	95.051262	38.401321	44.043282	98.42627	37.095579	19.8352135	96.738766	-60.604901	26.4903405	96.863956
-30.411783	17.312954	94.740173	-11.537679	23.178772	96.477875	36.079414	-4.419733	95.162964	38.67794	44.053047	98.717712	37.378677	19.816657	96.940338	-60.454035	26.540887	96.015412
-30.282	17.99972	94.031776	-11.306009	23.139292	95.992783	36.31398	-4.42309	95.27832	38.962124	44.060448	98.988571	37.638052	19.818679	97.1334455	-60.25007	26.459905	94.8521205
-30.263981	18.690603	93.255165	-11.000507	23.156668	95.408371	36.732788	-4.475835	95.182709	39.264278	44.095509	99.056747	37.998533	19.809837	97.119728	-59.999547	26.503499	93.697014
-30.186489	19.27301	92.556328	-10.638136	23.180038	94.805901	37.077858	-4.418992	95.040062	39.17688	44.308826	99.052628	38.127369	19.944917	97.046345	-59.403641	26.415159	92.565457
-30.119038	19.800716	92.097397	-10.181046	23.269775	94.330963	37.497444	-4.349636	94.743095	39.966282	44.223099	98.306969	38.731863	19.9367315	96.525032	-59.093955	26.6028185	92.136894
-30.088076	20.177183	91.894554	-9.687394	23.314533	94.000557	37.928696	-4.317663	94.453278	39.898808	44.388443	97.680649	38.913752	20.03539	96.0669635	-58.28854	26.593676	91.9341505
-30.199167	20.55131	91.884789	-8.995933	23.24065	93.734291	38.566711	-4.51807	94.186981	40.436058	44.249542	96.3927	39.5013845	19.865736	95.2898405	-57.4932505	26.615564	92.1787415
-30.268764	20.676323	91.861374	-8.613272	23.111496	93.598732	38.802429	-4.709885	94.190643	40.767185	44.043575	95.733879	39.784807	19.666845	94.962261	-57.011351	26.556147	92.235203
-30.42297	20.822037	91.690109	-8.299591	22.870798	93.386017	39.117039	-4.989601	94.021049	41.079239	43.809589	95.277954	40.098139	19.409994	94.6495015	-56.697321	26.331602	92.1225325
-30.631701	20.885746	91.353516	-8.011407	22.649153	93.064064	39.360939	-5.174479	93.752525	41.35397	43.630547	94.95224	40.3574545	19.228034	94.3523825	-56.3802685	26.070272	91.7757455
-30.855164	20.903133	91.068115	-7.750318	22.452108	92.733673	39.591343	-5.252008	93.341087	41.576302	43.532127	94.64109	40.5838225	19.1400595	93.9910885	-56.0844585	25.7641565	91.4762575
-31.079468	20.885303	91.096603	-7.472232	22.372406	92.628464	39.799282	-5.270079	92.969193	41.785973	43.459518	94.198441	40.7926275	19.0947195	93.583817	-55.7370915	25.6500925	91.673111
-31.299833	20.869213	91.687256	-7.23305	22.322786	92.86438	39.985336	-5.316812	92.80896	41.957989	42.841702	93.673996	40.9716625	18.762445	93.241478	-55.4377625	25.883127	92.487282
-31.655827	20.715614	93.479309	-7.046832	22.140287	93.953064	40.002483	-5.636828	93.181808	42.067001	42.347752	92.889931	41.034742	18.355462	93.0358695	-55.128406	25.925112	94.8702585
-31.940388	20.576548	94.965775	-7.067957	21.889742	94.949471	39.897728	-6.069188	93.675728	41.999962	42.527901	92.435623	40.948845	18.2293565	93.0556755	-55.084759	25.5501275	96.8432665
-32.1959	20.385229	96.294243	-7.197274	21.531387	95.87973	39.777908	-6.600539	94.219627	41.882961	42.049225	92.387184	40.8304345	17.724343	93.3034055	-55.2249825	25.338431	98.4560545
-32.4058	20.222471	97.354492	-7.357917	21.196838	96.652237	39.536919	-7.058063	94.695824	41.747456	41.577629	92.402328	40.6421875	17.259783	93.549076	-55.3580215	25.133893	99.755398
-32.636711	20.122578	98.27861	-7.528697	20.914095	97.293938	39.254963	-7.466712	95.142433	41.59811	41.128044	92.325233	40.4265365	16.830666	93.733833	-55.4839305	24.997524	100.854043
-32.763817	20.035975	98.953842	-7.695675	20.681652	97.773483	38.970692	-7.870505	95.635391	41.447098	40.641193	92.156273	40.208895	16.385344	93.895832	-55.600245	24.97796	101.651134
-32.868137	19.945671	99.30397	-7.874568	20.385807	98.071297	38.754292	-8.309309	96.153526	41.309147	40.147579	92.027229	40.0317195	15.919135	94.0903775	-55.7808555	24.852479	102.0522165
-32.928921	19.809858	99.208984	-8.131638	19.853334	98.120674	38.526661	-8.969099	96.72744	41.181698	39.50518	92.140434	39.8541795	15.2680405	94.433937	-56.1174555	24.4386275	101.807411
-32.944931	19.901108	98.945831	-8.269546	19.503633	98.020676	38.379585	-9.375329	96.939423	41.157688	39.089329	92.246536	39.7686365	14.857	94.5929795	-56.3077285	24.150266	101.4483725
-32.994545	20.001612	98.721519	-8.373176	19.184082	97.923195	38.235481	-9.776768	97.107956	41.095131	38.700653	92.303886	39.665306	14.4619425	94.705921	-56.411658	23.9062215	101.140469
-32.933815	20.243034	98.467728	-8.454481	18.879425	97.807678	38.098083	-10.159818	97.207275	41.134941	38.324852	92.242775	39.616512	14.082517	94.725025	-56.525474	23.676333	100.890331
-32.835136	20.600056	98.287315	-8.502846	18.636959	97.726547	37.993046	-10.463933	97.246712	41.092342	38.000931	92.310699	39.542694	13.768499	94.7787055	-56.548386	23.505419	100.6743885
-32.660419	21.08279	98.114876	-8.548326	18.451756	97.682785	37.908497	-10.696436	97.319206	41.09623	37.77216	92.315605	39.5023635	13.537862	94.8174055	-56.5990155	23.36565	100.5481645
-32.390156	21.624193	97.961853	-8.612276	18.350723	97.646996	37.871357	-10.865952	97.383553	41.092037	37.622337	92.336563	39.481697	13.3781925	94.860058	-56.706249	23.3232535	100.433934
-32.042461	22.539871	97.732933	-8.739283	18.250183	97.605057	37.804089	-11.002978	97.40744	40.978992	37.533298	92.46167	39.3915405	13.26516	94.934555	-56.8701065	23.235206	100.275559
-31.622461	23.140938	97.592232	-8.854483	18.201479	97.567398	37.707741	-11.010371	97.296959	40.918037	37.588921	92.640701	39.312889	13.289275	94.96883	-57.021855	23.113683	100.165966
-31.106392	23.785925	97.445297	-9.005553	18.193489	97.517418	37.56179	-10.96241	97.031387	40.818817	37.694332	92.920265	39.1903035	13.365961	94.975826	-57.2014095	23.021017	100.05901
-30.511438	24.531872	97.343582	-9.182814	18.226439	97.493858	37.379742	-10.838778	96.597008	40.71217	37.908382	93.373619	39.045956	13.534802	94.9853135	-57.411584	22.918076	100.0024025
-29.935015	25.327873	97.409157	-9.413769	18.295368	97.509781	37.172497	-10.636395	96.070793	40.6166	38.207779	94.036598	38.8945485	13.785692	95.0536955	-57.7220865	22.805044	99.9658665
-29.367331	26.16083	97.639885	-9.631537	18.453304	97.587227	36.925297	-10.393396	95.581657	40.528507	38.502834	94.721619	38.726902	14.054719	95.151638	-57.989976	22.851889	100.022816
-28.891033	26.956671	97.710182	-9.879196	18.67255	97.694466	36.696701	-10.158459	95.178726	40.393127	38.762459	95.358536	38.544914	14.302	95.268631	-58.303306	23.0431	100.120301
-28.071552	28.311794	98.177025	-10.19131	19.00876	97.928413	36.301487	-9.904578	94.873985	40.229885	38.997124	96.071274	38.265686	14.546273	95.4726295	-58.648306	23.471247	100.3841965
-27.409481	29.085329	98.322968	-10.383817	19.175571	98.101883	36.03389	-9.943121	94.91568	40.136387	38.975273	96.410347	38.0851385	14.516076	95.6630135	-58.8527725	23.835066	100.5407525
-26.751953	29.824764	98.385757	-10.565155	19.213671	98.295746	35.752712	-10.164141	95.189522	40.105553	38.740917	96.585236	37.9291325	14.288388	95.887379	-59.0594425	24.138954	100.704113
-25.974974	30.512787	98.439011	-10.704009	19.095694	98.468002	35.486393	-10.562601	95.582977	40.082253	38.363113	96.698433	37.784323	13.900256	96.140705	-59.192341	24.291132	100.795299
-25.161802	31.196712	98.423508	-10.813836	18.820452	98.645447	35.259552	-11.092253	96.082321	40.054432	37.890633	96.802223	37.656992	13.39919	96.442272	-59.284664	24.241714	100.848622
-24.228237	31.728285	98.360664	-10.903188	18.443987	98.790916	35.07235	-11.712508	96.653519	40.071323	37.344448	96.930473	37.5718365	12.81597	96.791996	-59.3782125	24.072004	100.789836
-23.381435	32.258389	98.206795	-10.976357	17.950939	98.904633	34.89954	-12.38368	97.230873	40.06076	36.733047	97.129669	37.48015	12.1746835	97.180271	-59.432864	23.7271945	100.628995
-21.930544	33.171738	97.918732	-11.118867	17.102476	99.011299	34.67498	-13.459177	98.101463	40.145504	35.760612	97.606361	37.410242	11.1507175	97.853912	-59.647976	23.0542345	100.168686
-20.996155	33.748363	97.89119	-11.22181	16.540106	99.113708	34.50013	-14.127079	98.55835	40.198761	35.174847	98.071732	37.3494455	10.523884	98.315041	-59.7930655	22.556328	99.912375
-20.035301	34.415279	97.875092	-11.334339	16.047657	99.248833	34.295567	-14.721581	98.882721	40.21257	34.630405	98.609589	37.2540685	9.954412	98.746155	-59.9227465	22.140902	99.751511
-19.043217	35.183201	98.036476	-11.498739	15.691047	99.415657	34.055016	-15.183778	99.124954	40.224735	34.18734	99.276367	37.1398755	9.501781	99.2006605	-60.1373535	21.880313	99.6306535
-18.058527	35.964954	98.329437	-11.704478	15.435417	99.569092	33.827721	-15.513022	99.21418	40.252865	33.874794	100.037811	37.040293	9.180886	99.6259955	-60.449249	21.689948	99.5121885
-17.131882	36.755791	98.839722	-11.915218	15.32939	99.68544	33.58358	-15.649931	99.113693	40.175842	33.771381	100.897011	36.879711	9.060725	100.005352	-60.710147	21.598055	99.365528
-16.173143	37.585461	99.345222	-12.160719	15.34112	99.789558	33.34639	-15.565343	98.818741	40.089821	33.870621	101.782333	36.7181055	9.152639	100.300537	-61.0395435	21.529601	99.278579
-14.833752	38.641212	100.65802	-12.51613	15.634194	99.988266	33.136543	-15.080002	98.199989	39.884804	34.339588	103.201691	36.5106735	9.629793	100.70084	-61.5429335	21.638595	99.275692
-13.875959	39.212181	101.606163	-12.745075	16.003483	100.247871	33.093197	-14.51506	97.780388	39.780407	34.815487	104.181908	36.436802	10.1502135	100.981148	-61.926952	21.8567525	99.514594
-12.956142	39.744892	102.694443	-12.960214	16.499617	100.576401	33.075207	-13.816102	97.337372	39.641911	34.888859	105.292389	36.358559	10.5363785	101.3148805	-62.278987	22.4628555	99.8379215
-12.049397	40.201141	103.824379	-13.123438	17.113037	100.953148	33.052147	-13.025035	96.904694	39.924126	35.782619	106.104424	36.4881365	11.378792	101.504559	-62.7350125	22.847282	100.401737
-11.110189	40.617359	104.823891	-13.260942	17.758593	101.363541	32.938641	-12.189461	96.572571	39.806564	36.29649	107.009529	36.3726025	12.0535145	101.79105	-62.8944865	23.4636715	100.936032
-10.14257	40.925865	105.580818	-13.378165	18.462008	101.662514	32.837959	-11.407537	96.287743	39.728195	36.808281	107.730881	36.283077	12.700372	102.009312	-63.039407	24.223644	101.315716
-9.223893	41.150715	106.148575	-13.475535	19.151142	101.910744	32.703636	-10.74205	96.099266	39.297092	36.849247	108.518753	36.000364	13.0535985	102.3090095	-62.951434	25.2486855	101.5124785
-7.828662	41.229706	106.640388	-13.607684	19.989061	102.325119	32.453167	-10.105237	96.141327	39.338242	37.348057	109.099365	35.8957045	13.62141	102.620346	-63.1110725	26.356712	102.029892
-6.867197	41.025974	106.873764	-13.687947	20.324493	102.638161	32.266949	-10.014713	96.451225	39.398888	37.411308	109.367218	35.8329185	13.6982975	102.9092215	-63.2088125	26.9506885	102.3671005
-5.901589	40.577991	106.95845	-13.796474	20.446962	102.944878	32.102428	-10.166835	96.954086	39.884247	37.776764	109.345856	35.9933375	13.8049645	103.149971	-63.5862855	27.0889595	102.739785
-5.001607	40.026932	106.961777	-13.942848	20.411417	103.231216	31.94496	-10.47541	97.60704	39.902599	37.65604	109.479729	35.9237795	13.590315	103.5433845	-63.8094755	27.232519	102.9190475
-4.195618	39.299709	106.817749	-14.134839	20.257517	103.549072	31.802595	-10.929315	98.432556	39.920181	37.462292	109.476974	35.861388	13.2664885	103.954765	-64.131066	27.2485455	103.143379
-3.362407	38.430374	106.642258	-14.361202	20.000025	103.825356	31.707304	-11.509774	99.331024	39.84687	37.217587	109.43438	35.777087	12.8539065	104.382702	-64.499491	27.1461435	103.26801
-2.576292	37.346432	106.4543	-14.578436	19.685421	104.136444	31.588724	-12.092634	100.26075	39.738613	36.852528	109.342911	35.6636685	12.379947	104.8018305	-64.8205405	26.990895	103.4710575
-1.532065	35.64069	106.417656	-15.001488	19.178009	104.553185	31.313021	-12.94779	101.664162	39.062309	36.373478	109.514748	35.187665	11.712844	105.589455	-65.190641	26.643174	103.516915
-0.87412	34.398659	106.397713	-15.26804	18.859966	104.783478	31.127306	-13.50139	102.374077	38.823715	35.899754	109.547592	34.9755105	11.199182	105.9608345	-65.5115905	26.52075	103.6061215
-0.219958	33.047119	106.378044	-15.559508	18.597351	104.934441	30.755924	-13.893545	102.9879	38.587399	35.50806	109.650383	34.6716615	10.8072575	106.3191415	-65.7906775	26.3874445	103.5497405
0.381861	31.698708	106.344757	-15.876733	18.394066	105.009392	30.417936	-14.24085	103.306404	38.383488	35.224586	109.726456	34.400712	10.491868	106.51643	-66.154178	26.296264	103.502354
0.971001	30.336559	106.231056	-16.202379	18.302441	105.037117	30.024534	-14.483597	103.54155	38.180992	35.006565	109.757462	34.102763	10.261484	106.649506	-66.507521	26.343398	103.424728
1.562209	28.931484	106.12999	-16.486784	18.260878	105.068779	29.675415	-14.638254	103.703941	37.999828	34.839188	109.750732	33.8376215	10.100467	106.7273365	-66.8111895	26.421289	103.4102215
2.126989	27.527288	106.127014	-16.667494	18.268934	105.132004	29.409075	-14.720793	103.902756	37.865913	34.748566	109.744919	33.637494	10.0138865	106.8238375	-66.972482	26.5239815	103.4401705
3.000257	25.327852	106.066803	-16.839758	18.281813	105.216537	29.297012	-14.728763	104.221512	37.776321	34.740875	109.851227	33.5366665	10.006056	107.0363695	-67.2161825	26.55757	103.3967045
3.538939	23.880737	106.098915	-16.891405	18.309677	105.269157	29.341702	-14.667183	104.452469	37.745373	34.858425	110.019615	33.5435375	10.095621	107.236042	-67.3263475	26.523733	103.302272
4.082376	22.441252	106.136307	-16.895372	18.355022	105.366669	29.507908	-14.535354	104.749092	37.721001	35.018028	110.270927	33.6144545	10.241337	107.5100095	-67.4051985	26.468707	103.2233285
4.59496	20.986988	106.266464	-16.853968	18.474241	105.525841	29.764688	-14.400533	105.239296	37.689854	35.22274	110.684502	33.727271	10.4111035	107.961899	-67.435207	26.5373785	103.089783
5.042156	19.567554	106.520973	-16.876991	18.614195	105.795357	30.052017	-14.267191	105.988289	37.689018	35.53112	111.06942	33.8705175	10.6319645	108.5288545	-67.6244995	26.5964255	103.0618595
5.479303	18.043018	106.915726	-16.94091	18.798134	106.162369	30.34417	-14.122415	106.984291	37.659855	35.813129	111.405388	34.0020125	10.845357	109.1948395	-67.8838325	26.750911	103.1298985
5.806399	16.492571	107.522896	-17.033554	18.989241	106.614388	30.554783	-13.992839	108.116547	37.623562	36.020161	111.747955	34.0891725	11.013661	109.932251	-68.1562805	26.964821	103.296525
6.258358	14.205175	108.542145	-17.276423	19.107859	107.292984	30.698687	-13.892405	109.885262	37.520115	36.284733	112.221291	34.109401	11.196164	111.0532765	-68.662247	27.019554	103.5326915
6.477675	12.660896	109.286247	-17.443048	19.098324	107.680023	30.687151	-13.750498	110.995331	37.453224	36.369072	112.48951	34.0701875	11.309287	111.7424205	-68.9562835	26.887361	103.6176255
6.665316	11.199279	109.928444	-17.605003	19.04936	107.95208	30.691624	-13.654874	111.950394	37.383251	36.486252	112.766266	34.0374375	11.415689	112.35833	-69.2474435	26.683031	103.54583
6.856266	9.711715	110.396667	-17.727388	18.956682	108.08123	30.735706	-13.550338	112.766861	37.291172	36.569767	113.002419	34.013439	11.5097145	112.88464	-69.468215	26.4036495	103.27782
6.97606	8.345948	110.832008	-17.75423	18.893328	108.137405	30.850729	-13.383686	113.392387	37.174408	36.7225	113.125626	34.0125685	11.669407	113.2590065	-69.5210285	26.117249	103.0158035
7.091266	7.118988	111.167618	-17.687468	18.876869	108.159317	31.047409	-13.162046	113.851288	37.087975	36.860256	112.954803	34.067692	11.849105	113.4030455	-69.442628	25.904633	102.9155885
7.205402	5.889056	111.364326	-17.527597	18.850092	108.184502	31.286522	-12.944984	114.247871	37.090019	36.891018	112.524666	34.1882705	11.973017	113.3862685	-69.2434645	25.727167	102.9827355
7.276411	4.184315	111.722359	-17.152752	18.609268	108.221161	31.606575	-12.916139	114.847839	37.230312	36.852612	111.990021	34.4184435	11.9682365	113.41893	-68.7239475	25.2502995	103.023392
7.246319	3.224187	112.035011	-16.970018	18.313961	108.291367	31.778919	-13.02419	115.27095	37.358829	36.666214	111.811745	34.568874	11.821012	113.5413475	-68.50891	24.80691	103.0413865
7.181557	2.301841	112.30912	-16.854399	17.991806	108.392311	31.896484	-13.147018	115.604927	37.451729	36.564846	111.941216	34.6741065	11.708914	113.7730715	-68.3829045	24.274698	103.0115505
6.974438	1.448815	112.495384	-16.842104	17.761379	108.496223	31.95141	-13.229542	115.856979	37.459892	36.514263	112.212265	34.705651	11.6423605	114.034622	-68.389859	23.8803975	102.957824
6.658954	0.834962	112.6045	-16.903521	17.676624	108.55732	31.954115	-13.241479	116.009834	37.449055	36.520847	112.54805	34.701585	11.639684	114.278942	-68.508627	23.713564	102.835698
6.300221	0.257734	112.66124	-16.974684	17.686462	108.61367	31.94154	-13.185983	116.035149	37.421864	36.692272	113.002144	34.681702	11.7531445	114.5186465	-68.63107	23.6197795	102.7086935
5.886662	-0.142089	112.629257	-17.026054	17.828905	108.644775	31.949251	-13.034715	115.936592	37.365376	36.96302	113.455627	34.6573135	11.9641525	114.6961095	-68.7094215	23.6936575	102.5934405
5.216608	-0.426647	112.479332	-17.085747	18.216858	108.655205	32.016434	-12.607206	115.725731	37.267452	37.450439	113.766525	34.641943	12.4216165	114.746128	-68.813437	24.0120995	102.564282
4.607886	-0.499984	112.283638	-17.107738	18.554169	108.623634	32.070274	-12.275849	115.498283	37.199257	37.764656	113.740051	34.6347655	12.7444035	114.619167	-68.8502415	24.3639345	102.628101
3.941184	-0.539412	111.959755	-17.09407	18.853626	108.594238	32.097527	-11.977035	115.166046	37.122559	38.086926	113.756058	34.610043	13.0549455	114.461052	-68.798183	24.6523065	102.727424
3.161832	-0.445118	111.552811	-17.117867	19.158783	108.578552	32.105072	-11.676494	114.682755	37.07111	38.412716	113.742386	34.588091	13.368111	114.2125705	-68.823825	24.949455	102.9445335
2.352594	-0.360685	111.122444	-17.115955	19.511681	108.544014	32.126816	-11.322803	114.110397	36.970627	38.787048	113.756706	34.5487215	13.7321225	113.9335515	-68.7806315	25.2912395	103.1544765
1.558853	-0.123611	110.691765	-17.121071	19.886032	108.516823	32.156593	-10.922754	113.557884	36.868084	39.183636	113.711258	34.5123385	14.130441	113.634571	-68.7544805	25.641623	103.399075
0.64828	0.038223	110.3302	-17.086992	20.300137	108.51165	32.204948	-10.490662	113.10881	36.761562	39.541737	113.58091	34.483255	14.5255375	113.34486	-68.657239	26.0747365	103.67844
-0.850248	0.368701	109.743416	-17.057575	20.902052	108.46344	32.318432	-9.879594	112.535835	36.536091	40.116673	113.398743	34.4272615	15.1185395	112.967289	-68.5424115	26.6855645	103.959591
-1.904955	0.661099	109.389206	-17.021057	21.268545	108.403969	32.406921	-9.457134	112.142326	36.389839	40.540997	113.246727	34.39838	15.5419315	112.6945265	-68.440494	26.9951585	104.1134115
-2.927573	0.901617	109.061966	-16.956959	21.633978	108.354233	32.507759	-9.032397	111.786942	36.264305	40.95636	113.03009	34.386032	15.9619815	112.408516	-68.29995	27.3059745	104.29995
-4.07293	1.158777	108.73674	-16.897057	22.04517	108.312454	32.627335	-8.576742	111.463531	36.109966	41.359581	112.802353	34.3686505	16.3914195	112.132942	-68.1627645	27.6989205	104.491966
-5.283517	1.396476	108.486031	-16.852989	22.463417	108.266388	32.7724	-8.128622	111.228302	35.929306	41.787945	112.555	34.350853	16.8296615	111.891651	-68.056831	28.0971725	104.641125
-6.487588	1.683239	108.296013	-16.811045	22.903385	108.21167	32.901005	-7.670323	111.003326	36.170734	42.057919	112.161743	34.5358695	17.193798	111.5825345	-68.1579595	28.612972	104.8408055
-7.724711	1.933671	108.037903	-16.774803	23.294964	108.169128	32.946247	-7.238057	110.789047	36.0243	42.480278	112.005089	34.4852735	17.6211105	111.397068	-68.0348795	28.9688175	104.941188
-9.66495	2.217844	107.590996	-16.748146	23.823454	108.023438	33.025215	-6.675062	110.358391	35.842117	43.082214	111.584106	34.433666	18.203576	110.9712485	-67.929958	29.443332	105.0756275
-11.008798	2.421514	107.223808	-16.696136	24.156008	107.823051	33.101418	-6.367137	109.935913	35.716026	43.489441	111.141876	34.408722	18.561152	110.5388945	-67.800994	29.750864	105.1072075
-12.391264	2.632559	106.754616	-16.632067	24.444679	107.505623	33.179768	-6.113415	109.355629	35.54948	43.87141	110.441826	34.364624	18.8789975	109.8987275	-67.628758	30.0103605	105.1125185
-13.723757	2.720826	106.231117	-16.497849	24.692879	107.063606	33.285076	-5.87833	108.589218	35.355267	44.257729	109.423958	34.3201715	19.1896995	109.006588	-67.3158695	30.1960585	105.120624
-14.994781	2.798867	105.806007	-16.288069	24.846331	106.572472	33.343487	-5.618853	107.686745	35.205021	44.504425	108.066177	34.274254	19.442786	107.876461	-66.850392	30.249876	105.268483
-16.281843	2.812004	105.482956	-16.002369	24.88891	106.050217	33.370998	-5.462866	106.800163	35.10041	44.690845	106.364731	34.235704	19.6139895	106.582447	-66.240442	30.1638305	105.517987
-17.547066	2.79285	105.302551	-15.646996	24.778431	105.51857	33.431278	-5.380676	105.839668	34.597824	44.883095	104.747757	34.014551	19.7512095	105.2937125	-65.308543	29.8056525	105.7434275
-19.328045	2.635717	105.088997	-15.012593	24.314608	104.72757	33.558674	-5.398887	104.193161	34.576519	44.722919	102.126076	34.0675965	19.662016	103.1596185	-64.0927825	28.9672	106.2955215
-20.51556	2.535275	104.759338	-14.636151	23.928368	104.137817	33.607956	-5.596702	103.130951	34.521694	44.489784	100.608101	34.064825	19.446541	101.869526	-63.337127	28.410195	106.406108
-21.662157	2.443575	104.243362	-14.367848	23.614351	103.463783	33.588253	-5.630321	101.822151	34.51239	44.249146	99.414055	34.0503215	19.3094125	100.618103	-62.7860175	27.9192895	106.309463
-22.845226	2.466783	103.499687	-14.249569	23.395004	102.792992	33.431377	-5.69391	100.64769	34.55254	44.099693	98.516243	33.9919585	19.2028915	99.5819665	-62.4910965	27.5871165	106.0040175
-23.969284	2.51932	102.907089	-14.239271	23.339691	102.254608	33.243168	-5.602858	99.462357	34.503372	44.046326	97.877441	33.87327	19.221734	98.669899	-62.351812	27.457648	105.839317
-24.977787	2.656272	102.417885	-14.279859	23.378134	101.863037	33.036053	-5.504657	98.50264	34.490196	44.084915	97.386894	33.7631245	19.290129	97.944767	-62.3228425	27.466139	105.781307
-25.862875	2.803622	102.038399	-14.360314	23.490273	101.513901	32.860718	-5.419265	97.795959	34.440701	44.154076	96.968735	33.6507095	19.3674055	97.382347	-62.3713375	27.6131405	105.645455
-27.112568	3.007902	101.284363	-14.430022	23.597216	100.90023	32.696297	-5.290942	96.944199	34.372906	44.23307	96.616051	33.5346015	19.471064	96.780125	-62.3946455	27.723368	105.020335
-27.933294	3.103552	100.729736	-14.482054	23.547115	100.423195	32.606392	-5.266872	96.494408	34.40023	44.264267	96.402802	33.503311	19.4986975	96.448605	-62.467419	27.5955325	104.397785
-28.553728	3.242773	100.218437	-14.463462	23.49585	99.90432	32.551212	-5.277858	96.111633	34.373959	44.249035	96.136604	33.4625855	19.4855885	96.1241185	-62.3895095	27.5061115	103.6845215
-29.065502	3.361483	99.858032	-14.409822	23.386221	99.423798	32.559834	-5.341917	95.734421	34.370022	44.127556	95.743011	33.464928	19.3928195	95.738716	-62.284572	27.3796225	103.10888
-29.444662	3.468577	99.719238	-14.301751	23.259674	99.031769	32.529156	-5.531065	95.49025	34.438995	43.93404	95.101791	33.4840755	19.2014875	95.2960205	-62.0875775	27.3178605	102.7675175
-29.747492	3.535723	99.713036	-14.218688	23.054125	98.715492	32.473431	-5.833679	95.40448	34.470032	43.603558	94.421074	33.4717315	18.8849395	94.912777	-61.9091075	27.2233105	102.518207
-30.028173	3.634646	99.640312	-14.16765	22.740717	98.374054	32.446819	-6.21686	95.405533	34.491158	43.184494	93.815582	33.4689885	18.483817	94.6105575	-61.8042885	26.997617	102.1375505
-30.434496	3.856457	99.038353	-14.169683	22.236616	97.691727	32.386517	-6.799384	95.292625	34.601608	42.540695	93.10759	33.4940625	17.8706555	94.2001075	-61.8334285	26.6025765	101.1833465
-30.585363	4.034408	98.366058	-14.23053	21.949585	97.142464	32.19944	-7.071175	95.100945	34.627716	42.169964	92.868927	33.413578	17.5493945	93.984936	-61.874638	26.3497755	100.299992
-30.745926	4.251053	97.46212	-14.357413	21.684622	96.541901	32.010498	-7.333881	94.856087	34.630325	41.905098	92.877205	33.3204115	17.2856085	93.866646	-62.0352375	26.0836355	99.217156
-30.899429	4.567321	96.388229	-14.478159	21.587378	95.871391	31.895727	-7.472172	94.505669	34.640499	41.834324	93.105423	33.268113	17.181076	93.805546	-62.224431	25.99368	97.937236
-31.024641	4.909029	95.295868	-14.521035	21.609156	95.196777	31.794411	-7.44302	94.155243	34.734379	41.86964	93.34864	33.264395	17.21331	93.7519415	-62.306465	26.005002	96.6416125
-31.087259	5.31424	94.31012	-14.491542	21.715416	94.597717	31.840662	-7.329472	93.888542	34.851006	41.915493	93.601624	33.345834	17.2930105	93.745083	-62.328918	26.1378215	95.450351
-31.172211	5.696638	93.432938	-14.339319	21.886099	94.078484	32.014755	-7.271309	93.737915	34.958679	41.949104	94.005455	33.486717	17.3388975	93.871685	-62.165355	26.4333005	94.285283
-31.230646	6.272601	92.196205	-14.007015	22.075378	93.288948	32.385647	-7.192254	93.681046	35.50695	42.078224	94.239433	33.9462985	17.442985	93.9602395	-61.9603285	26.707771	92.6176565
-31.277769	6.638093	91.267906	-13.735755	22.120932	92.652794	32.666252	-7.183125	93.586067	35.86142	42.101967	94.34655	34.263836	17.459421	93.9663085	-61.735346	26.782443	91.3392795
-31.362185	6.952929	90.316406	-13.361403	22.175941	91.947884	33.003281	-7.185342	93.402321	36.161507	42.085648	94.346825	34.582394	17.450153	93.874573	-61.3052	26.901729	90.021195
-31.409628	7.246587	89.389786	-12.966251	22.164518	91.222794	33.346729	-7.167213	93.149147	36.513252	42.094486	94.130394	34.9299905	17.4636365	93.6397705	-60.8624925	26.8653995	88.8058175
-31.505806	7.564496	88.677444	-12.546643	22.173798	90.617897	33.681099	-7.186088	92.870033	36.925228	42.082687	93.768677	35.3031635	17.4482995	93.319355	-60.3964495	26.8992965	87.916439
-31.650066	7.807509	88.408264	-12.153672	22.170143	90.267387	33.993237	-7.297737	92.631973	37.29681	41.944675	93.307701	35.6450235	17.323469	92.969837	-59.9523675	27.016817	87.564937
-31.847521	8.107244	88.7099	-11.799808	22.14887	90.269264	34.217117	-7.501033	92.523499	37.630112	41.671875	92.647461	35.9236145	17.085421	92.58548	-59.5232305	27.212319	87.953048
-32.321037	8.496709	89.900177	-11.505257	22.005976	90.785965	34.25042	-7.990708	92.626236	38.024681	41.089561	91.581306	36.1375505	16.5494265	92.103771	-59.1480645	27.4625255	89.468159
-32.764381	8.747296	90.997223	-11.483229	21.790716	91.359711	34.082733	-8.417204	92.764122	38.029495	40.581211	91.029121	36.056114	16.0820035	91.8966215	-59.022572	27.4994285	90.8228005
-33.245571	8.982258	92.057068	-11.634068	21.488386	91.964157	33.806355	-8.882174	92.981003	38.01701	40.051697	90.573433	35.9116825	15.5847615	91.777218	-59.1798185	27.3920105	92.151096
-33.74276	9.192131	92.954102	-11.838816	21.160418	92.488571	33.46698	-9.339311	93.232689	37.843067	39.541691	90.37455	35.6550235	15.10119	91.8036195	-59.3326555	27.219646	93.1735225
-34.305523	9.43582	93.570442	-12.093272	20.799074	92.911674	33.140739	-9.756661	93.466515	37.623398	39.076786	90.207581	35.3820685	14.6600625	91.837048	-59.5686125	26.9380855	93.9863
-34.817192	9.711472	93.917519	-12.354799	20.475046	93.138992	32.854538	-10.138152	93.7034	37.430202	38.665707	90.111374	35.14237	14.2637775	91.907387	-59.851968	26.6863145	94.370597
-35.309471	10.056571	93.880768	-12.606576	20.160713	93.144829	32.641823	-10.424816	93.980644	37.236588	38.343201	90.098885	34.9392055	13.9591925	92.0397645	-60.1523575	26.3622335	94.2498935
-35.982662	10.631159	93.315407	-12.919727	19.754597	92.892097	32.491035	-10.714933	94.16951	37.000595	38.062405	90.21376	34.745815	13.673736	92.191635	-60.585269	25.835458	93.592559
-36.333801	11.104296	93.020096	-13.021356	19.571657	92.682373	32.456989	-10.822338	94.137527	36.89106	38.001259	90.257256	34.6740245	13.5894605	92.1973915	-60.7167365	25.5538535	93.1673545
-36.716988	11.687308	92.882294	-13.031194	19.447029	92.595184	32.459785	-10.862727	94.138855	36.836102	37.91156	90.17939	34.6479435	13.5244165	92.1591225	-60.7103315	25.3696415	93.0312455
-37.155716	12.326202	92.897713	-13.07725	19.398596	92.620407	32.482616	-10.912683	94.233284	36.761276	37.849724	90.079033	34.621946	13.4685205	92.1561585	-60.776446	25.3286715	93.0846555
-37.585121	13.059497	92.99157	-13.133134	19.335621	92.75248	32.46994	-10.997059	94.38784	36.681717	37.75658	90.027817	34.5758285	13.3797605	92.2078285	-60.8420965	25.2914815	93.2971315
-38.054867	13.837576	93.209557	-13.290689	19.265108	92.953201	32.372986	-11.051885	94.538307	36.57106	37.710011	90.061218	34.472023	13.329063	92.2997625	-61.053401	25.201153	93.6066395
-38.420509	14.724226	93.647057	-13.487967	19.178612	93.314697	32.208881	-11.128403	94.648827	36.38995	37.626953	90.148743	34.2994155	13.249275	92.398785	-61.2753495	25.107949	94.230609
-38.990807	16.224346	94.39431	-13.87843	19.114061	93.97094	31.822836	-11.218184	94.823822	36.050434	37.532001	90.376488	33.936635	13.1569085	92.600155	-61.693495	25.0712135	95.341725
-39.34967	17.336269	94.89299	-14.207411	19.091433	94.425583	31.481239	-11.245904	94.9562	35.818127	37.5112	90.606285	33.649683	13.132648	92.7812425	-62.064505	25.050218	96.0699235
-39.786568	18.519785	95.362167	-14.554502	19.135227	94.900253	31.13142	-11.230171	95.029549	35.49757	37.579094	90.898048	33.314495	13.1744615	92.9637985	-62.423499	25.0959925	96.8367075
-40.144051	19.798311	95.930061	-14.885777	19.235498	95.382675	30.765236	-11.153742	95.077393	35.187798	37.662754	91.216644	32.976517	13.254506	93.1470185	-62.748071	25.21649	97.6183315
-40.583488	21.16696	96.468353	-15.229279	19.359913	95.908768	30.411577	-11.055265	95.127304	34.885334	37.820679	91.594521	32.6484555	13.382707	93.3609125	-63.1070135	25.337119	98.4566235
-41.008816	22.56422	97.011497	-15.602864	19.489265	96.429367	30.068386	-10.893312	95.121498	34.571854	38.059322	92.114258	32.32012	13.583005	93.617878	-63.525848	25.395525	99.240856
-41.38401	24.012587	97.612244	-15.971901	19.593386	96.975349	29.693615	-10.69441	95.082756	34.270077	38.335835	92.795494	31.981846	13.8207125	93.939125	-63.925648	25.3660595	100.011573
-41.891254	26.317423	98.546684	-16.487501	19.816826	97.77507	29.21335	-10.289606	94.919624	33.939342	38.840504	93.960312	31.576346	14.275449	94.439968	-64.551348	25.358203	101.110172
-42.230015	27.877638	99.144226	-16.727278	20.03071	98.267952	28.961987	-9.964348	94.709862	33.808521	39.246185	94.701912	31.385254	14.6409185	94.705887	-64.83981	25.4205015	101.830017
-42.383209	29.447981	99.808922	-16.912893	20.228056	98.686676	28.798273	-9.591446	94.478127	33.701313	39.639725	95.498604	31.249793	15.0241395	94.9883655	-65.075579	25.4319725	102.3849865
-42.555504	31.025414	100.320099	-17.021093	20.408947	98.982979	28.759125	-9.166488	94.122452	33.668736	40.095936	96.334694	31.2139305	15.464724	95.228573	-65.2561165	25.35317	102.737385
-42.680801	32.617107	100.765739	-17.043375	20.664808	99.212036	28.780497	-8.671	93.776215	33.662697	40.55891	97.134651	31.221597	15.943955	95.455433	-65.308347	25.385661	102.968639
-42.705296	34.135986	101.248322	-17.037123	20.954279	99.390976	28.858202	-8.212661	93.487251	33.743999	40.992977	97.769341	31.3011005	16.390158	95.628296	-65.3753465	25.5184	103.153656
-42.709278	35.681297	101.629662	-16.970474	21.25288	99.496948	28.953876	-7.801033	93.254684	33.866364	41.366142	98.280258	31.41012	16.7825545	95.767471	-65.351068	25.7232055	103.226425
-42.642033	37.882378	102.097893	-16.889338	21.722649	99.655701	29.01606	-7.284639	93.100616	34.060455	41.801582	98.912285	31.5382575	17.2584715	96.0064505	-65.3169335	26.1868265	103.3049515
-42.51955	39.226742	102.508614	-16.866762	21.939602	99.840256	29.018578	-7.05906	93.066353	34.140079	42.017643	99.253502	31.5793285	17.4792915	96.1599275	-65.3128525	26.3999125	103.5205845
-42.437042	40.456234	102.978256	-16.87994	22.068815	100.066307	29.005062	-6.92661	93.100548	34.192596	42.137913	99.542625	31.598829	17.6056515	96.3215865	-65.358709	26.5319785	103.8110275
-42.252861	41.615162	103.499733	-16.867645	22.09547	100.367821	29.030827	-6.838495	93.175514	34.222855	42.194637	99.845253	31.626841	17.678071	96.5103835	-65.362131	26.512869	104.2252585
-42.111115	42.614838	104.004601	-16.868031	22.019836	100.661682	29.075893	-6.871153	93.301506	34.254204	42.214878	100.176552	31.6650485	17.6718625	96.739029	-65.4011105	26.3678095	104.584335
-41.869507	43.540062	104.53389	-16.865803	21.938763	100.961746	29.066212	-6.94358	93.52327	34.274689	42.177433	100.524696	31.6704505	17.6169265	97.023983	-65.4020565	26.2605995	104.899509
-41.600262	44.382133	104.982117	-16.920454	21.813299	101.262726	29.100689	-7.029747	93.771652	34.34528	42.097019	100.928047	31.7229845	17.533636	97.3498495	-65.5638925	26.092962	105.1756025
-41.094036	45.496353	105.597519	-16.925325	21.615665	101.699173	29.209133	-7.149241	94.112923	34.467785	42.047665	101.723053	31.838459	17.449212	97.917988	-65.689109	25.782118	105.480358
-40.745686	46.147625	106.037018	-16.972418	21.553385	101.959084	29.257387	-7.184785	94.292023	34.588112	42.007435	102.293716	31.9227495	17.411325	98.2928695	-65.8675855	25.695445	105.6252985
-40.333317	46.720947	106.400719	-16.993555	21.536039	102.213432	29.330355	-7.181267	94.546661	34.716835	41.974594	102.777412	32.023595	17.3966635	98.6620365	-66.010705	25.6754145	105.7648275
-39.857548	47.225315	106.686546	-16.984854	21.537022	102.410912	29.44062	-7.253184	94.744576	34.831436	41.953815	103.213135	32.136028	17.3503155	98.9788555	-66.105736	25.7237285	105.8429685
-39.396	47.668121	106.945786	-16.933935	21.491583	102.59845	29.549086	-7.272197	94.882698	34.914715	41.936417	103.637657	32.2319005	17.33211	99.2601775	-66.0997705	25.651056	105.9367225
-38.858395	48.013149	107.228683	-16.94095	21.462873	102.73819	29.623968	-7.239515	95.042717	35.022564	41.927608	104.021164	32.323266	17.3440465	99.5319405	-66.205166	25.5816995	105.9444395
-38.348949	48.259846	107.50251	-16.919666	21.433027	102.917732	29.747612	-7.222643	95.177414	35.511101	41.78875	104.233551	32.6293565	17.2830535	99.7054825	-66.4686885	25.5830005	106.1299815
-37.541252	48.521961	108.013977	-16.901943	21.389837	103.224113	29.903963	-7.151238	95.358246	35.638599	41.803642	104.919289	32.771281	17.326202	100.1387675	-66.575167	25.453472	106.3094585
-36.941616	48.62196	108.400703	-16.873056	21.358915	103.446152	30.005493	-7.131924	95.501678	35.756607	41.80349	105.359077	32.88105	17.335783	100.4303775	-66.627162	25.382047	106.4619265
-36.369492	48.625393	108.737305	-16.876987	21.35055	103.705826	30.062246	-7.110486	95.750877	35.868622	41.805069	105.826294	32.965434	17.3472915	100.7885855	-66.719408	25.3538085	106.6230665
-35.738785	48.527134	109.041336	-16.812811	21.323557	103.999802	30.188843	-7.164486	96.024109	36.013409	41.758831	106.246857	33.101126	17.2971725	101.135483	-66.726748	25.3499415	106.864121
-35.008766	48.352394	109.271637	-16.721977	21.29188	104.279671	30.300634	-7.311021	96.370956	36.174675	41.68251	106.6138	33.2376545	17.1857445	101.492378	-66.6816085	25.3980155	107.066964
-34.229015	48.1222	109.414078	-16.626823	21.23501	104.609451	30.425266	-7.566957	96.785973	36.0023	41.112637	107.096161	33.213783	16.77284	101.941067	-66.467429	25.69718	107.277835
-33.394627	47.763668	109.415421	-16.513418	21.095572	104.933357	30.565605	-7.899284	97.190407	36.201389	40.903019	107.129883	33.383497	16.5018675	102.160145	-66.410333	25.6892765	107.706569
-31.987711	47.058559	109.307144	-16.365686	20.72401	105.350006	30.621925	-8.579408	97.780998	36.403866	40.391766	107.017769	33.5128955	15.906179	102.3993835	-66.2442675	25.541841	108.3006285
-31.036165	46.453377	109.174896	-16.287178	20.344227	105.612984	30.608528	-9.135712	98.170006	36.557472	39.93095	106.797287	33.583	15.397619	102.4836465	-66.157356	25.290835	108.7423215
-30.042181	45.776627	108.975723	-16.211435	19.999769	105.771782	30.562004	-9.7047	98.538818	36.672493	39.453621	106.563354	33.6172485	14.8744605	102.551086	-66.0401185	25.1250775	108.992478
-28.920925	45.088531	108.769943	-16.112991	19.597313	105.96833	30.481907	-10.238955	98.799309	36.757843	39.512737	106.209312	33.619875	14.636891	102.5043105	-65.845857	24.557735	109.4323495
-27.844244	44.358315	108.616791	-15.983182	19.171343	106.125046	30.432436	-10.805185	98.922035	36.857395	39.008476	105.844536	33.6449155	14.1016455	102.3832855	-65.6112795	24.2410405	109.8668065
-26.507727	43.553017	108.270821	-15.854568	18.768959	106.189796	30.346849	-11.360421	99.069145	36.949062	38.512508	105.459068	33.6479555	13.5760435	102.2641065	-65.3570915	23.9618745	110.1154855
-25.184969	42.744904	107.872299	-15.72464	18.373281	106.223694	30.247623	-11.97933	99.23806	37.029034	37.994278	105.028931	33.6383285	13.007474	102.1334955	-65.0876085	23.739088	110.3138925
-23.109716	41.531693	107.214951	-15.559869	17.721458	106.141403	30.051201	-12.867345	99.485077	37.144463	37.227589	104.636047	33.597832	12.180122	102.060562	-64.71757	23.262794	110.222244
-21.582533	40.734112	106.786133	-15.527788	17.265905	105.975746	29.916214	-13.394737	99.501411	37.224091	36.730984	104.549698	33.5701525	11.6681235	102.0255545	-64.6257285	22.8636865	109.9259375
-20.115461	39.902481	106.412354	-15.529071	16.827839	105.692635	29.760859	-13.834008	99.301041	37.324409	36.317234	104.611694	33.542634	11.241613	101.9563675	-64.600776	22.414065	109.4289025
-18.451103	39.147247	105.981316	-15.56869	16.57922	105.336746	29.554956	-14.122623	98.965988	37.421909	35.961456	104.699501	33.4884325	10.9194165	101.8327445	-64.6258125	22.2390235	108.8407475
-16.795687	38.430603	105.612457	-15.592699	16.493147	104.976784	29.367989	-14.252843	98.6474	37.497623	35.758286	104.767624	33.432806	10.7527215	101.707512	-64.618204	22.2335725	108.246056
-14.989471	37.772915	105.14045	-15.619494	16.621357	104.62114	29.239601	-14.348146	98.477722	37.599541	35.647903	104.842377	33.419571	10.6498785	101.6600495	-64.658559	22.5928355	107.5822305
-13.164675	37.127888	104.655121	-15.608549	16.721983	104.139351	29.157465	-14.386107	98.328232	37.745651	35.572079	105.034698	33.451558	10.592986	101.681465	-64.668656	22.85098	106.597237
-10.317612	36.079109	103.800217	-15.663946	16.91118	103.268265	29.057594	-14.407528	98.123589	37.959526	35.49918	105.390205	33.50856	10.545826	101.756897	-64.836452	23.276534	104.779633
-8.419755	35.357578	103.416206	-15.675324	16.996012	102.652168	29.041311	-14.398782	97.90004	38.031727	35.460056	105.815086	33.536519	10.530637	101.857563	-64.887167	23.461387	103.446773
-6.4286	34.594425	103.121101	-15.700647	17.062893	102.116707	29.021492	-14.309633	97.638687	38.135361	35.504307	106.409332	33.5784265	10.597337	102.0240095	-64.9797205	23.528449	102.2094045
-4.521466	33.777042	103.033005	-15.716867	17.197367	101.742729	29.029018	-14.160512	97.516838	38.266392	35.595478	107.033585	33.647705	10.717483	102.2752115	-65.081439	23.677251	101.2102465
-2.516561	32.938297	103.024742	-15.708387	17.40498	101.572861	29.09955	-13.97156	97.659294	38.358139	35.712727	107.683586	33.7288445	10.8705835	102.67144	-65.1456185	23.9393765	100.474282
-0.592888	32.061428	103.214622	-15.69523	17.728109	101.623581	29.203915	-13.806629	98.154709	38.480923	35.887886	108.329834	33.842419	11.0406285	103.2422715	-65.232879	24.4155895	100.0048905
1.377636	31.145016	103.491196	-15.722587	18.101236	101.88855	29.370535	-13.63069	98.987823	38.602932	36.130871	109.001053	33.9867335	11.2500905	103.994438	-65.4319075	24.9523815	99.782662
4.263474	29.682875	104.040657	-15.834077	18.666428	102.323784	29.601473	-13.372951	100.660622	38.676003	36.567188	109.990967	34.138738	11.5971185	105.3257945	-65.806892	25.7357375	99.3217735
6.096965	28.620396	104.52919	-15.924745	18.96533	102.664902	29.773462	-13.159413	101.883873	38.668438	36.906303	110.686562	34.22095	11.873445	106.2852175	-66.07044	26.057215	99.0445865
7.942789	27.527119	105.037979	-16.009018	19.208467	102.985596	29.989454	-12.950614	103.231071	38.629513	37.320534	111.437904	34.3094835	12.18496	107.3344875	-66.3275195	26.231974	98.6367045
9.657017	26.397842	105.751297	-16.141052	19.44553	103.216568	30.274981	-12.674262	104.722549	38.57312	37.686684	112.335632	34.4240505	12.506211	108.5290905	-66.7061545	26.384849	97.9040455
11.33917	25.254684	106.532776	-16.217699	19.593775	103.362427	30.615353	-12.366182	106.203064	38.564907	38.079941	113.349045	34.59013	12.8568795	109.7760545	-67.025528	26.3306705	96.9487995
12.890882	24.087854	107.450638	-16.198622	19.68343	103.4189	31.07864	-12.125545	107.592758	38.592846	38.524368	114.444801	34.835743	13.1994115	111.0187795	-67.232987	26.1674485	95.8190205
14.507792	22.894676	108.205704	-16.026037	19.757866	103.545677	31.621832	-11.865891	109.028969	38.67852	38.939762	115.308914	35.150176	13.5369355	112.1689415	-67.20225	25.9787965	94.9224125
16.781647	21.122179	109.500778	-15.458831	19.840992	104.106773	32.582901	-11.576129	111.41523	39.195488	39.51371	115.880814	35.8891945	13.9687905	113.648022	-66.8068565	25.7131935	94.565524
18.135067	19.952164	110.597435	-15.098654	19.830597	104.586945	33.16946	-11.498583	113.403748	39.582638	39.837898	116.324951	36.376049	14.1696575	114.8643495	-66.573357	25.4915365	94.3095405
19.246868	18.887543	112.004868	-14.848163	19.669193	105.068573	33.537811	-11.415779	115.44973	39.941128	40.066402	117.004395	36.7394695	14.3253115	116.2270625	-66.4357955	25.0130745	93.9100835
20.193626	17.857271	113.335884	-14.800169	19.388086	105.468407	33.698784	-11.41963	117.099274	40.159271	40.215309	117.831078	36.9290275	14.3978395	117.465176	-66.5293655	24.3783325	93.471638
21.343899	16.718473	114.317787	-14.830663	19.042673	105.792358	33.71011	-11.483507	118.250313	40.279087	40.345291	118.659607	36.9945985	14.430892	118.45496	-66.6559245	23.654454	93.129756
21.633751	15.997455	115.355789	-14.899735	18.849955	106.210648	33.766766	-11.449625	118.860283	40.324001	40.500942	119.330368	37.0453835	14.5256585	119.0953255	-66.8448535	23.1742515	93.3259705
22.187332	15.292499	116.039017	-14.862042	18.880831	106.679977	33.907177	-11.265242	119.149712	40.380974	40.693245	119.831787	37.1440755	14.7140015	119.4907495	-66.8681595	23.0476605	93.8692045
23.170694	14.271125	116.500496	-14.737164	19.097712	107.373604	34.213413	-10.930651	119.328667	40.615879	41.172504	120.37735	37.414646	15.1209265	119.8530085	-66.888974	23.0744975	94.8941995
23.023872	13.7274	116.680443	-14.643082	19.267136	107.780884	34.459862	-10.713769	119.257797	40.791527	41.46973	120.671738	37.6256945	15.3779805	119.9647675	-66.9118585	23.1562915	95.5970005
22.822317	13.447923	116.622505	-14.501844	19.39571	108.198784	34.741398	-10.536587	118.934456	40.917198	41.635086	120.854355	37.829298	15.5492495	119.8944055	-66.832986	23.2421705	96.5031625
22.13924	13.31636	116.518333	-14.366083	19.558485	108.644844	35.051624	-10.364183	118.417488	41.036823	41.924648	120.830467	38.0442235	15.7802325	119.6239775	-66.7763895	23.3367375	97.6657105
21.633259	13.209231	116.139435	-14.242913	19.80802	109.050301	35.321236	-10.039335	117.860161	41.144215	42.200619	120.651886	38.2327255	16.080642	119.2560235	-66.7185515	23.535398	98.8445785
20.950382	13.073768	115.680573	-14.115131	20.08379	109.466484	35.559216	-9.735555	117.250427	41.154594	42.400219	120.452156	38.356905	16.332332	118.8512915	-66.587167	23.835248	100.0816765
20.171049	13.012836	115.334145	-14.025554	20.375237	109.933487	35.751362	-9.449015	116.687981	41.138504	42.658363	120.284843	38.444933	16.604674	118.486412	-66.496041	24.1458	101.380562
18.849548	13.047894	115.098991	-13.906776	20.788736	110.539268	35.940323	-9.029791	116.123055	41.173698	43.017834	120.092224	38.5570105	16.9940215	118.1076395	-66.3705625	24.5834505	102.9708965
17.817297	13.143386	114.937569	-13.850138	21.02248	110.920944	36.023487	-8.806199	115.893707	41.188965	43.230038	120.033142	38.606226	17.2119195	117.9634245	-66.306502	24.8330405	103.8784635
16.70331	13.181599	114.769592	-13.818312	21.237911	111.200478	36.107288	-8.592709	115.66806	41.214489	43.519341	120.011223	38.6608885	17.463316	117.8396415	-66.2975125	25.012506	104.5613145
15.541773	13.301041	114.532707	-13.781054	21.46254	111.353638	36.203308	-8.331736	115.319267	41.215332	43.794872	119.999161	38.70932	17.731568	117.659214	-66.271428	25.193512	105.048062
14.319444	13.436074	114.066803	-13.698414	21.721245	111.394394	36.299297	-8.010314	114.79348	41.177776	44.078266	119.827179	38.7385365	18.033976	117.3103295	-66.1353645	25.408514	105.4784585
13.025943	13.491304	113.360321	-13.583586	22.053755	111.328194	36.44178	-7.633062	114.009216	41.150608	44.503517	119.312431	38.796194	18.4352275	116.6608235	-65.963366	25.6722825	105.9955645
11.737611	13.635288	112.511002	-13.411498	22.492205	111.079323	36.624054	-7.106627	112.791466	41.090038	44.969566	118.395874	38.857046	18.9314695	115.59367	-65.680042	26.0529405	106.564976
9.758529	13.854167	110.496307	-13.009083	23.307444	110.314346	36.945107	-6.023898	109.966103	40.915108	45.754631	115.922775	38.9301075	19.8653665	112.944439	-64.9482735	26.7495215	107.684253
8.488788	14.032127	108.824249	-12.618704	23.951662	109.53344	37.145786	-5.137916	107.436577	40.604725	46.275291	114.084114	38.8752555	20.5686875	110.7603455	-64.1126635	27.3346365	108.3065345
7.26598	14.122004	107.189651	-12.219949	24.566959	108.725632	37.257698	-4.257861	104.783997	40.245171	46.71344	112.282288	38.7514345	21.2277895	108.5331425	-63.1913325	27.9061285	108.9181215
5.98408	14.082414	105.643669	-11.854935	25.19054	107.970665	37.157829	-3.356738	102.344215	40.020908	47.221519	110.671791	38.5893685	21.9323905	106.508003	-62.2992385	28.4486895	109.433327
4.803724	13.961722	104.494301	-11.624716	25.828678	107.337631	36.942039	-2.492503	100.386467	39.751175	47.722008	109.466911	38.346607	22.6147525	104.926689	-61.596039	29.0426035	109.748573
3.645211	13.690056	103.486183	-11.550955	26.494598	106.830025	36.665909	-1.803175	98.989464	39.485424	48.259113	108.49794	38.0756665	23.227969	103.743702	-61.1775765	29.761227	109.916348
2.559746	13.257429	102.79229	-11.668118	27.152014	106.348457	36.352043	-1.133791	98.064896	39.172367	48.688721	107.692062	37.762205	23.777465	102.878479	-61.098441	30.526563	109.818435
1.081577	12.372528	101.962029	-12.062572	27.874575	105.602684	35.97879	-0.571356	97.496429	38.676529	49.131798	106.847298	37.3276595	24.280221	102.1718635	-61.4528035	31.468929	109.0335045
0.159318	11.59443	101.398132	-12.444099	28.112421	104.949799	35.749016	-0.356773	97.467575	38.768444	49.237324	106.223312	37.25873	24.4402755	101.8454435	-62.146928	31.7845665	108.0541545
-0.721586	10.625057	100.882126	-12.842387	28.263945	104.190483	35.564281	-0.22766	97.576912	37.895821	49.455898	105.987099	36.730051	24.614119	101.7820055	-62.414825	31.913771	106.5989605
-1.441973	9.541466	100.479149	-13.223712	28.263575	103.366783	35.432503	-0.327921	97.913139	37.465088	49.56599	105.283546	36.4487955	24.6190345	101.5983425	-62.8962195	31.9081155	105.1352235
-2.123991	8.34798	100.199959	-13.495117	28.178743	102.457153	35.351898	-0.491717	98.466881	36.996841	49.625999	104.251015	36.1743695	24.567141	101.358948	-63.1646035	31.790345	103.555358
-2.680637	7.01008	100.048553	-13.686502	27.895277	101.523209	35.404411	-0.681428	99.076286	36.506443	49.460785	103.245544	35.955427	24.3896785	101.160915	-63.328431	31.4008755	101.885503
-3.164657	5.663345	100.049973	-13.781958	27.39465	100.682213	35.55788	-1.084267	99.872147	36.144993	49.233116	102.345001	35.8514365	24.0744245	101.108574	-63.4153525	30.7148755	100.255852
-3.752302	3.544117	100.172279	-13.712467	26.415461	99.426216	35.907944	-1.733425	101.275253	35.853466	48.605873	101.198868	35.880705	23.436224	101.2370605	-63.305639	29.394698	97.6153715
-4.139749	2.134926	100.093712	-13.602163	25.661022	98.619133	36.096188	-2.217788	101.964127	35.810162	48.116879	100.621346	35.953175	22.9495455	101.2927365	-63.157501	28.3724985	95.9455295
-4.51818	0.809597	99.879395	-13.442798	24.978222	97.823837	36.198822	-2.683866	102.398979	35.936459	47.629601	100.130913	36.0676405	22.4728675	101.264946	-62.9532365	27.4835765	94.382728
-4.91344	-0.397993	99.558624	-13.238436	24.430576	97.170456	36.298485	-3.136665	102.534035	36.115433	47.200867	99.706665	36.206959	22.032101	101.12035	-62.683831	26.829051	93.220562
-5.316928	-1.476465	99.099289	-13.086243	24.074217	96.662506	36.345661	-3.527739	102.291748	36.383293	46.916512	99.395164	36.364477	21.6943865	100.843456	-62.536963	26.4540475	92.481556
-5.752922	-2.457262	98.569374	-12.941747	23.867449	96.2146	36.326408	-3.799942	101.929413	36.715359	46.814491	99.168503	36.5208835	21.5072745	100.548958	-62.4043775	26.2276235	91.880242
-6.256347	-3.353201	98.06292	-12.817504	23.771807	95.857178	36.312527	-4.07322	101.500404	37.093384	46.823269	99.004532	36.7029555	21.3750245	100.252468	-62.3379635	26.1685895	91.461888
-7.118332	-4.49757	97.657341	-12.679352	23.736561	95.420273	36.18351	-4.545509	101.094345	37.860039	47.179523	98.343765	37.0217745	21.317007	99.719055	-62.3804785	26.156115	91.121491
-7.748547	-5.124549	97.651184	-12.614761	23.660645	95.159462	36.0424	-5.029192	101.21759	38.682514	47.399776	97.227165	37.362457	21.185292	99.2223775	-62.591979	26.135998	91.0965465
-8.433662	-5.731544	97.7276	-12.578122	23.467272	94.954338	35.826172	-5.677519	101.486794	39.679825	47.582108	96.009491	37.7529985	20.9522945	98.7481425	-62.9092425	25.9822495	91.1605335
-9.180997	-6.326952	97.874794	-12.574403	23.102571	94.847176	35.474148	-6.369786	101.772514	40.384941	47.531246	95.26886	37.9295445	20.58073	98.520687	-63.0783505	25.624412	91.173665
-9.974816	-6.870221	97.993393	-12.540476	22.618351	94.832367	35.07291	-7.027643	101.905823	40.691689	46.982403	94.773468	37.8822995	19.97738	98.3396455	-62.9632515	25.259322	91.3250885
-10.773579	-7.350727	97.978683	-12.511885	22.111944	94.767227	34.671875	-7.671835	101.937355	40.66164	45.572617	94.434105	37.6667575	18.950391	98.18573	-62.6905275	25.273497	91.348724
-11.575972	-7.698336	97.768967	-12.512981	21.702633	94.565453	34.383141	-8.158548	101.739098	40.175224	44.989941	94.010452	37.2791825	18.4156965	97.874775	-62.3051445	24.9895695	91.256131
-12.82543	-8.014968	97.231125	-12.566211	21.364883	93.992447	34.104626	-8.443775	101.057281	39.211571	43.990162	93.65844	36.6580985	17.7731935	97.3578605	-61.7905205	24.9565725	90.6270335
-13.721806	-8.034705	96.857758	-12.661907	21.215206	93.478371	33.94416	-8.523032	100.483894	38.874199	43.446491	93.22451	36.4091795	17.4617295	96.854202	-61.7329935	24.9686825	90.10254
-14.689634	-7.991412	96.48542	-12.737456	21.023663	93.028168	33.67915	-8.731565	99.971825	38.774559	43.128067	92.671669	36.2268545	17.198251	96.321747	-61.7017665	24.849075	89.734589
-15.675588	-7.908151	96.147484	-12.797565	20.697378	92.773369	33.367809	-9.187408	99.592789	38.783512	42.535675	92.299026	36.0756605	16.6741335	95.9459075	-61.6707905	24.7206225	89.6008305
-16.700993	-7.74903	95.856133	-12.85087	20.277613	92.727745	33.0788	-9.785404	99.299187	38.777657	41.910965	92.272636	35.9282285	16.0627805	95.7859115	-61.6299685	24.4924455	89.6695785
-17.679995	-7.520466	95.500839	-12.878654	19.883295	92.777168	32.84819	-10.393015	98.971725	38.79705	41.259453	92.483612	35.82262	15.433219	95.7276685	-61.579928	24.333371	89.8266675
-18.804073	-7.1471	95.177132	-12.849607	19.535072	92.845978	32.692165	-10.919006	98.513817	38.696106	40.970955	92.974586	35.6941355	15.0259745	95.7442015	-61.3933495	24.0441695	89.9477545
-20.409328	-6.444086	94.77446	-12.58448	19.163244	92.994293	32.568775	-11.598905	97.68911	38.464527	39.760456	93.097748	35.516651	14.0807755	95.393429	-60.685611	24.2457125	90.595157
-21.459515	-5.86121	94.601646	-12.350694	19.004993	93.159668	32.553898	-11.984053	97.141838	38.389412	39.178032	93.107674	35.471655	13.5969895	95.124756	-60.173043	24.4129965	91.19458
-22.625854	-5.160582	94.555405	-12.090668	18.83762	93.377785	32.59288	-12.377032	96.599953	38.480438	38.622368	93.045113	35.536659	13.122668	94.822533	-59.717995	24.552572	91.933037
-23.784599	-4.445435	94.544327	-11.825121	18.692432	93.584465	32.613487	-12.734962	96.072067	38.718121	38.085949	92.901878	35.665804	12.6754935	94.4869725	-59.316046	24.7093705	92.6819575
-24.894098	-3.625753	94.463501	-11.591337	18.610233	93.715576	32.654457	-13.061357	95.42099	38.940266	37.612682	92.697678	35.7973615	12.2756625	94.059334	-58.9800355	24.9448035	93.371818
-26.048723	-2.798248	94.279442	-11.356714	18.537518	93.702713	32.686333	-13.253681	94.643852	39.093212	37.2565	92.401031	35.8897725	12.0014095	93.5224415	-58.6032005	25.0736265	93.8829845
-27.167685	-1.933551	93.924263	-11.158124	18.513851	93.528549	32.710526	-13.333697	93.742424	39.201511	37.005543	92.031845	35.9560185	11.835923	92.8871345	-58.2722665	25.191779	94.1699635
-28.822399	-0.589704	93.261482	-10.908042	18.535175	93.033226	32.773426	-13.198355	92.331383	39.308842	36.777012	91.331177	36.041134	11.7893285	91.83128	-57.857218	25.2810215	94.235172
-29.891363	0.350214	93.088432	-10.742129	18.64167	92.736931	32.848282	-13.033603	91.529228	39.329544	36.726986	90.686714	36.088913	11.8466915	91.107971	-57.573171	25.4366485	94.365891
-30.985659	1.297805	93.101219	-10.627675	18.748814	92.570457	32.893269	-12.947379	90.994133	39.265388	36.637119	90.01519	36.0793285	11.84487	90.5046615	-57.3346785	25.652758	94.6362525
-32.044521	2.243134	93.520576	-10.592204	18.771671	92.633995	32.811443	-12.973096	90.834724	39.152233	36.471764	89.464363	35.981838	11.749334	90.1495435	-57.166246	25.794008	95.1184465
-33.148308	3.187132	94.210457	-10.646503	18.683437	92.9198	32.627769	-13.141756	90.864426	38.99905	36.146248	89.025131	35.8134095	11.502246	89.9447785	-57.1064155	25.864628	95.8948215
-34.186489	4.108212	94.990906	-10.779754	18.507961	93.320618	32.369701	-13.339989	91.006699	39.387451	35.587605	88.360847	35.878576	11.123808	89.683773	-57.438084	25.892114	96.957463
-35.11322	5.107929	95.939262	-10.935792	18.325893	93.824562	32.10358	-13.509975	91.175331	39.11842	35.318001	88.086441	35.611	10.904013	89.630886	-57.482584	25.747773	98.018238
-36.521729	6.602372	97.271011	-11.144471	18.111801	94.561653	31.768795	-13.631294	91.250832	38.625725	35.120708	87.683861	35.19726	10.744707	89.4673465	-57.486202	25.478895	99.6559595
-37.304211	7.629736	97.847466	-11.271345	18.03373	94.860115	31.650826	-13.510704	91.039696	38.229198	35.203491	87.342834	34.940012	10.8463935	89.191265	-57.482702	25.2210665	100.528965
-38.051521	8.737644	98.133102	-11.389433	18.035975	94.907829	31.652065	-13.20343	90.531578	37.178318	35.734596	87.275642	34.4151915	11.265583	88.90361	-57.1940575	24.806367	100.912048
-38.778053	9.878343	98.136497	-11.509418	18.11138	94.777618	31.688356	-12.76668	89.77578	37.3587	35.895611	86.500496	34.523528	11.5644655	88.138138	-57.542364	24.6582945	101.417098
-39.395615	11.037303	97.972176	-11.631696	18.236446	94.57798	31.659216	-12.309904	88.961479	36.434723	36.566193	86.559845	34.0469695	12.1281445	87.760662	-57.3103615	24.3447475	101.395298
-39.923523	12.292244	97.872307	-11.754019	18.350922	94.399956	31.566301	-11.946464	88.24559	36.235336	36.986172	86.350426	33.9008185	12.519854	87.298008	-57.4088565	24.18199	101.501904
-40.393456	13.554851	97.823318	-11.884605	18.467831	94.282341	31.453407	-11.621467	87.591095	36.059467	37.298115	86.225304	33.756437	12.838324	86.9081995	-57.525647	24.097338	101.6564825
-40.911121	15.516716	97.912727	-12.152575	18.573992	94.257027	31.184248	-11.277028	86.797516	35.811264	37.652554	86.188843	33.497756	13.187763	86.4931795	-57.802906	23.960221	102.0208745
-41.125099	16.845175	98.119499	-12.343363	18.634531	94.354919	31.030598	-11.083888	86.513229	35.639156	37.858681	86.272087	33.334877	13.3873965	86.392658	-58.021603	23.8816655	102.31718
-41.249371	18.208227	98.273903	-12.541776	18.694975	94.483253	30.908558	-10.94473	86.397301	35.571556	38.017605	86.338264	33.240057	13.5364375	86.3677825	-58.323609	23.8535125	102.5987235
-41.338287	19.550604	98.381485	-12.69056	18.730268	94.632065	30.830734	-10.796062	86.408546	35.54216	38.174908	86.520836	33.186447	13.689423	86.464691	-58.567567	23.771113	102.799439
-41.213696	20.895321	98.48185	-12.769775	18.754646	94.760551	30.825642	-10.651464	86.466164	35.49929	38.356956	86.852806	33.162466	13.852746	86.659485	-58.702016	23.656546	102.861617
-41.050304	22.246124	98.474068	-12.818363	18.779057	94.859634	30.875641	-10.561637	86.584869	35.555401	38.503075	87.213669	33.215521	13.970719	86.899269	-58.852247	23.587395	102.819999
-40.781132	23.624664	98.399063	-12.799907	18.77195	94.955788	30.951632	-10.522636	86.774345	35.765518	38.6283	87.659859	33.358575	14.052832	87.217102	-58.958389	23.491068	102.694474
-40.212135	25.661293	98.173294	-12.858338	18.65373	95.060982	31.088213	-10.525218	87.211227	36.492001	38.906311	88.567421	33.790107	14.1905465	87.889324	-59.506783	23.1169135	102.23264
-39.796246	27.023325	97.931313	-12.950563	18.580637	95.148804	31.161484	-10.544774	87.611504	36.984112	39.110435	89.33728	34.072798	14.2828305	88.474392	-59.973924	22.8784435	101.823216
-39.300915	28.392729	97.837807	-13.05329	18.505316	95.33503	31.259554	-10.566115	88.089577	37.368427	39.32489	90.239563	34.3139905	14.3793875	89.16457	-60.4205705	22.6312445	101.50549
-38.704758	29.786819	97.917793	-13.18282	18.468527	95.606438	31.358164	-10.534204	88.604233	37.622116	39.520981	91.17318	34.49014	14.4933885	89.8887065	-60.85578	22.4436655	101.3241695
-38.077866	31.157249	98.146919	-13.242785	18.456135	95.994431	31.476429	-10.463965	89.136887	37.748699	39.707474	92.188095	34.612564	14.6217545	90.662491	-61.098134	22.2905155	101.326371
-37.332935	32.516407	98.611198	-13.305022	18.443398	96.467659	31.680029	-10.310008	89.61895	37.87672	39.941483	93.276833	34.7783745	14.8157375	91.4478915	-61.3884185	22.0710585	101.4874265
-36.540733	33.910267	99.178596	-13.3294	18.526924	97.00061	31.884798	-10.110902	90.042992	38.075783	40.2384	94.372742	34.9802905	15.063749	92.207867	-61.6390905	21.990099	101.793353
-35.27721	35.911934	100.209251	-13.273374	18.699726	97.836151	32.226791	-9.81569	90.761116	38.4049	40.650482	95.945313	35.3158455	15.417396	93.3532145	-61.8625935	21.982056	102.3190875
-34.344612	37.227299	100.856659	-13.182454	18.860706	98.376793	32.558392	-9.601738	91.240265	38.713135	40.46825	97.102386	35.6357635	15.433256	94.1713255	-62.0006715	22.288156	102.5822605
-33.441845	38.519211	101.514565	-13.047555	19.027534	98.932419	32.878849	-9.336599	91.720238	39.020172	41.23954	98.079002	35.9495105	15.9514705	94.89962	-62.0446205	22.1035975	102.965218
-32.414581	39.75034	102.180847	-12.840658	19.239019	99.491592	33.187389	-9.075356	92.260796	39.284222	41.550575	99.105499	36.2358055	16.2376095	95.6831475	-61.9171215	22.2404285	103.3000365
-31.334839	40.951668	102.733322	-12.642134	19.444103	100.059654	33.517883	-8.799901	92.910728	39.51297	41.858818	100.009933	36.5154265	16.5294585	96.4603305	-61.7996945	22.3587475	103.6589775
-30.273586	42.100136	103.196182	-12.487747	19.703045	100.594589	33.888172	-8.547026	93.748528	39.773972	42.119629	100.835548	36.831072	16.7863015	97.292038	-61.806566	22.6197885	103.89714
-29.429287	43.276207	103.77327	-12.368517	19.927437	101.214241	34.295635	-8.391758	94.825737	39.974632	42.391266	101.76387	37.1351335	16.999754	98.2948035	-61.8721675	22.85512	104.1336785
-27.694633	44.723366	104.49408	-12.372427	20.153217	102.267632	34.897732	-8.18527	96.745453	40.174194	42.809151	103.484962	37.535963	17.3119405	100.1152075	-62.280817	22.9944935	104.4200565
-26.670038	45.644627	105.109871	-12.47336	20.282045	103.057838	35.303848	-8.083908	98.106125	40.285915	43.115582	104.747482	37.7948815	17.515837	101.4268035	-62.7416015	23.048253	104.6888725
-25.855934	46.555901	105.968895	-12.621011	20.353239	103.887009	35.664455	-7.954784	99.378769	40.356983	43.439381	106.086456	38.010719	17.7422985	102.7326125	-63.252741	22.9641795	105.0414055
-24.65011	47.28474	106.747452	-12.77528	20.380514	104.696831	35.931038	-7.8198	100.53331	40.423347	43.69363	107.411072	38.1771925	17.936915	103.972191	-63.7277525	22.824113	105.421471
-23.676464	47.981262	107.689049	-12.905571	20.454565	105.494347	36.161259	-7.705825	101.520393	40.515923	43.892815	108.695793	38.338591	18.093495	105.108093	-64.149733	22.815635	105.880601
-22.66256	48.674919	108.746788	-12.987956	20.473524	106.318626	36.408764	-7.646153	102.368095	40.653126	44.075222	110.004684	38.530945	18.2145345	106.1863895	-64.506857	22.7325135	106.4508625
-21.686739	49.292053	109.819092	-13.04733	20.519178	107.079063	36.652298	-7.603951	103.122238	40.862541	44.210979	111.256088	38.7574195	18.303514	107.189163	-64.8520795	22.734842	106.968963
-20.214205	50.084358	111.359192	-13.053825	20.642658	108.125374	37.02832	-7.437225	104.254272	41.16111	44.412033	113.07534	39.094715	18.487404	108.664806	-65.202365	22.797912	107.585942
-19.396717	50.587608	112.47184	-13.004954	20.745476	108.851395	37.370831	-7.31253	104.963066	41.376713	44.536381	114.304306	39.373772	18.6119255	109.633686	-65.38368	22.8790265	108.069104
-18.544331	50.994526	113.515877	-12.965698	20.897371	109.628021	37.701607	-7.167401	105.770073	41.584484	44.68034	115.492416	39.6430455	18.7564695	110.6312445	-65.5744415	23.0382725	108.6247975
-17.642084	51.269444	114.524818	-12.905211	21.057505	110.452202	38.027195	-7.044534	106.697914	41.728657	44.867268	116.684052	39.877926	18.911367	111.690983	-65.688348	23.203643	109.213421
-16.847097	51.491589	115.453171	-12.885468	21.169428	111.295715	38.332783	-6.926362	107.725098	41.836678	45.071777	117.866341	40.0847305	19.0727075	112.7957195	-65.8556665	23.2661485	109.7957105
-16.145597	51.61813	116.392136	-12.931938	21.297613	112.19001	38.645004	-6.836279	108.796654	41.923344	45.298	118.958977	40.284174	19.2308605	113.8778155	-66.14805	23.3643655	110.5022045
-15.470904	51.669861	117.337814	-12.985565	21.399971	113.176323	38.876709	-6.694338	109.949196	41.99736	45.57098	120.000198	40.4370345	19.438321	114.974697	-66.4081645	23.361621	111.377949
-14.595117	51.481716	118.650421	-13.172672	21.59844	114.500061	39.070457	-6.478649	111.543365	42.485714	45.796055	121.251213	40.7780855	19.658703	116.397289	-67.1234295	23.538177	112.602833
-13.776244	51.129593	119.479225	-13.301499	21.717905	115.349808	39.152367	-6.281874	112.549332	42.456146	46.044575	122.13131	40.8042565	19.8813505	117.340321	-67.4072545	23.5544595	113.359295
-13.313673	50.858932	120.264984	-13.435517	21.818022	116.130234	39.208107	-6.077884	113.375702	42.380936	46.243771	123.012856	40.7945215	20.0829435	118.194279	-67.6655555	23.5531005	114.066189
-13.293016	50.621033	121.20787	-13.530763	21.941147	116.893425	39.23053	-5.843916	114.210594	42.364452	46.396107	123.840973	40.797491	20.2760955	119.0257835	-67.859017	23.6061985	114.7610665
-12.567761	50.043869	121.79686	-13.601457	22.110224	117.656311	39.277344	-5.724988	115.014496	42.361538	46.565525	124.582733	40.819441	20.4202685	119.7986145	-68.022355	23.8001795	115.5140075
-12.271831	49.545254	122.471191	-13.631312	22.243511	118.465599	39.311302	-5.585119	115.756393	42.406483	46.691059	125.223076	40.8588925	20.55297	120.4897345	-68.1215165	23.934052	116.4414635
-12.335775	49.079464	123.254082	-13.645472	22.36508	119.26181	39.37524	-5.495115	116.515419	42.459534	46.824757	125.715805	40.917387	20.664821	121.115612	-68.208331	24.065339	117.408008
-11.581064	47.748047	123.712196	-13.634276	22.536486	120.487297	39.437668	-5.47201	117.588249	42.498402	46.981453	126.04203	40.968035	20.7547215	121.8151395	-68.236587	24.3182505	119.1594545
-11.339323	46.912926	123.956703	-13.656415	22.623678	121.190681	39.392014	-5.490999	118.20961	42.515133	47.05584	126.051697	40.9535735	20.7824205	122.1306535	-68.2664035	24.4649355	120.2507085
-11.691374	46.118469	124.185715	-13.288428	22.460037	121.613762	39.200352	-5.548905	118.596924	42.444695	47.04248	125.815117	40.8225235	20.7467875	122.2060205	-67.3993795	24.1732865	121.0215035
-11.20936	44.899731	123.834122	-13.634607	22.646088	122.224831	39.008125	-5.679436	118.844627	42.264111	46.947002	125.099884	40.636118	20.633783	121.9722555	-67.905332	24.658393	122.4774065
-11.368027	43.966267	123.480591	-13.681689	22.582275	122.423645	38.744564	-5.88105	118.783295	41.980671	46.792747	124.103416	40.3626175	20.4558485	121.4433555	-67.7259955	24.7087015	123.4039345
-11.284095	42.793186	122.813797	-13.733217	22.460716	122.420464	38.41441	-6.197159	118.35321	41.618462	46.499443	122.648262	40.016436	20.151142	120.500736	-67.48287	24.77029	124.340192
-11.202714	41.601696	122.030663	-13.802247	22.277206	122.11721	37.995258	-6.521864	117.529129	41.150513	46.117661	120.998695	39.5728855	19.7978985	119.263912	-67.1773795	24.7565135	124.970508
-10.935505	39.780628	120.636787	-13.874642	21.8967	121.165825	37.203476	-6.976346	115.680023	40.001183	45.481777	118.80542	38.6023295	19.2527155	117.2427215	-66.3516135	24.5406845	125.0889285
-10.86117	38.604393	119.70681	-13.998673	21.606087	120.326874	36.549767	-7.342088	114.254593	39.567478	45.067364	117.282166	38.0586225	18.862638	115.7683795	-66.0559685	24.349536	124.8853685
-10.596193	37.359753	118.696335	-14.142405	21.364174	119.396591	35.839535	-7.598666	112.780441	39.072163	44.648254	115.913712	37.455849	18.524794	114.3470765	-65.740659	24.203554	124.4461055
-10.214766	36.194885	117.584648	-14.339486	21.204058	118.397522	35.142323	-7.813247	111.353577	38.647305	44.239536	114.596466	36.894814	18.2131445	112.9750215	-65.573786	24.1949715	123.8200225
-9.80325	35.092678	116.4963	-14.58237	21.153309	117.358734	34.520817	-8.010234	110.125648	38.242588	43.948486	113.47113	36.3817025	17.969126	111.798389	-65.5464425	24.337492	122.919079
-9.359859	34.033562	115.35704	-14.787454	21.136627	116.275177	33.939861	-8.156877	109.139595	37.882355	43.699024	112.465347	35.911108	17.7710735	110.802471	-65.486016	24.5021805	121.747883
-8.718109	32.913445	114.111076	-15.063739	21.135534	115.20475	33.476658	-8.304595	108.297325	37.580048	43.450642	111.518791	35.528353	17.5730235	109.908058	-65.655831	24.6980445	120.501442
-7.640616	31.306818	112.309219	-15.321777	21.073261	113.620483	32.939346	-8.649992	107.285202	37.182209	43.041412	110.162498	35.0607775	17.19571	108.72385	-65.7043315	24.950812	118.517116
-6.803338	30.221806	111.174652	-15.449658	21.019073	112.681602	32.614189	-8.921123	106.745445	36.968884	42.708775	109.06675	34.7915365	16.893826	107.9060975	-65.6908525	25.14432	117.4571065
-5.850056	29.228765	110.204758	-15.544127	20.938087	111.927628	32.250042	-9.198865	106.196335	36.723812	42.293842	107.992783	34.486927	16.5474885	107.094559	-65.575181	25.3286855	116.760697
-4.861038	28.253094	109.417	-15.646508	20.864042	111.370102	31.929838	-9.489582	105.813896	36.518585	41.905151	107.014259	34.2242115	16.2077845	106.4140775	-65.5172275	25.5202995	116.3261265
-3.671349	27.338541	108.729507	-15.701339	20.812647	110.914406	31.627357	-9.729782	105.558884	36.305378	41.54586	106.044388	33.9663675	15.908039	105.801636	-65.3690455	25.717255	116.027176
-2.468943	26.513412	108.087067	-15.795074	20.821066	110.503937	31.333668	-9.894902	105.289482	36.064072	41.218456	105.227531	33.69887	15.661777	105.2585065	-65.289018	25.980355	115.7493675
-1.154729	25.753922	107.491943	-15.887542	20.915401	110.093201	31.045181	-9.987182	105.088356	35.80159	40.97213	104.507423	33.4233855	15.492474	104.7978895	-65.1984695	26.338328	115.3885125
1.00048	24.908335	106.579422	-16.041079	21.159143	109.408928	30.662636	-9.864843	104.572388	35.417088	40.810585	103.573669	33.039862	15.472871	104.0730285	-65.12202	26.845415	114.7448275
2.554855	24.398628	105.985168	-16.138376	21.325653	108.864784	30.437529	-9.686336	104.108749	35.285721	40.838917	103.24501	32.861625	15.5762905	103.6768795	-65.138377	27.0750155	114.0526885
4.243908	24.016544	105.389168	-16.182554	21.444971	108.125641	30.287552	-9.442876	103.448654	35.33054	41.023247	103.420258	32.809046	15.7901855	103.434456	-65.174154	27.0997565	112.816826
5.973556	23.680508	104.84269	-16.258554	21.497902	107.11042	30.209278	-9.040829	102.564552	35.459099	41.393436	104.169037	32.8341885	16.1763035	103.3667945	-65.3512965	26.8195005	110.8540455
7.831346	23.422983	104.245171	-16.307934	21.734205	105.882141	30.217346	-8.488376	101.703644	35.605545	41.866169	105.129562	32.9114455	16.6888965	103.416603	-65.5273135	26.7795135	108.347679
9.708283	23.176262	103.812828	-16.301018	22.092421	104.564178	30.336739	-7.884532	101.176407	35.74725	42.442009	106.150902	33.0419945	17.2787385	103.6636545	-65.6440305	26.9061035	105.4647015
11.615649	22.92984	103.498878	-16.22917	22.546505	103.332993	30.60438	-7.256581	101.105202	36.208405	43.00975	107.029198	33.4063925	17.8765845	104.0672	-65.8647325	27.2164255	102.598786
14.449748	22.543121	103.621399	-15.86348	23.234665	102.057693	31.320938	-6.418976	101.910248	35.75473	43.943405	108.268654	33.537834	18.7622145	105.089451	-65.264794	27.7071155	99.025935
16.381475	22.107019	104.055618	-15.467945	23.549679	101.679825	31.858223	-6.118697	102.900185	35.939938	44.304359	108.856651	33.8990805	19.092831	105.878418	-64.8349705	28.006527	97.481232
18.183336	21.597254	104.747078	-15.072322	23.656298	101.372543	32.319633	-6.071465	104.194916	36.241364	44.368332	109.475037	34.2804985	19.1484335	106.8349765	-64.4251425	28.1641625	95.9101095
19.899483	21.030733	105.491676	-14.685556	23.557571	100.983536	32.73806	-6.086162	105.235245	36.526112	44.452282	110.35675	34.632086	19.18306	107.7959975	-64.003198	27.932082	94.1710745
21.526724	20.426176	106.104279	-14.279084	23.339167	100.609337	33.129772	-6.078518	105.978226	37.196587	44.341274	110.851372	35.1631795	19.131378	108.414799	-63.7213475	27.546956	92.803875
22.990059	19.793449	106.619682	-13.885981	23.154276	100.311592	33.60598	-6.038163	106.543472	36.998348	44.578995	111.498726	35.302164	19.270416	109.021099	-63.074126	27.038136	91.602085
24.337152	19.219557	106.979683	-13.491692	23.047331	100.178612	34.102299	-5.936107	106.973282	37.619316	44.555061	111.388954	35.8608075	19.309477	109.181118	-62.8441915	26.785185	91.176106
24.672724	18.48201	106.757484	-12.950031	22.930452	100.305	34.790363	-5.710219	107.388222	37.598248	44.920837	111.312889	36.1943055	19.605309	109.3505555	-62.0943675	26.255595	91.2594445
24.071405	18.26395	106.913445	-12.695389	22.88596	100.603226	35.163654	-5.566938	107.550362	38.216694	44.928722	110.998131	36.690174	19.680892	109.2742465	-62.080952	26.091028	91.9322055
23.670723	17.898634	106.829773	-12.491174	22.90337	101.05114	35.443363	-5.432316	107.682678	38.457672	45.048096	110.785568	36.9505175	19.80789	109.234123	-61.9328655	25.99885	92.868157
23.1134	17.489662	106.729973	-12.314879	22.928608	101.636078	35.668991	-5.316947	107.773445	38.30645	45.318771	110.71402	36.9877205	20.000912	109.2437325	-61.6174785	25.856304	94.0284235
22.436678	17.028921	106.806435	-12.167295	22.986969	102.32695	35.859211	-5.180005	107.911728	38.901875	45.266972	110.427536	37.380543	20.0434835	109.169632	-61.715133	25.9304545	95.484268
21.686958	16.618227	106.974426	-12.020116	23.106739	103.06057	36.026836	-5.023417	108.064941	39.093586	45.416878	110.509155	37.560211	20.1967305	109.287048	-61.600443	26.0167475	96.834092
20.821575	16.20467	107.136772	-11.897403	23.30134	103.774734	36.160736	-4.80318	108.222176	38.881809	45.778118	110.910522	37.5212725	20.487469	109.566349	-61.3160785	26.115211	97.983119
19.353819	15.506622	107.384506	-11.72708	23.70973	104.749466	36.329498	-4.423609	108.35556	39.572247	45.971462	111.064911	37.9508725	20.7739265	109.7102355	-61.4050325	26.6455335	99.7886965
18.340631	15.072043	107.500328	-11.644506	23.976103	105.296692	36.474575	-4.266052	108.284126	39.372047	46.288261	111.276329	37.923311	21.0111045	109.7802275	-61.212323	26.9411015	100.8131565
17.300222	14.597529	107.314766	-11.533646	24.190947	105.706726	36.658852	-4.224503	108.026443	39.639294	46.437908	111.014267	38.149073	21.1067025	109.520355	-61.216365	27.2751915	101.893097
16.21072	14.042065	106.964325	-11.358961	24.318098	105.923462	36.795059	-4.156972	107.546791	39.913456	46.584896	110.510422	38.3542575	21.213962	109.0286065	-61.0721795	27.422234	102.8183175
15.167093	13.467048	106.494461	-11.129473	24.393185	105.954185	36.984833	-4.109736	106.961906	40.220119	46.694309	109.759758	38.602476	21.2922865	108.360832	-60.861422	27.4940835	103.547538
14.134494	12.925347	105.872704	-10.836014	24.399935	105.817619	37.275555	-4.171406	106.32869	40.4757	46.743958	108.88723	38.8756275	21.286276	107.60796	-60.5476555	27.513594	104.027278
13.096896	12.29795	105.278	-10.45851	24.342049	105.533913	37.65189	-4.279779	105.573151	40.57682	46.67915	107.996941	39.114355	21.1996855	106.785046	-60.031375	27.4844125	104.28278
11.67676	11.420379	104.418434	-9.910641	24.307556	105.011795	38.194038	-4.43082	104.387009	40.778625	46.650768	106.596252	39.4863315	21.109974	105.4916305	-59.3076135	27.505138	104.5319595
10.788628	10.852417	103.719543	-9.520407	24.336168	104.65255	38.56163	-4.601956	103.647949	41.057644	46.735016	105.64257	39.809637	21.06653	104.6452595	-58.850451	27.605806	104.6598405
9.910378	10.282018	103.230682	-9.173004	24.436646	104.332909	38.774216	-4.79585	103.091141	41.30772	46.904732	104.705391	40.040968	21.054441	103.898266	-58.386976	27.818851	104.767552
9.040048	9.81753	102.779533	-8.900869	24.568705	104.000839	38.981964	-5.01223	102.592064	41.448513	47.039776	103.834702	40.2152385	21.013773	103.213383	-58.0169765	28.123637	104.788295
8.144629	9.287815	102.511047	-8.679468	24.726656	103.680885	39.142696	-5.280438	102.310387	41.481701	47.127182	103.013908	40.3121985	20.923372	102.6621475	-57.6711345	28.52994	104.6996225
7.317575	8.737499	102.378067	-8.556953	24.855715	103.303841	39.138443	-5.400326	102.267265	41.459709	47.194477	102.238487	40.299076	20.8970755	102.252876	-57.412982	28.8143545	104.354806
6.562585	8.347251	102.203476	-8.505698	24.986246	102.883423	39.116089	-5.487344	102.227806	41.382484	47.162716	101.54364	40.2492865	20.837686	101.885723	-57.2606825	29.134806	103.881123
5.532835	7.779202	101.641632	-8.563196	25.119682	102.121483	38.884033	-5.455912	102.014175	41.212048	46.984055	100.629166	40.0480405	20.7640715	101.3216705	-57.1744325	29.4752925	102.9212955
4.843716	7.336995	101.124512	-8.604212	25.156942	101.586388	38.624931	-5.38055	101.588585	41.19408	46.898304	100.15464	39.9095055	20.758877	100.8716125	-57.1179295	29.555007	102.3011635
4.203332	6.986321	100.59539	-8.606171	25.182163	101.072571	38.375095	-5.361012	101.08062	41.175556	46.802502	99.829369	39.7753255	20.720745	100.4549945	-56.9876675	29.643581	101.6901475
3.666167	6.66233	100.111809	-8.59691	25.208885	100.658096	38.177238	-5.293344	100.632187	41.206379	46.739864	99.572227	39.6918085	20.72326	100.102207	-56.8856285	29.69451	101.213985
3.159859	6.392354	99.725632	-8.537685	25.235483	100.26519	38.058456	-5.245663	100.292603	41.244152	46.6679	99.435654	39.651304	20.7111185	99.8641285	-56.726674	29.7598475	100.6662515
2.748416	6.155862	99.215515	-8.489532	25.256729	99.786469	38.063385	-5.243388	99.993629	41.260567	46.611935	99.377472	39.661976	20.6842735	99.6855505	-56.64104	29.8291845	99.8873875
2.328425	5.931263	98.527306	-8.409483	25.284573	99.166023	38.146954	-5.203465	99.625359	41.304073	46.643158	99.349945	39.7255135	20.7198465	99.487652	-56.5444795	29.8492995	98.844394
1.734794	5.524809	97.192787	-8.190441	25.40609	97.961792	38.359673	-5.004601	98.838203	41.440182	46.764938	99.284157	39.8999275	20.8801685	99.06118	-56.2808095	29.9320115	96.862404
1.430794	5.335907	96.219231	-7.975939	25.543446	97.13958	38.514099	-4.739646	98.269623	41.568829	46.955021	99.194855	40.041464	21.1076875	98.732239	-55.993342	29.9792045	95.546921
1.131554	5.11169	95.296669	-7.68936	25.759968	96.401855	38.840202	-4.5101	97.615593	41.747337	47.165497	99.044708	40.2937695	21.3276985	98.3301505	-55.6724895	30.1922375	94.4735595
0.79544	4.980307	94.498451	-7.357418	26.00489	95.767319	39.067371	-4.183975	97.079208	41.910118	47.39151	98.851395	40.4887445	21.6037675	97.9653015	-55.2035805	30.4060125	93.5693365
0.431185	4.877753	93.764938	-6.998113	26.260677	95.209679	39.34491	-3.862516	96.55291	42.129333	47.639702	98.564972	40.7371215	21.888593	97.558941	-54.7333475	30.632761	92.860417
-0.006664	4.692311	93.100182	-6.664506	26.516754	94.65168	39.601704	-3.582228	96.093056	42.370613	47.844051	98.108322	40.9861585	22.1309115	97.100689	-54.3151705	30.9025965	92.202671
-0.420687	4.462958	92.465614	-6.355627	26.702436	94.035789	39.845936	-3.34365	95.669586	42.620266	47.980576	97.534874	41.233101	22.318463	96.60223	-53.944355	31.086409	91.469348
-1.098393	4.044428	91.406227	-5.939803	26.853926	92.972282	40.106522	-3.120331	95.061737	42.837742	48.086327	96.581902	41.472132	22.482998	95.8218195	-53.351738	31.224854	90.1227445
-1.625655	3.830026	90.74247	-5.7279	26.828465	92.167053	40.196121	-3.115112	94.707962	42.944931	48.086998	95.890266	41.570526	22.485943	95.299114	-53.026326	31.170987	89.034992
-2.214368	3.59178	90.014198	-5.577771	26.725134	91.332207	40.235619	-3.154128	94.356606	43.018429	47.996681	95.195335	41.627024	22.4212765	94.7759705	-52.782566	31.0289915	87.8884435
-2.89932	3.28412	89.342529	-5.483732	26.560143	90.513664	40.271385	-3.261704	94.029587	43.061073	47.837574	94.427521	41.666229	22.287935	94.228554	-52.633693	30.832351	86.798774
-3.608333	2.925299	88.777878	-5.400636	26.35186	89.750549	40.25676	-3.39825	93.730225	43.090714	47.046638	93.761528	41.673737	21.824194	93.7458765	-52.475009	30.879526	85.7552215
-4.375959	2.592656	88.359245	-5.341045	26.131102	89.116325	40.18541	-3.580353	93.479469	43.122982	46.791016	92.898346	41.654196	21.6053315	93.1889075	-52.336286	30.6568725	85.0437425
-5.168558	2.342739	88.135185	-5.307678	25.911137	88.637009	40.180622	-3.835044	93.268982	43.124634	46.496773	92.007469	41.652628	21.3308645	92.6382255	-52.267984	30.4914095	84.6357925
-6.57979	2.078934	88.144775	-5.307755	25.546446	88.206772	39.9753	-4.312947	93.251732	43.079445	46.532543	90.589432	41.5273725	21.109798	91.920582	-52.1428825	29.983094	84.492962
-7.611244	1.906011	88.187302	-5.34979	25.259722	88.050224	39.767437	-4.677474	93.254265	43.046928	46.084	89.828545	41.4071825	20.703263	91.541405	-52.1067625	29.816181	84.559043
-8.670943	1.767	88.227173	-5.393647	24.94981	87.929306	39.560436	-5.005437	93.122704	42.99522	45.632492	89.168869	41.277828	20.3135275	91.1457865	-52.065122	29.5860925	84.7128255
-9.689222	1.669752	88.219139	-5.434076	24.675409	87.813606	39.38258	-5.311756	92.842323	42.936371	45.248463	88.596771	41.1594755	19.9683535	90.719547	-52.0276275	29.3824645	84.907665
-10.779781	1.708588	88.17717	-5.437111	24.464134	87.724312	39.24226	-5.523898	92.463821	42.722862	44.977993	88.135361	40.982561	19.7270475	90.299591	-51.856783	29.2012205	85.149033
-11.872726	1.811153	88.24543	-5.440825	24.271299	87.712204	39.124046	-5.708143	92.129639	42.476181	44.789036	87.700378	40.8001135	19.5404465	89.9150085	-51.6817635	29.0021515	85.5093995
-12.997953	1.969087	88.42569	-5.441777	24.14662	87.82428	38.974197	-5.944003	91.979492	43.259754	44.252792	86.863754	41.1169755	19.1543945	89.421623	-52.0005295	29.1388455	86.226937
-14.628257	2.339686	88.593903	-5.458634	23.970257	87.984947	38.683598	-6.425361	92.103149	42.678055	44.051861	86.822372	40.6808265	18.81325	89.4627605	-51.5980945	29.127264	86.5071335
-15.771847	2.686551	88.485321	-5.478407	23.849327	88.006645	38.42733	-6.774227	92.315498	43.336769	43.620331	86.315521	40.8820495	18.423052	89.3155095	-51.8388635	29.275602	86.6977805
-16.838139	3.075072	88.237663	-5.516016	23.777578	87.919411	38.279984	-7.036949	92.392014	42.704983	43.7481	86.650177	40.4924835	18.3555755	89.5210955	-51.5245155	29.1995805	86.3177265
-17.903227	3.512337	87.860329	-5.539987	23.770519	87.742218	38.090885	-7.128411	92.39312	43.299473	43.565052	86.323418	40.695179	18.2183205	89.358269	-51.775153	29.3227175	86.126167
-18.915234	4.000691	87.511787	-5.548718	23.86902	87.562248	37.964966	-7.000919	92.262573	42.598106	43.936367	86.761581	40.281536	18.467724	89.512077	-51.378972	29.270316	85.612419
-19.960955	4.597072	87.370522	-5.54121	24.007685	87.526253	37.7813	-6.678494	92.099037	42.552574	44.096165	86.739784	40.166937	18.7088355	89.4194105	-51.249357	29.3065345	85.6330955
-20.897957	5.015296	87.502708	-5.577484	24.131924	87.674599	37.529427	-6.330024	91.959656	43.168213	43.920826	86.236946	40.34882	18.795401	89.098301	-51.503788	29.468447	86.250897
-22.830402	6.341577	88.271667	-5.749569	24.200382	88.084923	37.155487	-6.145391	91.83532	42.416607	43.897095	86.218056	39.786047	18.875852	89.026688	-51.285185	29.524912	87.143158
-23.983307	7.063257	88.745369	-5.978706	24.083693	88.317421	36.843056	-6.335473	91.833984	42.882145	43.328434	85.41082	39.8626005	18.4964805	88.622402	-51.8200125	29.6709055	88.01244
-25.191042	7.875151	89.147804	-6.292412	23.945044	88.489479	36.43388	-6.552375	91.764717	42.597221	42.973202	84.916473	39.5155505	18.2104135	88.340595	-52.1003745	29.6796745	88.638363
-26.371363	8.762962	89.549324	-6.670762	23.779253	88.636726	35.975872	-6.721651	91.538353	41.586399	42.904568	84.786781	38.7811355	18.0914585	88.162567	-52.1226595	29.4670475	89.110885
-27.547523	9.666036	90.006348	-7.076837	23.669544	88.810715	35.460129	-6.891228	91.251274	41.744785	42.450897	83.888504	38.602457	17.7798345	87.569889	-52.756131	29.5592535	90.051541
-28.73807	10.700233	90.336082	-7.526863	23.579226	88.974541	34.933887	-7.081089	90.964729	41.254555	42.221272	83.318031	38.094221	17.5700915	87.14138	-53.147947	29.5883605	90.807702
-29.913559	11.813361	90.630066	-8.041143	23.479595	89.086441	34.396561	-7.228202	90.646912	40.68375	42.029099	82.824722	37.5401555	17.4004485	86.735817	-53.6224415	29.5587415	91.437065
-31.589148	13.538681	91.031395	-8.952921	23.325928	89.302017	33.837444	-7.55915	89.774689	39.696606	41.875031	82.219917	36.767025	17.1579405	85.997303	-54.672867	29.4939155	92.606731
-32.609673	14.828293	91.29068	-9.584236	23.296673	89.509804	32.941566	-7.413148	89.452766	39.05109	41.955139	82.079033	35.996328	17.2709955	85.7658995	-55.1648	29.3223505	93.2537085
-33.622284	16.220932	91.674164	-10.272099	23.27092	89.756035	32.315258	-7.388896	88.979057	37.820087	42.395844	82.455826	35.0676725	17.503474	85.7174415	-55.6118705	29.038366	93.7946285
-34.528427	17.60458	91.920547	-10.928556	23.246433	90.050186	31.675842	-7.335551	88.565826	37.282734	42.639572	82.621803	34.479288	17.6520105	85.5938145	-56.3364	28.8408555	94.5065575
-35.388908	19.019804	92.132004	-11.542738	23.237116	90.309151	31.101858	-7.244669	88.169487	36.801483	42.977314	82.98082	33.9516705	17.8663225	85.5751535	-57.0371465	28.6079095	95.0431485
-36.187088	20.435081	92.32724	-12.109282	23.193312	90.569756	30.658039	-7.061455	87.77478	36.406418	43.40213	83.596237	33.5322285	18.1703375	85.6855085	-57.7507925	28.2162865	95.4540035
-36.862755	21.871462	92.566437	-12.55699	23.246088	90.857162	30.292835	-6.742214	87.385727	36.096401	43.952553	84.483139	33.194618	18.6051695	85.934433	-58.308598	27.8870065	95.779891
-37.655846	24.086027	93.443146	-13.019154	23.462408	91.576561	29.963091	-6.152753	86.91848	36.349697	44.510147	85.854599	33.156394	19.178697	86.3865395	-59.194702	27.746119	96.7665825
-38.048588	25.563854	94.162971	-13.203451	23.629976	92.250053	29.805916	-5.770056	86.862335	35.666779	45.054123	87.532089	32.7363475	19.6420335	87.197212	-59.1432495	27.6179185	97.302894
-38.348656	27.044743	94.9496	-13.345732	23.735052	92.941872	29.676338	-5.503373	86.967194	35.587601	45.181118	88.784622	32.6319695	19.8388725	87.875908	-59.3234335	27.6312315	98.007836
-38.576099	28.514513	95.715103	-13.508363	23.815424	93.572304	29.546038	-5.330303	87.171654	35.966591	44.94706	89.723511	32.7563145	19.8083785	88.4475825	-59.7730405	27.8224695	98.6970255
-38.728889	29.88644	96.402748	-13.715044	23.831026	94.18808	29.375639	-5.238393	87.436203	35.697678	44.794212	91.037277	32.5366585	19.7779095	89.23674	-59.9667465	27.8841425	99.13942
-38.816391	31.193081	97.14621	-13.936482	23.879259	94.815987	29.144447	-5.188681	87.735031	35.541679	44.649715	92.189491	32.343063	19.730517	89.962261	-60.216027	28.028001	99.669713
-38.838634	32.450554	97.819061	-14.24637	23.835201	95.39621	29.134708	-5.452277	87.964882	35.395683	44.481178	93.243744	32.2651955	19.5144505	90.604313	-60.7579355	28.1559515	100.188107
-38.798626	34.139881	98.77523	-14.797007	23.740314	96.281067	28.272718	-5.584945	88.984184	35.187073	44.148453	94.556854	31.7298955	19.281754	91.770519	-61.3239095	28.198874	100.791615
-38.695721	35.205563	99.403656	-15.209201	23.589546	96.862206	27.92762	-5.962226	89.624664	34.424782	44.042633	95.60878	31.176201	19.0402035	92.616722	-61.594603	28.1388885	101.10769
-38.518417	36.182453	99.969742	-15.634208	23.369249	97.428368	27.573904	-6.463631	90.358398	34.071392	43.679176	96.323456	30.822648	18.6077725	93.340927	-62.091064	28.1307255	101.515809
-38.324017	37.044907	100.422752	-16.081951	23.090952	97.952118	27.252832	-7.152413	91.203049	34.033848	43.116131	96.829216	30.64334	17.981859	94.0161325	-62.807242	28.200045	101.8881035
-38.095314	37.810345	100.818336	-16.484154	22.734718	98.478386	26.978699	-7.99904	92.151184	33.927197	42.465599	97.325493	30.452948	17.2332795	94.7383385	-63.421256	28.2361565	102.2184335
-37.717674	38.499508	101.212776	-16.866203	22.277958	98.990135	26.798475	-8.901973	93.068954	33.785328	41.78809	97.798004	30.2919015	16.4430585	95.433479	-64.0243075	28.1128575	102.546791
-37.336529	39.16526	101.597748	-17.154051	21.732706	99.508492	26.706278	-9.765172	93.929634	33.618279	41.132725	98.22937	30.1622785	15.6837765	96.079502	-64.4703805	27.7816355	102.937482
-36.625488	39.959766	102.03595	-17.475204	20.972309	100.14566	26.707649	-10.942423	94.967445	33.419209	40.270683	98.850174	30.063429	14.66413	96.9088095	-65.013837	27.280488	103.3825105
-36.073269	40.480015	102.26619	-17.633224	20.523825	100.465477	26.734301	-11.525895	95.46756	33.392574	39.888908	99.312424	30.0634375	14.1815065	97.389992	-65.3298855	26.8661435	103.540962
-35.483097	41.024704	102.47374	-17.772345	20.143143	100.740265	26.764185	-11.967379	95.844093	33.405857	39.603184	99.856606	30.085021	13.8179025	97.8503495	-65.629711	26.4683835	103.6301805
-34.801666	41.48716	102.701797	-17.910551	19.788843	101.03923	26.805042	-12.237262	96.08886	33.486324	39.355423	100.517464	30.145683	13.5590805	98.303162	-65.966785	26.0186055	103.775298
-34.126793	41.909119	103.015602	-18.076218	19.464354	101.370834	26.798042	-12.415655	96.298424	33.565872	39.140053	101.254402	30.181957	13.362199	98.776413	-66.334393	25.566509	103.965255
-33.376556	42.337326	103.485962	-18.221838	19.198952	101.752281	26.760036	-12.590893	96.452255	33.632965	38.97406	101.982544	30.1965005	13.1915835	99.2173995	-66.6401765	25.2063205	104.2871625
-32.613556	42.760475	104.025589	-18.374458	18.940481	102.009415	26.679464	-12.699759	96.572037	33.655449	38.339718	102.790192	30.1674565	12.8199795	99.6811145	-66.9163725	25.0609825	104.3377155
-31.415485	43.259666	104.793259	-18.665937	18.682543	102.376488	26.625172	-12.718688	96.422981	33.661034	38.838261	103.777527	30.143103	13.0597865	100.100254	-67.474977	24.3052995	104.652722
-30.743879	43.597805	105.274734	-18.840425	18.668312	102.579269	26.553885	-12.612046	96.255775	33.641197	38.864761	104.289482	30.097541	13.1263575	100.2726285	-67.778391	24.2102665	104.8859095
-29.668844	43.911942	105.457619	-19.031986	18.690924	102.747818	26.43762	-12.438663	96.213913	33.55254	38.901211	104.637672	29.99508	13.231274	100.4257925	-68.059052	24.150574	105.0698435
-28.931105	44.227451	105.791451	-19.154999	18.736658	102.890762	26.339769	-12.221399	96.227684	33.40242	38.931252	104.972778	29.8710945	13.3549265	100.600231	-68.1810925	24.1183895	105.181293
-27.795856	44.310699	105.90284	-19.255407	18.750751	103.074158	26.267857	-12.050183	96.320961	33.298588	38.922661	105.314461	29.7832225	13.436239	100.817711	-68.2940365	24.065263	105.330605
-26.935598	44.423912	106.21241	-19.345921	18.679344	103.315186	26.235735	-12.075729	96.497437	33.263298	38.920811	105.723572	29.7495165	13.422541	101.1105045	-68.4413585	23.936147	105.5198675
-25.684807	44.397617	106.354889	-19.397058	18.543146	103.53466	26.237154	-12.187485	96.735008	33.290447	38.343998	106.195427	29.7638005	13.0782565	101.4652175	-68.5579165	24.0080355	105.6041025
-24.108284	44.227581	106.690178	-19.465792	18.309832	103.854218	26.350159	-12.438256	97.164856	33.316032	38.150673	106.774925	29.8330955	12.8562085	101.9698905	-68.7646795	23.7634555	105.7385455
-22.982056	44.02647	106.768921	-19.487684	18.102764	104.022598	26.523119	-12.651168	97.425858	33.344734	38.02689	107.085777	29.9339265	12.687861	102.2558175	-68.9092945	23.517667	105.7893785
-21.718088	43.748615	106.804634	-19.468079	17.942085	104.138741	26.702562	-12.872541	97.680382	33.364441	37.896736	107.325066	30.0335015	12.5120975	102.502724	-68.9696595	23.3720725	105.774758
-20.473288	43.424629	106.786285	-19.44079	17.827969	104.215469	26.86174	-12.957926	97.893913	33.363022	38.411064	107.449509	30.112381	12.726569	102.671711	-68.993961	22.929369	105.759227
-19.239496	43.04118	106.673668	-19.424776	17.726255	104.197083	26.980219	-12.994721	97.959641	33.287506	38.406498	107.578728	30.1338625	12.7058885	102.7691845	-68.9834145	22.7466215	105.6249815
-17.937513	42.600559	106.519844	-19.395086	17.631235	104.033569	27.098629	-12.95629	97.913635	33.246307	38.460762	107.753227	30.172468	12.752236	102.833431	-68.96264	22.510234	105.233707
-16.60187	42.091473	106.359566	-19.387392	17.565172	103.750183	27.146662	-12.811849	97.763657	33.236687	38.53022	107.937363	30.1916745	12.8591855	102.85051	-68.9664585	22.2711585	104.649856
-14.571428	41.243534	105.891357	-19.343298	17.525415	103.256927	27.117657	-12.363641	97.336914	33.215069	38.60825	108.024124	30.166363	13.1223045	102.680519	-68.852959	21.9285255	103.833335
-13.148801	40.53474	105.574821	-19.286839	17.634779	103.011383	27.036741	-12.077076	97.105507	33.210316	38.682331	107.935188	30.1235285	13.3026275	102.5203475	-68.6972065	21.9669305	103.5024185
-11.695115	39.787357	105.244156	-19.191391	17.758867	102.838913	26.971806	-11.829569	96.931541	33.241375	38.780758	107.799423	30.1065905	13.4755945	102.365482	-68.4893725	22.0421395	103.312344
-10.227919	39.012558	104.931427	-19.065681	17.878172	102.75544	26.884624	-11.578119	96.830544	33.305595	38.931744	107.637718	30.0951095	13.6768125	102.234131	-68.2264715	22.0795315	103.276749
-8.69803	38.1021	104.625793	-18.955383	17.991581	102.697739	26.882589	-11.420248	96.841972	33.342709	39.07695	107.464256	30.112649	13.828351	102.153114	-68.023415	22.154811	103.242364
-7.177656	37.143349	104.277763	-18.896997	18.108875	102.724197	26.925732	-11.333417	97.055229	33.365219	39.183441	107.282463	30.1454755	13.925012	102.168846	-67.9394695	22.292738	103.279548
-5.61189	36.11187	103.896439	-18.855051	18.218245	102.721062	26.938242	-11.269032	97.539047	33.370495	39.314713	107.091347	30.1543685	14.0228405	102.315197	-67.8644705	22.4136495	103.126927
-3.334124	34.471619	103.420341	-18.962824	18.401354	102.793274	27.086649	-11.295252	98.933586	33.13166	39.718227	107.264709	30.1091545	14.2114875	103.0991475	-68.0348025	22.5912205	102.4874005
-1.803691	33.243904	103.396263	-19.136093	18.551325	102.959404	27.283119	-11.281425	100.362274	32.949879	39.866425	107.392212	30.116499	14.2925	103.877243	-68.388685	22.81015	102.041565
-0.312418	32.100307	103.603951	-19.40061	18.700483	103.207077	27.602472	-11.274217	102.19194	32.672035	40.313431	108.097374	30.1372535	14.519607	105.144657	-68.9384735	22.881359	101.269497
1.164496	30.852566	104.185272	-19.769012	18.876738	103.471085	28.017971	-11.30356	104.346207	32.423466	40.85994	109.295868	30.2207185	14.77819	106.8210375	-69.7587425	22.975286	100.1211325
2.590547	29.708941	104.983162	-20.125183	19.006084	103.669914	28.394285	-11.287628	106.667625	32.216335	41.44508	110.690102	30.30531	15.078726	108.6788635	-70.555676	22.933442	98.6609645
3.907432	28.53009	106.030914	-20.445017	19.137249	103.774178	28.739897	-11.143131	108.831635	32.103294	41.996357	112.17691	30.4215955	15.426613	110.5042725	-71.3116295	22.847885	97.0440835
5.214444	27.425739	107.093224	-20.613728	19.207308	103.8936	29.099337	-10.933225	110.68692	32.060509	42.527954	113.509712	30.579923	15.7973645	112.098316	-71.807379	22.6172515	95.688884
7.054808	25.933865	108.631981	-20.489775	19.304104	104.219482	29.706964	-10.651873	112.946304	32.189663	43.150162	114.9888	30.9483135	16.2491445	113.967552	-71.9278635	22.3590635	94.471412
8.216568	24.958923	109.542908	-20.269901	19.387064	104.553856	30.198505	-10.445386	114.1605	32.466087	43.527859	115.646088	31.332296	16.5412365	114.903294	-71.872098	22.2328915	94.204418
9.279538	24.116234	110.439873	-19.98373	19.451485	104.923485	30.713999	-10.274314	115.152763	32.825058	43.895451	116.222595	31.7695285	16.8105685	115.687679	-71.7369885	22.0924015	94.159291
10.201628	23.32955	111.244286	-19.693752	19.49848	105.363907	31.29353	-10.124916	115.985397	33.146461	44.242554	116.779076	32.2199955	17.058819	116.3822365	-71.6074995	21.938141	94.3455775
10.993694	22.671665	112.005188	-19.447855	19.540943	105.855881	31.934044	-9.946842	116.599632	33.370571	44.547367	117.318359	32.6523075	17.3002625	116.9589955	-71.5480175	21.7816235	94.7527665
11.677034	21.972006	112.688103	-19.188236	19.587477	106.41407	32.562508	-9.723836	117.043724	33.569111	44.777172	117.806664	33.0658095	17.526668	117.425194	-71.4422815	21.648286	95.402946
12.184155	21.49688	113.355194	-18.929256	19.705538	107.044708	33.223553	-9.49717	117.277611	33.789135	45.079128	118.279434	33.506344	17.790979	117.7785225	-71.364856	21.620097	96.3108935
12.750038	20.845669	114.056381	-18.515631	20.041088	107.946762	34.11293	-9.036867	117.40419	34.211044	45.615833	118.868172	34.161987	18.289483	118.136181	-71.193249	21.792693	97.757343
13.006917	20.508619	114.436653	-18.255558	20.37973	108.445992	34.593842	-8.676415	117.482803	34.474709	46.053608	119.179131	34.5342755	18.6885965	118.330967	-71.0453915	22.0708635	98.561017
13.118914	20.218414	114.699684	-18.007807	20.752989	108.830879	34.998806	-8.256355	117.560555	34.7169	46.5131	119.436333	34.857853	19.1283725	118.498444	-70.873467	22.3776055	99.163314
13.083374	20.028116	114.896774	-17.792223	21.146969	109.098518	35.375259	-7.779744	117.622482	34.905598	47.006248	119.661919	35.1404285	19.613252	118.6422005	-70.7248745	22.680686	99.5548355
12.945977	19.867294	115.014435	-17.573633	21.548639	109.298637	35.749813	-7.259525	117.700211	35.028515	47.59446	119.809113	35.389164	20.1674675	118.754662	-70.53643	22.9298105	99.842612
12.694012	19.775175	115.02874	-17.389696	21.978443	109.483131	36.170208	-6.613346	117.71035	35.128609	48.309601	119.874893	35.6494085	20.8481275	118.7926215	-70.4288005	23.1087585	100.1736405
12.370871	19.73634	115.00087	-17.168081	22.500534	109.691277	36.717068	-5.928621	117.659256	35.084171	49.04245	119.877747	35.9006195	21.5569145	118.7685015	-70.2367815	23.4441535	100.6140525
11.67261	19.749025	114.828705	-16.858868	23.50901	110.064247	37.56786	-4.630989	117.482338	34.87196	50.312042	119.717339	36.21991	22.8405265	118.5998385	-69.937646	24.1774935	101.5286555
11.063807	19.895468	114.722023	-16.695227	24.329727	110.370461	38.081215	-3.617074	117.20575	34.703655	51.147289	119.665207	36.392435	23.7651075	118.4354785	-69.782889	24.8943465	102.3054435
10.362021	20.004663	114.571671	-16.500654	25.231556	110.733269	38.584103	-2.605423	116.94548	34.488007	52.109001	119.491913	36.536055	24.751789	118.2186965	-69.537363	25.711323	103.2478415
9.543361	20.161089	114.415611	-16.294058	26.223465	111.109032	39.025394	-1.456441	116.674446	34.294495	53.134201	119.180122	36.6599445	25.83888	117.927284	-69.2480605	26.60805	104.29078
8.698843	20.344858	114.297531	-16.084368	27.221474	111.51223	39.48436	-0.18831	116.335526	34.530018	53.996952	118.590965	37.007189	26.904321	117.4632455	-69.175925	27.538627	105.5612145
7.746109	20.571339	114.141464	-15.851161	28.222233	111.852623	39.981422	0.937102	116.103157	33.906719	55.224068	118.167007	36.9440705	28.080585	117.135082	-68.6463925	28.363881	106.570164
6.710821	20.695217	113.931534	-15.615591	29.147594	112.080025	40.501549	2.017146	115.838707	33.64994	56.204117	117.709602	37.0757445	29.1106315	116.7741545	-68.3069265	29.1845565	107.3858955
5.136072	20.896357	113.478088	-15.241437	30.271828	112.216698	41.118427	3.511216	115.045212	33.631279	57.067162	116.944138	37.374853	30.289189	115.994675	-67.857727	30.254467	108.438721
4.018279	20.894211	112.967361	-15.013316	30.869221	112.166748	41.405441	4.077336	114.462448	33.087826	57.772167	116.90741	37.2466335	30.9247515	115.684929	-67.2732655	30.8136905	108.648567
2.870186	20.87063	112.425468	-14.76948	31.347202	112.030136	41.468269	4.500472	113.67878	33.14045	58.149719	116.84507	37.3043595	31.3250955	115.261925	-66.8433195	31.3693085	108.798347
1.676489	20.815882	111.703766	-14.553142	31.735012	111.821831	41.367706	4.897768	112.730049	33.323536	58.401688	116.858963	37.345621	31.649728	114.794506	-66.451905	31.820296	108.849156
0.442994	20.628397	110.922562	-14.375056	32.095093	111.56485	41.131447	5.188015	111.729874	33.574482	58.584076	116.832695	37.3529645	31.8860455	114.2812845	-66.1030765	32.3041405	108.8484155
-0.835739	20.432037	110.310951	-14.23303	32.433182	111.336052	40.841454	5.430901	110.738335	33.847569	58.748913	116.675293	37.3445115	32.089907	113.706814	-65.8105715	32.776457	108.96529
-2.104782	20.162806	109.815346	-14.145261	32.797104	111.157097	40.551189	5.717351	109.929573	34.085354	58.884674	116.347504	37.3182715	32.3010125	113.1385385	-65.6087935	33.2931955	109.1756555
-4.067157	19.517189	109.419823	-14.009399	33.273228	110.946671	40.166931	6.021397	109.422806	34.274094	59.025909	115.581177	37.2205125	32.523653	112.5019915	-65.2393105	34.022803	109.3913505
-5.355202	19.019964	109.3358	-13.947628	33.522511	110.848938	40.004375	6.084576	109.28978	34.324299	58.997864	114.985634	37.164337	32.54122	112.137707	-65.059593	34.503802	109.560169
-6.635035	18.375069	109.31089	-13.876602	33.720184	110.754822	39.865913	6.029545	109.226944	34.370636	58.963509	114.42498	37.1182745	32.496527	111.825962	-64.8714785	34.943841	109.683682
-7.889535	17.718437	109.091736	-13.812475	33.923817	110.593056	39.701393	5.909362	109.164215	34.475075	58.873592	113.95578	37.088234	32.391477	111.5599975	-64.713184	35.456157	109.6261145
-9.103329	17.037743	108.89547	-13.736185	34.132011	110.433594	39.534988	5.890125	108.982643	34.630322	58.751022	113.579346	37.082655	32.3205735	111.2809945	-64.555025	35.9434485	109.5861935
-10.315362	16.24481	108.753548	-13.65264	34.267971	110.303894	39.406281	5.839505	108.870338	34.821793	58.691223	113.227722	37.114037	32.265364	111.04903	-64.419317	36.270578	109.558758
-11.495452	15.458612	108.7239	-13.569324	34.322414	110.198685	39.360229	5.822247	108.884956	34.984814	58.63924	112.85144	37.1725215	32.2307435	110.868198	-64.3111695	36.4140845	109.529172
-13.19041	14.090744	108.899513	-13.418977	34.191914	110.002838	39.585106	5.624227	109.274803	34.950497	58.332169	112.065018	37.2678015	31.978198	110.6699105	-64.1057555	36.40563	109.3357655
-14.356777	13.094532	108.958374	-13.342756	33.949314	109.787354	39.761227	5.438937	109.607445	35.271	57.934849	111.35434	37.5161135	31.686893	110.4808925	-64.2016255	36.211735	109.0938155
-15.432435	12.146972	108.953621	-13.253985	33.712402	109.514786	39.845581	5.219049	109.763763	35.225948	57.635349	110.827103	37.5357645	31.427199	110.295433	-64.0437345	35.997605	108.734139
-16.5203	11.189481	108.831764	-13.188134	33.572803	109.175682	39.825314	4.984915	109.758965	35.293877	57.325329	110.08493	37.5595955	31.155122	109.9219475	-63.9358635	35.990484	108.4294165
-17.636585	10.224032	108.69651	-13.088942	33.409424	108.796181	39.730133	4.758421	109.624306	35.377991	57.016449	109.226265	37.554062	30.887435	109.4252855	-63.731946	35.931413	108.1670765
-18.617901	9.298495	108.637527	-12.935777	33.15136	108.445946	39.73159	4.354139	109.286667	35.462509	56.620007	108.247665	37.5970495	30.487073	108.767166	-63.4686035	35.815647	108.124726
-19.584032	8.356103	108.696815	-12.709663	32.692078	108.095016	39.830212	3.757902	109.027061	35.634705	55.985142	106.958473	37.7324585	29.871522	107.992767	-63.1517845	35.512634	108.197265
-20.990648	6.759928	109.017776	-12.24306	31.525463	107.564484	39.807636	2.9367	108.581795	35.951855	54.749084	104.880226	37.8797455	28.842892	106.7310105	-62.3658655	34.208034	108.3979575
-21.838438	5.810147	109.39933	-11.89465	30.480999	107.214668	39.836414	2.021561	108.260193	36.153584	53.668411	103.46447	37.994999	27.844986	105.8623315	-61.784299	33.117012	108.5670045
-22.5769	4.823786	109.854416	-11.55691	29.305094	106.930878	39.748596	1.051234	108.020996	35.926594	52.517311	102.29808	37.837595	26.7842725	105.159538	-60.951415	31.8259155	108.702218
-23.160131	3.665173	110.166183	-11.315856	28.088961	106.648865	39.553463	-0.10187	107.893929	36.14579	51.064606	100.965248	37.8496265	25.481368	104.4295885	-60.4813385	30.696554	108.8681415
-24.215906	3.092966	110.626328	-11.13913	26.914696	106.351456	39.232758	-1.30378	107.891869	36.332413	49.660343	99.859634	37.7825855	24.1782815	103.8757515	-60.0608455	29.6511105	108.8271605
-24.984552	2.442899	110.661743	-11.077526	25.852949	105.973907	38.860851	-2.433357	107.776222	36.47784	48.283371	98.992821	37.6693455	22.925007	103.3845215	-59.8243975	28.780891	108.5632925
-25.742006	1.863283	110.20253	-11.100618	24.972204	105.459282	38.429649	-3.486808	107.55352	36.607658	46.526241	98.628929	37.5186535	21.5197165	103.0912245	-59.7198895	28.4246915	107.8273395
-26.808929	1.33236	108.875298	-11.303891	24.084656	104.550705	37.655006	-4.646856	106.801918	36.76392	45.987289	98.486397	37.209463	20.6702165	102.6441575	-59.817245	27.4990955	106.4572525
-27.540163	1.175099	107.768951	-11.485146	23.765682	103.966179	37.104885	-5.218013	106.021225	36.99292	45.599316	98.70668	37.0489025	20.1906515	102.3639525	-60.0191945	27.3407125	105.5684055
-28.200827	1.222028	106.719246	-11.646312	23.581799	103.467766	36.551304	-5.618762	105.248703	37.185654	45.359566	99.10936	36.868479	19.870402	102.1790315	-60.161103	27.293196	104.7565005
-28.780354	1.417464	105.926178	-11.753202	23.597258	103.136185	36.088127	-5.865535	104.532028	37.348545	45.203156	99.462601	36.718336	19.6688105	101.9973145	-60.22474	27.5257055	104.2750555
-29.333582	1.75971	105.402946	-11.805066	23.649321	102.910973	35.759369	-6.111769	104.060638	37.550468	45.020061	99.65522	36.6549185	19.454146	101.857929	-60.2650505	27.844496	103.964017
-29.795084	2.188127	105.056763	-11.824593	23.701141	102.711617	35.470467	-6.327161	103.871666	37.703011	44.841774	99.769646	36.586739	19.2573065	101.820656	-60.235925	28.1449755	103.602578
-30.238232	2.651722	104.861412	-11.838894	23.649727	102.492813	35.261841	-6.593625	103.817917	37.850815	44.677303	99.700569	36.556328	19.041839	101.759243	-60.234116	28.257615	103.226383
-30.798929	3.427468	104.609909	-11.878463	23.408762	102.155235	35.032696	-7.068924	103.908409	37.955006	44.274265	99.321548	36.493851	18.6026705	101.6149785	-60.250777	28.2148535	102.6954915
-31.103123	3.982437	104.335175	-11.910014	23.16901	101.874779	34.967606	-7.435274	104.059555	37.978889	43.897453	99.036972	36.4732475	18.2310895	101.5482635	-60.2932755	28.1069305	102.2012945
-31.436554	4.644678	103.832695	-11.978729	22.908291	101.539696	34.853737	-7.775951	104.232338	38.021175	43.570015	98.879135	36.437456	17.897032	101.5557365	-60.394914	27.91955	101.5236555
-31.765594	5.431585	103.171539	-12.048743	22.703423	101.163521	34.692337	-8.055843	104.183945	38.069889	43.289398	98.857849	36.381113	17.6167775	101.520897	-60.478599	27.7900685	100.806145
-32.047729	6.320048	102.323769	-12.099573	22.534027	100.69294	34.497475	-8.255198	103.949417	38.12064	43.136787	98.965492	36.3090575	17.4407945	101.4574545	-60.5082035	27.6272595	99.9284255
-32.332764	7.214897	101.344337	-12.148445	22.480467	100.186287	34.308086	-8.34797	103.548004	38.189457	43.111195	99.074623	36.2487715	17.3816125	101.3113135	-60.5456615	27.5793215	99.0612605
-32.590618	8.302547	100.383255	-12.182353	22.5455	99.654984	34.158012	-8.34281	103.023132	38.23904	43.155659	99.200073	36.198526	17.4064245	101.1116025	-60.563232	27.6845755	98.1983655
-32.969273	10.16686	99.028107	-12.203611	22.761543	98.940041	34.010357	-8.21898	102.118896	38.412724	43.285866	99.438873	36.2115405	17.533443	100.7788845	-60.6187625	27.989643	97.1011975
-33.248478	11.527139	98.427483	-12.144475	22.963213	98.610985	33.906971	-8.0987	101.535164	38.533638	43.429981	99.556496	36.2203045	17.6656405	100.54583	-60.5092545	28.2607855	96.67614
-33.480469	12.910024	98.082016	-12.067181	23.137096	98.449715	33.847328	-8.022811	101.015495	38.670021	43.465229	99.629227	36.2586745	17.721209	100.322361	-60.3930365	28.552983	96.577069
-33.762466	14.355839	97.610176	-12.009117	23.252796	98.31086	33.798454	-8.040032	100.603546	38.729919	43.474552	99.762657	36.2641865	17.71726	100.1831015	-60.2824205	28.788332	96.4386185
-34.064816	15.861288	97.111137	-11.941281	23.331993	98.045303	33.779682	-8.023864	100.102325	38.737106	43.524967	100.015213	36.258394	17.7505515	100.058769	-60.140956	28.9134345	96.031837
-34.386234	17.301077	96.28022	-11.909589	23.405451	97.642159	33.829437	-7.918736	99.322144	38.795177	43.760578	100.313187	36.312307	17.920921	99.8176655	-60.131485	28.889981	95.4666525
-34.674801	18.808825	95.502106	-11.806074	23.565336	97.187027	33.970669	-7.710653	98.274422	38.917728	44.17046	100.489494	36.4441985	18.2299035	99.381958	-60.0563465	28.9007685	94.992096
-35.197327	21.149012	95.415649	-11.47764	24.039503	96.900192	34.178692	-7.142954	96.705383	38.995037	44.763287	100.118256	36.5868645	18.8101665	98.4118195	-59.5421445	29.2688395	95.3885645
-35.625328	22.631542	96.185776	-11.211316	24.39262	97.169739	34.232635	-6.854982	95.995995	39.015087	44.944969	99.458473	36.623861	19.0449935	97.727234	-59.046493	29.7402465	96.612244
-35.98737	24.094852	97.519142	-10.982241	24.601278	97.862556	34.197472	-6.717891	95.692497	39.003601	44.936615	98.753494	36.6005365	19.109362	97.2229955	-58.5650185	30.093194	98.5021165
-36.434246	25.498434	99.245033	-10.862183	24.621685	98.860481	34.063179	-6.873438	95.791016	38.883232	44.742809	98.198563	36.4732055	18.9346855	96.9947895	-58.1975715	30.3086845	100.7261725
-36.861069	26.779673	100.886963	-10.832769	24.429283	99.925529	33.80719	-7.203814	96.151649	38.719948	44.323219	97.872551	36.263569	18.5597025	97.0121	-57.929107	30.2988635	102.838958
-37.231693	28.062105	102.31192	-10.908386	24.091949	100.895187	33.492947	-7.578863	96.500061	38.5415	43.876652	97.730087	36.0172235	18.1488945	97.115074	-57.8339955	30.0350035	104.6753
-37.56464	29.324528	103.575043	-10.972009	23.782286	101.705193	33.152393	-7.84717	96.689453	38.348202	43.501598	97.713455	35.7502975	17.827214	97.201454	-57.6943155	29.737358	106.208932
-37.939453	31.238361	105.082306	-11.11366	23.525099	102.708984	32.718079	-7.918223	96.711754	38.079826	43.30468	97.875061	35.3989525	17.6932285	97.2934075	-57.6262725	29.3569695	108.1245605
-38.126862	32.640949	105.770615	-11.202348	23.565792	103.166977	32.563854	-7.787642	96.676765	37.958656	43.452282	98.204544	35.261255	17.83232	97.4406545	-57.665951	29.299264	108.8932995
-38.233894	34.035416	106.247643	-11.304332	23.741701	103.448799	32.493515	-7.470811	96.541557	37.913792	43.738091	98.647934	35.2036535	18.13364	97.5947455	-57.8123175	29.349762	109.3028525
-38.294762	35.437401	106.568489	-11.371686	23.999283	103.669975	32.455753	-7.064471	96.358833	37.885384	44.159405	99.073067	35.1705685	18.547467	97.71595	-57.9139405	29.451099	109.624
-38.214943	36.89286	106.92662	-11.427915	24.283115	103.880188	32.456665	-6.64398	96.171982	37.832932	44.575657	99.432907	35.1447985	18.9658385	97.8024445	-58.0006285	29.6003915	109.9579315
-38.074013	38.302185	107.243088	-11.47655	24.575052	104.008995	32.440964	-6.240849	95.948967	37.753368	44.974594	99.812317	35.097166	19.3668725	97.880642	-58.050266	29.7832315	110.137348
-37.760296	39.65736	107.50518	-11.508378	24.805349	104.081009	32.435261	-5.786162	95.605766	37.739189	45.350544	100.181541	35.087225	19.782191	97.8936535	-58.103981	29.828507	110.2683645
-37.212543	41.65033	107.755913	-11.538755	25.139513	104.075981	32.436234	-5.102228	95.069138	37.70134	45.964371	100.635437	35.068787	20.4310715	97.8522875	-58.146297	29.8479545	110.2996745
-36.680637	42.91087	107.958115	-11.527717	25.379757	104.060661	32.488472	-4.640334	94.778847	37.65535	46.323963	100.830223	35.071911	20.8418145	97.804535	-58.127345	29.9176995	110.316787
-36.08395	44.122841	108.085182	-11.527251	25.602861	104.044136	32.544373	-4.256443	94.567429	37.632324	46.674862	101.036392	35.0883485	21.2092095	97.8019105	-58.1428505	29.9965125	110.2863615
-35.364853	45.272732	108.139404	-11.531654	25.793003	104.037796	32.597427	-3.975099	94.468636	37.67186	46.971939	101.201164	35.1346435	21.49842	97.8349	-58.1979515	30.087586	110.240692
-34.652477	46.418396	108.152649	-11.567019	25.925097	103.991524	32.697304	-3.785129	94.405403	37.70298	47.151695	101.407181	35.200142	21.683283	97.906292	-58.33418	30.166911	110.076756
-33.762299	47.42025	108.046089	-11.618845	26.036512	103.890976	32.77113	-3.628356	94.436188	37.745777	47.31488	101.667992	35.2584535	21.843262	98.05209	-58.4961435	30.229762	109.729862
-32.815491	48.440155	107.954613	-11.644118	26.11965	103.843567	32.853718	-3.497993	94.497414	37.810852	47.413643	101.968399	35.332285	21.957825	98.2329065	-58.620521	30.281475	109.4542275
-31.438026	49.847076	107.991898	-11.67912	26.275877	103.767082	33.020287	-3.3441	94.689674	37.874474	47.61396	102.536919	35.4473805	22.13493	98.6132965	-58.8056205	30.416824	108.9208675
-30.241266	50.611752	107.92643	-11.673827	26.431379	103.768524	33.141232	-3.162612	94.811157	37.982552	47.778465	103.012024	35.561892	22.3079265	98.9115905	-58.909546	30.5548315	108.6254575
-28.809696	51.345325	107.784363	-11.687336	26.603968	103.772987	33.304672	-2.957541	95.021614	38.119846	47.998142	103.633675	35.712259	22.5203005	99.3276445	-59.086931	30.6876355	108.2183295
-27.733091	52.12986	107.961723	-11.675207	26.797222	103.886818	33.478584	-2.785058	95.337753	38.332825	48.224781	104.316544	35.9057045	22.7198615	99.8271485	-59.2561185	30.8745825	107.9464875
-26.2155	52.656597	108.009209	-11.660567	26.950359	104.114388	33.719795	-2.686133	95.98719	38.585789	48.4491	105.199066	36.152792	22.8814835	100.593128	-59.473926	31.0192345	107.635648
-24.68642	53.220783	108.211281	-11.670589	27.130943	104.503777	34.106274	-2.666203	96.961578	38.903439	48.677021	106.371643	36.5048565	23.005409	101.6666105	-59.8460345	31.256477	107.3409435
-23.196796	53.67709	108.568039	-11.699954	27.336729	104.982224	34.620693	-2.662946	98.167618	39.253551	48.939972	107.809364	36.937122	23.138513	102.988491	-60.33703	31.534945	106.975957
-20.981012	54.233177	109.098984	-11.751651	27.593782	105.693771	35.47464	-2.682122	100.300026	39.848591	49.352303	110.414818	37.6616155	23.3350905	105.357422	-61.1649175	31.8524735	106.03012
-19.574076	54.562073	109.57798	-11.809071	27.805853	106.140495	36.115631	-2.62516	101.691544	40.260956	49.630497	112.264931	38.1882935	23.5026685	106.9782375	-61.8064355	32.1090375	105.3027525
-18.063623	54.650055	109.998642	-11.813246	28.066095	106.598213	36.75333	-2.445964	102.895103	40.577869	49.947548	113.948044	38.6655995	23.750792	108.4215735	-62.2920915	32.381398	104.7748525
-16.507849	54.77948	110.498596	-11.753292	28.366693	107.21241	37.431015	-2.214729	103.967575	40.791821	50.333775	115.179489	39.111418	24.059523	109.573532	-62.618002	32.673863	104.851288
-15.015099	54.819233	110.95433	-11.561929	28.684448	107.933807	38.071896	-1.90652	104.979828	40.899921	50.787903	115.807808	39.4859085	24.4406915	110.393818	-62.6097665	32.9282045	105.473796
-13.53463	54.798843	111.12381	-11.379155	28.965899	108.630608	38.610901	-1.490171	105.986259	40.975845	51.209259	116.068336	39.793373	24.859544	111.0272975	-62.551683	33.072254	106.2339185
-11.988196	54.699951	111.244057	-11.204522	29.114098	109.287537	39.009148	-1.182808	107.062485	41.101025	51.52037	116.151794	40.0550865	25.168781	111.6071395	-62.4641305	33.059415	106.9679345
-9.85012	54.341835	111.319122	-10.992267	29.060829	110.145554	39.443027	-1.083177	108.552917	41.262211	51.720768	116.059616	40.352619	25.3187955	112.3062665	-62.337153	32.8028625	107.9848415
-8.424923	53.996391	111.307861	-10.905173	28.897938	110.584381	39.528404	-1.086326	109.457848	41.387672	51.734924	115.944496	40.458038	25.324299	112.701172	-62.268384	32.471577	108.46759
-7.076088	53.663082	111.306938	-10.86226	28.686625	110.888062	39.699993	-1.343575	110.00972	41.481037	51.671909	115.780685	40.590515	25.164167	112.8952025	-62.315035	32.209083	108.8809215
-5.758367	53.338997	111.238457	-10.845274	28.504297	111.048653	39.759193	-1.494708	110.473808	41.485989	51.572781	115.682312	40.622591	25.0390365	113.07806	-62.313139	31.9695575	109.019246
-4.491982	52.992458	111.115601	-10.887713	28.351366	111.109604	39.776012	-1.629205	110.775032	41.476635	51.523052	115.583481	40.6263235	24.9469235	113.1792565	-62.4017495	31.7558085	109.0399515
-3.233707	52.747322	110.993347	-10.960098	28.261322	111.132263	39.700508	-1.724189	110.999695	41.398621	51.491035	115.420654	40.5495645	24.883423	113.2101745	-62.4697605	31.639221	109.0543515
-2.022835	52.504349	110.836586	-11.020245	28.244701	111.141144	39.576797	-1.770257	111.096725	41.314049	51.441753	115.146591	40.445423	24.835748	113.121658	-62.485913	31.653654	109.16063
-0.224684	52.170223	110.609306	-11.12641	28.244686	111.083534	39.341606	-1.855732	111.144661	41.199295	51.319557	114.767838	40.2704505	24.7319125	112.9562495	-62.5232705	31.7574595	109.2108185
0.921223	52.069336	110.679199	-11.194387	28.231531	111.028839	39.146862	-1.832095	111.029724	41.141129	51.240837	114.72403	40.1439955	24.704371	112.876877	-62.5327695	31.758691	109.180801
2.043538	51.9571	110.95047	-11.262483	28.245861	110.929558	39.002903	-1.871079	110.790894	41.115143	51.196903	115.027771	40.059023	24.662912	112.9093325	-62.583989	31.82881	108.9497835
3.113075	51.887215	111.45179	-11.326847	28.232336	110.804092	38.821976	-1.885415	110.333321	41.153465	51.153236	115.572571	39.9877205	24.6339105	112.952946	-62.6414145	31.8307615	108.655238
4.170256	51.81628	112.142899	-11.40279	28.288427	110.680046	38.603729	-1.792796	109.710037	41.260216	51.190758	116.365219	39.9319725	24.698981	113.037628	-62.7375525	31.877873	108.322464
5.176927	51.803463	113.06868	-11.489413	28.493458	110.581146	38.406784	-1.484649	109.082367	41.343899	51.329643	117.485664	39.8753415	24.922497	113.2840155	-62.8541675	32.064419	107.8782765
6.12519	51.776314	114.000999	-11.602401	28.817453	110.644211	38.232632	-0.997427	108.619514	41.475109	51.59766	118.61483	39.8538705	25.3001165	113.617172	-63.0586725	32.3347895	107.67125
7.469	51.715477	115.325119	-11.812009	29.6001	111.097694	38.163563	-0.251121	108.577393	41.416405	52.271057	120.305634	39.789984	26.009968	114.4415135	-63.414002	33.190232	107.7538745
8.348538	51.556026	116.169678	-11.954156	30.101112	111.520264	38.1712	0.199372	108.864273	41.973476	52.50737	121.104492	40.072338	26.353371	114.9843825	-63.98065	33.848853	108.0561455
9.172276	51.24955	116.881653	-12.11225	30.455589	111.962524	38.116489	0.560852	109.370255	41.954868	52.815266	121.975349	40.0356785	26.688059	115.672802	-64.2601785	34.223119	108.252246
9.925303	50.888096	117.511681	-12.261967	30.726061	112.327698	38.039501	0.811207	109.976913	41.94878	53.026104	122.744659	39.9941405	26.9186555	116.360786	-64.5180745	34.5334665	108.29461
10.759456	50.31609	117.927536	-12.395975	30.872778	112.667587	38.01807	0.87621	110.535446	41.965919	53.213905	123.405014	39.9919945	27.0450575	116.97023	-64.7839445	34.7004985	108.364944
11.435561	49.703308	118.398048	-12.505539	30.985725	113.020668	38.065182	0.764795	111.174713	41.969345	53.279388	123.963295	40.0172635	27.0220915	117.569004	-65.0283415	34.9493585	108.472332
12.066598	48.933609	118.820908	-12.594978	31.081161	113.467941	38.17123	0.535133	111.84816	42.032223	53.292751	124.505936	40.1017265	26.913942	118.177048	-65.2916825	35.24838	108.758834
12.9262	47.691174	119.529953	-12.732259	31.251446	114.259407	38.290535	0.377837	113.002373	42.176712	53.285282	125.355186	40.2336235	26.8315595	119.1787795	-65.6981415	35.6713325	109.3400345
13.840365	46.453457	119.899498	-12.833571	31.357786	114.887489	38.436096	0.180789	113.947845	42.292923	53.260231	125.940445	40.3645095	26.72051	119.944145	-66.0316515	35.995062	109.830833
14.276497	45.31356	120.42009	-12.932446	31.466541	115.576828	38.61721	-0.080539	115.072571	42.423389	53.228275	126.58371	40.5202995	26.573868	120.8281405	-66.3851915	36.359214	110.3255155
14.673765	44.085217	121.092773	-13.036028	31.478182	116.304955	38.805447	-0.370021	116.410255	42.559795	53.101772	127.295624	40.682621	26.3658755	121.8529395	-66.754677	36.5904885	110.7569705
14.907108	42.713604	121.878014	-13.163143	31.399792	117.049072	38.993088	-0.682188	117.900421	42.693119	52.956493	128.081894	40.8431035	26.1371525	122.9911575	-67.1693895	36.6624315	111.1069865
15.021088	41.236897	122.784683	-13.25052	31.194576	117.788086	39.169544	-1.043708	119.557205	42.822086	52.732735	128.977341	40.995815	25.8445135	124.267273	-67.496855	36.5446385	111.308899
15.078923	39.702461	123.849487	-13.383016	30.902151	118.600021	39.33131	-1.461005	121.205902	42.523273	52.526497	130.093689	40.9272915	25.532746	125.6497955	-67.6933235	36.271556	111.5502465
15.018424	37.307209	125.423309	-13.541592	30.443489	119.930984	39.482445	-2.15583	123.522163	43.108456	52.024967	131.376297	41.2954505	24.9345685	127.44923	-68.3786345	35.9524095	112.412738
14.795819	35.69722	126.38826	-13.184001	30.036741	120.665741	39.425323	-2.392544	124.886414	42.805862	51.87394	132.287613	41.1155925	24.740698	128.5870135	-67.4835945	35.332784	112.7444685
14.455576	34.133293	127.263382	-13.236252	29.924765	121.627655	39.270828	-2.493338	126.125099	43.385548	51.575756	132.731003	41.328188	24.541209	129.428051	-67.800692	35.308321	113.827259
14.23226	32.601028	127.992607	-13.270346	29.94627	122.537636	39.161175	-2.626523	127.260269	43.137775	51.679749	133.383255	41.149475	24.526613	130.321762	-67.690167	35.365927	114.75351
13.213743	31.156414	128.819641	-13.240383	29.972538	123.297211	39.102276	-2.692903	128.283218	43.308086	51.630177	133.692108	41.205181	24.468637	130.987663	-67.685947	35.476439	115.606759
12.972055	29.548206	129.086197	-13.194859	30.035067	123.930481	39.240891	-2.794512	129.018448	43.832119	51.52541	133.607956	41.536505	24.365449	131.313202	-67.926223	35.704685	116.54776
12.230769	28.073803	129.290955	-13.213587	30.099854	124.31295	39.231949	-2.625735	129.456177	43.515629	51.759384	133.617706	41.373789	24.5668245	131.5369415	-67.800963	35.6328835	117.0889585
11.157357	25.986103	128.737503	-13.00069	30.313286	124.383354	39.432068	-2.289974	129.110245	43.941788	51.691067	132.424835	41.686928	24.7005465	130.76754	-67.688308	35.9260255	117.999168
9.940462	24.735254	127.952591	-12.851995	30.481594	123.990425	39.620728	-2.013961	128.087036	43.830063	51.815563	131.170792	41.7253955	24.900801	129.628914	-67.4293855	36.062387	118.351936
9.418067	23.242119	126.331314	-12.913765	30.773634	123.359634	39.611073	-1.661197	126.578186	43.662277	52.062916	129.655014	41.636675	25.2008595	128.1166	-67.464205	36.3464085	118.602668
8.250818	22.047832	124.644745	-12.388902	30.726147	122.170052	39.744881	-1.227318	124.725868	43.335487	52.32618	127.766975	41.540184	25.549431	126.2464215	-66.317988	35.902863	118.0936825
7.310919	20.708725	122.600151	-12.53092	31.064724	121.055016	39.595623	-0.537443	122.391853	42.915428	52.487637	125.604591	41.2555255	25.975097	123.998222	-66.3173655	36.154351	118.11181
6.314365	19.462725	120.500305	-12.381195	31.171492	119.596817	39.440147	-0.288211	120.067917	42.402328	52.628242	123.304031	40.9212375	26.1700155	121.685974	-65.6836275	36.1729685	117.50766
5.28084	18.179474	118.299957	-12.287421	31.275105	118.088547	39.056221	0.051266	117.792557	41.798626	52.840511	121.055878	40.4274235	26.4458885	119.4242175	-65.0022655	36.1043215	116.7528765
3.713573	16.263176	115.658272	-12.233496	31.393353	116.080734	38.518391	0.312979	114.663101	40.439724	52.74371	117.788673	39.4790575	26.5283445	116.225887	-63.9460495	36.2583615	115.935581
2.679368	14.978086	114.406982	-12.191971	31.448975	114.893166	38.227379	0.35713	113.307465	39.912918	52.828133	115.635979	39.0701485	26.5926315	114.471722	-63.4540905	36.3053185	115.31461
1.717004	13.718754	113.337173	-12.146511	31.410221	113.625465	38.043297	0.37064	112.281815	39.406483	52.966797	113.750305	38.72489	26.6687185	113.01606	-63.017912	36.1517235	114.23487
0.83397	12.438723	112.205795	-12.111149	31.191275	112.081703	38.094593	0.184435	111.625793	38.97541	52.804482	111.994492	38.5350015	26.4944585	111.8101425	-62.7572995	35.8880915	112.3532635
-0.026514	11.106147	110.750618	-12.096563	30.793753	110.121834	38.187618	-0.067935	110.987679	38.577713	52.675266	110.549454	38.3826655	26.3036655	110.7685665	-62.5757915	35.2838405	109.4751015
-0.924018	9.835456	109.181992	-12.1664	30.29265	108.082176	38.110092	-0.305482	110.138893	38.244904	52.387695	109.078995	38.177498	26.0411065	109.608944	-62.510298	34.5441935	106.555408
-1.789122	8.522455	107.850876	-12.238197	29.67569	106.321487	37.894753	-0.872924	109.195923	38.031929	51.893467	107.305489	37.963341	25.5102715	108.250706	-62.439735	33.8411085	104.392268
-3.044572	6.764195	106.457916	-12.22592	28.684643	104.195274	37.370705	-1.82715	108.127472	37.651299	50.811821	104.380157	37.511002	24.4923355	106.2538145	-61.962842	32.8769505	102.1367335
-3.871188	5.651243	105.627548	-12.233889	27.994177	102.973366	37.058247	-2.511536	107.557144	37.419415	49.653183	102.617989	37.238831	23.5708235	105.0875665	-61.706609	32.4175305	100.8591655
-4.700805	4.628223	104.754425	-12.205677	27.263206	101.892212	36.786835	-3.226576	106.935394	37.350868	48.734482	101.237953	37.0688515	22.753953	104.0866735	-61.4802055	31.772459	99.6977505
-5.521846	3.736879	103.7742	-12.186348	26.572624	100.819946	36.529144	-3.836402	106.063103	37.412178	48.012672	100.185036	36.970661	22.088135	103.1240695	-61.343357	31.057113	98.5158225
-6.275792	2.914776	102.676102	-12.127805	25.9391	99.848564	36.266186	-4.443846	105.071953	37.55608	47.334652	99.312157	36.911133	21.445403	102.192055	-61.166743	30.432797	97.505073
-7.038414	2.217818	101.645134	-12.029554	25.401657	98.993675	36.040924	-5.033163	104.098595	37.78698	46.663158	98.443642	36.913952	20.8149975	101.2711185	-60.97306	29.9883165	96.7162315
-7.790623	1.657745	100.754379	-11.848444	25.014528	98.279724	35.859409	-5.522916	103.167091	37.918884	46.083557	97.720703	36.8891465	20.2803205	100.443897	-60.5860345	29.7487355	96.115551
-8.965595	1.11476	99.686462	-11.554932	24.647345	97.357086	35.750977	-6.095757	102.185036	38.260815	44.760418	96.697037	37.005896	19.3323305	99.4410365	-60.11576	29.9623595	95.2731355
-9.724072	0.859109	98.772522	-11.318703	24.46051	96.681358	35.76236	-6.433238	101.64032	38.498707	44.327354	96.082893	37.1305335	18.947058	98.8616065	-59.7679395	29.973962	94.5011095
-10.410369	0.632086	97.511414	-11.038626	24.235287	95.885414	35.822998	-6.761952	100.829681	38.650452	44.043205	95.79747	37.236725	18.6406265	98.3135755	-59.313977	29.8299475	93.4572525
-11.089292	0.47139	95.974609	-10.741347	24.037666	95.00219	35.930138	-6.9033	99.631371	38.927055	44.017876	95.737823	37.4285965	18.557288	97.684597	-58.9112905	29.518044	92.319783
-11.78228	0.339955	94.480225	-10.415021	23.965605	94.121643	36.063828	-6.838878	98.321274	39.263115	44.267273	95.787727	37.6634715	18.7141975	97.0545005	-58.4935135	29.2170125	91.1887855
-12.515714	0.343491	93.262794	-10.095258	24.00058	93.381973	36.246391	-6.642646	97.253014	39.502766	44.490208	95.813164	37.8745785	18.923781	96.533089	-58.0650945	29.077379	90.230857
-13.267058	0.355377	92.471046	-9.80831	24.099543	92.865189	36.484524	-6.480546	96.624908	39.688065	44.611454	95.623978	38.0862945	19.065454	96.124443	-57.7029145	29.133632	89.605935
-14.476888	0.277076	91.879898	-9.409458	24.088379	92.322571	36.790173	-6.48105	96.347939	39.813908	45.004864	94.864273	38.3020405	19.261907	95.606106	-57.1209565	28.914851	89.039036
-15.382264	0.205923	91.720284	-9.183519	23.894323	92.025703	36.884407	-6.673417	96.347755	39.829845	44.696533	94.424408	38.357126	19.011558	95.3860815	-56.724164	28.777088	88.6653245
-16.31555	0.071774	91.677391	-9.031452	23.537483	91.794029	36.892326	-7.043214	96.36161	39.91119	44.287766	93.958374	38.401758	18.622276	95.159992	-56.464662	28.45269	88.428066
-17.296425	-0.037696	91.889748	-8.950467	23.065292	91.701195	36.809834	-7.535303	96.406937	40.052803	43.753738	93.484856	38.4313185	18.1092175	94.9458965	-56.3322525	28.0213665	88.4564935
-18.298357	-0.169943	92.267296	-8.928158	22.568876	91.771606	36.623253	-8.083455	96.590187	40.216419	43.105934	92.941887	38.419836	17.5112395	94.766037	-56.276152	27.6265125	88.777175
-19.494398	-0.224879	92.754837	-8.988978	22.012177	91.921677	36.425365	-8.68584	96.879639	40.239548	42.385891	92.390511	38.3324565	16.8500255	94.635075	-56.3104125	27.1743285	89.208279
-20.620146	-0.264533	93.126831	-9.088818	21.475819	92.074188	36.24313	-9.246786	97.102898	40.082905	41.686935	91.945122	38.1630175	16.2200745	94.52401	-56.3406535	26.7315635	89.624366
-22.37571	-0.150227	93.534378	-9.252779	20.725683	92.272987	35.969597	-9.914121	97.176323	39.82172	40.215206	91.590927	37.8956585	15.1505425	94.383625	-56.4012165	26.3008235	90.162349
-23.546495	-0.00789	93.691338	-9.404578	20.268158	92.403122	35.782509	-10.325954	97.102074	39.381531	40.258495	91.366318	37.58202	14.9662705	94.234196	-56.391176	25.5700455	90.572048
-24.555134	0.006604	93.894653	-9.54722	19.83934	92.592064	35.540993	-10.724406	97.051613	39.243637	39.596394	91.055443	37.392315	14.435994	94.053528	-56.486755	25.242686	91.1306
-25.88158	0.714753	94.215187	-9.735391	19.460381	92.851669	35.26149	-11.149277	97.082703	38.970119	39.1082	91.064186	37.1158045	13.9794615	94.0734445	-56.5865865	24.9413005	91.6298935
-27.037617	1.225082	94.498596	-9.907247	19.173622	93.191925	34.993599	-11.589025	97.218689	38.763912	38.696243	91.181969	36.8787555	13.553609	94.200329	-56.6932495	24.793635	92.183521
-28.209162	1.871741	94.845566	-10.09484	18.897421	93.516205	34.74292	-11.975961	97.373322	38.61499	38.312744	91.327553	36.678955	13.1683915	94.3504375	-56.868635	24.6264505	92.6819725
-29.380983	2.54931	95.147346	-10.277423	18.617872	93.819649	34.527023	-12.293866	97.530479	38.453384	38.004608	91.481743	36.4902035	12.855371	94.506111	-57.0450495	24.380373	93.133187
-31.075993	3.775491	95.728256	-10.4554	18.327028	94.368637	34.306698	-12.735149	97.740479	38.291771	37.595421	91.672272	36.2992345	12.430136	94.7063755	-57.2100345	24.22392	94.0308985
-32.188553	4.72381	96.292076	-10.537323	18.175877	94.791885	34.223629	-13.009456	97.933777	38.211632	37.330681	91.728241	36.2176305	12.1606125	94.831009	-57.2922765	24.1911415	94.752761
-33.309883	5.744085	96.846382	-10.613688	18.044033	95.251968	34.145012	-13.25891	98.165092	38.088345	37.059177	91.737572	36.1166785	11.9001335	94.951332	-57.3440545	24.1879325	95.552604
-34.334866	6.886599	97.325531	-10.693455	17.917423	95.718292	34.032867	-13.452649	98.320129	37.98642	36.745083	91.754089	36.0096435	11.646217	95.037109	-57.3965535	24.188629	96.399475
-35.405029	8.146746	97.803566	-10.805721	17.82394	96.178146	33.9202	-13.574444	98.298096	37.75021	36.586971	91.802696	35.835205	11.5062635	95.050396	-57.446647	24.1416165	97.305896
-36.458084	9.476922	98.353554	-10.97196	17.800995	96.679306	33.765354	-13.53869	97.977371	37.483006	36.589104	91.898293	35.62418	11.525207	94.937832	-57.5681	24.076783	98.42078
-37.367195	10.997504	99.302742	-11.19103	17.89395	97.385406	33.463703	-13.347481	97.455063	37.222607	36.774506	91.894447	35.343155	11.7135125	94.674755	-57.725215	24.0743875	100.096057
-38.743557	13.576436	101.99424	-11.60489	18.302612	99.210747	32.789612	-12.710744	96.496681	36.355419	37.370422	91.979874	34.5725155	12.329839	94.2382775	-57.7822955	24.275385	104.1832165
-39.419441	15.45425	104.514061	-11.955519	18.745712	100.86554	32.211349	-12.124928	95.827835	35.591652	38.039211	92.180763	33.9015005	12.9571415	94.004299	-57.8125385	24.5342825	107.726781
-40.116863	17.394497	106.964127	-12.289973	19.240894	102.499306	31.622374	-11.326287	95.209518	34.805939	38.870178	92.581543	33.2141565	13.7719455	93.8955305	-57.7941025	24.7098425	111.1030815
-40.682766	19.319342	108.64122	-12.590033	19.732689	103.605736	31.144068	-10.432327	94.58519	34.124474	39.854221	93.205521	32.634271	14.710947	93.8953555	-57.814337	24.754431	113.3161165
-41.194366	21.277908	109.323547	-12.787153	20.218052	103.956261	30.965641	-9.510432	93.814919	33.784412	40.820724	93.924431	32.3750265	15.655146	93.869675	-57.9493325	24.780958	114.042847
-41.649845	23.16872	109.452293	-12.874248	20.673742	103.918167	30.978813	-8.598687	93.026733	33.754074	41.636009	94.629974	32.3664435	16.518661	93.8283535	-58.1149395	24.828823	114.0079805
-41.902164	25.0599	109.469666	-12.820287	21.103863	103.893341	31.055832	-7.825274	92.351723	33.95562	41.778709	95.468941	32.505726	16.9767175	93.910332	-58.1463	25.2310085	113.87635
-41.961231	27.75683	109.642479	-12.660778	21.620914	103.9114	31.280571	-6.94127	91.740288	34.263565	43.137066	96.495125	32.772068	18.097898	94.1177065	-58.093624	25.14393	113.7050935
-41.878246	29.527781	109.519089	-12.554646	21.83526	103.808083	31.476185	-6.529616	91.53772	34.571045	43.487537	97.244629	33.023615	18.4789605	94.3911745	-58.132907	25.1915595	113.2249915
-41.595474	31.220562	109.288834	-12.491173	21.965776	103.652977	31.651581	-6.337958	91.558189	34.876892	43.66441	97.890915	33.2642365	18.663226	94.724552	-58.2465825	25.268326	112.581402
-41.250603	32.757805	109.081116	-12.529016	21.997307	103.591118	31.768858	-6.386524	91.819786	35.078171	43.672607	98.441017	33.4235145	18.6430415	95.1304015	-58.4815465	25.3515725	112.0518345
-40.802231	34.208332	109.140457	-12.615551	21.894281	103.754974	31.769539	-6.583797	92.264977	35.14695	43.517109	98.948288	33.4582445	18.466656	95.6066325	-58.6893465	25.321906	111.9033155
-40.150459	35.517841	109.425484	-12.725824	21.702866	104.077187	31.733074	-6.816649	92.772049	35.146019	43.291439	99.510223	33.4395465	18.237395	96.141136	-58.8911945	25.168337	112.013238
-39.361382	36.779697	109.780312	-12.839466	21.504011	104.489182	31.642099	-7.089394	93.288445	35.172325	43.098328	100.089333	33.407212	18.004467	96.688889	-59.086144	25.003555	112.289475
-38.045723	38.516293	110.562393	-13.013406	21.303625	105.241623	31.509995	-7.467361	94.073715	35.248775	42.822765	101.039276	33.379385	17.677702	97.5564955	-59.406197	24.929548	112.9267505
-36.94014	39.626377	111.049858	-13.011949	21.251099	105.769264	31.546164	-7.635556	94.538376	35.358532	42.704807	101.711906	33.452348	17.5346255	98.125141	-59.476246	24.9675725	113.413387
-35.769714	40.67107	111.46228	-12.969786	21.229736	106.155731	31.647509	-7.661095	94.903374	35.55751	42.67495	102.441071	33.6025095	17.5069275	98.6722225	-59.5420815	24.9525445	113.6392395
-34.481312	41.674553	111.628151	-12.926976	21.3088	106.439415	31.88344	-7.667111	95.30555	35.810143	42.755226	103.225342	33.8467915	17.5440575	99.265446	-59.7007435	25.0735425	113.613384
-33.089108	42.672504	111.614372	-12.855342	21.434687	106.614777	32.19397	-7.636942	95.737534	36.489914	42.764999	103.862572	34.341942	17.5640285	99.800053	-60.052626	25.3053455	113.429501
-31.67522	43.587822	111.43029	-12.817581	21.629105	106.748436	32.503429	-7.569239	96.475861	36.713512	42.93409	104.745064	34.6084705	17.6824255	100.6104625	-60.2436325	25.5757845	112.8864095
-30.215204	44.45649	111.109962	-12.859175	21.792545	106.86145	33.006245	-7.689962	97.448982	36.905384	43.116833	105.792107	34.9558145	17.7134355	101.6205445	-60.6741645	25.8716545	112.1023555
-27.874395	45.604099	110.396782	-13.025926	21.8876	106.883331	33.945381	-7.952205	99.341194	37.186832	43.434898	107.892944	35.5661065	17.7413465	103.617069	-61.6179585	26.0338535	110.149593
-26.437941	46.342731	109.748306	-13.20353	21.959288	106.709221	34.646862	-8.144123	100.738754	37.495731	43.659969	109.661209	36.0712965	17.757923	105.1999815	-62.4783565	26.160653	108.2184605
-24.739336	46.938507	109.091034	-13.380062	22.077803	106.497467	35.298542	-8.191726	102.067566	37.880745	43.955021	111.521278	36.5896435	17.8816475	106.794422	-63.3497675	26.2739585	106.200512
-23.232653	47.521591	108.707367	-13.49482	22.321281	106.471016	35.898315	-8.15723	103.465149	38.254971	44.202496	113.149086	37.076643	18.022633	108.3071175	-64.066283	26.619929	104.6349145
-21.607485	48.056625	108.587173	-13.568804	22.559551	106.816551	36.41333	-8.15503	105.053589	38.59338	44.384346	114.395996	37.503355	18.114658	109.7247925	-64.640963	27.004444	103.9083095
-19.991476	48.514034	108.711029	-13.567122	22.709074	107.410133	36.815842	-8.163075	106.794777	38.886658	44.526184	115.483795	37.85125	18.1815545	111.139286	-64.985494	27.2365935	103.68098
-18.478304	48.802052	108.974442	-13.59499	22.666212	108.080444	37.111893	-8.224145	108.556488	38.800667	44.754002	116.815277	37.95628	18.2649285	112.6858825	-65.14626	27.0674955	103.4750055
-16.470121	49.216602	109.684357	-13.767104	22.469379	109.095802	37.387196	-8.394315	110.78421	39.216232	44.800694	118.577042	38.301714	18.2031895	114.680626	-65.835922	26.7355685	103.510978
-15.262553	49.475559	110.442528	-13.841894	22.308283	109.903511	37.380402	-8.483798	111.985435	39.471073	44.75753	119.62384	38.4257375	18.136866	115.8046375	-66.1095255	26.4797	104.0023845
-14.156246	49.657734	111.414825	-13.905522	22.152351	110.810211	37.325256	-8.664797	112.986816	39.748959	44.689137	120.58699	38.5371075	18.01217	116.786903	-66.3481515	26.292532	104.833519
-13.194924	49.90712	112.566986	-13.936372	22.024818	111.755547	37.247517	-8.881853	113.789658	39.99567	44.617844	121.66526	38.6215935	17.8679955	117.727459	-66.4943375	26.1816405	105.783635
-12.318599	50.151718	113.879456	-13.951048	22.010336	112.684586	37.163765	-9.026281	114.348831	40.388107	44.587471	122.812531	38.775936	17.780595	118.580681	-66.678032	26.240077	106.788491
-11.53052	50.358837	115.232155	-13.962309	22.076195	113.579964	37.088448	-9.12067	114.754036	41.167225	44.354511	123.805809	39.1278365	17.6169205	119.2799225	-67.0524545	26.5354695	107.8800055
-10.849612	50.542725	116.585457	-13.940555	22.22913	114.453735	37.038479	-9.15927	115.022087	41.539776	44.293297	124.917374	39.2891275	17.5670135	119.9697305	-67.1702375	26.8912465	108.9377395
-9.6058	50.576347	118.395676	-13.859836	22.58847	115.736946	37.008053	-9.085918	115.231445	42.096016	44.233055	126.351463	39.5520345	17.5735685	120.791454	-67.2717065	27.6033715	110.682438
-9.105667	50.688892	119.63018	-13.756455	22.857237	116.548836	37.018921	-8.972607	115.273788	42.47831	44.276207	127.131294	39.7486155	17.6518	121.202541	-67.2615255	28.062674	111.895131
-8.676367	50.740208	120.69619	-13.680736	23.180441	117.296005	37.064327	-8.822981	115.242386	42.835243	44.403522	127.736626	39.949785	17.7902705	121.489506	-67.311257	28.5706115	113.102504
-8.326538	50.739815	121.486977	-13.583623	23.49646	117.908463	37.049259	-8.598972	115.15876	43.111546	44.557976	128.13591	40.0804025	17.979502	121.647335	-67.2476485	29.013418	114.169591
-8.018123	50.713928	121.976624	-13.497787	23.833435	118.341782	37.03582	-8.343579	115.114128	43.272816	44.760891	128.293884	40.154318	18.208656	121.704006	-67.149892	29.458214	114.979558
-7.724435	50.60664	122.192192	-13.453004	24.127125	118.665253	36.956917	-8.044641	114.982903	43.275719	45.015881	128.188675	40.116318	18.48562	121.585789	-67.022326	29.76863	115.744717
-7.523412	50.401733	122.253975	-13.392314	24.415653	118.895256	36.886368	-7.73857	114.79628	43.235207	45.287365	127.881088	40.0607875	18.7743975	121.338684	-66.8454155	30.0569085	116.451828
-7.220615	49.904041	122.08165	-13.285383	24.690559	119.153107	36.809944	-7.401206	114.529106	43.078381	45.537018	127.181686	39.9441625	19.067906	120.855396	-66.5149285	30.313212	117.450818
-6.967578	49.443264	121.796593	-13.229877	24.838621	119.325294	36.736153	-7.228296	114.421913	42.965042	45.753033	126.565422	39.8505975	19.2623685	120.4936675	-66.3103515	30.4148735	118.1569205
-6.817317	48.940624	121.485115	-13.227198	25.023308	119.418335	36.626503	-7.091811	114.440063	42.778454	45.997292	125.818802	39.7024785	19.4527405	120.1294325	-66.1568745	30.5938755	118.7072375
-7.084178	48.502285	121.148453	-13.259025	25.20599	119.459221	36.473694	-6.972536	114.530388	42.069633	46.301117	125.11351	39.2716635	19.6642905	119.821949	-65.7897135	30.7476895	119.096493
-6.879115	47.890446	120.377029	-13.349385	25.329617	119.343437	36.21759	-6.920907	114.686905	41.764206	46.497627	123.947144	38.990898	19.78836	119.3170245	-65.689668	30.870874	119.3698495
-6.683584	47.243172	119.454132	-13.492096	25.472837	119.020256	35.902649	-6.940784	114.743164	41.394676	46.724533	122.709534	38.6486625	19.8918745	118.726349	-65.6328545	31.0537995	119.314163
-6.575102	46.589931	118.372917	-13.648531	25.528189	118.531647	35.601563	-7.007944	114.714119	40.957127	46.742577	121.339844	38.279345	19.8673165	118.0269815	-65.576407	31.1890615	119.0363125
-6.200789	45.473949	116.705582	-13.842792	25.506174	117.503799	35.105103	-7.044861	114.437698	40.39859	46.81496	119.427742	37.7518465	19.8850495	116.93272	-65.4374305	31.1272985	118.074878
-5.948943	44.807735	115.751289	-13.946065	25.40848	116.759811	34.873581	-7.187353	113.894035	40.096462	46.709633	118.422005	37.4850215	19.76114	116.15802	-65.3771515	31.05582	117.361602
-5.641925	44.126099	114.922569	-14.037996	25.291229	116.061653	34.58506	-7.207865	113.271988	39.798641	46.631134	117.537842	37.1918505	19.7116345	115.404915	-65.2678425	30.8708235	116.718391
-5.227336	43.542118	114.341019	-14.133151	25.214884	115.499512	34.324741	-7.19025	112.514862	39.529701	46.533974	116.824326	36.927221	19.671862	114.669594	-65.193523	30.757906	116.32943
-4.789301	43.037666	113.98642	-14.247674	25.236023	115.093674	34.029568	-7.081308	111.869339	39.290508	46.465134	116.462875	36.660038	19.691913	114.166107	-65.155386	30.780133	116.021241
-4.289223	42.519039	113.922668	-14.450805	25.335112	114.946472	33.72084	-6.918642	111.481163	39.111347	46.507202	116.461311	36.4160935	19.79428	113.971237	-65.3177035	30.875944	115.921707
-3.769779	42.137962	114.235184	-14.683769	25.497803	115.058479	33.475361	-6.73989	111.482086	39.071449	46.597485	116.831993	36.273405	19.9287975	114.1570395	-65.640943	31.0668085	115.9599185
-2.945717	41.583088	115.023933	-15.076094	25.863144	115.621712	33.277439	-6.430898	112.130997	39.087296	46.915382	118.140999	36.1823675	20.242242	115.135998	-66.3345555	31.484046	116.107426
-2.30894	41.287796	115.722488	-15.312928	26.107767	116.132065	33.21312	-6.190484	112.848831	39.172188	47.212772	119.161568	36.192654	20.511144	116.0051995	-66.81851	31.70439	116.2589305
-1.668771	40.904922	116.444054	-15.504403	26.286966	116.60862	33.292233	-6.009462	113.462532	39.28476	47.539139	120.252274	36.2884965	20.7648385	116.857403	-67.2973025	31.8090935	116.359837
-0.981397	40.609863	117.161919	-15.672283	26.445011	116.978409	33.39637	-5.804276	113.961578	39.421387	47.857346	121.349358	36.4088785	21.026535	117.655468	-67.7534445	31.863487	116.30135
-0.320683	40.234989	117.793358	-15.824559	26.520353	117.233536	33.462818	-5.614156	114.187714	39.576794	48.157356	122.440491	36.519806	21.2716	118.3141025	-68.168924	31.769106	116.1529695
0.396306	39.920105	118.316315	-15.980021	26.683262	117.41555	33.457153	-5.376974	114.17868	39.657722	48.441433	123.277809	36.5574375	21.5322295	118.7282445	-68.5174795	31.8342945	116.1028555
1.109922	39.530525	118.715523	-16.120346	26.865372	117.619339	33.352318	-5.039038	114.02594	39.627762	48.663643	123.863945	36.49004	21.8123025	118.9449425	-68.730732	31.9184415	116.2937355
2.147228	38.98962	119.173752	-16.28644	27.302746	117.998573	33.167107	-4.529932	113.717056	39.535782	49.029541	124.316467	36.3514445	22.2498045	119.0167615	-68.9243245	32.3556875	116.9803845
2.820984	38.559795	119.39772	-16.389774	27.585506	118.233955	33.026737	-4.221471	113.650787	39.53936	49.215305	124.554382	36.2830485	22.496917	119.1025845	-69.0625965	32.674095	117.3653255
3.546991	38.046719	119.642082	-16.467323	27.837709	118.463043	32.92543	-3.996874	113.658287	39.569679	49.338108	124.864349	36.2475545	22.670617	119.261318	-69.1822005	33.004801	117.664768
4.29401	37.377144	119.887138	-16.565128	27.999889	118.753578	32.836514	-3.843529	113.754974	39.587811	49.448082	125.237343	36.2121625	22.8022765	119.4961585	-69.3424185	33.1975015	118.0109975
4.943712	36.725628	120.22506	-16.60227	28.055393	118.996071	32.80489	-3.739451	113.988586	39.600517	49.515114	125.666702	36.2027035	22.8878315	119.827644	-69.4072435	33.2229545	118.164498
5.60524	35.965351	120.52816	-16.699642	28.111691	119.242813	32.80061	-3.65604	114.334023	39.623085	49.560936	126.155708	36.2118475	22.952448	120.2448655	-69.6111315	33.270934	118.2407605
6.254069	35.128967	120.82225	-16.803495	28.183456	119.495285	32.836845	-3.614822	114.818443	39.610802	49.634113	126.669144	36.2238235	23.0096455	120.7437935	-69.8308135	33.3572665	118.2467765
7.191821	33.675999	121.259415	-17.01758	28.330439	119.798637	32.973572	-3.572355	115.800735	39.968567	49.610626	127.184975	36.4710695	23.0191355	121.492855	-70.5062295	33.6417425	118.104419
7.802339	32.663761	121.571411	-17.202202	28.459576	119.966904	33.236656	-3.581659	116.755585	39.896305	49.792042	127.58596	36.5664805	23.1051915	122.1707725	-70.9708845	33.8139605	117.7630355
8.385142	31.588142	121.862587	-17.309526	28.699032	120.003387	33.714558	-3.441421	117.881836	39.809875	50.144619	127.955795	36.7622165	23.351599	122.9188155	-71.3812685	34.046465	117.0879585
8.89072	30.563704	122.250107	-17.284243	28.918669	119.98761	34.380772	-3.163455	119.134567	39.144085	50.812168	128.420624	36.7624285	23.8243565	123.7775955	-71.3309145	34.0129815	116.1976245
9.456542	29.462566	122.610641	-17.201448	29.108397	119.935402	35.201439	-2.714877	120.557533	38.781822	51.46402	128.731354	36.9916305	24.3745715	124.6444435	-71.3945265	33.8422225	115.2263605
9.97465	28.24366	123.10083	-17.063784	29.235542	120.009865	36.104355	-2.180622	122.073807	38.4445	51.926899	129.060532	37.2744275	24.8731385	125.5671695	-71.4019955	33.5979455	114.4525605
10.335202	27.072409	123.977646	-16.88278	29.192081	120.36972	37.030209	-1.836018	123.614075	38.242954	52.166771	129.479828	37.6365815	25.1653765	126.5469515	-71.4021415	33.2187855	114.1924885
11.208714	24.953344	125.334251	-16.105293	28.595308	121.018471	37.998859	-1.663171	125.721214	38.399975	52.335114	130.555695	38.199417	25.3359715	128.1384545	-70.410003	31.8546445	113.8984875
10.913684	23.764002	126.617744	-15.914488	28.317177	121.778976	38.457367	-1.795009	126.860901	38.622192	52.235722	131.31955	38.5397795	25.2203565	129.0902255	-70.3687555	31.4139975	114.4677265
10.940578	22.472454	127.605019	-15.727812	28.067118	122.514404	38.729309	-2.003261	127.774643	39.320053	51.923794	131.784042	39.024681	24.9602665	129.7793425	-70.480305	31.1739695	115.2494655
11.189796	21.026842	128.206116	-15.603834	27.872158	123.192451	38.83749	-2.209919	128.423782	39.184502	51.938965	132.474457	39.010996	24.864523	130.4491195	-70.218664	30.879793	115.9357825
11.125731	19.799652	128.681244	-15.519303	27.778709	123.767342	38.867188	-2.39842	128.920105	39.441315	51.831223	132.864868	39.1542515	24.7164015	130.8924865	-70.1928575	30.8410165	116.6421975
10.865415	18.608513	129.033447	-15.419534	27.723181	124.258972	38.923161	-2.57945	129.179276	39.589817	51.668392	133.075699	39.256489	24.544471	131.1274875	-70.095557	30.901891	117.3904565
10.38128	17.345514	129.207458	-15.335637	27.757872	124.690536	38.957756	-2.712806	129.20578	39.709297	51.562031	133.131592	39.3335265	24.4246125	131.168686	-70.0048005	31.0911315	118.212386
9.789186	15.639162	129.057022	-15.185039	27.897564	125.120834	39.015053	-2.7727	128.972809	39.904705	51.484097	132.946899	39.459879	24.3556985	130.959854	-69.829957	31.4394295	119.281814
9.149363	14.547636	128.843582	-15.056825	28.032572	125.274826	39.111774	-2.734861	128.621399	39.995083	51.507904	132.71312	39.5534285	24.3865215	130.6672595	-69.6670785	31.6786225	119.8823925
8.449918	13.489933	128.497467	-14.921559	28.199581	125.292709	39.207561	-2.607893	128.15358	40.526405	51.514824	132.21759	39.866983	24.4534655	130.185585	-69.710101	31.9456965	120.399833
7.79642	12.524319	127.928032	-15.080725	28.587759	125.330994	39.433723	-2.432479	127.581978	40.088627	51.755341	131.944519	39.761175	24.661431	129.7632485	-69.922625	32.514087	120.8987395
7.03954	11.485422	127.266228	-14.900541	28.771952	125.074783	39.597324	-2.184273	126.867424	40.384369	51.698517	131.106918	39.9908465	24.757122	128.987171	-69.7919285	32.786782	121.162395
5.880468	10.647451	126.653542	-14.758388	28.941977	124.691154	39.707432	-1.847194	125.974289	40.211849	51.969433	130.159058	39.9596405	25.0611195	128.0666735	-69.4764165	32.8228345	121.3156345
4.989821	9.695464	125.738731	-14.328523	28.909683	123.954185	39.8414	-1.472344	124.938667	40.009514	52.365078	128.930786	39.925457	25.446367	126.9347265	-68.582503	32.372999	120.9736435
3.670034	8.242856	124.025856	-14.39903	29.223782	122.696564	40.003345	-0.787388	123.166046	38.705109	52.790428	126.195053	39.354227	26.00152	124.6805495	-68.152287	32.446044	120.7125785
2.758367	7.237125	122.752953	-14.245802	29.194508	121.431419	39.986744	-0.371231	121.784225	38.697628	52.576942	123.66053	39.342186	26.1028555	122.7223775	-67.83379	32.2861605	120.1404605
1.819965	6.21666	121.407341	-14.08774	28.985861	120.069466	39.930794	-0.401074	120.426514	38.170773	52.410191	121.142387	39.0507835	26.0045585	120.7844505	-67.2262635	31.9671635	119.3544815
0.870626	5.163727	120.02095	-13.991122	28.622458	118.677055	39.676785	-0.622341	119.088341	37.739254	52.179855	118.625275	38.7080195	25.778757	118.856808	-66.6902635	31.466159	118.497302
-0.13984	4.113219	118.651894	-13.868591	28.127693	117.224228	39.294453	-1.10761	117.754448	37.410522	51.803062	116.278633	38.3524875	25.347726	117.0165405	-66.0896695	30.90766	117.4319155
-1.126745	3.063096	117.253235	-13.777457	27.55431	115.752792	38.938854	-1.844668	116.511002	37.239925	51.302155	114.085876	38.0893895	24.7287435	115.298439	-65.6443035	30.3798765	116.207145
-2.074067	2.064208	115.896591	-13.717659	26.973612	114.283333	38.476032	-2.440127	115.305542	37.204285	50.7061	111.829018	37.8401585	24.1329865	113.56728	-65.2754765	29.8142375	114.999386
-3.50619	0.695247	114.241531	-13.656291	26.158289	112.202812	37.870632	-3.488912	113.86441	37.260231	49.733963	108.726822	37.5654315	23.1225255	111.295616	-64.8780135	29.1940525	113.110008
-4.423762	-0.141901	113.362213	-13.589251	25.587208	110.988602	37.444363	-4.149453	113.030037	36.912754	49.347286	106.958389	37.1785585	22.5989165	109.994213	-64.3570605	28.5754995	111.982991
-5.301466	-0.841017	112.542305	-13.510297	24.984928	109.867622	37.112083	-4.8715	112.225548	36.836987	48.58432	105.342552	36.974535	21.85641	108.78405	-63.995129	28.113446	110.951194
-6.099633	-1.501906	111.702118	-13.44609	24.392073	108.793198	36.862747	-5.5293	111.541351	36.790691	47.720592	104.058708	36.826719	21.095646	107.8000295	-63.718899	27.6885	109.7863665
-6.882227	-2.066956	110.848442	-13.382777	23.795691	107.747719	36.602695	-6.080787	110.843407	36.776867	47.012184	103.00367	36.689781	20.4656985	106.9235385	-63.455335	27.1256835	108.5718995
-7.622769	-2.51552	109.860733	-13.307597	23.209234	106.70253	36.344986	-6.646426	110.117493	36.711582	46.2687	102.176956	36.528284	19.811137	106.1472245	-63.143478	26.607331	107.2578355
-8.399257	-2.914112	108.718155	-13.261347	22.671783	105.665825	36.070797	-7.19	109.31636	36.693935	45.567604	101.536354	36.382366	19.188802	105.426357	-62.90506	26.154764	105.905293
-9.524152	-3.311712	106.517502	-13.250653	21.922285	103.965675	35.626953	-7.826952	107.698654	36.730461	44.777042	100.824272	36.178707	18.475045	104.261463	-62.680013	25.369525	103.669887
-10.176933	-3.482052	104.650757	-13.239972	21.572491	102.622459	35.367973	-8.140525	106.413399	36.692604	44.392769	100.55426	36.0302885	18.126122	103.4838295	-62.5102325	25.01886	101.7610885
-10.934084	-3.516099	102.670059	-13.20708	21.386688	101.171837	35.140125	-8.284033	104.997589	36.737965	44.243725	100.356163	35.939045	17.979846	102.676876	-62.353205	24.79353	99.666798
-11.623273	-3.463934	100.759018	-13.100183	21.384365	99.757118	35.040508	-8.373112	103.622864	36.861	44.166523	100.008621	35.950754	17.8967055	101.8157425	-62.15112	24.8720245	97.6984935
-12.323007	-3.331655	99.006943	-12.835514	21.491695	98.381691	35.081654	-8.353216	102.375374	36.983959	44.07386	99.394676	36.0328065	17.860322	100.885025	-61.7038345	25.123068	95.878357
-13.014849	-3.143809	97.444122	-12.461365	21.612238	97.08577	35.231213	-8.283319	101.194397	37.129505	43.985741	98.555573	36.180359	17.851211	99.874985	-61.103089	25.373265	94.296555
-13.668269	-2.966887	96.005127	-11.994223	21.742199	95.866402	35.43391	-8.213093	100.144516	37.299683	43.926559	97.609016	36.3667965	17.856733	98.876766	-60.3552425	25.627665	92.856038
-14.718401	-2.695185	94.097511	-11.143812	21.816921	94.270157	35.960041	-8.198872	98.681801	37.614368	43.1437	96.421486	36.7872045	17.472414	97.5516435	-59.0748285	26.161428	90.9886705
-15.490254	-2.498823	92.966896	-10.57756	21.797335	93.360786	36.319466	-8.227756	97.836594	38.104687	43.752632	95.598526	37.2120765	17.762438	96.71756	-58.3671965	25.832232	90.004012
-16.274704	-2.335665	91.948891	-10.073454	21.708954	92.549179	36.706402	-8.274378	97.070854	38.5135	43.637905	95.05024	37.609951	17.6817635	96.060547	-57.756859	25.7361445	89.037811
-17.141886	-2.170793	91.150192	-9.61633	21.639334	91.893364	37.062069	-8.314017	96.402145	38.898178	43.525131	94.496986	37.9801235	17.605557	95.4495655	-57.2127835	25.673111	88.3371625
-18.130537	-2.002592	90.751991	-9.24837	21.537071	91.491165	37.345989	-8.359661	95.861969	39.2332	43.396725	93.857658	38.2895945	17.518532	94.8598135	-56.7863345	25.55561	88.1225165
-19.217064	-1.84625	90.915154	-8.967834	21.426292	91.394112	37.605881	-8.511889	95.543861	39.536469	43.180477	93.06739	38.571175	17.334294	94.3056255	-56.506843	25.51829	88.4825985
-20.319099	-1.734892	91.563126	-8.770672	21.211279	91.613503	37.580074	-8.71909	95.61657	39.711674	42.7491	92.168877	38.645874	17.015005	93.8927235	-56.187218	25.407553	89.3342825
-22.272133	-1.482804	93.203926	-8.687508	20.656717	92.455414	37.437855	-9.420813	95.979904	39.75354	41.200172	91.239395	38.5956975	15.8896795	93.6096495	-55.9707135	25.4237545	91.3011785
-23.583536	-1.330357	94.336624	-8.749777	20.144428	93.13195	37.167717	-10.042583	96.364441	39.636326	40.442993	90.752884	38.4020215	15.200205	93.5586625	-55.9015755	25.088651	92.7052375
-24.899822	-1.104852	95.284584	-8.888137	19.598938	93.726295	36.807121	-10.784579	96.817627	39.446045	40.229412	90.276665	38.126583	14.7224165	93.547146	-55.902857	24.4754595	93.905444
-26.237053	-0.842809	96.132545	-9.085538	19.046146	94.267723	36.445473	-11.451468	97.108856	38.99041	39.616444	90.291306	37.7179415	14.082488	93.700081	-55.8890175	24.009804	94.835365
-27.555626	-0.479964	96.92852	-9.317286	18.516287	94.799728	36.012695	-11.970488	97.367363	39.067749	38.82579	89.963181	37.540222	13.427651	93.665272	-56.174794	23.604923	95.934184
-28.777992	-0.068995	97.57225	-9.554708	18.080124	95.292023	35.648308	-12.455559	97.603889	38.595268	38.347481	90.139526	37.121788	12.945961	93.8717075	-56.231204	23.214287	96.7123385
-29.997179	0.48638	98.210793	-9.776894	17.687725	95.746651	35.351479	-12.90519	97.932121	38.354473	37.84766	90.181221	36.852976	12.471235	94.056671	-56.406764	22.904215	97.436631
-31.842768	1.488155	99.121223	-10.138531	17.203148	96.455299	34.963249	-13.463499	98.490395	38.220795	37.126247	90.129791	36.592022	11.831374	94.310093	-56.869084	22.574922	98.600505
-32.901649	2.277653	99.788567	-10.341745	16.935474	96.967659	34.740181	-13.778273	98.743874	37.97168	36.779099	90.219109	36.3559305	11.500413	94.4814915	-57.0394205	22.370535	99.4538265
-33.944981	3.135394	100.572357	-10.48982	16.669769	97.557816	34.520729	-14.058006	98.891273	37.722488	36.516254	90.300629	36.1216085	11.229124	94.595951	-57.1012485	22.110414	100.519681
-34.978767	4.134882	101.355621	-10.604068	16.417135	98.177101	34.345837	-14.322762	98.984047	37.510952	36.226864	90.405914	35.9283945	10.952051	94.6949805	-57.1365305	21.882219	101.6592215
-35.825527	5.177964	102.189171	-10.687242	16.217943	98.832611	34.172298	-14.554018	99.010109	37.339256	36.014244	90.517593	35.755777	10.730113	94.763851	-57.130261	21.705773	102.901371
-36.678429	6.383577	103.17215	-10.725149	16.073862	99.577202	34.038059	-14.729314	98.923553	37.15646	35.86264	90.675064	35.5972595	10.566663	94.7993085	-57.0475575	21.581061	104.3550955
-37.435757	7.691732	104.285561	-10.794314	15.985182	100.441757	33.862255	-14.793552	98.776588	36.978123	35.809731	90.936172	35.420189	10.5080895	94.85638	-57.008817	21.4622745	106.027134
-38.287434	9.893944	106.275604	-10.869743	16.0124	102.017677	33.53614	-14.770554	98.53492	36.602497	35.903885	91.653969	35.0693185	10.5666655	95.0944445	-56.8088045	21.4581345	108.9409095
-38.746719	11.447514	107.553902	-10.95452	16.045662	103.102493	33.284176	-14.659121	98.386536	36.51292	36.017281	92.349495	34.898548	10.67908	95.3680155	-56.807588	21.412244	110.8369705
-39.091454	13.066633	108.60907	-11.060647	16.165413	104.04863	33.038311	-14.423943	98.192154	36.392548	36.303055	93.268349	34.7154295	10.939556	95.7302515	-56.8367235	21.39127	112.3670085
-39.420975	14.777863	109.325897	-11.22019	16.323618	104.762413	32.782852	-14.158127	97.964584	36.331657	36.663273	94.252663	34.5572545	11.252573	96.1086235	-56.9976345	21.394663	113.4162025
-39.621639	16.505775	109.654976	-11.380177	16.543406	105.175934	32.56337	-13.861397	97.694908	36.31559	37.051918	95.227104	34.43948	11.5952605	96.461006	-57.199834	21.4915515	113.890862
-39.725769	18.240358	109.600487	-11.523109	16.787539	105.293396	32.398148	-13.498842	97.419289	36.348164	37.451324	96.086349	34.373156	11.976241	96.752819	-57.419374	21.598837	113.833973
-39.762161	20.028955	109.265068	-11.616646	17.082329	105.166473	32.354832	-13.129223	97.111404	36.422009	37.845181	96.796509	34.3884205	12.357979	96.9539565	-57.6217125	21.806679	113.3789895
-39.601234	22.666132	108.695457	-11.671723	17.454914	104.855667	32.441544	-12.618706	96.712837	36.581268	38.386303	97.474442	34.511406	12.8837985	97.0936395	-57.854852	22.0260295	112.6176945
-39.293209	24.408562	108.699944	-11.611058	17.666376	104.81131	32.521774	-12.350501	96.480194	36.640621	38.655823	97.692192	34.5811975	13.152661	97.086193	-57.8033135	22.180091	112.536427
-38.810318	26.085297	108.924927	-11.479313	17.78277	104.949478	32.629906	-12.163366	96.310051	36.710548	38.830662	97.831696	34.670227	13.333648	97.0708735	-57.628853	22.231892	112.8280825
-38.244183	27.706871	109.244644	-11.334866	17.827263	105.120705	32.756748	-12.038559	96.227898	36.842407	38.934795	98.023453	34.7995775	13.448118	97.1256755	-57.4693095	22.206408	113.1157345
-37.551186	29.29962	109.449448	-11.167681	17.856066	105.283066	32.902779	-11.961851	96.188278	37.01091	39.039532	98.230438	34.9568445	13.5388405	97.209358	-57.2922065	22.1732915	113.356774
-36.807377	30.855909	109.555115	-11.031778	17.922537	105.397781	33.047573	-11.839075	96.227135	37.161922	39.148163	98.471199	35.1047475	13.654544	97.349167	-57.1683035	22.19053	113.446395
-35.907722	32.42078	109.655167	-10.927747	18.005116	105.518654	33.240612	-11.751141	96.379532	37.335949	39.25354	98.801292	35.2882805	13.7511995	97.590412	-57.1437745	22.2590325	113.446896
-34.434475	34.675877	109.769562	-10.775522	18.095293	105.753601	33.484024	-11.583518	96.648254	37.613533	39.448936	99.457268	35.5487785	13.932709	98.052761	-57.0998225	22.257877	113.454441
-33.299847	36.187084	110.009193	-10.662663	18.173674	105.95694	33.664936	-11.425868	96.779144	37.805977	39.60741	99.928856	35.7354565	14.090771	98.354	-57.0607825	22.256577	113.55988
-32.050171	37.645706	110.165314	-10.517112	18.310884	106.159744	33.874897	-11.221546	96.895592	37.999439	39.821987	100.410591	35.937168	14.3002205	98.6530915	-56.971392	22.3215475	113.6663965
-30.737663	39.084915	110.316254	-10.350631	18.481035	106.274643	34.149239	-10.999316	96.945969	38.234192	40.046783	100.874008	36.1917155	14.5237335	98.9099885	-56.8929775	22.4383365	113.6392975
-29.295185	40.524654	110.312912	-10.144854	18.690649	106.296837	34.446445	-10.728695	96.899002	38.896236	40.154491	101.017204	36.6713405	14.712898	98.958103	-56.9610485	22.6684	113.635571
-27.821749	41.900669	110.271133	-9.980833	18.941113	106.189255	34.734192	-10.405551	96.686195	38.714001	40.617008	101.494446	36.7240965	15.1057285	99.0903205	-56.6857625	22.7764975	113.2881895
-26.20636	43.253853	110.174156	-9.803642	19.163	106.017258	34.946747	-10.033636	96.431007	39.325203	40.778397	101.518616	37.135975	15.3723805	98.9748115	-56.743259	22.9536195	113.0597045
-23.684925	45.214905	109.84874	-9.610086	19.624775	105.60199	35.199989	-9.366608	96.088783	39.545456	41.32251	101.893402	37.3727225	15.977951	98.9910925	-56.5928945	23.271599	112.2128875
-21.996618	46.431152	109.589363	-9.532029	19.965141	105.2351	35.462257	-8.973251	95.802628	39.269917	41.862755	102.459923	37.366087	16.444752	99.1312755	-56.430145	23.48553	111.3389245
-20.208736	47.569275	109.293068	-9.527159	20.310783	104.810165	35.565903	-8.459128	95.608109	39.4188	42.266933	102.988228	37.4923515	16.9039025	99.2981685	-56.5466695	23.7176635	110.3221615
-18.256069	48.665421	109.058258	-9.502578	20.651905	104.30584	35.747128	-7.90347	95.371071	39.961681	42.521908	103.506172	37.8544045	17.309219	99.4386215	-56.8595605	23.994591	109.1730585
-16.316704	49.661617	108.924698	-9.507532	21.089975	103.812027	35.981491	-7.300798	95.098396	39.717865	43.195732	104.659424	37.849678	17.947467	99.87891	-56.864742	24.232483	107.745144
-14.305757	50.590752	108.883141	-9.499619	21.677351	103.368401	36.272209	-6.638202	95.002052	39.917599	43.744457	105.694748	38.094904	18.5531275	100.3484	-57.094142	24.8015745	106.388402
-12.256168	51.415569	108.796013	-9.437247	22.296818	103.063858	36.631569	-6.052412	95.190636	40.604568	44.159588	106.461929	38.6180685	19.053588	100.8262825	-57.4925625	25.540048	105.3014335
-9.044656	52.499901	108.629967	-9.240746	23.314209	102.8731	37.253719	-5.40064	95.961365	41.148834	45.025097	107.69162	39.2012765	19.8122285	101.8264925	-57.6827685	26.8161895	103.9197075
-6.929398	53.008907	108.614197	-9.091596	23.874979	102.957451	37.703262	-5.110694	96.739594	41.491428	45.496574	108.246925	39.597345	20.19294	102.4932595	-57.780537	27.557018	103.4216425
-4.764518	53.341301	108.642723	-8.968221	24.344887	103.125092	38.181572	-4.933429	97.661118	41.773438	45.865311	108.852478	39.977505	20.465941	103.256798	-57.913947	28.223833	102.993386
-2.687412	53.559631	108.762047	-8.871653	24.653387	103.340134	38.657433	-4.814831	98.75032	41.999676	46.224056	109.703491	40.3285545	20.7046125	104.2269055	-58.0718605	28.6021615	102.4533625
-0.59505	53.563534	109.051224	-8.873467	24.982048	103.610146	39.189842	-4.75613	100.011765	42.186565	46.57943	110.744713	40.6882035	20.91165	105.378239	-58.4351375	29.052446	101.842053
1.353266	53.492451	109.55204	-8.893407	25.202269	104.023483	39.796562	-4.690754	101.374687	42.346622	46.917019	111.943245	41.071592	21.1131325	106.658966	-58.858406	29.2914055	101.388
3.33462	53.219234	110.15966	-8.959806	25.449947	104.639969	40.409382	-4.582326	102.862289	42.50465	47.323769	113.144577	41.457016	21.3707215	108.003433	-59.376628	29.5291725	101.276505
6.050044	52.72506	111.386467	-9.09323	25.822453	105.773582	41.32238	-4.405753	105.32415	42.699547	47.91394	115.057693	42.0109635	21.7540935	110.1909215	-60.1974235	29.8908125	101.3562425
7.799583	52.264523	112.239281	-9.263871	26.090336	106.57444	41.870674	-4.303298	107.05056	42.81892	48.324436	116.302475	42.344797	22.010569	111.6765175	-60.872539	30.170103	101.4723625
9.435636	51.712376	113.022614	-9.449474	26.327393	107.321373	42.300686	-4.187163	108.765396	42.866959	48.716457	117.400444	42.5838225	22.264647	113.08292	-61.4827705	30.390139	101.559826
11.071659	51.128475	113.60524	-9.611069	26.545704	107.941376	42.627678	-4.055944	110.535835	42.879936	49.032593	118.259705	42.753807	22.4883245	114.39777	-61.975945	30.6030835	101.484982
12.560775	50.437195	114.154144	-9.727875	26.691341	108.513351	42.868713	-3.972878	112.24575	42.894001	49.327682	118.960526	42.881357	22.677402	115.603138	-62.337107	30.70528	101.423564
13.940762	49.692543	114.75927	-9.824001	26.699051	109.07148	43.022697	-3.827904	113.818619	42.968182	49.539341	119.673882	42.9954395	22.8557185	116.7462505	-62.6434415	30.5423835	101.3967095
15.13675	48.878624	115.614853	-9.933629	26.652872	109.683243	43.103813	-3.702168	115.110458	43.065235	49.636459	120.471382	43.084524	22.9671455	117.79092	-62.951782	30.3385985	101.575566
16.633434	47.650406	117.160263	-10.290081	26.67045	110.715675	43.19685	-3.714044	116.662994	43.163864	49.683414	121.909073	43.180357	22.984685	119.2860335	-63.760519	30.356215	102.1453165
17.474243	46.80267	118.235359	-9.869735	26.404884	110.985962	43.220505	-3.643791	117.377235	42.691467	49.890686	123.151924	42.955986	23.1234475	120.2645795	-62.695456	29.6863205	101.7073445
18.099251	45.998363	119.263481	-10.268676	26.737679	111.733185	43.23418	-3.556918	117.90683	43.33189	49.744972	123.933113	43.283035	23.094027	120.9199715	-63.820387	30.381331	102.5463985
18.618994	45.211498	120.228424	-10.341213	26.994122	112.354744	43.221867	-3.391656	118.258873	43.503399	49.831772	124.831451	43.362633	23.220058	121.545162	-64.045059	30.768186	103.164326
19.662333	44.26429	120.770439	-10.357178	27.338093	112.964294	43.165737	-3.18569	118.525566	43.631416	49.907215	125.530479	43.3985765	23.3607625	122.0280225	-64.1129325	31.3154235	103.9005655
19.876871	43.339081	121.364227	-10.390539	27.690489	113.564529	43.124519	-2.9944	118.762657	43.755882	50.019585	126.091469	43.4402005	23.5125925	122.427063	-64.2212785	31.8683855	104.701995
20.098349	42.470715	121.816467	-10.391487	28.033236	114.179398	43.091385	-2.814716	118.996979	43.890293	50.137245	126.518105	43.490839	23.6612645	122.757542	-64.273813	32.4052075	105.601254
20.165079	41.033207	122.399666	-10.394452	28.395388	115.051231	43.038292	-2.575476	119.405838	43.619637	50.430836	127.322258	43.3289645	23.92768	123.364048	-64.1178685	32.863096	106.738414
20.037809	39.989033	122.726143	-10.398141	28.594255	115.633247	43.050182	-2.479813	119.715561	43.690166	50.510818	127.7145	43.370174	24.0155025	123.7150305	-64.166456	33.1730075	107.5514635
19.767054	38.901386	123.036209	-10.40592	28.794619	116.172363	43.072571	-2.396915	120.005249	43.780605	50.623981	128.088333	43.426588	24.113533	124.046791	-64.238428	33.475705	108.297935
19.340677	37.760323	123.237671	-10.418812	29.032274	116.681763	43.083893	-2.266591	120.205139	44.297844	50.607903	128.137466	43.6908685	24.170656	124.1713025	-64.5284925	33.893892	109.1922235
18.89109	36.603859	123.246124	-10.485434	29.36565	117.207733	43.062836	-2.096881	120.26799	44.352806	50.756992	128.228333	43.707821	24.3300555	124.2481615	-64.678689	34.4012445	110.1673045
18.330999	35.393044	123.057137	-10.492146	29.737547	117.619095	43.005455	-1.919745	120.219818	44.380699	50.96019	128.075439	43.693077	24.5202225	124.1476285	-64.677369	34.9548715	111.0905615
17.657909	34.151844	122.709641	-10.490358	30.136013	117.97049	42.92033	-1.708891	120.096275	43.936062	51.348789	127.889923	43.428196	24.819949	123.993099	-64.408912	35.452077	111.947881
16.149723	32.393097	122.148453	-10.501826	30.71858	118.353439	42.746799	-1.335161	119.997955	43.856773	51.710217	126.918518	43.301786	25.187528	123.4582365	-64.305438	36.249632	113.2486415
15.293077	30.991163	121.58625	-10.483614	30.988317	118.510345	42.64967	-1.118326	119.946121	44.220116	51.831036	125.795113	43.434893	25.356355	122.870617	-64.402121	36.620279	114.150073
14.365999	29.55249	120.958946	-10.455936	31.243307	118.475769	42.549995	-0.854841	119.69503	44.032402	52.105629	124.685204	43.2911985	25.625394	122.190117	-64.2030705	36.86122	114.761421
13.352858	28.11754	120.170784	-10.437566	31.431591	118.278015	42.481503	-0.657114	119.315872	43.127869	52.497387	123.548035	42.804686	25.9201365	121.4319535	-63.679818	36.9430455	115.1240765
12.326234	26.652824	119.191917	-10.404185	31.545174	117.812538	42.298565	-0.327983	118.742668	43.321468	52.5476	121.4646	42.8100165	26.1098085	120.103634	-63.6183865	36.9805395	115.521442
11.247019	25.22966	118.020973	-10.405702	31.677576	117.048409	42.017612	0.088945	117.806793	42.897034	52.6964	119.437981	42.457323	26.3926725	118.622387	-63.268727	36.9624795	115.474431
10.154269	23.73151	116.752289	-10.405525	31.655312	116.104362	41.770237	0.16801	116.692566	42.008762	52.786148	117.440521	41.8894995	26.477079	117.0665435	-62.7005495	36.833545	115.1421805
8.456637	21.515919	114.77507	-10.435438	31.301317	114.400337	41.13345	0.226808	114.948631	41.29472	52.440826	114.431725	41.214085	26.333817	114.690178	-62.084961	36.268817	114.110496
7.342443	20.01967	113.474129	-10.527514	30.928701	113.16687	40.717728	-0.034214	113.713181	40.95229	52.086811	112.803528	40.835009	26.0262985	113.2583545	-61.890037	35.8311035	113.0753855
6.207333	18.604345	112.229347	-10.690685	30.567244	111.908813	40.313473	-0.389745	112.613487	40.657387	51.74464	111.432053	40.48543	25.6774475	112.02277	-61.8668	35.4570405	111.794856
5.09517	17.31531	111.060287	-10.852279	30.295218	110.646675	39.845623	-0.604735	111.66449	40.380802	51.430725	110.139931	40.1132125	25.412995	110.9022105	-61.8177705	35.177441	110.3911395
3.995109	16.051527	109.950676	-10.964034	30.08692	109.369781	39.467545	-0.813155	110.942635	40.12801	51.206673	109.03566	39.7977775	25.196759	109.9891475	-61.7258455	34.977081	108.7504145
2.950606	14.907914	108.725357	-11.040359	29.881174	107.946381	39.238159	-1.060814	110.226822	39.930717	51.078575	108.203445	39.584438	25.0088805	109.2151335	-61.665156	34.7534675	106.6776285
1.953047	13.789992	107.181229	-11.083384	29.609909	106.291412	39.082851	-1.10735	109.324471	39.758411	51.010693	107.666695	39.420631	24.9516715	108.495583	-61.587399	34.2681465	104.087241
0.456417	12.098388	104.156029	-11.082764	29.124704	103.567207	38.941399	-1.338169	107.217995	39.620506	50.973354	107.204735	39.2809525	24.8175925	107.211365	-61.4464805	33.4318155	99.923049
-0.51511	11.065733	101.958382	-10.9565	28.904736	101.77227	38.879784	-1.356856	105.420258	39.9519	50.774181	106.400726	39.415842	24.7086625	105.910492	-61.328842	33.1008095	97.634048
-1.48682	10.067264	99.839661	-10.727434	28.87158	100.129494	38.941444	-1.280509	103.528275	39.870533	50.800056	105.262077	39.4059885	24.7597735	104.395176	-60.8608565	32.9833865	95.863812
-2.484145	9.057748	97.957085	-10.370387	29.001162	98.616562	39.103813	-1.077466	101.740074	39.842438	50.889141	103.619614	39.4731255	24.9058375	102.679844	-60.2138995	33.0964865	94.55328
-3.507669	8.032244	96.330147	-9.975321	29.141403	97.213203	39.287434	-0.859159	100.202896	39.767403	50.989395	102.008583	39.5274185	25.065118	101.1057395	-59.4780605	33.217688	93.3206665
-4.600941	6.918977	94.97113	-9.554614	29.119045	95.989166	39.468788	-0.82146	98.961761	39.783829	50.917835	100.465309	39.6263085	25.0481875	99.713535	-58.7355365	33.1899025	92.264797
-5.769337	5.679528	94.10466	-9.187833	28.894049	95.032028	39.575108	-1.052548	98.102005	39.531471	50.809544	99.171478	39.5532895	24.878498	98.6367415	-57.9289555	32.9096	91.4273145
-7.677302	3.670155	93.948486	-8.744217	28.267443	94.147629	39.592831	-1.825236	97.525887	39.996902	49.97554	96.797485	39.7948665	24.075152	97.161686	-57.2833005	32.459734	91.133572
-9.042645	2.288518	94.353371	-8.571284	27.615007	93.803993	39.43034	-2.649047	97.676651	40.263779	48.957867	95.191162	39.8470595	23.15441	96.4339065	-56.9896275	32.075604	91.1740795
-10.473707	0.91598	94.89473	-8.496635	26.801327	93.609253	39.190525	-3.67242	98.070259	40.358669	47.111012	93.932999	39.774597	21.719296	96.001629	-56.767867	31.883358	91.216877
-11.890468	-0.460047	95.532852	-8.47629	25.91564	93.515762	38.97192	-4.759866	98.424652	40.358574	45.796074	92.741188	39.665247	20.518104	95.58292	-56.617827	31.313176	91.448604
-13.337951	-1.723482	96.246117	-8.497865	24.999359	93.493378	38.707378	-5.78206	98.738647	40.400494	44.566059	91.687927	39.553936	19.3919995	95.213287	-56.549666	30.6067185	91.773469
-14.717321	-2.929969	96.992912	-8.544732	24.097746	93.525749	38.406693	-6.754846	99.103142	40.166298	43.936394	90.902611	39.2864955	18.590774	95.0028765	-56.3759595	29.604718	92.0486215
-16.105789	-3.995251	97.838287	-8.597403	23.219286	93.72702	38.107208	-7.753527	99.534256	40.450592	42.03347	90.281067	39.2789	17.1399715	94.9076615	-56.473706	29.2986005	92.5463785
-18.109121	-5.341589	99.222031	-8.638391	21.924057	94.299667	37.683346	-9.270452	100.375793	40.455662	40.739803	89.598526	39.069504	15.7346755	94.9871595	-56.346286	28.1134385	93.6121745
-19.363834	-6.151457	100.10321	-8.648435	21.084631	94.820938	37.495235	-10.181952	100.841507	40.488644	39.626011	89.51403	38.9919395	14.7220295	95.1777685	-56.2888095	27.4472325	94.4641075
-20.582207	-6.803237	101.022461	-8.615675	20.360233	95.388069	37.405457	-10.960078	101.141571	40.357159	38.78315	89.639091	38.881308	13.911536	95.390331	-56.112658	26.80893	95.385807
-21.729919	-7.290512	101.894608	-8.551994	19.769876	96.003899	37.403976	-11.588712	101.344559	40.350155	38.104492	89.758347	38.8770655	13.25789	95.551453	-55.9810535	26.281862	96.456345
-22.841923	-7.609448	102.649345	-8.481517	19.284235	96.606239	37.443356	-12.089677	101.471794	40.418686	37.584011	89.906761	38.931021	12.747167	95.6892775	-55.894055	25.821303	97.5232005
-23.883377	-7.832983	103.241577	-8.399187	18.893108	97.137581	37.522099	-12.489082	101.515488	40.498863	37.183239	90.08316	39.010481	12.3470785	95.799324	-55.808855	25.4391375	98.475838
-24.896076	-7.897006	103.76384	-8.304913	18.612339	97.614021	37.5914	-12.774383	101.451454	40.603439	36.920254	90.21463	39.0974195	12.0729355	95.833042	-55.7072455	25.1517425	99.395
-26.272926	-7.631414	104.493965	-8.157743	18.398548	98.270332	37.646328	-13.080197	101.447632	40.762058	36.617817	90.440987	39.204193	11.76881	95.9443095	-55.519679	25.028286	100.5963545
-27.131716	-7.343359	104.861488	-8.059622	18.279629	98.642784	37.686817	-13.292198	101.479088	40.801693	36.416073	90.584526	39.244255	11.5619375	96.031807	-55.363499	24.9973205	101.253761
-27.905491	-6.948162	105.053589	-7.959198	18.123678	98.938927	37.651985	-13.484279	101.543869	40.813587	36.259209	90.755722	39.232786	11.387465	96.1497955	-55.151182	24.859891	101.7280585
-28.710243	-6.464496	105.092743	-7.901914	17.987915	99.149857	37.645832	-13.635166	101.449059	40.807514	36.205025	90.940094	39.226673	11.2849295	96.1945765	-55.030501	24.6909005	102.1051375
-29.405895	-5.83843	105.119514	-7.836267	17.911741	99.348923	37.650208	-13.734516	101.2687	40.780716	36.253384	91.057358	39.215462	11.259434	96.163029	-54.887996	24.564048	102.534817
-30.084366	-5.109568	105.258308	-7.789403	17.883324	99.572594	37.603447	-13.747737	101.063072	40.701477	36.301025	91.107613	39.152462	11.276644	96.0853425	-54.731268	24.490004	103.0598455
-30.608904	-4.221581	105.523392	-7.744833	17.854332	99.85923	37.494148	-13.6976	100.896004	40.648899	36.345318	91.11644	39.0715235	11.323859	96.006222	-54.5611895	24.384805	103.712238
-31.428614	-2.660949	106.018982	-7.733572	17.745255	100.428978	37.316132	-13.64362	100.664612	40.487869	36.284077	91.151695	38.9020005	11.3202285	95.9081535	-54.3691445	24.1702815	104.9498025
-31.647619	-1.77431	106.253159	-7.732087	17.633345	100.906738	37.203777	-13.701738	100.527939	40.375759	36.21413	91.27227	38.789768	11.256196	95.9001045	-54.253942	24.010494	105.9133715
-32.204739	-0.239637	106.794754	-7.760289	17.524853	101.427315	36.993752	-13.788162	100.335571	40.243633	36.127918	91.527489	38.6186925	11.169878	95.93153	-54.1392705	23.879828	106.9231
-32.526314	1.155174	107.013069	-7.832165	17.406281	101.908401	36.799484	-13.818773	100.118233	40.129662	36.096252	91.986015	38.464573	11.1387395	96.052124	-54.128903	23.6738225	107.764678
-32.785686	2.573594	107.001114	-7.949961	17.309338	102.296028	36.641922	-13.841456	99.942192	40.059002	36.175896	92.611839	38.350462	11.16722	96.2770155	-54.250384	23.451456	108.3150405
-32.986866	4.116909	106.818283	-8.088282	17.269989	102.594162	36.500313	-13.810703	99.769836	40.042313	36.316822	93.433403	38.271313	11.2530595	96.6016195	-54.447877	23.2869185	108.5867045
-33.132626	5.75732	106.413582	-8.234108	17.278709	102.829399	36.441296	-13.719383	99.681335	40.108036	36.505657	94.461021	38.274666	11.393137	97.071178	-54.742882	23.164281	108.58762
-33.217358	8.304667	105.478012	-8.461778	17.341372	102.964127	36.522217	-13.599163	99.77243	40.409771	36.93124	96.352997	38.465994	11.6660385	98.0627135	-55.38955	23.0167055	107.8655405
-33.239376	10.09274	104.742012	-8.59443	17.393909	102.950462	36.665073	-13.512343	99.793823	40.655586	37.255733	97.650146	38.6603295	11.871695	98.7219845	-55.8491895	22.916123	107.1789395
-33.168377	11.935513	104.246017	-8.640951	17.478384	102.980896	36.822102	-13.343437	99.636009	40.847092	37.565826	98.845833	38.834597	12.1111945	99.240921	-56.116499	22.8455735	106.720871
-33.067989	13.812609	104.164711	-8.64978	17.626146	103.153183	36.978386	-13.140361	99.313766	41.013123	37.87146	99.802589	38.9957545	12.3655495	99.5581775	-56.2953145	22.8867425	106.7481885
-32.939045	15.676885	104.438042	-8.596991	17.808382	103.469612	37.016331	-12.852987	98.927017	41.149414	38.165947	100.603783	39.0828725	12.65648	99.7654	-56.2768545	22.960284	107.173824
-32.755424	17.542246	105.098701	-8.526391	18.020615	103.960945	36.999538	-12.539324	98.454681	41.282307	38.430233	101.320412	39.1409225	12.9454545	99.8875465	-56.1937045	23.0957755	108.0343435
-32.471188	19.37829	106.19841	-8.432815	18.203083	104.678383	36.9305	-12.283099	97.989166	41.404457	38.624226	101.878532	39.1674785	13.1705635	99.933849	-56.0331085	23.2356025	109.422917
-31.958923	21.973999	108.313843	-8.344593	18.5056	106.092216	36.516479	-11.941999	97.758537	41.939941	38.653809	102.543213	39.22821	13.355905	100.150875	-55.917396	23.655295	112.033557
-31.562656	23.670633	109.757439	-8.332416	18.635321	107.083977	36.251911	-11.819716	97.764854	42.038437	38.677197	103.165176	39.145174	13.4287405	100.465015	-55.810006	23.8419015	113.702939
-31.109827	25.228083	111.093414	-8.320073	18.707743	108.013687	35.974751	-11.780679	97.890999	42.111359	38.654102	103.753532	39.043055	13.4367115	100.8222655	-55.683201	23.9787745	115.2051085
-30.570724	26.723961	112.29631	-8.317874	18.755943	108.846901	35.710201	-11.776356	98.145309	42.208122	38.525742	104.268776	38.9591615	13.374693	101.2070425	-55.5949095	24.137193	116.4867595
-30.003633	28.197447	113.206482	-8.268612	18.692648	109.528961	35.587147	-12.066099	98.498657	42.318214	38.29594	104.722122	38.9526805	13.1149205	101.6103895	-55.4899045	24.2703755	117.4475325
-29.313681	29.546377	113.829376	-8.224295	18.619064	110.029221	35.512657	-12.362106	98.93972	42.487537	38.029934	105.137932	39.000097	12.833914	102.038826	-55.448687	24.404214	118.019616
-28.582836	30.868017	114.140686	-8.191285	18.461126	110.352066	35.556725	-12.736101	99.451538	42.681484	37.752533	105.547035	39.1191045	12.508216	102.4992865	-55.5016745	24.414036	118.2048455
-27.398867	32.669479	114.13913	-8.171742	18.176981	110.585854	35.774963	-13.312825	100.259232	42.85038	37.339176	106.085709	39.3126715	12.0131755	103.1724705	-55.6561555	24.3407865	117.9992375
-26.553011	33.854118	114.005615	-8.198433	17.976377	110.679352	35.938446	-13.662805	100.849846	42.84914	37.058651	106.332794	39.393793	11.697923	103.59132	-55.790659	24.254831	117.767384
-25.670376	34.990765	113.828316	-8.232251	17.775583	110.755196	36.151321	-14.05379	101.416946	42.779724	36.767532	106.462349	39.4655225	11.356871	103.9396475	-55.9300245	24.194295	117.5707445
-24.67432	36.041416	113.670349	-8.261228	17.530178	110.83622	36.288891	-14.462991	102.01088	42.720375	36.478031	106.523117	39.504633	11.00752	104.2669985	-56.027089	24.052836	117.4054415
-23.569061	37.081635	113.529625	-8.31171	17.289282	110.967468	36.313046	-14.820621	102.508331	42.673027	36.226776	106.599251	39.4930365	10.7030775	104.553791	-56.1164565	23.8754865	117.381145
-22.445715	38.107471	113.478195	-8.394884	17.003435	111.110558	36.267864	-15.139554	102.829277	42.64032	35.9757	106.674934	39.454092	10.418073	104.7521055	-56.24386	23.588797	117.4690105
-21.463877	39.19157	113.591957	-8.479257	16.771156	111.22612	36.137657	-15.38442	102.958908	42.156746	35.904427	107.003342	39.1472015	10.2600035	104.981125	-56.1057155	23.2823085	117.471115
-19.281578	40.609039	113.659561	-8.617863	16.602882	111.345802	35.773453	-15.468781	102.786346	42.087658	35.725204	107.254044	38.9305555	10.1282115	105.020195	-56.1662815	23.0775525	117.671409
-17.866873	41.674061	113.871941	-8.698175	16.578064	111.383797	35.52721	-15.415268	102.511681	42.066933	35.714485	107.480797	38.7970715	10.1496085	104.996239	-56.1934215	23.0065195	117.771355
-16.489407	42.686543	114.17363	-8.729711	16.60421	111.397446	35.276924	-15.169981	102.034088	42.080082	35.792114	107.778976	38.678503	10.3110665	104.906532	-56.137925	22.8973535	117.88836
-14.865184	43.695438	114.54071	-8.752682	16.738827	111.365105	35.065842	-14.736618	101.440178	42.532825	35.802139	108.022964	38.7993335	10.5327605	104.731571	-56.3046975	22.9448935	117.998639
-13.164992	44.650581	114.97303	-8.780557	16.911791	111.238548	34.977207	-14.204402	100.754288	42.633995	36.096466	108.697533	38.805601	10.946032	104.7259105	-56.366715	22.87755	117.7511855
-11.40921	45.558823	115.506958	-8.849207	17.227732	111.079048	34.916843	-13.595048	100.06324	42.76524	36.463093	109.659264	38.8410415	11.4340225	104.861252	-56.5394555	23.0214415	117.296844
-9.592517	46.375568	116.151573	-8.958426	17.649975	110.968994	34.781078	-12.782065	99.555862	42.547836	37.030037	110.945602	38.664457	12.123986	105.250732	-56.581309	23.175964	116.687256
-6.742199	47.407822	117.350212	-9.220108	18.450752	111.235283	34.777672	-11.695837	99.280769	42.861004	37.69743	112.888145	38.819338	13.0007965	106.084457	-57.259554	23.9007075	116.386109
-4.802402	47.932842	118.322441	-9.405689	19.009228	111.692688	34.799812	-11.025789	99.724945	43.098183	38.203751	114.3564	38.9489975	13.588981	107.0406725	-57.7603755	24.429475	116.3447035
-2.417325	48.096992	119.105659	-9.6123	19.565319	112.364075	35.097225	-10.585805	100.512299	43.335007	38.702011	116.029503	39.216116	14.058103	108.270901	-58.440716	25.072535	116.457249
-0.318207	48.258503	120.083786	-9.81867	20.053219	113.128571	35.408569	-10.259888	101.728783	43.733467	39.117096	117.769493	39.571018	14.428604	109.749138	-59.208358	25.677834	116.508004
1.518651	48.317638	121.122345	-9.985637	20.42384	113.98127	35.863117	-10.215655	103.187035	44.089375	39.430939	119.467751	39.976246	14.607642	111.327393	-59.94752	26.240038	116.635147
3.880773	47.977943	121.886002	-10.158983	20.768717	114.887451	36.448944	-10.375809	104.812454	44.433247	39.607159	121.115623	40.4410955	14.615675	112.9640385	-60.7590615	26.921759	116.8108635
5.973398	47.576557	122.722832	-10.321526	20.952051	115.857552	37.106213	-10.687539	106.627251	44.818748	39.816181	122.767937	40.9624805	14.564321	114.697594	-61.6055325	27.339781	117.01751
9.173913	46.587265	123.858215	-10.54528	21.016336	117.393448	38.088249	-11.211033	109.673965	45.67572	39.552544	124.651527	41.8819845	14.1707555	117.162746	-62.9725445	27.8619165	117.62415
11.282025	45.707695	124.760666	-10.655804	20.921909	118.502258	38.747082	-11.691937	112.027756	45.685379	39.756317	126.465843	42.2162305	14.03219	119.2467995	-63.5278385	27.811628	117.7577165
13.285856	44.621365	126.031708	-10.771892	20.80105	119.730064	39.501305	-12.197564	114.546631	46.685879	39.593361	128.149155	43.093592	13.6978985	121.347893	-64.637376	27.9042015	118.112235
14.922629	43.500568	127.689835	-10.857123	20.59532	121.06601	40.229122	-12.563351	117.173935	47.122009	39.348721	130.104156	43.6755655	13.392685	123.6390455	-65.3898115	27.797955	118.4929745
16.68252	42.194195	129.531982	-10.483431	20.104225	122.369171	40.827049	-12.90143	120.088348	47.555183	39.328629	132.143646	44.191116	13.2135995	126.115997	-65.157978	26.9948505	118.622345
18.760973	40.617027	131.466721	-10.472623	19.871605	123.966286	40.983807	-12.980819	122.905144	47.928802	39.307907	134.068558	44.4563045	13.163544	128.486851	-65.4015505	26.579666	119.445721
20.350739	39.14283	133.711609	-10.439636	19.654318	125.537788	41.221561	-13.295168	125.704659	48.302414	39.19566	135.861481	44.7619875	12.950246	130.78307	-65.6412595	26.35839	120.292506
22.362345	36.867661	137.07283	-10.448743	19.378021	127.724411	40.145443	-13.062613	129.430328	48.134613	39.207722	138.730713	44.140028	13.0725545	134.0805205	-65.037514	25.6834875	121.3683015
23.503036	35.316963	139.157135	-10.578713	19.298027	129.020126	39.956287	-13.399858	131.486252	47.884464	39.223122	140.367249	43.9203755	12.911632	135.9267505	-65.0778015	25.684422	122.1135015
24.493622	33.804123	140.908554	-10.757589	19.238571	130.209381	39.525814	-13.489511	132.992889	47.484634	39.287804	141.683746	43.505224	12.8991465	137.3383175	-65.020402	25.5779955	123.0804445
25.471485	32.382519	142.33783	-10.926136	19.223076	131.320923	39.234653	-13.608027	134.076019	47.297001	39.307068	142.571442	43.265827	12.8495205	138.3237305	-65.118099	25.5966315	124.3181155
26.203554	30.848223	143.380844	-10.987144	19.234379	132.308441	39.4339314	-13.6062158	134.1260222	47.378731	39.246033	143.192413	43.4063312	12.8199086	138.6592176	-65.3806192	25.6488494	125.9576644
27.015364	29.472811	144.065857	-10.93499	19.277899	133.16391	39.6332098	-13.6044046	134.1760254	47.536804	39.232708	143.617767	43.5850069	12.8141517	138.8968962	-65.4549869	25.7416463	127.4309238
27.509388	27.95982	144.490387	-10.776982	19.365789	133.896774	39.8324882	-13.6025934	134.2260286	47.788715	39.250328	143.837112	43.8106016	12.8238673	139.0315703	-65.3645656	25.9077107	128.7619777
28.181875	25.804836	144.482559	-10.473804	19.530708	134.715347	40.0317666	-13.6007822	134.2760318	48.190262	39.284134	143.755554	44.1110143	12.8416759	139.0157929	-65.0586223	26.2197401	130.4149011
28.209299	24.401751	144.15683	-10.15011	19.661854	134.920746	40.231045	-13.598971	134.326035	48.479462	39.394211	143.549774	44.3552535	12.89762	138.9379045	-64.6554735	26.426088	130.9035875
28.245466	23.037872	143.60321	-9.996728	19.649582	134.894653	40.565186	-13.428004	133.86972	48.638248	39.510155	143.215591	44.601717	13.0410755	138.5426555	-64.595173	26.2580885	131.2466505
28.142878	21.619867	142.856445	-9.902599	19.824423	134.707825	40.816353	-13.243633	133.342926	48.650024	39.717125	142.830704	44.7331885	13.236746	138.086815	-64.5383865	26.4121	131.328835
27.801859	20.202835	142.005997	-9.881694	19.991335	134.355896	41.015335	-12.965965	132.857101	48.617935	40.096619	142.191788	44.816635	13.565327	137.5244445	-64.580023	26.417343	131.1873475
27.447939	18.840511	140.947464	-9.87577	20.229649	133.797089	41.076759	-12.521055	132.388794	48.824356	40.237762	141.197617	44.9505575	13.8583535	136.7932055	-64.7020975	26.6009445	130.8009725
26.686266	17.532297	139.847748	-9.988501	20.522152	133.066193	41.029869	-11.962875	132.036255	48.988152	40.499924	140.030029	45.0090105	14.2685245	136.033142	-64.9860125	26.7757795	130.099244
25.898869	15.294817	138.044922	-10.184197	20.946787	131.781311	40.850079	-11.088881	131.721146	48.673153	41.421509	138.305359	44.761616	15.166314	135.0132525	-65.13001	26.72726	128.5493695
24.919647	13.922684	137.169846	-10.399609	21.144897	130.920654	40.692799	-10.569447	131.570679	48.895554	41.689056	136.988525	44.7941765	15.5598045	134.279602	-65.5933945	26.7299895	127.561706
23.889528	12.496705	136.435867	-10.594828	21.34798	130.108231	40.464714	-10.152678	131.5112	48.528461	42.17902	136.281189	44.4965875	16.013171	133.8961945	-65.6862435	26.682789	126.3202675
22.703568	11.02258	135.900314	-10.826704	21.648315	129.500275	40.48018511	-9.835625889	131.2219781	48.216206	42.606354	135.717148	44.348195555	16.3853640555	133.46956305	-66.001603555	26.9112659445	125.53098695
21.391916	9.649004	135.491714	-11.087901	21.662642	128.952209	40.49565622	-9.518573778	130.9327562	47.936508	42.98053	135.275864	44.21608211	16.730978111	133.1043101	-66.39188411	26.594305889	124.8001079
20.003845	8.25874	135.209061	-11.235667	21.867199	128.580887	40.51112733	-9.201521667	130.6435343	47.71616	43.389069	134.906876	44.113643665	17.0937736665	132.77520515	-66.584977665	26.6406243335	124.38656885
18.467007	6.987502	134.998032	-11.333345	22.093292	128.292664	40.52659844	-8.884469556	130.3543124	47.533661	43.79493	134.538666	44.03012972	17.455230222	132.4464892	-66.69681972	26.731353778	124.1388388
16.006001	5.116665	134.618988	-11.491878	22.430326	127.876595	40.54206956	-8.567417444	130.0650906	47.207462	44.415874	133.898636	43.87476578	17.924228278	131.9818633	-66.85852178	26.936423722	123.7713267
14.310098	3.997164	134.052902	-11.498893	22.66737	127.517952	40.55754067	-8.250365333	129.7758687	46.930309	44.763397	133.148834	43.743924835	18.2565158335	131.46235135	-66.741710835	27.0782241665	123.57355265
12.462376	2.898503	133.11911	-11.84241	22.872929	127.122559	40.57301178	-7.933313222	129.4866468	46.654301	45.138283	132.139206	43.61365639	18.602484889	130.8129264	-67.29847639	27.143373111	123.4321916
10.685775	1.85182	131.734192	-11.855264	23.087145	126.400688	40.58848289	-7.616261111	129.1974249	46.33419	45.586922	130.826111	43.461336445	18.9853304445	130.01176795	-67.171864445	27.1889595555	122.78960805
8.749433	0.869358	130.040054	-11.488806	23.165924	125.277756	40.603954	-7.299209	128.908203	45.596252	46.170223	129.466553	43.100103	19.435507	129.187378	-66.077715	26.896341	121.368134
6.835178	-0.031422	128.24704	-11.445815	23.406452	124.281548	40.870186	-7.229143	127.170685	45.081814	46.557896	127.734795	42.976	19.6643765	127.45274	-65.86763	27.1485275	121.110356
4.458125	-0.711584	126.744804	-11.360463	23.628361	123.295067	40.59346	-6.823006	125.454834	44.497322	46.786552	125.80706	42.545391	19.981773	125.630947	-65.266317	27.274949	120.959187
1.316062	-1.833196	124.872299	-11.584645	24.08814	122.203171	40.170177	-6.319062	123.298409	43.771893	46.947678	123.077133	41.971035	20.314308	123.187771	-65.140325	27.861972	121.218571
-0.703317	-2.484187	124.045204	-11.507956	24.219498	121.497833	39.852711	-6.262638	122.217354	43.351536	46.956734	121.412895	41.6021235	20.347048	121.8151245	-64.6180355	28.091948	121.1805415
-2.684925	-3.135266	123.663116	-11.467855	24.321495	120.961273	39.584667	-6.33863	121.490349	43.027191	46.850231	119.711708	41.305929	20.2558005	120.6010285	-64.241639	28.3871895	121.3215175
-5.003484	-3.403089	124.011444	-11.464022	24.326109	120.546982	39.303978	-6.48017	121.335281	42.743645	46.679134	117.978462	41.0238115	20.099482	119.6568715	-63.9518555	28.552736	121.4370925
-7.153157	-3.669437	124.543907	-11.497586	24.237738	120.123795	39.032738	-6.744484	121.567299	42.395378	46.403893	116.093887	40.714058	19.8297045	118.830593	-63.70923	28.6457715	121.416997
-9.213898	-3.859344	124.83461	-11.531286	23.926611	119.684853	38.88773	-7.17516	121.802437	42.198223	45.961018	114.635468	40.5429765	19.392929	118.2189525	-63.6055485	28.460293	121.1507535
-11.206393	-4.024515	124.727379	-11.501968	23.395859	119.15786	38.706123	-7.660221	122.019089	42.046978	45.449463	113.266251	40.3765505	18.894621	117.64267	-63.3804865	27.897097	120.67305
-14.277695	-4.208278	123.619339	-11.549518	22.582035	118.18985	38.091614	-8.701982	121.3228	41.846367	44.942699	111.7267	39.9689905	18.1203585	116.52475	-63.0680265	27.0437115	119.85495
-16.282557	-4.179546	122.595909	-11.517353	22.189615	117.58577	37.559544	-9.403424	120.243683	41.757156	44.36673	110.809914	39.65835	17.481653	115.5267985	-62.693056	26.897577	119.6447415
-18.245613	-3.891087	121.65625	-11.51272	22.025526	117.054794	37.101547	-9.95802	118.952621	41.765823	44.023926	109.831215	39.433685	17.032953	114.391918	-62.459125	27.018099	119.71767
-20.117043	-3.437432	120.811501	-11.341035	22.049759	116.447159	36.786594	-10.323884	117.642319	41.835411	43.602676	109.147072	39.3110025	16.639396	113.3946955	-61.9930725	27.460122	119.4996225
-21.94545	-2.826917	119.861946	-11.178244	22.079197	115.788582	36.603714	-10.506817	116.474678	41.947098	43.324272	108.302948	39.275406	16.4087275	112.388813	-61.631894	27.7496665	119.188351
-23.666574	-2.195215	118.693962	-11.031474	22.080448	114.974724	36.539604	-10.621085	115.24649	41.91906	43.018608	107.522522	39.229332	16.1987615	111.384506	-61.29228	27.9621345	118.564942
-25.355083	-1.504633	117.088043	-10.928797	22.0138	113.992432	36.488487	-10.652527	113.849808	41.746132	42.921299	107.425774	39.1173095	16.134386	110.637791	-60.9749035	27.893214	117.347073
-27.815664	-0.270659	114.564705	-10.903737	22.098755	112.388756	36.175747	-10.543547	111.458298	41.707603	42.996834	107.040192	38.941675	16.2266435	109.249245	-60.749149	27.9708665	115.528267
-29.481533	0.779125	113.813522	-10.916634	22.435778	111.572182	35.672344	-10.418517	110.08313	41.679443	42.967369	106.314026	38.6758935	16.274426	108.198578	-60.5091615	28.59713	114.945786
-30.976816	1.943415	113.85778	-10.95068	22.819868	111.091484	35.174278	-10.375025	109.44101	41.628151	42.690029	104.895439	38.4012145	16.157502	107.1682245	-60.3025745	29.482234	115.0147435
-32.357437	3.174176	114.413048	-10.95916	23.083698	110.808853	34.875656	-10.407276	109.432816	41.17738	42.315666	103.530762	38.026518	15.954195	106.481789	-59.944838	30.213201	115.135917
-33.707535	4.434196	115.145828	-11.01865	23.127146	110.721626	34.694157	-10.539825	109.768379	40.627182	41.8428	102.287437	37.6606695	15.6514875	106.027908	-59.6979695	30.6028045	115.415344
-34.961037	5.705756	115.956985	-11.075309	22.963968	110.809174	34.47073	-10.797754	110.254692	40.155888	41.211674	101.168358	37.313309	15.20696	105.711525	-59.463927	30.720976	115.906823
-36.074726	7.095647	116.610207	-11.172158	22.645864	111.005714	34.13456	-11.136381	110.514847	39.684738	40.522388	100.4282	36.909649	14.6930035	105.4715235	-59.253965	30.5987245	116.5399045
-37.619694	9.194672	117.018021	-11.177456	22.1099	111.400459	33.791435	-11.760826	110.509346	39.480732	39.860527	100.284622	36.6360835	14.0498505	105.396984	-58.9909955	30.1699495	117.403934
-38.500755	10.782923	117.06958	-11.07217	21.899832	111.601852	33.57415	-11.925474	110.07663	39.472054	39.721909	100.439514	36.523102	13.8982175	105.258072	-58.667442	29.9014465	117.945632
-39.260719	12.492475	116.984245	-10.912926	21.882864	111.704811	33.492237	-11.90839	109.405556	40.171043	39.61689	100.235367	36.83164	13.85425	104.8204615	-58.657492	29.911478	118.5891605
-39.897583	14.390869	116.942741	-10.708667	22.01725	111.740646	33.546181	-11.699532	108.688751	39.723881	40.158653	100.555626	36.635031	14.2295605	104.6221885	-58.052365	29.8049395	118.8591035
-40.426544	16.347031	116.885056	-10.545344	22.175295	111.77684	33.647594	-11.408197	107.94886	39.820839	40.515125	100.602272	36.7342165	14.553464	104.275566	-57.8249045	29.797126	119.278114
-40.845306	18.395678	116.895744	-10.429155	22.279398	111.903801	33.709438	-11.10605	107.282509	39.82095	40.932804	100.865448	36.765194	14.913377	104.0739785	-57.623504	29.645419	119.7336235
-41.155655	20.492441	117.039017	-10.364362	22.298319	112.150635	33.738632	-10.829507	106.624496	39.851181	41.282333	101.284615	36.7949065	15.226413	103.9545555	-57.5236305	29.370225	120.3467145
-41.347755	23.785965	117.770699	-10.248193	22.421984	112.781815	33.616913	-10.371802	105.639565	39.720253	41.772781	102.063049	36.668583	15.7004895	103.851307	-57.164969	29.1434785	121.712323
-41.304798	26.038635	118.465057	-10.386469	22.478258	113.205544	33.475193	-9.945952	104.886757	39.568344	42.134792	102.658951	36.5217685	16.09442	103.772854	-57.2947065	28.862096	122.638234
-41.138058	28.369167	119.126381	-10.427025	22.71594	113.587906	33.291161	-9.398916	104.063705	39.382996	42.550259	103.20314	36.3370785	16.5756715	103.6334225	-57.1911285	28.8562085	123.5423895
-40.851078	30.682316	119.702995	-10.436749	22.996092	113.801506	33.093586	-8.784092	103.116463	39.577068	42.880543	103.399315	36.335327	17.0482255	103.257889	-57.208825	28.9439585	124.345123
-40.434586	33.005501	120.046906	-10.480971	23.314581	113.75325	32.85944	-8.022351	101.902702	39.391048	43.42572	103.729141	36.125244	17.7016845	102.8159215	-57.087186	28.9274775	124.6905785
-39.994698	35.313591	120.095619	-10.54215	23.638412	113.405205	32.692059	-7.266315	100.617943	39.24176	44.058643	103.842941	35.9669095	18.396164	102.230442	-57.0512095	28.88066	124.579968
-39.399673	37.542744	119.87661	-10.573674	23.957998	112.79863	32.544178	-6.522253	99.158134	39.08036	44.665237	103.744797	35.812269	19.071492	101.4514655	-56.959617	28.844504	124.1457945
-38.284977	40.712963	119.277893	-10.596059	24.296329	111.572144	32.496162	-5.477964	97.129181	38.912964	45.518944	103.530739	35.704563	20.02049	100.32996	-56.896681	28.572168	122.814328
-37.460213	42.683456	118.651871	-10.613627	24.417427	110.735107	32.665699	-4.926411	96.066689	38.964794	45.942669	103.676247	35.8152465	20.508129	99.871468	-57.0425005	28.326725	121.598746
-36.436535	44.52092	118.244919	-10.586701	24.434652	110.087494	32.900787	-4.49277	95.311478	39.073631	46.269428	103.989861	35.987209	20.888329	99.6506695	-57.160611	27.980975	120.5243185
-35.318752	46.160278	117.954575	-10.484585	24.388182	109.602211	33.280472	-4.165509	94.939247	39.236179	46.472126	104.492363	36.2583255	21.1533085	99.715805	-57.2274955	27.6230555	119.488617
-33.960934	47.701534	117.775932	-10.346583	24.348698	109.350739	33.733578	-3.871142	94.953499	39.447987	46.64616	105.189766	36.5907825	21.387509	100.0716325	-57.2839485	27.309887	118.6298455
-32.585873	49.067898	117.648804	-10.143974	24.296217	109.21862	34.487061	-3.691332	95.387512	39.749096	46.777229	106.151558	37.1180785	21.5429485	100.769535	-57.4060265	27.0494855	117.667705
-31.122143	50.365456	117.55687	-9.950526	24.218983	109.337471	35.396008	-3.682919	96.293465	40.096382	46.895271	107.471786	37.746195	21.606176	101.8826255	-57.647247	26.83179	116.7923165
-28.707752	51.903446	117.904877	-9.669165	24.086756	109.969238	36.907059	-3.926466	98.377464	40.343845	47.208244	110.485008	38.625452	21.640889	104.431236	-57.963782	26.532623	115.50724
-26.998264	52.784431	118.454018	-9.543952	24.065022	110.730385	37.840401	-4.197276	99.987808	40.850338	47.279606	112.620781	39.3453695	21.541165	106.3042945	-58.4332735	26.588879	115.1564755
-25.304689	53.501884	119.227623	-9.490152	24.134083	111.670128	38.590809	-4.515133	101.637878	41.066151	47.487526	114.892235	39.82848	21.4861965	108.2650565	-58.808784	26.7819695	115.0751995
-23.574579	54.08466	120.059898	-9.489711	24.282766	112.718582	39.153057	-4.701907	103.089836	41.984512	47.3358	116.542435	40.5687845	21.3169465	109.8161355	-59.5482065	27.2485855	115.6210285
-21.769329	54.536121	120.800972	-9.53794	24.545715	113.742432	39.597904	-4.813287	104.346756	42.426212	47.407238	118.01461	41.012058	21.2969755	111.180683	-60.087938	27.7944545	116.304181
-20.059687	54.938663	121.29586	-9.530371	24.722254	114.788124	39.998909	-4.916898	105.648193	42.66589	47.500103	118.964027	41.3323995	21.2916025	112.30611	-60.3931415	28.1529055	117.270138
-18.340139	55.285599	121.359001	-9.537118	24.852222	115.801155	40.536289	-5.163294	107.091156	42.763454	47.656067	119.470444	41.6498715	21.2463865	113.2808	-60.7241075	28.4580575	118.32151
-15.57233	55.49876	121.042839	-9.407607	24.832823	117.378197	41.269562	-5.572166	109.664345	42.920834	47.944553	119.92524	42.095198	21.1861935	114.7947925	-60.910412	28.4794525	119.9616015
