# Supplementary material for: How to jointly control a ball trajectory on a moving board: Methodological insights into Motor Learning and Rehabilitation
Source: PLoS One. 2025 Oct 15;20(10):e0334588. doi: 10.1371/journal.pone.0334588 (PMC12527165; doi:10.1371/journal.pone.0334588)
Supplement: S2 Data — (ZIP) [file pone.0334588.s002.zip › D3_017.csv]

Ball_X	Ball_Y	Ball_Z	BoardCentre_X	BoardCentre_Y	BoardCentre_Z	P1LeftHand_X	P1LeftHand_Y	P1LeftHand_Z	P1RightHand_X	P1RightHand_Y	P1RightHand_Z	P1MidHands_X	P1MidHands_Y	P1MidHands_Z	P2MidHands_X	P2MidHands_Y	P2MidHands_Z
3.526197	31.561491	109.626602	-7.313499	23.092487	110.33226	41.884308	-6.707141	106.764046	43.292999	47.326763	109.339584	42.5886535	20.309811	108.051815	-57.2156515	25.875163	112.612705
2.873989	30.800352	108.67823	-7.261261	22.928638	109.48877	41.790863	-6.810964	105.935669	43.202179	47.25666	108.457863	42.496521	20.222848	107.196766	-57.019043	25.634428	111.780774
2.256231	30.067543	107.740379	-7.339431	22.849714	108.664261	41.612007	-6.891966	105.200211	42.978836	47.152275	107.704308	42.2954215	20.1301545	106.4522595	-56.9742835	25.5692735	110.8762625
1.613767	29.415688	107.003853	-7.478427	22.826889	107.899857	41.359882	-6.955044	104.504539	42.763577	47.10257	106.885185	42.0617295	20.073763	105.694862	-57.0185835	25.580015	110.104852
1.109193	29.003992	106.524788	-7.666614	22.845219	107.276093	41.040615	-7.028757	103.778145	42.476902	47.031284	106.135384	41.7587585	20.0012635	104.9567645	-57.0919865	25.6891745	109.5954215
0.62251	28.573915	106.048653	-7.854642	22.805664	106.840858	40.683777	-7.124072	103.074005	42.227501	46.905361	105.447411	41.455639	19.8906445	104.260708	-57.164923	25.7206835	109.421008
-0.004776	27.877579	105.564857	-8.105336	22.728029	106.493172	40.160568	-7.262768	102.272621	41.863724	46.734417	104.665733	41.012146	19.7358245	103.469177	-57.222818	25.7202335	109.517167
-0.378948	27.383244	105.470184	-8.253462	22.63818	106.44146	39.864201	-7.44521	101.946808	41.64328	46.599052	104.30397	40.7537405	19.576921	103.125389	-57.2606645	25.699439	109.757531
-0.702022	26.917208	105.397102	-8.406425	22.528801	106.440094	39.545406	-7.603276	101.663498	41.440166	46.440376	103.955528	40.492786	19.41855	102.809513	-57.305636	25.639052	110.070675
-0.958174	26.455069	105.276741	-8.554152	22.439829	106.40329	39.253536	-7.694028	101.347664	41.189529	46.30011	103.631676	40.2215325	19.303041	102.48967	-57.3298365	25.576617	110.31691
-1.151091	26.042542	105.154266	-8.715634	22.369608	106.332443	38.986526	-7.810552	101.131454	40.95945	46.191292	103.380348	39.972988	19.19037	102.255901	-57.404256	25.548846	110.408985
-1.312016	25.664001	104.922905	-8.886674	22.298113	106.176392	38.750763	-7.874175	100.904037	40.737774	46.115234	103.172707	39.7442685	19.1205295	102.038372	-57.5176165	25.4756965	110.314412
-1.380558	25.31245	104.691139	-9.125787	22.308102	105.916275	38.498085	-7.838223	100.721504	40.426838	46.037243	102.961006	39.4624615	19.09951	101.841255	-57.7140355	25.516694	109.991295
-1.308012	24.918715	104.203011	-9.556753	22.382645	105.503723	38.065723	-7.833003	100.582161	39.897789	45.938351	102.450089	38.981756	19.052674	101.516125	-58.095262	25.712616	109.491321
-1.164713	24.689922	103.810104	-9.915384	22.468494	105.224014	37.735115	-7.835373	100.507355	39.454578	45.87011	101.901581	38.5948465	19.0173685	101.204468	-58.4256145	25.9196195	109.24356
-0.918563	24.38974	103.453552	-10.252323	22.483829	104.924461	37.359524	-7.872639	100.354813	38.97327	45.747032	101.164413	38.166397	18.9371965	100.759613	-58.671043	26.0304615	109.089309
-0.621427	24.138369	102.965202	-10.570099	22.463711	104.563881	36.965366	-7.938229	99.993881	38.419971	45.676105	100.223991	37.6926685	18.868938	100.108936	-58.8328665	26.058484	109.018826
-0.282373	23.93635	102.402023	-10.913036	22.429987	104.127838	36.492699	-7.930876	99.428139	37.751667	45.561741	99.232117	37.122183	18.8154325	99.330128	-58.948255	26.0445415	108.925548
0.077532	23.760681	101.849663	-11.316173	22.335421	103.680168	35.959824	-7.912145	98.87558	37.172855	45.385319	98.504143	36.5663395	18.736587	98.6898615	-59.1986855	25.934255	108.6704745
0.482093	23.581598	101.495781	-11.807478	22.146542	103.401794	35.383049	-8.043914	98.731598	36.739616	45.213295	98.489555	36.0613325	18.5846905	98.6105765	-59.6762885	25.7083935	108.1930115
1.366812	23.46825	102.082298	-12.579614	21.890184	103.784225	34.785667	-8.42895	99.846947	36.708885	45.068626	100.481102	35.747276	18.319838	100.1640245	-60.906504	25.46053	107.4044255
2.098995	23.458055	103.248283	-13.030783	21.770292	104.611084	34.677082	-8.688031	101.540817	36.919842	44.970787	103.051315	35.798462	18.141378	102.296066	-61.860028	25.399206	106.926102
2.822792	23.472551	105.024956	-13.396843	21.716669	105.797455	34.822594	-8.873353	103.956856	37.251949	44.98164	106.440498	36.0372715	18.0541435	105.198677	-62.8309575	25.3791945	106.396233
3.534442	23.491955	107.192589	-13.760821	21.754141	107.219292	35.173508	-8.928511	106.787071	37.767124	45.213585	110.300018	36.470316	18.142537	108.5435445	-63.991958	25.365745	105.8950395
4.29656	23.50485	109.466599	-14.070884	21.857885	108.691978	35.61388	-8.963118	109.44735	38.179283	45.452969	113.853035	36.8965815	18.2449255	111.6501925	-65.0383495	25.4708445	105.7337635
5.016867	23.531733	111.498817	-14.34252	21.989698	110.001602	35.910576	-8.84765	111.644272	38.415314	45.701946	116.693024	37.162945	18.427148	114.168648	-65.847985	25.552248	105.834556
5.677127	23.567698	113.121971	-14.564371	22.094164	111.070587	36.129097	-8.670015	113.124504	38.559322	45.947197	118.782104	37.3442095	18.638591	115.953304	-66.4729515	25.549737	106.18787
6.576178	23.576904	114.74395	-14.729588	22.189192	112.251404	36.296703	-8.457257	114.298615	38.730194	46.20993	120.767509	37.5134485	18.8763365	117.533062	-66.9726245	25.5020475	106.969746
7.150777	23.546852	115.423897	-14.748722	22.184404	112.892242	36.340084	-8.384395	114.61338	38.871078	46.296356	121.552811	37.605581	18.9559805	118.0830955	-67.103025	25.4128275	107.7013885
7.740288	23.384424	115.953316	-14.726943	22.207176	113.431442	36.387455	-8.339437	114.635178	39.071434	46.368809	122.047165	37.7294445	19.014686	118.3411715	-67.1833305	25.399666	108.5217125
8.229397	23.223103	116.205803	-14.674802	22.207115	113.765381	36.425255	-8.321413	114.463493	39.204536	46.400364	122.398521	37.8148955	19.0394755	118.431007	-67.1644995	25.3747545	109.099755
8.614994	23.079689	116.267517	-14.637092	22.266172	113.825966	36.420322	-8.216901	114.14257	39.308666	46.438278	122.519348	37.864494	19.1106885	118.330959	-67.138678	25.4216555	109.320973
8.92029	22.863262	116.10981	-14.600895	22.380922	113.693573	36.404087	-8.005838	113.642349	39.310654	46.59959	122.563431	37.8573705	19.296876	118.10289	-67.0591605	25.464968	109.284256
9.149403	22.633429	115.691162	-14.574948	22.604223	113.339684	36.39941	-7.701177	113.01609	39.185982	46.789371	122.436798	37.792696	19.544097	117.726444	-66.942592	25.664349	108.952924
9.377358	22.30481	114.760017	-14.481486	22.980869	112.542854	36.521702	-7.053673	111.977829	39.034538	47.163151	122.011993	37.77812	20.054739	116.994911	-66.741092	25.906999	108.090797
9.428724	21.95582	114.042068	-14.357445	23.260841	111.889313	36.702053	-6.636526	111.326584	38.946507	47.513981	121.71302	37.82428	20.4387275	116.519802	-66.53917	26.0829545	107.258824
9.41147	21.457396	113.302551	-14.140785	23.548349	111.224045	36.978645	-6.214531	110.820702	38.967625	47.861786	121.24559	37.973135	20.8236275	116.033146	-66.254705	26.2730705	106.414944
9.31076	20.843651	112.547874	-13.88057	23.783674	110.64782	37.292248	-5.813472	110.43663	38.868145	48.279224	120.781662	38.0801965	21.232876	115.609146	-65.8413365	26.334472	105.686494
9.161839	20.141691	111.852036	-13.573265	23.955189	110.188019	37.638493	-5.463944	110.098557	38.896748	48.671978	120.127312	38.2676205	21.604017	115.1129345	-65.4141505	26.306361	105.2631035
8.995902	19.41387	111.31768	-13.293145	24.130491	109.838989	37.942482	-5.171341	109.836128	38.938061	49.013798	119.259438	38.4402715	21.9212285	114.547783	-65.0265615	26.3397535	105.130195
8.79689	18.516027	110.640907	-13.000947	24.272015	109.537437	38.145576	-4.949218	109.644875	38.994198	49.277489	118.142792	38.569887	22.1641355	113.8938335	-64.571781	26.3798945	105.1810405
8.273825	16.967669	109.811005	-12.633228	24.388132	109.049919	38.377621	-4.89227	109.51886	39.024574	49.51907	116.249046	38.7010975	22.3134	112.883953	-63.9675535	26.462864	105.215885
7.853944	15.942027	109.247925	-12.502411	24.407604	108.570755	38.397564	-4.982822	109.537231	38.97723	49.647495	114.858017	38.687397	22.3323365	112.197624	-63.692219	26.4828715	104.943886
7.333938	14.830464	108.695724	-12.403062	24.347065	107.938507	38.360344	-5.105254	109.567276	38.881763	49.480309	113.503906	38.6210535	22.1875275	111.535591	-63.4271775	26.5066025	104.341423
6.686669	13.587687	108.140526	-12.360417	24.189049	107.213638	38.298927	-5.37911	109.541824	38.829121	49.261398	112.249878	38.564024	21.941144	110.895851	-63.284858	26.436954	103.531425
5.965046	12.435576	107.529274	-12.390768	24.018152	106.384171	38.110523	-5.58716	109.518524	38.711693	49.138641	111.050308	38.411108	21.7757405	110.284416	-63.192644	26.2605635	102.483926
5.279337	11.330215	106.846977	-12.436765	23.890144	105.522171	37.941124	-5.685229	109.212936	38.468296	48.938965	109.909424	38.20471	21.626868	109.56118	-63.07824	26.15342	101.483162
4.577215	10.196171	106.074608	-12.501553	23.796932	104.669189	37.779079	-5.77119	108.676338	38.22403	48.751381	108.719101	38.0015545	21.4900955	108.6977195	-63.0046605	26.1037685	100.6406585
3.396135	8.654552	104.907967	-12.533149	23.827692	103.474129	37.478184	-5.565189	107.547058	37.77142	48.779011	106.713486	37.624802	21.606911	107.130272	-62.6911	26.048473	99.817986
2.634213	7.771875	104.176155	-12.525819	23.962042	102.779579	37.350861	-5.384341	106.656265	37.494148	48.694538	105.348549	37.4225045	21.6550985	106.002407	-62.4741425	26.2689855	99.556751
1.853599	6.861892	103.581154	-12.455251	24.092386	102.237152	37.306675	-5.288455	105.902206	37.337345	48.730858	104.061188	37.32201	21.7212015	104.981697	-62.232512	26.4635705	99.492607
1.0282	6.068319	103.159142	-12.306238	24.259516	101.79081	37.245323	-5.107739	105.142212	37.2439	48.840405	102.695129	37.2446115	21.866333	103.9186705	-61.8570875	26.652699	99.6629495
0.280824	5.354939	102.737785	-12.101795	24.444183	101.333786	37.219398	-4.982201	104.395569	37.134975	48.742931	101.345787	37.1771865	21.880365	102.870678	-61.3807765	27.008001	99.796894
-0.480115	4.696457	102.348305	-11.906586	24.532347	100.903343	37.252125	-4.96242	103.700241	37.144318	48.564949	100.070404	37.1982215	21.8012645	101.8853225	-61.0113935	27.2634295	99.9213635
-1.279457	4.029486	101.920387	-11.681498	24.54215	100.416908	37.200478	-4.982317	102.929268	37.198597	48.381935	98.905533	37.1995375	21.699809	100.9174005	-60.5625335	27.384491	99.9164155
-2.388553	3.193565	100.895325	-11.400535	24.395456	99.436363	37.170658	-5.212955	101.895332	37.192719	47.968884	97.531189	37.1816885	21.3779645	99.7132605	-59.9827585	27.4129475	99.1594655
-3.07375	2.69303	99.998543	-11.278905	24.282774	98.558907	37.154354	-5.348276	101.228271	37.330391	47.255527	96.876411	37.2423725	20.9536255	99.052341	-59.8001825	27.6119225	98.065473
-3.755394	2.263359	98.856644	-11.196013	24.183386	97.490623	37.121124	-5.426338	100.468719	37.387447	47.261429	96.154167	37.2542855	20.9175455	98.311443	-59.6463115	27.4492265	96.669803
-4.491302	1.903283	97.602371	-11.08822	24.164505	96.331238	37.095486	-5.415891	99.621269	37.41132	47.888165	95.176201	37.253403	21.236137	97.398735	-59.429843	27.092873	95.263741
-5.192966	1.644359	96.289864	-10.988182	24.214754	95.155411	37.139057	-5.327479	98.672935	37.446819	47.981686	94.283226	37.292938	21.3271035	96.4780805	-59.269302	27.1024045	93.8327415
-5.815401	1.471673	95.05294	-10.817778	24.330639	94.030258	37.21645	-5.160491	97.686188	37.518429	47.525372	93.564026	37.3674395	21.1824405	95.625107	-59.0029955	27.4788375	92.435409
-6.426697	1.417655	93.960449	-10.610226	24.510214	93.02491	37.331161	-4.964424	96.804695	37.567017	48.263832	92.574722	37.449089	21.649704	94.6897085	-58.669541	27.370724	91.3601115
-7.394948	1.449101	92.590904	-10.15289	24.832462	91.769691	37.480839	-4.687582	95.711151	37.804516	48.494968	91.51207	37.6426775	21.903693	93.6116105	-57.9484575	27.761231	89.9277715
-8.102658	1.547379	91.838547	-9.834236	25.034767	91.056465	37.483395	-4.514383	95.159187	37.966076	48.57399	90.931129	37.7247355	22.0298035	93.045158	-57.3932075	28.0397305	89.067772
-8.747602	1.710234	91.193489	-9.570293	25.21472	90.435295	37.442963	-4.38846	94.704376	38.135014	48.622375	90.442558	37.7889885	22.1169575	92.573467	-56.9295745	28.3124825	88.297123
-9.399425	1.920148	90.601379	-9.363549	25.34206	89.876648	37.393639	-4.330016	94.278564	38.332191	48.709591	90.015915	37.862915	22.1897875	92.1472395	-56.590013	28.4943325	87.6060565
-10.139864	2.194032	89.991386	-9.200764	25.457138	89.350494	37.247646	-4.206538	93.905128	38.309982	48.853569	89.786232	37.778814	22.3235155	91.84568	-56.180342	28.5907605	86.855308
-10.946541	2.499128	89.371605	-9.107976	25.564177	88.839767	37.230114	-4.12168	93.376938	38.686485	48.818245	89.280632	37.9582995	22.3482825	91.328785	-56.1742515	28.7800715	86.350749
-11.779055	2.894707	88.728294	-9.041042	25.657419	88.331772	37.102741	-3.996942	92.876991	38.542061	48.93261	89.150803	37.822401	22.467834	91.013897	-55.904485	28.847004	85.649647
-13.004552	3.512715	87.694199	-9.082489	25.792212	87.572777	36.896404	-3.803957	92.185463	38.710594	48.997807	88.739845	37.803499	22.596925	90.462654	-55.968477	28.987499	84.6829
-13.876395	3.99767	86.935211	-9.185697	25.875458	87.056366	36.730236	-3.645969	91.781937	38.424473	49.156631	88.815033	37.5773545	22.755331	90.298485	-55.9487485	28.995585	83.814247
-14.799706	4.516412	86.192085	-9.324759	25.977087	86.578354	36.536015	-3.486537	91.394417	38.311977	49.282246	88.768997	37.423996	22.8978545	90.081707	-56.073514	29.0563195	83.075001
-15.812503	5.156876	85.688995	-9.421634	26.134798	86.235298	36.399151	-3.328694	91.008018	38.199543	49.410011	88.721863	37.299347	23.0406585	89.8649405	-56.142615	29.2289375	82.6056555
-16.8365	5.77297	85.571655	-9.472681	26.285967	86.163887	36.270119	-3.206219	90.682709	38.402782	49.429859	88.392876	37.3364505	23.11182	89.5377925	-56.2818125	29.460114	82.7899815
-17.881769	6.446844	85.889633	-9.47567	26.403847	86.416992	36.13084	-3.208765	90.535706	38.453545	49.44524	88.105896	37.2921925	23.1182375	89.320801	-56.2435325	29.6894565	83.513183
-18.953243	7.103279	86.505394	-9.505042	26.471319	86.911392	35.97353	-3.351577	90.554192	38.537781	49.268654	87.787384	37.2556555	22.9585385	89.170788	-56.2657395	29.9840995	84.651996
-20.728683	8.241043	87.704773	-9.610862	26.385981	87.818161	35.699661	-3.642218	90.700317	38.347904	48.881634	87.487144	37.0237825	22.619708	89.0937305	-56.2455065	30.152254	86.5425915
-21.848923	8.978267	88.471458	-9.704691	26.27211	88.398323	35.507694	-3.759377	90.741539	38.428909	48.645348	87.07795	36.9683015	22.4429855	88.9097445	-56.3776835	30.1012345	87.8869015
-22.953829	9.747737	89.06295	-9.843123	26.133928	88.855492	35.371204	-3.851665	90.720795	38.188576	48.600941	86.952682	36.77989	22.374638	88.8367385	-56.466136	29.893218	88.8742455
-24.116219	10.560875	89.368149	-9.993294	25.95495	89.146225	35.22229	-3.918865	90.690765	37.922188	48.614372	86.943756	36.572239	22.3477535	88.8172605	-56.558827	29.5621465	89.4751895
-25.167051	11.370327	89.487915	-10.120826	25.807037	89.25132	35.047752	-3.933711	90.649757	37.662792	48.714592	87.046989	36.355272	22.3904405	88.848373	-56.596924	29.2236335	89.654267
-26.210541	12.209352	89.445023	-10.23929	25.659809	89.30864	34.997093	-3.922521	90.515701	37.497604	48.916428	87.179886	36.2473485	22.4969535	88.8477935	-56.7259285	28.8226645	89.7694865
-27.219942	13.112979	89.421532	-10.34542	25.554647	89.357674	34.947124	-3.911291	90.382126	37.380306	49.196815	87.467125	36.163715	22.642762	88.9246255	-56.854555	28.466532	89.7907225
-28.650198	14.522688	89.652702	-10.45765	25.474167	89.606529	34.876244	-3.779376	90.191521	37.14838	49.574619	87.891678	36.012312	22.8976215	89.0415995	-56.927612	28.0507125	90.1714585
-29.54723	15.583438	89.95446	-10.519669	25.460684	89.897079	34.787491	-3.693708	90.104446	36.962967	49.692947	88.078758	35.875229	22.9996195	89.091602	-56.914567	27.9217485	90.702556
-30.450579	16.652351	90.420982	-10.610618	25.398832	90.235527	34.700825	-3.602533	90.047798	36.747398	49.710007	88.178246	35.7241115	23.053737	89.113022	-56.9453475	27.743927	91.358032
-31.216339	17.691393	90.996758	-10.645331	25.357285	90.672112	34.634403	-3.555315	89.916252	36.493008	49.671078	88.204376	35.5637055	23.0578815	89.060314	-56.8543675	27.6566885	92.28391
-31.905502	18.832989	91.823639	-10.703403	25.328022	91.232147	34.541332	-3.502007	89.759209	36.230774	49.618587	88.213181	35.386053	23.05829	88.986195	-56.792859	27.597754	93.478099
-32.578411	20.003366	92.869446	-10.759563	25.293545	91.952209	34.362377	-3.408198	89.635902	35.962311	49.519295	88.20211	35.162344	23.0555485	88.919006	-56.68147	27.5315415	94.985412
-33.099968	21.143709	94.035576	-10.853685	25.220936	92.737175	34.164986	-3.381322	89.573349	35.653992	49.277962	88.236435	34.909489	22.94832	88.904892	-56.616859	27.493552	96.569458
-33.78648	22.930866	95.693604	-11.011436	25.077408	93.948311	33.792793	-3.483559	89.630852	35.229877	48.922516	88.326485	34.511335	22.7194785	88.9786685	-56.534207	27.4353375	98.9179535
-34.176285	24.12171	96.552223	-11.200723	24.929602	94.615685	33.494179	-3.6088	89.738403	34.992039	48.628742	88.4832	34.243109	22.509971	89.1108015	-56.644555	27.349233	100.1205685
-34.44241	25.292984	97.060471	-11.410317	24.776932	95.022781	33.222206	-3.781579	89.887466	34.796024	48.36105	88.756355	34.009115	22.2897355	89.3219105	-56.829749	27.2641285	100.7236515
-34.623955	26.484165	97.14888	-11.662335	24.591728	95.203941	32.954075	-3.973577	90.057213	34.639095	48.133816	89.188133	33.796585	22.0801195	89.622673	-57.121255	27.1033365	100.785209
-34.766148	27.695456	97.061424	-11.967299	24.450666	95.256561	32.722218	-4.153031	90.233246	34.561142	47.955402	89.698563	33.64168	21.9011855	89.9659045	-57.576278	27.0001465	100.5472175
-34.801273	28.868469	96.843628	-12.246241	24.31756	95.236259	32.493771	-4.344607	90.467834	34.477699	47.80661	90.206451	33.485735	21.7310015	90.3371425	-57.978217	26.9041185	100.1353755
-34.734882	30.031616	96.484062	-12.53441	24.195463	95.159706	32.245506	-4.567521	90.732079	34.378834	47.663544	90.626923	33.31217	21.5480115	90.679501	-58.38099	26.8429145	99.639911
-34.490486	31.874371	95.935074	-13.032982	24.007454	94.903481	31.941723	-4.773668	90.997322	34.155182	47.480457	91.191498	33.0484525	21.3533945	91.09441	-59.1144165	26.6615135	98.712552
-34.225529	33.016293	95.563141	-13.357881	23.93038	94.68338	31.729702	-4.800613	91.060356	33.955635	47.474731	91.561821	32.8426685	21.337059	91.3110885	-59.5584305	26.523701	98.0556715
-33.862381	34.161903	95.275963	-13.669476	23.828094	94.501427	31.5429	-4.783831	90.987137	33.755486	47.518356	91.913269	32.649193	21.3672625	91.450203	-59.988145	26.2889255	97.552651
-33.397453	35.298267	95.230614	-13.927473	23.747271	94.388199	31.363497	-4.699404	90.81292	33.486385	47.63192	92.310539	32.424941	21.466258	91.5617295	-60.279887	26.028284	97.2146685
-32.866173	36.305408	95.350304	-14.143066	23.744293	94.387779	31.252977	-4.492369	90.498482	33.256031	47.860748	92.734879	32.254504	21.6841895	91.6166805	-60.540636	25.8043965	97.1588775
-32.195889	37.369644	95.63147	-14.294789	23.776417	94.490417	31.184647	-4.194857	90.157211	33.042831	48.146561	93.179619	32.113739	21.975852	91.668415	-60.703317	25.576982	97.312419
-31.418142	38.36142	96.071037	-14.409664	23.884647	94.66655	31.118717	-3.87575	89.849472	32.825592	48.422085	93.702072	31.9721545	22.2731675	91.775772	-60.7914825	25.4961265	97.557328
-30.281881	39.765514	96.695236	-14.609192	24.143881	95.005264	31.049534	-3.402586	89.706863	32.613327	48.877979	94.636337	31.8314305	22.7376965	92.1716	-61.0498145	25.5500655	97.838928
-29.381674	40.647469	96.996559	-14.772352	24.385679	95.227028	31.039011	-3.22756	89.829926	32.609295	49.122326	95.345261	31.824153	22.947383	92.5875935	-61.368857	25.823975	97.8664625
-28.394026	41.458084	97.317802	-14.966114	24.607006	95.486031	30.979118	-3.080843	90.142227	32.601772	49.300297	96.129211	31.790445	23.109727	93.135719	-61.722673	26.104285	97.836343
-27.397295	42.18774	97.586784	-15.182023	24.801558	95.801483	30.888563	-3.059136	90.571701	32.630627	49.366333	96.880043	31.759595	23.1535985	93.725872	-62.123641	26.4495175	97.877094
-26.304817	42.737625	97.763878	-15.404956	24.954601	96.08741	30.75802	-3.223648	91.121414	32.700684	49.331215	97.551567	31.729352	23.0537835	94.3364905	-62.539264	26.8554185	97.8383295
-25.14731	43.227634	97.925446	-15.63753	25.039503	96.407394	30.574516	-3.491528	91.805168	32.788647	49.197205	98.090141	31.6815815	22.8528385	94.9476545	-62.9566415	27.2261675	97.8671335
-23.993391	43.640263	98.084618	-15.859612	25.039759	96.770966	30.400822	-3.872296	92.559273	32.85062	48.984821	98.42897	31.625721	22.5562625	95.4941215	-63.344945	27.5232555	98.0478105
-22.191528	43.932732	98.136971	-16.100714	24.912151	97.350296	30.181313	-4.583979	93.782524	32.838497	48.512321	98.548721	31.509905	21.964171	96.1656225	-63.711333	27.860131	98.5349695
-20.868677	44.074417	98.064659	-16.243912	24.70097	97.689201	30.046331	-5.110587	94.61499	32.84594	48.120071	98.408218	31.4461355	21.504742	96.511604	-63.9339595	27.897198	98.866798
-19.550207	44.159122	97.843208	-16.317261	24.407942	97.974503	29.894279	-5.728808	95.500702	32.90395	47.629242	98.11824	31.3991145	20.950217	96.809471	-64.0336365	27.865667	99.139535
-18.153969	44.129051	97.542732	-16.36607	24.004004	98.17514	29.793299	-6.413101	96.308708	33.005341	47.022675	97.736725	31.39932	20.304787	97.0227165	-64.13146	27.703221	99.3275635
-16.698988	44.059059	97.223999	-16.346556	23.487387	98.318588	29.699331	-7.099594	96.988861	33.089363	46.347576	97.386368	31.394347	19.623991	97.1876145	-64.087459	27.350783	99.4495615
-15.264778	44.003441	96.912468	-16.296017	22.880892	98.416733	29.6236	-7.76433	97.5019	33.262955	45.620171	97.03582	31.4432775	18.9279205	97.26886	-64.0353115	26.8338635	99.564606
-13.717307	43.911423	96.648506	-16.210325	22.296515	98.454468	29.585611	-8.415646	97.864601	33.401863	44.922268	96.891068	31.493737	18.253311	97.3778345	-63.914387	26.339719	99.5311015
-11.378659	43.893112	96.568481	-16.139584	21.501722	98.431549	29.598886	-9.191308	98.278336	33.45689	44.072868	97.311058	31.527888	17.44078	97.794697	-63.807056	25.562664	99.068401
-9.795799	43.952175	96.8825	-16.258881	21.140537	98.43261	29.649914	-9.488493	98.460869	33.481163	43.822765	98.189095	31.5655385	17.167136	98.324982	-64.0833005	25.113938	98.540238
-8.249089	44.0807	97.522789	-16.477825	20.963945	98.482552	29.772234	-9.593118	98.505112	33.412994	43.828712	99.516823	31.592614	17.117797	99.0109675	-64.548264	24.810093	97.9541365
-6.745682	44.306187	98.5056	-16.771786	21.024462	98.591705	29.929686	-9.416432	98.45787	33.228748	44.112213	101.17984	31.579217	17.3478905	99.818855	-65.122789	24.7010335	97.364555
-5.270948	44.521679	99.797859	-17.177408	21.307566	98.806778	30.084393	-8.982471	98.426445	33.013935	44.695518	103.26992	31.549164	17.8565235	100.8481825	-65.90398	24.7586085	96.7653735
-3.905412	44.76466	101.354919	-17.615738	21.784561	99.178421	30.25836	-8.455553	98.62886	32.868526	45.39727	105.688072	31.563443	18.4708585	102.158466	-66.794919	25.0982635	96.198376
-2.541428	44.882912	103.125465	-18.051893	22.34626	99.770607	30.532677	-7.951506	99.203438	32.77536	46.164246	108.293999	31.6540185	19.10637	103.7487185	-67.7578045	25.58615	95.7924955
-0.646514	44.877998	106.029251	-18.524063	23.354418	101.118942	31.032648	-7.259542	100.697662	32.811409	47.029545	112.194649	31.9220285	19.8850015	106.4461555	-68.9701545	26.8238345	95.7917285
0.638998	44.664528	107.873871	-18.686552	23.951607	102.218163	31.394382	-6.926444	101.977158	32.981922	47.474159	114.459061	32.188152	20.2738575	108.2181095	-69.561256	27.6293565	96.2182165
1.764419	44.309795	109.574638	-18.739222	24.442673	103.284851	31.722212	-6.69097	103.379372	33.232525	47.807144	116.476036	32.4773685	20.558087	109.927704	-69.9558125	28.327259	96.641998
2.884561	43.849716	110.895432	-18.692112	24.782089	104.265717	32.049961	-6.471149	104.789558	33.507774	48.006439	118.185822	32.7788675	20.767645	111.48769	-70.1630915	28.796533	97.043744
3.934198	43.158543	112.110756	-18.561749	24.941858	105.185768	32.35857	-6.316693	106.24527	33.789356	48.117069	119.6138	33.073963	20.900188	112.929535	-70.197461	28.983528	97.442001
4.814577	42.340508	113.17971	-18.379826	24.949665	106.112625	32.797089	-6.383183	107.585754	34.531948	48.008915	120.712784	33.6645185	20.812866	114.149269	-70.4241705	29.086464	98.075981
5.618904	41.379707	114.170074	-18.159365	24.837799	107.082771	33.296471	-6.516287	108.970467	34.382294	48.196625	122.086479	33.8393825	20.840169	115.528473	-70.1581125	28.835429	98.637069
6.528586	39.590137	115.547981	-17.81361	24.559336	108.591148	34.06073	-6.797645	111.140587	34.895294	48.136162	123.736191	34.478012	20.6692585	117.438389	-70.105232	28.4494135	99.743907
6.85114	38.287548	116.490532	-17.594851	24.354288	109.581505	34.518944	-7.038268	112.598862	35.698326	48.006195	124.547241	35.108635	20.4839635	118.5730515	-70.298337	28.2246125	100.5899585
7.122673	36.888672	117.25383	-17.422937	24.216288	110.524544	34.93187	-7.197847	113.955513	35.954594	48.036736	125.491188	35.443232	20.4194445	119.7233505	-70.289106	28.0131315	101.3257375
7.158489	35.425262	117.869659	-17.242496	24.102734	111.407402	35.233002	-7.273397	115.177849	36.186749	48.0509	126.212967	35.7098755	20.3887515	120.695408	-70.1948675	27.8167165	102.119396
6.992214	33.9487	118.407738	-17.390114	24.203974	112.404724	35.4552	-7.376119	116.255234	36.383797	48.135422	126.828781	35.9194985	20.3796515	121.5420075	-70.6997265	28.0282965	103.2674405
6.758039	32.359554	118.724205	-17.053322	24.057556	112.922325	35.609779	-7.516229	117.150291	36.591114	48.183052	127.172813	36.1004465	20.3334115	122.161552	-70.2070905	27.7817005	103.683098
6.251509	30.79878	118.81076	-16.995789	24.113899	113.4972	35.686871	-7.590755	117.711746	36.781342	48.336243	127.1474	36.2341065	20.372744	122.429573	-70.2256845	27.855054	104.564827
5.361085	28.460514	118.351173	-16.906395	24.216772	113.832054	35.720955	-7.435645	117.839066	36.969719	48.299973	125.872871	36.345337	20.432164	121.8559685	-70.158127	28.00138	105.8081395
4.645787	26.914009	117.328598	-16.779362	24.317112	113.560081	35.682865	-7.264888	117.236053	36.487007	48.215984	124.23172	36.084936	20.475548	120.7338865	-69.64366	28.158676	106.3862755
3.939925	25.317469	115.701988	-16.562124	24.344782	112.733437	35.576424	-6.989154	115.675713	36.204433	48.275661	121.640106	35.8904285	20.6432535	118.6579095	-69.0146765	28.0463105	106.8089645
3.171862	23.718729	113.27858	-16.267477	24.40325	111.33313	35.44479	-6.651139	113.351097	35.940502	48.285534	118.366768	35.692646	20.8171975	115.8589325	-68.2276	27.9893025	106.8073275
2.414964	22.156935	110.394409	-15.940582	24.367323	109.421944	35.194988	-6.287674	110.115479	35.860451	47.87883	114.297783	35.5277195	20.795578	112.206631	-67.4088835	27.939068	106.637257
1.523442	20.520182	107.295967	-15.672209	24.248861	107.21611	34.993252	-6.353094	106.312218	35.374432	47.641949	110.211227	35.183842	20.6444275	108.2617225	-66.52826	27.8532945	106.1704975
0.579312	18.908859	104.344116	-15.451256	24.036072	104.927696	34.597679	-6.451734	102.620331	34.551273	47.434925	106.502129	34.574476	20.4915955	104.56123	-65.476988	27.5805485	105.294162
-0.98031	16.455318	100.723442	-15.347086	23.88044	102.001991	33.865768	-6.590071	98.236137	33.915169	47.065701	101.461838	33.8904685	20.237815	99.8489875	-64.5846405	27.523065	104.1549945
-2.04393	14.93819	99.053482	-15.528324	23.929132	100.492462	33.335079	-6.624463	96.293961	33.422325	46.433372	98.964981	33.378702	19.9044545	97.629471	-64.43535	27.9538095	103.355453
-3.164556	13.422386	97.764473	-15.868328	23.965813	99.272469	32.778938	-6.634478	94.79837	32.974518	46.902683	96.872749	32.876728	20.1341025	95.8355595	-64.613384	27.7975235	102.7093785
-4.278987	11.885989	96.737007	-16.336315	24.0196	98.184296	32.1791	-6.731071	93.725899	32.486923	46.802818	95.402107	32.3330115	20.0358735	94.564003	-65.0056415	28.0033265	101.804589
-5.387972	10.400083	95.907967	-16.876081	23.997021	97.193298	31.575668	-6.922053	93.114868	32.083435	46.592289	94.42952	31.8295515	19.835118	93.772194	-65.5817135	28.158924	100.614402
-6.478036	8.903099	95.209518	-17.401052	23.940491	96.257828	31.082714	-7.186145	92.922752	31.837399	45.811558	93.994957	31.4600565	19.3127065	93.4588545	-66.2621605	28.5682755	99.0568015
-7.463647	7.458178	94.641113	-17.785992	23.863813	95.311142	30.763298	-7.306605	92.926178	31.597715	46.211845	93.546089	31.1805065	19.45262	93.2361335	-66.7524905	28.275006	97.3861505
-8.828172	5.404102	93.8172	-17.984152	23.740059	93.960358	30.726608	-7.660346	92.995232	31.631458	45.986046	93.075218	31.179033	19.16285	93.035225	-67.147337	28.317268	94.885491
-9.645883	4.093987	93.201653	-17.839443	23.609921	93.10183	30.918869	-7.847124	92.950241	31.822735	45.829556	92.714371	31.370802	18.991216	92.832306	-67.049688	28.228626	93.371354
-10.428144	2.810113	92.538658	-17.56358	23.42502	92.179909	31.227434	-7.997232	92.739227	32.120506	45.705673	92.238518	31.67397	18.8542205	92.4888725	-66.80113	27.9958195	91.8709455
-11.161674	1.577306	91.837021	-17.132048	23.233076	91.313835	31.644974	-8.156211	92.32872	32.508259	45.581318	91.522339	32.0766165	18.7125535	91.9255295	-66.3407125	27.7535985	90.7021405
-11.884423	0.437112	91.225815	-16.568958	22.983387	90.511444	32.099209	-8.383897	91.828224	32.955967	45.299618	90.660728	32.527588	18.4578605	91.244476	-65.665504	27.5089135	89.778412
-12.636608	-0.611255	90.733902	-16.01692	22.706791	89.776909	32.531826	-8.724126	91.398827	33.461681	44.893837	89.723579	32.9967535	18.0848555	90.561203	-65.0305935	27.3287265	88.992615
-13.402388	-1.619539	90.293953	-15.448202	22.367868	89.091087	32.889072	-9.158026	91.01886	33.901657	44.437325	88.825676	33.3953645	17.6396495	89.922268	-64.2917685	27.0960865	88.259906
-14.633852	-2.963216	89.618858	-14.738377	21.835459	88.153534	33.302883	-9.838446	90.256554	34.546406	43.715992	87.379768	33.9246445	16.938773	88.818161	-63.4013985	26.732145	87.488907
-15.460272	-3.657504	89.142029	-14.331363	21.504629	87.551125	33.496822	-10.132812	89.653954	34.902454	43.267776	86.508713	34.199638	16.567482	88.0813335	-62.862364	26.441776	87.0209165
-16.285555	-4.239387	88.792107	-13.97201	21.197153	87.116196	33.609371	-10.503076	89.123085	35.172871	42.870777	85.778152	34.391121	16.1838505	87.4506185	-62.335141	26.2104555	86.7817735
-17.186049	-4.681498	88.770767	-13.710751	20.970539	86.909348	33.500053	-10.774055	88.863243	35.439377	42.4846	85.198456	34.469715	15.8552725	87.0308495	-61.891217	26.0858055	86.7878465
-18.00671	-4.924703	89.052589	-13.488727	20.784763	87.01757	33.386425	-10.977074	88.920769	35.716976	42.08527	84.867889	34.5517005	15.554098	86.894329	-61.5291545	26.015428	87.140811
-18.833412	-4.992485	89.539749	-13.344208	20.638201	87.277977	33.342987	-11.471869	89.211411	35.989929	41.728786	84.836052	34.666458	15.1284585	87.0237315	-61.354874	26.1479435	87.5322225
-19.642206	-4.959464	90.120476	-13.245164	20.442377	87.659042	33.212612	-11.840834	89.770012	36.209179	41.420837	85.001511	34.7108955	14.7900015	87.3857615	-61.2012235	26.0947525	87.9323225
-20.787636	-4.649584	90.852455	-13.164975	20.201609	88.199493	33.018391	-12.315248	90.841766	36.441463	41.012543	85.416595	34.729927	14.3486475	88.1291805	-61.059877	26.0545705	88.2698055
-21.496618	-4.350355	91.009109	-13.186163	20.054024	88.372559	32.842171	-12.598104	91.617653	36.573887	40.87397	85.755417	34.708029	14.137933	88.686535	-61.080355	25.970115	88.058583
-22.143417	-3.946907	90.87751	-13.239887	19.929928	88.36512	32.820133	-12.869911	92.227318	36.63118	40.812859	86.095001	34.7256565	13.971474	89.1611595	-61.2054305	25.888382	87.5690805
-22.772024	-3.439831	90.465759	-13.291007	19.803669	88.233116	32.821747	-13.091515	92.557564	36.642067	40.77816	86.403625	34.731907	13.8433225	89.4805945	-61.313921	25.7640155	86.9856375
-23.397818	-2.802483	89.770683	-13.340558	19.716867	87.951622	32.747253	-13.202366	92.611504	36.615726	40.855698	86.731895	34.6814895	13.826666	89.6716995	-61.3626055	25.607068	86.2315445
-23.936636	-2.10761	88.741913	-13.363799	19.644747	87.528137	32.585457	-13.043655	92.31955	36.624126	41.059887	87.144699	34.6047915	14.008116	89.7321245	-61.3323895	25.281378	85.3241495
-24.384781	-1.345924	87.55529	-13.298737	19.631517	87.054039	32.379364	-12.649879	91.519974	36.683552	41.369492	87.587692	34.531458	14.3598065	89.553833	-61.128932	24.9032275	84.554245
-24.99621	0.06847	85.877762	-12.902588	19.897676	86.37326	32.354874	-11.756043	89.73307	36.910072	42.166504	88.149727	34.632473	15.2052305	88.9413985	-60.437649	24.5901215	83.8051215
-25.314184	1.182177	85.130707	-12.438442	20.293713	86.06498	32.527847	-10.890694	88.481636	37.182915	42.851551	88.294777	34.855381	15.9804285	88.3882065	-59.732265	24.6069975	83.7417535
-25.663254	2.395471	84.892761	-11.944845	20.889042	85.9916	32.817833	-9.990204	87.557831	37.450928	43.62468	88.310371	35.1343805	16.817238	87.934101	-59.0240705	24.960846	84.049099
-25.931543	3.679605	85.15802	-11.478878	21.534277	86.179558	33.207752	-9.255508	87.078766	37.743126	44.231461	88.085091	35.475439	17.4879765	87.5819285	-58.433195	25.5805775	84.7771875
-26.300997	4.955281	85.659386	-11.132063	22.084513	86.541168	33.542671	-8.786828	86.998367	37.985577	44.571815	87.824837	35.764124	17.8924935	87.411602	-58.02825	26.2765325	85.670734
-26.679871	6.256361	86.167526	-10.964234	22.502739	86.95179	33.690117	-8.483337	87.129646	38.175247	44.84071	87.762657	35.932682	18.1786865	87.4461515	-57.86115	26.8267915	86.4574285
-27.043079	7.576757	86.501289	-10.956017	22.835854	87.242546	33.672215	-8.186716	87.207024	38.252182	45.096569	87.907249	35.9621985	18.4549265	87.5571365	-57.8742325	27.2167815	86.9279555
-27.61882	9.410402	86.314781	-11.148737	23.202744	87.289391	33.494106	-7.744478	86.991753	38.14138	45.548504	88.372574	35.817743	18.902013	87.6821635	-58.115217	27.503475	86.8966185
-28.01792	10.637488	86.010895	-11.320045	23.423496	87.151543	33.350639	-7.375804	86.698166	37.960289	45.872757	88.651184	35.655464	19.2484765	87.674675	-58.295554	27.5985155	86.628411
-28.260553	11.908035	85.772636	-11.515112	23.649311	87.018547	33.238331	-6.999291	86.478569	37.692242	46.212158	88.840599	35.4652865	19.6064335	87.659584	-58.4955105	27.6921885	86.37751
-28.562155	13.095903	85.840256	-11.668828	23.856926	87.058067	33.221092	-6.686452	86.387405	37.441223	46.552677	88.884644	35.3311575	19.9331125	87.6360245	-58.6688135	27.7807395	86.4801095
-28.764013	14.222631	86.150917	-11.765302	24.05946	87.261215	33.21648	-6.465124	86.509697	37.285347	46.782494	88.792595	35.2509135	20.158685	87.651146	-58.7815175	27.960235	86.871284
-28.945995	15.314646	86.559479	-11.881446	24.183004	87.526604	33.17952	-6.363738	86.790031	37.171432	46.905518	88.690987	35.175476	20.27089	87.740509	-58.938368	28.095118	87.312699
-29.060667	16.465492	86.826637	-12.014986	24.263945	87.722404	33.079563	-6.348208	87.125626	37.063606	46.946613	88.646332	35.0715845	20.2992025	87.885979	-59.1015565	28.2286875	87.558829
-29.26767	18.105913	86.652161	-12.251243	24.328413	87.592484	32.869114	-6.359794	87.479034	36.866749	46.954288	88.721596	34.8679315	20.297247	88.100315	-59.3704175	28.359579	87.084653
-29.344633	19.148277	86.077782	-12.387703	24.348312	87.204308	32.736595	-6.310603	87.485016	36.794136	47.006981	88.944588	34.7653655	20.348189	88.214802	-59.5407715	28.348435	86.193814
-29.375843	20.196218	85.242287	-12.405141	24.406408	86.655296	32.702442	-6.201279	87.182144	36.843567	47.115372	89.266716	34.7730045	20.4570465	88.22443	-59.5832865	28.3557695	85.086162
-29.313091	21.316174	84.378342	-12.322854	24.535442	86.01178	32.797684	-5.974812	86.616142	36.959667	47.390797	89.60836	34.8786755	20.7079925	88.112251	-59.5243835	28.3628915	83.911309
-29.293591	22.392942	83.628616	-12.112575	24.779772	85.42215	33.020187	-5.563802	85.906914	37.026501	47.743103	89.91404	35.023344	21.0896505	87.910477	-59.248494	28.4698935	82.933823
-29.232206	23.405838	83.026215	-11.881853	25.122755	84.936607	33.390697	-5.017399	85.19416	37.152397	48.254894	90.069359	35.271547	21.6187475	87.6317595	-59.035253	28.6267625	82.2414545
-29.122969	24.387594	82.601013	-11.604806	25.587332	84.542107	33.764179	-4.416376	84.598274	37.260632	48.815807	90.045319	35.5124055	22.1997155	87.3217965	-58.7220175	28.9749485	81.7624175
-29.057085	25.780439	82.256004	-11.244544	26.26251	84.135612	34.248692	-3.549717	83.869865	37.385406	49.561623	89.770485	35.817049	23.005953	86.820175	-58.306137	29.519067	81.451049
-29.041132	26.621469	82.176559	-11.024308	26.657719	83.986084	34.448563	-3.117411	83.379395	37.480469	49.921906	89.495789	35.964516	23.4022475	86.437592	-58.013132	29.9131905	81.534576
-29.042753	27.372234	82.207367	-10.850704	26.912695	83.885918	34.544518	-2.780529	82.865517	37.589397	50.158657	89.338921	36.0669575	23.689064	86.102219	-57.7683655	30.136326	81.669617
-29.087234	28.041449	82.260834	-10.767857	27.127644	83.832329	34.570068	-2.461314	82.336998	37.702339	50.375004	89.357849	36.1362035	23.956845	85.8474235	-57.6719175	30.298443	81.8172345
-29.119249	28.576845	82.330605	-10.720054	27.384325	83.809883	34.580879	-2.144361	81.890038	37.766174	50.59029	89.4496	36.1735265	24.2229645	85.669819	-57.6136345	30.5456855	81.949947
-29.179541	29.054007	82.399803	-10.730193	27.657934	83.798683	34.581223	-1.808273	81.5868	37.766148	50.852524	89.47908	36.1736855	24.5221255	85.53294	-57.6340715	30.7937425	82.064426
-29.230488	29.385386	82.453453	-10.725544	27.970371	83.810493	34.622581	-1.474553	81.420433	37.713242	51.148216	89.431419	36.1679115	24.8368315	85.425926	-57.6189995	31.1039105	82.19506
-29.200787	29.709881	82.40979	-10.785975	28.464668	83.783363	34.691349	-0.951204	81.392921	37.586922	51.636093	89.377853	36.1391355	25.3424445	85.385387	-57.7110855	31.5868915	82.181339
-29.194277	29.781649	82.261749	-10.837228	28.750223	83.710823	34.767124	-0.586199	81.39579	37.509132	51.940971	89.492615	36.138128	25.677386	85.4442025	-57.812584	31.82306	81.9774435
-29.18689	29.72703	82.028732	-10.866574	29.047594	83.620377	34.815151	-0.241164	81.401596	37.461269	52.275604	89.679733	36.13821	26.01722	85.5406645	-57.871358	32.077968	81.7000895
-29.084146	29.591959	81.807373	-10.876582	29.283255	83.520462	34.859348	0.06178	81.418732	37.40519	52.553326	89.81324	36.132269	26.307553	85.615986	-57.885433	32.258957	81.424938
-29.0315	29.311356	81.537582	-10.913433	29.495132	83.397758	34.891838	0.291156	81.457977	37.311291	52.767509	89.854065	36.1015645	26.5293325	85.656021	-57.9284305	32.4609315	81.139495
-29.006052	28.965303	81.298828	-10.947424	29.638752	83.262726	34.859898	0.649097	81.597534	37.251339	52.907246	89.775452	36.0556185	26.7781715	85.686493	-57.9504665	32.4993325	80.838959
-28.916651	28.480211	81.197868	-10.924335	29.695488	83.216576	34.929695	0.539611	81.581879	37.204327	52.972485	89.50592	36.067011	26.756048	85.5438995	-57.915681	32.634928	80.8892525
-28.825661	27.464703	81.381729	-10.731621	29.595289	83.318802	35.113968	0.468535	81.909683	37.238426	52.959911	88.660202	36.176197	26.714223	85.2849425	-57.639439	32.476355	81.3526615
-28.708229	26.661316	81.567474	-10.538939	29.396641	83.39959	35.290974	0.069911	82.510933	37.363052	52.099133	87.959038	36.327013	26.084522	85.2349855	-57.404891	32.70876	81.5641945
-28.598001	25.743622	81.512131	-10.367379	29.01252	83.309593	35.462536	-0.569724	83.41143	37.513561	51.587807	87.099937	36.4880485	25.5090415	85.2556835	-57.2228065	32.5159985	81.3635025
-28.514269	24.755238	81.015053	-10.201507	28.456038	82.95668	35.577122	-1.272549	84.217232	37.571125	51.368786	86.438217	36.5741235	25.0481185	85.3277245	-56.9771375	31.8639575	80.5856355
-28.384781	23.736202	80.358322	-9.964232	27.909651	82.448891	35.761635	-1.886415	84.612709	38.022346	51.040833	86.132805	36.8919905	24.577209	85.372757	-56.8204545	31.242093	79.525025
-28.252197	22.734158	79.850784	-9.600039	27.456358	82.037086	36.021008	-2.263136	84.621361	38.37627	50.702179	85.867455	37.198639	24.2195215	85.244408	-56.398717	30.6931945	78.829764
-28.069029	21.777449	79.648903	-9.126615	27.143482	81.772995	36.372509	-2.449085	84.584221	38.748123	50.469589	85.409805	37.560316	24.010252	84.997013	-55.813546	30.276712	78.548977
-27.852371	20.430433	79.612976	-8.413538	26.844814	81.595924	37.141922	-2.627125	84.780113	39.216755	50.18285	84.429726	38.1793385	23.7778625	84.6049195	-55.0064145	29.9117655	78.5869285
-27.737894	19.498985	79.786423	-8.018471	26.649384	81.59938	37.567726	-2.741451	85.128258	39.508465	50.012451	83.865204	38.5380955	23.6355	84.496731	-54.5750375	29.663268	78.702029
-27.689526	18.560076	79.950043	-7.732756	26.440262	81.6157	37.924465	-2.905699	85.546043	39.745747	49.816582	83.371689	38.835106	23.4554415	84.458866	-54.300618	29.4250825	78.772534
-27.661863	17.648325	80.00811	-7.549401	26.201036	81.54966	38.17234	-3.109969	85.939339	39.874344	49.589996	82.925453	39.023342	23.2400135	84.432396	-54.122144	29.1620585	78.666924
-27.689945	16.779919	79.851746	-7.440966	25.959768	81.339699	38.2901	-3.313702	86.21801	39.969845	49.358429	82.55307	39.1299725	23.0223635	84.38554	-54.0119045	28.8971725	78.293858
-27.743286	16.036913	79.580597	-7.394108	25.744831	81.022667	38.321732	-3.478143	86.330833	40.031258	49.135845	82.210754	39.176495	22.828851	84.2707935	-53.964711	28.660811	77.7745405
-27.76157	15.393832	79.247757	-7.365294	25.564251	80.656372	38.317707	-3.576214	86.351273	40.056572	48.975994	81.881218	39.1871395	22.69989	84.1162455	-53.9177275	28.428612	77.1964985
-27.929207	14.603992	78.975182	-7.309617	25.4401	80.286011	38.373554	-3.605754	86.36116	40.072002	48.847538	81.366768	39.222778	22.620892	83.863964	-53.842012	28.259308	76.708058
-28.065617	14.178499	79.028458	-7.295311	25.385105	80.166527	38.444775	-3.604181	86.477097	40.075909	48.766338	80.9786	39.260342	22.5810785	83.7278485	-53.850964	28.1891315	76.6052055
-28.245502	13.806544	79.168076	-7.31361	25.349775	80.149734	38.483673	-3.652419	86.714653	40.034275	48.638035	80.633698	39.258974	22.492808	83.6741755	-53.886194	28.206742	76.6252925
-28.481466	13.512947	79.318802	-7.393829	25.240582	80.146667	38.414001	-3.737827	86.990906	40.029919	48.486061	80.290306	39.22196	22.374117	83.640606	-54.009618	28.107047	76.652728
-28.723803	13.26305	79.479561	-7.486933	25.09996	80.16095	38.277225	-3.874553	87.183868	39.976238	48.292439	80.02182	39.1267315	22.208943	83.602844	-54.1005975	27.990977	76.719056
-29.022022	13.098584	79.567253	-7.566035	24.912304	80.160545	38.112408	-4.044185	87.287346	39.973839	48.062992	79.796417	39.0431235	22.0094035	83.5418815	-54.1751935	27.8152045	76.7792085
-29.33132	12.98652	79.562065	-7.614651	24.716814	80.123161	37.991478	-4.241138	87.341141	39.997971	47.833557	79.641785	38.9947245	21.7962095	83.491463	-54.2240265	27.6374185	76.754859
-29.755732	13.047613	79.54879	-7.595794	24.421526	80.095367	37.988277	-4.55812	87.27446	40.085518	47.513008	79.481071	39.0368975	21.477444	83.3777655	-54.2284855	27.365608	76.8129685
-29.990524	13.181103	79.645607	-7.479287	24.269669	80.143135	38.022533	-4.744286	87.169197	40.199284	47.336803	79.412956	39.1109085	21.2962585	83.2910765	-54.0694825	27.2430795	76.9951935
-30.240667	13.495503	79.802109	-7.363093	24.136436	80.261574	38.07935	-4.943531	87.118973	40.371651	47.114365	79.359726	39.2255005	21.085417	83.2393495	-53.9516865	27.187455	77.2837985
-30.853704	13.735419	80.043396	-7.245703	24.0758	80.472557	38.130196	-5.139985	87.157127	40.528046	46.919983	79.307785	39.329121	20.889999	83.232456	-53.820527	27.261601	77.712658
-31.121185	14.399451	80.578339	-7.162606	24.049088	80.858238	38.137455	-5.298319	87.331001	40.665958	46.712013	79.230522	39.4017065	20.706847	83.2807615	-53.7269185	27.391329	78.4357145
-31.767076	14.969191	81.151703	-7.108424	23.98373	81.377319	38.112206	-5.465168	87.556114	40.71405	46.494232	79.224625	39.413128	20.514532	83.3903695	-53.629976	27.452928	79.3642685
-32.373653	15.741086	81.980553	-7.1612	23.894865	82.022865	38.097721	-5.618859	87.702805	40.656403	46.33445	79.353333	39.377062	20.3577955	83.528069	-53.699462	27.4319345	80.517661
-33.312943	17.093716	83.522537	-7.396808	23.749805	83.28656	37.919357	-5.828487	87.769554	40.382496	46.206413	79.740112	39.1509265	20.188963	83.754833	-53.9445425	27.310647	82.818287
-33.997406	18.154121	84.603195	-7.662505	23.707422	84.21627	37.724789	-5.846086	87.642281	40.024712	46.209099	80.014786	38.8747505	20.1815065	83.8285335	-54.1997605	27.2333375	84.6040065
-34.662773	19.360918	85.633324	-8.065647	23.718496	85.018883	37.420959	-5.774896	87.3862	39.556927	46.351151	80.288353	38.488943	20.2881275	83.8372765	-54.620237	27.1488645	86.2004895
-35.338081	20.562775	86.477791	-8.556255	23.752396	85.722221	37.041931	-5.568432	86.919334	38.947521	46.64291	80.62101	37.994726	20.537239	83.770172	-55.107236	26.967553	87.67427
-36.011734	21.945065	87.344551	-9.138089	23.889536	86.392853	36.561897	-5.249561	86.3507	38.274399	47.065407	81.071083	37.418148	20.907923	83.7108915	-55.694326	26.871149	89.0748145
-36.662556	23.402452	88.27858	-9.73862	24.097065	87.073891	36.005722	-4.879666	85.730553	37.58416	47.549526	81.571716	36.794941	21.33493	83.6511345	-56.272181	26.8592	90.4966475
-37.297379	24.981701	89.32933	-10.339474	24.369167	87.803551	35.440704	-4.419751	85.128426	36.89904	48.075279	82.121048	36.169872	21.827764	83.624737	-56.84882	26.91057	91.982365
-38.089626	27.404713	90.975067	-11.196054	24.882135	88.972664	34.567669	-3.718975	84.433807	35.951824	48.926788	83.13382	35.2597465	22.6039065	83.7838135	-57.6518545	27.1603635	94.1615145
-38.467701	29.096689	91.999626	-11.735095	25.173929	89.689545	34.044224	-3.27503	84.179924	35.380806	49.39629	83.994606	34.712515	23.06063	84.087265	-58.182705	27.287228	95.291825
-38.807674	30.757219	92.751923	-12.192537	25.4186	90.285614	33.617298	-2.861375	84.018333	35.01556	49.873852	84.9282	34.316429	23.5062385	84.4732665	-58.701503	27.3309615	96.0979615
-39.047916	32.385456	93.324066	-12.594681	25.621737	90.753677	33.27869	-2.512013	83.956497	34.759449	50.24577	85.957329	34.0190695	23.8668785	84.956913	-59.2084315	27.3765955	96.550441
-39.114113	33.996582	93.803047	-12.871999	25.787195	91.084221	33.063496	-2.244535	83.922119	34.636631	50.55999	86.947388	33.8500635	24.1577275	85.4347535	-59.5940615	27.4166625	96.7336885
-39.139709	35.583817	94.143639	-13.025493	25.925737	91.345718	32.969822	-2.01841	83.926491	34.618164	50.775379	87.817482	33.793993	24.3784845	85.8719865	-59.844979	27.4729895	96.8194495
-38.993721	37.12302	94.47345	-13.062273	25.977526	91.595314	32.964287	-1.885315	84.013824	34.672409	50.942123	88.437286	33.818348	24.528404	86.225555	-59.942894	27.426648	96.965073
-38.569893	39.265224	95.028648	-12.987372	25.952995	91.954132	33.055149	-1.867772	84.305824	34.910999	50.309837	89.307175	33.983074	24.2210325	86.8064995	-59.957818	27.6849575	97.1017645
-38.220242	40.591206	95.347092	-12.897165	25.859156	92.173592	33.14399	-1.985534	84.540215	35.03788	50.21838	89.690025	34.090935	24.116423	87.11512	-59.885265	27.601889	97.232064
-37.804493	41.880604	95.585602	-12.874547	25.694401	92.37114	33.250435	-2.138702	84.815903	35.148323	50.110626	90.05632	34.199379	23.985962	87.4361115	-59.948473	27.40284	97.3061685
-37.275352	43.089001	95.809486	-12.877989	25.537151	92.546936	33.364769	-2.316308	85.070885	35.181042	50.551136	90.279762	34.2729055	24.117414	87.6753235	-60.0288835	26.956888	97.4185485
-36.698902	44.215511	96.009193	-12.872502	25.333763	92.706718	33.454678	-2.428657	85.246262	35.151749	50.411766	90.675224	34.3032135	23.9915545	87.960743	-60.0482175	26.6759715	97.452693
-36.103569	45.286236	96.37632	-12.905563	25.124662	92.892181	33.492271	-2.488729	85.375648	35.07608	50.31488	91.177841	34.2841755	23.9130755	88.2767445	-60.0953015	26.3362485	97.5076175
-35.398872	46.256413	96.800941	-12.996985	24.910994	93.168571	33.548584	-2.51692	85.545311	34.965004	50.284428	91.913971	34.256794	23.883754	88.729641	-60.250764	25.938234	97.607501
-34.335213	47.692303	97.697922	-13.258564	24.750015	93.910973	33.628433	-2.589182	86.40834	34.741032	50.186573	93.641922	34.1847325	23.7986955	90.025131	-60.7018605	25.7013345	97.796815
-33.39035	48.526802	98.427155	-13.532098	24.746233	94.618126	33.755188	-2.711209	87.419983	34.632542	50.149654	95.223206	34.193865	23.7192225	91.3215945	-61.258061	25.7732435	97.9146575
-32.608456	49.319767	99.365929	-13.870446	24.778305	95.487854	33.908943	-2.838584	88.635422	34.538738	50.1702	97.125336	34.2238405	23.665808	92.880379	-61.9647325	25.890802	98.095329
-31.63974	50.06596	100.367149	-14.229126	24.892347	96.496223	33.995796	-2.848172	89.949623	34.484718	50.237648	99.141243	34.240257	23.694738	94.545433	-62.698509	26.089956	98.447013
-30.636045	50.662952	101.583984	-14.545623	24.98398	97.573677	34.109692	-2.815327	91.287514	34.465767	50.364571	101.197205	34.2877295	23.774622	96.2423595	-63.3789755	26.193338	98.9049945
-29.773298	51.191978	102.924133	-14.812591	25.141357	98.679665	34.314243	-2.753878	92.554131	34.490589	50.509624	103.176353	34.402416	23.877873	97.865242	-64.027598	26.404841	99.494088
-28.537155	51.581299	104.098167	-14.919278	25.232723	99.800827	34.563507	-2.667602	93.788216	34.971378	50.527245	104.769562	34.7674425	23.9298215	99.278889	-64.6059985	26.5356245	100.322765
-26.865622	51.979607	105.652084	-14.875044	25.315306	101.319313	35.015724	-2.556611	95.533386	35.180759	50.692539	106.838203	35.0982415	24.067964	101.1857945	-64.8483295	26.562648	101.4528315
-25.713062	52.115864	106.380096	-14.773318	25.302944	102.178429	35.386513	-2.546214	96.638504	35.331841	50.783516	107.924995	35.359177	24.118651	102.2817495	-64.905813	26.487237	102.0751085
-24.468887	52.188301	106.969963	-14.663659	25.250631	102.930496	35.812153	-2.677817	97.780952	35.099995	50.900543	109.061218	35.456074	24.111363	103.421085	-64.783392	26.389899	102.439907
-23.326805	52.063213	107.481476	-14.584406	25.102005	103.601837	36.235645	-2.883817	98.961929	35.721252	50.682629	109.770355	35.9784485	23.899406	104.366142	-65.1472605	26.304604	102.837532
-22.225937	51.873375	107.936409	-14.491871	24.870596	104.231453	36.628067	-3.064881	100.110504	35.927822	50.55529	110.718216	36.2779445	23.7452045	105.41436	-65.2616865	25.9959875	103.048546
-21.027601	51.569801	108.348801	-14.446238	24.636421	104.784897	36.980549	-3.339781	101.135674	35.726284	50.493355	111.872757	36.3534165	23.576787	106.5042155	-65.2458925	25.696055	103.0655785
-19.933968	51.144608	108.778824	-14.474914	24.370134	105.303101	37.305035	-3.647978	102.047417	35.90221	50.333984	112.893974	36.6036225	23.343003	107.4706955	-65.5534505	25.397265	103.1355065
-18.378016	50.354759	109.500763	-14.578102	24.045996	106.053993	37.615505	-3.967122	103.303658	36.131268	49.992413	114.267052	36.8733865	23.0126455	108.785355	-66.0295905	25.0793465	103.322631
-17.360781	49.728565	109.91906	-14.703777	23.907986	106.534538	37.699066	-4.24976	104.136513	36.249443	49.813904	115.066788	36.9742545	22.782072	109.6016505	-66.3818085	25.0339	103.4674255
-16.31951	49.027039	110.216812	-14.809351	23.791622	107.088158	37.726524	-4.489783	104.960487	36.349545	49.633766	115.699944	37.0380345	22.5719915	110.3302155	-66.6567365	25.0112525	103.8461005
-15.381787	48.229183	110.585091	-14.938874	23.672417	107.628891	37.721451	-4.711452	105.744957	36.425159	49.430336	116.212479	37.073305	22.359442	110.978718	-66.951053	24.985392	104.279064
-14.510965	47.348774	110.82975	-15.067847	23.535658	108.220551	37.670521	-5.004134	106.589439	36.511906	49.253185	116.64566	37.0912135	22.1245255	111.6175495	-67.2269075	24.9467905	104.8235525
-13.623454	46.478096	111.003258	-15.177554	23.38546	108.81543	37.592411	-5.274684	107.438019	36.580196	49.046154	116.985008	37.0863035	21.885735	112.2115135	-67.4414115	24.885185	105.4193465
-12.707625	45.398434	111.152077	-15.283471	23.225565	109.418854	37.417408	-5.476266	108.227386	36.659912	48.803028	117.254532	37.03866	21.663381	112.740959	-67.605602	24.787749	106.096749
-11.559323	43.752544	111.427055	-15.363974	22.893776	110.26516	37.087437	-6.006369	109.584488	36.811031	48.388111	117.539505	36.949234	21.190871	113.5619965	-67.677182	24.596681	106.9683235
-10.792528	42.629719	111.527931	-15.407875	22.65494	110.753998	36.884296	-6.411746	110.417664	36.951725	48.091709	117.549492	36.9180105	20.8399815	113.983578	-67.7337605	24.4698985	107.524418
-10.071696	41.404987	111.547409	-15.405724	22.399584	111.145508	36.719803	-6.824652	111.215546	37.080517	47.797424	117.399956	36.90016	20.486386	114.307751	-67.711608	24.312782	107.983265
-9.438298	40.273769	111.433205	-15.403334	22.191936	111.374413	36.639629	-7.269201	111.979805	37.111195	47.442558	116.966995	36.875412	20.0866785	114.4734	-67.68208	24.2971935	108.275426
-8.837954	39.162861	111.144577	-15.390658	21.96755	111.419632	36.53981	-7.650974	112.420486	37.101849	47.072872	116.298019	36.8208295	19.710949	114.3592525	-67.6021455	24.224151	108.4800115
-8.228266	38.06078	110.617104	-15.360816	21.722803	111.222122	36.400986	-7.91028	112.617424	37.006721	46.785469	115.35598	36.7038535	19.4375945	113.986702	-67.4254855	24.0080115	108.457542
-7.660156	36.944237	109.897842	-15.316097	21.471886	110.759926	36.277805	-8.162859	112.381195	36.820255	46.463234	114.059319	36.54903	19.1501875	113.220257	-67.181224	23.7935845	108.299595
-6.902693	35.442909	108.442307	-15.265759	21.131172	109.622513	36.162354	-8.653784	110.787186	36.353439	45.948051	111.554146	36.2578965	18.6471335	111.170666	-66.7894145	23.6152105	108.07436
-6.438706	34.563671	107.229973	-15.191144	20.879599	108.585129	35.907818	-8.911906	109.056602	36.070503	45.561569	109.613335	35.9891605	18.3248315	109.3349685	-66.3714485	23.4343665	107.8352895
-5.883186	33.689995	105.951881	-15.056607	20.682093	107.427742	35.582443	-9.181253	107.095253	35.837509	45.180256	107.49543	35.709976	17.9995015	107.2953415	-65.82319	23.3646845	107.5601425
-5.345248	32.960323	104.626259	-14.892983	20.503326	106.284264	35.287983	-9.39179	105.110184	35.627277	44.746201	105.478821	35.45763	17.6772055	105.2945025	-65.243596	23.3294465	107.2740255
-4.741299	32.258705	103.520241	-14.734024	20.357449	105.25737	35.063148	-9.596936	103.301277	35.526676	44.390862	103.771355	35.294912	17.396963	103.536316	-64.76296	23.317935	106.978424
-4.093255	31.681189	102.62635	-14.597459	20.320745	104.433044	34.847755	-9.763997	101.827148	35.4925	44.188416	102.451279	35.1701275	17.2122095	102.1392135	-64.3650455	23.4292805	106.7268745
-3.444432	31.265324	101.984612	-14.477982	20.319458	103.832771	34.701328	-9.86184	100.728592	35.4524	44.047554	101.537109	35.076864	17.092857	101.1328505	-64.032828	23.546059	106.5326915
-2.410071	30.781837	101.326454	-14.451069	20.348661	103.143272	34.539017	-9.883924	99.755608	35.45285	43.946224	100.93454	34.9959335	17.03115	100.345074	-63.8980715	23.666172	105.94147
-1.639474	30.562569	101.176178	-14.519935	20.341978	102.879456	34.471043	-9.837255	99.525665	35.436996	43.948448	101.136398	34.9540195	17.0555965	100.3310315	-63.9938895	23.6283595	105.4278805
-0.77308	30.42248	101.324165	-14.628296	20.393	102.896568	34.418152	-9.785932	99.755753	35.455605	43.971489	101.784515	34.9368785	17.0927785	100.770134	-64.1934705	23.6932215	105.023002
0.073895	30.316698	101.831909	-14.762531	20.48945	103.147247	34.420998	-9.766246	100.374458	35.549076	44.075817	102.839851	34.985037	17.1547855	101.6071545	-64.510099	23.8241145	104.6873395
0.900724	30.295214	102.563515	-14.931139	20.565516	103.531822	34.40234	-9.724774	101.240776	35.730511	44.239826	104.201744	35.0664255	17.257526	102.72126	-64.9287035	23.873506	104.342384
1.734143	30.297041	103.432777	-15.141599	20.658041	103.955437	34.381111	-9.62846	102.242508	35.923206	44.404377	105.86879	35.1521585	17.3879585	104.055649	-65.4353565	23.9281235	103.855225
2.590715	30.385262	104.493668	-15.360752	20.757229	104.508781	34.416069	-9.477715	103.295174	36.090733	44.560505	107.737244	35.253401	17.541395	105.516209	-65.974905	23.973063	103.501353
3.834563	30.640217	106.393288	-15.547769	21.098827	105.70446	34.517097	-9.172499	104.98214	36.438042	44.886593	110.443947	35.4775695	17.857047	107.7130435	-66.5731075	24.340607	103.6958765
4.628545	30.83918	107.778809	-15.572566	21.41535	106.721153	34.59367	-8.91001	106.236183	36.756664	45.17329	112.161102	35.675167	18.13164	109.1986425	-66.820299	24.69906	104.2436635
5.395484	31.036478	109.167877	-15.510121	21.783663	107.813347	34.769241	-8.726619	107.447517	37.106167	45.462219	113.771072	35.937704	18.3678	110.6092945	-66.957946	25.199526	105.0173995
6.15128	31.249475	110.55629	-15.4146	22.176447	108.93161	34.943844	-8.530081	108.647011	37.519341	45.74155	115.271034	36.2315925	18.6057345	111.9590225	-67.0607925	25.7471595	105.9041975
6.8698	31.412285	111.872612	-15.328489	22.55826	109.983719	35.139229	-8.320526	109.76207	37.935726	46.01429	116.646492	36.5374775	18.846882	113.204281	-67.1944555	26.269638	106.763157
7.538304	31.599203	113.050041	-15.225164	22.916565	110.896805	35.336227	-8.136635	110.722946	38.332558	46.225704	117.924568	36.8343925	19.0445345	114.323757	-67.2847205	26.7885955	107.469853
8.131344	31.748053	114.121628	-15.138944	23.241304	111.655334	35.484322	-7.942078	111.547897	38.67094	46.49017	119.138809	37.077631	19.274046	115.343353	-67.355519	27.208562	107.967315
8.842139	31.928089	115.504158	-15.023549	23.630354	112.538025	35.716183	-7.584334	112.356735	39.092449	46.795746	120.851311	37.404316	19.605706	116.604023	-67.451414	27.655002	108.472027
9.213622	32.023281	116.261497	-14.988965	23.923635	112.99926	35.831051	-7.316411	112.653519	39.638	46.868614	121.645676	37.7345255	19.7761015	117.1495975	-67.7124555	28.0711685	108.8489225
9.496928	32.091053	116.875366	-14.965919	24.262289	113.399185	35.894043	-6.989272	112.775589	39.665184	47.173664	122.46534	37.7796135	20.092196	117.6204645	-67.7114515	28.432382	109.1779055
9.718502	32.17778	117.28653	-15.01683	24.681795	113.704048	35.891808	-6.550504	112.719894	39.614227	47.500851	123.080132	37.7530175	20.4751735	117.900013	-67.7866775	28.8884165	109.508083
9.861107	32.176487	117.591133	-15.068078	25.128407	113.898384	35.851856	-6.036572	112.483856	39.463833	47.853085	123.470901	37.6578445	20.9082565	117.9773785	-67.7940005	29.3485575	109.8193895
10.01717	32.120888	117.631744	-15.108912	25.59248	113.964203	35.778435	-5.465724	112.061737	39.305611	48.277752	123.670784	37.542023	21.406014	117.8662605	-67.759847	29.778946	110.0621455
10.105429	32.020802	117.360512	-15.138146	26.124615	113.851837	35.673702	-4.808222	111.338654	39.126163	48.675011	123.61232	37.3999325	21.9333945	117.475487	-67.6762245	30.3158355	110.228187
10.134036	31.7045	116.509857	-15.106095	26.859592	113.434616	35.541325	-3.920607	109.867004	38.934597	49.267773	123.156418	37.237961	22.673583	116.511711	-67.450151	31.045601	110.357521
10.134412	31.344297	115.693489	-15.041791	27.379578	113.069954	35.424831	-3.325217	108.834793	38.823112	49.69136	122.5392	37.1239715	23.1830715	115.6869965	-67.2075535	31.5760845	110.4529115
10.133961	30.90201	114.779915	-14.998783	27.950617	112.646904	35.291328	-2.690203	107.744911	38.372829	50.163441	121.858086	36.8320785	23.736619	114.8014985	-66.8296445	32.164615	110.4923095
10.085428	30.261581	113.805298	-14.952362	28.393957	112.219559	35.192402	-2.14483	106.839203	38.211472	50.581211	120.987236	36.701937	24.2181905	113.9132195	-66.606661	32.5697235	110.5258985
9.915459	29.565998	112.85051	-14.922197	28.822279	111.745941	35.145744	-1.614061	106.183517	37.868057	51.087372	120.120987	36.5069005	24.7366555	113.152252	-66.3512945	32.9079025	110.33963
9.791946	28.637255	111.984947	-14.955611	29.120588	111.2463	35.221245	-1.227517	105.860855	37.959213	51.268387	118.906868	36.590229	25.020435	112.3838615	-66.501451	33.220741	110.1087385
9.668564	27.530088	111.15773	-15.005361	29.296547	110.60183	35.34161	-1.005904	105.931915	37.13142	51.877625	118.018654	36.236515	25.4358605	111.9752845	-66.247237	33.1572335	109.2283755
9.350829	25.62035	109.969307	-15.164846	29.255173	109.373947	35.570068	-0.874638	106.489647	36.376671	52.290237	116.308418	35.9733695	25.7077995	111.3990325	-66.3030615	32.8025465	107.3488615
9.151775	24.227886	109.31411	-15.282152	29.077398	108.466629	35.746792	-0.913837	107.059219	36.286087	52.403797	114.991714	36.0164395	25.74498	111.0254665	-66.5807435	32.409816	105.9077915
8.900132	22.733164	108.726593	-15.381215	28.906446	107.440735	35.962051	-0.873628	107.726685	35.789742	52.625252	113.834702	35.8758965	25.875812	110.7806935	-66.6383265	31.93708	104.1007765
8.641089	21.187387	108.163544	-15.392074	28.686663	106.450249	36.194916	-0.825163	108.284966	35.369057	52.668526	112.684692	35.7819865	25.9216815	110.484829	-66.5661345	31.4516445	102.415669
8.388686	19.682411	107.56205	-15.32873	28.425621	105.523811	36.405174	-0.81126	108.49662	34.670097	52.949375	111.882576	35.5376355	26.0690575	110.189598	-66.1950955	30.7821845	100.858024
8.066281	18.115923	106.954491	-15.212786	28.153778	104.68438	36.581566	-0.800998	108.483482	34.467045	52.897217	110.952423	35.5243055	26.0481095	109.7179525	-65.9498775	30.2594465	99.6508075
7.709332	16.566328	106.420586	-15.066661	27.876816	103.961769	36.76268	-0.814988	108.378853	34.352215	52.825134	110.172012	35.5574475	26.005073	109.2754325	-65.6907695	29.748559	98.6481055
7.04423	14.33621	105.797371	-14.829947	27.585421	102.961754	37.046291	-0.962326	108.288834	34.319439	52.856129	108.995094	35.682865	25.9469015	108.641964	-65.342759	29.2239405	97.281544
6.530684	12.937535	105.445862	-14.681038	27.454746	102.352943	37.185936	-0.972368	108.292427	34.298912	52.752216	108.025673	35.742424	25.889924	108.15905	-65.1045	29.019568	96.546836
5.895365	11.505031	105.075035	-14.541845	27.276293	101.823166	37.319519	-1.151288	108.109665	34.297127	52.622978	106.924881	35.808323	25.735845	107.517273	-64.892013	28.816741	96.129059
5.245812	10.145084	104.500595	-14.441225	27.096975	101.26519	37.405045	-1.315399	107.475601	34.254974	52.414108	105.888329	35.8300095	25.5493545	106.681965	-64.7124595	28.6445955	95.848415
4.510473	8.891242	103.723701	-14.361371	26.890478	100.687149	37.399063	-1.492347	106.528648	34.226627	52.172512	104.995178	35.812845	25.3400825	105.761913	-64.535587	28.4408735	95.612385
3.721323	7.621988	102.832481	-14.295576	26.760736	100.149155	37.351269	-1.68804	105.3741	34.26738	52.053928	104.128075	35.8093245	25.182944	104.7510875	-64.4004765	28.338528	95.5472225
2.944528	6.45905	102.073036	-14.167218	26.7589	99.67054	37.346745	-1.768217	104.245987	34.267967	51.972324	103.092766	35.807356	25.1020535	103.6693765	-64.141792	28.4157465	95.6717035
1.66807	4.902889	101.295448	-13.858698	26.797241	99.032204	37.550144	-1.835791	103.121414	34.238747	51.770264	101.209236	35.8944455	24.9672365	102.165325	-63.6118415	28.6272455	95.899083
0.805116	3.940039	101.015732	-13.614537	26.713572	98.611275	37.760006	-1.928184	102.758469	34.24123	51.600029	99.837112	36.000618	24.8359225	101.2977905	-63.229692	28.5912215	95.9247595
-0.097975	2.991208	100.841286	-13.373299	26.502636	98.237862	37.983166	-2.122218	102.589294	34.272007	51.276501	98.581505	36.1275865	24.5771415	100.5853995	-62.8741845	28.4281305	95.8903245
-1.02392	2.077054	100.802383	-13.092667	26.136044	97.947166	38.174759	-2.508482	102.568123	34.393314	50.268494	97.549164	36.2840365	23.880006	100.0586435	-62.4693705	28.392082	95.8356885
-1.906182	1.250369	100.849617	-12.828549	25.727856	97.73214	38.320686	-3.014922	102.6427	34.524853	49.794029	96.528336	36.4227695	23.3895535	99.585518	-62.0798675	28.0661585	95.878762
-2.839112	0.466827	100.866112	-12.623312	25.270956	97.55545	38.336243	-3.575067	102.83992	34.646862	49.2463	95.658051	36.4915525	22.8356165	99.2489855	-61.7381765	27.7062955	95.8619145
-3.787975	-0.197642	100.872459	-12.456127	24.850971	97.428932	38.238525	-4.084373	102.901169	34.718559	48.718689	94.96405	36.478542	22.317158	98.9326095	-61.390796	27.384784	95.9252545
-5.242173	-0.917727	100.906601	-12.289474	24.31435	97.291183	37.962803	-4.447962	102.704605	34.76157	48.605488	93.945534	36.3621865	22.078763	98.3250695	-60.9411345	26.549937	96.2572965
-6.185425	-1.264408	100.938332	-12.231594	24.011938	97.23156	37.689327	-4.646106	102.625183	34.791374	48.207672	93.551743	36.2403505	21.780783	98.088463	-60.7035385	26.243093	96.374657
-7.130888	-1.495427	100.903084	-12.209608	23.74066	97.190544	37.437447	-4.793037	102.488159	34.801216	47.892601	93.297127	36.1193315	21.549782	97.892643	-60.5385475	25.931538	96.488445
-8.093932	-1.61784	100.775696	-12.191641	23.530235	97.102837	37.266548	-4.900366	102.32077	34.816002	47.643658	93.138214	36.041275	21.371646	97.729492	-60.424557	25.688824	96.476182
-9.034943	-1.599449	100.421738	-12.193787	23.382696	96.911156	37.122368	-5.012234	102.027748	34.789059	47.537518	93.082581	35.9557135	21.262642	97.5551645	-60.3432875	25.50275	96.2671475
-9.950694	-1.515604	99.733307	-12.204916	23.324392	96.562897	36.978123	-5.033552	101.55938	34.783985	47.576843	93.092018	35.881054	21.2716455	97.325699	-60.290886	25.3771385	95.800095
-10.861059	-1.331301	98.692505	-12.240575	23.36496	96.023613	36.896954	-4.964106	100.822449	34.775318	47.772171	93.208023	35.836136	21.4040325	97.015236	-60.317286	25.3258875	95.03199
-12.210554	-0.82454	96.782127	-12.210623	23.681269	95.003174	36.828838	-4.56278	99.276184	34.794456	48.36322	93.447372	35.811647	21.90022	96.361778	-60.232893	25.462318	93.64457
-13.062618	-0.374311	95.377541	-12.127649	23.98917	94.255371	36.835827	-4.16554	98.220284	34.886475	48.848499	93.518501	35.861151	22.3414795	95.8693925	-60.116449	25.6368605	92.6413495
-13.9002	0.187439	94.020721	-11.994973	24.41391	93.492287	36.945683	-3.739933	97.128067	34.945419	49.388348	93.538734	35.945551	22.8242075	95.3334005	-59.935497	26.0036125	91.6511735
-14.769528	0.764873	92.756386	-11.791852	24.840206	92.774902	37.07246	-3.244532	96.100136	35.006229	49.924461	93.446144	36.0393445	23.3399645	94.77314	-59.6230485	26.3404475	90.776664
-15.621778	1.36564	91.664833	-11.561206	25.230652	92.104263	37.239799	-2.798354	95.096931	35.161259	50.372196	93.241516	36.200529	23.786921	94.1692235	-59.322941	26.674383	90.0393025
-16.511299	1.935488	90.752533	-11.296682	25.564987	91.495903	37.417133	-2.422483	94.2024	35.307941	50.731087	92.963829	36.362537	24.154302	93.5831145	-58.955901	26.975672	89.4086915
-17.430656	2.484236	90.099243	-11.05967	25.797626	90.985443	37.558556	-2.201397	93.45266	35.487305	50.921738	92.461685	36.5229305	24.3601705	92.9571725	-58.6422705	27.2350815	89.0137135
-18.899485	3.133439	89.522026	-10.763001	25.85783	90.344025	37.605686	-2.234528	92.642174	35.759762	50.775742	91.550667	36.682724	24.270607	92.0964205	-58.208726	27.445053	88.5916295
-19.870653	3.510826	89.445839	-10.605531	25.71977	90.076241	37.563606	-2.471232	92.259506	35.880871	50.485146	90.824249	36.7222385	24.006957	91.5418775	-57.9333005	27.432583	88.6106045
-20.917013	3.833879	89.549599	-10.511436	25.451115	89.92057	37.438835	-2.801617	91.963799	35.964176	50.065052	90.106285	36.7015055	23.6317175	91.035042	-57.7243775	27.2705125	88.806098
-21.995222	4.168621	89.883194	-10.454051	25.143061	89.926537	37.244907	-3.222964	91.757408	36.078209	49.559597	89.439568	36.661558	23.1683165	90.598488	-57.56966	27.1178055	89.254586
-23.142521	4.554431	90.422806	-10.465745	24.780317	90.079155	37.064892	-3.782772	91.710396	36.168571	48.933376	88.789406	36.6167315	22.575302	90.249901	-57.5482215	26.985332	89.908409
-24.292574	4.982422	91.084999	-10.503065	24.414507	90.314201	36.795811	-4.378578	91.934181	36.261215	48.22105	88.223022	36.528513	21.921236	90.0786015	-57.534643	26.907778	90.5498005
-25.437244	5.381113	91.663399	-10.59927	24.019354	90.573708	36.46048	-4.991517	92.311684	36.245975	47.297943	87.906181	36.3532275	21.153213	90.1089325	-57.5517675	26.885495	91.0384835
-27.129784	6.148288	92.401871	-10.778447	23.431534	90.986023	36.001907	-5.873129	92.823143	36.373825	46.551846	87.502556	36.187866	20.3393585	90.1628495	-57.74476	26.5237095	91.8091965
-28.219742	6.716903	92.655281	-10.880709	23.085447	91.17717	35.721092	-6.325602	93.022255	36.368214	46.070965	87.454018	36.044653	19.8726815	90.2381365	-57.806071	26.2982125	92.1162035
-29.254213	7.312927	92.60231	-10.97993	22.802752	91.250191	35.533745	-6.62181	93.010941	36.349529	45.796986	87.497391	35.941637	19.587588	90.254166	-57.901497	26.017916	92.246216
-30.25765	8.051953	92.504898	-11.023101	22.644962	91.277412	35.397987	-6.716352	92.810623	36.347363	45.728878	87.627724	35.872675	19.506263	90.2191735	-57.918877	25.783661	92.3356505
-31.255207	8.889195	92.595909	-10.973017	22.621761	91.365227	35.355824	-6.700968	92.502991	36.400063	45.782387	87.673988	35.8779435	19.5407095	90.0884895	-57.8239775	25.7028125	92.6419645
-32.179153	9.81627	92.898415	-10.866782	22.72047	91.579399	35.368443	-6.651307	92.341156	36.49873	45.830769	87.577072	35.9335865	19.589731	89.959114	-57.6671505	25.851209	93.199684
-32.993038	10.834031	93.447983	-10.719253	22.810377	91.938171	35.409103	-6.649417	92.392387	36.529335	45.720055	87.312737	35.969219	19.535319	89.852562	-57.407725	26.085435	94.02378
-34.263138	12.493963	94.602295	-10.532228	22.76453	92.658623	35.424831	-6.903442	92.634445	36.576496	45.301071	86.9114	36.0006635	19.1988145	89.7729225	-57.0651195	26.3302455	95.5443235
-34.98465	13.618879	95.474022	-10.404334	22.642019	93.278915	35.33131	-7.151609	92.764687	36.629601	45.033882	86.830093	35.9804555	18.9411365	89.79739	-56.7891235	26.3429015	96.76044
-35.701023	14.92407	96.580025	-10.344609	22.494619	94.034889	35.201408	-7.440332	92.903488	36.637505	44.758396	86.874374	35.9194565	18.659032	89.888931	-56.6086745	26.330206	98.180847
-36.394672	16.243874	97.758621	-10.321394	22.39917	94.923096	35.000916	-7.693704	93.073723	36.608772	44.483593	87.055237	35.804844	18.3949445	90.06448	-56.447632	26.4033955	99.781712
-36.98357	17.634935	98.861465	-10.418899	22.312321	95.838287	34.742847	-7.843803	93.24958	36.506454	44.306763	87.51149	35.6246505	18.23148	90.380535	-56.4624485	26.393162	101.296039
-37.584045	19.156492	99.897514	-10.627824	22.298088	96.777451	34.449039	-7.878241	93.392204	36.304058	44.344971	88.336472	35.3765485	18.233365	90.864338	-56.6321965	26.362811	102.690564
-38.099213	20.715588	100.792992	-10.9197	22.415981	97.679955	34.138119	-7.709105	93.462379	36.166054	44.652813	89.418503	35.1520865	18.471854	91.440441	-56.9914865	26.360108	103.919469
-38.811485	23.22603	102.017937	-11.5077	22.842787	98.94838	33.569786	-7.046878	93.310562	35.785629	45.333313	91.58046	34.6777075	19.1432175	92.445511	-57.6931075	26.5423565	105.451249
-39.205608	24.979498	102.764038	-11.915798	23.290998	99.711647	33.186882	-6.402659	93.13829	35.634453	46.253723	93.016312	34.4106675	19.925532	93.077301	-58.2422635	26.656464	106.345993
-39.492901	26.777632	103.458298	-12.2824	23.846863	100.381042	32.876358	-5.665571	92.933983	35.529732	47.076626	94.490028	34.203045	20.7055275	93.7120055	-58.767845	26.9881985	107.0500785
-39.633629	28.621641	104.085907	-12.522141	24.440435	100.921463	32.670517	-4.871554	92.754814	35.506973	47.872116	95.857521	34.088745	21.500281	94.3061675	-59.133027	27.380589	107.5367585
-39.689152	30.401684	104.644485	-12.644182	24.993315	101.387199	32.62051	-4.091408	92.594086	35.588531	48.609295	97.08065	34.1045205	22.2589435	94.837368	-59.3928845	27.7276865	107.93703
-39.594692	32.133965	105.125763	-12.628858	25.479841	101.776825	32.690762	-3.448651	92.542374	35.801186	49.248753	98.143112	34.245974	22.900051	95.342743	-59.50369	28.059631	108.210907
-39.374081	33.764366	105.615211	-12.530563	25.910742	102.134026	32.899319	-2.993799	92.663483	36.16346	49.198532	99.111221	34.5313895	23.1023665	95.887352	-59.5925155	28.7191175	108.3807
-38.918415	36.043869	106.154564	-12.305079	26.295303	102.611351	33.325092	-2.647723	93.18235	36.673298	50.165344	100.162575	34.999195	23.7588105	96.6724625	-59.609353	28.8317955	108.5502395
-38.553474	37.42976	106.445549	-12.185823	26.35577	102.965401	33.545692	-2.543493	93.839645	36.912613	50.276478	100.842216	35.2291525	23.8664925	97.3409305	-59.6007985	28.8450475	108.5898715
-38.11956	38.691639	106.799713	-12.128608	26.316107	103.377411	33.904404	-2.667011	94.550499	37.089272	50.270973	101.395142	35.496838	23.801981	97.9728205	-59.754054	28.830233	108.7820015
-37.545444	39.846684	107.120049	-12.090846	26.161623	103.842079	34.114738	-2.853602	95.460983	37.191902	50.173283	101.845108	35.65332	23.6598405	98.6530455	-59.835012	28.6634055	109.0311125
-36.994637	40.94088	107.541336	-12.093963	25.944242	104.342178	34.331425	-3.145609	96.297653	37.241371	49.961266	102.256119	35.786398	23.4078285	99.276886	-59.974324	28.4806555	109.40747
-36.429302	41.975033	108.071831	-12.085109	25.667334	104.880547	34.539581	-3.49447	96.981026	37.284763	49.746132	102.675797	35.912172	23.125831	99.8284115	-60.08239	28.208837	109.9326825
-35.744408	42.930283	108.54158	-12.067333	25.463444	105.369186	34.579514	-3.73163	97.602882	37.369492	49.520714	103.078033	35.974503	22.894542	100.3404575	-60.109169	28.032346	110.3979145
-34.639534	44.344917	108.986984	-12.002596	25.174915	105.876671	34.69265	-4.063001	98.222511	37.550865	49.267612	103.684662	36.1217575	22.6023055	100.9535865	-60.1269495	27.7475245	110.7997555
-33.810535	45.235264	109.250809	-11.948907	24.994316	106.073593	34.847195	-4.209276	98.380486	37.719254	49.162788	104.127327	36.2832245	22.476756	101.2539065	-60.1810385	27.511876	110.8932795
-32.901833	46.101124	109.561874	-11.885284	24.88378	106.242493	34.948704	-4.236804	98.48423	37.870571	49.12257	104.647484	36.4096375	22.442883	101.565857	-60.1802055	27.324677	110.919129
-31.942554	46.915943	109.899918	-11.837561	24.856659	106.449928	34.972717	-4.096162	98.573875	38.380249	49.003269	105.033562	36.676483	22.4535535	101.8037185	-60.351605	27.2597645	111.0961375
-31.026224	47.705441	110.386314	-11.81493	24.906006	106.703331	35.07296	-3.941	98.642883	38.468056	49.099331	105.720375	36.770508	22.5791655	102.181629	-60.400368	27.2328465	111.225033
-29.960442	48.474304	110.819092	-11.828471	25.047354	106.967186	35.189785	-3.754698	98.849556	38.508125	49.182053	106.513725	36.848955	22.7136775	102.6816405	-60.505897	27.3810305	111.2527315
-28.938406	49.211388	111.274017	-11.871504	25.224045	107.256805	35.383911	-3.516586	99.058441	38.594589	49.427696	107.471931	36.98925	22.955555	103.265186	-60.732258	27.492535	111.248424
-27.267569	50.171192	111.993156	-11.967468	25.559536	107.746902	35.574871	-3.025907	99.556938	38.653397	49.852825	108.890198	37.114134	23.413459	104.223568	-61.04907	27.705613	111.270236
-26.116875	50.693531	112.446442	-12.053326	25.842869	108.060585	35.73645	-2.69607	99.899963	38.690346	50.11092	109.784058	37.213398	23.707425	104.8420105	-61.32005	27.978313	111.2791595
-24.957672	51.219196	112.841347	-12.152876	26.158636	108.354103	35.890053	-2.350247	100.320183	38.726295	50.427227	110.688271	37.308174	24.03849	105.504227	-61.613926	28.278782	111.203979
-23.632254	51.632614	113.151947	-12.216372	26.478123	108.672569	36.058079	-2.035658	100.791763	38.77169	50.740158	111.469604	37.4148845	24.35225	106.1306835	-61.8476285	28.603996	111.2144545
-22.506939	51.984932	113.483383	-12.266276	26.781595	109.054016	36.240215	-1.798323	101.344536	38.816185	50.99799	112.069527	37.5282	24.5998335	106.7070315	-62.060752	28.9633565	111.4010005
-21.085484	52.173088	113.571976	-12.28476	27.050537	109.443901	36.461071	-1.675766	102.027596	38.910053	51.245373	112.519218	37.685562	24.7848035	107.273407	-62.255082	29.3162705	111.614395
-19.604374	52.273811	113.589287	-12.258546	27.211649	109.851242	36.691029	-1.722071	102.770866	39.025997	51.366528	112.859154	37.858513	24.8222285	107.81501	-62.375605	29.6010695	111.887474
-17.512585	52.181011	113.563011	-12.230988	27.159176	110.409073	37.004688	-2.041911	104.00399	38.805767	51.404617	113.287041	37.9052275	24.681353	108.6455155	-62.3672035	29.636999	112.1726305
-16.069571	52.0308	113.389542	-12.202689	26.960541	110.726044	37.171364	-2.418577	104.828194	38.926945	51.203964	113.357674	38.0491545	24.3926935	109.092934	-62.4545325	29.5283885	112.359154
-14.593573	51.779701	113.204803	-12.22377	26.664337	110.985222	37.249161	-2.833802	105.613617	39.415024	50.772381	113.19915	38.3320925	23.9692895	109.4063835	-62.7796325	29.3593845	112.5640605
-13.098133	51.42334	112.965622	-12.246946	26.375147	111.159538	37.237072	-3.297073	106.366325	39.09584	50.638569	113.433876	38.166456	23.670748	109.9001005	-62.660348	29.079546	112.4189755
-11.596181	51.117027	112.693535	-12.342312	26.096741	111.287605	37.1735	-3.709715	107.031021	39.567722	50.240887	113.232758	38.370611	23.265586	110.1318895	-63.055235	28.927896	112.4433205
-10.147182	50.746941	112.484909	-12.463923	25.892132	111.354042	37.082596	-4.031319	107.60881	39.136745	50.183468	113.38018	38.1096705	23.0760745	110.494495	-63.0375165	28.7081895	112.213589
-8.642996	50.357456	112.25238	-12.598883	25.764582	111.379196	37.00803	-4.245303	108.039223	39.080765	50.113605	113.348579	38.0443975	22.934151	110.693901	-63.2421635	28.595013	112.064491
-6.439606	49.870293	111.970901	-12.837754	25.789246	111.379066	37.038445	-4.353331	108.704414	38.841534	50.239563	113.286926	37.9399895	22.943116	110.99567	-63.6154975	28.635376	111.762462
-4.981592	49.516384	111.881844	-13.029779	25.89348	111.431763	37.246349	-4.333015	109.425995	38.64558	50.42363	113.734138	37.9459645	23.0453075	111.5800665	-64.0055225	28.7416525	111.2834595
-3.521571	49.221809	112.207092	-13.275305	25.982517	111.685196	37.550091	-4.303541	110.471359	38.616299	50.756802	114.833115	38.083195	23.2266305	112.652237	-64.633805	28.7384035	110.718155
-2.097516	48.883121	113.095772	-13.558039	26.018364	112.253143	37.849739	-4.291167	111.881874	38.772877	51.066452	116.490135	38.311308	23.3876425	114.1860045	-65.427386	28.6490855	110.3202815
-0.711597	48.531681	114.543091	-13.824505	26.013988	113.092438	38.132133	-4.228662	113.517845	38.982765	51.242767	118.642555	38.557449	23.5070525	116.0802	-66.206459	28.5209235	110.104676
0.571253	48.149452	116.486275	-14.071783	25.973728	114.178764	38.405907	-4.225565	115.199402	39.672543	51.212456	120.861969	39.039225	23.4934455	118.0306855	-67.182791	28.4540105	110.3268425
1.807036	47.68552	118.512413	-14.264647	25.949823	115.363144	38.683979	-4.255123	116.904594	39.913017	51.31752	123.36985	39.298498	23.5311985	120.137222	-67.827792	28.3684475	110.589066
3.865112	46.878117	121.392464	-14.428492	26.009661	117.237053	39.162197	-4.276676	119.20295	40.315956	51.397018	126.815056	39.7390765	23.560171	123.009003	-68.5960605	28.459151	111.465103
4.60371	46.542198	123.390793	-14.459187	26.075897	118.461311	39.420727	-4.277415	120.569214	40.194954	51.523525	128.821213	39.8078405	23.623055	124.6952135	-68.7262145	28.528739	112.2274085
5.575027	46.002155	125.03582	-14.47686	26.149548	119.636497	39.649632	-4.361862	121.878876	40.507454	51.491947	130.367569	40.078543	23.5650425	126.1232225	-69.032263	28.7340535	113.1497715
6.831296	45.325176	126.302483	-14.423931	26.089785	120.694351	39.827888	-4.503103	123.151169	40.754833	51.390373	131.682465	40.2913605	23.443635	127.416817	-69.1392225	28.735935	113.971885
7.603036	44.68679	127.541245	-13.937881	25.744253	121.447929	39.97871	-4.689788	124.279999	40.963482	51.232208	132.780151	40.471096	23.27121	128.530075	-68.346858	28.217296	114.365783
8.27257	44.037743	128.63623	-13.872383	25.55829	122.357796	40.086327	-4.920652	125.274399	41.541615	50.865108	133.589111	40.813971	22.972228	129.431755	-68.558737	28.144352	115.283837
8.872495	43.434971	129.570892	-13.781155	25.356562	123.207161	40.177956	-5.192616	126.14212	41.725933	50.618763	134.40274	40.9519445	22.7130735	130.27243	-68.5142545	28.0000505	116.141892
9.379893	42.127808	130.637939	-13.658195	25.10845	124.33168	40.230103	-5.548681	127.225998	42.052231	50.204636	135.227142	41.141167	22.3279775	131.22657	-68.457557	27.8889225	117.43679
9.631875	41.384647	131.133774	-13.594313	24.974161	124.966881	40.257557	-5.832325	127.801155	42.281487	50.021023	135.583405	41.269522	22.094349	131.69228	-68.458148	27.853973	118.241482
9.715501	40.537098	131.457489	-13.522688	24.879324	125.495758	40.266773	-6.077531	128.211456	42.492321	49.842651	135.712753	41.379547	21.88256	131.9621045	-68.424923	27.876088	119.0294115
9.763433	39.655014	131.575851	-13.450096	24.78651	125.925217	40.259739	-6.240243	128.415222	42.71508	49.597458	135.634506	41.4874095	21.6786075	132.024864	-68.3876015	27.8944125	119.82557
9.779914	38.760311	131.488495	-13.338107	24.703938	126.217827	40.294815	-6.452806	128.333923	42.938816	49.492176	135.31105	41.6168155	21.519685	131.8224865	-68.2930295	27.888191	120.6131675
9.70408	37.822456	131.132858	-13.216173	24.648157	126.331688	40.33099	-6.603576	127.938614	43.072098	49.333389	134.383331	41.701544	21.3649065	131.1609725	-68.13389	27.9314075	121.5024035
9.642787	36.860027	130.287857	-13.053028	24.63378	126.104057	40.338432	-6.600936	127.035263	42.542599	48.990788	132.737137	41.4405155	21.194926	129.8862	-67.5465715	28.072634	122.321914
9.503768	35.448879	127.790451	-12.613447	24.553547	124.930176	40.004101	-6.340309	124.267685	42.465984	48.540298	128.990204	41.2350425	21.0999945	126.6289445	-66.4619365	28.0070995	123.2314075
9.013577	34.685192	125.363754	-12.586263	24.746599	123.621498	39.729752	-5.987848	121.313797	42.093185	48.595055	125.879272	40.9114685	21.3036035	123.5965345	-66.0839945	28.1895945	123.6464615
8.921829	33.72456	122.172058	-12.244011	24.813786	121.710075	39.578144	-5.722091	117.654434	41.114346	48.641224	122.360229	40.346245	21.4595665	120.0073315	-64.834267	28.1680055	123.4128185
8.808512	32.765816	118.868423	-12.013663	24.86294	119.511711	39.236256	-5.490936	113.802422	40.461262	48.698406	118.571304	39.848759	21.603735	116.186863	-63.876085	28.122145	122.836559
8.686441	31.763315	115.91114	-11.845809	24.893953	117.292526	38.755764	-5.260583	110.485756	39.789642	48.464333	115.030243	39.272703	21.601875	112.7579995	-62.964321	28.186031	121.8270525
8.667574	30.689415	113.581154	-11.876869	24.878965	115.360031	38.228355	-5.277392	107.761658	39.369549	48.454281	112.378548	38.798952	21.5884445	110.070103	-62.55269	28.1694855	120.649959
8.707083	29.558796	111.667023	-12.11079	24.937984	113.776222	37.618847	-5.273602	105.700668	39.324173	48.355793	110.039841	38.47151	21.5410955	107.8702545	-62.69309	28.3348725	119.6821895
8.88275	28.026428	109.152374	-12.663531	25.095467	111.67514	36.722	-5.188371	103.329109	38.140007	48.550911	107.558594	37.4310035	21.68127	105.4438515	-62.7580655	28.509664	117.9064285
9.143756	26.902941	107.682755	-13.103004	25.136137	110.283157	36.16349	-5.111164	102.076744	37.67416	48.527348	106.230988	36.918825	21.708092	104.153866	-63.124833	28.564182	116.412448
9.507316	25.717607	106.394051	-13.545963	25.12035	108.98484	35.701832	-5.167248	101.192177	37.264172	48.405594	105.269897	36.483002	21.619173	103.231037	-63.574928	28.621527	114.738643
9.970285	24.493141	105.476311	-14.006366	25.02788	107.89447	35.302143	-5.263532	100.666466	36.973476	48.244293	104.809402	36.1378095	21.4903805	102.737934	-64.1505415	28.5653795	113.051006
10.60993	23.342329	105.03125	-14.44228	24.869366	107.085213	35.089588	-5.502992	100.773537	36.794968	48.050751	104.920509	35.942278	21.2738795	102.847023	-64.826838	28.4648525	111.323403
11.305273	22.023838	105.0625	-14.804559	24.742426	106.537186	35.006084	-5.66139	101.575325	36.69775	47.80735	105.67424	35.851917	21.07298	103.6247825	-65.461035	28.411872	109.4495895
12.041969	20.826044	105.674271	-15.156147	24.61245	106.219696	35.052143	-5.7226	103.099213	36.66584	47.589939	107.02655	35.8589915	20.9336695	105.0628815	-66.1712855	28.2912305	107.3765105
13.259788	18.978975	107.55986	-15.473051	24.332272	106.207741	35.410995	-5.821435	106.537804	36.639217	47.362469	110.029602	36.025106	20.770517	108.283703	-66.971208	27.894027	104.131779
14.089562	17.759306	109.370041	-15.456831	24.09573	106.62706	35.850731	-5.964621	109.209457	36.762737	47.161312	112.11277	36.306734	20.5983455	110.6611135	-67.220396	27.5931145	102.5930065
14.839697	16.562574	111.27951	-15.194997	23.767454	107.184204	36.322002	-6.239543	111.997078	37.089752	47.033394	114.126839	36.705877	20.3969255	113.0619585	-67.095871	27.1379825	101.3064495
15.64444	15.345788	113.096283	-14.73645	23.362354	107.833572	36.866192	-6.560407	114.540527	37.528671	46.830585	115.783501	37.1974315	20.135089	115.162014	-66.6703315	26.589619	100.50513
16.383951	14.133941	114.69854	-14.122341	22.927917	108.493599	37.488132	-6.901265	116.77227	38.009621	46.53828	117.046272	37.7488765	19.8185075	116.909271	-65.9935585	26.0373265	100.077927
17.061529	13.004359	116.062561	-13.453065	22.463173	109.176361	38.128605	-7.279375	118.679176	38.663906	46.267822	117.901596	38.3962555	19.4942235	118.290386	-65.3023855	25.4321225	100.062336
17.646072	11.904299	117.228485	-12.857034	22.034088	109.798729	38.718327	-7.629197	120.179596	39.304001	45.976196	118.502213	39.011164	19.1734995	119.3409045	-64.725232	24.8946765	100.2565535
18.531054	10.289811	118.330345	-12.181126	21.358309	110.413483	39.352428	-8.168645	121.814667	39.96809	45.545383	119.249275	39.660259	18.688369	120.531971	-64.022511	24.028249	100.294995
18.768562	9.370687	118.841507	-11.986947	20.909124	110.667511	39.573895	-8.508732	122.264229	40.214314	45.27771	119.791618	39.8941045	18.384489	121.0279235	-63.8679985	23.433759	100.3070985
18.862938	8.484941	119.046425	-11.887236	20.582117	110.794952	39.645756	-8.772521	122.391464	40.329517	45.022873	120.237244	39.9876365	18.125176	121.314354	-63.7621085	23.039058	100.27555
18.827579	7.8254	119.058083	-11.816654	20.432657	110.915459	39.766014	-8.98405	122.151611	40.423359	44.875462	120.488701	40.0946865	17.945706	121.320156	-63.7279945	22.919608	100.510762
18.196543	7.265938	118.915665	-11.719428	20.462227	110.991463	39.959949	-9.06134	121.606888	40.570541	44.925793	120.601341	40.265245	17.9322265	121.1041145	-63.704101	22.9922275	100.8788115
17.982189	6.745501	118.363724	-11.516991	20.63134	111.032936	40.234463	-9.024171	120.776093	40.774208	45.107616	120.538651	40.5043355	18.0417225	120.657372	-63.5383175	23.2209575	101.4085
17.639198	6.271111	117.599297	-11.249987	20.892876	111.001984	40.565235	-8.968621	119.670013	41.035538	45.354427	120.138077	40.8003865	18.192903	119.904045	-63.3003605	23.592849	102.099923
17.015488	5.537105	115.852402	-10.75347	21.37557	110.6408	41.083042	-8.743277	117.509605	41.462402	45.652328	119.031754	41.272722	18.4545255	118.2706795	-62.779662	24.2966145	103.0109205
16.476269	5.089144	114.39563	-10.376859	21.664738	110.113457	41.444832	-8.595639	115.870224	41.702591	46.017216	117.984879	41.5737115	18.7107885	116.9275515	-62.3274295	24.6186875	103.2993625
15.869395	4.672756	112.773537	-9.960402	21.91573	109.24128	41.820263	-8.514357	114.217773	42.239849	46.073963	116.63929	42.030056	18.779803	115.4285315	-61.95086	25.051657	103.0540285
15.18147	4.145388	110.995499	-9.561565	22.106995	108.177864	42.139202	-8.659252	112.71273	41.837769	46.255676	115.562035	41.9884855	18.798212	114.1373825	-61.1116155	25.415778	102.2183455
14.347817	3.615762	109.159264	-9.222199	22.196911	106.868073	42.259727	-8.638813	111.307434	41.851559	46.413456	114.337646	42.055643	18.8873215	112.82254	-60.500041	25.5065005	100.913606
13.463465	3.039227	107.328629	-8.937599	22.244755	105.368973	42.212631	-8.505401	109.950279	42.268597	46.303577	112.970825	42.240614	18.899088	111.460552	-60.115812	25.590422	99.277394
12.464532	2.384691	105.398354	-8.716777	22.211069	103.691391	42.023155	-8.32969	108.599579	42.232151	46.274971	111.701408	42.127653	18.9726405	110.1504935	-59.561207	25.4494975	97.2322885
10.774728	1.30484	102.602852	-8.346481	22.09836	101.074852	41.754448	-8.118253	106.509956	41.66761	46.282215	109.443031	41.711029	19.081981	107.9764935	-58.403991	25.114739	94.1732105
9.50763	0.450438	100.939575	-8.072517	22.020535	99.469513	41.703571	-8.139983	105.167862	41.683159	46.093307	107.273125	41.693365	18.976662	106.2204935	-57.838399	25.064408	92.7185325
8.136604	-0.374055	99.512901	-7.772463	21.832218	97.982712	41.662907	-8.399804	103.863083	41.740089	45.93235	104.632019	41.701498	18.766273	104.247551	-57.246424	24.898163	91.717873
6.715627	-1.310536	98.119514	-7.463834	21.582518	96.511215	41.624981	-8.667126	102.440056	41.771324	45.44838	101.803101	41.6981525	18.390627	102.1215785	-56.6258205	24.774409	90.9008515
5.172062	-2.25323	96.75779	-7.204432	21.233479	95.064453	41.492046	-9.140813	100.914536	41.897617	44.864792	98.973343	41.6948315	17.8619895	99.9439395	-56.1036955	24.6049685	90.1849665
3.497362	-3.21351	95.515793	-7.013591	20.82881	93.719879	41.298992	-9.749976	99.346107	42.079742	44.147381	96.091614	41.689367	17.1987025	97.7188605	-55.716549	24.4589175	89.7208975
1.767516	-4.115068	94.475922	-6.895491	20.411579	92.481384	41.008812	-10.346674	97.938072	42.136803	43.306286	93.326622	41.5728075	16.479806	95.632347	-55.3637895	24.343352	89.330421
-0.959781	-5.369454	93.334869	-6.92529	19.689005	90.933014	40.472183	-11.32248	96.201508	42.040001	42.090927	89.976372	41.256092	15.3842235	93.08894	-55.106672	23.9937865	88.777088
-2.829724	-6.098462	92.643707	-7.032871	19.262299	90.075119	40.092392	-11.888393	95.299713	41.944118	41.355209	88.242752	41.018255	14.733408	91.7712325	-55.083997	23.79119	88.3790055
-4.718145	-6.672329	92.127541	-7.148867	18.87365	89.352127	39.74015	-12.359395	94.497414	41.835773	40.699432	86.910873	40.7879615	14.1700185	90.7041435	-55.0856955	23.5772815	88.0001105
-6.572396	-7.195993	91.889557	-7.215847	18.595119	88.870003	39.44899	-12.805472	93.92598	41.826939	40.101139	85.80619	40.6379645	13.6478335	89.866085	-55.0696585	23.5424045	87.873921
-8.425905	-7.511072	91.95768	-7.217916	18.358896	88.596046	39.236603	-13.234739	93.738129	41.877113	39.509857	84.92041	40.556858	13.137559	89.3292695	-54.99269	23.580233	87.8628225
-10.267204	-7.689848	92.166138	-7.192413	18.150171	88.488197	39.086716	-13.667503	93.83075	41.95953	38.891159	84.358231	40.523123	12.611828	89.0944905	-54.907949	23.688514	87.8819035
-12.069885	-7.772877	92.4104	-7.131109	17.883863	88.495857	38.962494	-14.139122	94.084457	42.150978	38.308884	84.048103	40.556736	12.084881	89.06628	-54.818954	23.682845	87.925434
-14.711313	-7.572028	92.799507	-6.952096	17.550163	88.645569	38.859104	-14.835064	94.283257	42.491703	37.499199	83.831718	40.6754035	11.3320675	89.0574875	-54.5795955	23.7682585	88.2336505
-16.440134	-7.354977	92.782852	-6.879988	17.352091	88.704124	38.765022	-15.145971	94.286804	42.665649	37.132378	83.73661	40.7153355	10.9932035	89.011707	-54.4753115	23.7109785	88.396541
-18.07888	-6.943282	92.643425	-6.817307	17.220518	88.661156	38.684582	-15.342731	94.085983	42.789547	36.938919	83.635086	40.7370645	10.798094	88.8605345	-54.3716785	23.642942	88.4617775
-19.847151	-6.469539	92.352966	-6.818684	17.190996	88.540871	38.586037	-15.368485	93.649521	42.808987	36.904617	83.513336	40.697512	10.768066	88.5814285	-54.33488	23.613926	88.5003135
-21.490564	-5.836504	91.93763	-6.867071	17.242929	88.343086	38.441055	-15.290027	92.994125	42.812553	36.984497	83.37941	40.626804	10.847235	88.1867675	-54.360946	23.638623	88.4994045
-23.1558	-5.161986	91.259033	-6.977255	17.301813	88.001427	38.220589	-15.15467	92.199837	42.778038	37.189423	83.2472	40.4993135	11.0173765	87.7235185	-54.4538235	23.5862495	88.2793355
-24.828907	-4.358957	90.318092	-7.139455	17.381565	87.488815	37.952171	-14.934913	91.15361	42.625637	37.528847	83.151451	40.288904	11.296967	87.1525305	-54.567814	23.466163	87.8250995
-27.024895	-3.100686	88.795616	-7.456645	17.631565	86.627869	37.388348	-14.469367	89.363388	42.314182	38.117123	82.866814	39.851265	11.823878	86.115101	-54.764555	23.439252	87.140637
-28.929291	-1.860257	88.401611	-7.653487	17.946615	86.188431	37.013649	-14.089191	88.252876	41.95557	38.500137	82.536087	39.4846095	12.205473	85.3944815	-54.7915835	23.687757	86.9823805
-30.511713	-0.638765	88.325974	-7.855475	18.32254	85.973335	36.644966	-13.762946	87.45713	41.542099	38.747128	82.039001	39.0935325	12.492091	84.7480655	-54.8044825	24.152989	87.1986045
-32.14259	0.718504	88.589302	-8.096489	18.735863	86.00058	36.171398	-13.454869	86.969963	41.190708	38.882931	81.410378	38.681053	12.714031	84.1901705	-54.874031	24.757695	87.8109895
-33.586349	2.177118	89.240074	-8.348206	19.086618	86.216415	35.665867	-13.347228	86.685341	40.770981	38.839745	80.747856	38.218424	12.7462585	83.7165985	-54.914836	25.4269775	88.7162315
-35.132977	3.70199	90.24041	-8.647811	19.311798	86.670258	35.078648	-13.358816	86.563675	40.3022	38.614002	80.254105	37.690424	12.627593	83.40889	-54.986046	25.996003	89.931626
-36.583649	5.338938	91.54377	-8.937208	19.43659	87.43882	34.428032	-13.427797	86.438553	39.821728	38.388393	79.857124	37.12488	12.480298	83.1478385	-54.999296	26.392882	91.7298015
-38.388683	8.023437	94.430099	-9.301867	19.635363	89.160385	33.445126	-13.527557	86.268318	39.133972	38.133858	79.462822	36.289549	12.3031505	82.86557	-54.893283	26.9675755	95.4552
-39.476368	9.89222	96.410233	-9.557348	19.790112	90.494507	32.885307	-13.43575	86.14357	39.099243	38.029816	79.170784	35.992275	12.297033	82.657177	-55.106971	27.283191	98.331837
-40.364048	11.812443	98.119965	-9.858033	20.006666	91.705658	32.403397	-13.113001	85.951584	38.518482	38.377506	79.467049	35.4609395	12.6322525	82.7093165	-55.1770055	27.3810795	100.7019995
-41.300785	13.727467	98.980751	-10.207647	20.311792	92.47023	32.057804	-12.611786	85.630745	37.47818	39.246769	80.428185	34.767992	13.3174915	83.029465	-55.183286	27.3060925	101.910995
-42.084549	15.681447	99.402466	-10.5053	20.650873	92.902473	31.814846	-11.946282	85.224854	37.291668	39.943913	81.108688	34.553257	13.9988155	83.166771	-55.563857	27.3029305	102.638175
-42.847054	17.684456	99.458328	-10.708947	21.109108	93.163689	31.712481	-11.202456	84.752792	37.123089	40.665386	81.852272	34.417785	14.731465	83.302532	-55.835679	27.486751	103.024846
-43.27639	19.797756	99.586159	-10.804304	21.603649	93.274429	31.714417	-10.406666	84.316711	37.055035	41.675697	82.469612	34.384726	15.6345155	83.3931615	-55.993334	27.5727825	103.1556965
-43.793633	23.030151	99.707672	-10.791733	22.570257	93.490868	31.83625	-9.131937	83.783081	37.145248	43.040501	83.340446	34.490749	16.954282	83.5617635	-56.074215	28.186232	103.4199725
-43.89344	25.239658	99.728798	-10.786584	23.292416	93.571709	31.954628	-8.327297	83.680962	37.263542	43.917252	83.953033	34.609085	17.7949775	83.8169975	-56.182253	28.7898545	103.3264205
-43.931038	27.407534	99.528755	-10.836166	23.897465	93.595512	32.108372	-7.597755	83.766335	37.348904	44.67429	84.581055	34.728638	18.5382675	84.173695	-56.40097	29.2566625	103.017329
-43.918152	29.551857	99.328728	-10.907303	24.494921	93.660889	32.250301	-6.935658	83.904083	37.388866	45.374844	85.282928	34.8195835	19.219593	84.5935055	-56.6341895	29.770249	102.7282725
-43.738708	31.599802	99.329933	-11.063788	24.886332	93.850342	32.351185	-6.352639	84.141701	37.414337	45.385422	86.273369	34.882761	19.5163915	85.207535	-57.010337	30.2562725	102.493149
-43.423454	33.636883	99.489746	-11.192254	25.186047	94.250908	32.425735	-5.84293	84.525612	37.360817	45.937096	87.282715	34.893276	20.047083	85.9041635	-57.277784	30.325011	102.5976525
-43.002628	35.628845	99.879791	-11.343417	25.486111	94.750824	32.50695	-5.408964	85.052132	37.293583	47.042812	88.270065	34.9002665	20.816924	86.6610985	-57.5871005	30.155298	102.8405495
-42.156734	38.562626	100.556313	-11.461971	25.988472	95.632378	32.663414	-4.791507	86.020645	37.425743	47.19548	90.049644	35.0445785	21.2019865	88.0351445	-57.9685205	30.7749575	103.2296115
-41.370071	40.45911	100.9981	-11.47854	26.324085	96.187714	32.87788	-4.435726	86.700073	37.54554	47.639393	91.017952	35.21171	21.6018335	88.8590125	-58.16879	31.0463365	103.5164155
-40.531616	42.361835	101.243446	-11.446288	26.698345	96.635353	33.116566	-4.063963	87.391525	37.600849	48.661983	91.682365	35.3587075	22.29901	89.536945	-58.2512835	31.09768	103.733761
-39.631607	44.225491	101.423431	-11.42567	27.115177	96.966759	33.335705	-3.707186	87.992516	37.643917	49.091709	92.367844	35.489811	22.6922615	90.18018	-58.341151	31.5380925	103.753338
-38.579762	46.021984	101.568436	-11.433442	27.391586	97.276459	33.529121	-3.332693	88.533531	37.665302	49.529312	92.980293	35.5972115	23.0983095	90.756912	-58.4640955	31.6848625	103.796006
-37.542488	47.771748	101.773224	-11.473573	27.669868	97.618011	33.71944	-2.966447	89.089874	37.630856	49.899673	93.591591	35.675148	23.466613	91.3407325	-58.622294	31.873123	103.8952895
-36.410549	49.470963	101.98671	-11.559138	27.917513	98.022186	33.916969	-2.650066	89.769257	37.495708	49.74239	94.330948	35.7063385	23.546162	92.0501025	-58.8246145	32.288864	103.9942695
-34.645119	51.902939	102.343842	-11.790092	28.161366	98.77417	34.267746	-2.226742	91.244217	37.312725	50.791908	95.773476	35.7902355	24.282583	93.5088465	-59.3704195	32.040149	104.0394935
-33.352966	53.448223	102.66008	-11.977835	28.315493	99.366661	34.573273	-1.936538	92.458687	37.747078	51.041866	97.066078	36.1601755	24.552664	94.7623825	-60.1158455	32.078322	103.9709395
-32.087051	54.951042	103.230576	-12.106764	28.498619	100.007797	34.973797	-1.552567	93.716919	37.363094	51.057114	99.273338	36.1684455	24.7522735	96.4951285	-60.3819735	32.2449645	103.5204655
-30.708542	56.405956	104.008606	-12.199448	28.7353	100.766838	35.463203	-1.117691	95.004143	37.853535	52.007038	101.108276	36.658369	25.4446735	98.0562095	-61.057265	32.0259265	103.4774665
-29.272768	57.840942	104.972694	-12.242901	29.112562	101.627731	35.996643	-0.637829	96.354126	38.022926	52.618729	103.359795	37.0097845	25.99045	99.8569605	-61.4955865	32.234674	103.3985015
-27.956703	59.213573	106.160522	-12.243847	29.558775	102.544609	36.504272	-0.107249	97.703453	38.202927	53.279133	105.632576	37.3535995	26.585942	101.6680145	-61.8412935	32.531608	103.4212035
-26.381212	60.525757	107.442406	-12.230678	30.108925	103.481583	36.987789	0.494913	98.958305	38.358707	53.899616	107.76944	37.673248	27.1972645	103.3638725	-62.134604	33.0205855	103.5992935
-24.321955	62.321617	109.571007	-12.142146	30.918104	104.853203	37.635765	1.441622	100.688553	38.592289	54.776634	110.818756	38.114027	28.109128	105.7536545	-62.398319	33.72708	103.9527515
-23.01226	63.473583	111.046074	-12.041262	31.476753	105.801811	38.031029	2.03553	101.74173	38.767101	55.3801	112.648544	38.399065	28.707815	107.195137	-62.481589	34.245691	104.408485
-21.554928	64.485107	112.32399	-11.958184	32.099979	106.801346	38.428089	2.518069	102.835701	38.896435	55.953682	114.159988	38.662262	29.2358755	108.4978445	-62.57863	34.9640825	105.1048475
-20.175358	65.338699	113.398972	-11.875949	32.69252	107.801651	38.764507	2.97238	103.956139	39.020355	56.471325	115.436577	38.892431	29.7218525	109.696358	-62.644329	35.6631875	105.906944
-18.883764	66.15416	114.395584	-11.866533	33.169487	108.741745	39.025459	3.346553	105.023705	39.129887	56.929321	116.494789	39.077673	30.137937	110.759247	-62.810739	36.201037	106.724243
-17.092852	66.697182	114.99057	-11.920223	33.540768	109.595695	39.252384	3.604768	106.050827	39.123341	57.308407	117.349648	39.1878625	30.4565875	111.7002375	-63.0283085	36.6249485	107.4911525
-16.026287	67.156845	115.644196	-12.014953	33.818829	110.347214	39.388378	3.793481	106.937965	39.066093	57.62439	118.028931	39.2272355	30.7089355	112.483448	-63.2571415	36.9287225	108.21098
-14.174289	67.800735	116.255257	-12.261704	34.096737	111.195648	39.468063	4.048475	108.021927	38.866142	58.044537	118.724312	39.1671025	31.046506	113.3731195	-63.6905105	37.146968	109.0181765
-13.229407	68.084282	116.413689	-12.461784	34.243755	111.564209	39.460735	4.18399	108.653404	38.675358	58.256687	118.952621	39.0680465	31.2203385	113.8030125	-63.9916145	37.2671715	109.3254055
-12.28223	68.254326	116.436073	-12.674829	34.342766	111.817215	39.428501	4.297101	109.184624	38.462368	58.420616	119.076836	38.9454345	31.3588585	114.13073	-64.2950925	37.3266735	109.5037
-11.272178	68.375244	116.436752	-12.893508	34.413467	111.961624	39.382599	4.434708	109.588562	38.242352	58.598442	119.189728	38.8124755	31.516575	114.389145	-64.5994915	37.310359	109.534103
-10.410817	68.378632	116.493858	-13.121547	34.425621	112.039474	39.271545	4.603196	109.842979	37.957687	58.770786	119.284233	38.614616	31.686991	114.563606	-64.85771	37.164251	109.515342
-9.548866	68.360779	116.566933	-13.31633	34.478096	112.059578	39.16333	4.777734	109.945679	37.674805	58.936584	119.378792	38.4190675	31.857159	114.6622355	-65.0517275	37.099033	109.4569205
-8.877398	68.220436	116.622719	-13.529057	34.584179	112.066231	39.033501	5.001821	109.940483	37.410061	59.159355	119.451775	38.221781	32.080588	114.696129	-65.279895	37.08777	109.436333
-7.756848	67.943863	116.759995	-13.817514	34.823181	112.09993	38.778313	5.400803	109.783508	36.971924	59.49649	119.54805	37.8751185	32.4486465	114.665779	-65.5101465	37.1977155	109.534081
-7.022953	67.722954	116.931931	-14.045991	34.998421	112.062439	38.543015	5.695397	109.535065	36.73798	59.731853	119.652725	37.6404975	32.713625	114.593895	-65.7324795	37.283217	109.530983
-6.371722	67.350128	117.069435	-14.281863	35.209377	111.962059	38.287563	6.036863	109.190643	36.459404	59.967552	119.729973	37.3734835	33.0022075	114.460308	-65.9372095	37.4165465	109.46381
-5.877962	66.882851	117.201019	-14.48247	35.443001	111.791779	38.013546	6.433211	108.708382	36.191612	60.198463	119.758011	37.102579	33.315837	114.2331965	-66.067519	37.570165	109.3503615
-5.29877	66.346405	117.242035	-14.703501	35.663982	111.559082	37.731281	6.789837	108.241806	35.521023	60.564053	119.937729	36.626152	33.676945	114.0897675	-66.033154	37.651019	109.0283965
-4.664812	65.753517	117.26638	-14.898933	35.830021	111.311356	37.462662	7.172999	107.755196	35.763844	60.648472	119.793472	36.613253	33.9107355	113.774334	-66.411119	37.7493065	108.848378
-4.037112	65.044716	117.198822	-15.021567	36.004143	111.120293	37.249226	7.49607	107.295052	35.2136	60.91008	119.93483	36.231413	34.203075	113.614941	-66.274547	37.805211	108.625645
-3.370836	63.638424	116.996788	-15.147074	36.271687	110.973534	37.043892	7.965581	106.753517	35.322197	61.115448	119.600418	36.1830445	34.5405145	113.1769675	-66.4771925	38.0028595	108.7701005
-2.813215	62.631905	116.668579	-15.22304	36.398666	110.971848	36.914322	8.134704	106.625832	34.82159	61.373627	119.546783	35.867956	34.7541655	113.0863075	-66.314036	38.0431665	108.8573885
-2.698056	61.660385	116.468788	-15.306987	36.450451	111.004128	36.809998	8.163075	106.691536	35.061516	61.393856	119.154228	35.935757	34.7784655	112.922882	-66.549731	38.1224365	109.085374
-2.130196	60.316151	115.942528	-15.424172	36.463692	111.049438	36.698658	8.150438	106.85276	34.517342	61.572903	118.929909	35.608	34.8616705	112.8913345	-66.456344	38.0657135	109.2075415
-1.56065	58.922916	115.30925	-15.530186	36.395336	111.050644	36.58337	7.999155	107.066254	34.346062	61.535336	118.403259	35.464716	34.7672455	112.7347565	-66.525088	38.0234265	109.3665315
-1.026442	57.380318	114.557632	-15.694974	36.232185	110.936646	36.396519	7.659111	107.336281	34.152969	61.438465	117.806961	35.274744	34.548788	112.571621	-66.664692	37.915582	109.301671
-0.490712	55.653919	113.732361	-15.892744	36.01012	110.668472	36.110298	7.267145	107.490662	33.993279	61.219913	117.027901	35.0517885	34.243529	112.2592815	-66.8372765	37.776711	109.0776625
0.366628	53.0182	112.133499	-16.265776	35.59721	109.872627	35.509346	6.507396	107.440506	33.665459	60.579132	115.520859	34.5874025	33.543264	111.4806825	-67.1189545	37.651156	108.2645715
0.901879	51.096802	111.003403	-16.522036	35.238052	109.112427	34.986267	5.848694	107.069038	33.43259	60.112953	114.369904	34.2094285	32.9808235	110.719471	-67.2535005	37.4952805	107.505383
1.508043	49.170284	109.660149	-16.735428	34.816116	108.198914	34.376759	5.183029	106.412628	33.634262	59.335102	112.745155	34.0055105	32.2590655	109.5788915	-67.4763665	37.3731665	106.8189365
2.103226	47.168179	108.236183	-16.87505	34.361107	107.198906	33.845375	4.48141	105.483475	33.393085	58.619576	111.238205	33.61923	31.550493	108.36084	-67.36933	37.171721	106.036972
2.738472	45.106991	106.867149	-16.935148	33.89048	106.276741	33.356815	3.736614	104.512749	33.266277	57.873554	109.610329	33.311546	30.805084	107.061539	-67.181842	36.975876	105.491943
3.438857	43.077042	105.548752	-16.979971	33.489719	105.416313	32.914337	2.98138	103.735504	33.211933	57.090534	107.946121	33.063135	30.035957	105.8408125	-67.023077	36.943481	104.9918135
4.125667	40.97221	104.413651	-17.026796	33.116295	104.645004	32.514008	2.244609	103.273453	33.241688	56.26104	106.266548	32.877848	29.2528245	104.7700005	-66.93144	36.9797655	104.5200075
5.204261	37.925766	103.090225	-17.156445	32.538395	103.610321	32.023804	1.203639	103.254196	32.765415	55.165417	104.42765	32.3946095	28.184528	103.840923	-66.7074995	36.892262	103.379719
5.906724	35.882248	102.568184	-17.316896	32.048843	102.949905	31.81282	0.504327	103.545715	32.651665	54.446064	103.716599	32.2322425	27.4751955	103.631157	-66.8660345	36.6224905	102.268653
6.626688	33.915089	102.293518	-17.477619	31.456297	102.247856	31.688993	-0.172056	104.070053	32.571884	53.804512	103.56723	32.1304385	26.816228	103.8186415	-67.0856765	36.096366	100.6770705
7.373469	32.023449	102.253319	-17.692289	30.786467	101.390755	31.621059	-0.768565	104.81205	32.49791	53.294617	104.046753	32.0594845	26.263026	104.4294015	-67.4440625	35.309908	98.3521085
8.054446	30.210346	102.441238	-17.874008	30.048517	100.45929	31.625605	-1.322897	105.659233	32.414063	52.89798	105.145393	32.019834	25.7875415	105.402313	-67.76785	34.3094925	95.516267
8.710961	28.507868	102.746429	-17.903957	29.375193	99.609123	31.763649	-1.759856	106.455765	32.417561	52.610588	106.383362	32.090605	25.425366	106.4195635	-67.898519	33.32502	92.7986825
9.35594	26.92757	103.154182	-17.712549	28.7714	98.937912	32.105621	-2.145533	107.367096	32.585999	52.391945	107.455658	32.34581	25.123206	107.411377	-67.770908	32.419594	90.464447
10.224036	24.643431	103.869583	-17.021683	28.114429	98.4198	32.894661	-2.592978	108.967438	33.171928	52.174347	108.649002	33.0332945	24.7906845	108.80822	-67.0766605	31.4381735	88.03138
10.65342	23.257401	104.417038	-16.429449	27.813011	98.339012	33.546795	-2.84134	110.049843	33.787636	52.060326	109.157654	33.6672155	24.609493	109.6037485	-66.5261135	31.016529	87.0742755
10.984747	21.933956	104.996429	-15.822389	27.581057	98.496681	34.178436	-2.94894	111.119507	34.426056	52.008396	109.583603	34.302246	24.529728	110.351555	-65.947024	30.632386	86.641807
11.1323	20.741825	105.626091	-15.278235	27.377623	98.882523	34.771084	-3.008377	112.06356	35.013996	51.980103	109.997032	34.89254	24.485863	111.030296	-65.44901	30.269383	86.73475
11.137105	19.641388	106.232117	-14.837511	27.216478	99.543045	35.358471	-3.037427	112.746323	35.526665	51.99567	110.36985	35.442568	24.4791215	111.5580865	-65.11759	29.9538345	87.5280035
10.977168	18.559509	106.803238	-14.475894	27.129519	100.294319	35.854237	-2.977272	113.316513	36.023136	52.083736	110.676231	35.9386865	24.553232	111.996372	-64.8904745	29.705806	88.592266
10.647881	17.586452	107.30262	-14.202571	27.119932	101.120499	36.326118	-2.965952	113.628258	36.403145	52.177067	110.91964	36.3646315	24.6055575	112.273949	-64.7697735	29.6343065	89.967049
9.882915	16.379078	107.963219	-13.927217	27.290556	102.327194	36.835701	-2.694827	113.996445	36.830276	52.428764	111.213043	36.8329885	24.8669685	112.604744	-64.6874225	29.7141435	92.049644
9.195468	15.662195	108.267441	-13.81491	27.463495	103.00882	37.064678	-2.431757	114.159058	36.988823	52.684361	111.448799	37.0267505	25.126302	112.8039285	-64.6565705	29.800688	93.2137115
8.363834	14.982096	108.412552	-13.745896	27.678219	103.572151	37.236282	-2.125499	114.118935	37.080799	52.908611	111.67524	37.1585405	25.391556	112.8970875	-64.6503325	29.964882	94.2472145
7.439742	14.413789	108.409203	-13.690443	27.942238	104.000435	37.397701	-1.836836	113.929115	37.161732	53.249718	111.844124	37.2797165	25.706441	112.8866195	-64.6606025	30.178035	95.1142505
6.413733	13.910818	108.305038	-13.620811	28.273136	104.347397	37.574814	-1.546518	113.687218	37.269257	53.586285	111.776642	37.4220355	26.0198835	112.73193	-64.6636575	30.5263885	95.962864
5.300882	13.409244	108.166077	-13.493297	28.649961	104.636208	37.754574	-1.134542	113.494492	37.298512	53.858208	111.515022	37.526543	26.361833	112.504757	-64.513137	30.938089	96.767659
4.104361	13.055933	108.059074	-13.310183	29.031988	104.887329	37.97443	-0.762439	113.292191	37.326427	54.128326	111.092125	37.6504285	26.6829435	112.192158	-64.2707945	31.3810325	97.5825
2.117636	12.513746	107.942329	-13.040252	29.579433	105.277359	38.259125	-0.321175	112.946487	37.35458	54.383953	110.317818	37.8068525	27.031389	111.6321525	-63.8873565	32.127477	98.9225655
0.694901	12.22299	107.876358	-12.872982	29.901951	105.528023	38.328194	0.001222	112.651482	37.349251	54.515629	109.818542	37.8387225	27.2584255	111.235012	-63.5846865	32.5454765	99.821034
-0.816346	12.002422	107.866577	-12.767007	30.187309	105.821609	38.363441	0.155728	112.290611	37.352821	54.587894	109.369087	37.858131	27.371811	110.829849	-63.392145	33.002807	100.813369
-2.394302	11.812616	107.786491	-12.695745	30.436718	106.121422	38.322067	0.351846	111.925949	37.330017	54.610722	109.036316	37.826042	27.481284	110.4811325	-63.217532	33.392152	101.7617115
-4.028491	11.677244	107.860634	-12.610791	30.66544	106.431007	38.28722	0.463344	111.643723	37.307434	54.63921	108.735954	37.797327	27.551277	110.1898385	-63.018909	33.779603	102.6721755
-5.706802	11.531678	108.036133	-12.528329	30.865597	106.753769	38.313206	0.53416	111.404892	37.325451	54.592884	108.437073	37.8193285	27.563522	109.9209825	-62.8759865	34.167672	103.5865555
-7.412454	11.505014	108.219872	-12.435624	30.968184	107.013412	38.320534	0.460696	111.292198	37.361263	54.465454	108.131119	37.8408985	27.463075	109.7116585	-62.7121465	34.473293	104.3151655
-10.023184	11.417314	108.249786	-12.319395	30.982885	107.105026	38.229988	0.215062	111.126709	37.383343	54.123306	107.656456	37.8066655	27.169184	109.3915825	-62.4454555	34.796586	104.8184695
-11.74592	11.426379	107.93692	-12.262439	30.872267	106.962929	38.157204	-0.085125	110.80735	37.397659	53.84301	107.463097	37.7774315	26.8789425	109.1352235	-62.3023095	34.8655915	104.7906345
-13.44968	11.417708	107.335388	-12.228448	30.706438	106.64933	38.028698	-0.378965	110.235855	37.843819	53.445332	107.14122	37.9362585	26.5331835	108.6885375	-62.3931545	34.8796925	104.6101225
-15.266466	11.539838	106.497398	-12.2026	30.550545	106.25528	37.882732	-0.562693	109.292435	37.37151	53.388279	107.287506	37.627121	26.412793	108.2899705	-62.032321	34.688297	104.2205895
-16.97662	11.654458	105.70871	-12.135386	30.515406	105.881973	37.801437	-0.750208	108.123924	37.776012	53.160442	107.00148	37.7887245	26.205117	107.562702	-62.0594965	34.825695	104.201244
-18.719608	11.810424	104.974724	-12.041747	30.594328	105.60511	37.703537	-0.72453	106.921913	37.77021	53.184338	106.81636	37.7368735	26.229904	106.8691365	-61.8203675	34.958752	104.3410835
-20.398222	12.063958	104.469315	-11.892315	30.803967	105.377174	37.623581	-0.627241	105.70253	37.729782	53.232555	106.431137	37.6766815	26.302657	106.0668335	-61.4613115	35.305277	104.6875145
-22.971405	12.410613	104.024994	-11.63899	31.123358	105.038765	37.535423	-0.437158	104.011246	37.681217	53.434868	105.353798	37.60832	26.498855	104.682522	-60.8863	35.747861	105.395008
-24.583391	12.624825	103.904388	-11.390214	31.202862	104.781189	37.477562	-0.386031	102.739441	37.619125	53.453236	104.338326	37.5483435	26.5336025	103.5388835	-60.3287715	35.8721215	106.0234945
-26.187193	12.713681	103.99263	-11.122448	31.028473	104.545998	37.364513	-0.512008	101.587166	37.596283	53.300987	103.11557	37.480398	26.3944895	102.351368	-59.725294	35.6624565	106.740628
-27.724436	12.74764	104.336021	-10.887445	30.731586	104.381897	37.204464	-0.754714	100.388573	37.604607	53.012657	101.65081	37.4045355	26.1289715	101.0196915	-59.1794255	35.3342005	107.7441025
-29.128868	12.679508	104.916916	-10.640965	30.326414	104.206894	36.985561	-1.131274	99.152641	37.037308	52.710121	100.230476	37.0114345	25.7894235	99.6915585	-58.2933645	34.8634045	108.7222295
-30.555285	12.590149	105.524994	-10.506927	29.789093	103.951729	36.65271	-1.633404	98.045525	36.847809	52.12347	98.468613	36.7502595	25.245033	98.257069	-57.7641135	34.333153	109.646389
-31.829538	12.497214	106.049385	-10.512197	29.188145	103.542503	36.225117	-2.144897	97.073868	36.585449	51.442379	96.536888	36.405283	24.648741	96.805378	-57.429677	33.727549	110.279628
-33.639191	12.370316	106.538895	-10.790307	28.332323	102.598862	35.515751	-3.193928	95.540604	35.920109	50.236153	93.387459	35.71793	23.5211125	94.4640315	-57.298544	33.1435335	110.7336925
-34.814442	12.332623	106.595398	-11.057631	27.821804	101.86145	34.810944	-3.718596	94.662193	35.39513	49.457664	91.454742	35.103037	22.869534	93.0584675	-57.218299	32.774074	110.6644325
-35.856037	12.38756	106.452454	-11.412887	27.356771	101.138779	34.27393	-4.28129	93.79406	34.935642	48.799252	89.929832	34.604786	22.258981	91.861946	-57.43056	32.454561	110.415612
-36.751904	12.462651	106.088577	-11.75256	26.99548	100.453545	33.771862	-4.712732	93.137863	34.580128	48.309654	88.874924	34.175995	21.798461	91.0063935	-57.681115	32.192499	109.9006965
-37.48296	12.601135	105.70462	-12.025732	26.737551	99.854233	33.357803	-5.042762	92.594109	34.364834	47.94212	88.119667	33.8613185	21.449679	90.356888	-57.9127825	32.025423	109.351578
-37.99876	12.849641	105.428185	-12.181879	26.524704	99.438118	33.062107	-5.269368	92.180222	34.221264	47.673733	87.574417	33.6416855	21.2021825	89.8773195	-58.0054435	31.8472255	108.9989165
-38.278	13.193661	105.18634	-12.274258	26.405207	99.166931	32.871143	-5.428959	91.896271	34.133617	47.477165	87.265526	33.50238	21.024103	89.5808985	-58.050896	31.786311	108.7529635
-38.478691	13.845775	104.892601	-12.34768	26.200882	98.98954	32.717804	-5.718428	91.784912	34.164085	47.200211	87.091003	33.4409445	20.7408915	89.4379575	-58.1363045	31.6608725	108.5411225
-38.413559	14.272573	104.517792	-12.409936	26.023779	98.804848	32.614292	-5.93658	91.809235	34.222965	46.97987	87.144806	33.4186285	20.521645	89.4770205	-58.2385005	31.525913	108.1326755
-38.275753	14.801654	103.609215	-12.53691	25.773361	98.405182	32.594196	-6.177805	91.820045	34.335316	46.7393	87.380356	33.464756	20.2807475	89.6002005	-58.538576	31.2659745	107.2101635
-38.170486	15.272129	101.990417	-12.712593	25.408047	97.607834	32.621132	-6.386818	91.726974	34.430752	46.598522	87.864616	33.525942	20.105852	89.795795	-58.951128	30.710242	105.419873
-37.953697	15.783198	99.871048	-12.933458	25.018089	96.4776	32.630791	-6.573593	91.475571	34.663876	46.43494	88.444832	33.6473335	19.9306735	89.9602015	-59.5142495	30.1055045	102.9949985
-37.649109	16.350677	97.523163	-13.099607	24.662691	95.181465	32.643284	-6.776237	91.160622	34.876995	46.26498	89.126671	33.7601395	19.7443715	90.1436465	-59.9593535	29.5810105	100.2192835
-37.211781	17.079075	95.679688	-13.040771	24.449596	94.059052	32.712601	-6.985576	90.915298	35.174877	46.068928	89.468491	33.943739	19.541676	90.1918945	-60.025281	29.357516	97.9262095
-36.436749	18.458462	93.84462	-12.623631	24.263453	92.849991	33.038879	-7.447996	91.122452	35.627739	45.529205	89.120392	34.333309	19.0406045	90.121422	-59.580571	29.4863015	95.57856
-35.768364	19.411274	92.889465	-12.233475	24.069054	92.160896	33.353073	-7.883277	91.470139	36.144596	45.066059	88.814316	34.7488345	18.591391	90.1422275	-59.2157845	29.546717	94.1795645
-35.113239	20.361263	91.904884	-11.854411	23.710114	91.552643	33.632698	-8.431042	91.848793	36.674507	44.535625	88.597816	35.1536025	18.0522915	90.2233045	-58.8624245	29.3679365	92.8819815
-34.478779	21.329679	90.832611	-11.560263	23.242605	90.938446	33.831421	-8.942308	92.164207	37.09074	43.955433	88.446213	35.4610805	17.5065625	90.30521	-58.5816065	28.9786475	91.571682
-33.85482	22.388012	89.712944	-11.337316	22.764721	90.223083	34.021282	-9.439522	92.189995	37.430687	43.471321	88.342224	35.7259845	17.0158995	90.2661095	-58.4006165	28.5135425	90.1800565
-33.236237	23.480618	88.349274	-11.176739	22.321224	89.407288	34.160568	-9.765423	92.026001	37.703094	43.158188	88.331726	35.931831	16.6963825	90.1788635	-58.285309	27.9460655	88.6357125
-32.724907	24.692085	87.00222	-11.014368	21.987637	88.559425	34.347973	-9.913006	91.584015	37.907272	43.049053	88.378998	36.1276225	16.5680235	89.9815065	-58.1563585	27.4072505	87.1373435
-31.94639	26.826456	86.180115	-10.689377	21.835264	87.854301	34.690571	-9.805269	90.481277	38.159416	43.138065	88.072083	36.4249935	16.666398	89.27668	-57.8037475	27.00413	86.431922
-31.589531	28.476652	86.564331	-10.384805	21.979015	88.022057	34.926613	-9.601875	89.715736	38.309937	43.275459	87.533356	36.618275	16.836792	88.624546	-57.387885	27.121238	87.419568
-31.18428	30.257618	87.569168	-10.135227	22.17614	88.55471	35.075443	-9.348217	89.083603	38.411503	43.42934	87.023903	36.743473	17.0405615	88.053753	-57.013927	27.3117185	89.055667
-30.945965	32.101639	88.988129	-9.982451	22.303394	89.360214	35.093716	-9.105884	88.310104	38.387947	43.61124	86.636101	36.7408315	17.252678	87.4731025	-56.7057335	27.35411	91.2473255
-30.581388	33.905647	90.60289	-9.937571	22.445274	90.293434	34.940319	-8.746904	87.325218	38.218033	43.871452	86.342781	36.579176	17.562274	86.8339995	-56.454318	27.328274	93.7528685
-30.300152	35.873596	92.361023	-10.039032	22.60911	91.223999	34.586468	-8.291448	86.296379	37.933167	44.227123	86.140762	36.2598175	17.9678375	86.2185705	-56.3378815	27.2503825	96.2294275
-29.86677	37.719135	94.004654	-10.283206	22.86994	92.132881	34.126209	-7.697436	85.294395	37.463753	44.683807	86.162521	35.794981	18.4931855	85.728458	-56.361393	27.2466945	98.537304
-29.313957	40.658016	96.592987	-10.847089	23.42893	93.524094	33.363892	-6.58184	84.064537	36.691822	45.721992	86.981781	35.027857	19.570076	85.523159	-56.722035	27.287784	101.525029
-28.736586	42.616386	98.148689	-11.230297	23.925816	94.405899	32.926811	-5.624365	83.540382	36.308079	46.589962	88.076744	34.617445	20.4827985	85.808563	-57.078039	27.3688335	103.003235
-28.220078	44.611542	99.706314	-11.606704	24.534809	95.232185	32.665123	-4.597095	83.319153	36.017651	47.545845	89.507935	34.341387	21.474375	86.413544	-57.554795	27.595243	104.050826
-27.310663	46.467419	100.81868	-11.878877	25.19759	95.986916	32.576839	-3.530492	83.398407	35.90781	48.487652	91.176834	34.2423245	22.47858	87.2876205	-58.0000785	27.9166	104.6862115
-26.65937	48.341133	101.995956	-11.99303	25.950462	96.666283	32.706284	-2.555052	83.787689	35.956078	48.858322	92.924034	34.331181	23.151635	88.3558615	-58.317241	28.749289	104.9767045
-25.440657	50.093113	102.733162	-11.98719	26.639175	97.28125	32.928608	-1.708521	84.430367	36.107616	50.124382	94.369736	34.518112	24.2079305	89.4000515	-58.492492	29.0704195	105.1624485
-24.313011	51.78447	103.411118	-11.826781	27.220821	97.884445	33.349483	-1.147288	85.312363	36.386593	50.172382	95.837013	34.868038	24.512547	90.574688	-58.5216	29.929095	105.194202
-22.456303	54.043587	104.28196	-11.582911	27.868345	98.874077	34.157597	-0.752715	87.093582	37.227085	51.235462	97.388176	35.692341	25.2413735	92.240879	-58.858163	30.4953165	105.507275
-21.123896	55.412853	104.578758	-11.489558	28.161621	99.492607	34.765656	-0.727363	88.641815	37.465733	51.554279	98.652763	36.1156945	25.413458	93.647289	-59.0948105	30.909784	105.337925
-19.760571	56.638863	104.899124	-11.49465	28.356728	100.020279	35.430264	-0.779575	90.353851	37.63966	51.784237	100.03334	36.534962	25.502331	95.1935955	-59.524262	31.211125	104.8469625
-18.36948	57.727547	105.285141	-11.5458	28.494284	100.505653	36.111961	-0.760028	92.009956	37.721893	52.011032	101.741531	36.916927	25.625502	96.8757435	-60.008527	31.363066	104.1355625
-17.010386	58.651669	106.111618	-11.617081	28.600328	101.051392	36.746471	-0.622557	93.50988	37.823971	52.267403	103.778801	37.285221	25.822423	98.6443405	-60.519383	31.378233	103.4584435
-15.532553	59.401848	107.293282	-11.690459	28.751369	101.751373	37.326725	-0.345914	94.745811	38.030346	52.587383	106.156746	37.6785355	26.1207345	100.4512785	-61.0594535	31.3820035	103.0514675
-14.062604	60.045097	108.840561	-11.686446	29.08507	102.652695	37.841881	0.09969	95.778862	38.198444	52.955555	108.57103	38.0201625	26.5276225	102.174946	-61.3930545	31.6425175	103.130444
-11.833207	60.822182	111.437988	-11.491087	29.749668	104.417526	38.591148	0.806666	97.548256	38.634892	53.49477	111.720749	38.61302	27.150718	104.6345025	-61.595194	32.348618	104.2005495
-10.298657	61.205334	113.071587	-11.306056	30.250237	105.665329	39.130116	1.200892	98.839592	39.014027	53.948776	113.730896	39.0720715	27.574834	106.285244	-61.6841835	32.92564	105.045414
-8.765008	61.409409	114.620445	-11.034705	30.740797	106.935631	39.697033	1.578988	100.166878	39.401596	54.297211	115.546402	39.5493145	27.9380995	107.85664	-61.6187245	33.5434945	106.014622
-7.233666	61.455517	115.922943	-10.738585	31.167025	108.213234	40.328293	1.819669	101.561234	39.79351	54.634834	117.16082	40.0609015	28.2272515	109.361027	-61.5380715	34.1067985	107.065441
-5.255619	61.253036	116.866371	-10.395356	31.480312	109.547928	40.941475	1.926228	102.985001	39.822472	55.122681	118.781052	40.3819735	28.5244545	110.8830265	-61.1726855	34.4361695	108.2128295
-3.716285	60.972702	117.805496	-10.100337	31.659805	110.796249	41.533123	1.903185	104.482819	40.695362	55.21183	119.823029	41.1142425	28.5575075	112.152924	-61.3149165	34.7621025	109.439574
-2.142984	60.617619	118.545242	-9.862516	31.753864	111.964836	42.075985	1.735871	106.034912	41.090359	55.373936	120.897659	41.583172	28.5549035	113.4662855	-61.308204	34.9528245	110.4633865
-0.035316	59.767376	119.23114	-9.607963	31.748035	113.568054	42.803394	1.367664	108.602058	41.558525	55.549644	122.229805	42.1809595	28.458654	115.4159315	-61.3968855	35.037416	111.7201765
1.353153	59.034561	119.599571	-9.536414	31.715466	114.489342	43.197678	1.143106	110.36409	41.77063	55.609024	122.992798	42.484154	28.376065	116.678444	-61.556982	35.054867	112.30024
2.817482	58.254444	119.859268	-9.511571	31.633686	115.303207	43.537914	0.88974	112.129997	41.970478	55.610256	123.681709	42.754196	28.249998	117.905853	-61.777338	35.017374	112.700561
3.960896	57.260681	120.1856	-9.497892	31.497684	116.010521	43.796871	0.680669	113.807144	42.180336	55.626251	124.357246	42.9886035	28.15346	119.082195	-61.9843875	34.841908	112.938847
5.167083	56.226582	120.535301	-9.505765	31.384834	116.652283	44.054272	0.449221	115.311554	42.380707	55.633144	125.018143	43.2174895	28.0411825	120.1648485	-62.2290195	34.7284855	113.1397175
5.922552	55.291164	121.118988	-9.456763	31.228796	117.25386	44.260864	0.283837	116.663513	42.569481	55.602264	125.629868	43.4151725	27.9430505	121.1466905	-62.3286985	34.5145415	113.3610295
7.373633	53.971066	121.331039	-9.408476	31.114599	117.835526	44.464199	0.133971	117.82869	42.807404	55.584682	126.129387	43.6358015	27.8593265	121.9790385	-62.4527535	34.3698715	113.6920135
8.552109	52.347912	122.09082	-9.266263	30.942541	118.652321	44.748875	-0.008313	119.255577	43.171265	55.601246	126.723709	43.96007	27.7964665	122.989643	-62.492596	34.0886155	114.314999
9.859969	50.995094	122.263359	-9.119308	30.911484	119.190765	44.946072	-0.016563	120.007088	43.358143	55.637054	127.019409	44.1521075	27.8102455	123.5132485	-62.3907235	34.0127225	114.8682815
10.711169	49.797092	122.62735	-9.012447	30.894527	119.693413	45.123859	0.01953	120.637985	43.566322	55.749756	127.229355	44.3450905	27.884643	123.93367	-62.3699845	33.904411	115.453156
11.394353	48.553032	123.023033	-8.948467	30.929369	120.125542	45.279026	0.09422	121.185303	43.741959	55.878059	127.462128	44.5104925	27.9861395	124.3237155	-62.4074265	33.8725985	115.9273685
12.09162	47.295345	123.352882	-8.874139	30.963346	120.472404	45.414104	0.222668	121.624359	43.855728	56.004845	127.729378	44.634916	28.1137565	124.6768685	-62.383194	33.8129355	116.2679395
12.704414	46.063656	123.658119	-8.437894	30.781153	120.569313	45.553867	0.362848	121.960663	43.937984	56.147522	127.970146	44.7459255	28.255185	124.9654045	-61.6217135	33.307121	116.1732215
13.132233	44.769886	123.926079	-8.350297	30.815086	120.791481	45.704643	0.492449	122.177994	44.026833	56.298958	128.171768	44.865738	28.3957035	125.174881	-61.566332	33.2344685	116.408081
13.839294	42.814342	124.082695	-8.242401	30.854881	121.100494	45.851505	0.696512	122.295967	44.109432	56.515144	128.250854	44.9804685	28.605828	125.2734105	-61.4652705	33.103934	116.9275775
13.756381	41.699654	124.285767	-8.423823	31.095728	121.428917	45.875378	0.84426	122.297371	44.162708	56.612267	128.173645	45.019043	28.7282635	125.235508	-61.866689	33.4631925	117.622326
14.065649	40.39325	124.266876	-8.447659	31.194862	121.673943	45.793335	0.897171	122.285309	44.255165	56.640808	127.994766	45.02425	28.7689895	125.1400375	-61.919568	33.6207345	118.2078485
14.34292	38.973827	124.209892	-8.395205	31.246439	121.88414	45.672504	0.826424	122.284164	44.359215	56.588196	127.768639	45.0158595	28.70731	125.0264015	-61.8062695	33.785568	118.7418785
14.52214	37.573681	124.194099	-8.368438	31.230705	122.134956	45.554497	0.663568	122.333267	44.518097	56.464355	127.503441	45.036297	28.5639615	124.918354	-61.773173	33.8974485	119.351558
14.674735	36.121178	124.201836	-8.349785	31.136209	122.318672	45.403801	0.44245	122.402046	44.642666	56.296539	127.210213	45.0232335	28.3694945	124.8061295	-61.7228035	33.9029235	119.8312145
14.795646	34.652912	124.124107	-8.389161	31.006409	122.420624	45.262108	0.187897	122.470428	44.704201	56.072563	126.900253	44.9831545	28.13023	124.6853405	-61.7614765	33.882588	120.1559075
14.83852	32.407986	123.890579	-8.472726	30.768085	122.270035	45.089359	-0.147931	122.58139	44.269032	55.851585	126.498535	44.6791955	27.851827	124.5399625	-61.6246475	33.684343	120.0001075
14.848858	30.943275	123.548843	-8.514151	30.608963	121.914085	44.991142	-0.34084	122.602867	44.342621	55.562679	125.98349	44.6668815	27.6109195	124.2931785	-61.6951835	33.6070065	119.5349915
14.85886	29.492266	123.0243	-8.514492	30.39583	121.377312	44.903408	-0.594862	122.50544	44.30006	55.260456	125.354836	44.601734	27.332797	123.930138	-61.630718	33.458863	118.824486
14.771542	28.004435	122.349823	-8.502082	30.127058	120.722115	44.838047	-0.875379	122.219193	44.291637	54.934319	124.5644	44.564842	27.02947	123.3917965	-61.569006	33.224646	118.0524335
14.75207	26.557457	121.574471	-8.387663	29.788191	119.98893	44.835945	-1.162282	121.717369	44.284763	54.556728	123.655724	44.560354	26.697223	122.6865465	-61.33568	32.879159	117.2913135
14.641239	25.145918	120.709099	-8.222501	29.442719	119.183708	44.911255	-1.480254	121.130241	44.29842	54.200005	122.736313	44.6048375	26.3598755	121.933277	-61.0498395	32.5255625	116.434139
14.554794	23.748997	119.867584	-8.021798	29.110867	118.366539	45.028389	-1.765222	120.588318	44.322498	53.847755	121.862831	44.6754435	26.0412665	121.2255745	-60.7190395	32.1804675	115.5075035
14.303764	21.744783	118.792007	-7.789586	28.700424	117.282738	45.123043	-2.178866	119.724251	44.39875	53.279312	120.966705	44.7608965	25.550223	120.345478	-60.3400685	31.850625	114.219998
14.092191	20.435337	118.248177	-7.687956	28.420692	116.67395	45.163235	-2.493328	119.34552	44.407162	52.904797	120.687553	44.7851985	25.2057345	120.0165365	-60.1611105	31.6356495	113.3313635
13.79355	19.224176	117.846382	-7.602	28.209282	116.144058	45.11887	-2.772235	119.071159	44.588036	52.566536	120.594582	44.853453	24.8971505	119.8328705	-60.057453	31.5214135	112.4552455
13.480089	17.951073	117.473778	-7.584128	28.046461	115.690468	45.041431	-3.017112	118.875061	44.809021	52.301044	120.58252	44.925226	24.641966	119.7287905	-60.093482	31.450956	111.6521455
13.089275	16.787546	117.084518	-7.540176	27.961927	115.274139	44.972565	-3.171184	118.650475	44.920383	52.114021	120.419106	44.946474	24.4714185	119.5347905	-60.026826	31.4524355	111.0134875
12.665521	15.646048	116.670898	-7.494271	27.925274	114.795235	44.93187	-3.279717	118.390205	44.914886	52.104073	120.145966	44.923378	24.412178	119.2680855	-59.91192	31.43837	110.3223845
12.190565	14.534266	116.135681	-7.465515	27.938423	114.141739	44.896935	-3.335137	118.153442	44.941742	51.992924	119.6875	44.9193385	24.3288935	118.920471	-59.8503685	31.5479525	109.363007
11.340256	12.888206	115.134254	-7.463528	27.947218	112.763786	44.759953	-3.437601	117.836014	45.274467	51.733936	118.597198	45.01721	24.1481675	118.216606	-59.944266	31.7462685	107.310966
10.72016	11.829783	114.340416	-7.467755	27.866301	111.705208	44.638195	-3.518759	117.572258	45.135906	51.645798	117.851936	44.8870505	24.0635195	117.712097	-59.8225605	31.6690825	105.698319
9.97598	10.734207	113.501045	-7.48244	27.744013	110.675827	44.508823	-3.632434	117.184677	44.551708	51.596111	117.114876	44.5302655	23.9818385	117.1497765	-59.4951455	31.5061875	104.2018775
9.203532	9.696572	112.636208	-7.451829	27.56378	109.640213	44.352757	-3.770743	116.733864	44.415909	51.504581	116.045616	44.384333	23.866919	116.38974	-59.287991	31.260641	102.890686
8.328545	8.70649	111.755577	-7.417589	27.366266	108.738434	44.256256	-3.882078	116.141769	44.256065	51.33218	114.940643	44.2561605	23.725051	115.541206	-59.0913385	31.007481	101.935662
7.402351	7.750313	110.928345	-7.351408	27.128067	107.953476	44.162567	-4.01421	115.359726	44.074581	51.105206	113.740578	44.118574	23.545498	114.550152	-58.82139	30.710636	101.3568
6.367458	6.78914	110.028755	-7.299512	26.876249	107.197205	44.086117	-4.161736	114.530693	43.909679	50.931908	112.448326	43.997898	23.385086	113.4895095	-58.596922	30.367412	100.9049005
4.751856	5.538158	108.627785	-7.211882	26.554152	106.07666	43.927925	-4.182026	112.921074	43.537075	50.603016	110.30426	43.7325	23.210495	111.612667	-58.156264	29.897809	100.540653
3.583559	4.792771	107.713425	-7.124337	26.389122	105.338577	43.86322	-4.175799	111.873421	43.250626	50.400627	108.682953	43.556923	23.112414	110.278187	-57.805597	29.66583	100.398967
2.350985	4.099655	106.946518	-7.005651	26.266523	104.656372	43.778866	-4.122757	110.756577	42.98645	50.219761	107.06794	43.382658	23.048502	108.9122585	-57.39396	29.484544	100.4004855
1.104888	3.482074	106.274567	-6.866558	26.140577	104.075218	43.660446	-4.053276	109.702721	42.779957	50.035522	105.520996	43.2202015	22.991123	107.6118585	-56.9533175	29.290031	100.5385775
-0.186381	2.950367	105.74279	-6.704782	25.978411	103.557861	43.607365	-4.19904	108.768227	42.637585	49.841511	104.094849	43.122475	22.8212355	106.431538	-56.532039	29.1355865	100.684184
-1.500556	2.457091	105.206787	-6.572268	25.82778	103.105637	43.478306	-4.260339	107.836685	42.542995	49.577736	102.878105	43.0106505	22.6586985	105.357395	-56.1551865	28.9968615	100.853879
-2.803609	2.124187	104.706398	-6.44839	25.706465	102.670883	43.267365	-4.281511	107.015038	42.475212	49.377766	101.817383	42.8712885	22.5481275	104.4162105	-55.7680685	28.8648025	100.9255555
-4.805641	1.694126	103.946472	-6.248271	25.553864	102.052879	43.063034	-4.336811	105.485619	42.34444	49.210327	100.353325	42.703737	22.436758	102.919472	-55.200279	28.67097	101.186286
-6.073197	1.530877	103.838501	-6.067961	25.470242	101.832649	42.982937	-4.335639	104.503357	42.227413	49.133217	99.212738	42.605175	22.398789	101.8580475	-54.741097	28.541695	101.8072505
-7.302829	1.441676	104.257629	-5.885444	25.37294	101.850761	42.92057	-4.454502	103.838516	42.097565	48.83807	97.873055	42.5090675	22.191784	100.8557855	-54.2799555	28.554096	102.8457365
-8.532143	1.465635	104.933548	-5.729276	25.182676	102.011635	42.861771	-4.755865	103.560928	41.864849	47.693588	96.727753	42.36331	21.4688615	100.1443405	-53.821862	28.8964905	103.8789295
-9.713999	1.531117	105.384361	-5.687938	24.888927	102.112213	42.700638	-5.163415	103.424133	41.586193	47.705139	95.602623	42.1434155	21.270862	99.513378	-53.5192915	28.506992	104.711048
-10.971269	1.70072	105.445313	-5.711435	24.483532	102.009819	42.417122	-5.561787	102.937019	41.460365	47.193546	94.830345	41.9387435	20.8158795	98.883682	-53.3616135	28.1511845	105.135956
-12.058805	1.791997	105.087471	-5.807998	23.98708	101.727661	42.077435	-5.929687	102.157249	41.253071	46.745895	94.295845	41.665253	20.408104	98.226547	-53.281249	27.566056	105.228775
-13.713741	2.137462	104.262207	-6.026331	23.328535	101.215134	41.480335	-6.408157	100.527489	40.921761	46.168278	93.615547	41.201048	19.8800605	97.071518	-53.25371	26.7770095	105.35875
-14.741021	2.551286	103.588821	-6.249733	23.107021	100.816139	41.014732	-6.566552	99.449562	40.700794	45.9879	93.201317	40.857763	19.710674	96.3254395	-53.357229	26.503368	105.3068385
-15.684891	3.049001	102.731728	-6.526299	23.039862	100.309959	40.577812	-6.536155	98.323669	40.410404	45.959236	92.790375	40.494108	19.7115405	95.557022	-53.546706	26.3681835	105.062896
-16.531506	3.659624	101.687279	-6.841864	23.06786	99.625381	40.143661	-6.35858	97.118019	40.133411	46.151855	92.38414	40.138536	19.8966375	94.7510795	-53.822264	26.2390825	104.4996825
-17.446957	4.341169	100.430473	-7.156725	23.211075	98.80381	39.745693	-6.068902	95.915749	39.84869	46.464043	92.190353	39.7971915	20.1975705	94.053051	-54.1106415	26.2245795	103.554569
-18.248709	5.085107	99.044243	-7.478668	23.312166	97.90638	39.403603	-5.743996	94.743309	39.618805	46.827915	92.281189	39.511204	20.5419595	93.512249	-54.46854	26.0823725	102.300511
-19.00222	5.812001	97.555527	-7.808539	23.500923	97.003151	39.076435	-5.38739	93.75219	39.452873	47.169731	92.595192	39.264654	20.8911705	93.173691	-54.881732	26.1106755	100.832611
-19.964201	6.999649	95.535431	-8.188134	23.879522	95.809418	38.754318	-4.795896	92.722633	39.232151	47.761559	93.449249	38.9932345	21.4828315	93.085941	-55.3695025	26.2762125	98.532895
-20.506405	7.832816	94.491997	-8.340031	24.198572	95.220169	38.691704	-4.380966	92.318954	39.128639	48.184544	94.130959	38.9101715	21.901789	93.2249565	-55.5902335	26.495355	97.2153815
-21.108709	8.574302	93.550316	-8.4226	24.553047	94.712616	38.738068	-4.008989	92.152222	39.121017	48.569714	94.934357	38.9295425	22.2803625	93.5432895	-55.7747425	26.8257315	95.8819425
-21.597649	9.266636	92.671623	-8.457532	24.842003	94.264038	38.830879	-3.734628	92.12719	39.202969	48.913139	95.699753	39.016924	22.5892555	93.9134715	-55.931988	27.0947505	94.6146045
-22.129395	9.941006	91.814415	-8.455902	25.099489	93.778267	38.883759	-3.480052	92.207268	39.317001	48.593277	96.379074	39.10038	22.5566125	94.293171	-56.012184	27.6423655	93.263363
-22.572338	10.513842	90.890457	-8.426004	25.294935	93.19548	38.995533	-3.357373	92.150192	39.401772	48.755539	96.755302	39.1986525	22.699083	94.452747	-56.0506605	27.890787	91.938213
-23.066845	10.985682	90.045959	-8.366039	25.412363	92.58197	39.097832	-3.211073	91.951759	39.490742	49.437595	96.684204	39.294287	23.113261	94.3179815	-56.026365	27.711465	90.8459585
-23.795038	11.467537	89.210739	-8.18266	25.492128	91.792931	39.220116	-3.213482	91.550674	39.59235	49.395813	95.972961	39.406233	23.0911655	93.7618175	-55.771553	27.8930905	89.8240445
-24.410877	11.658017	89.15062	-8.026604	25.385242	91.490265	39.294735	-3.405338	91.288307	39.685516	49.196278	95.133682	39.4901255	22.89547	93.2109945	-55.5433335	27.875014	89.7695355
-25.017946	11.699324	89.462601	-7.831803	25.176939	91.385918	39.299999	-3.832669	91.140572	39.465652	48.944931	94.213448	39.3828255	22.556131	92.67701	-55.0464315	27.797747	90.094826
-25.679298	11.690793	90.029129	-7.681776	24.84236	91.423561	39.279617	-4.521611	91.077873	39.988258	48.158119	92.76329	39.6339375	21.818254	91.9205815	-54.9974895	27.866466	90.9265405
-26.358419	11.551712	90.626839	-7.600526	24.334871	91.48735	39.074936	-5.335818	91.149002	40.100899	47.327034	91.629395	39.5879175	20.995608	91.3891985	-54.7889695	27.674134	91.5855015
-27.029493	11.381812	91.233597	-7.579454	23.70705	91.589455	38.808231	-6.191629	91.185165	40.224743	46.382671	90.610245	39.516487	20.095521	90.897705	-54.675395	27.318579	92.281205
-27.657145	11.26376	91.871666	-7.568571	23.054882	91.752617	38.541546	-7.074417	91.232231	40.253319	45.405407	89.718781	39.3974325	19.165495	90.475506	-54.5345745	26.944269	93.029728
-28.687939	11.081605	92.787781	-7.642151	22.08952	92.082527	38.123024	-8.331812	91.417419	40.205811	44.054081	88.701782	39.1644175	17.8611345	90.0596005	-54.4487195	26.3179055	94.1054535
-29.33745	11.024476	93.375374	-7.745199	21.537867	92.29879	37.853882	-9.088178	91.619438	40.126984	43.227287	88.074959	38.990433	17.0695545	89.8471985	-54.480831	26.0061795	94.7503815
-29.932711	11.050158	93.878654	-7.905153	21.085964	92.455254	37.553329	-9.759459	91.849533	39.977016	42.40752	87.518196	38.7651725	16.3240305	89.6838645	-54.5754785	25.8478975	95.2266435
-30.533844	11.10511	94.138603	-8.102866	20.610132	92.546677	37.239521	-10.408696	92.086754	39.8162	41.691357	87.079025	38.5278605	15.6413305	89.5828895	-54.7335925	25.5789335	95.5104645
-31.038445	11.200123	94.212959	-8.341443	20.1749	92.53064	36.89753	-10.987738	92.311005	39.680229	41.056572	86.778099	38.2888795	15.034417	89.544552	-54.9717655	25.315383	95.516728
-31.496038	11.422774	94.318031	-8.58397	19.763243	92.537064	36.598881	-11.507536	92.419418	39.523712	40.473244	86.513237	38.0612965	14.482854	89.4663275	-55.2292365	25.043632	95.6078005
-31.873911	11.772251	94.451508	-8.783676	19.425055	92.60215	36.288261	-11.897185	92.486595	39.280663	39.991188	86.254784	37.784462	14.0470015	89.3706895	-55.351814	24.8031085	95.8336105
-32.363117	12.505036	94.734802	-9.072937	19.056393	92.80304	35.933002	-12.296431	92.546204	39.024719	39.508839	85.859451	37.4788605	13.606204	89.2028275	-55.6247345	24.506582	96.4032525
-32.651283	13.175015	94.962845	-9.254199	18.914091	92.963318	35.743908	-12.459321	92.597435	38.768612	39.319153	85.715607	37.25626	13.429916	89.156521	-55.764658	24.398266	96.770115
-32.950695	13.913298	95.168861	-9.389467	18.820005	93.151917	35.612911	-12.584299	92.649254	38.581036	39.178917	85.543968	37.0969735	13.297309	89.096611	-55.8759075	24.342701	97.207223
-33.18428	14.705108	95.266617	-9.535389	18.730936	93.295029	35.480064	-12.663998	92.667763	38.437256	39.08646	85.527306	36.95866	13.211231	89.0975345	-56.029438	24.250641	97.4925235
-33.372326	15.648685	95.270035	-9.620232	18.679838	93.404053	35.380802	-12.710526	92.614258	38.310272	39.066975	85.604073	36.845537	13.1782245	89.1091655	-56.086001	24.1814515	97.6989405
-33.474155	16.653891	95.138527	-9.71819	18.605087	93.439285	35.30135	-12.727115	92.442856	38.201492	39.114883	85.815536	36.751421	13.193884	89.129196	-56.187801	24.01629	97.749374
-33.55381	17.746582	94.842636	-9.815859	18.552492	93.367821	35.254524	-12.656115	92.15934	38.166294	39.307755	86.194633	36.710409	13.32582	89.1769865	-56.342127	23.779164	97.5586555
-33.570328	19.486181	93.96273	-10.024796	18.535242	92.995033	35.203217	-12.32661	91.405907	38.024548	39.873489	87.12999	36.6138825	13.7734395	89.2679485	-56.6634745	23.2970445	96.7221175
-33.563641	20.791492	93.424675	-10.210766	18.671482	92.734016	35.149826	-11.924411	90.764793	37.918972	40.431702	87.98365	36.534399	14.2536455	89.3742215	-56.955931	23.0893185	96.0938105
-33.504555	22.18927	93.197754	-10.433487	18.939049	92.660583	35.080544	-11.412878	90.138367	37.778378	41.108963	88.934967	36.429461	14.8480425	89.536667	-57.296435	23.0300555	95.784499
-33.413918	23.641119	93.37706	-10.67162	19.331131	92.845146	34.969978	-10.798018	89.615318	37.573406	41.793388	89.950516	36.271692	15.497685	89.782917	-57.614932	23.164577	95.907375
-33.349102	25.216818	93.91291	-10.92477	19.800804	93.302498	34.819309	-10.169568	89.270149	37.363277	42.45266	90.931831	36.091293	16.141546	90.10099	-57.940833	23.460062	96.504006
-33.200119	26.804209	94.659958	-11.20648	20.27919	93.844208	34.612541	-9.573569	89.098854	37.176258	43.030243	91.871368	35.8943995	16.728337	90.485111	-58.3073595	23.830043	97.203305
-33.02354	28.343811	95.448387	-11.447623	20.742172	94.430946	34.361507	-9.048589	89.038116	37.02702	42.914604	92.872772	35.6942635	16.9330075	90.955444	-58.5895095	24.5513365	97.906448
-32.671471	30.609837	96.655632	-11.807934	21.373051	95.362686	33.926449	-8.501192	89.173607	36.794861	43.804543	93.961472	35.360655	17.6516755	91.5675395	-58.976523	25.0944265	99.1578325
-32.376553	32.066429	97.529831	-11.968589	21.701429	96.002426	33.653198	-8.268664	89.371231	36.661694	44.01115	94.449211	35.157446	17.871243	91.910221	-59.094624	25.531615	100.094631
-32.013165	33.419918	98.363953	-12.085583	21.883255	96.60067	33.327374	-8.014644	89.613594	36.595436	43.8685	94.864952	34.961405	17.926928	92.239273	-59.132571	25.839582	100.962067
-31.584179	34.659008	99.078835	-12.183549	21.927526	97.134903	33.210693	-8.139319	89.789276	36.546337	43.912014	95.227974	34.878515	17.8863475	92.508625	-59.245613	25.9687045	101.761181
-31.271803	35.894154	99.695457	-12.231699	21.882481	97.546097	33.192684	-8.244772	89.907516	36.524235	43.885639	95.577011	34.8584595	17.8204335	92.7422635	-59.3218575	25.9445285	102.3499305
-30.796989	37.062672	100.251732	-12.238411	21.770466	97.931122	33.091232	-8.287316	90.140556	36.513489	43.825077	95.910324	34.8023605	17.7688805	93.02544	-59.2791825	25.7720515	102.836804
-30.06588	38.054668	100.655106	-12.250217	21.631767	98.297348	33.163383	-8.450024	90.273865	36.536331	43.740593	96.200249	34.849857	17.6452845	93.237057	-59.350291	25.6182495	103.357639
-29.129208	39.603443	101.351257	-12.234698	21.503578	98.842949	33.108894	-8.570891	90.69091	36.602394	43.596752	96.708672	34.855644	17.5129305	93.699791	-59.32504	25.4942255	103.986107
-28.576452	40.655334	101.839508	-12.268369	21.44647	99.214622	33.108845	-8.677106	91.027916	36.655678	43.54882	97.137024	34.8822615	17.435857	94.08247	-59.4189995	25.457083	104.346774
-27.62785	41.510502	102.124657	-12.304347	21.433983	99.591377	33.13504	-8.754436	91.452141	36.711327	44.035927	97.516609	34.9231835	17.6407455	94.484375	-59.5318775	25.2272205	104.698379
-26.812532	42.437469	102.527061	-12.341876	21.465836	99.980164	33.176338	-8.752248	91.884972	36.740257	44.072163	98.048561	34.9582975	17.6599575	94.9667665	-59.6420495	25.2717145	104.9935615
-26.091906	43.400482	103.091728	-12.387748	21.566763	100.35759	33.273193	-8.639399	92.257324	36.750065	44.194386	98.713394	35.011629	17.7774935	95.485359	-59.787125	25.3560325	105.229821
-25.116528	44.187332	103.675255	-12.382574	21.685345	100.750397	33.4356	-8.379011	92.554886	36.755878	44.423443	99.633942	35.095739	18.022216	96.094414	-59.860887	25.348474	105.40638
-24.065285	44.979416	104.246033	-12.374774	21.91753	101.134064	33.672123	-7.976829	92.813103	36.830593	44.802654	100.768593	35.251358	18.4129125	96.790848	-60.000906	25.4221475	105.47728
-22.494106	46.171738	105.323662	-12.269815	22.428387	101.748566	34.163712	-7.229719	93.273285	37.039066	45.464672	102.638435	35.601389	19.1174765	97.95586	-60.141019	25.7392975	105.541272
-21.256357	46.829426	105.889069	-12.185625	22.901773	102.138924	34.485703	-6.524458	93.676933	37.69931	45.827579	103.678223	36.0925065	19.6515605	98.677578	-60.4637565	26.1519855	105.60027
-20.018381	47.473492	106.487946	-12.069207	23.457415	102.495911	34.842602	-6.047362	94.007095	37.96397	46.327053	104.910568	36.403286	20.1398455	99.4588315	-60.5417	26.7749845	105.5329905
-18.721762	48.025375	107.068924	-11.940603	24.005384	102.904663	35.157192	-5.48421	94.398468	38.218815	46.825188	105.978165	36.6880035	20.670489	100.1883165	-60.5692095	27.340279	105.6210095
-17.407122	48.539417	107.621277	-11.824229	24.541288	103.378365	35.424206	-4.982436	94.899406	38.44191	47.268822	106.84304	36.933058	21.143193	100.871223	-60.581516	27.939383	105.885507
-16.057323	48.843784	108.10704	-11.709774	24.978661	103.981483	35.670013	-4.623978	95.524162	38.639877	47.643665	107.538811	37.154945	21.5098435	101.5314865	-60.574493	28.4474785	106.4314795
-14.670864	49.080956	108.559128	-11.634912	25.273396	104.573845	35.913685	-4.429324	96.303955	38.80603	47.882374	108.157768	37.3598575	21.726525	102.2308615	-60.6296815	28.820267	106.9168285
-12.538542	49.152016	109.011162	-11.607896	25.449144	105.385925	36.199215	-4.462692	97.561981	38.978634	48.039268	108.930969	37.5889245	21.788288	103.246475	-60.8047165	29.11	107.525375
-11.094837	49.006184	109.11338	-11.601693	25.408463	105.874977	36.291973	-4.633669	98.465385	39.062073	47.998173	109.234665	37.677023	21.682252	103.850025	-60.880409	29.134674	107.899929
-9.611938	48.79583	109.112404	-11.600897	25.300941	106.296982	36.349907	-4.992859	99.426903	39.173714	47.863369	109.33654	37.7618105	21.435255	104.3817215	-60.9636045	29.166627	108.2122425
-8.103884	48.521786	108.920753	-11.621906	25.110548	106.650612	36.378025	-5.513554	100.403557	39.273777	47.653198	109.372124	37.825901	21.069822	104.8878405	-61.069713	29.151274	108.4133835
-6.560669	48.126362	108.630753	-11.671933	24.843395	106.929543	36.384186	-6.128116	101.417564	39.39151	47.372021	109.333694	37.887848	20.6219525	105.375629	-61.231714	29.0648375	108.483457
-5.021237	47.690048	108.28965	-11.734465	24.548119	107.153191	36.32209	-6.744701	102.548256	39.462254	46.999592	109.281204	37.892172	20.1274455	105.91473	-61.361102	28.9687925	108.391652
-3.473226	47.2043	107.992935	-11.85228	24.258167	107.339622	36.276627	-7.332147	103.655579	39.064713	46.763905	109.522758	37.67067	19.715879	106.5891685	-61.37523	28.800455	108.0900755
-1.167615	46.509544	107.757172	-12.141954	23.858074	107.383766	36.253578	-7.977658	105.181099	39.00481	46.381721	110.115494	37.629194	19.2020315	107.6482965	-61.913102	28.5141165	107.1192355
0.347569	46.087132	107.844528	-12.308714	23.680799	107.258072	36.329185	-8.1903	105.994324	38.994381	46.351723	110.96891	37.661783	19.0807115	108.481617	-62.279211	28.2808865	106.034527
1.853071	45.710251	108.223343	-12.493801	23.636806	107.123528	36.489666	-8.218451	106.631615	39.04451	46.514771	112.272491	37.767088	19.14816	109.452053	-62.75469	28.125452	104.795003
3.319434	45.382206	108.868744	-12.667026	23.740639	107.00415	36.74234	-8.091084	107.255875	39.155373	46.816315	113.848732	37.9488565	19.3626155	110.5523035	-63.2829085	28.1186625	103.4559965
4.726661	45.062744	109.611488	-12.737465	24.053562	106.951859	37.041801	-7.862434	107.924652	39.318771	47.14431	115.478745	38.180286	19.640938	111.7016985	-63.655216	28.466186	102.2020195
6.152173	44.83094	110.441063	-12.690243	24.49324	107.009315	37.381168	-7.54173	108.692146	39.64904	47.561256	116.927353	38.515104	20.009763	112.8097495	-63.89559	28.976717	101.2088805
7.531309	44.555592	111.194824	-12.511473	24.939217	107.148193	37.803837	-7.245383	109.579765	40.029266	48.009701	118.326225	38.9165515	20.382159	113.952995	-63.9394975	29.496275	100.343391
9.507012	44.03051	112.259735	-12.099938	25.477335	107.580223	38.568779	-6.82599	111.019424	40.614426	48.59034	119.894478	39.5916025	20.882175	115.456951	-63.7914785	30.072495	99.703495
10.670221	43.610348	112.999557	-11.789327	25.655684	108.042297	39.089737	-6.574924	111.930313	41.030544	48.917976	120.646408	40.0601405	21.171526	116.2883605	-63.6387945	30.139842	99.7962335
11.72404	43.180862	113.660286	-11.528947	25.767178	108.479134	39.557228	-6.384725	112.750259	41.399879	49.218208	121.385864	40.4785535	21.4167415	117.0680615	-63.5364475	30.1176145	99.8902065
12.633857	42.72068	114.296112	-11.275988	25.809361	108.87413	39.97683	-6.225266	113.493202	41.66988	49.408524	121.935295	40.823355	21.591629	117.7142485	-63.375331	30.027093	100.0340115
13.473812	42.199615	114.839066	-11.055788	25.822285	109.272514	40.370277	-6.032458	114.068291	41.876698	49.612732	122.41404	41.1234875	21.790137	118.2411655	-63.2350635	29.854433	100.3038625
14.177619	41.688602	115.314377	-10.874252	25.888956	109.623848	40.700592	-5.819518	114.456978	42.059284	49.791233	122.756348	41.379938	21.9858575	118.606663	-63.128442	29.7920545	100.641033
14.739264	41.16798	115.619766	-10.731258	25.996056	109.907341	40.968098	-5.625313	114.83606	42.186172	49.955017	122.969612	41.577135	22.164852	118.902836	-63.039651	29.82726	100.911846
15.422714	40.463566	115.917755	-10.480291	26.298464	110.271584	41.315765	-5.1657	115.356979	42.31839	50.327427	123.18293	41.8170775	22.5808635	119.2699545	-62.7776595	30.0160645	101.2732135
15.743778	39.961636	116.031563	-10.308936	26.559412	110.541931	41.581211	-4.814791	115.669106	42.407547	50.604393	123.139549	41.994379	22.894801	119.4043275	-62.612251	30.224023	101.6795345
15.995037	39.461258	116.114548	-10.125035	26.83531	110.79763	41.866093	-4.485885	116.022781	42.917408	50.821869	122.869125	42.3917505	23.167992	119.445953	-62.6418205	30.502628	102.149307
16.101059	38.910175	116.110596	-9.98276	27.106195	111.044266	42.134048	-4.066198	116.271904	42.388443	51.337368	122.875786	42.2612455	23.635585	119.573845	-62.2267655	30.576805	102.514687
16.135956	38.351379	115.963898	-9.84893	27.390627	111.16539	42.374264	-3.583172	116.340866	42.728958	51.592613	122.239319	42.551611	24.0047205	119.2900925	-62.249471	30.7765335	103.0406875
16.063789	37.778316	115.615211	-9.787836	27.685955	111.201004	42.547054	-3.122298	116.138008	42.013588	52.283752	121.665558	42.280321	24.580727	118.901783	-61.855993	30.791183	103.500225
15.918532	37.270973	114.880714	-9.806762	28.029352	111.025131	42.583782	-2.624506	115.523209	41.602715	52.693932	120.553375	42.0932485	25.034713	118.038292	-61.7067725	31.023991	104.01197
15.590612	36.388954	113.362297	-9.953341	28.528971	110.436508	42.284584	-1.971015	113.761078	40.949081	53.234661	118.249847	41.6168325	25.631823	116.0054625	-61.5235145	31.426119	104.8675535
15.299632	35.809273	112.089966	-10.107938	28.893253	109.906509	41.835114	-1.548354	112.152359	40.345623	53.434669	116.447083	41.0903685	25.9431575	114.299721	-61.3062445	31.8433485	105.513297
14.951517	35.176834	110.825607	-10.313995	29.225693	109.365524	41.305725	-1.261397	110.337044	39.846714	53.462906	114.504601	40.5762195	26.1007545	112.4208225	-61.2042095	32.3506315	106.3102255
14.552802	34.570316	109.509888	-10.540152	29.522627	108.827606	40.616272	-1.028531	108.632195	39.314529	53.619946	112.593674	39.9654005	26.2957075	110.6129345	-61.0457045	32.7495465	107.0422775
14.205172	33.935783	108.315727	-10.783302	29.771021	108.244728	39.982204	-0.834125	107.043335	38.756893	53.607315	110.796776	39.3695485	26.386595	108.9200555	-60.9361525	33.155447	107.5694005
13.829345	33.191933	107.268188	-11.078862	29.915199	107.647583	39.403923	-0.782365	105.675247	38.301842	53.662533	109.341881	38.8528825	26.440084	107.508564	-61.0106065	33.390314	107.786602
13.516411	32.476814	106.29406	-11.35543	29.961548	106.921097	38.904503	-0.797684	104.521835	37.91935	53.660767	108.177757	38.4119265	26.4315415	106.349796	-61.1227865	33.4915545	107.492398
13.137857	31.385323	104.979965	-11.848925	30.007591	105.651604	38.238499	-0.793974	103.186226	37.425224	53.556042	107.009384	37.8318615	26.381034	105.097805	-61.5297115	33.634148	106.205403
12.938552	30.676069	104.338745	-12.152525	30.003347	104.889931	37.88274	-0.842363	102.739212	37.180183	53.504234	106.524231	37.5314615	26.3309355	104.6317215	-61.8365115	33.6757585	105.1481405
12.826014	29.937721	103.954407	-12.419586	30.001587	104.273689	37.638466	-0.876758	102.671112	36.966755	53.439693	106.345474	37.3026105	26.2814675	104.508293	-62.1417825	33.7217065	104.039085
12.777803	29.190475	103.858139	-12.655969	29.985151	103.804718	37.487648	-0.891541	103.064201	36.800472	53.417294	106.500671	37.14406	26.2628765	104.782436	-62.455998	33.7074255	102.827
12.710415	28.502935	103.983597	-12.830069	30.017639	103.520439	37.420292	-0.872197	103.833557	36.731522	53.424789	106.863213	37.075907	26.276296	105.348385	-62.736045	33.758982	101.692493
12.728243	27.88187	104.339806	-12.971507	30.054605	103.353867	37.46973	-0.848904	104.856049	36.678509	53.52586	107.440933	37.0741195	26.338478	106.148491	-63.0171335	33.770732	100.559243
12.690735	27.297501	104.806915	-13.059883	30.062744	103.228447	37.587242	-0.74156	105.988327	36.632668	53.650517	108.175446	37.109955	26.4544785	107.0818865	-63.229721	33.6710095	99.3750075
12.591269	26.464546	105.406509	-13.120845	30.096861	102.957329	37.834892	-0.49627	107.497559	36.571896	53.977829	109.319366	37.203394	26.7407795	108.4084625	-63.445084	33.4529425	97.5061955
12.550724	25.957415	105.665627	-13.09175	30.123161	102.683174	38.057148	-0.290527	108.105598	36.452766	54.26326	109.903648	37.254957	26.9863665	109.004623	-63.438457	33.2599555	96.361725
12.47379	25.433783	105.609764	-13.016219	30.175186	102.268448	38.271866	-0.051439	108.350113	36.324657	54.553253	110.295593	37.2982615	27.250907	109.322853	-63.3306995	33.099465	95.214043
12.338945	24.967892	105.266502	-12.884895	30.256641	101.726318	38.486973	0.22853	108.147392	36.222004	54.839985	110.517242	37.3544885	27.5342575	109.332317	-63.1242785	32.9790245	94.120319
12.209623	24.511356	104.701195	-12.697357	30.384136	101.186493	38.748936	0.55033	107.486252	36.113922	55.092579	110.5737	37.431429	27.8214545	109.029976	-62.826143	32.9468175	93.34301
12.018154	24.042879	104.006363	-12.430562	30.635504	100.778664	39.018326	0.952291	106.605446	36.099373	55.387939	110.380554	37.5588495	28.170115	108.493	-62.4199735	33.100893	93.064328
11.783275	23.62624	103.314362	-12.122902	31.047348	100.561844	39.293938	1.409627	105.704788	36.185513	55.76881	110.047485	37.7397255	28.5892185	107.8761365	-61.9855295	33.5054775	93.2475515
11.181828	22.928616	102.561531	-11.683089	31.792444	100.601158	39.65147	2.185873	104.479706	36.770096	56.287045	109.435234	38.210783	29.236459	106.95747	-61.576961	34.348429	94.244846
10.725142	22.37154	102.190605	-11.466949	32.282455	100.767014	39.832069	2.701233	103.827179	36.510674	56.888847	109.31295	38.1713715	29.79504	106.5700645	-61.1052695	34.76987	94.9639635
10.157845	21.765747	101.890053	-11.304088	32.687572	100.973976	39.991837	3.12946	103.335785	36.399399	57.255257	109.014702	38.195618	30.1923585	106.1752435	-60.803794	35.1827855	95.7727085
9.485092	21.021292	101.739098	-11.200903	32.911156	101.140472	40.087215	3.387632	103.066002	36.401237	57.506649	108.664276	38.244226	30.4471405	105.865139	-60.646032	35.3751715	96.415805
8.808862	20.134319	101.53154	-11.166227	32.949982	101.161278	40.143185	3.535367	102.952873	36.671024	57.537876	108.153824	38.4071045	30.5366215	105.5533485	-60.7395585	35.3633425	96.7692075
8.086864	19.096941	101.266632	-11.193876	32.800327	101.003326	40.211197	3.513668	102.863518	36.100216	57.602299	107.984177	38.1557065	30.5579835	105.4238475	-60.5434585	35.0426705	96.5828045
7.283992	18.041935	100.985085	-11.187113	32.457344	100.726738	40.289013	3.320758	102.82061	36.376381	57.301022	107.399178	38.332697	30.31089	105.109894	-60.706923	34.603798	96.343582
6.043098	16.221376	100.477478	-11.166622	31.787071	100.087692	40.416729	2.798103	102.876236	36.19577	56.886971	106.482056	38.3062495	29.842537	104.679146	-60.6394935	33.731605	95.496238
5.179846	14.893621	100.172165	-11.165703	31.253084	99.611313	40.497772	2.397731	102.915482	36.046001	56.494396	105.656395	38.2718865	29.4460635	104.2859385	-60.6032925	33.0601045	94.9366875
4.246974	13.621363	99.911865	-11.147659	30.71563	99.151283	40.497856	1.935923	102.983597	35.973961	56.037861	104.646942	38.2359085	28.986892	103.8152695	-60.5312265	32.444368	94.4872965
3.234963	12.238769	99.689529	-11.152066	30.220757	98.711418	40.455364	1.460793	103.029869	35.884632	55.497021	103.505554	38.169998	28.478907	103.2677115	-60.47413	31.962607	94.1551245
2.224175	10.849922	99.541183	-11.162247	29.680126	98.328331	40.357952	0.909712	103.030861	35.787334	54.881035	102.279213	38.072643	27.8953735	102.655037	-60.397137	31.4648785	94.001625
1.111607	9.487598	99.354538	-11.179473	29.13217	97.951576	40.190224	0.318174	102.891579	35.722759	54.2113	100.954926	37.9564915	27.264737	101.9232525	-60.3154375	30.999603	93.9798995
0.013135	8.18361	99.119392	-11.212369	28.618959	97.553726	39.99485	-0.227355	102.496651	35.251339	53.61446	99.764496	37.6230945	26.6935525	101.1305735	-60.0478325	30.5443655	93.9768785
-1.707623	6.235373	98.298203	-11.21901	27.917877	96.867096	39.678871	-1.010166	101.211075	35.231201	52.617783	97.626129	37.455036	25.8038085	99.418602	-59.893056	30.0319455	94.31559
-2.86379	5.058881	97.549545	-11.177429	27.525452	96.319923	39.457005	-1.715343	100.314011	35.274033	51.987762	96.135353	37.365519	25.1362095	98.224682	-59.720377	29.9146945	94.415164
-3.985155	3.922682	96.866264	-11.058277	27.135981	95.785835	39.189648	-2.489032	99.646835	35.355213	51.38781	94.587097	37.2724305	24.449389	97.116966	-59.3889845	29.822573	94.454704
-5.040151	2.799716	96.50679	-10.899327	26.796791	95.387634	38.873669	-3.04503	98.829292	35.483795	50.804054	92.99469	37.178732	23.879512	95.911991	-58.977386	29.71407	94.863277
-6.113539	1.812798	96.472885	-10.730225	26.382824	95.15213	38.652466	-3.499902	98.057091	35.598072	50.114948	91.615944	37.125269	23.307523	94.8365175	-58.585719	29.458125	95.4677425
-7.078056	0.812508	96.702942	-10.564165	25.861254	95.046593	38.376343	-3.879115	97.529709	35.700756	49.362694	90.527016	37.0385495	22.7417895	94.0283625	-58.1668795	28.9807185	96.0648235
-8.015453	-0.134719	96.917343	-10.457725	25.286255	94.907394	38.080822	-4.291327	97.151222	35.86591	48.595924	89.652542	36.973366	22.1522985	93.401882	-57.888816	28.4202115	96.412906
-9.320052	-1.554729	96.888649	-10.392524	24.299236	94.451126	37.749657	-5.091809	96.659073	35.994125	47.490768	88.836884	36.871891	21.1994795	92.7479785	-57.656939	27.3989925	96.1542735
-10.137866	-2.326804	96.767403	-10.385249	23.625656	94.091385	37.597809	-5.647991	96.443466	36.052345	46.808361	88.493401	36.825077	20.580185	92.4684335	-57.595575	26.671127	95.7143365
-10.910329	-3.039228	96.785042	-10.351571	23.057373	93.819687	37.445141	-6.261087	96.409142	36.153133	46.101406	88.221588	36.799137	19.9201595	92.315365	-57.502279	26.1945865	95.324009
-11.605765	-3.62427	96.919388	-10.315505	22.499472	93.690422	37.265926	-6.881119	96.56929	36.242699	45.370884	88.068657	36.7543125	19.2448825	92.3189735	-57.3853225	25.7540615	95.0618705
-12.230375	-4.115275	97.125664	-10.296896	21.984289	93.631538	37.100288	-7.540329	96.870789	36.420895	44.619251	88.023285	36.7605915	18.539461	92.447037	-57.3543835	25.429117	94.816039
-12.849962	-4.507328	97.293541	-10.319013	21.530571	93.560341	36.926201	-8.196707	97.21302	36.582188	43.934406	88.013313	36.7541945	17.8688495	92.6131665	-57.3922205	25.1922925	94.5075155
-13.458659	-4.747653	97.426453	-10.348433	21.121737	93.506378	36.677551	-8.788271	97.589409	36.703308	43.252914	88.027122	36.6904295	17.2323215	92.8082655	-57.3872955	25.0111525	94.2044905
-14.321956	-4.880703	97.508026	-10.476295	20.551065	93.390015	36.277893	-9.658673	98.101608	36.81514	42.275257	88.026421	36.5465165	16.308292	93.0640145	-57.4991065	24.793838	93.7160155
-14.838192	-4.798413	97.47242	-10.576966	20.199104	93.281334	36.017525	-10.213312	98.351685	36.871181	41.69109	88.018143	36.444353	15.738889	93.184914	-57.598285	24.659319	93.377754
-15.36324	-4.633841	97.336266	-10.651623	19.871439	93.144165	35.743492	-10.710814	98.533539	36.933792	41.137627	87.947998	36.338642	15.2134065	93.2407685	-57.641888	24.5294715	93.0475615
-15.81495	-4.304475	97.107109	-10.733604	19.552235	92.946167	35.482677	-11.149944	98.613472	36.924683	40.630081	87.87854	36.20368	14.7400685	93.246006	-57.670888	24.3644015	92.646328
-16.239265	-3.79721	96.751945	-10.771977	19.298534	92.692261	35.282681	-11.529645	98.576302	36.971409	40.22047	87.700584	36.127045	14.3454125	93.138443	-57.670999	24.2516555	92.246079
-16.724812	-3.214675	96.168121	-10.818163	19.043011	92.367012	35.130241	-11.842157	98.46637	36.917358	39.889519	87.640327	36.0237995	14.023681	93.0533485	-57.6601255	24.062341	91.6806755
-17.101135	-2.488168	95.300751	-10.846331	18.846844	91.911964	34.979713	-12.071876	98.222565	36.985882	39.70335	87.679413	35.9827975	13.815737	92.950989	-57.6754595	23.877951	90.872939
-17.735447	-1.207178	93.480721	-10.848539	18.681231	90.983482	34.860146	-12.170548	97.452606	37.028156	39.804111	88.267624	35.944151	13.8167815	92.860115	-57.641229	23.5456805	89.106849
-18.045658	-0.172735	92.003662	-10.81276	18.732693	90.254013	34.854477	-12.064955	96.744522	37.107937	40.131359	88.93264	35.981207	14.033202	92.838581	-57.606727	23.432184	87.669445
-18.493591	1.020828	90.367493	-10.711221	18.993906	89.460739	34.942158	-11.812654	96.005699	37.308556	40.624451	89.803047	36.125357	14.4058985	92.904373	-57.547799	23.5819135	86.017105
-18.857838	2.347255	88.608315	-10.564555	19.430069	88.614807	35.100613	-11.401501	95.185127	37.513645	41.300404	90.999153	36.307129	14.9494515	93.09214	-57.436239	23.9106865	84.137474
-19.301832	3.773132	86.931778	-10.312828	20.053314	87.831772	35.357906	-10.834729	94.280357	37.947662	42.066414	92.056412	36.652784	15.6158425	93.1683845	-57.27844	24.4907855	82.4951595
-19.784134	5.312855	85.481491	-9.94559	20.840567	87.185875	35.67207	-10.191787	93.317711	38.343342	42.187798	93.057755	37.007706	15.9980055	93.187733	-56.898886	25.6831285	81.184017
-20.416132	6.861091	84.296051	-9.528302	21.677809	86.64798	36.043499	-9.506314	92.450668	38.667316	43.432217	93.337784	37.3554075	16.9629515	92.894226	-56.4120115	26.3926665	80.401734
-21.57448	9.095621	82.997643	-8.99233	22.794716	85.979095	36.530064	-8.533605	91.163689	39.072659	44.358616	93.382782	37.8013615	17.9125055	92.2732355	-55.7860215	27.6769265	79.6849545
-22.578568	10.495779	82.668182	-8.773851	23.379158	85.804222	36.72892	-7.998227	90.347336	39.238014	44.83696	93.048271	37.983467	18.4193665	91.6978035	-55.531169	28.3389495	79.9106405
-23.750477	11.760723	82.913414	-8.635941	23.780777	85.944939	36.769352	-7.635895	89.773048	39.326851	45.131908	92.354172	38.0481015	18.7480065	91.06361	-55.3199835	28.8135475	80.826268
-25.087061	12.877875	83.625519	-8.618762	23.953508	86.315659	36.745121	-7.561245	89.431931	39.37001	45.14172	91.452148	38.0575655	18.7902375	90.4420395	-55.2950895	29.1167785	82.1892785
-26.501089	13.925563	84.601517	-8.700823	23.848907	86.886559	36.599819	-7.717191	89.232788	39.283226	44.965954	90.587807	37.9415225	18.6243815	89.9102975	-55.3431685	29.0734325	83.8628205
-28.050159	14.862427	85.843384	-8.832307	23.614868	87.620834	36.465164	-8.065035	89.07502	39.189278	44.591698	89.712212	37.827221	18.2633315	89.393616	-55.491835	28.9664045	85.848052
-29.557911	15.778358	87.384727	-8.979615	23.298241	88.496857	36.087711	-8.455047	89.121422	39.001892	44.146801	88.874092	37.5448015	17.845877	88.997757	-55.5040315	28.750605	87.995957
-31.915728	17.067995	90.126122	-9.25201	22.693459	90.066048	35.578205	-9.387849	89.370331	38.657154	43.194534	87.557098	37.1176795	16.9033425	88.4637145	-55.6216995	28.4835755	91.6683815
-33.43972	17.947206	92.255272	-9.466561	22.219254	91.295532	35.088928	-10.082665	89.701706	38.282063	42.43335	86.715202	36.6854955	16.1753425	88.208454	-55.6186175	28.2631655	94.38261
-34.916985	18.837154	94.391335	-9.730865	21.729965	92.550423	34.497208	-10.752619	90.0457	37.866756	41.631771	86.087791	36.181982	15.439576	88.0667455	-55.643712	28.020354	97.0341005
-36.34919	19.758583	96.596291	-10.05497	21.276411	93.837669	33.819695	-11.352067	90.260109	37.336544	40.939045	85.680664	35.5781195	14.793489	87.9703865	-55.6880595	27.759333	99.7049515
-37.663242	20.73464	98.775192	-10.448792	20.925753	95.184891	33.085217	-11.823775	90.51059	36.728065	40.387836	85.495178	34.906641	14.2820305	88.002884	-55.804225	27.5694755	102.366898
-38.926167	21.792875	100.814034	-10.892901	20.782883	96.441772	32.321941	-12.100547	90.582733	36.151207	40.099369	85.695496	34.236574	13.999411	88.1391145	-56.022376	27.566355	104.7444295
-40.080742	22.884127	102.58989	-11.327082	20.78756	97.575928	31.597513	-12.138279	90.601402	35.620049	40.082855	86.154816	33.608781	13.972288	88.378109	-56.262945	27.602832	106.773747
-41.600464	24.617527	104.695953	-11.828562	20.98613	98.948013	30.855429	-11.803978	90.53891	35.037327	40.496796	87.243149	32.946378	14.346409	88.8910295	-56.603502	27.625851	109.0049965
-42.408886	25.826973	105.727638	-12.06969	21.285213	99.658791	30.549341	-11.398965	90.452164	34.850231	40.938709	88.16124	32.699786	14.769872	89.306702	-56.839166	27.800554	110.01088
-43.101604	27.028482	106.555786	-12.192111	21.610222	100.264168	30.359709	-10.935611	90.437141	34.807816	41.469501	89.139915	32.5837625	15.266945	89.788528	-56.9679845	27.953499	110.739808
-43.589272	28.235037	107.331917	-12.147567	22.073483	100.870499	30.319012	-10.430064	90.445534	34.913891	42.017387	90.111885	32.6164515	15.7936615	90.2787095	-56.9115855	28.3533045	111.4622885
-43.950981	29.42465	107.972946	-12.178882	22.431376	101.310883	30.429291	-9.923226	90.537987	35.046604	42.575607	90.993172	32.7379475	16.3261905	90.7655795	-57.0957115	28.5365615	111.8561865
-44.190514	30.568991	108.461044	-12.108283	22.775715	101.71344	30.599489	-9.484779	90.707489	35.178818	43.066292	91.744003	32.8891535	16.7907565	91.225746	-57.1057195	28.7606735	112.201134
-44.310398	31.670929	108.762299	-12.035405	23.037035	102.009323	30.748581	-9.153375	90.907829	35.335587	43.443932	92.340599	33.042084	17.1452785	91.624214	-57.112894	28.9287915	112.394432
-44.280289	33.164768	108.85508	-12.059787	23.217873	102.200714	30.88929	-8.830586	91.35981	35.472061	43.194855	93.051437	33.1806755	17.1821345	92.2056235	-57.3002495	29.2536115	112.1958045
-44.142345	34.097694	108.702698	-12.131652	23.234034	102.240463	31.009754	-8.784064	91.579025	35.471184	43.30151	93.435081	33.240469	17.258723	92.507053	-57.503773	29.209345	111.973873
-43.872944	35.003372	108.458504	-12.306777	23.245325	102.24913	31.001451	-8.647478	91.914909	35.471203	43.387985	93.936035	33.236327	17.3702535	92.925472	-57.849881	29.1203965	111.572788
-43.520214	35.90995	108.138702	-12.52407	23.234024	102.279732	31.032749	-8.576062	92.268654	35.363651	43.579247	94.449661	33.1982	17.5015925	93.3591575	-58.24634	28.9664555	111.2003065
-43.06554	36.775246	107.797447	-12.802297	23.182852	102.276947	31.102097	-8.524479	92.518082	35.223824	43.691166	95.151108	33.1629605	17.5833435	93.834595	-58.7675545	28.7823605	110.719299
-42.425598	37.628441	107.528732	-13.025239	23.127676	102.315285	31.05624	-8.336014	92.756943	35.143501	44.359512	95.806892	33.0998705	18.011749	94.2819175	-59.1503485	28.243603	110.3486525
-41.693569	38.443287	107.33297	-13.259337	23.096409	102.337662	31.060299	-8.181319	92.91275	35.077435	44.491859	96.607185	33.068867	18.15527	94.7599675	-59.587541	28.037548	109.9153565
-40.321114	39.667122	107.186905	-13.515144	23.148161	102.514793	31.026104	-7.992198	93.178055	35.088356	44.713989	97.905136	33.05723	18.3608955	95.5415955	-60.087518	27.9354265	109.4879905
-39.243225	40.493866	107.185577	-13.607322	23.305029	102.741158	30.999676	-7.899036	93.477852	35.226048	44.8298	98.697342	33.112862	18.465382	96.087597	-60.327506	28.144676	109.394719
-38.01577	41.289764	107.306694	-13.683276	23.431845	103.00647	30.992592	-7.866044	93.855232	35.40015	44.899769	99.496414	33.196371	18.5168625	96.675823	-60.562923	28.3468275	109.337117
-36.679562	42.029774	107.480476	-13.717186	23.546595	103.416214	30.973324	-7.89469	94.385551	35.581608	44.918762	100.317528	33.277466	18.512036	97.3515395	-60.711838	28.581154	109.4808885
-35.286655	42.77129	107.594826	-13.762419	23.664431	103.910599	31.031242	-8.055618	95.194122	35.771423	44.894127	101.089569	33.4013325	18.4192545	98.1418455	-60.9261705	28.9096075	109.6793525
-33.807266	43.484322	107.628189	-13.829933	23.780857	104.47583	31.130577	-8.301005	96.404388	35.949089	44.845848	101.847908	33.539833	18.2724215	99.126148	-61.199699	29.2892925	109.825512
-32.226826	44.147728	107.634415	-13.936436	23.842197	105.085289	31.269478	-8.609007	97.821037	36.078979	44.774647	102.67112	33.6742285	18.08282	100.2460785	-61.5471005	29.601574	109.9244995
-29.841038	45.090565	107.298531	-14.1696	23.876303	105.873314	31.721958	-9.260231	100.287994	36.252831	44.683529	104.151176	33.9873945	17.711649	102.219585	-62.3265945	30.040957	109.527043
-28.175079	45.691292	106.85688	-14.372063	23.851179	106.164276	32.041733	-9.590563	101.934265	36.427299	44.656319	105.420792	34.234516	17.532878	103.6775285	-62.978642	30.16948	108.6510235
-26.497379	46.279991	106.352142	-14.616086	23.749424	106.184807	32.253876	-9.828621	103.33123	36.691082	44.719471	106.928841	34.472479	17.445425	105.1300355	-63.704651	30.053423	107.2395785
-24.985115	46.906761	106.094536	-14.866133	23.502981	105.917374	32.482323	-9.877946	104.122231	36.982803	44.801525	108.70974	34.732563	17.4617895	106.4159855	-64.464829	29.5441725	105.4187625
-23.245918	47.386135	105.739212	-15.076056	23.262815	105.401253	32.639072	-9.694159	104.395905	37.224224	44.938507	110.531769	34.931648	17.622174	107.463837	-65.08376	28.903456	103.338669
-21.580677	48.000507	105.632996	-15.141192	23.24205	104.938828	32.871418	-9.50703	104.337929	37.381905	45.067135	111.711563	35.1266615	17.7800525	108.024746	-65.4090455	28.7040475	101.85291
-19.899445	48.696308	105.561516	-15.048427	23.450478	104.598831	32.978657	-9.141607	104.332558	37.514668	45.284187	112.103699	35.2466625	18.07129	108.2181285	-65.3435165	28.829666	100.9795335
-17.470247	49.746441	105.714607	-14.719145	24.040653	104.387489	33.270493	-8.589642	104.202774	37.765293	45.593266	112.418785	35.517893	18.501812	108.3107795	-64.956183	29.579494	100.4641985
-15.915049	50.402237	105.995384	-14.477425	24.413834	104.470123	33.452698	-8.306913	104.332863	37.998425	45.823174	112.639275	35.7255615	18.7581305	108.486069	-64.6804115	30.0695375	100.454177
-14.445493	50.972057	106.314484	-14.304479	24.743626	104.615318	33.604927	-8.123276	104.533127	38.239647	46.05283	113.014137	35.922287	18.964777	108.773632	-64.531245	30.522475	100.457004
-13.075874	51.532616	106.688484	-14.201659	24.992613	104.735802	33.661205	-7.96246	104.779587	38.424675	46.225399	113.450241	36.04294	19.1314695	109.114914	-64.446258	30.8537565	100.35669
-11.816954	51.992439	107.198738	-14.107853	25.233469	104.857254	33.684505	-7.733565	104.909042	38.571194	46.413376	113.984024	36.1278495	19.3399055	109.446533	-64.3435555	31.1270325	100.267975
-10.656404	52.433914	107.894562	-14.006077	25.480768	105.053352	33.771877	-7.453428	104.824738	38.687855	46.645008	114.633904	36.229866	19.59579	109.729321	-64.24202	31.365746	100.377383
-9.581461	52.831886	108.611252	-13.886219	25.838434	105.405952	33.870216	-7.076477	104.755653	38.803551	46.897041	115.185318	36.3368835	19.910282	109.9704855	-64.1093215	31.766586	100.8414185
-8.070099	53.422989	109.801186	-13.71226	26.463312	106.117668	33.91209	-6.467361	104.792572	39.097122	47.309799	115.966461	36.504606	20.421219	110.3795165	-63.929126	32.505405	101.8558195
-7.106315	53.678711	110.53035	-13.635119	26.929012	106.646156	33.85931	-6.185292	104.996704	39.273499	47.575523	116.580894	36.5664045	20.6951155	110.788799	-63.8366425	33.1629085	102.503513
-6.218169	53.896225	111.206284	-13.627924	27.362642	107.223495	33.7411	-5.981041	105.398308	39.402466	47.768829	117.128845	36.571783	20.893894	111.2635765	-63.827631	33.83139	103.1834135
-5.40197	54.023235	111.830627	-13.678546	27.72431	107.833687	33.594887	-5.88166	105.932304	39.577007	47.926739	117.638954	36.585947	21.0225395	111.785629	-63.943039	34.4260805	103.881745
-4.637064	54.051125	112.475136	-13.75034	28.001493	108.448936	33.46328	-5.880157	106.482712	39.746494	48.025524	118.15107	36.604887	21.0726835	112.316891	-64.105567	34.9303025	104.580981
-3.958633	54.023678	113.185265	-13.795071	28.213791	109.019852	33.338345	-5.89767	106.935791	39.880028	48.056431	118.668961	36.6091865	21.0793805	112.802376	-64.1993285	35.3482015	105.237328
-3.344018	53.945549	113.865234	-13.800529	28.402065	109.581818	33.237343	-5.847373	107.225906	40.024643	48.130085	119.16127	36.630993	21.141356	113.193588	-64.232051	35.662774	105.970048
-2.423821	53.591846	114.598869	-13.813572	28.741488	110.281303	33.090733	-5.711691	107.452652	40.274872	48.203297	119.636391	36.6828025	21.245803	113.5445215	-64.3099465	36.237173	107.0180845
-1.842718	53.359287	114.861313	-13.775871	28.987085	110.67392	33.050053	-5.660226	107.455025	40.387707	48.329491	119.63868	36.71888	21.3346325	113.5468525	-64.270622	36.6395375	107.8009875
-1.26517	53.027897	114.867615	-13.700889	29.267374	110.988342	32.929779	-5.476107	107.565964	40.487133	48.429688	119.326111	36.708456	21.4767905	113.4460375	-64.110234	37.0579575	108.5306465
-0.690399	52.627159	114.577446	-13.621158	29.464573	111.198769	32.87162	-5.481101	107.61013	40.523083	48.539822	118.772682	36.6973515	21.5293605	113.191406	-63.9396675	37.3997855	109.206132
-0.054493	52.036083	114.14061	-13.50841	29.532179	111.267448	32.776733	-5.54879	107.559669	40.498604	48.562576	118.058777	36.6376685	21.506893	112.809223	-63.6544885	37.557465	109.725673
0.525099	51.352329	113.614151	-13.45543	29.471195	111.173927	32.612495	-5.628576	107.348953	40.41647	48.449574	117.288445	36.5144825	21.410499	112.318699	-63.4253425	37.531891	110.029155
1.070979	50.628132	113.019478	-13.431789	29.277494	110.982262	32.393089	-5.797331	107.012726	40.302532	48.268616	116.481796	36.3478105	21.2356425	111.747261	-63.2113885	37.3193455	110.217263
1.935881	49.482643	112.187088	-13.460493	28.908569	110.532845	31.959005	-6.044991	106.517921	40.11055	47.837154	115.416595	36.0347775	20.8960815	110.967258	-62.9557635	36.9210565	110.098432
2.522413	48.64513	111.738312	-13.524326	28.702196	110.252258	31.768057	-6.302752	106.257332	39.97617	47.533806	114.926926	35.8721135	20.615527	110.592129	-62.9207655	36.788865	109.912387
3.162248	47.771988	111.464928	-13.615086	28.504953	110.054932	31.628284	-6.507312	106.13356	39.870663	47.283276	114.689461	35.7494735	20.387982	110.4115105	-62.9796455	36.621924	109.6983535
3.824603	46.860531	111.370598	-13.673995	28.326351	110.006035	31.557978	-6.69015	106.210938	39.805492	47.071678	114.776901	35.681735	20.190764	110.4939195	-63.029725	36.461938	109.5181505
4.556605	45.954521	111.506615	-13.713174	28.149282	110.146797	31.597332	-6.889002	106.506119	39.83287	46.911034	115.155731	35.715101	20.011016	110.830925	-63.141449	36.287548	109.462669
5.313286	44.985668	111.84993	-13.725029	27.959314	110.421387	31.781513	-7.125804	106.969643	39.954372	46.827965	115.829613	35.8679425	19.8510805	111.399628	-63.3180005	36.0675475	109.443146
6.125299	43.97242	112.31134	-13.715858	27.748373	110.703728	32.075653	-7.350754	107.535896	40.153088	46.793171	116.698181	36.1143705	19.7212085	112.1170385	-63.5460865	35.7755375	109.2904175
7.306851	42.334522	112.954727	-13.673266	27.421083	110.935173	32.570866	-7.62554	108.251701	40.481178	46.701019	118.118904	36.526022	19.5377395	113.1853025	-63.872554	35.3044265	108.6850435
8.110324	41.260468	113.235977	-13.577694	27.237469	110.884544	32.942085	-7.746874	108.598457	40.727318	46.673698	118.887199	36.8347015	19.463412	113.742828	-63.9900895	35.011526	108.02626
8.959756	40.101997	113.233803	-13.412269	27.043987	110.721458	33.35519	-7.837254	108.865845	40.932533	46.657719	119.22892	37.1438615	19.4102325	114.0473825	-63.9683995	34.6777415	107.3955335
9.778881	38.915676	112.996056	-13.17756	26.874491	110.446571	33.753685	-7.839332	109.066032	41.052273	46.678795	119.231941	37.402979	19.4197315	114.1489865	-63.758099	34.3292505	106.7441555
10.661388	37.727909	112.539902	-12.861027	26.667696	110.086693	34.165836	-7.866917	109.148178	41.131245	46.688011	118.979034	37.6485405	19.410547	114.063606	-63.3705945	33.924845	106.10978
11.50011	36.444832	111.954269	-12.540865	26.476177	109.673843	34.600925	-7.925783	109.134781	41.259655	46.628933	118.460548	37.93029	19.351575	113.7976645	-63.01202	33.600779	105.5500215
12.336061	35.100426	111.391762	-12.182493	26.239418	109.275833	35.021538	-8.003033	109.047363	41.410217	46.546707	117.859123	38.2158775	19.271837	113.453243	-62.5808635	33.206999	105.098423
13.565024	33.062099	110.711647	-11.648575	25.828384	108.781601	35.646542	-8.122948	108.953583	41.662579	46.420101	117.18428	38.6545605	19.1485765	113.0689315	-61.9517105	32.5081915	104.4942705
14.29605	31.61025	110.385956	-11.333411	25.538799	108.49295	36.123363	-8.218605	108.914139	41.83984	46.355911	116.918907	38.9816015	19.068653	112.916523	-61.6484235	32.008945	104.069377
15.016268	30.14921	110.14975	-11.055603	25.261873	108.206818	36.62632	-8.28831	108.913338	41.98605	46.322277	116.819557	39.306185	19.0169835	112.8664475	-61.417391	31.5067625	103.5471885
15.752172	28.693932	110.012161	-10.772302	25.026871	107.999161	37.126549	-8.306801	109.022751	42.08651	46.32468	116.761253	39.6065295	19.0089395	112.892002	-61.1511335	31.0448025	103.10632
16.38781	27.202597	109.943497	-10.517915	24.881903	107.910194	37.659874	-8.32158	109.27317	42.152126	46.401318	116.761353	39.906	19.039869	113.0172615	-60.94183	30.723937	102.8031265
17.012899	25.685432	109.988747	-10.288009	24.765051	107.909103	38.158096	-8.328368	109.657738	42.261307	46.464424	116.691605	40.2097015	19.068028	113.1746715	-60.7857195	30.462074	102.6435345
17.605265	24.253235	110.078171	-10.069903	24.648045	107.883003	38.559647	-8.28673	110.147606	42.388474	46.535641	116.636047	40.4740605	19.1244555	113.3918265	-60.6138665	30.1716345	102.3741795
18.393322	21.901249	110.147514	-9.854408	24.487902	107.695839	39.137085	-8.274859	110.733078	42.510284	46.6017	116.451752	40.8236845	19.1634205	113.592415	-60.5325005	29.8123835	101.799263
18.877571	20.406042	110.106888	-9.693106	24.349138	107.444702	39.498707	-8.260774	111.104248	42.500328	46.66243	116.212044	40.9995175	19.200828	113.658146	-60.3857295	29.497448	101.231258
19.28134	18.851513	110.014549	-9.527546	24.211029	107.171669	39.854107	-8.22737	111.442543	42.489746	46.657837	115.794586	41.1719265	19.2152335	113.6185645	-60.2270185	29.2068245	100.7247735
19.681606	17.336105	109.970032	-9.316004	23.97946	106.93412	40.199051	-8.252176	111.766777	42.528904	46.56641	115.258156	41.3639775	19.157117	113.5124665	-59.9959855	28.801803	100.3557735
20.021748	15.777369	109.958359	-9.045686	23.704508	106.71756	40.56918	-8.403955	112.067017	42.61787	46.397247	114.66526	41.593525	18.996646	113.3661385	-59.684897	28.41237	100.0689815
20.297611	14.292974	109.971443	-8.749407	23.408714	106.485199	40.911198	-8.578077	112.464607	42.745022	46.134739	114.075043	41.82811	18.778331	113.269825	-59.326924	28.039097	99.700573
20.525118	12.874718	110.036827	-8.476507	23.068186	106.223663	41.145565	-8.666364	112.903526	42.948997	45.836273	113.530815	42.047281	18.5849545	113.2171705	-59.000295	27.5514175	99.2301555
20.691366	10.773527	110.034218	-8.065614	22.471758	105.737976	41.600288	-9.170637	113.231972	43.208618	45.322853	112.766281	42.404453	18.076108	112.9991265	-58.535681	26.867408	98.4768255
20.733427	9.450542	109.937668	-7.799065	22.050924	105.351677	41.800526	-9.439983	113.389923	43.348019	44.942307	112.212135	42.5742725	17.751162	112.801029	-58.1724025	26.350686	97.902325
20.677137	8.206539	109.682343	-7.574234	21.601122	104.939857	41.934319	-9.705312	113.287186	43.450294	44.591095	111.751541	42.6923065	17.4428915	112.5193635	-57.8407745	25.7593525	97.3603505
20.564568	7.060215	109.347061	-7.399778	21.223349	104.516113	42.034466	-9.996079	112.976692	43.478294	44.26701	111.354492	42.75638	17.1354655	112.165592	-57.555936	25.3112325	96.866634
20.402761	6.038663	108.927895	-7.275102	20.954809	104.096817	42.078236	-10.214531	112.547707	43.499737	43.988918	110.963058	42.7889865	16.8871935	111.7553825	-57.3391905	25.0224245	96.4382515
20.176796	5.069027	108.434166	-7.174928	20.813705	103.719154	42.075081	-10.347556	111.989197	43.525383	43.787388	110.562218	42.800232	16.719916	111.2757075	-57.150088	24.907494	96.1626005
19.916689	4.202066	107.908073	-7.071617	20.799789	103.37149	42.04739	-10.44056	111.337364	43.535358	43.604618	110.138321	42.791374	16.582029	110.7378425	-56.934608	25.017549	96.0051375
19.371227	3.116539	106.986046	-6.92455	20.981199	102.921501	41.958076	-10.466717	110.201775	43.591137	43.451466	109.547127	42.7746065	16.4923745	109.874451	-56.6237065	25.4700235	95.968551
19.026045	2.480704	106.337547	-6.813579	21.200647	102.608788	41.916782	-10.402206	109.321007	43.635239	43.416809	109.152184	42.7760105	16.5073015	109.2365955	-56.4031685	25.8939925	95.9809805
18.603651	1.914698	105.591377	-6.669225	21.440306	102.25164	41.95026	-10.299563	108.38736	43.696751	43.429073	108.698761	42.8235055	16.564755	108.5430605	-56.1619555	26.315857	95.9602195
18.214657	1.359388	104.774666	-6.442471	21.653847	101.8461	42.036934	-10.153714	107.426849	43.771629	43.498928	108.131065	42.9042815	16.672607	107.778957	-55.7892235	26.635087	95.913243
17.772089	0.847611	103.963173	-6.155906	21.801468	101.370872	42.229431	-10.065075	106.48185	43.775692	43.594166	107.421944	43.0025615	16.7645455	106.951897	-55.3143735	26.8383905	95.789847
17.302773	0.314425	103.154633	-5.816829	21.933006	100.828957	42.469059	-10.003647	105.659653	43.699883	43.685261	106.568932	43.084471	16.840807	106.1142925	-54.718129	27.025205	95.5436215
16.822542	-0.19592	102.467033	-5.472191	22.036057	100.203476	42.688007	-9.923541	104.981743	43.601841	43.79821	105.496468	43.144924	16.9373345	105.2391055	-54.089306	27.1347795	95.1678465
16.040253	-0.997079	101.462814	-5.026417	22.105581	99.117966	42.947166	-9.866693	104.060051	43.440109	43.777771	103.738937	43.1936375	16.955539	103.899494	-53.2464715	27.255623	94.336438
15.434916	-1.511128	100.866829	-4.796189	22.064041	98.453865	42.989407	-9.8625	103.517975	43.415676	43.677589	102.589417	43.2025415	16.9075445	103.053696	-52.7949195	27.2205375	93.854034
14.807595	-2.024448	100.335136	-4.587924	21.983183	97.867546	42.930065	-9.897261	103.034416	43.435265	43.488251	101.553116	43.182665	16.795495	102.293766	-52.358513	27.170871	93.441326
14.112449	-2.522263	99.908882	-4.426441	21.829432	97.374664	42.828949	-10.027894	102.601135	43.507767	43.186432	100.684616	43.168358	16.579269	101.6428755	-52.02124	27.079595	93.1064525
13.37782	-3.032681	99.547562	-4.300004	21.64716	96.967934	42.653702	-10.318274	102.27401	43.627914	42.891186	99.992302	43.140808	16.286456	101.133156	-51.740816	27.007864	92.802712
12.577377	-3.464019	99.230591	-4.212876	21.496561	96.601341	42.466366	-10.571844	102.00293	43.760326	42.598709	99.396118	43.113346	16.0134325	100.699524	-51.539098	26.9796895	92.503158
11.739733	-3.794066	98.961494	-4.184344	21.35467	96.208412	42.292866	-10.802417	101.807343	43.859653	42.348694	98.889015	43.0762595	15.7731385	100.348179	-51.4449475	26.9362015	92.068645
10.473901	-4.217913	98.519562	-4.134828	21.219803	95.617607	42.048584	-11.05986	101.60791	43.950974	42.112583	98.271019	42.999779	15.5263615	99.9394645	-51.269435	26.9132445	91.2957495
9.566787	-4.449513	98.20993	-4.14206	21.149019	95.182747	41.898582	-11.129286	101.495407	43.920284	42.031715	97.894989	42.909433	15.4512145	99.695198	-51.193553	26.8468235	90.670296
8.642281	-4.579179	97.850433	-4.145672	21.1318	94.761658	41.797047	-11.136069	101.327072	43.845646	42.015339	97.564003	42.8213465	15.439635	99.4455375	-51.1126905	26.823965	90.0777785
7.703389	-4.647565	97.373131	-4.162364	21.128263	94.329742	41.713089	-11.099453	101.071846	43.755692	42.054783	97.257629	42.7343905	15.477665	99.1647375	-51.0591185	26.778861	89.4947465
6.731749	-4.650375	96.806175	-4.19648	21.159115	93.915955	41.612389	-11.008881	100.713455	43.675415	42.151215	97.091553	42.643902	15.571167	98.902504	-51.036862	26.747063	88.929406
5.701595	-4.617629	96.163147	-4.23544	21.208727	93.569687	41.485424	-10.870149	100.263725	43.575794	42.320328	97.073921	42.530609	15.7250895	98.668823	-51.001489	26.6923645	88.470551
4.624838	-4.485477	95.525528	-4.287392	21.322273	93.264038	41.366344	-10.699269	99.802414	43.495411	42.520775	97.098549	42.4308775	15.910753	98.4504815	-51.0056615	26.733793	88.0775945
2.91429	-4.224805	94.673004	-4.355129	21.62322	92.931755	41.300224	-10.305968	99.09053	43.363106	42.920013	97.140068	42.331665	16.3070225	98.115299	-51.041923	26.9394175	87.748211
1.703611	-3.989937	94.302597	-4.348927	21.866966	92.811829	41.289948	-10.023905	98.757797	43.276066	43.193249	97.041145	42.283007	16.584672	97.899471	-50.980861	27.14926	87.724187
0.425999	-3.708086	94.175171	-4.359875	22.08326	92.750404	41.302719	-9.79973	98.658531	43.247555	43.383022	96.793076	42.275137	16.791646	97.7258035	-50.994887	27.374874	87.7750045
-0.956681	-3.442681	94.224602	-4.377795	22.236864	92.785698	41.255817	-9.66549	98.78511	43.129505	43.466076	96.612808	42.192661	16.900293	97.698959	-50.948251	27.573435	87.872437
-2.384874	-3.147398	94.420128	-4.402124	22.248915	92.912804	41.18679	-9.691918	99.016548	43.109901	43.38686	96.369896	42.1483455	16.847471	97.693222	-50.9525935	27.650359	88.132386
-3.891092	-2.883258	94.716515	-4.423339	22.138199	93.130829	41.055771	-9.862438	99.332031	43.121704	43.139076	96.15564	42.0887375	16.638319	97.7438355	-50.9354155	27.638079	88.5178225
-5.456999	-2.605585	95.036674	-4.458788	21.931145	93.396378	40.923561	-10.142825	99.643356	43.145092	42.818459	95.980453	42.0343265	16.337817	97.8119045	-50.9519025	27.524473	88.9808515
-7.905074	-2.087193	95.486305	-4.53233	21.535482	93.824402	40.684284	-10.658085	100.018517	43.168896	42.245682	95.799606	41.92659	15.7937985	97.9090615	-50.99125	27.2771655	89.7397425
-9.613369	-1.6913	95.820847	-4.607251	21.282787	94.157104	40.528187	-11.005094	100.199463	43.161915	41.88586	95.686821	41.845051	15.440383	97.943142	-51.059553	27.125191	90.371066
-11.336792	-1.168383	96.163689	-4.700298	21.010763	94.540688	40.330975	-11.38224	100.313339	43.171135	41.498745	95.604408	41.751055	15.0582525	97.9588735	-51.151651	26.9632735	91.1225025
-13.105554	-0.597496	96.640968	-4.76983	20.781805	95.048836	40.131073	-11.756779	100.309792	43.185009	41.156418	95.520752	41.658041	14.6998195	97.915272	-51.197701	26.8637905	92.1824
-14.91881	0.074781	97.242737	-4.819876	20.603453	95.669884	39.939003	-12.104865	100.096321	43.194374	40.802593	95.279182	41.5666885	14.348864	97.6877515	-51.2064405	26.858042	93.6520165
-16.675848	0.81851	98.030647	-4.851794	20.50202	96.396133	39.77264	-12.399323	99.658325	43.079517	40.50795	94.860771	41.4260785	14.0543135	97.259548	-51.1296665	26.9497265	95.532718
-18.388063	1.659605	98.976524	-4.876994	20.411167	97.253464	39.561806	-12.616528	98.930458	42.858734	40.270157	94.275818	41.21027	13.8268145	96.603138	-50.964258	26.9955195	97.90379
-20.931293	3.055875	100.667038	-4.961364	20.371775	98.567024	39.053429	-12.611137	97.454063	42.36972	40.168201	93.452858	40.7115745	13.778532	95.4534605	-50.6343025	26.965018	101.6805875
-22.623184	4.051284	101.800034	-5.042107	20.41312	99.383583	38.672699	-12.459594	96.394989	41.989944	40.281059	93.055557	40.3313215	13.9107325	94.725273	-50.4155355	26.9155075	104.041893
-24.152283	5.092868	102.798355	-5.171301	20.551653	100.055122	38.245842	-12.196526	95.507118	41.635303	40.511055	92.846939	39.9405725	14.1572645	94.1770285	-50.2831745	26.9460415	105.9332155
-25.679764	6.190743	103.572861	-5.326324	20.792576	100.562302	37.874435	-11.934204	94.97187	41.33326	40.733543	92.848717	39.6038475	14.3996695	93.9102935	-50.2564955	27.1854825	107.2143105
-27.062916	7.323261	104.052269	-5.502053	21.009727	100.864563	37.58931	-11.724028	94.709694	41.174252	40.913235	93.017731	39.381781	14.5946035	93.8637125	-50.385887	27.4248505	107.8654135
-28.35578	8.382216	104.408195	-5.648072	21.16567	101.078812	37.368225	-11.57796	94.650002	41.090763	41.052334	93.302513	39.229494	14.737187	93.9762575	-50.525638	27.594153	108.1813665
-29.595062	9.475335	104.634773	-5.808752	21.265081	101.21492	37.211754	-11.519928	94.810745	41.032837	41.122284	93.626556	39.1222955	14.801178	94.2186505	-50.7397995	27.728984	108.2111895
-31.200752	11.084249	104.624687	-6.087276	21.311178	101.280319	37.036179	-11.613183	95.422974	40.945679	41.08012	94.084808	38.990929	14.7334685	94.753891	-51.165481	27.8888875	107.806747
-32.175709	12.164948	104.634682	-6.311654	21.242519	101.256203	36.941742	-11.786114	95.86042	40.886127	40.955177	94.29966	38.9139345	14.5845315	95.08004	-51.5372425	27.9005065	107.432366
-33.089615	13.188386	104.711662	-6.542378	20.99563	101.334259	36.775608	-12.017477	96.203384	40.746601	40.755627	94.45253	38.7611045	14.369075	95.327957	-51.8458605	27.622185	107.340561
-33.805725	14.232792	104.903946	-6.761775	20.683975	101.506401	36.529194	-12.30381	96.409836	40.54031	40.484272	94.583878	38.534752	14.090231	95.496857	-52.058302	27.277719	107.515945
-34.425411	15.315811	105.2369	-6.982656	20.409889	101.73085	36.265903	-12.566604	96.60083	40.341915	40.224861	94.705849	38.303909	13.8291285	95.6533395	-52.269221	26.9906495	107.8083605
-35.041977	16.430611	105.61924	-7.189336	20.138411	102.041534	36.040718	-12.808393	96.715996	40.137661	39.98941	94.888199	38.0891895	13.5905085	95.8020975	-52.4678615	26.6863135	108.2809705
-35.432896	17.582045	106.080566	-7.424238	19.929913	102.451073	35.768745	-12.991283	96.806557	39.932487	39.794834	95.184097	37.850616	13.4017755	95.995327	-52.699092	26.4580505	108.906819
-35.92857	19.455061	106.87661	-7.773235	19.800201	103.118607	35.33358	-13.093657	96.94622	39.70388	39.735943	95.814789	37.51873	13.321143	96.3805045	-53.0652	26.279259	109.8567095
-36.12542	20.76511	107.268311	-7.978261	19.798027	103.544952	35.092518	-13.076096	97.004631	39.584141	39.788643	96.348259	37.3383295	13.3562735	96.676445	-53.2948515	26.2397805	110.413459
-36.280598	22.122725	107.504868	-8.210584	19.919188	103.842201	34.864113	-12.944277	97.072899	39.518703	39.956768	96.967995	37.191408	13.5062455	97.020447	-53.612576	26.3321305	110.663955
-36.335342	23.51095	107.564636	-8.407888	20.090328	104.047989	34.712814	-12.72342	97.167213	39.480377	40.189732	97.611092	37.0965955	13.733156	97.3891525	-53.9123715	26.4475	110.7068255
-36.318405	24.971342	107.405624	-8.580795	20.317282	104.12339	34.62809	-12.474242	97.306557	39.499424	40.451317	98.279991	37.063757	13.9885375	97.793274	-54.225347	26.6460265	110.453506
-36.264194	26.413128	107.081482	-8.767212	20.527887	104.113342	34.629704	-12.206409	97.422096	39.540062	40.796047	99.05394	37.084883	14.294819	98.238018	-54.619307	26.760955	109.988666
-36.130939	27.84144	106.704124	-8.972923	20.720928	104.032089	34.626217	-11.909292	97.59594	39.613159	41.115585	99.849754	37.119688	14.6031465	98.722847	-55.065534	26.8387095	109.341331
-35.886948	30.000534	106.229424	-9.293412	20.957031	103.971985	34.663445	-11.487901	97.89196	39.68116	41.563122	101.163864	37.1723025	15.0376105	99.527912	-55.7591265	26.8764515	108.416058
-35.582802	31.426371	106.188629	-9.4676	21.105888	104.091713	34.654774	-11.268171	98.142715	39.731213	41.877335	102.033112	37.1929935	15.304582	100.0879135	-56.1281935	26.907194	108.0955125
-35.273788	32.832981	106.380463	-9.677153	21.257381	104.377853	34.650608	-11.077525	98.498314	39.732658	42.08107	102.884689	37.191633	15.5017725	100.6915015	-56.545939	27.0129895	108.0642045
-34.928841	34.246586	106.747292	-9.809754	21.358854	104.778122	34.626545	-10.929901	98.896996	39.769535	42.284515	103.74395	37.19804	15.677307	101.320473	-56.817548	27.040401	108.235771
-34.508541	35.62431	107.151123	-9.943615	21.462402	105.19725	34.629475	-10.831835	99.262138	39.885201	42.422222	104.559662	37.257338	15.7951935	101.9109	-57.144568	27.1296105	108.4836
-34.095009	36.965878	107.661545	-10.025485	21.524668	105.631302	34.597801	-10.754646	99.593773	39.997066	42.502708	105.285728	37.2974335	15.874031	102.4397505	-57.3484035	27.175305	108.8228535
-33.677639	38.305054	108.200287	-10.083865	21.569557	106.062553	34.549805	-10.727276	99.914589	40.120934	42.64463	106.039261	37.3353695	15.958677	102.976925	-57.5030995	27.180437	109.148181
-32.903999	40.219437	109.021355	-10.177348	21.567459	106.732323	34.521076	-10.736246	100.432327	40.351906	42.728813	107.261864	37.436491	15.9962835	103.8470955	-57.791187	27.1386345	109.6175505
-32.404545	41.434681	109.638504	-10.246656	21.569893	107.205833	34.503735	-10.771438	100.810219	40.519131	42.833485	108.173523	37.511433	16.0310235	104.491871	-58.004745	27.1087625	109.919795
-31.920481	42.598934	110.31736	-10.314146	21.570141	107.725784	34.50346	-10.811545	101.208916	40.673107	42.877853	109.05883	37.5882835	16.033154	105.133873	-58.2165755	27.107128	110.317695
-31.348177	43.713043	111.023888	-10.418243	21.559958	108.297348	34.49754	-10.829811	101.716736	40.83395	42.896526	109.981834	37.665745	16.0333575	105.849285	-58.502231	27.0865585	110.745411
-30.792873	44.772388	111.756859	-10.542174	21.59268	108.928528	34.533829	-10.859714	102.384399	41.039673	42.985325	111.012352	37.786751	16.0628055	106.6983755	-58.871099	27.1225545	111.1586805
-30.218903	45.772133	112.528076	-10.702429	21.635757	109.645508	34.559868	-10.842114	103.198708	41.225361	43.069069	112.129715	37.8926145	16.1134775	107.6642115	-59.2974725	27.1580365	111.6268045
-29.652462	46.712952	113.360771	-10.8652	21.656292	110.397049	34.664963	-10.825248	103.975693	41.399567	43.101295	113.269676	38.032265	16.1380235	108.6226845	-59.762665	27.1745605	112.1714135
-28.768021	47.986191	114.610397	-11.120285	21.739725	111.503365	34.893242	-10.751965	105.163315	41.665989	43.363415	115.061058	38.2796155	16.305725	110.1121865	-60.5201855	27.173725	112.8945435
-28.193136	48.795265	115.432297	-11.248849	21.795954	112.238625	35.113205	-10.713076	105.877007	41.822254	43.516209	116.132141	38.4677295	16.4015665	111.004574	-60.9654275	27.1903415	113.472676
-27.569136	49.509174	116.263878	-11.344419	21.859528	112.975586	35.31126	-10.603906	106.610275	41.980179	43.70089	117.11718	38.6457195	16.548492	111.8637275	-61.3345575	27.170564	114.0874445
-26.89793	50.147556	117.11972	-11.40656	21.948095	113.71701	35.511078	-10.45442	107.309639	42.187733	43.887703	118.009506	38.8494055	16.7166415	112.6595725	-61.6625255	27.1795485	114.7744475
-26.229328	50.680775	118.005119	-11.425385	21.992455	114.483452	35.811329	-10.35247	107.854858	42.386047	44.054119	118.845024	39.098688	16.8508245	113.349941	-61.949458	27.1340855	115.616963
-25.573719	51.181541	118.890106	-11.414607	22.061853	115.236458	36.028252	-10.177042	108.473396	42.572613	44.252262	119.644722	39.3004325	17.03761	114.059059	-62.1296465	27.086096	116.413857
-24.895664	51.598675	119.734535	-11.385565	22.114111	115.965843	36.309685	-10.056136	109.014008	42.759132	44.360317	120.371376	39.5344085	17.1520905	114.692692	-62.3055385	27.0761315	117.238994
-23.884163	52.04594	120.916878	-11.355675	22.148275	117.006836	36.641262	-9.872042	109.958435	43.052376	44.569027	121.494102	39.846819	17.3484925	115.7262685	-62.558169	26.9480575	118.2874035
-23.175789	52.228527	121.536301	-11.357258	22.15556	117.609894	36.881729	-9.809209	110.536598	43.244511	44.671234	122.191704	40.06312	17.4310125	116.364151	-62.777636	26.8801075	118.855637
-22.49445	52.311207	122.092308	-11.342326	22.130438	118.177094	37.090607	-9.752899	111.10498	43.402401	44.690758	122.819427	40.246504	17.4689295	116.9622035	-62.931156	26.7919465	119.3919845
-21.818615	52.353977	122.549042	-11.377426	22.103443	118.703293	37.271309	-9.765619	111.72258	43.557453	44.751217	123.408974	40.414381	17.492799	117.565777	-63.169233	26.714087	119.840809
-21.109201	52.324642	122.925476	-11.422567	22.101067	119.180824	37.425266	-9.757619	112.351952	43.674408	44.794693	123.959824	40.549837	17.518537	118.155888	-63.394971	26.683597	120.20576
-20.443148	52.19632	123.25119	-11.46641	22.082315	119.677719	37.568481	-9.809068	113.02092	43.778404	44.753304	124.447357	40.6734425	17.472118	118.7341385	-63.6062625	26.692512	120.6212995
-19.71081	52.065502	123.508621	-11.532415	22.0599	120.179726	37.667912	-9.884975	113.736465	44.323559	44.628399	124.67437	40.9957355	17.371712	119.2054175	-64.0605655	26.748088	121.1540345
-18.651625	51.674931	123.629639	-11.612195	22.093037	120.861557	37.73494	-10.036364	114.814697	44.066528	44.805195	125.340393	40.900734	17.3844155	120.077545	-64.125124	26.8016585	121.645569
-17.84383	51.405449	123.641136	-11.650584	22.083286	121.24778	37.75169	-10.182045	115.561928	44.179573	44.760933	125.537979	40.9656315	17.289444	120.5499535	-64.2667995	26.877128	121.9456065
-17.10014	51.090343	123.664108	-11.675159	22.045731	121.581718	37.730965	-10.357734	116.289452	44.333252	44.760437	125.734436	41.0321085	17.2013515	121.011944	-64.3824265	26.8901105	122.151492
-16.335915	50.707809	123.616539	-11.693728	21.93519	121.83696	37.709763	-10.550947	116.968498	44.450249	44.601303	125.911102	41.080006	17.025178	121.4398	-64.467462	26.845202	122.23412
-15.560394	50.303955	123.606995	-11.693217	21.753029	122.005035	37.648766	-10.799626	117.534256	44.574505	44.406197	126.144585	41.1116355	16.8032855	121.8394205	-64.4980695	26.7027725	122.1706495
-14.804594	49.801937	123.602089	-11.744307	21.541302	122.108162	37.552147	-11.056075	117.991554	44.734371	44.253025	126.414368	41.143259	16.598475	122.202961	-64.631873	26.484129	122.013363
-13.807785	49.157448	123.544785	-11.785233	21.372957	122.153236	37.461449	-11.300278	118.349693	44.858768	44.047634	126.692245	41.1601085	16.373678	122.520969	-64.7305745	26.372236	121.785503
-12.628462	48.475132	123.521164	-11.861687	21.163134	122.145035	37.343525	-11.557953	118.724976	45.017452	43.904743	127.053703	41.1804885	16.173395	122.8893395	-64.9038625	26.152873	121.4007305
-11.976394	47.949635	123.589958	-11.860507	21.069504	122.115219	37.375935	-11.641045	118.913017	45.114056	43.869095	127.291	41.2449955	16.114025	123.1020085	-64.9660095	26.024983	121.1284295
-11.186023	47.434471	123.574379	-11.877115	21.009251	122.12027	37.530426	-11.703378	119.038055	45.169056	43.88361	127.534676	41.349741	16.090116	123.2863655	-65.103971	25.928386	120.9541745
-10.44343	46.903957	123.670471	-11.825563	20.967562	122.143448	37.722061	-11.672263	119.087662	45.222946	43.965469	127.77623	41.4725035	16.146603	123.431946	-65.1236295	25.788521	120.85495
-9.879505	46.325497	123.787598	-11.758279	20.956963	122.201752	37.93689	-11.567646	119.102837	45.280228	44.057793	127.977119	41.608559	16.2450735	123.539978	-65.125117	25.6688525	120.863526
-9.224788	45.74091	123.93882	-11.696987	20.959139	122.228203	38.161736	-11.465348	119.098579	45.299603	44.1828	128.205521	41.7306695	16.358726	123.65205	-65.1246435	25.559552	120.804356
-8.61095	45.097622	124.053421	-11.642801	20.937422	122.198593	38.365009	-11.347618	119.062256	45.342617	44.308552	128.477875	41.853813	16.480467	123.7700655	-65.139415	25.394377	120.6271205
-7.736332	44.068829	124.17263	-11.658262	20.880407	122.195305	38.527821	-11.17775	118.934631	45.311295	44.45208	128.808044	41.919558	16.637165	123.8713375	-65.236082	25.123649	120.5192725
-7.57899	43.514778	124.371841	-11.663329	20.841949	122.129532	38.551304	-11.114157	118.845322	45.243649	44.516548	128.888855	41.8974765	16.7011955	123.8670885	-65.2241345	24.9827025	120.3919755
-6.677792	42.524372	124.16848	-11.356604	20.619873	121.922981	38.510685	-11.056567	118.752541	45.190235	44.617336	128.794846	41.85046	16.7803845	123.7736935	-64.563668	24.4593615	120.0722685
-6.084809	41.703926	123.998383	-11.811431	20.844082	122.018524	38.429646	-11.022129	118.638191	45.039829	44.629864	128.422424	41.7347375	16.8038675	123.5303075	-65.3575995	24.8842965	120.5067405
-5.642195	40.787609	123.622192	-11.807728	20.784143	121.82058	38.267586	-11.045508	118.499969	44.800751	44.490509	127.825508	41.5341685	16.7225005	123.1627385	-65.1496245	24.8457855	120.4784215
-5.522632	39.996197	123.21656	-11.879565	20.709713	121.495308	38.047798	-11.150011	118.310776	44.480537	44.443413	127.098419	41.2641675	16.646701	122.7045975	-65.0232975	24.772725	120.2860185
-4.693316	38.823292	122.338882	-11.927557	20.63558	121.14801	37.79229	-11.241792	118.110596	44.11348	44.408455	126.181915	40.952885	16.5833315	122.1462555	-64.807999	24.6878285	120.1497645
-4.338934	37.396378	121.219162	-11.987947	20.478827	120.546303	37.508358	-11.491808	117.8787	43.541328	44.165184	124.509903	40.524843	16.336688	121.1943015	-64.500737	24.620966	119.8983045
-3.916376	36.378689	120.360413	-12.016094	20.372456	120.123268	37.364182	-11.769507	117.69735	43.149128	44.055931	123.264481	40.256655	16.143212	120.4809155	-64.288843	24.6017	119.7656205
-3.324038	35.270615	119.353783	-11.973722	20.235212	119.626686	37.144695	-12.018333	117.72187	43.280666	43.643944	121.742249	40.2126805	15.8128055	119.7320595	-64.1601245	24.6576185	119.5213125
-2.773131	34.127743	118.463005	-11.993875	20.048861	119.117805	37.009434	-12.386606	117.706429	42.582558	43.494495	120.627907	39.795996	15.5539445	119.167168	-63.783746	24.5437775	119.068442
-2.254974	33.024273	117.578102	-12.09891	19.816227	118.597618	36.822025	-12.728736	117.705963	42.317184	43.203388	119.437286	39.5696045	15.237326	118.5716245	-63.7674245	24.395128	118.6236115
-1.660125	32.026093	116.710892	-12.17848	19.567186	118.000504	36.640591	-13.036394	117.627319	42.050606	42.815807	118.352524	39.3455985	14.8897065	117.9899215	-63.7025585	24.2446655	118.0110865
-1.073978	31.105181	115.929306	-12.245014	19.353907	117.382729	36.468689	-13.296133	117.571938	41.819469	42.464542	117.437721	39.144079	14.5842045	117.5048295	-63.634107	24.1236095	117.2606285
-0.073829	29.932611	115.023628	-12.395701	19.08728	116.523239	36.195271	-13.651988	117.579391	41.601036	41.993267	116.636169	38.8981535	14.1706395	117.10778	-63.6895555	24.0039205	115.938698
0.575119	29.288536	114.660431	-12.551184	18.900425	116.006577	35.962822	-13.891341	117.587135	41.554512	41.729343	116.55526	38.758667	13.919001	117.0711975	-63.861035	23.881849	114.9419565
1.227435	28.804663	114.416946	-12.754504	18.765024	115.574394	35.621437	-14.133666	117.52597	41.57539	41.476433	116.692909	38.5984135	13.6713835	117.1094395	-64.1074215	23.8586645	114.0393485
1.826737	28.436348	114.308182	-13.023981	18.749336	115.178001	35.237125	-14.310953	117.444862	41.579727	41.292633	117.066322	38.408426	13.49084	117.255592	-64.456388	24.007832	113.10041
2.418061	28.221359	114.316391	-13.318814	18.813246	114.831284	34.833904	-14.430809	117.377075	41.625168	41.180119	117.646286	38.229536	13.374655	117.5116805	-64.867164	24.251837	112.1508875
2.982436	28.225487	114.47892	-13.653749	18.968348	114.588951	34.461372	-14.417752	117.29821	41.635334	41.093792	118.30822	38.048353	13.33802	117.803215	-65.355851	24.598676	111.374687
3.483109	28.265661	114.772675	-13.918549	19.120001	114.534103	34.201664	-14.336242	117.094933	41.556767	41.12915	118.980682	37.8792155	13.396454	118.0378075	-65.7163135	24.843548	111.0303985
4.208435	28.514566	115.367043	-14.221628	19.344313	114.746643	33.984695	-14.140691	116.700912	41.400032	41.254448	119.913795	37.6923635	13.5568785	118.3073535	-66.1356195	25.1317475	111.1859325
4.60994	28.705883	115.834282	-14.366066	19.525627	115.04834	33.908527	-13.944085	116.454659	41.255013	41.443699	120.461334	37.58177	13.749807	118.4579965	-66.313902	25.301447	111.6386835
4.949251	28.917658	116.29734	-14.522457	19.734392	115.380356	33.816101	-13.742508	116.273621	41.113266	41.652119	120.96006	37.4646835	13.9548055	118.6168405	-66.5095975	25.5139785	112.1438715
5.236354	29.168383	116.760727	-14.64537	19.926231	115.706635	33.728619	-13.536384	116.122986	40.959976	41.827129	121.47831	37.3442975	14.1453725	118.800648	-66.6350375	25.7070895	112.612622
5.484153	29.471758	117.170181	-14.780535	20.069843	115.992859	33.593742	-13.340907	116.051903	40.826786	41.992081	121.937469	37.210264	14.325587	118.994686	-66.771334	25.814099	112.991032
5.696393	29.790882	117.499054	-14.868188	20.216324	116.19252	33.515488	-13.229382	115.94912	40.666649	42.187599	122.267578	37.0910685	14.4791085	119.108349	-66.8274445	25.9535395	113.276691
5.860665	30.051491	117.743668	-14.958646	20.288851	116.29274	33.425949	-13.122095	115.769341	40.526817	42.358189	122.580292	36.976383	14.618047	119.1748165	-66.893675	25.959655	113.4106635
6.000682	30.391022	117.919449	-15.083944	20.313572	116.274193	33.284252	-12.983473	115.283028	40.411278	42.4795	122.91787	36.847765	14.7480135	119.100449	-67.015653	25.8791305	113.447937
6.037682	30.539307	117.968071	-15.125916	20.316608	116.160027	33.250805	-12.938251	114.743439	40.349049	42.553341	123.0979	36.799927	14.807545	118.9206695	-67.051759	25.825671	113.3993845
6.015772	30.707085	117.990097	-15.169984	20.315153	116.00779	33.139709	-12.767384	114.234474	40.288925	42.550251	123.294899	36.714317	14.8914335	118.7646865	-67.054285	25.7388725	113.2508935
5.901829	30.755135	117.954956	-15.21941	20.361076	115.838028	33.07925	-12.620965	113.646492	40.259724	42.597736	123.515915	36.669487	14.9883855	118.5812035	-67.108307	25.7337665	113.0948525
5.736285	30.771456	117.932304	-15.260245	20.450323	115.692665	33.012413	-12.408957	113.086235	40.235291	42.675381	123.720146	36.623852	15.133212	118.4031905	-67.144342	25.767434	112.9821395
5.525805	30.712122	117.910423	-15.307357	20.628748	115.613792	32.987801	-12.15247	112.602463	40.194027	42.764744	123.904419	36.590914	15.306137	118.253441	-67.205628	25.951359	112.974143
5.254699	30.629095	117.891899	-15.351012	20.853937	115.579483	32.959614	-11.867463	112.233994	40.118046	42.940411	124.031052	36.53883	15.536474	118.132523	-67.240854	26.1714	113.026443
4.775723	30.304602	117.79348	-15.416784	21.17362	115.595367	32.892673	-11.469274	111.86438	39.971603	43.210659	123.993828	36.432138	15.8706925	117.929104	-67.265706	26.4765475	113.26163
4.374658	29.97436	117.59626	-15.452173	21.344761	115.556679	32.834885	-11.305777	111.741165	39.864079	43.380638	123.791435	36.349482	16.0374305	117.7663	-67.253828	26.6520915	113.347058
3.980335	29.54855	117.307495	-15.503486	21.437685	115.477821	32.753155	-11.202863	111.685799	39.691086	43.546303	123.462166	36.2221205	16.17172	117.5739825	-67.2290925	26.70365	113.3816595
3.460071	29.062212	116.898331	-15.53221	21.514315	115.377686	32.706066	-11.151508	111.608574	39.474644	43.723721	122.904694	36.090355	16.2861065	117.256634	-67.154775	26.7425235	113.498738
2.951292	28.436882	116.352966	-15.543251	21.531694	115.15889	32.638363	-11.122039	111.547264	39.237488	43.848793	122.162735	35.9379255	16.363377	116.8549995	-67.0244275	26.700011	113.4627805
2.417812	27.76606	115.702888	-15.542212	21.525343	114.857292	32.583694	-11.167705	111.432526	39.001007	44.015751	121.11808	35.7923505	16.424023	116.275303	-66.8767745	26.626663	113.439281
1.869057	27.011644	114.908707	-15.517508	21.494507	114.470306	32.502831	-11.219159	111.178566	38.686119	44.143116	119.872749	35.594475	16.4619785	115.5256575	-66.629491	26.5270355	113.4149545
0.991678	25.843683	113.604858	-15.466794	21.500935	113.773193	32.395927	-11.293486	110.700356	38.151695	44.154377	117.685913	35.273811	16.4304455	114.1931345	-66.207399	26.5714245	113.3532515
0.388599	24.94521	112.752426	-15.430956	21.410061	113.322853	32.275784	-11.401795	110.495506	37.779488	44.135075	116.056671	35.027636	16.36664	113.2760885	-65.889548	26.453482	113.3696175
-0.218294	24.080614	112.04287	-15.37838	21.295748	112.905518	32.171955	-11.574887	110.318649	37.352207	43.939819	114.399994	34.762081	16.182466	112.3593215	-65.518841	26.40903	113.4517145
-0.803175	23.172312	111.406281	-15.369217	21.090418	112.511871	32.087185	-11.802715	110.12645	36.964527	43.702435	112.872986	34.525856	15.94986	111.499718	-65.26429	26.230976	113.524024
-1.364395	22.305115	110.848282	-15.346792	20.841627	112.144409	31.972527	-12.032084	109.948982	36.618786	43.406181	111.449638	34.2956565	15.6870485	110.69931	-64.9892405	25.9962055	113.589508
-1.924267	21.478392	110.359825	-15.333282	20.557415	111.79612	31.873974	-12.313459	109.734657	36.320671	43.062939	110.248817	34.0973225	15.37474	109.991737	-64.7638865	25.74009	113.600503
-2.444206	20.697395	109.975731	-15.319973	20.321835	111.463455	31.802654	-12.557736	109.614349	36.088047	42.72892	109.231567	33.9453505	15.085592	109.422958	-64.5852965	25.558078	113.503952
-3.124168	19.767056	109.575424	-15.310504	20.038996	111.054375	31.738503	-12.81613	109.518242	35.870098	42.324993	108.105133	33.8043005	14.7544315	108.8116875	-64.4253085	25.3235605	113.2970625
-3.506037	19.282106	109.407616	-15.295498	19.926531	110.840858	31.700644	-12.920391	109.49099	35.823364	42.117794	107.615814	33.762004	14.5987015	108.553402	-64.353	25.2543605	113.128314
-3.798742	18.888182	109.343765	-15.263769	19.872185	110.733604	31.65423	-12.969901	109.547165	35.756054	42.025814	107.364296	33.705142	14.5279565	108.4557305	-64.23268	25.2164135	113.0114775
-4.031479	18.653818	109.346786	-15.2581	19.876415	110.712173	31.653543	-12.972459	109.625137	35.777111	42.01228	107.277008	33.715327	14.5199105	108.4510725	-64.231527	25.2329195	112.9732735
-4.215083	18.523741	109.400795	-15.268983	19.899523	110.730003	31.637781	-12.942301	109.714005	35.812641	42.015366	107.406387	33.725211	14.5365325	108.560196	-64.263177	25.2625135	112.89981
-4.372523	18.497206	109.485695	-15.325785	19.939995	110.77552	31.596596	-12.894806	109.762085	35.87085	42.078499	107.700256	33.733723	14.5918465	108.7311705	-64.385293	25.2881435	112.8198695
-4.494132	18.592058	109.589027	-15.388608	20.059851	110.852493	31.520712	-12.820403	109.851006	35.933529	42.185211	107.973053	33.7271205	14.682404	108.9120295	-64.5043365	25.437298	112.7929565
-4.600898	18.938768	109.826836	-15.450229	20.356495	111.06601	31.437298	-12.668896	110.055901	36.009476	42.333267	108.319794	33.723387	14.8321855	109.1878475	-64.623845	25.8808045	112.9441725
-4.645476	19.315619	109.995392	-15.491925	20.564409	111.201645	31.380573	-12.577812	110.197197	36.062901	42.479252	108.50769	33.721737	14.95072	109.3524435	-64.705587	26.178098	113.0508465
-4.616201	19.714411	110.041512	-15.536211	20.732882	111.317757	31.31595	-12.488392	110.319351	36.102314	42.565186	108.65229	33.709132	15.038397	109.4858205	-64.781554	26.427367	113.1496935
-4.559516	20.195944	110.088394	-15.541644	20.849833	111.401764	31.235119	-12.440512	110.342697	36.129631	42.664001	108.766571	33.682375	15.1117445	109.554634	-64.765663	26.5879215	113.248894
-4.483669	20.740492	110.065773	-15.558171	20.944538	111.468796	31.143469	-12.449094	110.263229	36.129051	42.704868	108.828888	33.63626	15.127887	109.5460585	-64.752602	26.761189	113.3915335
-4.343608	21.426331	110.052681	-15.567258	21.051363	111.512436	31.044336	-12.396208	110.212097	36.160301	42.738361	108.890388	33.6023185	15.1710765	109.5512425	-64.7368345	26.9316495	113.4736295
-4.188113	22.152306	110.05188	-15.560844	21.156487	111.56266	30.994596	-12.341959	110.091339	36.217319	42.836033	108.978012	33.6059575	15.247037	109.5346755	-64.7276455	27.065937	113.5906445
-3.844696	23.29969	110.052559	-15.511372	21.30303	111.637619	30.962187	-12.229257	109.789467	36.366222	43.038746	109.287369	33.6642045	15.4047445	109.538418	-64.6869485	27.2013155	113.73682
-3.591428	24.147629	110.094627	-15.490948	21.376019	111.693642	30.943096	-12.100102	109.449028	36.487144	43.204937	109.634125	33.71512	15.5524175	109.5415765	-64.697016	27.1996205	113.8457075
-3.29728	25.074791	110.163651	-15.453194	21.5179	111.770248	30.927292	-11.921554	109.086655	36.620285	43.413101	110.061539	33.7737885	15.7457735	109.574097	-64.6801765	27.2900265	113.966399
-2.96319	26.025745	110.320152	-15.414911	21.685905	111.907516	30.93026	-11.697052	108.749031	36.783947	43.644775	110.626129	33.8571035	15.9738615	109.68758	-64.6869255	27.3979485	114.127452
-2.604085	27.090641	110.675743	-15.390255	21.891884	112.153915	30.981615	-11.426819	108.592201	37.009636	43.899208	111.406944	33.9956255	16.2361945	109.9995725	-64.7761355	27.5475735	114.3082575
-2.181485	28.126419	111.192963	-15.376885	22.141294	112.52961	31.106209	-11.120402	108.605209	37.265373	44.217506	112.349594	34.185791	16.548552	110.4774015	-64.939561	27.734036	114.5818185
-1.802804	29.187246	111.90963	-15.402656	22.387188	113.039421	31.264952	-10.821048	108.782021	37.5457	44.563885	113.423943	34.405326	16.8714185	111.102982	-65.210638	27.9029575	114.97586
-1.11874	30.671566	113.06076	-15.449333	22.674053	113.915527	31.494341	-10.335196	109.335236	37.924011	45.036339	115.150597	34.709176	17.3505715	112.2429165	-65.607842	27.9975345	115.5881375
-0.65168	31.643879	113.928185	-15.494147	22.82198	114.529884	31.650152	-10.132318	109.640633	38.151531	45.302982	116.239082	34.9008415	17.585332	112.9398575	-65.8891355	28.058628	116.1199105
-0.180846	32.563137	114.750656	-15.613435	22.97876	115.144371	31.708244	-9.92162	109.940384	38.331749	45.485584	117.245865	35.0199965	17.781982	113.5931245	-66.2468665	28.175538	116.6956175
0.279317	33.403908	115.542496	-15.535972	23.017445	115.651169	31.767092	-9.75969	110.190292	38.514977	45.640884	118.145111	35.1410345	17.940597	114.1677015	-66.2129785	28.094293	117.1346365
0.757607	34.214039	116.261002	-15.610908	23.114439	116.186821	31.822163	-9.609306	110.343155	38.69952	45.746845	118.891251	35.2608415	18.0687695	114.617203	-66.4826575	28.1601085	117.756439
1.245054	34.972214	116.845001	-15.596917	23.149967	116.613663	31.820297	-9.409136	110.371635	38.813923	45.83049	119.478546	35.31711	18.210677	114.9250905	-66.510944	28.089257	118.3022355
1.745173	35.656334	117.408882	-15.566854	23.162872	116.938377	31.844448	-9.254191	110.238922	38.909718	45.912659	119.969955	35.377083	18.329234	115.1044385	-66.510791	27.99651	118.7723155
2.528552	36.510048	118.044449	-15.471273	23.197365	117.269531	31.937208	-9.038977	109.870911	39.058891	46.042816	120.519104	35.4980495	18.5019195	115.1950075	-66.4405955	27.8928105	119.3440545
3.06322	36.995644	118.318176	-15.398314	23.22468	117.405106	32.010139	-8.865978	109.574379	39.133488	46.103497	120.80278	35.5718135	18.6187595	115.1885795	-66.3684415	27.8306005	119.6216325
3.590424	37.382324	118.562447	-15.304506	23.240046	117.546036	32.021454	-8.674189	109.322235	39.225338	46.152946	120.973679	35.623396	18.7393785	115.147957	-66.232408	27.7407135	119.944115
4.153344	37.650784	118.798996	-15.206986	23.332256	117.670166	32.006813	-8.453773	109.161613	39.297882	46.192944	121.136925	35.6523475	18.8695855	115.149269	-66.0663195	27.7949265	120.191063
4.737947	37.865879	119.024208	-15.146257	23.429129	117.864868	31.997316	-8.285896	108.987221	39.367764	46.232548	121.352623	35.68254	18.973326	115.169922	-65.975054	27.884932	120.559814
5.352098	38.009674	119.294189	-15.121465	23.466969	118.076477	31.958097	-8.066744	108.891312	39.441704	46.250896	121.662315	35.6999005	19.092076	115.2768135	-65.9428305	27.841862	120.8761405
5.990549	37.973972	119.661606	-15.153604	23.49943	118.332054	31.934511	-8.016213	108.858788	39.542305	46.217014	122.089745	35.738408	19.1004005	115.4742665	-66.045616	27.8984595	121.1898415
6.951978	37.696743	120.283546	-15.262747	23.576801	118.731133	31.841734	-7.850359	109.241592	39.751686	46.157001	122.975052	35.79671	19.153321	116.108322	-66.322204	28.000281	121.353944
7.577394	37.316025	120.694229	-15.398439	23.60062	118.966759	31.846943	-7.800354	109.619972	39.870651	46.112015	123.682953	35.858797	19.1558305	116.6514625	-66.655675	28.0454095	121.2820555
8.752462	36.751305	120.860138	-15.590885	23.624268	119.116936	31.893614	-7.78969	110.099754	39.895908	46.102848	124.383057	35.894761	19.156579	117.2414055	-67.076531	28.091957	120.9924665
8.958342	36.246704	121.305099	-15.77393	23.615402	119.154587	31.991646	-7.787404	110.655907	39.87674	46.036648	124.999557	35.934193	19.124622	117.827732	-67.482053	28.106182	120.481442
9.781898	35.037701	121.402481	-15.97063	23.6628	119.021477	32.094624	-7.845658	111.297867	40.220699	45.907097	125.283882	36.1576615	19.0307195	118.2908745	-68.0989215	28.2948805	119.7520795
10.345392	34.740673	121.199524	-16.042992	23.700109	118.754105	32.26503	-7.859751	111.855278	40.123703	45.965881	125.484886	36.1943665	19.053065	118.670082	-68.2803505	28.347153	118.838128
11.140244	33.853416	120.811882	-16.0478	23.686071	118.430916	32.519436	-7.907381	112.269783	39.655918	46.164822	125.586914	36.087677	19.1287205	118.9283485	-68.183277	28.2434215	117.9334835
12.304642	32.253544	120.022629	-15.847999	23.57913	117.879868	33.035217	-7.906943	112.763992	39.549393	46.354424	124.984375	36.292305	19.2237405	118.8741835	-67.988303	27.9345195	116.8855525
13.101699	31.190666	119.334885	-15.617211	23.573469	117.428734	33.504738	-7.823274	113.081635	39.456772	46.559341	124.309883	36.480755	19.3680335	118.695759	-67.715177	27.7789045	116.161709
13.961971	29.952293	118.554047	-15.332605	23.559006	116.937576	34.071022	-7.724468	113.432396	39.343052	46.696854	123.422554	36.707037	19.486193	118.427475	-67.372247	27.631819	115.447677
14.773714	28.659803	117.728386	-14.988973	23.476162	116.384972	34.632336	-7.671165	113.797798	39.278214	46.918739	122.339203	36.955275	19.623787	118.0685005	-66.933221	27.328537	114.7014435
15.576694	27.344545	116.88073	-14.626386	23.381126	115.777588	35.170425	-7.62516	114.138283	39.309868	47.030674	121.15493	37.2401465	19.702757	117.6466065	-66.4929185	27.059495	113.9085695
16.455606	25.896225	116.188934	-14.206329	23.246365	115.132164	35.730251	-7.695916	114.443207	39.361843	46.990978	119.991173	37.546047	19.647531	117.21719	-65.958705	26.845199	113.047138
17.270971	24.456629	115.561554	-13.771185	23.065495	114.406708	36.25219	-7.744615	114.948257	39.474331	46.95472	118.904388	37.8632605	19.6050525	116.9263225	-65.4056305	26.5259375	111.8870935
18.512354	22.354109	114.876572	-13.154964	22.610729	113.237968	37.010277	-7.912008	115.600372	39.70726	46.769226	117.666351	38.3587685	19.428609	116.6333615	-64.6686965	25.792849	109.8425745
19.336815	20.848536	114.557373	-12.767341	22.21241	112.562408	37.457085	-8.103951	115.946754	39.849655	46.499332	116.987335	38.65337	19.1976905	116.4670445	-64.188052	25.2271295	108.6577715
20.078297	19.493267	114.333466	-12.357867	21.784786	111.981728	37.868984	-8.30197	116.283798	40.105114	46.267872	116.466248	38.987049	18.982951	116.375023	-63.702783	24.586621	107.588433
20.789909	18.298841	114.334335	-11.962817	21.410568	111.466095	38.296688	-8.473519	116.660355	40.303829	46.01683	116.23436	39.3002585	18.7716555	116.4473575	-63.2258925	24.0494805	106.4848325
21.479139	17.131039	114.410805	-11.607275	21.145136	110.891319	38.713928	-8.559624	117.191956	40.505646	45.814293	116.105057	39.609787	18.6273345	116.6485065	-62.824337	23.6629375	105.1341315
22.100969	16.044899	114.564026	-11.342566	20.968229	110.208687	39.088882	-8.607554	117.795494	40.765137	45.785252	116.111031	39.9270095	18.588849	116.9532625	-62.6121415	23.347609	103.4641115
22.586483	15.113762	114.632866	-10.938005	20.727537	109.242523	39.410034	-8.601299	118.321487	40.958385	45.749416	116.120102	40.1842095	18.5740585	117.2207945	-62.0602195	22.8810155	101.2642515
23.200768	13.889131	114.524033	-10.410209	20.441626	107.95636	39.793674	-8.664412	118.769432	41.218967	45.583424	115.740013	40.5063205	18.459506	117.2547225	-61.3267385	22.423746	98.6579975
23.62014	13.088436	114.156532	-9.960258	20.229507	107.247398	40.169231	-8.763274	118.76825	41.479156	45.520164	115.397057	40.8241935	18.378445	117.0826535	-60.7447095	22.080569	97.4121425
23.830156	12.547377	113.86058	-9.510997	20.085299	106.681335	40.55817	-8.811033	118.617889	41.793861	45.399334	114.873756	41.1760155	18.2941505	116.7458225	-60.1980095	21.8764475	96.6168475
24.058231	11.931305	113.426018	-9.086328	19.992514	106.155159	40.930897	-8.836665	118.295609	42.104939	45.397968	114.395081	41.517918	18.2806515	116.345345	-59.690574	21.7043765	95.964973
24.090322	11.548164	112.860825	-8.744985	20.001429	105.640663	41.207417	-8.779689	117.717186	42.348404	45.429016	114.016327	41.7779105	18.3246635	115.8667565	-59.2678805	21.6781945	95.4145695
24.078995	11.205127	112.124481	-8.462683	20.045115	105.108475	41.442497	-8.639048	116.810036	42.567345	45.571472	113.711906	42.004921	18.466212	115.260971	-58.930287	21.624018	94.955979
23.981524	10.94814	111.159492	-8.224575	20.212723	104.616318	41.660885	-8.369449	115.586624	42.670532	45.821156	113.508377	42.1657085	18.7258535	114.5475005	-58.6148585	21.6995925	94.6851355
23.584433	10.754097	109.650017	-7.890905	20.675699	104.063019	42.097229	-7.684763	113.366142	42.553993	46.369019	113.341248	42.325611	19.342128	113.353695	-58.107421	22.00927	94.772343
23.2008	10.70006	108.656738	-7.684888	21.184896	103.7827	42.40044	-7.003187	111.986336	42.428856	46.918541	113.176819	42.414648	19.957677	112.5815775	-57.784424	22.412115	94.9838225
22.662678	10.793922	107.807671	-7.474975	21.854364	103.500237	42.714344	-6.166889	110.791206	42.327877	47.505905	112.784576	42.5211105	20.669508	111.787891	-57.4710605	23.03922	95.212583
22.061876	10.831933	106.931267	-7.255572	22.547419	103.129593	42.975895	-5.32442	109.801033	42.19986	48.083675	112.270416	42.5878775	21.3796275	111.0357245	-57.0990215	23.7152105	95.2234615
21.370823	10.828058	106.048622	-7.007647	23.197876	102.641388	43.182205	-4.59748	108.972633	42.076313	48.645199	111.539093	42.629259	22.0238595	110.255863	-56.644553	24.3718925	95.026913
20.638399	10.721493	105.106201	-6.761897	23.730703	102.017715	43.390137	-3.963938	108.193062	41.909752	49.109364	110.793617	42.6499445	22.572713	109.4933395	-56.1737385	24.888693	94.5420905
19.770292	10.63113	104.156685	-6.492518	24.124838	101.30143	43.602711	-3.401301	107.37339	41.777657	49.466	110.036865	42.690184	23.0323495	108.7051275	-55.67522	25.2173265	93.8977325
18.391333	10.249125	102.49968	-6.121356	24.582218	99.939331	43.828403	-2.846271	106.230637	41.651443	50.023441	108.671257	42.739923	23.588585	107.450947	-54.982635	25.575851	92.427715
17.39385	9.988136	101.278412	-5.85766	24.9	98.822777	43.989243	-2.47993	105.226181	41.461235	50.412006	107.365273	42.725239	23.966038	106.295727	-54.440559	25.833962	91.349827
16.294107	9.719727	99.774948	-5.596216	25.24721	97.506538	44.175022	-2.163816	103.989365	41.316868	50.819511	105.448402	42.745945	24.3278475	104.7188835	-53.938377	26.1665725	90.2941925
15.176867	9.343184	97.96431	-5.285638	25.587145	95.995049	44.36488	-1.854606	102.375504	41.34037	51.11795	102.874115	42.852625	24.631672	102.6248095	-53.423901	26.542618	89.3652885
14.001372	9.047345	96.093163	-4.961306	25.881067	94.390396	44.526691	-1.619164	100.407959	41.429482	51.325882	99.930084	42.9780865	24.853359	100.1690215	-52.9006985	26.908775	88.6117705
12.738614	8.658514	94.080894	-4.629511	26.156679	92.818352	44.623169	-1.499269	98.165115	41.590977	51.4067	96.779327	43.107073	24.9537155	97.472221	-52.366095	27.3596425	88.164483
11.413198	8.23982	92.141426	-4.326365	26.418087	91.393806	44.607403	-1.408608	95.691994	41.908512	51.404064	93.57666	43.2579575	24.997728	94.634327	-51.9106875	27.838446	88.153285
9.301654	7.663703	89.88134	-4.010024	26.813736	89.788895	44.316025	-1.376406	91.965096	42.289295	51.323555	89.420364	43.30266	24.9735745	90.69273	-51.322708	28.6538975	88.88506
7.836354	7.252897	88.976318	-3.966642	27.142078	89.182045	43.952118	-1.463538	90.01931	42.360558	51.233734	87.124756	43.156338	24.885098	88.572033	-51.089622	29.399058	89.792057
6.323749	6.909441	88.516571	-4.063505	27.401001	88.71431	43.503784	-1.596654	88.546646	42.31543	51.04578	85.120735	42.909607	24.724563	86.8336905	-51.036617	30.077439	90.5949295
4.892798	6.546997	88.245926	-4.30097	27.615049	88.204697	43.028278	-1.774395	87.612579	42.144142	50.814335	83.489052	42.58621	24.51997	85.5508155	-51.18815	30.710128	90.8585785
3.499972	6.168787	87.897118	-4.613373	27.693192	87.485878	42.68375	-1.99809	87.183578	42.001907	50.561195	82.118675	42.3428285	24.2815525	84.6511265	-51.5695745	31.1048315	90.3206295
2.17632	5.80287	87.227615	-4.886485	27.637556	86.489708	42.435539	-2.150636	86.892281	41.621731	50.414055	81.370323	42.028635	24.1317095	84.131302	-51.801605	31.1434025	88.848114
0.931056	5.45897	86.22187	-5.091748	27.473787	85.280312	42.301289	-2.234199	86.68071	41.740513	50.200916	80.813095	42.020901	23.9833585	83.7469025	-52.204397	30.9642155	86.8137215
-0.742059	4.94774	84.371727	-5.16504	27.067467	83.532455	42.367577	-2.386897	86.189255	41.902431	50.145428	81.107796	42.135004	23.8792655	83.6485255	-52.465084	30.2556685	83.4163845
-1.783011	4.614645	83.164955	-5.046642	26.803303	82.604301	42.519398	-2.411904	85.988014	42.021683	50.143059	81.750885	42.2705405	23.8655775	83.8694495	-52.3638245	29.7410285	81.3391525
-2.773778	4.404913	82.330658	-4.802799	26.612169	82.0121	42.791523	-2.453674	86.033089	42.241257	50.171257	82.560341	42.51639	23.8587915	84.296715	-52.121988	29.3655465	79.727485
-3.754792	4.177112	81.661674	-4.475034	26.460003	81.605186	43.183849	-2.540945	86.291756	42.54726	50.18853	83.371071	42.8655545	23.8237925	84.8314135	-51.8156225	29.0962135	78.3789585
-4.821291	3.955775	81.059036	-4.040783	26.391155	81.299637	43.532146	-2.65268	86.601768	42.933128	50.075054	84.061996	43.232637	23.711187	85.331882	-51.314203	29.071123	77.267392
-5.916117	3.820087	80.705681	-3.588654	26.330677	81.173553	43.781189	-2.835177	86.869713	43.397789	49.852352	84.539948	43.589489	23.5085875	85.7048305	-50.766797	29.1527665	76.6422755
-7.087636	3.59221	80.636635	-3.158705	26.268396	81.237419	43.958836	-3.127844	87.131645	43.825966	49.539955	84.802925	43.892401	23.2060555	85.967285	-50.209811	29.3307365	76.507553
-9.150109	3.304792	80.912308	-2.731399	26.102184	81.604721	43.919964	-3.818511	87.683578	44.486759	48.766041	84.988007	44.2033615	22.473765	86.3357925	-49.6661595	29.730603	76.8736495
-10.662827	3.127772	81.415382	-2.601314	25.868401	82.053902	43.633415	-4.453481	87.970963	44.841438	48.018047	85.06192	44.2374265	21.782283	86.5164415	-49.4400545	29.954519	77.5913625
-12.314015	2.914285	82.166222	-2.617906	25.54273	82.709061	43.264996	-5.267082	88.268326	44.834431	47.233097	85.31662	44.0497135	20.9830075	86.792473	-49.2855255	30.1024525	78.625649
-14.08757	2.760358	83.22863	-2.710955	25.170105	83.564163	42.752022	-6.148998	88.657799	45.269722	46.217178	85.251358	44.010872	20.03409	86.9545785	-49.432782	30.30612	80.1737475
-15.88131	2.568771	84.506248	-2.885349	24.690149	84.533691	42.151756	-7.07595	89.062088	45.375816	45.204597	85.349777	43.763786	19.0643235	87.2059325	-49.534484	30.3159745	81.8614495
-17.754404	2.414767	86.047325	-3.135119	24.1723	85.662964	41.490097	-8.029088	89.532791	45.339222	44.15205	85.444603	43.4146595	18.061481	87.488697	-49.6848975	30.283119	83.837231
-19.641117	2.264079	87.685005	-3.424679	23.629526	86.855057	40.814766	-9.001971	90.098862	45.219032	43.143341	85.556717	43.016899	17.070685	87.8277895	-49.866257	30.188367	85.8823245
-22.371372	2.150344	90.156235	-3.983695	22.721001	88.557838	39.797897	-10.388643	91.025047	44.893772	41.628437	85.757088	42.3458345	15.619897	88.3910675	-50.3132245	29.822105	88.7246085
-24.204168	2.103446	91.642403	-4.405312	22.084543	89.565186	39.121529	-11.249532	91.624107	44.608353	40.659626	85.890907	41.864941	14.705047	88.757507	-50.675565	29.464039	90.372865
-26.03311	2.123371	92.980179	-4.823325	21.47068	90.475029	38.51746	-11.990627	92.160759	44.191231	39.823009	86.068657	41.3543455	13.916191	89.114708	-51.0009955	29.025169	91.83535
-27.763939	2.178056	94.267601	-5.225598	20.89485	91.299126	37.975788	-12.685466	92.708221	43.783394	39.073456	86.171059	40.879591	13.193995	89.43964	-51.330787	28.595705	93.158612
-29.310448	2.111644	95.338181	-5.631758	20.374577	92.061874	37.487408	-13.234032	93.166473	43.304752	38.49522	86.272614	40.39608	12.630594	89.7195435	-51.659596	28.11856	94.4042045
-31.062641	2.654947	96.451996	-6.038054	19.911203	92.727264	37.047497	-13.642793	93.514374	42.724598	38.051418	86.344467	39.8860475	12.2043125	89.9294205	-51.9621555	27.6180935	95.5251075
-32.571152	3.007115	97.353394	-6.476256	19.510599	93.29409	36.643108	-13.918715	93.768005	42.088943	37.749706	86.357887	39.3660255	11.9154955	90.062946	-52.3185375	27.1057025	96.525234
-34.753204	3.719954	98.305473	-7.204304	18.982647	93.893333	36.063774	-14.185762	93.848297	41.176075	37.338638	86.072334	38.6199245	11.576438	89.9603155	-53.0285325	26.388856	97.8263505
-36.147472	4.339088	98.744621	-7.75093	18.65731	94.144356	35.616978	-14.305356	93.690422	40.307243	37.261932	85.949524	37.9621105	11.478288	89.819973	-53.4639705	25.836332	98.468739
-37.531414	4.979159	99.068596	-8.333529	18.396082	94.346329	35.137573	-14.38991	93.403084	39.75251	37.132408	85.717651	37.4450415	11.371249	89.5603675	-54.1120995	25.420915	99.1322905
-38.761757	5.768304	99.280853	-8.928812	18.17157	94.51767	34.635059	-14.404	92.96627	39.124329	37.168827	85.597221	36.879694	11.3824135	89.2817455	-54.737318	24.9607265	99.7535945
-39.864548	6.685568	99.559982	-9.509818	18.052834	94.702995	34.115742	-14.289667	92.476662	38.528835	37.293701	85.545952	36.3222885	11.502017	89.011307	-55.3419245	24.603651	100.394683
-40.978031	7.703678	99.798515	-10.088911	18.057293	94.915733	33.613167	-14.080799	92.018524	37.858166	37.584415	85.595467	35.7356665	11.751808	88.8069955	-55.9134885	24.362778	101.0244705
-41.938412	8.872663	100.115967	-10.660975	18.21629	95.198944	33.109974	-13.798089	91.621407	37.212734	37.962921	85.696388	35.161354	12.082416	88.6588975	-56.483304	24.350164	101.7389905
-43.007626	10.862869	100.777328	-11.223557	18.539518	95.671234	32.527843	-13.234761	91.018013	36.464035	38.60342	86.030861	34.495939	12.6843295	88.524437	-56.943053	24.3947065	102.818031
-43.603004	12.219587	101.169464	-11.371584	18.750153	96.003601	32.343666	-12.839281	90.53183	36.219162	39.092022	86.392479	34.281414	13.1263705	88.4621545	-57.024582	24.3739355	103.5450475
-43.998726	13.655674	101.437523	-11.376216	18.983805	96.267349	32.345409	-12.44177	90.102135	36.240894	39.613491	86.761826	34.2931515	13.5858605	88.4319805	-57.0455835	24.3817495	104.1027175
-44.217045	15.145154	101.600586	-11.316816	19.268917	96.413315	32.446671	-12.020185	89.755234	36.235611	40.122517	87.269638	34.341141	14.051166	88.512436	-56.974773	24.486668	104.314194
-44.451233	16.635223	101.467751	-11.281119	19.515751	96.452042	32.576439	-11.594312	89.513237	36.354774	40.62006	87.787399	34.4656065	14.512874	88.650318	-57.0278445	24.518628	104.253766
-44.118515	18.185047	101.04599	-11.344932	19.790121	96.442734	32.688557	-11.255282	89.409317	36.461304	41.057716	88.394852	34.5749305	14.901217	88.9020845	-57.2647945	24.679025	103.9833835
-44.573383	19.790743	100.890686	-11.466202	20.032333	96.404198	32.708237	-10.930319	89.460068	36.578579	41.436974	88.952988	34.643408	15.2533275	89.206528	-57.575812	24.8113385	103.601868
-44.424179	22.108974	100.439705	-11.739798	20.337421	96.432808	32.610367	-10.605364	89.649811	36.627151	41.805214	89.792168	34.618759	15.599925	89.7209895	-58.098355	25.074917	103.1446265
-44.327885	23.699533	100.2883	-11.951956	20.494602	96.514435	32.54015	-10.431986	89.834717	36.704277	42.050533	90.284843	34.6222135	15.8092735	90.05978	-58.5261255	25.1799305	102.96909
-43.978245	25.234818	100.224396	-12.106087	20.587263	96.656349	32.50668	-10.293804	90.053123	36.686775	42.247814	90.748329	34.5967275	15.977005	90.400726	-58.8089015	25.197521	102.911972
-43.560776	26.781576	100.159851	-12.208317	20.625282	96.796677	32.544605	-10.201063	90.276161	36.671421	42.390659	91.167915	34.608013	16.094798	90.722038	-59.024647	25.155766	102.871316
-43.107468	28.355736	100.138077	-12.250496	20.665525	96.910751	32.642971	-10.120576	90.530556	36.777855	42.527458	91.507416	34.710413	16.203441	91.018986	-59.211405	25.127609	102.802516
-42.47842	29.874044	100.133278	-12.269402	20.670376	97.053963	32.767269	-10.052545	90.804848	36.809464	42.612007	91.912735	34.7883665	16.279731	91.3587915	-59.3271705	25.061021	102.7491345
-41.840488	31.456629	100.108719	-12.282332	20.677246	97.219948	32.862587	-10.008572	91.10173	36.821747	42.747387	92.312065	34.842167	16.3694075	91.7068975	-59.406831	24.9850845	102.7329985
-40.675869	33.80238	100.220177	-12.383003	20.669598	97.584068	32.985954	-9.895636	91.719566	36.897129	42.940491	93.292709	34.9415415	16.5224275	92.5061375	-59.7075475	24.8167685	102.6619985
-39.874218	35.384869	100.38868	-12.475315	20.714857	97.974716	33.110531	-9.841903	92.296135	36.839439	42.987946	94.327339	34.974985	16.5730215	93.311737	-59.925615	24.8566925	102.637695
-38.92923	36.952244	100.738892	-12.605498	20.757301	98.521545	33.294559	-9.781325	93.026115	36.892406	42.63377	95.717567	35.0934825	16.4262225	94.371841	-60.3044785	25.0883795	102.671249
-38.000034	38.515938	101.164375	-12.729237	20.859518	99.11734	33.512779	-9.622981	93.853241	37.031994	43.398216	97.17186	35.2723865	16.8876175	95.5125505	-60.7308605	24.8314185	102.7221295
-36.911469	40.095142	101.684151	-12.82991	21.018106	99.764275	33.740536	-9.361359	94.787895	37.200291	43.717186	98.859291	35.4704135	17.1779135	96.823593	-61.1302335	24.8582985	102.704957
-35.869312	41.665627	102.40815	-12.874087	21.285948	100.496384	34.065132	-9.057	95.710556	37.360115	44.145348	100.680161	35.7126235	17.544174	98.1953585	-61.4607975	25.027722	102.7974095
-34.789349	43.238316	103.227127	-12.871395	21.615959	101.272049	34.386738	-8.671391	96.616051	37.531845	44.649467	102.428947	35.9592915	17.989038	99.522499	-61.7020815	25.24288	103.021599
-33.103054	45.433514	104.59156	-12.879154	22.174347	102.354645	34.885914	-7.976968	97.792091	38.143723	45.286903	104.508018	36.5148185	18.6549675	101.1500545	-62.2731265	25.6937265	103.5592355
-31.970846	46.849632	105.468536	-12.860282	22.558685	102.996407	35.195484	-7.448478	98.404922	38.20948	45.817307	105.845001	36.702482	19.1844145	102.1249615	-62.423046	25.9329555	103.8678525
-30.804836	48.148663	106.332443	-12.823497	22.949865	103.572098	35.4543	-6.953286	98.941299	38.276505	46.282806	106.973518	36.8654025	19.66476	102.9574085	-62.5123965	26.23497	104.1867875
-29.639111	49.414474	107.102478	-12.780712	23.316742	104.097328	35.721138	-6.540403	99.473938	38.386189	46.766312	107.983994	37.0536635	20.1129545	103.728966	-62.6150875	26.5205295	104.46569
-28.476807	50.599663	107.839287	-12.730982	23.629375	104.644218	35.957211	-6.144852	100.024948	38.501652	47.133472	109.008324	37.2294315	20.49431	104.516636	-62.6913955	26.76444	104.7718
-27.330551	51.633896	108.604607	-12.701273	23.932024	105.191994	36.163513	-5.782168	100.56311	38.634041	47.428875	109.99514	37.398777	20.8233535	105.279125	-62.801323	27.0406945	105.104863
-26.175219	52.609337	109.289551	-12.737235	24.186729	105.729362	36.322266	-5.617633	101.233612	38.728939	47.74905	110.973251	37.5256025	21.0657085	106.1034315	-63.0000725	27.3077495	105.3552925
-24.538742	53.905098	110.427536	-12.86322	24.510241	106.604042	36.46994	-5.345604	102.244164	38.814419	47.928192	112.324463	37.6421795	21.291294	107.2843135	-63.3686195	27.729188	105.9237705
-23.517141	54.589642	111.113045	-12.977757	24.681795	107.146561	36.48233	-5.290915	102.914825	38.870506	48.06208	113.198936	37.676418	21.3855825	108.0568805	-63.631932	27.9780075	106.2362415
-22.50956	55.236286	111.752716	-13.089834	24.841011	107.67115	36.496517	-5.249487	103.624748	38.858372	48.175274	113.943222	37.6774445	21.4628935	108.783985	-63.8571125	28.2191285	106.558315
-21.527056	55.785568	112.324486	-13.19755	24.96471	108.156143	36.508896	-5.236423	104.321709	38.818356	48.236576	114.657341	37.663626	21.5000765	109.489525	-64.058726	28.4293435	106.822761
-20.784409	56.334156	112.921814	-13.343035	25.068462	108.583878	36.520863	-5.258655	104.959282	38.358681	48.46582	115.532974	37.439772	21.6035825	110.246128	-64.125842	28.5333415	106.921628
-19.861416	56.604034	113.328888	-13.484146	25.124096	108.966957	36.508797	-5.27436	105.535042	38.310986	48.558205	116.101265	37.4098915	21.6419225	110.8181535	-64.3781835	28.6062695	107.1157605
-19.069342	56.923252	113.688698	-13.677624	25.174215	109.260689	36.473621	-5.331723	106.07122	38.655663	48.451206	116.453346	37.564642	21.5597415	111.262283	-64.91989	28.7886885	107.259095
-17.885963	57.120178	114.167259	-14.008446	25.172251	109.609665	36.354557	-5.433567	106.708183	38.527031	48.450508	117.206894	37.440794	21.5084705	111.9575385	-65.457686	28.8360315	107.2617915
-17.189102	57.142406	114.415146	-14.236042	25.162312	109.804787	36.208504	-5.444628	107.062553	38.395218	48.452198	117.629669	37.301861	21.503785	112.346111	-65.773945	28.820839	107.263463
-16.52598	57.031979	114.604927	-14.465729	25.216663	109.999489	36.067837	-5.509794	107.409286	38.252525	48.404007	117.971489	37.160181	21.4471065	112.6903875	-66.091639	28.9862195	107.3085905
-15.844867	56.909115	114.825035	-14.667162	25.259796	110.201172	35.870468	-5.59081	107.692787	38.16375	48.391541	118.32206	37.017109	21.4003655	113.0074235	-66.351433	29.1192265	107.3949205
-15.269144	56.683792	115.060249	-14.869027	25.289818	110.434723	35.651623	-5.659557	107.928886	38.123703	48.39502	118.590286	36.887663	21.3677315	113.259586	-66.625717	29.2119045	107.60986
-14.677813	56.336983	115.236427	-15.007514	25.333086	110.710228	35.46431	-5.765146	108.162201	38.075806	48.381001	118.814491	36.770058	21.3079275	113.488346	-66.785086	29.3582445	107.93211
-14.131111	55.975426	115.436913	-15.113711	25.386534	111.023582	35.332283	-5.81872	108.424843	38.031902	48.372452	118.966965	36.6820925	21.276866	113.695904	-66.9095145	29.496202	108.35126
-13.363605	55.305569	115.612518	-15.2378	25.482134	111.500488	35.170673	-5.877894	108.905518	37.923752	48.360847	119.120491	36.5472125	21.2414765	114.0130045	-67.0228125	29.7227915	108.9879715
-12.823839	54.737888	115.671364	-15.328129	25.566874	111.79248	35.058575	-5.949977	109.29525	37.829632	48.343399	119.215607	36.4441035	21.196711	114.2554285	-67.1003615	29.937037	109.3295315
-12.363922	54.078529	115.667915	-15.448252	25.649008	112.064278	34.929596	-5.949404	109.676567	37.681046	48.392399	119.18985	36.305321	21.2214975	114.4332085	-67.201825	30.0765185	109.6953475
-11.932925	53.397541	115.517426	-15.618965	25.746855	112.284889	34.728058	-5.887463	110.047363	37.394588	48.432686	118.96653	36.061323	21.2726115	114.5069465	-67.299253	30.2210985	110.0628315
-11.556716	52.691692	115.200356	-15.837534	25.88361	112.360359	34.453568	-5.788715	110.304085	36.516224	48.585747	118.576637	35.484896	21.398516	114.440361	-67.159964	30.368704	110.280357
-11.180438	51.943039	114.571472	-16.099371	25.987116	112.260963	34.047226	-5.632452	110.306656	36.373035	48.483173	117.492798	35.2101305	21.4253605	113.899727	-67.4088725	30.5488715	110.622199
-10.757716	51.03035	113.761505	-16.425346	26.061722	111.956696	33.565529	-5.499492	110.021484	35.818222	48.44244	116.431702	34.6918755	21.471474	113.226593	-67.5425675	30.65197	110.686799
-10.244612	49.669346	112.438896	-16.956326	25.916496	111.335793	32.747295	-5.520948	109.328888	35.069675	48.328865	114.539848	33.908485	21.4039585	111.934368	-67.821137	30.4290335	110.737218
-9.911304	48.711811	111.533806	-17.24123	25.799429	110.838638	32.229614	-5.609262	108.762238	34.611748	48.112297	113.215721	33.420681	21.2515175	110.9889795	-67.903141	30.3473405	110.6882965
-9.533806	47.751694	110.623917	-17.538223	25.626261	110.303535	31.717045	-5.714808	108.163086	34.209579	47.950134	111.896751	32.963312	21.117663	110.0299185	-68.039758	30.134859	110.5771515
-9.124331	46.709736	109.736763	-17.808418	25.454473	109.73407	31.222942	-5.833485	107.535156	33.79129	47.78455	110.676537	32.507116	20.9755325	109.1058465	-68.123952	29.9334135	110.3622935
-8.693424	45.74876	108.885231	-18.078194	25.270992	109.18428	30.824427	-5.988141	106.91861	33.368935	47.602695	109.607849	32.096681	20.807277	108.2632295	-68.253069	29.734707	110.1053305
-8.261066	44.774105	108.113312	-18.324297	25.127119	108.653221	30.441936	-6.095704	106.496452	33.039356	47.448788	108.702744	31.740646	20.676542	107.599598	-68.38924	29.577696	109.706844
-7.724984	43.843063	107.489738	-18.590498	24.988264	108.151756	30.128756	-6.211209	106.186615	32.726555	47.293221	108.051193	31.4276555	20.541006	107.118904	-68.6086515	29.435522	109.184608
-6.864073	42.455791	106.818069	-18.848007	24.814636	107.532593	29.844374	-6.391732	105.892143	32.470322	47.176243	107.612595	31.157348	20.3922555	106.752369	-68.853362	29.2370165	108.312817
-6.187886	41.62719	106.572258	-18.918505	24.675795	107.194756	29.762108	-6.409445	105.855942	32.40028	47.151348	107.566895	31.081194	20.3709515	106.7114185	-68.918204	28.9806385	107.6780935
-5.506182	40.811485	106.363678	-18.913866	24.55213	106.872261	29.823034	-6.44233	105.735374	32.423443	47.188751	107.67038	31.1232385	20.3732105	106.702877	-68.9509705	28.7310495	107.041645
-4.709612	40.019833	106.212387	-18.816479	24.461716	106.538048	30.014542	-6.450991	105.479729	32.525265	47.267323	107.825455	31.2699035	20.408166	106.652592	-68.9028615	28.515266	106.423504
-3.917692	39.258545	106.071182	-18.658546	24.418009	106.187645	30.187971	-6.318654	105.199516	32.637569	47.37249	107.952751	31.41277	20.526918	106.5761335	-68.729862	28.3091	105.7991565
-3.081824	38.555981	105.852211	-18.472151	24.446781	105.827263	30.398766	-6.15831	104.787239	32.740189	47.535156	107.972374	31.5694775	20.688423	106.3798065	-68.5137795	28.205139	105.2747195
-2.251594	37.910175	105.558136	-18.27545	24.560087	105.409752	30.618975	-5.935969	104.309593	32.80389	47.741386	107.906189	31.7114325	20.9027085	106.107891	-68.2623325	28.2174655	104.711613
-0.888914	36.89677	104.958008	-17.990572	24.807465	104.621758	30.949625	-5.565145	103.584656	32.93087	48.116989	107.665276	31.9402475	21.275922	105.624966	-67.9213915	28.339008	103.61855
0.003746	36.234303	104.401001	-17.826458	24.959454	103.946815	31.130474	-5.305475	103.072525	33.019848	48.378731	107.391182	32.075161	21.536628	105.2318535	-67.728077	28.38228	102.6617765
0.911864	35.595222	103.804848	-17.66643	25.144806	103.242531	31.292662	-5.019297	102.5112	33.032078	48.569714	107.045044	32.16237	21.7752085	104.778122	-67.49523	28.5144035	101.70694
1.822438	34.941505	103.180679	-17.495371	25.335518	102.526962	31.454193	-4.781267	102.089622	33.080128	48.734623	106.657181	32.2671605	21.976678	104.3734015	-67.2579025	28.694358	100.6805225
2.751276	34.214603	102.587418	-17.32946	25.523121	101.842949	31.628862	-4.59934	101.882744	33.160393	48.90184	106.228432	32.3946275	22.15125	104.055588	-67.0535475	28.894992	99.63031
3.659912	33.514297	102.06678	-17.108002	25.661396	101.257072	31.843849	-4.450078	101.83313	32.838161	49.185085	106.000984	32.341005	22.3675035	103.917057	-66.557009	28.9552885	98.597087
4.587474	32.796047	101.695885	-16.871881	25.715918	100.787415	32.099342	-4.393151	101.870087	33.378536	49.09655	105.455254	32.738939	22.3516995	103.6626705	-66.482701	29.0801365	97.9121595
5.956211	31.663101	101.360703	-16.507946	25.732521	100.255882	32.459576	-4.43727	102.227364	33.265244	49.289505	105.433609	32.86241	22.4261175	103.8304865	-65.878302	29.0389245	96.6812775
6.786898	30.902716	101.297119	-16.323612	25.738287	99.950333	32.716293	-4.445594	102.670624	33.468201	49.361046	105.549049	33.092247	22.457726	104.1098365	-65.739471	29.018848	95.7908295
7.591473	30.20336	101.375221	-16.170563	25.790468	99.691902	32.985752	-4.374824	103.210342	33.601944	49.470375	105.831085	33.293848	22.5477755	104.5207135	-65.634974	29.0331605	94.8630905
8.323259	29.551453	101.587585	-16.039553	25.89303	99.524498	33.303688	-4.177042	103.808212	33.690208	49.751644	106.223511	33.496948	22.787301	105.0158615	-65.576054	28.998759	94.0331345
9.028695	28.98052	101.822533	-15.873339	26.06579	99.432327	33.709538	-3.849621	104.356125	33.716999	50.094612	106.613068	33.7132685	23.1224955	105.4845965	-65.4599465	29.0090845	93.3800575
9.678162	28.424057	102.107918	-15.69451	26.336597	99.379639	34.1446	-3.463644	104.828957	33.746445	50.547035	106.953796	33.9455225	23.5416955	105.8913765	-65.3345425	29.1314985	92.8679015
10.294084	27.936518	102.287186	-15.50325	26.629839	99.328331	34.528149	-3.030392	105.182144	33.801414	51.015656	107.152	34.1647815	23.992632	106.167072	-65.1712815	29.267046	92.48959
11.134396	27.262342	102.315399	-15.168203	27.162712	99.275238	34.979713	-2.327979	105.252373	34.396442	51.539833	106.847191	34.6880775	24.605927	106.049782	-65.0244835	29.719497	92.500694
11.664142	26.848284	102.195549	-14.869076	27.609657	99.299988	35.289165	-1.85568	105.058372	34.074936	52.140884	106.693253	34.6820505	25.142602	105.8758125	-64.4202025	30.076712	92.7241635
12.144721	26.427347	102.009621	-14.539598	28.048998	99.379379	35.628326	-1.354198	104.724548	34.597404	52.485828	106.030777	35.112865	25.565815	105.3776625	-64.192061	30.532181	93.3810955
12.612354	26.039288	101.769958	-14.184134	28.4482	99.462448	35.990166	-0.806632	104.210922	34.7136	52.964931	105.604698	35.351883	26.0791495	104.90781	-63.720151	30.8172505	94.017086
13.036495	25.665537	101.550529	-13.837004	28.810879	99.521706	36.368965	-0.31543	103.651604	34.826191	53.41431	105.332268	35.597578	26.54944	104.491936	-63.271586	31.072318	94.551476
13.409945	25.284	101.321861	-13.474486	29.106771	99.518234	36.764347	0.114626	103.143517	34.930725	53.945362	105.280579	35.847536	27.029994	104.212048	-62.796508	31.183548	94.82442
13.801907	24.924175	101.145065	-13.155587	29.342873	99.461349	37.168743	0.510382	102.759079	34.995522	54.429115	105.403122	36.0821325	27.4697485	104.0811005	-62.3933065	31.2159975	94.8415975
14.292651	24.186626	100.982918	-12.715062	29.653692	99.302223	37.774975	1.01668	102.430473	35.190178	54.929661	105.734123	36.4825765	27.9731705	104.082298	-61.9127005	31.3342135	94.522148
14.564087	23.675859	100.849548	-12.485261	29.806732	99.071815	38.097282	1.27814	102.323578	35.351185	55.246281	106.073471	36.7242335	28.2622105	104.1985245	-61.6947555	31.3512535	93.9451055
14.827785	23.138285	100.686516	-12.278984	29.91786	98.709717	38.394436	1.50515	102.251984	35.477978	55.422485	106.388054	36.936207	28.4638175	104.320019	-61.494175	31.3719025	93.099415
15.006755	22.50811	100.41951	-12.076943	29.993099	98.206451	38.693272	1.615672	102.254761	35.588715	55.587639	106.587814	37.1409935	28.6016555	104.4212875	-61.2948795	31.3845425	91.9916145
15.155332	21.867462	100.10939	-11.858843	30.065054	97.639687	38.966038	1.721795	102.320969	35.667515	55.699337	106.511032	37.3167765	28.710566	104.4160005	-61.0344625	31.419542	90.8633735
15.265647	21.132181	99.789581	-11.622247	30.088654	97.091759	39.23801	1.783428	102.396095	35.75042	55.69973	106.067276	37.494215	28.741579	104.2316855	-60.738709	31.435729	89.9518325
15.308505	20.305344	99.431198	-11.321885	30.002815	96.627563	39.519043	1.73344	102.388367	35.876434	55.641705	105.442192	37.6977385	28.6875725	103.9152795	-60.3415085	31.3180575	89.3398465
15.297066	18.937405	98.822792	-10.790501	29.727835	96.019218	39.907021	1.440831	102.289261	36.246109	55.300491	104.223145	38.076565	28.370661	103.256203	-59.657567	31.085009	88.782233
15.196151	17.907297	98.51059	-10.445245	29.428959	95.738678	40.115871	1.137237	102.220749	36.603027	54.947948	103.36422	38.359449	28.0425925	102.7924845	-59.249939	30.8153255	88.6848715
14.977571	16.874794	98.23732	-10.081504	29.091921	95.564529	40.307133	0.790807	102.157928	36.978008	54.572689	102.572395	38.6425705	27.681748	102.3651615	-58.8055785	30.502094	88.7638965
14.710013	15.798576	98.110107	-9.764229	28.750954	95.4702	40.509319	0.428407	102.125595	37.35321	54.158134	101.91201	38.9312645	27.2932705	102.0188025	-58.4597225	30.2086375	88.9215975
14.320262	14.701477	97.988495	-9.486977	28.432327	95.394051	40.677132	0.086877	102.192894	37.766361	53.785713	101.391014	39.2217465	26.936295	101.791954	-58.1957005	29.928359	88.996148
13.938011	13.638719	97.90831	-9.200103	28.160387	95.309593	40.863693	-0.230861	102.268112	38.093689	53.498745	100.94445	39.478691	26.633942	101.606281	-57.878897	29.686832	89.012905
13.451656	12.564561	97.830025	-8.903396	27.938137	95.157005	41.119659	-0.440094	102.386322	37.860374	53.390034	100.628891	39.4900165	26.47497	101.5076065	-57.2968085	29.401304	88.8064035
12.597775	11.069651	97.674667	-8.511212	27.663576	94.789856	41.510738	-0.660374	102.627586	38.106483	53.096413	99.858025	39.8086105	26.2180195	101.2428055	-56.8310345	29.1091325	88.3369065
12.009677	10.075839	97.45433	-8.274312	27.486107	94.518997	41.770947	-0.874205	102.665176	38.249256	52.943081	99.410904	40.0101015	26.034438	101.03804	-56.5587255	28.937776	87.999954
11.340157	9.110648	97.149864	-8.024769	27.339748	94.221298	42.002415	-1.166959	102.708305	38.383297	52.814579	99.046005	40.192856	25.82381	100.877155	-56.242394	28.855686	87.565441
10.609193	8.234703	96.859673	-7.791246	27.19434	93.93779	42.190247	-1.358871	102.623245	38.587696	52.731495	98.719772	40.3889715	25.686312	100.6715085	-55.9714635	28.702368	87.2040715
9.798096	7.368815	96.541122	-7.55292	27.103407	93.748718	42.374496	-1.483618	102.438393	38.824509	52.671051	98.439217	40.5995025	25.5937165	100.438805	-55.7053425	28.6130975	87.058631
8.953694	6.518392	96.341011	-7.306374	27.046438	93.689346	42.54443	-1.516276	102.228546	39.035206	52.620815	98.163483	40.789818	25.5522695	100.1960145	-55.402566	28.5406065	87.1826775
7.990588	5.801889	96.330101	-7.0679	27.04154	93.772217	42.655083	-1.508666	102.05175	39.304138	52.577187	97.736671	40.9796105	25.5342605	99.8942105	-55.1154105	28.5488195	87.6502235
6.44245	4.663095	96.618362	-6.736846	27.008074	94.077606	42.817955	-1.603531	101.883987	39.717186	52.351944	96.739082	41.2675705	25.3742065	99.3115345	-54.7412625	28.6419415	88.8436775
5.297909	3.921468	96.910812	-6.555455	26.864254	94.304314	42.854939	-1.826662	101.841972	39.964077	51.991428	95.89592	41.409508	25.082383	98.868946	-54.520418	28.646125	89.739682
4.086523	3.258197	97.232727	-6.414536	26.563717	94.499954	42.83062	-2.206663	101.733376	40.209202	51.485752	95.030121	41.519911	24.6395445	98.3817485	-54.348983	28.4878895	90.6181595
2.882869	2.574773	97.428642	-6.293873	26.123104	94.638573	42.751556	-2.730659	101.483749	40.410675	50.849022	94.309433	41.5811155	24.0591815	97.896591	-54.1688615	28.1870265	91.380555
1.620819	1.900242	97.433762	-6.208819	25.560221	94.695313	42.651768	-3.389997	101.171852	40.590717	50.161655	93.746437	41.6212425	23.385829	97.4591445	-54.0388805	27.734613	91.9314815
0.339546	1.306054	97.411079	-6.171597	24.925579	94.704399	42.509121	-4.028671	100.927582	40.73135	49.477825	93.384247	41.6202355	22.724577	97.1559145	-53.9634295	27.126581	92.2528835
-0.941809	0.809027	97.362328	-6.155059	24.298868	94.746796	42.375408	-4.636819	100.725235	40.810608	48.84322	93.232246	41.593008	22.1032005	96.9787405	-53.903126	26.4945355	92.5148515
-2.885951	0.159	97.340164	-6.1719	23.50201	94.88385	42.214195	-5.369062	100.629173	40.866665	48.098412	93.28405	41.54043	21.364675	96.9566115	-53.88423	25.639345	92.8110885
-4.211547	-0.04897	97.443161	-6.222139	23.11936	95.007721	42.179073	-5.683789	100.698921	40.837727	47.858765	93.337318	41.5084	21.087488	97.0181195	-53.952678	25.151232	92.9973225
-5.559207	-0.168025	97.493706	-6.313951	22.888597	95.128532	42.161648	-5.855683	100.819183	40.730671	47.777279	93.414902	41.4461595	20.960798	97.1170425	-54.0740615	24.816396	93.1400215
-6.891465	-0.238896	97.43232	-6.461218	22.712717	95.186806	42.127346	-5.920363	100.92807	40.557888	47.750275	93.583504	41.342617	20.914956	97.255787	-54.265053	24.510478	93.117825
-8.285151	-0.16918	97.17804	-6.67132	22.612909	95.14167	42.071934	-5.93192	100.935577	40.369392	47.830425	93.893852	41.220663	20.9492525	97.4147145	-54.563303	24.2765655	92.8686255
-9.663876	-0.049591	96.769981	-6.857707	22.569126	95.014069	41.980606	-5.87477	100.812935	40.152996	47.979553	94.261024	41.066801	21.0523915	97.5369795	-54.782215	24.0858605	92.4911585
-11.054115	0.154119	96.261909	-7.023385	22.593004	94.876656	41.902519	-5.772525	100.515175	39.988586	48.174129	94.516159	40.9455525	21.200802	97.515667	-54.9923225	23.985206	92.237645
-13.174942	0.605755	95.609047	-7.15563	22.777172	94.689598	41.782497	-5.506185	99.915192	39.74651	48.479767	94.736275	40.7645035	21.486791	97.3257335	-55.0757635	24.067553	92.0534625
-14.624618	1.030315	95.401917	-7.286453	22.962391	94.649734	41.725883	-5.389399	99.50238	39.490139	48.687721	94.726944	40.608011	21.649161	97.114662	-55.180917	24.275621	92.184806
-16.168903	1.473882	95.440369	-7.525603	23.14233	94.717072	41.512535	-5.333229	99.150139	39.18898	48.769596	94.466194	40.3507575	21.7181835	96.8081665	-55.4019635	24.5664765	92.6259775
-17.715134	1.976623	95.615181	-7.880911	23.236465	94.815712	41.074841	-5.449062	98.83419	38.841625	48.598404	93.951172	39.958233	21.574671	96.392681	-55.720055	24.898259	93.238743
-19.388626	2.443375	95.875435	-8.402946	23.112631	94.895531	40.424175	-5.766984	98.455605	38.441265	48.185333	93.231842	39.43272	21.2091745	95.8437235	-56.238612	25.0160875	93.9473385
-21.122923	2.948102	96.151077	-8.980735	22.793715	94.966263	39.652725	-6.294762	97.873215	37.959358	47.608532	92.347794	38.8060415	20.656885	95.1105045	-56.7675115	24.930545	94.8220215
-22.79303	3.453104	96.477402	-9.58525	22.394272	95.021072	38.894745	-6.908173	97.043915	37.433304	46.966938	91.307739	38.1640245	20.0293825	94.175827	-57.3345245	24.7591615	95.866317
-25.293823	4.298615	97.160164	-10.413263	21.700361	95.134209	37.738106	-7.75175	95.752281	36.545479	45.927414	89.616722	37.1417925	19.087832	92.6845015	-57.9683185	24.31289	97.5839165
-26.878967	4.944666	97.646675	-10.92432	21.213869	95.289963	37.051647	-8.264666	95.047462	35.925583	45.312344	88.568108	36.488615	18.523839	91.807785	-58.337255	23.903899	98.772141
-28.354755	5.698631	98.193909	-11.354974	20.738354	95.478943	36.476276	-8.739357	94.507668	35.305717	44.719589	87.790344	35.8909965	17.990116	91.149006	-58.6009445	23.486592	99.80888
-29.779837	6.458344	98.636986	-11.744307	20.253323	95.66996	36.003418	-9.181418	94.146294	34.869545	44.255562	87.160797	35.4364815	17.537072	90.6535455	-58.9250955	22.969574	100.6863745
-31.083765	7.297875	98.829811	-12.109922	19.761921	95.795082	35.615391	-9.598603	93.962234	34.509399	43.821327	86.906769	35.062395	17.111362	90.4345015	-59.282239	22.41248	101.1556625
-32.347961	8.192212	98.820961	-12.40789	19.271425	95.868835	35.318184	-9.991664	93.866379	34.285988	43.414986	86.980194	34.802086	16.711661	90.4232865	-59.617866	21.831189	101.3143835
-33.558628	9.188555	98.612289	-12.720325	18.805752	95.87014	35.090229	-10.389642	93.851967	34.168892	43.103996	87.312447	34.6295605	16.357177	90.582207	-60.0702105	21.254327	101.158073
-35.145382	10.852015	98.172615	-13.091225	18.212345	95.830452	34.760067	-10.9172	93.762093	33.994465	42.773304	88.138283	34.377266	15.928052	90.950188	-60.559716	20.496638	100.710716
-36.13649	12.110228	97.87207	-13.308228	18.009094	95.795074	34.546059	-11.121262	93.611588	33.927799	42.763477	88.719467	34.236929	15.8211075	91.1655275	-60.853385	20.1970805	100.4246205
-36.96558	13.511671	97.584389	-13.515113	17.900871	95.759094	34.275478	-11.152257	93.467316	33.702415	42.914219	89.582809	33.9889465	15.880981	91.5250625	-61.0191725	19.920761	99.9931255
-37.838509	14.926328	97.416344	-13.721399	17.931843	95.803741	34.097897	-11.060305	93.244926	33.525181	43.042011	90.387146	33.811539	15.990853	91.816036	-61.254337	19.872833	99.791446
-38.605232	16.436001	97.312775	-14.000628	17.97274	95.955261	33.939701	-10.945583	92.997559	33.346539	43.254868	91.278397	33.64312	16.1546425	92.137978	-61.644376	19.7908375	99.772544
-39.254581	18.01965	97.472832	-14.280025	18.08658	96.213699	33.640217	-10.668496	92.863617	33.258362	43.510185	92.301926	33.4492895	16.4208445	92.5827715	-62.0093395	19.7523155	99.8446265
-39.936741	19.620768	97.8526	-14.539707	18.249475	96.618912	33.37944	-10.371629	92.69426	33.207634	43.795727	93.481667	33.293537	16.712049	93.0879635	-62.372951	19.786901	100.1498605
-40.717358	22.080118	99.021545	-14.84794	18.665939	97.579796	32.988106	-9.792699	92.483833	33.145538	43.745018	95.470482	33.066822	16.9761595	93.9771575	-62.762702	20.3557185	101.1824345
-41.242142	23.7066	100.169312	-14.986591	19.04216	98.409042	32.797104	-9.331264	92.446671	33.062744	44.70166	96.593315	32.929924	17.685198	94.519993	-62.903106	20.399122	102.298091
-41.613422	25.271584	101.407303	-15.009395	19.413033	99.30587	32.700714	-8.865164	92.507294	33.103401	45.116611	97.552055	32.9020575	18.1257235	95.0296745	-62.9208475	20.7003425	103.5820655
-41.865505	26.745474	102.668343	-14.955182	19.739962	100.14975	32.70866	-8.47068	92.631966	33.193573	44.995396	98.614998	32.9511165	18.262358	95.623482	-62.8614805	21.217566	104.676018
-42.062836	28.143192	103.821434	-14.792686	19.960758	100.920631	32.820843	-8.1993	92.849739	33.331177	45.26049	99.43679	33.07601	18.530595	96.1432645	-62.661382	21.390921	105.6979975
-42.227795	29.374903	104.931732	-14.566776	20.088968	101.639702	32.990135	-8.026481	93.103409	33.52124	45.893593	100.097763	33.2556875	18.933556	96.600586	-62.3892395	21.24438	106.678818
-42.271797	30.554258	105.871902	-14.302391	20.085453	102.302048	33.200367	-7.97896	93.454269	33.768452	45.951763	100.811638	33.4844095	18.9864015	97.1329535	-62.0891915	21.1845045	107.4711425
-42.247505	32.127335	106.970512	-14.060842	20.004086	103.182961	33.495033	-8.147702	94.251945	34.138687	45.913193	101.857796	33.81686	18.8827455	98.0548705	-61.938544	21.1254265	108.3110515
-42.242096	33.096596	107.497093	-14.0084	19.850491	103.671967	33.600647	-8.369134	94.945023	34.296612	45.806019	102.514709	33.9486295	18.7184425	98.729866	-61.9654295	20.9825395	108.614068
-42.092014	33.973122	107.820335	-14.094038	19.709261	104.124687	33.667427	-8.609995	95.717819	34.380527	45.637657	103.111374	34.023977	18.513831	99.4145965	-62.212053	20.904691	108.8347775
-41.995697	34.803612	108.032799	-14.257807	19.507658	104.531601	33.652695	-8.875508	96.495979	34.381935	45.470184	103.613602	34.017315	18.297338	100.0547905	-62.532929	20.717978	109.0084115
-41.878563	35.574951	108.22718	-14.471176	19.281502	104.878792	33.554668	-9.177155	97.210228	34.282402	45.279949	104.050133	33.918535	18.051397	100.6301805	-62.860887	20.511607	109.1274035
-41.633873	36.253838	108.381203	-14.706896	19.04604	105.198181	33.395882	-9.446558	97.831879	34.153957	45.043625	104.42511	33.7749195	17.7985335	101.1284945	-63.1887115	20.2935465	109.2678675
-41.359798	36.898041	108.588936	-14.975842	18.858095	105.506882	33.194901	-9.704735	98.377533	34.029041	44.851669	104.797722	33.611971	17.573467	101.5876275	-63.563655	20.142723	109.4261365
-40.850384	37.773048	108.966316	-15.34677	18.619846	105.977692	32.875847	-10.014795	99.000465	33.790787	44.573357	105.428802	33.333317	17.279281	102.2146335	-64.026857	19.960411	109.7407505
-40.440136	38.367199	109.247437	-15.54732	18.542068	106.30896	32.679695	-10.148886	99.362358	33.662075	44.420403	105.91819	33.170885	17.1357585	102.640274	-64.265525	19.9483775	109.977646
-39.950665	38.91877	109.492767	-15.761063	18.531033	106.609406	32.491657	-10.263317	99.77179	33.579288	44.313931	106.429848	33.0354725	17.025307	103.100819	-64.5575985	20.036759	110.117993
-39.431759	39.466076	109.679924	-15.963212	18.570433	106.879631	32.331505	-10.36711	100.205566	33.516273	44.163532	106.99456	32.923889	16.898211	103.600063	-64.850313	20.242655	110.159199
-38.784897	39.939095	109.828522	-16.127193	18.559813	107.146599	32.158028	-10.508856	100.633453	33.485184	44.044392	107.662895	32.821606	16.767768	104.148174	-65.075992	20.351858	110.145024
-38.108871	40.361954	110.039627	-16.353079	18.537838	107.398796	31.954977	-10.667336	101.070534	33.503044	43.902596	108.328125	32.7290105	16.61763	104.6993295	-65.4351685	20.458046	110.0982625
-37.43446	40.754696	110.231438	-16.502251	18.45524	107.701302	31.749073	-10.86721	101.51886	33.544685	43.745716	108.997849	32.646879	16.439253	105.2583545	-65.651381	20.471227	110.1442495
-36.369473	41.267864	110.538246	-16.783628	18.356644	108.176598	31.51313	-11.181385	102.328171	33.592598	43.48642	109.999451	32.552864	16.1525175	106.163811	-66.12012	20.5607705	110.189385
-35.608326	41.587212	110.701927	-16.962286	18.290592	108.533249	31.425234	-11.408224	102.895645	33.606083	43.362251	110.535393	32.5156585	15.9770135	106.715519	-66.4402305	20.6041705	110.350979
-34.769325	41.832405	110.846542	-17.145258	18.282707	108.845123	31.275665	-11.513874	103.548225	33.596409	43.342991	110.950157	32.436037	15.9145585	107.249191	-66.726553	20.6508555	110.441055
-33.939857	42.086555	110.909973	-17.281427	18.298433	109.102081	31.212955	-11.613221	104.102943	33.518143	43.301903	111.235298	32.365549	15.844341	107.6691205	-66.928403	20.752525	110.5350415
-33.077126	42.290977	110.874542	-17.410923	18.318445	109.289612	31.150442	-11.70477	104.594437	33.41053	43.343071	111.330879	32.280486	15.8191505	107.962658	-67.102332	20.8177395	110.616566
-32.238491	42.511196	110.81144	-17.53573	18.329849	109.392723	31.114098	-11.743933	104.910828	33.251427	43.3428	111.337318	32.1827625	15.7994335	108.124073	-67.2542225	20.8602645	110.661373
-31.265911	42.64883	110.67749	-17.62945	18.34926	109.459663	31.018198	-11.724437	105.223022	33.112064	43.291374	111.262802	32.065131	15.7834685	108.242912	-67.324031	20.9150515	110.676414
-29.826138	42.878113	110.565689	-17.75618	18.299862	109.530365	30.919031	-11.82478	105.478653	33.022099	43.240688	111.215508	31.970565	15.707954	108.3470805	-67.482925	20.89177	110.7136495
-28.830114	43.00388	110.504356	-17.824341	18.295967	109.579742	30.815363	-11.921889	105.650368	33.013813	43.189289	111.203957	31.914588	15.6337	108.4271625	-67.56327	20.958234	110.7323215
-27.804121	43.122314	110.484482	-17.872171	18.267874	109.648476	30.701416	-12.005266	105.763245	33.019836	43.156315	111.240425	31.860626	15.5755245	108.501835	-67.604968	20.9602235	110.795117
-26.725206	43.217129	110.460266	-17.935461	18.251106	109.678993	30.575327	-12.084	105.849327	33.016037	43.113983	111.304474	31.795682	15.5149915	108.5769005	-67.666604	20.9872205	110.7810855
-25.622257	43.350021	110.451271	-17.974001	18.263786	109.712875	30.419031	-12.093363	105.983162	33.00367	43.084248	111.369942	31.7113505	15.4954425	108.676552	-67.6593525	21.0321295	110.749198
-24.514141	43.45351	110.454681	-18.011379	18.284895	109.773613	30.382252	-12.133045	106.035507	32.982151	43.074005	111.472832	31.6822015	15.47048	108.7541695	-67.7049595	21.09931	110.7930565
-23.404308	43.576599	110.531235	-18.050518	18.377567	109.84523	30.34473	-12.095326	106.154099	32.984085	43.094414	111.655533	31.6644075	15.499544	108.904816	-67.7654435	21.25559	110.785644
-21.516737	43.754341	110.573387	-18.034191	18.501211	109.984062	30.326769	-11.990447	106.35463	32.996815	43.209816	111.843887	31.661792	15.6096845	109.0992585	-67.730174	21.3927375	110.8688655
-20.369608	43.864975	110.583687	-18.010569	18.66482	110.004463	30.340609	-11.810073	106.488297	32.910801	43.325882	111.831581	31.625705	15.7579045	109.159939	-67.646843	21.5717355	110.848987
-19.119371	43.988235	110.431755	-17.983023	18.869749	109.93972	30.439419	-11.541228	106.502853	32.746887	43.538971	111.651276	31.593153	15.9988715	109.0770645	-67.559199	21.7406265	110.8023755
-17.884623	44.104843	110.181847	-17.964079	19.125566	109.788803	30.589169	-11.222172	106.361679	32.560303	43.847439	111.318611	31.574736	16.3126335	108.840145	-67.502894	21.9384985	110.737461
-16.550375	44.302864	109.866402	-17.890228	19.374088	109.590134	30.641264	-10.838064	106.171265	32.40461	43.976089	110.92646	31.522937	16.5690125	108.5488625	-67.303393	22.1791635	110.6314055
-15.204859	44.435986	109.546753	-17.817291	19.649553	109.431686	30.645233	-10.268167	105.986656	32.268536	44.501598	110.447502	31.4568845	17.1167155	108.217079	-67.0914665	22.1823905	110.646293
-13.769521	44.57547	109.311531	-17.678638	19.946775	109.353653	30.704409	-9.867903	105.663063	32.237595	44.786377	109.979584	31.471002	17.459237	107.8213235	-66.828278	22.434313	110.8859825
-11.537478	44.82518	109.119759	-17.407661	20.258675	109.294144	30.783133	-9.414398	105.245461	32.347195	45.09285	109.507881	31.565164	17.839226	107.376671	-66.380486	22.678124	111.211617
-9.984329	44.947529	109.016884	-17.261501	20.409025	109.212898	30.875769	-9.374303	104.896782	32.516205	45.240368	109.465317	31.695987	17.9330325	107.1810495	-66.218989	22.8850175	111.2447465
-8.42283	45.066273	108.964096	-17.135983	20.509766	109.055794	30.854856	-9.14663	104.655006	32.683033	45.327503	109.621979	31.7689445	18.0904365	107.1384925	-66.0409105	22.9290955	110.9730955
-6.80479	45.200428	108.967148	-17.08469	20.554996	108.760818	30.902952	-9.045773	104.345322	32.867474	45.392246	110.021141	31.885213	18.1732365	107.1832315	-66.054593	22.9367555	110.3384045
-5.160416	45.265858	108.935776	-17.098747	20.662733	108.229401	30.938391	-8.872246	104.192673	33.103905	45.510517	110.772682	32.021148	18.3191355	107.4826775	-66.218642	23.0063305	108.9761245
-3.54475	45.363796	108.959564	-17.142385	20.865101	107.564774	31.016312	-8.667528	104.130516	33.320564	45.691864	111.747551	32.168438	18.512168	107.9390335	-66.453208	23.218034	107.1905145
-1.907162	45.446194	109.042953	-17.118734	21.128239	106.817291	31.168428	-8.406094	104.252113	33.6115	45.925453	112.848297	32.389964	18.7596795	108.550205	-66.627432	23.4967985	105.084377
0.540362	45.536736	109.320557	-16.963465	21.799248	105.864182	31.668455	-8.083272	104.722069	34.195374	46.27573	114.463806	32.9319145	19.096229	109.5929375	-66.8588445	24.502267	102.1354265
2.193051	45.567947	109.70713	-16.730764	22.325729	105.575371	32.138653	-7.735682	105.115952	34.656025	46.62133	115.395546	33.397339	19.442824	110.255749	-66.858867	25.208634	100.894993
3.764537	45.472832	110.223328	-16.487514	22.841984	105.498795	32.649567	-7.373919	105.428886	35.033974	46.971588	116.399673	33.8417705	19.7988345	110.9142795	-66.8167985	25.8851335	100.0833105
5.233881	45.375839	110.917702	-16.171835	23.302135	105.648911	33.230843	-7.028782	105.746017	35.414207	47.306732	117.306137	34.322525	20.138975	111.526077	-66.666195	26.465295	99.771745
6.681514	45.170013	111.598923	-15.86343	23.632601	105.905029	33.764797	-6.64677	106.242165	35.849396	47.667793	118.162689	34.8070965	20.5105115	112.202427	-66.5339565	26.7546905	99.607631
7.978027	44.844894	112.222206	-15.566215	23.927242	106.208908	34.356331	-6.373302	106.88118	36.229958	47.94989	119.006554	35.2931445	20.788294	112.943867	-66.4255745	27.06619	99.473949
9.273175	44.418926	112.968109	-15.304836	24.162445	106.52491	34.943783	-6.227583	107.72612	36.574425	48.164032	119.89061	35.759104	20.9682245	113.808365	-66.368776	27.3566655	99.241455
10.871577	43.62233	114.064468	-14.922239	24.342545	106.968155	35.7584	-6.089413	109.101471	37.478954	48.281105	121.086189	36.618677	21.095846	115.09383	-66.463155	27.589244	98.84248
11.820375	42.980766	114.742683	-14.648588	24.434809	107.245682	36.355171	-5.90782	109.941246	37.716885	48.443783	121.938469	37.036028	21.2679815	115.9398575	-66.333204	27.6016365	98.5515065
12.74278	42.259987	115.325378	-14.389843	24.565306	107.467117	36.983524	-5.722171	110.669029	37.921642	48.694794	122.657188	37.452583	21.4863115	116.6631085	-66.232269	27.6443005	98.2711255
13.506079	41.49416	115.713676	-14.087206	24.716164	107.631317	37.628345	-5.481966	111.308655	38.063728	48.97707	123.184158	37.8460365	21.747552	117.2464065	-66.0204485	27.684776	98.0162275
14.248535	40.679466	115.859451	-13.749909	24.884657	107.745193	38.219501	-5.125668	111.778984	38.161945	49.286251	123.419861	38.190723	22.0802915	117.5994225	-65.690541	27.6890225	97.8909635
14.923769	39.852329	115.734589	-13.390364	25.026649	107.788124	38.782715	-4.804517	112.142204	38.339729	49.631405	123.386421	38.561222	22.413444	117.7643125	-65.34195	27.639854	97.8119355
15.475562	38.832745	115.472778	-13.031915	25.144884	107.800209	39.235325	-4.481483	112.323021	38.503311	49.919144	123.144928	38.869318	22.7188305	117.7339745	-64.933148	27.5709375	97.8664435
16.179115	37.148872	114.872505	-12.542171	25.260895	107.82399	39.745621	-4.034398	112.343941	38.735458	50.221424	122.46904	39.2405395	23.093513	117.4064905	-64.3248815	27.428277	98.2414895
16.508633	36.005371	114.326736	-12.266833	25.342251	107.867859	40.004265	-3.788674	112.30587	38.390396	50.599754	122.101578	39.1973305	23.40554	117.203724	-63.7309965	27.278962	98.531994
16.698536	34.690948	113.774826	-12.045358	25.521013	107.948257	40.201561	-3.584178	112.230553	38.536865	50.808899	121.352943	39.369213	23.6123605	116.791748	-63.459929	27.4296655	99.104766
16.823107	33.313202	113.178467	-11.855474	25.671741	108.095337	40.292061	-3.456142	112.197983	38.720936	50.92094	120.616318	39.5064985	23.732399	116.4071505	-63.2174465	27.611083	99.7835235
16.851814	31.919613	112.629868	-11.696589	25.794979	108.229698	40.287029	-3.410472	112.229561	38.891193	50.962605	119.453087	39.589111	23.7760665	115.841324	-62.982289	27.8138915	100.618072
16.756374	30.357376	112.150635	-11.583654	25.89286	108.33374	40.21315	-3.483101	112.400497	39.032078	50.947971	118.454994	39.622614	23.732435	115.4277455	-62.789922	28.053285	101.2397345
16.552176	28.785709	111.777557	-11.535694	25.946781	108.309052	40.060146	-3.649172	112.666786	39.064278	50.83242	117.564758	39.562212	23.591624	115.115772	-62.6336	28.301938	101.502332
16.124407	26.404137	111.130226	-11.601548	25.929928	107.813225	39.720379	-4.000105	113.083389	39.021816	50.615768	116.196861	39.3710975	23.3078315	114.640125	-62.5741935	28.5520245	100.986325
15.76017	24.784218	110.563835	-11.70653	25.857309	107.065704	39.457546	-4.186033	113.145256	38.873787	50.466816	115.274368	39.1656665	23.1403915	114.209812	-62.5787265	28.5742265	99.921596
15.300126	23.293732	109.765945	-11.834019	25.719728	106.048897	39.201157	-4.340086	112.857414	38.606873	50.300758	114.195427	38.904015	22.980336	113.5264205	-62.572053	28.45912	98.5713735
14.784185	21.687017	108.720459	-11.90669	25.559504	104.798798	38.845928	-4.354603	112.52179	38.322258	50.141705	112.779449	38.584093	22.893551	112.6506195	-62.397473	28.225457	96.9469765
14.280937	20.170677	107.445694	-11.901875	25.385622	103.463341	38.679909	-4.471009	111.668755	38.043812	49.937092	111.097359	38.3618605	22.7330415	111.383057	-62.1656105	28.0382025	95.543625
13.741718	18.74159	106.069481	-11.749229	25.146952	102.247192	38.578987	-4.579702	110.623108	37.801533	49.711884	109.286209	38.19026	22.566091	109.9546585	-61.688718	27.727813	94.5397255
13.174839	17.292837	104.701927	-11.502263	24.903585	101.107918	38.601284	-4.680715	109.430099	37.620598	49.458908	107.371971	38.110941	22.3890965	108.401035	-61.115467	27.4180735	93.814801
12.20425	15.28538	102.797424	-11.06511	24.583221	99.652657	38.772495	-4.834042	107.54805	37.499123	49.064056	104.716728	38.135809	22.115007	106.132389	-60.266029	27.051435	93.172925
11.464905	14.022385	101.687195	-10.767427	24.423872	98.856476	38.844952	-4.938382	106.324516	37.464409	48.87587	103.172646	38.1546805	21.968744	104.748581	-59.6895345	26.879	92.964371
10.684464	12.856288	100.607216	-10.49814	24.296661	98.133835	38.92408	-5.002716	105.043938	37.434471	48.700871	101.78521	38.1792755	21.8490775	103.414574	-59.1755555	26.7442445	92.853096
9.82405	11.766315	99.64682	-10.205863	24.194115	97.494629	39.018623	-5.058991	103.831139	37.431847	48.53495	100.659271	38.225235	21.7379795	102.245205	-58.636961	26.6502505	92.744053
8.942607	10.749134	98.856041	-9.954352	24.1628	96.932289	39.095463	-5.068431	102.832535	37.477535	48.467445	99.693779	38.286499	21.699507	101.263157	-58.195203	26.626093	92.601421
8.040399	9.726938	98.157875	-9.709225	24.246618	96.395378	39.142967	-4.991891	102.100479	37.592869	48.441532	98.920746	38.367918	21.7248205	100.5106125	-57.786368	26.7684155	92.2801435
7.059344	8.866698	97.527473	-9.516254	24.368656	95.86657	39.209194	-4.921496	101.469109	37.719467	48.482533	98.41404	38.4643305	21.7805185	99.9415745	-57.4968385	26.9567935	91.7915655
5.543926	7.647514	96.561241	-9.287652	24.649761	95.01001	39.320599	-4.740695	100.572884	37.927055	48.679707	97.848526	38.623827	21.969506	99.210705	-57.199131	27.330016	90.809315
4.483625	6.906678	95.825073	-9.159608	24.899105	94.403671	39.318405	-4.484207	100.026382	37.991905	48.890621	97.504486	38.655155	22.203207	98.765434	-56.974371	27.595003	90.041908
3.416501	6.181498	95.132835	-9.063673	25.174215	93.852905	39.354828	-4.21149	99.408661	38.013912	49.147121	97.171326	38.68437	22.4678155	98.2899935	-56.811716	27.8806145	89.4158165
2.306399	5.525545	94.475784	-9.012159	25.44607	93.307724	39.381577	-3.919168	98.929321	38.023884	49.416054	96.769592	38.7027305	22.748443	97.8494565	-56.7270485	28.143697	88.7659915
1.128774	4.873868	93.939888	-9.000078	25.702385	92.804428	39.41061	-3.667482	98.605988	37.989758	49.625473	96.244942	38.700184	22.9789955	97.425465	-56.70034	28.4257745	88.183391
-0.076922	4.224599	93.513367	-9.004015	25.882042	92.294662	39.425419	-3.48747	98.424049	37.891029	49.793362	95.708389	38.658224	23.152946	97.066219	-56.666254	28.611138	87.523105
-1.331692	3.547475	93.079712	-9.002633	25.930119	91.785805	39.407963	-3.437284	98.332275	37.855713	49.797661	95.082535	38.631838	23.1801885	96.707405	-56.637104	28.6800495	86.864205
-3.302439	2.561681	92.533859	-8.954601	25.789028	91.06781	39.395439	-3.654658	98.077438	37.916237	49.509087	93.970276	38.655838	22.9272145	96.023857	-56.56504	28.6508415	86.111763
-4.686559	1.890509	92.22171	-8.864936	25.51446	90.675293	39.336681	-3.976476	97.778061	37.998409	49.059067	93.17112	38.667545	22.5412955	95.4745905	-56.397417	28.4876245	85.8759955
-6.103646	1.198191	91.971397	-8.767933	25.082838	90.40686	39.199333	-4.427933	97.458389	38.209232	48.464306	92.379578	38.7042825	22.0181865	94.9189835	-56.2401485	28.1474895	85.8947365
-7.584198	0.563289	91.942284	-8.641641	24.549498	90.279892	39.155006	-5.075805	97.014931	38.45219	47.776985	91.470703	38.803598	21.35059	94.242817	-56.08688	27.748406	86.316967
-9.143663	-0.01958	92.179024	-8.50363	23.991671	90.334747	39.093586	-5.752277	96.523315	38.604038	46.990524	90.33049	38.848812	20.6191235	93.4269025	-55.856072	27.3642185	87.2425915
-10.725367	-0.559545	92.698952	-8.404381	23.391598	90.519333	38.973499	-6.490235	95.999405	38.731365	46.095634	88.980446	38.852432	19.8026995	92.4899255	-55.661194	26.9804965	88.5487405
-12.337236	-0.985246	93.431076	-8.368441	22.786821	90.797699	38.783058	-7.280517	95.523651	38.794441	45.102547	87.544708	38.7887495	18.911015	91.5341795	-55.5256315	26.662627	90.0612185
-14.745812	-1.492312	94.724266	-8.399388	21.806993	91.404373	38.378571	-8.4611	94.931625	38.621201	43.557957	85.73069	38.499886	17.5484285	90.3311575	-55.298662	26.0655575	92.4775885
-16.282373	-1.704464	95.585556	-8.485196	21.12517	91.92897	38.081829	-9.198618	94.66777	38.446701	42.692272	85.015739	38.264265	16.746827	89.8417545	-55.234657	25.503513	94.0161855
-17.716389	-1.808837	96.340752	-8.584933	20.481018	92.511612	37.81443	-9.874958	94.522484	38.266071	41.922337	84.761421	38.0402505	16.0236895	89.6419525	-55.2101165	24.9383465	95.3812715
-19.193878	-1.85007	96.974823	-8.719192	19.886152	93.093559	37.588646	-10.438052	94.430054	38.019787	41.355236	84.939423	37.8042165	15.458592	89.6847385	-55.2426005	24.313712	96.5023795
-20.611589	-1.75236	97.567604	-8.851999	19.367514	93.720306	37.391663	-10.87509	94.375847	37.836983	40.987972	85.350937	37.614323	15.056441	89.863392	-55.318321	23.678587	97.57722
-21.895967	-1.500131	98.124527	-9.008574	18.966835	94.366089	37.231197	-11.196107	94.397583	37.704735	40.771164	85.866318	37.467966	14.7875285	90.1319505	-55.485114	23.1461415	98.6002275
-23.143414	-1.203144	98.618385	-9.140091	18.677456	94.955788	37.121056	-11.383595	94.513992	37.461929	40.65062	86.487289	37.2914925	14.6335125	90.5006405	-55.5716745	22.7213995	99.4109355
-24.868715	-0.424581	99.06955	-9.370914	18.450327	95.603027	37.014469	-11.474148	94.705635	37.204205	40.734119	87.347725	37.109337	14.6299855	91.02668	-55.851165	22.2706685	100.179374
-25.912643	0.228477	99.107605	-9.535189	18.411041	95.807304	36.938828	-11.360677	94.766548	37.043671	40.91457	87.918808	36.9912495	14.7769465	91.342678	-56.0616275	22.0451355	100.27193
-26.977411	0.94382	98.861824	-9.717861	18.415073	95.860191	36.85321	-11.171855	94.821266	36.879639	41.133972	88.487427	36.8664245	14.9810585	91.6543465	-56.3021465	21.8490875	100.0660355
-27.937248	1.737586	98.440895	-9.935397	18.54546	95.787086	36.79147	-10.932847	94.83857	36.775494	41.421513	89.039536	36.783482	15.244333	91.939053	-56.654276	21.846587	99.635119
-28.881449	2.605198	98.005386	-10.125733	18.742064	95.678139	36.68272	-10.669975	94.799896	36.667519	41.78334	89.57196	36.6751195	15.5566825	92.185928	-56.9265855	21.9274455	99.17035
-29.795387	3.553697	97.581001	-10.341633	18.988756	95.563988	36.544571	-10.406785	94.740402	36.554928	42.115765	90.012886	36.5497495	15.85449	92.376644	-57.2330155	22.123022	98.751332
-30.642715	4.582079	97.278503	-10.49527	19.282881	95.493874	36.391621	-10.101938	94.610748	36.452465	42.45649	90.363258	36.422043	16.177276	92.487003	-57.412583	22.388486	98.500745
-31.775942	6.23841	97.228706	-10.647607	19.761467	95.633583	36.187889	-9.720519	94.34729	36.299702	42.877659	90.775345	36.2437955	16.57857	92.5613175	-57.5390095	22.944364	98.7058485
-32.513885	7.344292	97.668701	-10.668928	20.059887	95.947632	36.056019	-9.506612	94.236931	36.281818	43.135818	90.811363	36.1689185	16.814603	92.524147	-57.5067745	23.305171	99.371117
-33.160545	8.47667	98.445641	-10.630497	20.291265	96.473488	35.976696	-9.419636	94.176964	36.249844	43.249771	90.821579	36.11327	16.9150675	92.4992715	-57.374264	23.6674625	100.4477045
-33.771244	9.621673	99.409752	-10.567002	20.416363	97.161835	35.875668	-9.405966	94.180016	36.247452	43.276169	90.879837	36.06156	16.9351015	92.5299265	-57.195564	23.8976245	101.7937435
-34.294189	10.770605	100.41143	-10.505949	20.442768	97.89782	35.758835	-9.453182	94.245949	36.241398	43.255245	91.057243	36.0001165	16.9010315	92.651596	-57.0120145	23.9845045	103.144044
-34.75301	11.903169	101.196114	-10.515608	20.386477	98.541771	35.663818	-9.504272	94.314568	36.185059	43.21051	91.436836	35.9244385	16.853119	92.875702	-56.9556545	23.919835	104.20784
-35.246941	13.027864	101.701042	-10.594936	20.251171	99.019501	35.566967	-9.589616	94.328598	36.17215	43.237244	91.943901	35.8695585	16.823814	93.1362495	-57.0594305	23.678528	104.9027525
-35.855106	14.760115	102.137794	-10.788875	20.032465	99.51004	35.364311	-9.617796	94.340126	36.275368	43.366711	92.748093	35.8198395	16.8744575	93.5441095	-57.3975895	23.1904725	105.4759705
-36.200756	15.965655	102.36808	-10.966694	19.939068	99.809334	35.175682	-9.672218	94.472145	36.462666	43.461334	93.32206	35.819174	16.894558	93.8971025	-57.752562	22.983578	105.7215655
-36.492737	17.202347	102.501068	-11.154583	19.880617	100.097847	35.00824	-9.758293	94.719231	36.620537	43.56773	94.034035	35.8143885	16.9047185	94.376633	-58.1235545	22.8565155	105.819061
-36.688477	18.455025	102.563095	-11.356232	19.816095	100.32991	34.866596	-9.84645	94.95887	36.765377	43.626465	94.681152	35.8159865	16.8900075	94.820011	-58.5284505	22.7421825	105.839809
-36.887981	19.742138	102.605377	-11.552924	19.781956	100.542084	34.73164	-9.888541	95.20517	36.773216	43.634388	95.342339	35.752428	16.8729235	95.2737545	-58.858276	22.6909885	105.8104135
-36.960648	21.012554	102.69133	-11.730839	19.736649	100.757851	34.590542	-9.90791	95.431435	36.714355	43.661297	96.011795	35.6524485	16.8766935	95.721615	-59.1141265	22.5966045	105.794087
-36.933033	22.300411	102.802658	-11.914923	19.710789	100.994156	34.430332	-9.862652	95.588364	36.638374	43.710182	96.633041	35.534353	16.923765	96.1107025	-59.364199	22.497813	105.8776095
-36.870659	24.267179	103.225555	-12.166771	19.767315	101.450134	34.250607	-9.685867	95.799904	36.518917	43.879761	97.457924	35.384762	17.096947	96.628914	-59.718304	22.437683	106.271354
-36.745613	25.594818	103.600227	-12.234221	19.849113	101.788315	34.172272	-9.535057	96.001923	36.394543	43.993835	97.924805	35.2834075	17.229389	96.963364	-59.7518495	22.468837	106.613266
-36.446167	26.889399	103.921654	-12.305084	19.94137	102.145042	34.180988	-9.416286	96.292542	36.305695	44.140041	98.386299	35.2433415	17.3618775	97.3394205	-59.8535095	22.5208625	106.9506635
-36.187298	28.22893	104.200699	-12.36782	20.000393	102.465309	34.206245	-9.310649	96.599747	36.28051	44.229328	98.937599	35.2433775	17.4593395	97.768673	-59.9790175	22.5414465	107.161945
-35.860016	29.561525	104.468628	-12.433057	20.016745	102.767159	34.226101	-9.229363	96.920738	36.26997	44.310814	99.65168	35.2480355	17.5407255	98.286209	-60.1141495	22.4927645	107.248109
-35.440388	30.833855	104.672562	-12.577309	20.028795	103.056656	34.217438	-9.125032	97.267723	36.329014	44.438328	100.455765	35.273226	17.656648	98.861744	-60.427844	22.400942	107.251568
-35.057041	32.128578	104.852058	-12.720913	20.087341	103.34346	34.175865	-9.02433	97.647499	36.410721	44.57312	101.401863	35.293293	17.774395	99.524681	-60.735119	22.400287	107.162239
-34.40173	34.110695	105.189934	-13.033064	20.281969	103.781807	34.064388	-8.805429	98.322464	36.519627	44.874386	102.899345	35.2920075	18.0344785	100.6109045	-61.3581355	22.5294595	106.9527095
-33.91711	35.412502	105.457245	-13.269546	20.443459	104.114166	33.973072	-8.618706	98.824402	36.591877	45.116379	103.892937	35.2824745	18.2488365	101.3586695	-61.8215665	22.6380815	106.8696625
-33.435001	36.654823	105.827858	-13.534434	20.675236	104.479691	33.894749	-8.403559	99.313431	36.640533	45.373756	104.832947	35.267641	18.4850985	102.073189	-62.336509	22.8653735	106.886193
-32.851147	37.879543	106.305519	-13.736053	20.914713	104.859818	33.815025	-8.171086	99.735191	36.657352	45.631054	105.73317	35.2361885	18.729984	102.7341805	-62.7082945	23.099442	106.9854555
-32.319752	39.028404	106.859848	-13.930323	21.090994	105.253754	33.730679	-7.901807	100.07399	36.653702	45.869015	106.60907	35.1921905	18.983604	103.34153	-63.0528365	23.198384	107.165978
-31.695118	40.105038	107.442436	-14.095683	21.302839	105.647423	33.691784	-7.611038	100.324692	36.663074	46.143154	107.403931	35.177429	19.266058	103.8643115	-63.368795	23.33962	107.4305345
-31.103596	41.154823	108.079788	-14.177065	21.50812	106.053719	33.62085	-7.260719	100.551582	36.667316	46.422695	107.996223	35.144083	19.580988	104.2739025	-63.498213	23.435252	107.8335355
-30.102381	42.630116	108.922707	-14.254126	21.86857	106.573929	33.710693	-6.831473	100.739014	36.64053	46.831654	108.612694	35.1756115	20.0000905	104.675854	-63.6838635	23.7370495	108.472004
-29.418739	43.519424	109.343254	-14.250591	22.080418	106.874153	33.715939	-6.516673	100.957581	36.618351	47.089916	108.845352	35.167145	20.2866215	104.9014665	-63.668327	23.8742145	108.8468395
-28.685417	44.315201	109.635902	-14.221006	22.244709	107.131638	33.785755	-6.315098	101.152977	36.613098	47.284325	109.010437	35.1994265	20.4846135	105.081707	-63.6414385	24.0048045	109.181569
-27.991756	45.04348	109.884331	-14.225988	22.343454	107.330215	33.819408	-6.221639	101.394585	36.591492	47.391872	109.086838	35.20545	20.5851165	105.2407115	-63.657426	24.1017915	109.4197185
-27.2351	45.712856	109.991028	-14.249071	22.329464	107.496048	33.807274	-6.21209	101.656738	36.574589	47.448425	109.106087	35.1909315	20.6181675	105.3814125	-63.6890735	24.0407605	109.6106835
-26.51375	46.290936	110.015442	-14.290568	22.271324	107.564209	33.78479	-6.255292	101.889267	36.502327	47.444084	109.109474	35.1435585	20.594396	105.4993705	-63.7246945	23.948252	109.6290475
-25.726601	46.786736	109.920288	-14.361908	22.183777	107.566299	33.75198	-6.339765	102.08728	36.433117	47.40773	109.045616	35.0925485	20.5339825	105.566448	-63.8163645	23.8335715	109.56615
-24.566309	47.487835	109.71302	-14.493606	22.063133	107.503937	33.665936	-6.413244	102.260765	36.247543	47.499977	108.702377	34.9567395	20.5433665	105.481571	-63.9439515	23.5828995	109.526303
-23.768864	47.920555	109.46299	-14.58846	22.074104	107.400009	33.655739	-6.414742	102.245674	36.063522	47.521584	108.465805	34.8596305	20.553421	105.3557395	-64.0365505	23.594787	109.4442785
-23.025875	48.333733	109.335556	-14.647834	22.064308	107.338867	33.608116	-6.372387	102.28981	35.888184	47.537567	108.25547	34.74815	20.58259	105.27264	-64.043818	23.546026	109.405094
-22.191244	48.682911	109.213951	-14.716903	22.048626	107.316933	33.51907	-6.290396	102.389542	35.735863	47.599308	108.200729	34.6274665	20.654456	105.2951355	-64.0612725	23.442796	109.3387305
-21.181156	49.046543	109.227058	-14.757134	22.043823	107.355408	33.520161	-6.241323	102.41909	35.64085	47.661243	108.159637	34.5805055	20.70996	105.2893635	-64.0947735	23.377686	109.4214525
-20.30518	49.364094	109.310127	-14.782198	22.049133	107.429695	33.58416	-6.230174	102.420303	35.561855	47.72456	108.252274	34.5730075	20.747193	105.3362885	-64.1374035	23.351073	109.5231015
-19.418798	49.700356	109.416107	-14.786795	22.058895	107.484756	33.62822	-6.192297	102.474594	35.535114	47.798882	108.406677	34.581667	20.8032925	105.4406355	-64.155257	23.3144975	109.5288765
-17.923416	50.131218	109.535744	-14.809546	22.098133	107.589981	33.599827	-6.02877	102.645561	35.514313	47.911396	108.748375	34.55707	20.941313	105.696968	-64.176162	23.254953	109.482994
-16.904646	50.401085	109.690498	-14.800492	22.156528	107.64415	33.671474	-5.988853	102.710724	35.498123	47.997807	109.16774	34.5847985	21.004477	105.939232	-64.1857825	23.308579	109.349068
-15.827725	50.644463	109.912682	-14.825726	22.21431	107.735992	33.713905	-5.896812	102.903366	35.522083	48.117466	109.812126	34.617994	21.110327	106.357746	-64.269446	23.318293	109.114238
-14.757837	50.858776	110.224083	-14.874593	22.330719	107.906029	33.753403	-5.78188	103.270828	35.609455	48.257851	110.581482	34.681429	21.2379855	106.926155	-64.430615	23.4234525	108.885903
-13.667893	51.048862	110.62851	-14.937682	22.472145	108.132004	33.854691	-5.703141	103.686676	35.771038	48.389313	111.402283	34.8128645	21.343086	107.5444795	-64.6882285	23.601204	108.7195285
-12.555128	51.223171	111.127136	-15.009192	22.622175	108.340813	33.926331	-5.612999	104.130051	35.922821	48.542622	112.345459	34.924576	21.4648115	108.237755	-64.94296	23.7795385	108.443871
-11.416581	51.296013	111.623398	-15.061468	22.803572	108.561157	34.103001	-5.531523	104.512642	36.074963	48.68465	113.268593	35.088982	21.5765635	108.8906175	-65.211918	24.0305805	108.2316965
-9.748736	51.374973	112.388863	-15.130702	23.132301	108.836571	34.398663	-5.282801	105.194405	36.324039	48.947906	114.673027	35.361351	21.8325525	109.933716	-65.622755	24.4320495	107.739426
-8.647959	51.417835	112.91127	-15.106329	23.33717	109.036896	34.666481	-5.07755	105.597984	36.527714	49.136295	115.531158	35.5970975	22.0293725	110.564571	-65.8097555	24.6449675	107.509221
-7.504302	51.272213	113.386139	-15.037252	23.624018	109.273064	34.999264	-4.848628	105.98925	36.771603	49.306633	116.316811	35.8854335	22.2290025	111.1530305	-65.9599375	25.0190335	107.3930975
-6.340298	51.123245	113.828484	-14.900928	23.865686	109.581078	35.342274	-4.620376	106.375671	37.062653	49.50721	117.008377	36.2024635	22.443417	111.692024	-66.0043195	25.287955	107.470132
-5.155063	50.845833	114.247337	-14.710055	24.117805	109.879898	35.684254	-4.460641	106.755791	37.344734	49.685703	117.641235	36.514494	22.612531	112.198513	-65.934604	25.623079	107.561283
-4.004004	50.544731	114.680397	-14.55594	24.349634	110.166153	36.005737	-4.343814	107.107117	37.615314	49.787674	118.157707	36.8105255	22.72193	112.632412	-65.9224055	25.977338	107.699894
-2.893822	50.074966	115.014473	-14.361064	24.509554	110.478439	36.268631	-4.204844	107.44957	37.874229	49.883686	118.605568	37.07143	22.839421	113.027569	-65.793558	26.179687	107.929309
-1.201249	49.2052	115.330276	-14.139242	24.683779	110.86235	36.657219	-4.139983	107.81559	38.194294	50.000954	119.129333	37.4257565	22.9304855	113.4724615	-65.7042405	26.4370725	108.2522385
-0.073988	48.481247	115.405106	-13.986453	24.773003	111.082413	36.842907	-4.14314	108.041512	38.347855	50.01992	119.312714	37.595381	22.93839	113.677113	-65.568287	26.607616	108.487713
0.942818	47.706837	115.263786	-13.858745	24.868475	111.227646	36.968513	-4.138285	108.286118	38.439499	50.072826	119.310745	37.704006	22.9672705	113.7984315	-65.421496	26.7696795	108.6568605
1.991761	46.86351	114.975266	-13.751257	24.955154	111.28241	37.083168	-4.161458	108.500145	38.537476	50.148254	119.211624	37.810322	22.993398	113.8558845	-65.312836	26.91691	108.7089355
3.087151	45.788937	114.586517	-13.692847	24.962469	111.28775	37.200287	-4.299922	108.789467	38.596119	50.1432	119.022774	37.898203	22.921639	113.9061205	-65.283897	27.003299	108.6693795
4.042878	44.702957	114.234413	-13.638313	24.901182	111.254379	37.324371	-4.490889	109.182869	38.593422	50.059372	118.826851	37.9588965	22.7842415	114.00486	-65.2355225	27.0181225	108.503898
5.046043	43.526443	113.892937	-13.596423	24.723726	111.171761	37.439392	-4.737305	109.647095	38.583176	49.868973	118.649315	38.011284	22.565834	114.148205	-65.20413	26.881618	108.195317
6.493224	41.472591	113.445175	-13.567936	24.359598	111.020569	37.627048	-5.233007	110.415176	38.580959	49.541523	118.408371	38.1040035	22.154258	114.4117735	-65.2398755	26.564938	107.6293645
7.420786	40.107773	113.118027	-13.567719	24.147669	110.893822	37.754242	-5.502676	110.916603	38.551079	49.324039	118.183968	38.1526605	21.9106815	114.5502855	-65.2880985	26.3846565	107.2373585
8.321338	38.691013	112.773445	-13.539068	24.001955	110.776329	37.877541	-5.704266	111.396431	38.542377	49.099411	117.864517	38.209959	21.6975725	114.630474	-65.288095	26.3063375	106.922184
9.219774	37.243156	112.472702	-13.524498	23.894909	110.624947	38.011742	-5.829448	111.853004	38.57645	48.902298	117.48278	38.294096	21.536425	114.667892	-65.343092	26.253393	106.582002
10.103711	35.843201	112.135208	-13.460125	23.862267	110.389481	38.199127	-5.914633	112.405502	38.622101	48.775436	117.03154	38.410614	21.4304015	114.718521	-65.330864	26.2941325	106.060441
10.921208	34.417603	111.789146	-13.355798	23.87413	110.035561	38.415203	-6.011846	113.057472	38.645302	48.666809	116.629639	38.5302525	21.3274815	114.8435555	-65.2418485	26.4207785	105.2275665
11.744684	32.99823	111.523369	-13.2418	23.852983	109.5783	38.634056	-6.094976	113.773773	38.686714	48.544838	116.295555	38.660385	21.224931	115.034664	-65.143985	26.481035	104.121936
12.873879	30.956055	111.354843	-12.99987	23.696199	108.967377	39.013714	-6.28058	114.648079	38.855995	48.406834	116.058418	38.9348545	21.063127	115.3532485	-64.9345945	26.329271	102.5815055
13.54511	29.604721	111.357628	-12.7978	23.542677	108.633598	39.31744	-6.435695	115.096222	38.985935	48.309631	116.001129	39.1516875	20.936968	115.5486755	-64.7472875	26.148386	101.7185205
14.137271	28.317419	111.356796	-12.578762	23.403605	108.348396	39.606686	-6.587653	115.508392	39.145435	48.211178	115.887939	39.3760605	20.8117625	115.6981655	-64.5335845	25.9954475	100.9986265
14.698237	27.117416	111.364235	-12.377725	23.272516	108.096527	39.862911	-6.677609	115.800072	39.332432	48.180702	115.766953	39.5976715	20.7515465	115.7835125	-64.3531215	25.7934855	100.4095415
15.111974	25.956409	111.347519	-12.212738	23.196348	107.911385	40.080086	-6.710591	115.97419	39.430973	48.193401	115.585175	39.7555295	20.741405	115.7796825	-64.1810055	25.651291	100.0430875
15.506517	24.846798	111.309349	-12.049485	23.121563	107.813301	40.306004	-6.709404	115.988708	39.48431	48.190857	115.315796	39.895157	20.7407265	115.652252	-63.994127	25.5023995	99.97435
15.782367	23.836945	111.232201	-11.913889	23.08716	107.769653	40.509998	-6.691657	115.927757	39.519947	48.150909	114.951859	40.0149725	20.729626	115.439808	-63.8427505	25.444694	100.099498
16.02844	22.460497	111.118591	-11.717305	23.074291	107.829597	40.759174	-6.70071	115.812241	39.560783	48.113819	114.376389	40.1599785	20.7065545	115.094315	-63.5945885	25.4420275	100.564879
16.097452	21.697172	111.098358	-11.587385	23.095011	107.937576	40.901409	-6.669626	115.809319	39.64851	48.074181	114.042664	40.2749595	20.7022775	114.9259915	-63.4497295	25.4877445	100.9491605
16.208456	20.891371	111.179008	-11.451208	23.119932	108.038605	41.030895	-6.668505	115.904465	39.752804	48.032997	113.747314	40.3918495	20.682246	114.8258895	-63.2942655	25.557618	101.2513205
16.249313	20.214424	111.263046	-11.344297	23.136742	108.11026	41.141628	-6.704159	116.060135	39.857967	47.962105	113.552299	40.4997975	20.628973	114.806217	-63.1883915	25.644511	101.414303
16.211533	19.594244	111.310127	-11.214461	23.11788	108.145271	41.254387	-6.725751	116.158386	39.967731	47.901196	113.441002	40.611059	20.5877225	114.799694	-63.039981	25.6480375	101.490848
16.137121	19.035973	111.30481	-11.096217	23.08132	108.130203	41.367592	-6.732122	116.156509	40.060223	47.887863	113.372246	40.7139075	20.5778705	114.7643775	-62.9063415	25.5847695	101.4960285
16.025501	18.584656	111.226021	-10.999763	23.068943	108.063683	41.520493	-6.732648	116.089691	40.109875	47.859737	113.258835	40.815184	20.5635445	114.674263	-62.81471	25.5743415	101.453103
15.731973	18.038061	111.01973	-10.818998	23.090176	107.9384	41.728123	-6.699573	115.943321	40.16396	47.836006	112.881813	40.9460415	20.5682165	114.412567	-62.5840375	25.6121355	101.464233
15.472537	17.745586	110.833702	-10.707121	23.108231	107.84935	41.805126	-6.632006	115.774742	40.200321	47.819138	112.537071	41.0027235	20.593566	114.1559065	-62.4169655	25.622896	101.5427935
15.139935	17.500965	110.570595	-10.590578	23.140278	107.780144	41.841625	-6.56638	115.523552	40.242897	47.793282	112.192497	41.042261	20.613451	113.8580245	-62.223417	25.667105	101.7022635
14.761477	17.370129	110.263969	-10.497436	23.146414	107.720497	41.871449	-6.439431	115.06208	40.289845	47.77578	111.847008	41.080647	20.6681745	113.454544	-62.075519	25.6246535	101.98645
14.312452	17.314989	109.850189	-10.407238	23.171387	107.658432	41.857487	-6.243424	114.226929	40.276123	47.835434	111.742149	41.066805	20.796005	112.984539	-61.881281	25.546769	102.332325
13.793889	17.276876	109.339821	-10.33714	23.250484	107.575562	41.8521	-5.993418	113.086617	40.185104	48.053226	111.883865	41.018602	21.029904	112.485241	-61.692882	25.471064	102.665883
13.260424	17.310017	108.788109	-10.241728	23.484772	107.539108	41.82412	-5.557681	111.593315	39.996529	48.389477	112.192322	40.9103245	21.415898	111.8928185	-61.3937805	25.553646	103.1853975
12.367039	17.45849	107.965981	-10.125932	24.272369	107.61483	41.699165	-4.534367	109.15657	39.640743	48.982464	112.74118	40.669954	22.2240485	110.948875	-60.921818	26.3206895	104.280785
11.758655	17.58651	107.570251	-10.07294	24.980877	107.758919	41.561989	-3.694703	107.629669	39.473953	49.612526	113.209412	40.517971	22.9589115	110.4195405	-60.663851	27.0028425	105.0982975
11.126796	17.651787	107.129967	-10.036095	25.74111	107.895569	41.383217	-2.920297	106.355217	39.324818	50.18013	113.66243	40.3540175	23.6299165	110.0088235	-60.4262075	27.8523035	105.7823145
10.503474	17.543999	106.718979	-10.003073	26.421333	108.005463	41.208996	-2.165002	105.282341	39.140572	50.722458	114.035583	40.174784	24.278728	109.658962	-60.18093	28.563938	106.351964
9.836148	17.374397	106.313347	-10.016478	26.999437	108.057877	41.066425	-1.461139	104.410645	38.916786	51.216774	114.068665	39.9916055	24.8778175	109.239655	-60.0245615	29.1210565	106.876099
9.210486	17.043678	105.91481	-10.05992	27.432743	107.959343	40.921738	-0.951763	103.86705	38.637093	51.606853	113.75499	39.7794155	25.327545	108.81102	-59.8992555	29.537941	107.107666
8.562951	16.464848	105.532547	-10.210941	27.643538	107.730377	40.787106	-0.662881	103.517738	38.760971	51.751621	112.99099	39.7740385	25.54437	108.254364	-60.1959205	29.742706	107.20639
7.649681	15.25307	104.978432	-10.515263	27.578154	107.181572	40.551048	-0.68648	103.46048	37.778294	51.965584	111.877884	39.164671	25.639552	107.669182	-60.195197	29.516756	106.693962
7.034227	14.252602	104.670647	-10.752963	27.312235	106.712814	40.390251	-0.927446	103.624702	37.392929	51.774059	110.893921	38.89159	25.4233065	107.2593115	-60.397516	29.2011635	106.1663165
6.427723	13.153933	104.493309	-10.964429	26.9645	106.191841	40.255737	-1.311006	104.026283	37.089165	51.555328	109.838448	38.672451	25.122161	106.9323655	-60.601309	28.806839	105.4513165
5.933495	11.916155	104.356728	-11.121087	26.528347	105.643044	40.157291	-1.781319	104.59288	37.265842	51.010937	108.566261	38.7115665	24.614809	106.5795705	-60.9537405	28.441885	104.7065175
5.413936	10.64877	104.299797	-11.260096	26.052895	105.125336	40.110161	-2.299225	105.222404	37.068932	50.513298	107.654533	38.5895465	24.1070365	106.4384685	-61.1097385	27.9987535	103.8122035
4.980231	9.331814	104.176918	-11.300837	25.54998	104.650322	40.075039	-2.773401	105.660629	36.947815	50.041653	107.051018	38.511427	23.634126	106.3558235	-61.113101	27.465834	102.9448205
4.551582	8.015474	104.02845	-11.230292	25.096542	104.227432	40.127354	-3.246551	105.88578	36.96204	49.616196	106.624161	38.544697	23.1848225	106.2549705	-61.005281	27.0082615	102.1998935
3.957876	6.165954	103.8843	-11.080996	24.593887	103.649155	40.226589	-3.868649	106.256439	37.245659	49.053715	106.143906	38.736124	22.592533	106.2001725	-60.898116	26.595241	101.0981375
3.551484	4.927965	103.839996	-10.940595	24.29138	103.334282	40.318394	-4.217377	106.484589	37.429028	48.709518	105.776253	38.873711	22.2460705	106.130421	-60.754901	26.3366895	100.538143
3.173444	3.725502	103.803528	-10.776854	24.015148	103.048668	40.442322	-4.59795	106.683144	37.560299	48.370583	105.41021	39.0013105	21.8863165	106.046677	-60.5550185	26.1439795	100.050659
2.755149	2.559937	103.733322	-10.630171	23.756338	102.761139	40.490181	-4.874069	106.812813	37.690907	48.076534	105.022491	39.090544	21.6012325	105.917652	-60.350886	25.9114435	99.604626
2.341002	1.410637	103.581413	-10.511817	23.535854	102.478065	40.529892	-5.189507	106.777824	37.787666	47.760189	104.618195	39.158779	21.285341	105.6980095	-60.182413	25.786367	99.2581205
1.906477	0.350005	103.297508	-10.376698	23.35453	102.162361	40.539238	-5.427569	106.572472	37.907337	47.607319	104.29438	39.2232875	21.089875	105.433426	-59.9766835	25.619185	98.891296
1.472784	-0.673482	103.026245	-10.259675	23.220774	101.820198	40.545689	-5.611196	106.228188	37.549095	47.636932	104.029778	39.047392	21.012868	105.128983	-59.566742	25.42868	98.511413
0.793998	-2.126351	102.825073	-10.063222	23.106646	101.324753	40.5564	-5.764789	105.705811	37.711189	47.42424	102.91568	39.1337945	20.8297255	104.3107455	-59.2602385	25.3835665	98.3387605
0.339523	-3.012832	102.903488	-9.88785	22.983379	100.987755	40.57328	-5.983233	105.596634	37.842712	47.119038	101.996422	39.207996	20.5679025	103.796528	-58.983696	25.3988555	98.178982
-0.121597	-3.844188	102.987839	-9.708944	22.77783	100.648788	40.581726	-6.346346	105.525497	38.003342	46.688179	101.029922	39.292534	20.1709165	103.2777095	-58.710422	25.3847435	98.0198665
-0.587704	-4.675189	103.019547	-9.531709	22.456833	100.302269	40.475437	-6.736042	105.414452	38.169334	46.159302	100.15892	39.3223855	19.71163	102.786686	-58.3858035	25.202036	97.817852
-1.027124	-5.497472	103.001442	-9.343602	22.067177	99.94207	40.40659	-7.353756	105.238152	38.366997	45.532494	99.324303	39.3867935	19.089369	102.2812275	-58.0739975	25.044985	97.6029125
-1.500067	-6.196074	103.030586	-9.150255	21.661325	99.576576	40.26693	-7.896624	105.149292	38.582951	44.890224	98.455353	39.4249405	18.4968	101.8023225	-57.7254505	24.82585	97.3508295
-1.983377	-6.776054	103.066658	-8.970562	21.271193	99.21228	40.135685	-8.402559	105.122879	38.78529	44.214409	97.579697	39.4604875	17.905925	101.351288	-57.4016115	24.636461	97.073272
-2.700392	-7.446546	103.098366	-8.801455	20.686152	98.662987	39.930801	-9.120535	105.192329	39.023056	43.224773	96.432877	39.4769285	17.052119	100.812603	-57.0798385	24.320185	96.513371
-3.163312	-7.786062	103.002075	-8.728923	20.278761	98.299576	39.798405	-9.557595	105.219589	39.08812	42.639954	95.838615	39.4432625	16.5411795	100.529102	-56.9011085	24.0163425	96.07005
-3.610318	-8.000157	102.81559	-8.671159	19.878397	97.957275	39.653343	-9.963667	105.180344	39.205708	41.530502	95.404015	39.4295255	15.7834175	100.2921795	-56.7718435	23.9733765	95.6223705
-4.0419	-8.114955	102.498421	-8.628793	19.488564	97.669914	39.469482	-10.285052	105.077591	39.211056	41.663315	94.938507	39.340269	15.6891315	100.008049	-56.597855	23.2879965	95.331779
-4.534755	-8.098321	102.108322	-8.599684	19.214989	97.440346	39.322021	-10.537537	104.878891	39.298321	41.373127	94.71299	39.310171	15.417795	99.7959405	-56.509539	23.012183	95.0847515
-5.033895	-7.875383	101.604507	-8.552395	19.090452	97.276299	39.253525	-10.649349	104.493942	39.370975	41.241783	94.699127	39.31225	15.296217	99.5965345	-56.41704	22.884687	94.9560635
-5.502672	-7.460269	100.955643	-8.495878	19.105782	97.086876	39.227386	-10.586536	104.00264	39.45612	41.380226	94.863327	39.341753	15.396845	99.4329835	-56.333509	22.814719	94.7407685
-6.227178	-6.643169	99.759506	-8.402517	19.392027	96.725121	39.262455	-10.271598	103.111137	39.6306	41.322445	95.57206	39.4465275	15.5254235	99.3415985	-56.2515615	23.2586305	94.1086435
-6.703374	-5.901786	98.756561	-8.330717	19.679264	96.447243	39.376579	-9.985285	102.45752	39.604141	42.415379	96.1772	39.49036	16.215047	99.31736	-56.151794	23.143481	93.577126
-7.182084	-5.086638	97.736542	-8.239832	20.081503	96.179466	39.511196	-9.59042	101.806435	39.702213	43.01141	97.037247	39.6067045	16.710495	99.421841	-56.0863685	23.452511	92.937091
-7.731277	-4.173772	96.777473	-8.130527	20.54331	95.929268	39.581837	-9.073958	101.254723	39.885723	43.593681	97.854568	39.73378	17.2598615	99.5546455	-55.994834	23.8267585	92.3038905
-8.298569	-3.153473	95.869324	-8.050155	21.057844	95.656136	39.722313	-8.611473	100.694206	39.998417	44.157238	98.601234	39.860365	17.7728825	99.64772	-55.960675	24.3428055	91.664552
-8.935461	-2.135723	95.131706	-7.988405	21.568342	95.36908	39.818974	-8.170082	100.180908	40.025253	44.633049	99.025536	39.9221135	18.2314835	99.603222	-55.8989235	24.9052005	91.134938
-9.635302	-1.141566	94.489632	-7.948108	22.035276	95.046425	39.818027	-7.832563	99.711349	40.018867	44.999561	99.006996	39.918447	18.583499	99.3591725	-55.814663	25.487053	90.7336775
-10.863677	0.330606	93.753868	-7.940899	22.478973	94.466194	39.662968	-7.418495	98.772751	39.867516	45.324673	98.340698	39.765242	18.953089	98.5567245	-55.64704	26.004857	90.3756635
-11.742263	1.264462	93.29744	-7.976965	22.563606	94.071655	39.452698	-7.241106	98.041321	39.770271	45.46846	97.696594	39.6114845	19.113677	97.8689575	-55.5654145	26.013535	90.2743525
-12.710235	2.105566	93.051285	-8.045382	22.497381	93.74527	39.216366	-7.203874	97.243004	39.690044	45.429401	96.95826	39.453205	19.1127635	97.100632	-55.543969	25.8819985	90.389908
-13.711201	2.914556	92.962776	-8.126573	22.344662	93.552628	38.963001	-7.322627	96.495705	39.644138	44.573795	96.15699	39.3035695	18.625584	96.3263475	-55.5567155	26.06374	90.7789085
-14.822788	3.71643	93.079544	-8.176277	22.113817	93.513695	38.646671	-7.599923	95.865334	39.541031	44.733955	94.95903	39.093851	18.567016	95.412182	-55.446405	25.660618	91.615208
-15.910641	4.533957	93.497643	-8.217875	21.826172	93.632889	38.268616	-7.972229	95.354431	39.5247	43.611969	94.007706	38.896658	17.81987	94.6810685	-55.332408	25.832474	92.5847095
-16.987686	5.331471	93.936287	-8.247414	21.487574	93.870781	37.956017	-8.454003	94.943291	39.437843	43.607029	92.938766	38.69693	17.576513	93.9410285	-55.191758	25.398635	93.8005335
-18.648424	6.601952	94.704994	-8.327055	21.012112	94.343384	37.456848	-9.128783	94.739998	39.315395	42.695774	92.004166	38.3861215	16.7834955	93.372082	-55.0402315	25.2407285	95.314686
-19.62723	7.486903	95.076164	-8.366759	20.753748	94.602852	37.291504	-9.507912	94.770737	39.233154	41.625679	91.884247	38.262329	16.0588835	93.327492	-54.995847	25.4486125	95.878212
-20.744936	8.429523	95.15892	-8.420261	20.509014	94.744743	37.121506	-9.618328	94.845367	39.136444	41.345753	91.824074	38.128975	15.8637125	93.3347205	-54.969497	25.1543155	96.1547655
-21.609838	9.400632	94.980156	-8.403039	20.33597	94.744408	37.183838	-9.923898	94.493034	39.08522	41.156029	91.901207	38.134529	15.6160655	93.1971205	-54.940607	25.0558745	96.2916955
-22.539925	10.44845	94.584747	-8.343345	20.271481	94.511002	37.23315	-9.925319	94.034477	39.069645	41.147518	91.970596	38.1513975	15.6110995	93.0025365	-54.8380875	24.9318625	96.0194675
-23.490101	11.495181	93.834145	-8.242939	20.325396	94.059181	37.323021	-9.808511	93.340485	39.070194	41.271664	92.065422	38.1966075	15.7315765	92.7029535	-54.6824855	24.9192155	95.4154085
-24.33585	12.65215	92.88459	-8.076298	20.52853	93.407463	37.376328	-9.542603	92.58625	39.217506	41.477551	92.067307	38.296917	15.967474	92.3267785	-54.449513	25.089586	94.4881475
-25.546059	14.374797	91.120621	-7.80554	21.014496	92.06855	37.518898	-8.926558	91.287079	39.518047	42.492466	91.937889	38.5184725	16.782954	91.612484	-54.1295525	25.246038	92.524616
-26.36281	15.529922	89.976814	-7.571359	21.440197	91.186127	37.69035	-8.69635	90.299599	39.778664	42.887707	91.882172	38.734507	17.0956785	91.0908855	-53.877225	25.7847155	91.2813685
-27.238894	16.61203	89.232407	-7.356529	21.811853	90.518257	37.800053	-8.342442	89.490585	40.017178	43.209618	91.62838	38.9086155	17.433588	90.5594825	-53.6216735	26.190118	90.4770315
-28.054565	17.567907	88.940948	-7.197388	22.147562	90.155571	37.874584	-8.148517	89.018066	40.178852	43.369698	91.183304	39.026718	17.6105905	90.100685	-53.421494	26.6845335	90.210457
-28.968927	18.360468	89.264633	-7.17056	22.302542	90.214844	37.843365	-8.158628	88.904572	40.183601	43.392303	90.621002	39.013483	17.6168375	89.762787	-53.354603	26.9882465	90.666901
-29.916447	19.026079	90.195442	-7.277403	22.221132	90.715187	37.64246	-8.385765	89.015503	40.054241	43.159611	89.988998	38.8483505	17.386923	89.5022505	-53.4031565	27.055341	91.9281235
-30.930796	19.550325	91.700699	-7.485647	21.960087	91.631111	37.262115	-8.754759	89.204666	39.7948	42.750053	89.477798	38.5284575	16.997647	89.341232	-53.4997515	26.922527	93.92099
-32.347912	20.155085	94.922394	-7.93343	21.417469	93.598892	36.439186	-9.562638	89.594925	39.165913	41.973763	88.841805	37.8025495	16.2055625	89.218365	-53.6694095	26.6293755	97.979419
-33.314968	20.543917	97.191811	-8.270506	20.97555	95.04071	35.75172	-10.140057	90.022034	38.6175	41.372559	88.561981	37.18461	15.616251	89.2920075	-53.725622	26.334849	100.7894125
-34.101334	20.95698	99.101959	-8.623179	20.559029	96.30957	35.155148	-10.682813	90.507248	38.061062	40.775852	88.388428	36.608105	15.0465195	89.447838	-53.854463	26.0715385	103.171302
-34.832844	21.346825	100.420288	-8.970034	20.21347	97.187927	34.632774	-11.178648	90.932655	37.5271	40.272377	88.351631	36.079937	14.5468645	89.642143	-54.020005	25.8800755	104.733711
-35.587742	21.782972	101.092896	-9.348987	19.859468	97.630119	34.17086	-11.559286	91.253334	37.141727	39.841896	88.38253	35.6562935	14.141305	89.817932	-54.3542675	25.577631	105.442306
-36.242485	22.213411	101.078102	-9.674932	19.55563	97.657707	33.825302	-11.935649	91.502739	36.881516	39.472912	88.474998	35.353409	13.7686315	89.9888685	-54.703273	25.3426285	105.3265455
-36.829433	22.693832	100.675285	-9.866153	19.284403	97.373779	33.653107	-12.262833	91.607628	36.771481	39.160488	88.4673	35.212294	13.4488275	90.037464	-54.9446	25.1199785	104.710094
-37.334488	23.461679	99.925545	-9.936137	18.834417	96.864662	33.677437	-12.688004	91.673691	36.772781	38.758663	88.211784	35.225109	13.0353295	89.9427375	-55.097383	24.6335045	103.7865865
-37.583088	23.99209	99.423859	-9.973427	18.488579	96.548721	33.793938	-12.93308	91.817162	36.731537	38.523521	88.125702	35.2627375	12.7952205	89.971432	-55.2095915	24.1819375	103.12601
-37.724361	24.529713	99.076775	-10.068783	18.134117	96.424759	33.834221	-13.218752	92.07708	36.668476	38.285671	88.108582	35.2513485	12.5334595	90.092831	-55.3889145	23.7347745	102.756687
-37.761375	25.182024	98.900932	-10.264464	17.81567	96.458038	33.796726	-13.528468	92.413658	36.547676	38.025997	88.223259	35.172201	12.2487645	90.3184585	-55.701129	23.3825755	102.5976175
-37.744755	25.922129	98.824181	-10.513126	17.520912	96.592682	33.673801	-13.769491	92.703377	36.402569	37.875572	88.555786	35.038185	12.0530405	90.6295815	-56.064437	22.9887835	102.5557825
-37.588703	26.764107	98.963287	-10.804268	17.283327	96.848068	33.431362	-13.933079	92.960999	36.19688	37.834896	89.055534	34.814121	11.9509085	91.0082665	-56.422657	22.6157455	102.6878695
-37.417664	27.63245	99.170616	-11.171873	17.133322	97.212852	33.180923	-13.970131	93.238098	35.942692	37.873016	89.6875	34.5618075	11.9514425	91.462799	-56.9055535	22.3152015	102.962905
-36.893578	29.169094	99.639397	-11.743587	17.151714	97.875191	32.870499	-13.785694	93.615356	35.441952	38.256203	90.879967	34.1562255	12.2352545	92.2476615	-57.6433995	22.0681735	103.5027205
-36.482162	30.335268	99.985947	-12.140561	17.329819	98.272713	32.641712	-13.440546	93.777756	35.136887	38.680489	91.782158	33.8892995	12.6199715	92.779957	-58.1704215	22.0396665	103.765469
-35.929634	31.604095	100.305161	-12.524836	17.630573	98.660622	32.415298	-13.011866	93.946007	34.886013	39.177231	92.728966	33.6506555	13.0826825	93.3374865	-58.7003275	22.1784635	103.9837575
-35.29755	32.923843	100.593315	-12.875854	18.036966	99.026009	32.210354	-12.553112	94.146851	34.674435	39.698074	93.671104	33.4423945	13.572481	93.9089775	-59.1941025	22.501451	104.1430405
-34.604824	34.316177	100.865791	-13.197173	18.491518	99.34613	32.052151	-12.08122	94.311279	34.490265	40.226658	94.585571	33.271208	14.072719	94.448425	-59.665554	22.910317	104.243835
-33.781658	35.710381	101.089684	-13.470523	18.906857	99.592415	31.876404	-11.572014	94.432434	34.31588	40.77816	95.481888	33.096142	14.603073	94.957161	-60.037188	23.210641	104.227669
-32.87149	37.0951	101.290009	-13.807742	19.308449	99.777855	31.682598	-11.055224	94.493988	34.163429	41.342529	96.384392	32.9230135	15.1436525	95.43919	-60.5384975	23.4732455	104.11652
-31.492428	39.133801	101.541687	-14.406921	19.818005	99.897888	31.34025	-10.219831	94.540634	33.834431	42.153103	97.813049	32.5873405	15.966636	96.1768415	-61.4011825	23.669374	103.6189345
-30.523453	40.459614	101.721695	-14.860305	20.151155	99.933769	31.150278	-9.753922	94.456657	33.583576	42.627533	98.877762	32.366927	16.4368055	96.6672095	-62.087537	23.8655045	103.2003285
-29.659445	41.827316	102.070724	-15.289445	20.4354	99.991234	30.854156	-9.198657	94.536224	33.398277	43.055416	100.000229	32.1262165	16.9283795	97.2682265	-62.7051065	23.9424205	102.7142415
-28.4531	42.994797	102.361237	-15.66606	20.728025	100.087692	30.673582	-8.766513	94.649673	33.314255	43.444046	101.255402	31.9939185	17.3387665	97.9525375	-63.3260385	24.1172835	102.2228465
-27.270069	44.179504	102.790535	-16.029379	21.031851	100.207176	30.529594	-8.388546	94.910255	33.305492	43.809483	102.695572	31.917543	17.7104685	98.8029135	-63.976301	24.3532335	101.6114385
-26.116858	45.22921	103.358017	-16.33136	21.32782	100.459717	30.415749	-8.094186	95.34449	33.385403	44.129406	104.216362	31.900576	18.01761	99.780426	-64.563296	24.63803	101.139008
-24.801128	46.25388	104.02063	-16.620808	21.650677	100.929008	30.309898	-7.870448	96.008873	33.942898	44.279503	105.503342	32.126398	18.2045275	100.7561075	-65.368014	25.0968265	101.1019085
-22.993845	47.549393	105.49469	-16.997934	22.155375	102.158081	30.267235	-7.698002	97.633942	34.192188	44.576397	107.729103	32.2297115	18.4391975	102.6815225	-66.2255795	25.8715525	101.6346395
-21.709497	48.266296	106.577957	-17.23415	22.444361	103.204727	30.372101	-7.715163	99.154785	34.033993	44.329811	109.606865	32.203047	18.307324	104.380825	-66.671347	26.581398	102.028629
-20.38398	48.904221	107.629478	-17.502169	22.776499	104.322289	30.497259	-7.834645	100.92363	34.230904	45.106197	111.280869	32.3640815	18.635776	106.1022495	-67.3684195	26.917222	102.5423285
-19.254757	49.40696	108.676888	-17.753601	23.024273	105.417015	30.697641	-7.933024	102.737106	34.490421	45.22715	112.966728	32.594031	18.647063	107.851917	-68.101233	27.401483	102.982113
-18.022274	49.816475	109.640549	-17.983522	23.278372	106.393471	30.943796	-8.02682	104.521896	35.159767	45.195862	114.31855	33.0517815	18.584521	109.420223	-69.0188255	27.972223	103.366719
-16.967167	50.234634	110.580658	-18.122944	23.452463	107.278465	31.224272	-8.12602	106.127403	35.007607	45.502411	115.992805	33.1159395	18.6881955	111.060104	-69.3618275	28.2167305	103.496826
-15.793298	50.431938	111.401901	-18.239649	23.642853	108.092186	31.529327	-8.216134	107.504967	35.234058	45.693623	117.389145	33.3816925	18.7387445	112.447056	-69.8609905	28.5469615	103.737316
-14.108472	50.595825	112.635269	-18.236042	23.834557	109.246277	31.921131	-8.243415	109.147942	35.62075	45.959827	119.087769	33.7709405	18.858206	114.1178555	-70.2430245	28.810908	104.3746985
-13.111262	50.651775	113.44191	-18.132391	23.93858	109.94635	32.15897	-8.220307	110.032181	35.952366	46.125256	119.971107	34.055668	18.9524745	115.001644	-70.32045	28.9246855	104.891056
-12.175493	50.652725	114.175705	-17.983822	24.040422	110.603477	32.438728	-8.191113	110.789406	36.269108	46.290047	120.774521	34.353918	19.049467	115.7819635	-70.321562	29.031377	105.4249905
-11.248446	50.534653	114.742325	-17.809864	24.121008	111.214081	32.736057	-8.225257	111.429359	37.01506	46.254566	121.241013	34.8755585	19.0146545	116.335186	-70.4952865	29.2273615	106.092976
-10.441283	50.353477	115.231216	-17.660227	24.208326	111.697006	32.979225	-8.276703	112.025108	36.865601	46.531216	122.092995	34.922413	19.1272565	117.0590515	-70.242867	29.2893955	106.3349605
-9.660065	50.144619	115.651344	-17.551062	24.296776	112.048759	33.127792	-8.263244	112.506691	37.139427	46.672501	122.699677	35.1336095	19.2046285	117.603184	-70.2357335	29.3889235	106.494334
-8.931305	49.773903	115.970421	-17.493532	24.389362	112.315544	33.240707	-8.247309	112.836929	37.328594	46.769623	123.21904	35.2846505	19.261157	118.0279845	-70.2717145	29.517567	106.6031035
-8.046773	49.217312	116.335045	-17.4244	24.518932	112.546921	33.284836	-8.140489	113.054512	37.443859	46.870258	123.705521	35.3643475	19.3648845	118.3800165	-70.2131475	29.6729795	106.7138255
-7.594217	48.810917	116.411697	-17.43054	24.673306	112.660492	33.257969	-7.974905	113.043274	37.406593	46.9818	123.790886	35.332281	19.5034475	118.41708	-70.193361	29.8431645	106.903904
-7.205433	48.319702	116.415611	-17.456564	24.860243	112.812592	33.209408	-7.795607	112.99131	37.375465	47.126205	123.70031	35.2924365	19.665299	118.34581	-70.2055645	30.055187	107.279374
-6.819191	47.785496	116.371826	-17.422005	25.057203	113.023102	33.146935	-7.587989	112.93235	37.309635	47.293102	123.504951	35.228285	19.8525565	118.2186505	-70.072295	30.2618495	107.8275535
-6.558952	47.219872	116.260529	-17.38843	25.274826	113.261124	33.106007	-7.403722	112.968513	37.29475	47.48867	123.163368	35.2003785	20.042474	118.0659405	-69.9772385	30.507178	108.4563075
-6.222703	46.416992	116.097366	-17.316051	25.441664	113.510895	33.069595	-7.294042	113.147163	37.341873	47.645561	122.775543	35.205734	20.1757595	117.961353	-69.837836	30.7075685	109.060437
-5.960944	45.632427	115.842972	-17.22328	25.559763	113.737663	33.053875	-7.286759	113.403496	37.371929	47.795963	122.31971	35.212902	20.254602	117.861603	-69.659462	30.864924	109.613723
-5.572724	44.312756	115.338646	-17.06793	25.530582	113.989174	33.013199	-7.442802	113.82769	37.358616	47.871666	121.323311	35.1859075	20.214432	117.5755005	-69.3217675	30.846732	110.4028475
-5.378315	43.359444	114.847443	-16.963997	25.388939	114.053535	32.940762	-7.559215	114.014542	37.350418	47.777756	120.429161	35.14559	20.1092705	117.2218515	-69.073584	30.6686075	110.8852185
-5.189536	42.325184	114.352501	-16.888699	25.18539	114.003479	32.810135	-7.737794	114.145172	37.28199	47.657211	119.405136	35.0460625	19.9597085	116.775154	-68.8234605	30.4110715	111.231804
-5.014896	41.256065	113.784981	-16.814775	24.928028	113.898994	32.646053	-7.944613	114.085983	37.187481	47.43515	118.318001	34.916767	19.7452685	116.201992	-68.546317	30.1107875	111.595996
-4.840581	40.248039	113.25029	-16.755035	24.612656	113.760887	32.469997	-8.127204	113.908836	37.090519	47.089935	117.365692	34.780258	19.4813655	115.637264	-68.290328	29.7439465	111.88451
-4.643833	39.258919	112.835655	-16.680918	24.322706	113.569519	32.320137	-8.33877	113.770569	37.033108	46.743725	116.641876	34.6766225	19.2024775	115.2062225	-68.0384585	29.4429345	111.9328155
-4.421766	38.29863	112.524208	-16.63065	24.074642	113.370262	32.206711	-8.583843	113.60408	36.992229	46.455326	116.17347	34.59947	18.9357415	114.888775	-67.86077	29.2135425	111.851749
-4.071177	36.943504	112.175659	-16.646168	23.890482	113.098953	32.044476	-8.734865	113.340088	36.888054	46.197975	115.752029	34.466265	18.731555	114.5460585	-67.758601	29.049409	111.6518475
