# Supplementary material for: How to jointly control a ball trajectory on a moving board: Methodological insights into Motor Learning and Rehabilitation
Source: PLoS One. 2025 Oct 15;20(10):e0334588. doi: 10.1371/journal.pone.0334588 (PMC12527165; doi:10.1371/journal.pone.0334588)
Supplement: S2 Data — (ZIP) [file pone.0334588.s002.zip › D3_018.csv]

Ball_X	Ball_Y	Ball_Z	BoardCentre_X	BoardCentre_Y	BoardCentre_Z	P1LeftHand_X	P1LeftHand_Y	P1LeftHand_Z	P1RightHand_X	P1RightHand_Y	P1RightHand_Z	P1MidHands_X	P1MidHands_Y	P1MidHands_Z	P2MidHands_X	P2MidHands_Y	P2MidHands_Z
13.394597	29.4223	113.999001	-12.951403	28.322197	111.744324	38.678032	-1.528734	111.286247	39.868294	52.835663	119.775345	39.273163	25.6534645	115.530796	-65.175969	30.9909295	107.957852
13.842353	29.375526	114.908478	-12.683161	28.782898	112.692085	39.131039	-1.023438	111.878983	40.715988	53.087158	120.543358	39.9235135	26.03186	116.2111705	-65.2898355	31.533936	109.1729995
14.289448	29.147354	115.645424	-12.454249	29.145687	113.431908	39.577381	-0.641559	112.455002	40.517067	53.566963	121.548584	40.047224	26.462702	117.001793	-64.955722	31.828672	109.862023
14.627561	28.854963	116.193901	-12.311872	29.35327	113.924118	39.926491	-0.363975	112.997284	40.679691	53.845482	122.108398	40.303091	26.7407535	117.552841	-64.926835	31.9657865	110.295395
14.862084	28.480434	116.510162	-12.226626	29.460266	114.112	40.203045	-0.126819	113.450607	40.726707	54.084713	122.372139	40.464876	26.978947	117.911373	-64.918128	31.941585	110.312627
15.056999	28.072966	116.558586	-12.189245	29.508778	114.062286	40.386124	0.106415	113.726509	40.64587	54.243362	122.496208	40.515997	27.1748885	118.1113585	-64.894487	31.8426675	110.0132135
15.324629	27.214163	116.222343	-12.157007	29.464111	113.647949	40.526001	0.269652	113.935448	40.860317	54.394714	121.780846	40.693159	27.332183	117.858147	-65.007173	31.596039	109.437751
15.410055	26.58828	115.677963	-12.128256	29.423792	113.23494	40.556053	0.380454	113.872353	40.198109	54.576462	121.359108	40.377081	27.478458	117.6157305	-64.633593	31.369126	108.8541495
15.443192	25.875755	115.106331	-12.09194	29.376528	112.739876	40.590557	0.402337	113.812408	39.962505	54.595131	120.508575	40.276531	27.498734	117.1604915	-64.460411	31.254322	108.3192605
15.457882	25.006506	114.52359	-12.019836	29.319515	112.273476	40.674927	0.450229	113.717697	39.83847	54.726379	119.509254	40.2566985	27.588304	116.6134755	-64.2963705	31.050726	107.9334765
15.368098	24.211138	113.965942	-11.88655	29.222527	111.852539	40.865116	0.516028	113.534561	39.713566	54.690159	118.648468	40.289341	27.6030935	116.0915145	-64.062441	30.8419605	107.6135635
15.275887	23.346973	113.523331	-11.666846	29.052114	111.536453	41.094913	0.480299	113.378105	39.65781	54.657894	117.816711	40.3763615	27.5690965	115.597408	-63.7100535	30.5351315	107.475498
15.154694	22.375416	113.077179	-11.418882	28.893015	111.288597	41.32888	0.450075	113.254715	39.758663	54.618233	116.965446	40.5437715	27.534154	115.1100805	-63.3815355	30.251876	107.4671135
14.85289	20.864162	112.552406	-11.015359	28.711006	110.961823	41.638718	0.358686	113.116882	39.919842	54.437874	116.026215	40.77928	27.39828	114.5715485	-62.809998	30.023732	107.3520975
14.570511	19.855373	112.300064	-10.807646	28.588156	110.770439	41.759975	0.193071	113.139748	40.089916	54.304802	115.417084	40.9249455	27.2489365	114.278416	-62.5402375	29.9273755	107.262462
14.262841	18.841431	112.088287	-10.652226	28.482992	110.532227	41.844021	0.036426	113.188538	40.19392	54.157795	114.917007	41.0189705	27.0971105	114.0527725	-62.3234225	29.8688735	107.0116815
13.856947	17.792137	111.917648	-10.566621	28.401529	110.248878	41.909565	-0.104667	113.328529	40.208733	54.015453	114.398399	41.059149	26.955393	113.863464	-62.192391	29.847665	106.634292
13.409387	16.752813	111.736504	-10.530874	28.36087	109.875748	41.904797	-0.220729	113.465416	40.165565	53.934105	113.804451	41.035181	26.856688	113.6349335	-62.096929	29.865052	106.1165625
12.866677	15.752813	111.457253	-10.555736	28.314131	109.393524	41.840157	-0.282968	113.436951	40.045662	53.859459	113.178322	40.9429095	26.7882455	113.3076365	-62.0543815	29.8400165	105.4794115
12.331017	14.806186	110.979691	-10.595448	28.281487	108.817589	41.770382	-0.345081	113.204742	39.886311	53.797894	112.455894	40.8283465	26.7264065	112.830318	-62.0192425	29.8365675	104.80486
11.423677	13.442081	110.007965	-10.644417	28.308292	107.856476	41.662205	-0.274209	112.500504	39.555588	53.855507	111.055122	40.6088965	26.790649	111.777813	-61.8977305	29.825935	103.935139
10.786008	12.591857	109.307632	-10.617914	28.393702	107.228073	41.678875	-0.146182	111.822906	39.269489	53.894806	110.048164	40.474182	26.874312	110.935535	-61.71001	29.913092	103.520611
10.157376	11.835154	108.616234	-10.560607	28.482092	106.648445	41.697903	-0.03048	111.135078	39.038807	54.017998	108.872368	40.368355	26.993759	110.003723	-61.489569	29.970425	103.293167
9.489216	11.112866	107.891212	-10.46306	28.624184	106.109665	41.696289	0.146098	110.484291	38.853321	54.158943	107.628563	40.274805	27.1525205	109.056427	-61.200925	30.0958475	103.162903
8.786684	10.416261	107.260262	-10.301824	28.69873	105.629837	41.738129	0.239154	109.771751	38.718182	54.244118	106.501862	40.2281555	27.241636	108.1368065	-60.8318035	30.155824	103.1228675
8.064073	9.77007	106.735924	-10.133955	28.747801	105.211281	41.750698	0.201899	109.137115	38.682552	54.296654	105.495056	40.216625	27.2492765	107.3160855	-60.484535	30.2463255	103.1064765
7.34818	9.145008	106.247459	-9.940218	28.732094	104.842926	41.720894	0.14542	108.57785	38.711712	54.215515	104.750397	40.216303	27.1804675	106.6641235	-60.096739	30.2837205	103.0217285
6.247128	8.275415	105.481842	-9.681755	28.589779	104.256996	41.648178	-0.055443	107.787025	38.954708	54.095478	103.959061	40.301443	27.0200175	105.873043	-59.664953	30.1595405	102.640949
5.512682	7.730494	104.915634	-9.516721	28.505077	103.770485	41.60183	-0.192458	107.254639	39.140045	54.022385	103.552689	40.3709375	26.9149635	105.403664	-59.4043795	30.0951905	102.137306
4.756439	7.280637	104.225174	-9.345666	28.45458	103.201363	41.613693	-0.27998	106.642845	39.286285	53.988785	103.205719	40.449989	26.8544025	104.924282	-59.141321	30.0547575	101.478444
4.030574	6.825483	103.526184	-9.173625	28.459614	102.576408	41.56292	-0.242974	106.157616	39.422672	54.010345	102.846512	40.492796	26.8836855	104.502064	-58.840046	30.0355425	100.650752
3.287564	6.457722	102.874222	-9.007098	28.534472	101.968216	41.577385	-0.222967	105.734077	39.520916	54.052364	102.420105	40.5491505	26.9146985	104.077091	-58.5633465	30.1542455	99.859341
2.476669	6.113594	102.351013	-8.839402	28.588554	101.402191	41.624226	-0.164219	105.369759	39.602821	54.056572	101.90461	40.6135235	26.9461765	103.6371845	-58.2923275	30.2309315	99.1671975
1.691787	5.829342	101.879669	-8.701715	28.629177	100.870476	41.704441	-0.170678	104.992699	39.707245	54.045349	101.378838	40.705843	26.9373355	103.1857685	-58.109273	30.3210185	98.5551835
0.476901	5.413002	101.005646	-8.53184	28.584549	100.032677	41.65303	-0.163108	104.475487	39.820309	53.993332	100.669273	40.7366695	26.915112	102.57238	-57.8003495	30.253986	97.492974
-0.350085	5.148135	100.328911	-8.454021	28.497849	99.468163	41.660698	-0.198053	103.999016	39.873394	53.928925	100.265038	40.767046	26.865436	102.132027	-57.675088	30.130262	96.804299
-1.259243	4.886607	99.633316	-8.363309	28.375334	98.929474	41.65556	-0.26976	103.416168	39.907158	53.898705	99.916954	40.781359	26.8144725	101.666561	-57.507977	29.9361955	96.192387
-2.138968	4.6871	98.824257	-8.302161	28.217337	98.384598	41.628941	-0.367882	102.802399	39.912403	53.795696	99.59201	40.770672	26.713907	101.1972045	-57.374994	29.720767	95.5719915
-3.012738	4.453343	97.982231	-8.236046	28.079435	97.80468	41.611328	-0.493682	102.130486	39.946602	53.712635	99.2752	40.778965	26.6094765	100.702843	-57.251057	29.5493935	94.906517
-3.962198	4.240935	97.136909	-8.183329	27.945465	97.251518	41.613346	-0.62055	101.432434	39.91407	53.616642	98.945923	40.763708	26.498046	100.1891785	-57.130366	29.392884	94.3138575
-4.931643	4.010044	96.204575	-8.134661	27.854752	96.647903	41.633461	-0.803091	100.793823	39.891659	53.461288	98.554352	40.76256	26.3290985	99.6740875	-57.031882	29.3804055	93.6217185
-6.48495	3.734752	94.887718	-8.119308	27.71312	95.726006	41.788609	-1.345714	100.136063	39.854305	53.119392	97.790154	40.821457	25.886839	98.9631085	-57.060073	29.539401	92.4889035
-7.520314	3.529168	94.404396	-8.094121	27.647314	95.345612	41.705776	-1.499027	99.609604	39.865238	52.883549	97.235245	40.785507	25.692261	98.4224245	-56.973749	29.602367	92.2687995
-8.623863	3.244937	94.3657	-8.013231	27.555428	95.242065	41.428669	-1.654333	99.316765	39.894512	52.567627	96.60202	40.6615905	25.456647	97.9593925	-56.6880525	29.654209	92.5247375
-9.807394	2.928016	94.78878	-7.961151	27.417484	95.41732	41.075733	-1.898848	99.190849	39.927731	52.133144	95.904503	40.501732	25.117148	97.547676	-56.424034	29.71782	93.286964
-10.968934	2.587159	95.564362	-7.952122	27.196508	95.802353	40.655094	-2.220103	99.206223	39.987453	51.545761	95.15596	40.3212735	24.662829	97.1810915	-56.2255175	29.730187	94.4236145
-12.142187	2.259848	96.55127	-8.013577	26.894491	96.281708	40.143913	-2.63366	99.357834	39.995193	50.810646	94.399757	40.069553	24.088493	96.8787955	-56.096707	29.700489	95.6846205
-13.318877	1.904986	97.518921	-8.130931	26.538309	96.754807	39.598106	-3.090077	99.503761	39.932972	50.013016	93.741722	39.765539	23.4614695	96.6227415	-56.027401	29.6151485	96.8868725
-15.071097	1.438433	98.653641	-8.38128	25.877672	97.240654	38.833305	-3.892723	99.662392	39.835262	48.217964	93.143448	39.3342835	22.1626205	96.40292	-56.0968435	29.5927235	98.078388
-16.184916	1.211071	99.102028	-8.579384	25.393677	97.418709	38.395695	-4.497504	99.804359	39.730759	47.460091	92.807701	39.063227	21.4812935	96.30603	-56.221995	29.3060605	98.531388
-16.956203	0.84653	99.156441	-8.775859	24.903116	97.464394	38.000721	-5.002544	99.967682	39.57431	47.205723	92.589989	38.7875155	21.1015895	96.2788355	-56.3392335	28.7046425	98.6499525
-18.213875	0.913692	99.276169	-8.952579	24.481224	97.392075	37.79417	-5.499588	99.945862	39.565384	46.350193	92.585495	38.679777	20.4253025	96.2656785	-56.584935	28.5371455	98.5184715
-18.977291	0.570202	99.148857	-9.053502	24.128761	97.259155	37.61821	-5.875093	99.878754	39.487434	45.974136	92.543884	38.552822	20.0495215	96.211319	-56.659826	28.2080005	98.306991
-20.025446	0.96612	99.058815	-9.106856	23.816929	97.131935	37.512413	-6.153061	99.785904	39.451237	45.710922	92.481583	38.481825	19.7789305	96.1337435	-56.695537	27.8549275	98.1301265
-20.893991	1.147219	99.013809	-9.1022	23.59255	97.042641	37.485596	-6.44746	99.700928	39.449768	46.029381	92.230888	38.467682	19.7909605	95.965908	-56.672082	27.3941395	98.119374
-21.93771	1.508881	99.206718	-9.034319	23.335066	97.074928	37.419956	-6.874437	99.722481	39.502758	45.621914	92.002823	38.461357	19.3737385	95.862652	-56.529995	27.2963935	98.287204
-22.722115	1.843897	99.368591	-9.007184	23.163452	97.176292	37.377636	-7.164885	99.797539	39.555748	45.345451	91.909256	38.466692	19.090283	95.8533975	-56.48106	27.236621	98.4991865
-23.383947	2.281148	99.459343	-9.025122	22.974949	97.260612	37.293598	-7.502577	99.856323	39.589451	45.08559	91.940163	38.4415245	18.7915065	95.898243	-56.4917685	27.1583915	98.622981
-24.046734	2.745253	99.47509	-9.080971	22.727207	97.326103	37.168457	-7.815257	99.872246	39.635399	44.817616	92.107719	38.401928	18.5011795	95.9899825	-56.56387	26.9532345	98.6622235
-24.706564	3.307388	99.351402	-9.148416	22.504553	97.369553	37.025921	-8.113653	99.830505	39.668728	44.574932	92.403526	38.3473245	18.2306395	96.1170155	-56.6441565	26.7784665	98.6220905
-25.267448	3.909832	99.152954	-9.206619	22.301939	97.378235	36.91082	-8.412784	99.781906	39.797348	44.364796	92.655136	38.354084	17.976006	96.218521	-56.767322	26.627872	98.537949
-25.886642	4.65053	98.847855	-9.248701	22.122843	97.327675	36.782784	-8.678927	99.760742	39.868908	44.156303	92.940895	38.325846	17.738688	96.3508185	-56.823248	26.506998	98.3045315
-26.654301	5.906722	98.271111	-9.297552	21.948662	97.112503	36.629494	-8.979839	99.701653	40.042377	43.910576	93.322815	38.3359355	17.4653685	96.512234	-56.9310395	26.4319555	97.712772
-27.176371	6.828965	97.820328	-9.28198	21.878347	96.895287	36.657284	-9.172849	99.547768	40.09531	43.776794	93.532005	38.376297	17.3019725	96.5398865	-56.940257	26.4547215	97.2506875
-27.594265	7.794339	97.230873	-9.274366	21.838881	96.620003	36.655106	-9.307965	99.407303	40.18634	43.663231	93.702164	38.420723	17.177633	96.5547335	-56.969455	26.500129	96.6852725
-28.067514	8.80764	96.496758	-9.257526	21.793196	96.286461	36.602974	-9.363917	99.258461	40.254448	43.568356	93.968925	38.428711	17.1022195	96.613693	-56.943763	26.4841725	95.959229
-28.484587	9.894754	95.730179	-9.225531	21.693676	95.918945	36.686024	-9.518105	98.905228	40.368034	43.475212	94.377808	38.527029	16.9785535	96.641518	-56.978091	26.4087985	95.196372
-28.944414	10.955557	95.041389	-9.173532	21.572197	95.615959	36.632813	-9.584752	98.539505	40.527489	43.399788	94.809776	38.580151	16.907518	96.6746405	-56.927215	26.236876	94.5572775
-29.403942	12.129919	94.474503	-9.040499	21.481468	95.406792	36.664219	-9.670841	98.072403	40.740143	43.339928	95.103134	38.702181	16.8345435	96.5877685	-56.783179	26.1283925	94.2258155
-30.079449	13.974106	94.360329	-8.760863	21.536823	95.366219	36.781494	-9.748129	97.469917	41.062599	43.203285	95.166275	38.9220465	16.727578	96.318096	-56.4437725	26.346068	94.414342
-30.560749	15.21203	94.802788	-8.548246	21.663515	95.621368	36.791817	-9.781651	97.182144	41.213787	43.040295	94.80368	39.002802	16.629322	95.992912	-56.099294	26.697708	95.249824
-31.105482	16.480331	95.576477	-8.401761	21.756063	96.082687	36.708286	-9.858522	96.988335	41.242294	42.863838	94.276085	38.97529	16.502658	95.63221	-55.778812	27.009468	96.533164
-31.607161	17.769398	96.714279	-8.373116	21.835453	96.695503	36.530651	-9.966823	96.893517	41.181858	42.622856	93.671616	38.8562545	16.3280165	95.2825665	-55.6024865	27.3428895	98.1084395
-32.16478	19.029499	97.940155	-8.464348	21.812561	97.429794	36.312286	-10.189572	96.825478	41.002308	42.314827	93.151169	38.657297	16.0626275	94.9883235	-55.585993	27.5624945	99.8712645
-32.731499	20.287251	99.194969	-8.664247	21.701612	98.199783	35.85849	-10.371784	96.85537	40.736954	41.41798	92.894707	38.297722	15.523098	94.8750385	-55.626216	27.880126	101.5245275
-33.207645	21.578325	100.403404	-8.939066	21.618437	98.978569	35.353832	-10.511049	96.854561	40.362694	41.146339	92.599335	37.858263	15.317645	94.726948	-55.736395	27.919229	103.23019
-33.888309	23.533176	101.913048	-9.440754	21.450483	99.954208	34.657993	-10.896713	96.686447	39.731163	41.467289	92.307571	37.194578	15.285288	94.497009	-56.076086	27.615678	105.411407
-34.262554	24.864861	102.585861	-9.793412	21.405041	100.448059	34.209084	-10.970077	96.585564	39.328869	41.430416	92.394386	36.7689765	15.2301695	94.489975	-56.3558005	27.5799125	106.406143
-34.479465	26.267273	103.139404	-10.090693	21.339914	100.84008	33.806274	-10.970904	96.473587	39.013374	41.471188	92.655556	36.409824	15.250142	94.5645715	-56.59121	27.429686	107.1155885
-34.722652	27.654436	103.547707	-10.384102	21.414219	101.172089	33.463249	-10.915895	96.394554	38.803215	40.966736	93.215614	36.133232	15.0254205	94.805084	-56.901436	27.8030175	107.539094
-34.796398	29.10718	103.813843	-10.605716	21.493696	101.435341	33.15918	-10.751208	96.40976	38.621307	41.184841	93.707588	35.8902435	15.2168165	95.058674	-57.1016755	27.7705755	107.812008
-34.816086	30.588404	103.944	-10.830195	21.634336	101.600883	33.067142	-10.61254	96.360344	38.542999	41.412258	94.303658	35.8050705	15.399859	95.332001	-57.4654605	27.868813	107.869765
-34.723541	32.063244	103.999878	-10.979622	21.825335	101.691147	32.931679	-10.360464	96.396866	38.506176	42.28162	94.796936	35.7189275	15.960578	95.596901	-57.6781715	27.690092	107.785393
-34.376251	34.32769	104.038216	-11.074654	22.144909	101.807144	32.883228	-10.028619	96.311394	38.628395	42.698223	95.731392	35.7558115	16.334802	96.021393	-57.9051195	27.955016	107.592895
-34.014091	35.869362	104.164543	-11.062212	22.366425	101.854965	32.891949	-9.82881	96.231377	38.7831	42.919609	96.285591	35.8375245	16.5453995	96.258484	-57.9619485	28.1874505	107.451446
-33.60503	37.330154	104.19931	-11.05728	22.565308	101.840042	32.90033	-9.660412	96.12458	38.96154	43.113251	96.867203	35.930935	16.7264195	96.4958915	-58.045495	28.4041965	107.1841925
-33.065857	38.765984	104.127563	-11.049666	22.706711	101.775955	32.954494	-9.508053	95.984879	39.150749	43.272007	97.515236	36.0526215	16.881977	96.7500575	-58.1519535	28.531445	106.8018525
-32.53664	40.140999	104.112938	-11.015164	22.831457	101.674889	33.022102	-9.345894	95.833473	39.363373	43.433693	98.185211	36.1927375	17.0438995	97.009342	-58.2230655	28.6190145	106.340436
-31.875431	41.457577	104.190277	-11.001408	22.995226	101.641129	33.06934	-9.214291	95.720657	39.521988	43.578121	98.84819	36.295664	17.181915	97.2844235	-58.29848	28.808537	105.9978345
-31.181446	42.782906	104.385674	-10.982379	23.196007	101.761749	33.085529	-9.077856	95.799995	39.650963	43.695179	99.465515	36.368246	17.3086615	97.632755	-58.333004	29.0833525	105.890743
-30.121634	44.63747	105.041145	-11.06545	23.478075	102.273796	33.154991	-9.014142	96.260468	39.864601	43.845768	100.390175	36.509796	17.415813	98.3253215	-58.640696	29.540337	106.2222705
-29.443668	45.793755	105.643021	-11.178921	23.672693	102.747284	33.183498	-8.988725	96.779327	39.910465	43.92712	101.142143	36.5469815	17.4691975	98.960735	-58.9048235	29.8761885	106.533833
-28.500805	46.83049	106.171593	-11.338878	23.841391	103.308334	33.198582	-8.969919	97.38932	39.965267	44.012962	101.94429	36.5819245	17.5215215	99.666805	-59.2596805	30.1612605	106.949863
-27.695066	47.83894	106.730629	-11.514562	24.004005	103.868462	33.214687	-8.981154	98.016312	40.468292	43.916481	102.577591	36.8414895	17.4676635	100.2969515	-59.8706135	30.5403465	107.4399725
-26.738682	48.755871	107.257484	-11.718796	24.137079	104.385033	33.232841	-9.021707	98.605675	40.487453	43.953453	103.390434	36.860147	17.465873	100.9980545	-60.297739	30.808285	107.7720115
-25.920832	49.662727	107.803726	-11.893525	24.278728	104.825958	33.237312	-9.031519	99.154724	40.525654	43.985695	104.111877	36.881483	17.477088	101.6333005	-60.668533	31.080368	108.0186155
-24.947563	50.445641	108.16082	-12.019728	24.38294	105.253242	33.287045	-9.010319	99.614433	40.617149	44.005566	104.693916	36.952097	17.4976235	102.1541745	-60.991553	31.2682565	108.3523095
-23.40287	51.541161	108.633743	-12.161602	24.555367	105.80529	33.330772	-9.081483	100.312439	40.720547	44.000156	105.362808	37.0256595	17.4593365	102.8376235	-61.3488635	31.6513975	108.7729565
-22.350328	52.18346	108.867264	-12.204884	24.579666	106.114769	33.345531	-9.220923	100.794518	40.815346	43.872158	105.704407	37.0804385	17.3256175	103.2494625	-61.4902065	31.8337145	108.9800755
-21.232435	52.750027	108.973717	-12.254976	24.527975	106.38266	33.363338	-9.441071	101.322601	40.953259	43.732094	106.093666	37.1582985	17.1455115	103.7081335	-61.6682505	31.9104385	109.0571865
-20.149492	53.265255	109.148087	-12.280893	24.388752	106.604385	33.419361	-9.671557	101.836143	41.044502	43.515823	106.567741	37.2319315	16.922133	104.201942	-61.7937175	31.855371	109.006828
-18.967308	53.622852	109.302841	-12.288906	24.235867	106.774986	33.514729	-9.938293	102.253601	41.167427	43.318169	107.082245	37.341078	16.689938	104.667923	-61.91889	31.781796	108.882049
-17.801689	53.987144	109.506165	-12.23472	24.065001	106.90802	33.671276	-10.183622	102.54493	41.332588	43.16737	107.616913	37.501932	16.491874	105.0809215	-61.971372	31.638128	108.7351185
-16.622137	54.251545	109.751106	-12.119086	23.925949	107.035362	33.911999	-10.339456	102.719711	41.51944	43.058697	108.165741	37.7157195	16.3596205	105.442726	-61.9538915	31.4922775	108.627998
-14.818594	54.612011	110.306717	-11.881972	23.881218	107.276321	34.477489	-10.404134	102.935181	41.470505	43.26284	109.250366	37.973997	16.429353	106.0927735	-61.737941	31.333083	108.4598685
-13.635002	54.784428	110.757553	-11.692264	23.989382	107.529427	34.978371	-10.274801	103.112862	41.71764	43.468876	109.994217	38.3480055	16.5970375	106.5535395	-61.7325335	31.3817265	108.5053145
-12.402889	54.915268	111.283577	-11.511241	24.207644	107.850433	35.524345	-10.026127	103.368202	42.343166	43.645184	110.634933	38.9337555	16.8095285	107.0015675	-61.9562375	31.6057595	108.6992985
-11.274094	54.978508	111.877693	-11.348991	24.485075	108.242035	36.034153	-9.645283	103.676697	42.537277	44.089268	111.511353	39.285715	17.2219925	107.594025	-61.983697	31.7481575	108.890045
-10.136143	54.955315	112.473206	-11.209458	24.801573	108.669746	36.562218	-9.195023	104.023567	42.670555	44.567604	112.423233	39.6163865	17.6862905	108.2234	-62.0353025	31.9168555	109.116092
-8.989948	54.897976	113.052414	-11.086777	25.114525	109.13308	37.08934	-8.66552	104.455246	42.764629	45.077694	113.293335	39.9269845	18.206087	108.8742905	-62.1005385	32.022963	109.3918695
-7.825366	54.69067	113.594482	-10.957087	25.42272	109.658409	37.617508	-8.160636	104.986549	42.462368	45.75338	114.298096	40.039938	18.796372	109.6423225	-61.954112	32.049068	109.6744955
-6.250103	54.332672	114.276459	-10.815012	25.870592	110.430183	38.313477	-7.481279	105.970093	43.069088	46.368729	115.278198	40.6912825	19.443725	110.6241455	-62.3213065	32.297459	110.2362205
-5.169758	53.976406	114.664474	-10.755949	26.081661	110.949753	38.697727	-7.077895	106.704605	43.153175	46.742493	115.938965	40.925451	19.832299	111.321785	-62.437349	32.331023	110.577721
-4.05478	53.400768	114.905785	-10.706153	26.232792	111.478355	39.028908	-6.78997	107.583763	43.24931	47.04417	116.464294	41.139109	20.1271	112.0240285	-62.551415	32.338484	110.9326815
-3.067414	52.875347	115.159431	-10.704457	26.340591	112.015236	39.291138	-6.617842	108.565315	43.333496	47.297123	116.892334	41.312317	20.3396405	112.7288245	-62.721231	32.3415415	111.3016475
-2.059543	52.228458	115.222183	-10.708759	26.387871	112.559486	39.501877	-6.554447	109.679016	43.350166	47.445946	117.191147	41.4260215	20.4457495	113.4350815	-62.8435395	32.3299925	111.6838905
-1.065434	51.48592	115.232254	-10.76496	26.397675	113.068115	39.652149	-6.576417	110.894058	42.912582	47.720676	117.576576	41.2823655	20.5721295	114.235317	-62.8122855	32.2232205	111.900913
-0.141615	50.684082	115.27536	-10.838183	26.346115	113.532104	39.754864	-6.650946	112.114464	42.906303	47.798271	117.748894	41.3305835	20.5736625	114.931679	-63.0069495	32.1185675	112.132529
1.158962	49.479168	115.257141	-11.008111	26.201729	114.069618	39.797581	-6.793612	113.799072	42.828354	47.811615	117.938385	41.3129675	20.5090015	115.8687285	-63.3291895	31.8944565	112.2705075
2.029082	48.616974	115.190033	-11.161664	26.072683	114.312889	39.764805	-6.876994	114.800964	42.754761	47.806252	118.07103	41.259783	20.464629	116.435997	-63.583111	31.680737	112.189781
2.78019	47.798138	115.241585	-11.307197	25.949551	114.475502	39.674652	-6.934966	115.645538	42.712574	47.796242	118.235146	41.193613	20.430638	116.940342	-63.808007	31.468464	112.010662
3.477044	47.007656	115.277611	-11.468497	25.850275	114.596474	39.566273	-6.964227	116.300667	42.624207	47.732738	118.405106	41.09524	20.3842555	117.3528865	-64.032234	31.3162945	111.8400615
4.180134	46.30294	115.412056	-11.638611	25.784311	114.720383	39.415539	-6.966188	116.766884	42.551605	47.710247	118.547417	40.983572	20.3720295	117.6571505	-64.260794	31.1965925	111.7836155
4.817011	45.536995	115.49575	-11.797805	25.760311	114.833954	39.272633	-6.92521	117.064812	42.494049	47.75407	118.677727	40.883341	20.41443	117.8712695	-64.478951	31.106192	111.7966385
5.349499	44.87767	115.690704	-11.925285	25.814825	114.950302	39.156521	-6.81069	117.266373	42.463692	47.874496	118.768135	40.8101065	20.531903	118.017254	-64.6606765	31.097747	111.88335
6.092825	44.034542	116.081528	-12.04164	25.997576	115.16433	39.132149	-6.555552	117.367149	42.397339	48.070251	118.959663	40.764744	20.7573495	118.163406	-64.848024	31.2378025	112.165254
6.55607	43.54715	116.444038	-12.085632	26.155964	115.363136	39.186989	-6.340343	117.371986	42.322365	48.284309	119.233147	40.754677	20.971983	118.3025665	-64.925941	31.339945	112.4237055
6.987189	43.041794	116.797508	-12.113322	26.339022	115.569626	39.250191	-6.10358	117.385445	42.276867	48.502903	119.54882	40.763529	21.1996615	118.4671325	-64.990173	31.4783825	112.6721195
7.353914	42.531212	117.181946	-12.166078	26.542265	115.766235	39.279099	-5.859536	117.353378	42.21175	48.754372	119.850754	40.7454245	21.447418	118.602066	-65.0775805	31.637112	112.930404
7.64378	42.09338	117.498688	-12.226766	26.753593	115.911499	39.271423	-5.620645	117.267632	42.114353	49.031464	120.124313	40.692888	21.7054095	118.6959725	-65.14642	31.8017765	113.1270255
7.89465	41.696594	117.696609	-12.318649	27.00412	116.009201	39.214874	-5.328262	117.135391	41.96558	49.353348	120.28624	40.590227	22.012543	118.7108155	-65.227525	31.995697	113.3075865
8.110637	41.303158	117.821487	-12.442346	27.291342	116.083542	39.079548	-4.99451	116.943344	41.763786	49.755013	120.312714	40.421667	22.3802515	118.628029	-65.306359	32.2024325	113.539055
8.374933	40.688469	117.701187	-12.72098	27.781364	116.125702	38.756119	-4.431737	116.412292	41.231583	50.309181	119.824478	39.993851	22.938722	118.118385	-65.435811	32.624006	114.133019
8.477773	40.238316	117.430077	-12.914552	28.10804	116.053413	38.451645	-4.017805	115.871025	40.76107	50.624146	119.297348	39.6063575	23.3031705	117.5841865	-65.4354615	32.9129095	114.5226395
8.526371	39.828415	117.0336	-13.132983	28.428864	115.89006	38.11208	-3.608322	115.128532	40.316334	50.930202	118.674873	39.214207	23.66094	116.9017025	-65.480173	33.196788	114.8784175
8.587554	39.426811	116.561081	-13.34822	28.702269	115.643417	37.749622	-3.258576	114.360008	39.898151	51.228928	117.973732	38.8238865	23.985176	116.16687	-65.5203265	33.419362	115.119964
8.660654	38.976219	116.067101	-13.547314	28.914223	115.364662	37.391254	-2.925506	113.618675	39.529537	51.433456	117.401886	38.4603955	24.253975	115.5102805	-65.5550235	33.574471	115.2190435
8.753518	38.455261	115.652107	-13.716498	29.072145	115.136978	37.070927	-2.61047	112.975479	39.245316	51.562542	116.964973	38.1581215	24.476036	114.970226	-65.5911175	33.668254	115.30373
8.855515	37.856327	115.364883	-13.864488	29.178869	114.971748	36.819233	-2.419509	112.519203	39.065884	51.663345	116.667664	37.9425585	24.621918	114.5934335	-65.6715345	33.73582	115.3500625
9.024417	36.994057	115.177559	-14.055154	29.290152	114.820526	36.60873	-2.185402	112.226524	38.862568	51.838612	116.69854	37.735649	24.826605	114.462532	-65.845957	33.753699	115.17852
9.1767	36.426334	115.167252	-14.162411	29.32744	114.717209	36.581726	-2.04302	112.333366	38.805538	51.937653	116.835167	37.693632	24.9473165	114.5842665	-66.018454	33.7075635	114.8501515
9.318552	35.79705	115.212425	-14.284177	29.368454	114.597633	36.618771	-1.916718	112.633278	38.75388	52.053619	117.131027	37.6863255	25.0684505	114.8821525	-66.2546795	33.6684575	114.3131135
9.511	35.165901	115.257965	-14.383215	29.41469	114.43367	36.734871	-1.802476	113.075592	38.689571	52.220268	117.481552	37.712221	25.208896	115.278572	-66.478651	33.620484	113.588768
9.685799	34.469414	115.322792	-14.486247	29.42177	114.241241	36.86953	-1.661805	113.516724	38.595886	52.406906	117.820396	37.732708	25.3725505	115.66856	-66.705202	33.4709895	112.813922
9.821375	33.727871	115.339432	-14.543292	29.429123	114.058777	37.00526	-1.510162	113.822113	38.487591	52.606998	118.095505	37.7464255	25.548418	115.958809	-66.8330095	33.309828	112.158745
9.980783	33.075615	115.273521	-14.589792	29.459255	113.892471	37.119732	-1.321535	113.955627	38.375618	52.828545	118.205276	37.747675	25.753505	116.0804515	-66.927259	33.165005	111.7044905
10.194158	32.030697	115.094879	-14.580485	29.587105	113.712502	37.192284	-0.945091	113.80423	38.240818	53.200523	118.097473	37.716551	26.127716	115.9508515	-66.877521	33.046494	111.4741525
10.332054	31.331205	114.885345	-14.579969	29.703182	113.619545	37.238647	-0.67743	113.513008	38.151146	53.458397	118.000053	37.6948965	26.3904835	115.7565305	-66.8548345	33.0158805	111.4825595
10.437378	30.562252	114.661026	-14.542377	29.914289	113.552948	37.242813	-0.369929	113.153908	38.047504	53.787785	117.862083	37.6451585	26.708928	115.5079955	-66.7299125	33.11965	111.5979005
10.522511	29.825834	114.412132	-14.525551	30.186064	113.488541	37.228493	0.013379	112.721443	37.949368	54.102104	117.70253	37.5889305	27.0577415	115.2119865	-66.6400325	33.3143865	111.7650955
10.629251	29.118162	114.157425	-14.477947	30.494564	113.415924	37.219982	0.407295	112.240585	37.878899	54.38736	117.515816	37.5494405	27.3973275	114.8782005	-66.5053345	33.5918005	111.9536475
10.7271	28.300535	113.806381	-14.45628	30.775091	113.305725	37.205936	0.722334	111.8013	37.828743	54.667313	117.307625	37.5173395	27.6948235	114.5544625	-66.4298995	33.8553585	112.0569875
10.819716	27.422729	113.415466	-14.40452	31.007853	113.121758	37.166836	0.948266	111.377167	37.776318	54.821842	117.09967	37.471577	27.885054	114.2384185	-66.280617	34.130652	112.0050975
10.947154	25.990477	112.780594	-14.344457	31.157297	112.70163	37.113499	1.111824	110.814583	37.694695	54.94429	116.662193	37.404097	28.028057	113.738388	-66.093011	34.286537	111.664872
11.015963	24.945822	112.320282	-14.292953	31.159678	112.310745	37.128071	1.087428	110.525284	38.005024	54.727203	116.062988	37.5665475	27.9073155	113.294136	-66.1524535	34.4120405	111.327354
11.106388	23.819004	111.852119	-14.226797	31.067961	111.851608	37.163223	0.951223	110.418083	37.883362	54.568012	115.560616	37.5232925	27.7596175	112.9893495	-65.9768865	34.3763045	110.7138665
11.164964	22.595627	111.481415	-14.181646	30.895161	111.343002	37.200756	0.708569	110.494804	37.82095	54.45887	114.945496	37.510853	27.5837195	112.72015	-65.874145	34.2066025	109.965854
11.233212	21.396456	111.109184	-14.102511	30.716217	110.714149	37.272472	0.410183	110.597443	37.261429	54.426884	114.423752	37.2669505	27.4185335	112.5105975	-65.4719725	34.0139005	108.9177005
11.291728	20.11869	110.716019	-14.030984	30.461252	110.070862	37.342133	0.085845	110.682526	37.121342	54.198433	113.598907	37.2317375	27.142139	112.1407165	-65.2937055	33.780365	108.0010075
11.33602	18.822426	110.22049	-13.96802	30.191401	109.331879	37.39529	-0.22053	110.733498	36.995594	53.995193	112.647331	37.195442	26.8873315	111.6904145	-65.131482	33.4954705	106.9733435
11.380991	16.894609	109.508751	-13.794912	29.733112	108.26387	37.508808	-0.600877	110.572777	36.812847	53.531055	111.230507	37.1608275	26.465089	110.901642	-64.7506515	33.001135	105.626098
11.398821	15.689061	109.092804	-13.680119	29.435396	107.587601	37.579483	-0.894259	110.549126	36.836922	53.264938	110.28212	37.2082025	26.1853395	110.415623	-64.5684405	32.6854525	104.759579
11.402104	14.522801	108.77478	-13.522707	29.206884	106.918991	37.643181	-1.127833	110.555588	36.822205	52.966373	109.475967	37.232693	25.91927	110.0157775	-64.278107	32.494498	103.8222045
11.342872	13.415122	108.485031	-13.373499	29.010586	106.278625	37.736164	-1.321619	110.596275	36.888103	52.690327	108.764351	37.3121335	25.684354	109.680313	-64.0591315	32.336818	102.876937
11.260768	12.351398	108.285393	-13.225397	28.853899	105.650421	37.824615	-1.527732	110.704437	36.99749	52.496754	108.140671	37.4110525	25.484511	109.422554	-63.8618465	32.223287	101.878288
11.152198	11.346202	108.034111	-13.080302	28.722092	104.951897	37.921562	-1.651258	110.788002	37.074879	52.323402	107.571815	37.4982205	25.336072	109.1799085	-63.6588245	32.108112	100.7238855
11.028403	10.471383	107.741104	-12.913161	28.580511	104.28215	38.030823	-1.736189	110.763145	37.178925	52.173988	107.035492	37.604874	25.2188995	108.8993185	-63.431196	31.9421225	99.6649815
10.789718	9.249442	107.158104	-12.645097	28.413872	103.258469	38.202171	-1.846321	110.508141	37.374229	52.000225	106.185188	37.7882	25.076952	108.3466645	-63.078394	31.750792	98.1702735
10.573075	8.571447	106.660721	-12.446935	28.320446	102.571785	38.321968	-1.878077	110.158287	37.485153	51.903927	105.603638	37.9035605	25.012925	107.8809625	-62.7974305	31.627967	97.2626075
10.318583	7.963745	106.078674	-12.220034	28.259611	101.880943	38.445335	-1.898826	109.763252	37.641979	51.835609	104.937935	38.043657	24.9683915	107.3505935	-62.483725	31.5508305	96.4112925
10.031164	7.400189	105.432037	-11.989084	28.204813	101.228546	38.569885	-1.871927	109.252083	37.797634	51.785397	104.157112	38.1837595	24.956735	106.7045975	-62.1619275	31.452891	95.7524945
9.72089	6.940188	104.721771	-11.713073	28.177908	100.6493	38.703938	-1.816418	108.622269	37.936798	51.723869	103.350853	38.320368	24.9537255	105.986561	-61.746514	31.4020905	95.312039
9.365109	6.557184	104.055725	-11.405026	28.104401	100.176575	38.917393	-1.940765	107.882454	38.094925	51.6437	102.520683	38.506159	24.8514675	105.2015685	-61.316211	31.3573345	95.1515815
8.963464	6.230311	103.397453	-11.099684	28.048908	99.83667	39.0411	-1.934181	107.248474	38.273457	51.577789	101.726639	38.6572785	24.821804	104.4875565	-60.8566465	31.276012	95.1857835
8.196143	5.838124	102.55188	-10.620442	27.94232	99.479286	39.264374	-1.969203	106.228065	38.52689	51.53289	100.919113	38.895632	24.7818435	103.573589	-60.136516	31.1027965	95.384983
7.641359	5.687318	102.042862	-10.35748	27.86062	99.253395	39.390488	-2.013335	105.73645	38.749748	51.561882	100.695213	39.070118	24.7742735	103.2158315	-59.785078	30.9469665	95.2909585
7.054909	5.580606	101.577652	-10.129682	27.830976	98.986504	39.512093	-2.022947	105.315956	38.95158	51.646156	100.641098	39.2318365	24.8116045	102.978527	-59.4912005	30.8503475	94.994481
6.406996	5.527409	101.077141	-9.957057	27.832893	98.670593	39.660412	-1.955261	104.937111	39.067055	51.772636	100.627861	39.3637335	24.9086875	102.782486	-59.2778475	30.7570985	94.5587
5.653474	5.539846	100.540649	-9.806706	27.918634	98.324615	39.791962	-1.850181	104.585197	39.152618	51.920383	100.58007	39.47229	25.035101	102.5826335	-59.085702	30.802167	94.0665965
4.877824	5.598631	100.03653	-9.669401	28.058403	97.978607	39.90942	-1.690258	104.219269	39.236908	52.104385	100.469841	39.573164	25.2070635	102.344555	-58.911966	30.9097425	93.612659
4.041211	5.746418	99.53054	-9.558856	28.264826	97.709122	39.993687	-1.499162	103.823959	39.286034	52.336235	100.395462	39.6398605	25.4185365	102.1097105	-58.7575725	31.1111155	93.3085335
2.728895	5.97285	98.822769	-9.418842	28.671547	97.37867	40.057579	-1.140677	103.205582	39.356956	52.736057	100.21917	39.7072675	25.79769	101.712376	-58.5449515	31.545404	93.044964
1.720475	6.165614	98.380829	-9.339276	28.995398	97.218475	40.070358	-0.876145	102.803848	39.403847	53.022564	100.070236	39.7371025	26.0732095	101.437042	-58.4156545	31.9175865	92.999908
0.674731	6.366604	97.990944	-9.283782	29.285854	97.103439	40.086086	-0.601481	102.413902	39.444065	53.319023	99.973602	39.7650755	26.358771	101.193752	-58.3326395	32.212937	93.013126
-0.382833	6.571505	97.652756	-9.193069	29.573298	97.013939	40.094402	-0.360338	102.039932	39.512501	53.59903	99.849899	39.8034515	26.619346	100.9449155	-58.1895895	32.52725	93.0829625
-1.489696	6.764089	97.370026	-9.074103	29.835176	96.99469	40.119465	-0.150511	101.680908	39.620991	53.82021	99.606911	39.870228	26.8348495	100.6439095	-58.018434	32.8355025	93.3454705
-2.684402	6.925795	97.285706	-8.905188	30.060841	97.04747	40.151287	-0.030793	101.2715	39.750103	53.941463	99.184921	39.950695	26.955335	100.2282105	-57.761071	33.166347	93.8667295
-3.903523	7.128934	97.417625	-8.705445	30.290777	97.22406	40.162258	-0.007675	100.915321	39.931343	53.953655	98.492073	40.0468005	26.97299	99.703697	-57.4576905	33.608564	94.744423
-5.758171	7.323789	97.946854	-8.401331	30.410534	97.645401	40.109928	-0.189299	100.432678	40.173462	53.674526	97.245476	40.141695	26.7426135	98.839077	-56.944357	34.0784545	96.451725
-7.048774	7.400724	98.429367	-8.241692	30.321589	98.004601	40.018791	-0.460587	100.208832	40.319042	53.282402	96.501251	40.1689165	26.4109075	98.3550415	-56.6523005	34.2322705	97.6541605
-8.34173	7.513419	99.022964	-8.128291	30.147955	98.415344	39.862774	-0.83509	100.143242	40.45842	52.806057	95.917633	40.160597	25.9854835	98.0304375	-56.417179	34.3104265	98.8002505
-9.620249	7.627646	99.691063	-8.056666	29.880875	98.861542	39.715645	-1.264192	100.259911	40.50882	52.299862	95.500877	40.1122325	25.517835	97.880394	-56.2255645	34.243915	99.84269
-10.887494	7.735001	100.346603	-8.059666	29.60808	99.309204	39.579159	-1.689903	100.475677	40.500366	51.833595	95.223946	40.0397625	25.071846	97.8498115	-56.1590945	34.144314	100.7685965
-12.134228	7.91687	100.882408	-8.117156	29.326694	99.710846	39.461361	-2.028668	100.738297	40.454655	51.438122	95.116966	39.958008	24.704727	97.9276315	-56.19232	33.948661	101.4940605
-13.346788	8.111444	101.21077	-8.193601	29.079754	99.992928	39.371632	-2.252673	100.925018	40.413631	51.192577	95.154594	39.8926315	24.469952	98.039806	-56.2798335	33.689556	101.94605
-15.02917	8.484571	101.218178	-8.345059	28.81378	100.109879	39.335434	-2.367464	100.83506	40.28801	51.099182	95.387817	39.811722	24.365859	98.1114385	-56.50184	33.261701	102.1083195
-16.153559	8.827679	101.04258	-8.363552	28.77194	100.07193	39.29575	-2.28442	100.666306	40.237095	51.162498	95.524261	39.7664225	24.439039	98.0952835	-56.4935265	33.104841	102.0485765
-17.178247	9.276279	100.770172	-8.335505	28.799963	99.959541	39.338108	-2.154047	100.386742	40.227829	51.325584	95.676575	39.7829685	24.5857685	98.0316585	-56.4539785	33.0141575	101.8874235
-18.126024	9.725925	100.362167	-8.25524	28.908873	99.788185	39.444798	-1.974963	100.033554	40.281818	51.562649	95.863579	39.863308	24.793843	97.9485665	-56.373788	33.023903	101.6278035
-19.126041	10.236115	99.953247	-8.131987	29.081932	99.59272	39.550812	-1.724194	99.641922	40.41769	51.841248	96.033043	39.984251	25.058527	97.8374825	-56.248225	33.105337	101.3479575
-19.996334	10.767183	99.588127	-7.938878	29.288315	99.452278	39.677639	-1.459834	99.145935	40.577206	52.135826	96.172577	40.1274225	25.337996	97.659256	-56.0051785	33.238634	101.2453
-20.757795	11.301489	99.349281	-7.704664	29.539854	99.340355	39.819725	-1.193399	98.689255	40.760746	52.423489	96.238884	40.2902355	25.615045	97.4640695	-55.6995635	33.464663	101.2166405
-21.965017	12.149517	99.272987	-7.404128	29.916468	99.253403	39.973248	-0.860098	98.282402	41.080986	52.732967	96.11496	40.527117	25.9364345	97.198681	-55.335373	33.8965015	101.308125
-22.740919	12.694457	99.445946	-7.274027	30.127243	99.272614	40.00621	-0.799227	98.142265	41.214329	52.790756	95.880882	40.6102695	25.9957645	97.0115735	-55.1583235	34.2587215	101.5336545
-23.483305	13.190918	99.784561	-7.234152	30.203072	99.355957	39.925301	-0.946697	98.152	41.259769	52.677338	95.493484	40.592535	25.8653205	96.822742	-55.060839	34.5408235	101.889172
-24.228024	13.672201	100.287971	-7.282744	30.178495	99.523354	39.730312	-1.173582	98.293724	41.232754	52.389282	95.028046	40.481533	25.60785	96.660885	-55.047021	34.74914	102.385823
-24.941271	14.08384	100.88401	-7.405478	30.024845	99.762764	39.41964	-1.507632	98.554649	41.127892	51.957493	94.603279	40.273766	25.2249305	96.578964	-55.084722	34.8247595	102.946564
-25.615013	14.551104	101.448349	-7.590805	29.773474	100.052956	39.057659	-1.949332	98.841736	40.990849	51.429569	94.286621	40.024254	24.7401185	96.5641785	-55.205864	34.8068295	103.5417335
-26.232716	15.053141	101.967552	-7.796717	29.478418	100.344467	38.703548	-2.400604	99.219894	40.87191	50.927864	94.079369	39.787729	24.26363	96.6496315	-55.381163	34.693206	104.0393025
-27.132813	15.81481	102.291298	-8.088114	29.052887	100.513504	38.323067	-2.887344	99.862358	40.726749	50.280495	93.895599	39.524908	23.6965755	96.8789785	-55.701136	34.4091985	104.1480295
-27.682804	16.336384	101.977287	-8.196053	28.791029	100.342026	38.222919	-3.229626	100.044273	40.702728	50.021542	93.842064	39.4628235	23.395958	96.9431685	-55.8549295	34.1861	103.7408835
-28.157166	16.938766	101.392784	-8.269537	28.570452	99.969826	38.212318	-3.359158	99.976952	40.723938	49.909874	93.83786	39.468128	23.275358	96.907406	-56.007202	33.865546	103.032246
-28.457848	17.628393	100.760818	-8.211174	28.447136	99.561638	38.272373	-3.291099	99.744049	40.773556	49.914051	93.837265	39.5229645	23.311476	96.790657	-55.9453125	33.582796	102.332619
-28.767494	18.393892	100.255653	-8.068192	28.398333	99.202446	38.422028	-3.299723	99.409821	40.892658	49.99226	93.754387	39.657343	23.3462685	96.582104	-55.793727	33.4503975	101.822788
-29.071955	19.242956	99.776642	-7.853886	28.418901	98.880318	38.646034	-3.219979	99.163284	41.077827	50.152187	93.678787	39.8619305	23.466104	96.4210355	-55.5697025	33.371698	101.3396005
-29.300329	20.105175	99.251045	-7.621137	28.495226	98.580597	38.941299	-3.050814	98.849693	41.296124	50.388462	93.732468	40.1187115	23.668824	96.2910805	-55.3609855	33.321628	100.8701135
-29.494303	21.530823	98.611427	-7.258528	28.633537	98.193901	39.378651	-2.706606	98.231667	41.608971	50.838917	93.896027	40.493811	24.0661555	96.063847	-55.010867	33.2009185	100.323955
-29.620478	22.509922	98.443077	-7.016222	28.707626	98.06749	39.620682	-2.487761	97.800964	41.751163	51.102215	93.982841	40.6859225	24.307227	95.8919025	-54.7183665	33.108025	100.2430775
-29.796505	23.521877	98.489655	-6.842549	28.801167	98.076202	39.769508	-2.297834	97.480164	41.818607	51.268883	93.953972	40.7940575	24.4855245	95.717068	-54.4791555	33.1168095	100.435336
-29.963711	24.539684	98.812416	-6.753079	28.846186	98.280602	39.838562	-2.206786	97.3218	41.825352	51.344688	93.879532	40.831957	24.568951	95.600666	-54.338115	33.123421	100.960538
-30.092472	25.602886	99.329926	-6.780202	28.837379	98.647049	39.783085	-2.205652	97.339531	41.736774	51.332973	93.859573	40.7599295	24.5636605	95.599552	-54.3203335	33.1110975	101.694546
-30.208345	26.670242	100.013412	-6.925355	28.784412	99.149765	39.62952	-2.284801	97.436485	41.578529	51.264061	93.925797	40.6040245	24.48963	95.681141	-54.4547345	33.079194	102.618389
-30.343842	27.736732	100.727524	-7.175991	28.66007	99.708847	39.360462	-2.358386	97.581856	41.358578	51.15052	94.090096	40.35952	24.396067	95.835976	-54.711502	32.924073	103.581718
-30.544016	29.376978	101.598083	-7.686687	28.478714	100.480804	38.806091	-2.451269	97.780487	40.899857	50.996857	94.585609	39.852974	24.272794	96.183048	-55.226348	32.684634	104.77856
-30.680635	30.53549	102.051819	-8.088832	28.384314	100.92411	38.402863	-2.480938	97.938522	40.56831	50.959511	95.036064	39.4855865	24.2392865	96.487293	-55.6632505	32.5293415	105.360927
-30.657785	31.712633	102.409149	-8.52538	28.321054	101.291443	38.005901	-2.458908	98.043068	40.219769	50.970966	95.585938	39.112835	24.256029	96.814503	-56.163595	32.386079	105.768383
-30.632914	32.895912	102.631416	-8.956445	28.248119	101.618401	37.655975	-2.440535	98.208946	39.84679	50.974674	96.250816	38.7513825	24.2670695	97.229881	-56.6642725	32.2291685	106.006921
-30.612411	34.130516	102.793373	-9.344067	28.170645	101.873741	37.379688	-2.44355	98.395905	39.568829	51.003784	96.971252	38.4742585	24.280117	97.6835785	-57.1623925	32.061173	106.0639035
-30.472443	35.340023	102.904152	-9.700583	28.037838	102.084473	37.145256	-2.441432	98.53418	39.406319	51.026028	97.724586	38.2757875	24.292298	98.129383	-57.6769535	31.783378	106.039563
-30.282223	36.550282	102.984169	-9.979543	27.878401	102.226463	36.964413	-2.357569	98.605019	39.260693	51.022972	98.527817	38.112553	24.3327015	98.566418	-58.071639	31.4241005	105.886508
-29.949661	38.343323	103.12822	-10.286169	27.609127	102.322182	36.824688	-2.42035	98.382103	39.190575	51.025696	99.650101	38.0076315	24.302673	99.016102	-58.5799695	30.915581	105.628262
-29.629349	39.511608	103.184303	-10.403386	27.451689	102.287971	36.784973	-2.377834	98.115311	39.202213	51.062447	100.373856	37.993593	24.3423065	99.2445835	-58.800365	30.5610715	105.3313585
-29.357952	40.677811	103.273376	-10.461061	27.326069	102.182182	36.767815	-2.271339	97.787239	39.257114	51.078777	101.046349	38.0124645	24.403719	99.416794	-58.9345865	30.248419	104.94757
-29.046286	41.835438	103.461365	-10.494465	27.264622	102.133881	36.766499	-2.171654	97.430862	39.367306	51.105804	101.611305	38.0669025	24.467075	99.5210835	-59.0558325	30.062169	104.7466785
-28.746553	42.998295	103.80381	-10.495411	27.277544	102.170906	36.748192	-2.067419	97.183403	39.488613	51.124321	102.091454	38.1184025	24.528451	99.6374285	-59.1092245	30.026637	104.7043835
-28.168055	43.937622	104.095497	-10.499547	27.274231	102.343559	36.719376	-2.053895	97.095955	39.606392	51.115833	102.520073	38.162884	24.530969	99.808014	-59.161978	30.017493	104.879104
-27.793158	44.911785	104.572609	-10.561728	27.213808	102.606499	36.676441	-2.135318	97.150703	39.680405	51.026077	103.00174	38.178423	24.4453795	100.0762215	-59.301879	29.9822365	105.1367765
-27.291595	46.216328	105.463158	-10.739076	27.041006	103.183746	36.506443	-2.37607	97.537621	39.717644	50.769436	103.811981	38.1120435	24.196683	100.674801	-59.5901955	29.885329	105.692691
-26.681185	46.870689	105.971649	-10.909917	26.906538	103.686394	36.362839	-2.607814	98.029556	39.711605	50.589596	104.407951	38.037222	23.990891	101.2187535	-59.857056	29.822185	106.1540345
-26.242968	47.542713	106.646835	-11.141068	26.789204	104.291031	36.23967	-2.889591	98.628906	39.642696	50.384785	105.095161	37.941183	23.747597	101.8620335	-60.223319	29.830811	106.7200285
-25.822269	48.144867	107.327057	-11.382597	26.646406	104.910828	36.128948	-3.154368	99.311798	39.571381	50.171024	105.823936	37.8501645	23.508328	102.567867	-60.6153585	29.784484	107.253789
-25.520027	48.72876	108.108475	-11.620916	26.481701	105.567123	35.9655	-3.395139	100.046432	39.478512	50.009495	106.644646	37.722006	23.307178	103.345539	-60.963838	29.656224	107.788707
-25.024778	49.146313	108.808258	-11.880577	26.321074	106.246017	35.835369	-3.63525	100.80674	39.342411	49.819508	107.454285	37.58889	23.092129	104.1305125	-61.350044	29.550019	108.3615215
-24.386129	49.455353	109.41095	-12.121049	26.207729	106.927765	35.778347	-3.90853	101.566711	39.213165	49.646572	108.276024	37.495756	22.869021	104.9213675	-61.737854	29.546437	108.9341625
-23.601154	49.929783	110.338036	-12.483243	25.997561	107.886543	35.696823	-4.249733	102.7136	39.069321	49.459167	109.521057	37.383072	22.604717	106.1173285	-62.349558	29.390405	109.6557575
-23.062071	50.179977	110.912704	-12.699196	25.892357	108.456734	35.6478	-4.434006	103.46936	38.987202	49.341599	110.307571	37.317501	22.4537965	106.8884655	-62.715893	29.3309175	110.0250025
-22.699524	50.441582	111.503891	-12.934756	25.772598	109.010384	35.636074	-4.657247	104.203651	38.932236	49.255623	111.078957	37.284155	22.299188	107.641304	-63.153667	29.246008	110.379464
-21.979279	50.505066	111.929939	-13.15394	25.682318	109.573151	35.621037	-4.835361	104.915825	38.872246	49.182037	111.791763	37.2466415	22.173338	108.353794	-63.5545215	29.191298	110.792508
-21.472492	50.565975	112.484337	-13.307846	25.624279	110.112427	35.572689	-4.949811	105.567741	38.819427	49.111393	112.401672	37.196058	22.080791	108.9847065	-63.81175	29.167767	111.2401475
-20.849356	50.625175	112.955368	-13.485938	25.542589	110.628494	35.494621	-5.046677	106.089172	38.778992	49.059162	112.883652	37.1368065	22.0062425	109.486412	-64.1086825	29.0789355	111.770576
-20.170805	50.589108	113.384056	-13.609248	25.464539	111.062386	35.450317	-5.162586	106.385254	38.717834	49.027687	113.224945	37.0840755	21.9325505	109.8050995	-64.3025715	28.9965275	112.3196725
-19.217657	50.494976	113.820229	-13.766911	25.321224	111.480293	35.295116	-5.230438	106.541107	38.561035	48.970936	113.332962	36.9280755	21.870249	109.9370345	-64.4618975	28.772199	113.0235515
-18.544256	50.350845	113.950027	-13.818714	25.242762	111.627373	35.180897	-5.246089	106.368164	38.4245	48.935463	113.176941	36.8026985	21.844687	109.7725525	-64.4401265	28.640837	113.4821935
-17.935732	50.155537	113.978157	-13.868634	25.122673	111.659012	35.049015	-5.25534	106.056358	38.281116	48.869316	112.802063	36.6650655	21.806988	109.4292105	-64.4023335	28.438358	113.8888135
-17.164997	49.953651	113.864983	-13.836691	25.049051	111.601189	34.885708	-5.246857	105.68528	38.126686	48.768513	112.350372	36.506197	21.760828	109.017826	-64.179579	28.337274	114.184552
-16.347305	49.685261	113.643494	-13.796191	24.988625	111.484039	34.759949	-5.262822	105.338821	38.027332	48.668804	111.827995	36.3936405	21.702991	108.583408	-63.9860225	28.274259	114.38467
-15.543178	49.443737	113.333084	-13.780899	24.882748	111.301491	34.653687	-5.327421	105.079994	37.982517	48.578438	111.292145	36.318102	21.6255085	108.1860695	-63.8799	28.1399875	114.4169125
-14.575291	49.047218	112.857857	-13.733974	24.810144	111.089661	34.594311	-5.442794	104.83873	37.943527	48.469746	110.845932	36.268919	21.513476	107.842331	-63.736867	28.106812	114.336991
-13.127823	48.438496	112.12394	-13.684112	24.646204	110.745415	34.462582	-5.662542	104.562805	37.856693	48.298317	110.049858	36.1596375	21.3178875	107.3063315	-63.5278615	27.9745205	114.1844985
-12.068781	47.999302	111.608482	-13.689351	24.548569	110.482063	34.319054	-5.791627	104.315544	37.704788	48.157631	109.528557	36.011921	21.183002	106.9220505	-63.390623	27.914136	114.0420755
-10.977098	47.545769	111.06485	-13.731362	24.454937	110.166359	34.157562	-5.925822	104.01757	37.537964	48.089592	108.935204	35.847763	21.081885	106.476387	-63.310487	27.827989	113.856331
-9.843209	47.066833	110.492645	-13.745464	24.386663	109.83316	33.968811	-5.983448	103.674339	37.336483	48.005318	108.35968	35.652647	21.010935	106.0170095	-63.143575	27.762391	113.6493105
-8.625267	46.547661	109.896889	-13.777247	24.32785	109.453926	33.814854	-6.024978	103.260818	37.152245	47.952057	107.827774	35.4835495	20.9635395	105.544296	-63.0380435	27.6921605	113.363556
-7.328081	46.073616	109.344551	-13.800639	24.294956	109.062401	33.66354	-6.02463	102.81781	37.02647	47.944588	107.297646	35.345005	20.959979	105.057728	-62.946283	27.629933	113.067074
-5.967351	45.580437	108.758926	-13.829802	24.290361	108.652817	33.510155	-5.993388	102.330505	36.89727	47.92654	106.79216	35.2037125	20.966576	104.5613325	-62.8633165	27.614146	112.7443015
-3.802735	44.796165	107.863831	-13.902908	24.323616	107.906929	33.293716	-5.896345	101.546455	36.709457	47.948322	106.188286	35.0015865	21.0259885	103.8673705	-62.8074025	27.6212435	111.9464875
-2.279304	44.290344	107.258308	-13.977303	24.376436	107.309677	33.172997	-5.766486	101.115891	36.64381	47.998959	105.996361	34.9084035	21.1162365	103.556126	-62.8630095	27.6366355	111.063228
-0.688364	43.731628	106.643356	-14.066534	24.497553	106.680153	33.143486	-5.550333	100.702919	36.522884	48.098881	105.955185	34.833185	21.274274	103.329052	-62.966253	27.720832	110.031254
0.960856	43.182026	106.122589	-14.132092	24.680475	106.006744	33.18433	-5.247252	100.485405	36.377438	48.227119	106.168106	34.780884	21.4899335	103.3267555	-63.045068	27.8710165	108.6867325
2.651297	42.640228	105.751099	-14.198475	24.87994	105.470207	33.375523	-4.891976	100.654175	36.225822	48.468243	106.676743	34.8006725	21.7881335	103.665459	-63.1976225	27.9717465	107.274955
4.443363	42.042885	105.796448	-14.281161	25.119156	105.111107	33.754028	-4.531771	101.40625	36.223827	48.848862	107.65686	34.9889275	22.1585455	104.531555	-63.5512495	28.0797665	105.690659
6.221707	41.463192	106.157112	-14.369318	25.415617	104.93766	34.331459	-4.186633	102.73336	36.287968	49.353264	109.072281	35.3097135	22.5833155	105.9028205	-64.0483495	28.2479185	103.9724995
8.88735	40.504272	107.26075	-14.36812	25.93165	105.13047	35.49226	-3.647246	105.437614	36.399593	50.2173	111.436356	35.9459265	23.285027	108.436985	-64.6821665	28.578273	101.823955
10.667194	39.830853	108.29055	-14.238082	26.280672	105.591919	36.530865	-3.172532	107.386444	36.509125	50.959312	112.929344	36.519995	23.89339	110.157894	-64.996159	28.667954	101.025944
12.43442	39.163368	109.403099	-13.957158	26.633762	106.21711	37.682991	-2.701957	109.467148	36.650513	51.744156	114.192284	37.166752	24.5210995	111.829716	-65.081068	28.7464245	100.604504
14.162524	38.505241	110.561928	-13.565824	26.945629	107.045532	38.80341	-2.036341	111.388542	36.835392	52.516014	115.166641	37.819401	25.2398365	113.2775915	-64.951049	28.6514215	100.8134725
15.869925	37.856544	111.667999	-13.13644	27.28598	107.995567	39.96302	-1.33751	113.065445	37.002213	53.305149	115.823051	38.4826165	25.9838195	114.444248	-64.7554965	28.5881405	101.546886
17.513683	37.266998	112.706757	-12.725493	27.642298	108.833908	41.043346	-0.701022	114.611122	37.177475	54.067951	116.319023	39.1104105	26.6834645	115.4650725	-64.5613965	28.6011315	102.2027435
19.064089	36.68095	113.728867	-12.364961	27.951122	109.544647	41.951866	-0.091596	115.850281	37.348576	54.719616	116.811798	39.650221	27.31401	116.3310395	-64.380143	28.588234	102.7582545
21.17453	35.884373	115.065887	-12.013269	28.334089	110.264053	43.031178	0.651921	117.157272	37.842388	55.393063	117.348602	40.436783	28.022492	117.252937	-64.463321	28.645686	103.275169
22.465	35.368557	115.782211	-11.843954	28.549253	110.561844	43.541035	1.100357	117.589569	37.838318	55.805122	117.776619	40.6896765	28.4527395	117.683094	-64.3775845	28.6457665	103.440594
23.639511	34.886978	116.314079	-11.708205	28.769661	110.824074	43.917542	1.514951	117.730988	37.40089	56.323093	118.267845	40.659216	28.919022	117.9994165	-64.075626	28.6203	103.6487315
24.738285	34.456528	116.684052	-11.597666	29.049465	110.99427	44.194603	1.834362	117.75795	37.768784	56.556267	118.379784	40.9816935	29.1953145	118.068867	-64.1770255	28.9036155	103.919673
25.718176	34.001114	116.966187	-11.472884	29.308664	111.009834	44.373417	2.134022	117.734184	37.387486	56.872253	118.765114	40.8804515	29.5031375	118.249649	-63.8262195	29.1141905	103.770019
26.332451	33.684494	117.308426	-11.337211	29.589685	110.935272	44.475342	2.484016	117.596161	37.454117	57.108299	118.95945	40.9647295	29.7961575	118.2778055	-63.6391515	29.3832125	103.5927385
26.469934	33.34491	117.152786	-11.170645	29.853964	110.822586	44.621002	2.67254	117.518547	37.49588	57.28883	119.085693	41.058441	29.980685	118.30212	-63.399731	29.727243	103.343052
26.277954	32.843204	116.910149	-10.946608	30.1021	110.645187	44.793938	2.862431	117.312599	37.538033	57.363274	119.204391	41.1659855	30.1128525	118.258495	-63.0592015	30.0913475	103.031879
25.954617	32.471039	116.700661	-10.810295	30.193722	110.571693	44.88958	2.92906	117.132248	38.126743	57.191109	119.059372	41.5081615	30.0600845	118.09581	-63.1287515	30.3273595	103.047576
25.458071	32.105125	116.475281	-10.668657	30.266401	110.54155	44.961121	2.914258	117.079948	38.226578	57.138878	119.029877	41.5938495	30.026568	118.0549125	-62.9311635	30.506234	103.0281875
24.840475	31.686985	116.276337	-10.518152	30.327139	110.57373	45.023129	2.936517	117.037224	38.348343	57.088558	118.973145	41.685736	30.0125375	118.0051845	-62.72204	30.6417405	103.1422755
24.123821	31.200863	116.104034	-10.368048	30.387709	110.687592	45.107327	2.9187	117.049995	38.494102	57.04879	118.828712	41.8007145	29.983745	117.9393535	-62.5368105	30.791673	103.4358305
23.30653	30.831259	116.059898	-10.234197	30.447206	110.891052	45.192986	2.919763	117.075691	38.644501	57.013691	118.620026	41.9187435	29.966727	117.8478585	-62.3871375	30.927685	103.9342455
22.434956	30.559856	115.843643	-10.103951	30.46167	111.173592	45.267365	2.95095	117.013779	38.795113	56.965607	118.365654	42.031239	29.9582785	117.6897165	-62.239141	30.9650615	104.6574675
20.958952	30.085192	115.382698	-9.850634	30.489933	111.657776	45.37859	2.930746	116.748413	39.064659	56.866802	117.790344	42.2216245	29.898774	117.2693785	-61.9228925	31.081092	106.0461735
19.896126	29.760624	115.062698	-9.630065	30.518766	111.95871	45.392353	2.962384	116.28952	39.211868	56.766777	117.328598	42.3021105	29.8645805	116.809059	-61.5622405	31.1729515	107.108361
18.796156	29.518175	114.62281	-9.412479	30.550861	112.198723	45.33427	2.910275	115.718674	39.413654	56.679119	116.732727	42.373962	29.794697	116.2257005	-61.19892	31.307025	108.1717455
17.614756	29.243338	114.068199	-9.170834	30.621634	112.330261	45.198689	2.877829	114.871613	39.640354	56.643642	115.932861	42.4195215	29.7607355	115.402237	-60.7611895	31.4825325	109.258285
16.401497	29.064178	113.41925	-8.983509	30.821154	112.332085	45.105785	2.891485	113.679398	39.720531	56.633121	115.061996	42.413158	29.762303	114.370697	-60.380176	31.880005	110.293473
15.143787	28.872856	112.608109	-8.818878	31.067041	112.249756	44.947956	3.091869	112.245415	39.790497	56.776844	114.23333	42.3692265	29.9343565	113.2393725	-60.0069825	32.1997255	111.2601395
13.8366	28.665665	111.811409	-8.711089	31.450737	112.111595	44.60973	3.495535	110.490654	39.778797	57.05043	113.405212	42.1942635	30.2729825	111.947933	-59.6164415	32.6284915	112.275257
11.937561	28.390709	110.485115	-8.625857	32.173904	111.769554	43.908791	4.412299	107.494911	39.687023	57.632153	112.47448	41.797907	31.022226	109.9846955	-59.049621	33.325582	113.5544125
10.605947	28.147966	109.55101	-8.633053	32.744106	111.449142	43.336712	5.119863	105.548134	39.711838	58.10973	112.054764	41.524275	31.6147965	108.801449	-58.790381	33.8734155	114.096835
9.377154	27.889791	108.714249	-8.726686	33.423336	111.040855	42.739643	5.922335	103.942802	39.680077	58.626579	111.837875	41.20986	32.274457	107.8903385	-58.663232	34.572215	114.1913715
8.242058	27.506224	107.974915	-8.887336	34.149899	110.629272	42.237518	6.77738	102.97834	39.683659	59.148342	111.697243	40.9605885	32.962861	107.3377915	-58.7352605	35.336937	113.9207525
7.165513	26.944908	107.41024	-9.103474	34.804008	110.253487	41.937218	7.410542	102.523659	39.661209	59.613834	111.589256	40.7992135	33.512188	107.0564575	-59.0061615	36.095828	113.4505165
6.154575	26.189995	107.021103	-9.31692	35.277508	109.938873	41.771183	7.821392	102.434837	39.11087	60.10244	111.694321	40.4410265	33.961916	107.064579	-59.0748665	36.5931	112.813167
5.254271	25.208368	106.689331	-9.494579	35.540028	109.65506	41.681774	8.037167	102.614037	38.867973	60.382969	111.525986	40.2748735	34.210068	107.0700115	-59.2640315	36.869988	112.2401085
4.037674	23.401388	106.43412	-9.640776	35.663681	109.318687	41.707352	8.08736	103.099594	38.594894	60.558575	110.896278	40.151123	34.3229675	106.997936	-59.432675	37.0043945	111.639438
3.325689	22.100681	106.337692	-9.698027	35.618233	108.994949	41.808094	7.993949	103.605904	38.477497	60.625523	110.247627	40.1427955	34.309736	106.9267655	-59.5388495	36.92673	111.0631325
2.68778	20.601049	106.206879	-9.697886	35.501644	108.52771	42.018898	7.733604	104.151154	38.846966	60.488422	109.217033	40.432932	34.111013	106.6840935	-59.828704	36.892275	110.3713265
2.122031	19.040283	106.069031	-9.693456	35.305328	107.901466	42.254223	7.467173	104.784012	38.783741	60.345619	108.231644	40.518982	33.906396	106.507828	-59.905894	36.70426	109.295104
1.605766	17.401619	105.986771	-9.648825	34.994534	107.153679	42.506504	7.09393	105.510376	38.670155	60.109634	107.085022	40.5883295	33.601782	106.297699	-59.8859795	36.387286	108.009659
1.122307	15.751663	105.966476	-9.601247	34.553364	106.295982	42.777557	6.643044	106.270889	38.604164	59.714108	105.819252	40.6908605	33.178576	106.0450705	-59.8933545	35.928152	106.5468935
0.683898	14.006403	105.940269	-9.468835	33.922119	105.363083	43.010021	6.126219	107.096687	38.640068	59.120514	104.495308	40.8250445	32.6233665	105.7959975	-59.7627145	35.2208715	104.9301685
0.114798	11.457841	105.851105	-9.122511	32.685097	104.022278	43.375797	5.079286	107.853683	38.423054	58.056866	102.732887	40.8994255	31.568076	105.293285	-59.1444475	33.802118	102.751271
-0.24713	9.801772	105.716797	-8.785478	31.78212	103.179787	43.632351	4.215566	107.991898	38.755875	57.113655	101.398277	41.194113	30.6646105	104.6950875	-58.765069	32.8996295	101.6644865
-0.603284	8.22	105.466736	-8.399866	30.827755	102.402565	43.814945	3.375403	107.917152	39.144302	56.066177	100.186325	41.4796235	29.72079	104.0517385	-58.2793555	31.93472	100.7533915
-0.925428	6.756869	105.102753	-8.005777	29.954124	101.737846	43.947681	2.496101	107.542084	39.585033	55.083317	99.171158	41.766357	28.789709	103.356621	-57.777911	31.118539	100.119071
-1.252184	5.465394	104.658272	-7.650775	29.189598	101.163994	43.999557	1.669252	106.972206	40.02174	54.216679	98.349327	42.0106485	27.9429655	102.6607665	-57.3121985	30.4362305	99.6672215
-1.586983	4.290817	104.226173	-7.305364	28.575626	100.679565	44.01247	0.960721	106.2873	40.36697	53.461975	97.729309	42.18972	27.211348	102.0083045	-56.800448	29.939904	99.3508255
-1.97599	3.290007	103.950485	-7.013044	28.112265	100.307175	44.052727	0.306931	105.727242	40.697399	52.804321	97.191505	42.375063	26.555626	101.4593735	-56.401151	29.668904	99.1549765
-2.530147	2.100625	103.651985	-6.61286	27.534782	99.801369	44.07671	-0.612617	105.32917	41.20306	51.915997	96.476219	42.639885	25.65169	100.9026945	-55.865605	29.417874	98.7000435
-2.866378	1.46411	103.311829	-6.370678	27.166527	99.420357	44.073441	-1.234589	105.231224	41.469513	51.375366	96.08326	42.771477	25.0703885	100.657242	-55.512833	29.2626655	98.183472
-3.174916	0.937659	102.715538	-6.154405	26.839701	98.943207	44.062943	-1.873214	104.880989	41.713291	50.878174	95.824875	42.888117	24.50248	100.352932	-55.196927	29.176922	97.533482
-3.496308	0.568145	101.793221	-5.940853	26.504261	98.389397	43.991383	-2.657137	104.389908	41.962597	50.550438	95.648422	42.97699	23.9466505	100.019165	-54.858696	29.0618715	96.759629
-3.768902	0.414877	100.62883	-5.731805	26.244923	97.737053	43.856903	-3.447444	103.875267	42.171768	50.291588	95.492622	43.0143355	23.422072	99.6839445	-54.4779455	29.067774	95.7901615
-4.0795	0.418381	99.437073	-5.567127	26.090809	97.046844	43.722099	-3.761869	102.967438	42.349522	50.102772	95.386024	43.0358105	23.1704515	99.176731	-54.1700645	29.0111665	94.916957
-4.388015	0.600229	98.414948	-5.393249	26.040527	96.418686	43.573963	-3.711297	102.024689	42.499279	50.033504	95.311226	43.036621	23.1611035	98.6679575	-53.823119	28.9199505	94.1694145
-4.925834	1.049688	97.354118	-5.159608	26.063374	95.660713	43.342205	-3.337136	101.159836	42.710873	49.965343	95.285683	43.026539	23.3141035	98.2227595	-53.345755	28.8126445	93.0986665
-5.310994	1.484505	96.886566	-5.042433	26.068882	95.319794	43.347828	-3.229354	101.065132	42.847176	49.929207	95.297119	43.097502	23.3499265	98.1811255	-53.182368	28.7878375	92.4584625
-5.731614	1.925478	96.537369	-4.98724	26.016581	95.082542	43.457817	-3.317862	101.114227	42.869385	49.859344	95.431984	43.163601	23.270741	98.2731055	-53.138081	28.762421	91.8919785
-6.152631	2.422849	96.111397	-4.966935	25.897104	94.888435	43.551914	-3.43934	101.039543	42.870125	49.75317	95.681839	43.2110195	23.156915	98.360691	-53.1448895	28.637293	91.416179
-6.558949	3.02033	95.641006	-4.996682	25.809475	94.719696	43.482178	-3.477106	100.891113	42.85635	49.754765	96.001068	43.169264	23.1388295	98.4460905	-53.162628	28.4801205	90.9933015
-7.038432	3.723072	95.109634	-5.01223	25.732681	94.502846	43.427288	-3.48224	100.554016	42.8293	49.779762	96.242622	43.128294	23.148761	98.398319	-53.152754	28.316601	90.607373
-7.571702	4.41504	94.631149	-5.03963	25.713676	94.285446	43.358677	-3.437364	100.109718	42.758137	49.800953	96.268852	43.058407	23.1817945	98.189285	-53.137667	28.2455575	90.381607
-8.428158	5.618794	93.993408	-5.073743	25.781673	93.957626	43.286877	-3.353923	99.386551	42.667435	49.828938	95.795509	42.977156	23.2375075	97.59103	-53.124642	28.3258385	90.324222
-9.02516	6.448012	93.628822	-5.012369	25.857704	93.760986	43.276218	-3.248664	98.785751	42.606178	49.810104	95.205292	42.941198	23.28072	96.9955215	-52.965936	28.434688	90.5264505
-9.681239	7.363433	93.31501	-4.897505	25.853661	93.597946	43.30978	-3.154842	98.017181	42.60463	49.831738	94.444336	42.957205	23.338448	96.2307585	-52.752215	28.368874	90.9651335
-10.353738	8.245629	93.278748	-4.719961	25.84157	93.543411	43.323345	-3.085283	97.211479	42.586689	49.768127	93.584114	42.955017	23.341422	95.3977965	-52.394939	28.341718	91.6890255
-11.007042	9.094027	93.383148	-4.531268	25.76561	93.627945	43.288467	-3.081872	96.528381	42.580536	49.631062	92.734619	42.9345015	23.274595	94.6315	-51.9970375	28.256625	92.62439
-11.73444	10.000806	93.585167	-4.377375	25.624546	93.8013	43.239582	-3.155889	95.937004	42.581947	49.488289	92.027695	42.9107645	23.1662	93.9823495	-51.6655145	28.082892	93.6202505
-12.468043	10.888422	93.831612	-4.265286	25.461002	94.012733	43.169899	-3.261425	95.378906	42.559536	49.349384	91.455452	42.8647175	23.0439795	93.417179	-51.3952895	27.8780245	94.608287
-13.564326	12.217037	94.075851	-4.178222	25.278032	94.211891	43.013275	-3.294422	94.545799	42.434944	49.270935	90.878906	42.7241095	22.9882565	92.7123525	-51.0805535	27.5678075	95.7114295
-14.276687	13.182196	94.031342	-4.181071	25.221783	94.24884	42.933872	-3.190706	94.041512	42.339794	49.369175	90.706329	42.636833	23.0892345	92.3739205	-50.998975	27.3543315	96.1237595
-14.993066	14.130495	93.761536	-4.232969	25.240862	94.116196	42.892189	-2.994885	93.575195	42.24007	49.597481	90.709541	42.5661295	23.301298	92.142368	-51.0320675	27.180426	96.090024
-15.67275	15.083706	93.328468	-4.34037	25.304359	93.811043	42.889797	-2.711699	93.042358	42.113556	49.920006	90.851959	42.5016765	23.6041535	91.9471585	-51.1824165	27.0045645	95.6749275
-16.344223	16.038452	92.726768	-4.383902	25.468006	93.393402	42.918003	-2.322661	92.451805	42.003849	50.339325	91.003838	42.460926	24.008332	91.7278215	-51.22873	26.92768	95.0589825
-16.932152	17.013292	92.054077	-4.403778	25.718052	92.869957	43.008335	-1.870345	91.909752	41.936398	50.792873	91.124054	42.4723665	24.461264	91.516903	-51.2799225	26.97484	94.223011
-17.583679	18.005116	91.234772	-4.382618	26.034323	92.272858	43.135918	-1.420312	91.466812	41.917767	51.268543	91.241081	42.5268425	24.9241155	91.3539465	-51.2920785	27.1445305	93.1917695
-18.412628	19.373598	90.031586	-4.333168	26.467329	91.328758	43.319298	-0.821357	90.924591	41.964573	51.845581	91.404587	42.6419355	25.512112	91.164589	-51.3082715	27.422546	91.492927
-18.918715	20.168417	89.280251	-4.234833	26.703125	90.74305	43.439606	-0.561166	90.631393	42.062016	52.117992	91.440407	42.750811	25.778413	91.0359	-51.220477	27.627837	90.4502
-19.460098	20.933853	88.509811	-4.126481	26.8668	90.141296	43.564053	-0.373935	90.379921	42.182228	52.284546	91.425758	42.8731405	25.9553055	90.9028395	-51.1261025	27.7782945	89.3797525
-20.037872	21.58881	87.727509	-3.974183	26.956377	89.516029	43.704185	-0.263	90.105003	42.314945	52.400909	91.369286	43.009565	26.0689545	90.7371445	-50.957931	27.8437995	88.2949135
-20.581448	22.172523	86.951302	-3.800395	26.981186	88.888824	43.851055	-0.184562	89.799255	42.46965	52.445435	91.260056	43.1603525	26.1304365	90.5296555	-50.7611425	27.8319355	87.2479925
-21.094168	22.614632	86.24054	-3.620656	26.930296	88.308968	43.998711	-0.143662	89.50737	42.626007	52.425842	91.092331	43.312359	26.14109	90.2998505	-50.553671	27.719502	86.3180855
-21.70504	22.936478	85.701599	-3.418144	26.85161	87.844383	44.177544	-0.172654	89.2733	42.809391	52.350872	90.829834	43.4934675	26.089109	90.051567	-50.3297555	27.614111	85.637199
-22.717892	23.257017	85.559738	-3.047132	26.618076	87.606094	44.421726	-0.42845	89.038429	43.141315	52.016628	90.121269	43.7815205	25.794089	89.579849	-49.8757845	27.442063	85.632339
-23.418789	23.320137	86.038139	-2.771069	26.338339	87.843971	44.542728	-0.771268	88.956924	43.377598	51.609135	89.459167	43.960163	25.4189335	89.2080455	-49.502301	27.2577445	86.4798965
-24.140139	23.243925	87.096748	-2.541462	25.97633	88.40403	44.574474	-1.252911	88.935661	43.590511	51.025539	88.673767	44.0824925	24.886314	88.804714	-49.1654165	27.066346	88.003346
-24.894117	23.037788	88.624481	-2.408503	25.495634	89.261711	44.449268	-1.907768	89.016357	43.299366	50.32357	88.050064	43.874317	24.207901	88.5332105	-48.691323	26.783367	89.9902115
-25.678555	22.798985	90.406876	-2.383979	24.898251	90.286491	44.172295	-2.744149	89.222046	43.299366	50.32357	88.050064	43.7358305	23.7897105	88.636055	-48.5037885	26.0067915	91.936927
-26.507813	22.544441	92.403992	-2.46837	24.189333	91.423973	43.746632	-3.633512	89.398315	43.369648	48.271755	85.852417	43.55814	22.3191215	87.625366	-48.49488	26.0595445	95.22258
-27.149878	22.298599	94.492355	-2.591751	23.499737	92.618057	43.199806	-4.520756	89.547119	43.003159	47.179237	84.98996	43.1014825	21.3292405	87.2685395	-48.2849845	25.6702335	97.9675745
-27.991108	21.959467	97.497856	-2.885793	22.563217	94.402916	42.274944	-5.622973	89.72084	42.780006	45.667072	83.976723	42.527475	20.0220495	86.8487815	-48.299061	25.1043845	101.9570505
-28.436953	21.782541	99.056709	-3.086695	22.0298	95.399406	41.736099	-6.17324	89.8321	42.296028	45.02359	83.819077	42.0160635	19.425175	86.8255885	-48.1894535	24.634425	103.9732235
-28.848181	21.591862	100.140869	-3.295266	21.667055	96.083511	41.324623	-6.540144	89.874657	41.582203	44.744801	84.077385	41.453413	19.1023285	86.976021	-48.043945	24.2317815	105.191001
-29.159468	21.504591	100.775185	-3.45906	21.398895	96.521362	41.062252	-6.704667	89.832069	41.200962	44.604843	84.463081	41.131607	18.950088	87.147575	-48.049727	23.847702	105.895149
-29.37574	21.47135	101.074829	-3.590567	21.250643	96.768333	40.914036	-6.703806	89.780846	41.441944	44.474304	84.722153	41.17799	18.885249	87.2514995	-48.359124	23.616037	106.2851665
-29.409233	21.469229	101.144157	-3.687582	21.194727	96.924416	40.913521	-6.64159	89.813599	41.073364	44.80714	85.589424	40.9934425	19.082775	87.7015115	-48.3686065	23.306679	106.1473205
-29.309277	21.565611	101.117149	-3.73153	21.177465	97.017036	41.010658	-6.596724	89.925346	41.165699	44.967445	86.152184	41.0881785	19.1853605	88.038765	-48.5512385	23.1695695	105.995307
-28.871513	21.820665	100.941383	-3.776665	21.250566	97.164413	41.115154	-6.498486	90.229034	41.250835	45.133408	86.878136	41.1829945	19.317461	88.553585	-48.7363245	23.183671	105.775241
-28.454182	22.085899	100.745819	-3.859558	21.233109	97.221878	41.190338	-6.48794	90.509529	41.306057	45.236317	87.304413	41.2481975	19.3741885	88.906971	-48.9673135	23.0920295	105.536785
-27.952772	22.392221	100.508133	-3.999289	21.235779	97.269592	41.203629	-6.531326	90.905037	41.313343	45.23695	87.666443	41.258486	19.352812	89.28574	-49.257064	23.118746	105.253444
-27.328407	22.753914	100.107574	-4.183611	21.17008	97.25605	41.181835	-6.649474	91.425797	41.291576	45.151085	87.962822	41.2367055	19.2508055	89.6943095	-49.6039275	23.0893545	104.8177905
-26.654518	23.143736	99.459305	-4.437697	20.993856	97.110733	41.220551	-6.947249	91.98439	41.235287	44.935715	88.290146	41.227919	18.994233	90.137268	-50.103313	22.993479	104.084198
-25.90011	23.48621	98.480057	-4.721946	20.711439	96.692619	41.087498	-7.218158	92.742401	41.228886	44.012226	88.88929	41.158192	18.397034	90.8158455	-50.602084	23.025844	102.5693925
-25.03269	23.933485	97.237	-4.976274	20.356863	96.15979	41.057095	-7.670325	93.524109	41.308052	44.153679	89.388245	41.1825735	18.241677	91.456177	-51.1351215	22.472049	100.863403
-23.611908	24.609566	94.993607	-5.307238	19.582296	95.139313	41.157646	-8.704106	94.899651	41.657646	43.35043	90.871048	41.407646	17.323162	92.8853495	-52.022122	21.84143	97.3932765
-22.568808	25.076464	93.343147	-5.428818	18.963455	94.329102	41.135254	-9.438324	95.893166	42.111328	42.687557	92.311562	41.623291	16.6246165	94.102364	-52.480927	21.3022935	94.55584
-21.480768	25.670654	91.865395	-5.409133	18.372923	93.61544	41.145195	-10.232308	96.840126	42.674885	42.174866	93.620667	41.91004	15.971279	95.2303965	-52.728306	20.774567	92.0004835
-20.355953	26.35285	90.864082	-5.211061	17.819899	93.093803	41.248772	-10.987229	97.637611	43.237095	41.581516	94.593719	42.2429335	15.2971435	96.115665	-52.6650555	20.3426545	90.071941
-19.281378	27.151257	90.057869	-4.939334	17.358522	92.651299	41.405468	-11.670571	98.2939	43.792267	41.01255	95.14151	42.5988675	14.6709895	96.717705	-52.4775355	20.0460545	88.584893
-18.254341	28.034485	89.35453	-4.651265	17.033384	92.299225	41.499001	-12.150537	98.638832	44.240543	40.559505	95.353554	42.869772	14.204484	96.996193	-52.172302	19.862284	87.602257
-17.403732	29.027935	88.956306	-4.414563	16.775349	91.965637	41.621353	-12.487856	98.527466	44.555809	40.271023	95.342361	43.088581	13.8915835	96.9349135	-51.917707	19.6591145	86.9963605
-16.377911	30.741665	88.844116	-4.16251	16.541479	91.791229	41.769714	-12.625035	97.87812	44.735764	40.040474	94.840179	43.252739	13.7077195	96.3591495	-51.577759	19.3752385	87.2233085
-15.92176	32.035175	89.225212	-4.144821	16.466728	91.981712	41.850124	-12.50508	97.24614	44.64045	40.096329	94.586693	43.245287	13.7956245	95.9164165	-51.534929	19.1378315	88.0470075
-15.579187	33.360828	90.177643	-4.256898	16.494577	92.4925	41.859486	-12.262932	96.526566	44.411987	40.310883	94.572517	43.1357365	14.0239755	95.5495415	-51.6495325	18.9651785	89.4354585
-15.414465	34.847279	91.500404	-4.534722	16.638674	93.277328	41.738708	-11.851742	95.826675	44.027676	40.709782	94.789848	42.883192	14.42902	95.3082615	-51.952636	18.848328	91.2463945
-15.369098	36.432396	92.961952	-4.936517	16.935186	94.181679	41.535221	-11.313665	95.219353	43.506306	41.268833	95.221931	42.5207635	14.977584	95.220642	-52.3937975	18.892788	93.142716
-15.326298	38.005669	94.515816	-5.472978	17.335169	95.108414	41.210651	-10.67814	94.770508	42.911705	41.931515	95.74292	42.061178	15.6266875	95.256714	-53.007134	19.0436505	94.960114
-15.364428	39.674427	95.982841	-6.083486	17.812536	95.987968	40.70591	-9.891839	94.493607	42.236835	42.637642	96.41172	41.4713725	16.3729015	95.4526635	-53.6383445	19.2521705	96.5232725
-15.446568	42.15926	98.134193	-7.021361	18.595341	97.303268	40.010662	-8.753028	94.25074	41.217419	43.750469	97.599617	40.6140405	17.4987205	95.9251785	-54.6567625	19.6919615	98.6813575
-15.448735	43.765469	99.379372	-7.654199	19.123365	98.107681	39.566334	-8.06191	94.290092	40.599041	44.449379	98.433357	40.0826875	18.1937345	96.3617245	-55.3910855	20.0529955	99.8536375
-15.428129	45.35487	100.485489	-8.252057	19.618198	98.818863	39.1334	-7.474047	94.537849	40.03368	45.04509	99.172012	39.58354	18.7855215	96.8549305	-56.087654	20.4508745	100.7827955
-15.385231	46.909939	101.493622	-8.779128	20.049149	99.478912	38.727631	-6.946958	94.827545	39.576519	45.612911	99.937469	39.152075	19.3329765	97.382507	-56.710331	20.7653215	101.575317
-15.273067	48.325912	102.532532	-9.265715	20.445246	100.06472	38.387718	-6.444318	95.123672	39.197983	46.221016	100.818062	38.7928505	19.888349	97.970867	-57.3242805	21.002143	102.158573
-15.114056	49.676193	103.633484	-9.66007	20.79599	100.645294	38.111641	-5.86293	95.436661	38.891678	46.760319	101.890984	38.5016595	20.4486945	98.6638225	-57.8217995	21.1432855	102.6267655
-14.893639	50.966953	104.648087	-10.000464	21.167206	101.145912	38.020336	-5.334496	95.76059	38.660275	47.348377	103.191986	38.3403055	21.0069405	99.476288	-58.3412335	21.3274715	102.815536
-14.497094	52.70266	106.31546	-10.374059	21.822891	101.987396	38.124008	-4.488455	96.351402	38.881676	48.104782	104.802452	38.502842	21.8081635	100.576927	-59.25096	21.8376185	103.397865
-14.21694	53.744835	107.418915	-10.596855	22.329762	102.527092	38.217796	-3.864548	96.786217	38.767017	48.658527	105.828049	38.4924065	22.3969895	101.307133	-59.6861165	22.2625345	103.747051
-13.885813	54.708206	108.398727	-10.835685	22.889782	103.029106	38.328297	-3.200354	97.185173	38.634464	49.307796	106.922516	38.4813805	23.053721	102.0538445	-60.1527505	22.725843	104.0043675
-13.544477	55.594627	109.355881	-11.068566	23.486902	103.545044	38.430779	-2.520269	97.624641	38.501064	49.866764	107.884766	38.4659215	23.6732475	102.7547035	-60.6030535	23.3005565	104.3353845
-13.192536	56.354134	110.269508	-11.290726	24.133789	104.035675	38.545174	-1.850534	98.038353	38.364563	50.506283	108.821716	38.4548685	24.3278745	103.4300345	-61.0363205	23.9397035	104.6413155
-12.820986	57.015629	111.045837	-11.448951	24.82243	104.492973	38.659122	-1.196289	98.462967	37.771446	51.292706	109.843399	38.215284	25.0482085	104.153183	-61.113186	24.5966515	104.832763
-12.431667	57.592373	111.700905	-11.582923	25.497034	104.906128	38.822384	-0.581585	98.933372	38.053783	51.697189	110.313202	38.4380835	25.557802	104.623287	-61.6039295	25.436266	105.188969
-11.774118	58.115005	112.410774	-11.69419	26.311279	105.517128	39.133259	0.25375	99.579597	37.522476	52.700985	111.458313	38.3278675	26.4773675	105.518955	-61.7162475	26.1451905	105.515301
-11.296625	58.315533	112.822685	-11.721179	26.734867	105.898285	39.347828	0.714262	99.996246	37.419762	53.128582	111.952446	38.383795	26.921422	105.974346	-61.826153	26.548312	105.822224
-10.766189	58.306374	113.040947	-11.710139	27.021265	106.273941	39.561661	1.064479	100.48761	37.34201	53.519363	112.304794	38.4518355	27.291921	106.396202	-61.8721135	26.750609	106.15168
-10.176272	58.119404	113.040863	-11.736835	27.171621	106.589081	39.80991	1.257873	100.987373	37.670673	53.700657	112.3209	38.7402915	27.479265	106.6541365	-62.2139615	26.863977	106.5240255
-9.69804	57.867867	112.894951	-11.749656	27.270868	106.860092	40.021339	1.341606	101.609673	37.573147	53.828232	112.340637	38.797243	27.584919	106.975155	-62.296555	26.956817	106.745029
-9.086895	57.401596	112.446571	-11.776418	27.225855	107.132149	40.234322	1.220846	102.413765	37.06477	54.056835	112.251045	38.649546	27.6388405	107.332405	-62.202382	26.8128695	106.931893
-8.469042	56.879692	111.755203	-11.770188	27.099901	107.373306	40.408562	0.926208	103.316353	37.014427	53.996849	111.744629	38.7114945	27.4615285	107.530491	-62.2518705	26.7382735	107.216121
-7.447284	55.816738	110.548088	-11.838922	26.637465	107.621552	40.529293	0.124265	104.738853	36.99509	53.610126	110.925224	38.7621915	26.8671955	107.8320385	-62.4400355	26.4077345	107.4110655
-6.741537	54.911976	109.740219	-11.885893	26.161388	107.705391	40.528961	-0.559334	105.541275	37.01614	53.127827	110.320328	38.7725505	26.2842465	107.9308015	-62.5443365	26.0385295	107.4799805
-6.08276	53.931164	109.035744	-11.973604	25.606441	107.63739	40.441841	-1.282326	106.04879	37.47023	52.381874	109.519684	38.9560355	25.549774	107.784237	-62.9032435	25.663108	107.490543
-5.437102	52.91013	108.347618	-12.119699	24.973858	107.42347	40.24614	-1.943283	106.25415	37.065281	51.906067	109.111084	38.6557105	24.981392	107.682617	-62.8951085	24.966324	107.164323
-4.778459	51.902081	107.746521	-12.277941	24.383707	107.083534	39.97945	-2.479139	106.081139	37.481457	51.156338	108.301674	38.7304535	24.3385995	107.1914065	-63.2863355	24.4288145	106.9756615
-4.079585	50.924309	107.237793	-12.44375	23.902521	106.679535	39.680889	-2.957134	105.607117	37.014828	50.784206	107.952324	38.3478585	23.913536	106.7797205	-63.2353585	23.891506	106.5793495
-3.335569	49.949173	106.787727	-12.576084	23.550745	106.232414	39.359715	-3.258852	104.945961	36.942375	50.426205	107.429054	38.151045	23.5836765	106.1875075	-63.303213	23.5178135	106.2773205
-2.294694	48.58189	106.256271	-12.759766	23.307245	105.61187	38.959949	-3.421475	103.903412	36.818916	50.128639	106.84211	37.8894325	23.353582	105.372761	-63.4089645	23.260908	105.850979
-1.527997	47.746052	106.087303	-12.838015	23.27216	105.286476	38.799553	-3.372703	103.391144	36.758591	50.084335	106.693909	37.779072	23.355816	105.0425265	-63.455102	23.188504	105.5304255
-0.697479	46.813396	106.036331	-12.896114	23.291645	105.053986	38.725552	-3.246937	103.091827	36.720654	50.159294	106.829453	37.723103	23.4561785	104.96064	-63.515331	23.1271115	105.147332
0.069326	45.902481	106.171478	-12.9602	23.348059	104.958031	38.712002	-3.038797	102.969101	36.660564	50.292915	107.269012	37.686283	23.627059	105.1190565	-63.606683	23.069059	104.7970055
0.889182	44.979431	106.403992	-13.039141	23.425886	105.006874	38.765339	-2.85489	103.05983	36.626984	50.455536	107.846832	37.6961615	23.800323	105.453331	-63.7744435	23.051449	104.560417
1.777108	43.975182	106.691788	-13.129334	23.48502	105.11998	38.854523	-2.724749	103.279053	36.666477	50.594521	108.512726	37.7605	23.934886	105.8958895	-64.019168	23.035154	104.3440705
2.607273	42.899883	107.035789	-13.223821	23.518641	105.221832	38.939075	-2.612949	103.58976	37.082363	50.612343	109.074654	38.010719	23.999697	106.332207	-64.458361	23.037585	104.111457
3.900964	41.287338	107.362343	-13.403437	23.571257	105.15641	39.042206	-2.528527	103.990555	36.582249	50.892998	110.284531	37.8122275	24.1822355	107.137543	-64.6191015	22.9602785	103.175277
4.775832	40.095036	107.328758	-13.497837	23.63493	104.920647	39.105247	-2.448673	104.176964	36.43663	50.98378	110.745148	37.7709385	24.2675535	107.461056	-64.7666125	23.0023065	102.380238
5.602603	38.911057	107.133438	-13.61528	23.674862	104.506889	39.149536	-2.367341	104.275978	36.258801	51.084763	111.010025	37.7041685	24.358711	107.6430015	-64.9347285	22.991013	101.3707765
6.451036	37.591152	106.727852	-13.651729	23.70285	104.013062	39.213684	-2.274397	104.256523	36.504906	51.019817	110.8853	37.859295	24.37271	107.5709115	-65.162753	23.03299	100.4552125
7.25642	36.220032	106.178474	-13.617933	23.711222	103.522636	39.310394	-2.248014	104.201599	35.917507	51.218651	110.878967	37.6139505	24.4853185	107.540283	-64.8498165	22.9371255	99.504989
8.087417	34.832741	105.567947	-13.534959	23.675592	103.064713	39.423645	-2.273688	104.198875	36.231304	51.052208	110.184875	37.8274745	24.38926	107.191875	-64.8973925	22.961924	98.937551
8.909865	33.278034	104.913246	-13.409227	23.603102	102.651527	39.52869	-2.399365	104.261055	35.812752	51.102341	109.709358	37.670721	24.351488	106.9852065	-64.489175	22.854716	98.3178475
10.053667	30.855957	104.180214	-13.174868	23.393734	102.206062	39.671753	-2.72243	104.366425	36.296741	50.700603	108.836365	37.984247	23.9890865	106.601395	-64.333983	22.7983815	97.810729
10.780951	29.12578	103.847679	-13.005326	23.196659	102.089058	39.731804	-3.017418	104.491653	35.943092	50.593166	108.753189	37.837448	23.787874	106.622421	-63.8481	22.605444	97.555695
11.411345	27.396933	103.797554	-12.837669	23.050528	102.16433	39.814682	-3.313568	104.809509	36.060596	50.352837	108.620239	37.937639	23.5196345	106.714874	-63.612977	22.5814215	97.613786
12.054457	25.668037	104.029099	-12.69639	22.97163	102.428772	39.984032	-3.575427	105.390465	36.25301	50.210129	108.740318	38.118521	23.317351	107.0653915	-63.511301	22.625909	97.7921525
12.61401	23.910259	104.484726	-12.581344	22.942627	102.857658	40.184135	-3.785119	106.215309	36.433956	50.139912	109.019531	38.3090455	23.1773965	107.61742	-63.4717335	22.7078575	98.097896
13.089792	22.233576	105.130875	-12.487895	23.020475	103.317856	40.46249	-3.978056	107.282509	36.574978	50.107204	109.397041	38.518734	23.064574	108.339775	-63.494524	22.976376	98.295937
13.519277	20.512772	105.851532	-12.444996	23.105904	103.705536	40.752991	-4.127748	108.52536	36.677647	50.147907	109.855103	38.715319	23.0100795	109.1902315	-63.605311	23.2017285	98.2208405
14.010969	18.088495	107.089684	-12.499752	23.258427	103.95945	41.053772	-4.099308	110.331642	36.776356	50.340099	110.685905	38.915064	23.1203955	110.5087735	-63.914568	23.3964585	97.4101265
14.258199	16.451204	107.750748	-12.552621	23.277433	103.933189	41.002949	-3.888161	111.282158	36.793552	50.441872	111.130714	38.8982505	23.2768555	111.206436	-64.0034925	23.2780105	96.659942
14.402464	14.867507	108.200478	-12.603182	23.240376	103.802338	40.953278	-3.779398	112.054337	36.769459	50.506908	111.338333	38.8613685	23.363755	111.696335	-64.0677325	23.116997	95.908341
14.54344	13.323602	108.370125	-12.581928	23.153809	103.553833	40.936283	-3.681668	112.382439	36.745689	50.483887	111.287727	38.840986	23.4011095	111.835083	-64.004842	22.9065085	95.272583
14.614606	11.823906	108.247932	-12.512066	23.062208	103.214417	40.977211	-3.587728	112.318481	36.707207	50.46254	111.051765	38.842209	23.437406	111.685123	-63.866341	22.68701	94.743711
14.609088	10.384385	107.834335	-12.351613	22.993179	102.801453	41.073914	-3.534386	111.9758	36.708263	50.452023	110.588226	38.8910885	23.4588185	111.282013	-63.5943145	22.5275395	94.320893
14.613274	9.001418	107.320908	-12.143332	22.965887	102.429596	41.207954	-3.463397	111.381218	36.774506	50.372402	109.933868	38.99123	23.4545025	110.657543	-63.277894	22.4772715	94.201649
14.394994	7.024905	106.539558	-11.747778	23.014702	102.003609	41.475822	-3.420652	110.395416	37.04686	50.238575	108.73674	39.261341	23.4089615	109.566078	-62.756897	22.6204425	94.44114
14.15588	5.817003	106.086075	-11.424623	23.08289	101.841965	41.648163	-3.389411	109.813515	37.298714	50.117104	107.91423	39.4734385	23.3638465	108.8638725	-62.3226845	22.8019335	94.8200575
13.84395	4.64113	105.756798	-11.073135	23.125135	101.750839	41.842037	-3.397442	109.300018	37.56506	49.97884	107.177643	39.7035485	23.290699	108.2388305	-61.8498185	22.959571	95.2628475
13.448524	3.4693	105.556908	-10.720092	23.123869	101.70797	42.004368	-3.462013	108.982971	37.875278	49.822136	106.46064	39.939823	23.1800615	107.7218055	-61.380007	23.0676765	95.6941345
12.961171	2.4161	105.438324	-10.337102	23.107	101.667473	42.240204	-3.64847	108.631538	38.198738	49.599041	105.666374	40.219471	22.9752855	107.148956	-60.893675	23.2387145	96.18599
12.440165	1.365138	105.426323	-9.938613	23.019787	101.598396	42.432018	-3.885677	108.448776	38.517826	49.273842	104.795372	40.474922	22.6940825	106.622074	-60.352148	23.3454915	96.574718
11.836905	0.464033	105.483337	-9.520463	22.846075	101.458099	42.675285	-4.218054	108.352493	38.84502	48.91679	103.884949	40.7601525	22.349368	106.118721	-59.8010785	23.342782	96.797477
10.934158	-0.89582	105.338524	-8.965862	22.453403	101.121368	43.001942	-4.657773	108.098793	39.216793	48.2794	102.601563	41.1093675	21.8108135	105.350178	-59.0410915	23.0959925	96.892558
10.332724	-1.748079	105.128738	-8.582206	22.156504	100.848541	43.255543	-4.96102	107.853027	39.420513	47.831284	101.796867	41.338028	21.435132	104.824947	-58.50244	22.877876	96.872135
9.58939	-2.432948	104.95105	-8.218999	21.875433	100.53476	43.50045	-5.261292	107.632187	39.703594	47.395916	100.978745	41.602022	21.067312	104.305466	-58.04002	22.683554	96.764054
8.857366	-2.952861	104.761086	-7.864192	21.637592	100.22261	43.70615	-5.522773	107.334541	39.936672	46.973793	100.262306	41.821411	20.72551	103.7984235	-57.549795	22.549674	96.6467965
8.129378	-3.440067	104.373047	-7.541261	21.417021	99.92868	43.889244	-5.762459	106.955338	40.161827	46.61216	99.664688	42.0255355	20.4248505	103.310013	-57.1080575	22.4091915	96.547347
7.384601	-3.833057	103.846085	-7.205726	21.289431	99.654861	44.050404	-5.96104	106.483231	40.424313	46.351196	99.206383	42.2373585	20.195078	102.844807	-56.6488105	22.383784	96.464915
6.575753	-4.101928	103.165565	-6.885496	21.222868	99.379166	44.194775	-6.059285	105.802109	40.701111	46.227531	98.852684	42.447943	20.084123	102.3273965	-56.218935	22.361613	96.4309355
5.396531	-4.251101	101.96698	-6.361096	21.345369	98.998024	44.467743	-5.952568	104.603371	41.123493	46.338783	98.747749	42.795618	20.1931075	101.67556	-55.51781	22.4976305	96.320488
4.642107	-4.202872	101.255486	-5.936567	21.558371	98.769592	44.729996	-5.820548	103.803078	41.500668	46.490154	98.739265	43.115332	20.334803	101.2711715	-54.988466	22.781939	96.2680125
3.787956	-4.066538	100.700211	-5.480613	21.863518	98.63958	45.039864	-5.627115	103.106781	41.910275	46.675034	98.750092	43.4750695	20.5239595	100.9284365	-54.4362955	23.2030765	96.3507235
2.939872	-3.809359	100.449348	-4.980378	22.178688	98.621773	45.351131	-5.471581	102.758835	42.412334	46.769176	98.795197	43.8817325	20.6487975	100.777016	-53.8424885	23.7085785	96.46653
2.102971	-3.556136	100.364891	-4.524972	22.441454	98.723236	45.624863	-5.427677	102.717422	42.959347	46.763252	98.930565	44.292105	20.6677875	100.8239935	-53.342049	24.2151205	96.6224785
1.204338	-3.266554	100.334274	-4.090364	22.608521	98.868073	45.906277	-5.477716	102.751648	43.474174	46.684906	99.144691	44.6902255	20.603595	100.9481695	-52.8709535	24.613447	96.7879765
0.291973	-2.97416	100.355019	-3.70615	22.674116	98.997108	46.200329	-5.554913	102.808502	43.921406	46.561035	99.351212	45.0608675	20.503061	101.079857	-52.4731675	24.845171	96.914359
-1.122844	-2.45952	100.35154	-3.228055	22.706549	99.181313	46.512165	-5.650581	102.940582	44.457455	46.371078	99.540672	45.48481	20.3602485	101.240627	-51.94092	25.0528495	97.121999
-2.09812	-2.072164	100.427124	-2.982015	22.68013	99.317017	46.699249	-5.725896	103.047119	44.768875	46.244492	99.563774	45.734062	20.259298	101.3054465	-51.698092	25.100962	97.3285875
-3.115297	-1.628233	100.683304	-2.77816	22.675396	99.537186	46.898453	-5.845886	103.158974	45.005692	46.09576	99.502007	45.9520725	20.124937	101.3304905	-51.5083925	25.225855	97.7438815
-4.192448	-1.134166	101.065887	-2.616952	22.658976	99.805542	47.011887	-5.958098	103.404381	45.154266	45.922497	99.393173	46.0830765	19.9821995	101.398777	-51.3169805	25.3357525	98.212307
-5.247514	-0.557039	101.508011	-2.499563	22.630852	100.105331	47.066013	-6.093585	103.702232	45.237564	45.713974	99.166435	46.1517885	19.8101945	101.4343335	-51.1509145	25.4515095	98.7763285
-6.358849	-0.000769	101.98008	-2.405074	22.544397	100.370049	47.078087	-6.245108	103.987869	45.286133	45.467751	98.822693	46.18211	19.6113215	101.405281	-50.992258	25.4774725	99.334817
-7.477085	0.656732	102.40184	-2.351263	22.435005	100.636589	47.047741	-6.399233	104.21817	45.249989	45.151066	98.422935	46.148865	19.3759165	101.3205525	-50.851391	25.4940935	99.9526255
-9.146309	1.73703	102.653862	-2.366179	22.207857	100.94297	46.907295	-6.647939	104.247536	45.069473	44.776066	98.029472	45.988384	19.0640635	101.138504	-50.720742	25.3516505	100.747436
-10.236086	2.488723	102.539932	-2.449855	22.024181	101.006256	46.738991	-6.757661	104.020271	44.921402	44.629398	97.973854	45.8301965	18.9358685	100.9970625	-50.7299065	25.1124935	101.0154495
-11.391375	3.364196	102.216866	-2.581618	21.912207	100.968788	46.537441	-6.8015	103.575966	44.706356	44.644592	98.072609	45.6218985	18.921546	100.8242875	-50.7851345	24.902868	101.1132885
-12.524761	4.341586	101.739311	-2.728031	21.903048	100.84848	46.352081	-6.748773	102.970055	44.504051	44.774483	98.247894	45.428066	19.012855	100.6089745	-50.884128	24.793241	101.0879855
-13.634343	5.34806	101.277924	-2.897551	22.042154	100.694229	46.112556	-6.625937	102.434196	44.330708	44.971066	98.429008	45.221632	19.1725645	100.431602	-51.016734	24.9117435	100.956856
-14.730237	6.487241	100.703392	-3.041948	22.284632	100.456001	45.849899	-6.443007	101.795959	44.133263	45.235165	98.624321	44.991581	19.396079	100.21014	-51.075477	25.173185	100.701862
-15.844851	7.683963	100.065315	-3.207793	22.552034	100.158485	45.535152	-6.184278	101.138557	44.005539	45.538647	98.86248	44.7703455	19.6771845	100.0005185	-51.1859315	25.4268835	100.3164515
-17.486925	9.498202	99.330185	-3.351972	23.036118	99.773148	45.126537	-5.824641	100.044968	43.889515	46.026222	99.075851	44.508026	20.1007905	99.5604095	-51.21197	25.9714455	99.9858865
-18.570801	10.714753	99.068924	-3.409598	23.388603	99.573227	44.885876	-5.553862	99.242661	43.879772	46.33992	99.006027	44.382824	20.393029	99.124344	-51.20202	26.384177	100.02211
-19.61882	11.929808	98.981056	-3.429357	23.758244	99.475937	44.627464	-5.298723	98.510452	43.929806	46.590435	98.699089	44.278635	20.645856	98.6047705	-51.137349	26.870632	100.3471035
-20.681608	13.044685	99.238548	-3.459445	24.007889	99.524712	44.294205	-5.134706	97.888306	43.91975	46.700417	98.260681	44.1069775	20.7828555	98.0744935	-51.0258675	27.2329225	100.9749305
-21.671551	14.172612	99.804131	-3.5176	24.156107	99.780762	43.901772	-5.13348	97.37574	43.848347	46.679115	97.799026	43.8750595	20.7728175	97.587383	-50.9102595	27.5393965	101.974141
-22.699602	15.193595	100.628197	-3.628218	24.174036	100.20797	43.44701	-5.252025	96.967072	43.750469	46.566643	97.372719	43.5987395	20.657309	97.1698955	-50.8551755	27.690763	103.2460445
-23.631363	16.176411	101.578728	-3.792844	24.116262	100.766029	42.941193	-5.402341	96.54496	43.579197	46.399021	97.030586	43.260195	20.49834	96.787773	-50.845883	27.734184	104.744285
-24.992826	17.589411	103.257645	-4.121792	23.992523	101.657883	42.026451	-5.67327	95.973778	43.203526	46.097599	96.518402	42.6149885	20.2121645	96.24609	-50.8585725	27.7728815	107.069676
-25.836403	18.446695	104.259514	-4.351373	23.838537	102.21051	41.407726	-5.93444	95.564934	42.874271	45.804607	96.040436	42.1409985	19.9350835	95.802685	-50.8437445	27.7419905	108.618335
-26.591391	19.353577	104.979111	-4.665178	23.717546	102.551292	40.725712	-6.170962	95.211006	42.548283	44.907845	95.641685	41.6369975	19.3684415	95.4263455	-50.9673535	28.0666505	109.6762385
-27.23562	20.206329	105.463554	-4.985457	23.491154	102.641342	40.04237	-6.472519	94.927902	42.118656	45.210052	94.929222	41.080513	19.3687665	94.928562	-51.051427	27.6135415	110.354122
-27.915504	21.073521	105.507408	-5.36003	23.299738	102.51532	39.453442	-6.744664	94.621353	41.76524	44.878223	94.521637	40.609341	19.0667795	94.571495	-51.329401	27.5326965	110.459145
-28.521963	21.899147	105.210045	-5.722519	23.142845	102.220238	38.964016	-6.995015	94.337875	41.479176	44.568123	94.214432	40.221596	18.786554	94.2761535	-51.666634	27.499136	110.1643225
-29.023243	22.761005	104.666901	-6.097402	22.88273	101.745163	38.521645	-7.253326	94.073959	41.256748	44.304424	94.003792	39.8891965	18.525549	94.0388755	-52.0840005	27.239911	109.4514505
-29.501005	23.990145	103.875435	-6.616572	22.590811	101.080963	37.894127	-7.679669	93.638687	40.92469	43.836765	93.725731	39.4094085	18.078548	93.682209	-52.6425525	27.103074	108.479717
-29.707129	24.835949	103.506111	-6.916817	22.328627	100.784042	37.459385	-8.05428	93.370422	40.768406	43.424343	93.52195	39.1138955	17.6850315	93.446186	-52.9475295	26.9722225	108.121898
-29.75317	25.673346	103.364288	-7.145532	21.986116	100.637177	36.998932	-8.490694	93.144745	40.618309	42.929863	93.409401	38.8086205	17.2195845	93.277073	-53.0996845	26.7526475	107.997281
-29.738287	26.517292	103.322044	-7.317296	21.646719	100.610641	36.580132	-8.977895	92.996803	40.558128	42.45644	93.315422	38.56913	16.7392725	93.1561125	-53.203722	26.5541655	108.0651695
-29.508179	27.389994	103.387283	-7.459165	21.225616	100.635078	36.192287	-9.501135	92.919838	40.557014	41.939636	93.300751	38.3746505	16.2192505	93.1102945	-53.2929805	26.2319815	108.1598615
-29.154051	28.260601	103.330864	-7.608875	20.822617	100.68425	35.89296	-9.98396	92.878838	40.552235	41.480034	93.344345	38.2225975	15.748037	93.1115915	-53.4403475	25.897197	108.2569085
-28.822723	29.130667	103.15831	-7.732344	20.476454	100.675812	35.652451	-10.466012	92.932709	40.54747	41.077888	93.4524	38.0999605	15.305938	93.1925545	-53.5646485	25.64697	108.1590695
-28.221508	30.549046	102.797577	-7.999816	19.932253	100.524208	35.327763	-11.06438	93.103973	40.499973	40.511345	93.677048	37.913868	14.7234825	93.3905105	-53.9135	25.1410235	107.6579055
-27.487671	31.441542	102.243492	-8.19738	19.632509	100.318001	35.191223	-11.398261	93.188927	40.478878	40.220024	93.911316	37.8350505	14.4108815	93.5501215	-54.2298105	24.8541365	107.0858805
-26.86578	32.39259	101.700188	-8.411146	19.358061	100.037277	35.057842	-11.603267	93.193611	40.434326	40.023315	94.215141	37.746084	14.210024	93.704376	-54.568376	24.506098	106.370178
-26.185253	33.443493	101.235161	-8.636408	19.12616	99.713478	34.948647	-11.746262	93.142151	40.375587	39.931484	94.597015	37.662117	14.092611	93.869583	-54.934933	24.159709	105.557373
-25.204165	34.458191	100.613213	-8.839992	18.992445	99.35994	34.869125	-11.774033	93.031708	40.371078	39.920776	94.95446	37.6201015	14.0733715	93.993084	-55.3000855	23.9115185	104.726796
-24.307602	35.527672	100.163521	-9.061418	18.916338	99.026337	34.784389	-11.727706	92.885498	40.292347	39.961761	95.30793	37.538368	14.1170275	94.096714	-55.661204	23.7156485	103.95596
-23.363441	36.60553	99.765274	-9.294019	18.903442	98.672089	34.709679	-11.629794	92.71994	40.121544	40.068172	95.778374	37.4156115	14.219189	94.249157	-56.0036495	23.587695	103.095021
-21.775345	38.259502	99.338837	-9.688604	19.004738	98.221169	34.554775	-11.295447	92.401993	39.94521	40.358715	96.338158	37.2499925	14.531634	94.3700755	-56.6272005	23.477842	102.0722625
-20.628801	39.391876	99.294235	-9.973221	19.207897	98.049019	34.413223	-10.993936	92.170158	39.75576	40.623089	96.807579	37.0844915	14.8145765	94.4888685	-57.0309335	23.6012175	101.6091695
-19.494076	40.547241	99.394112	-10.265276	19.526815	98.021538	34.20121	-10.603318	91.977905	39.566998	40.917927	97.342278	36.884104	15.1573045	94.6600915	-57.414656	23.8963255	101.3829845
-18.261257	41.71804	99.721107	-10.577459	19.928686	98.159698	33.898407	-10.182985	91.952866	39.345406	41.2519	97.958298	36.6219065	15.5344575	94.955582	-57.7768245	24.3229145	101.363814
-16.968256	42.833256	100.092125	-10.903488	20.407694	98.430412	33.599751	-9.813752	92.15493	39.116657	41.549431	98.693535	36.358204	15.8678395	95.4242325	-58.16518	24.9475485	101.4365915
-15.685746	43.927773	100.489899	-11.316982	20.833698	98.768791	33.317726	-9.516856	92.62236	38.904675	41.867409	99.555412	36.1112005	16.1752765	96.088886	-58.7451645	25.4921195	101.448696
-14.326261	44.94519	101.007103	-11.752245	21.238071	99.161507	33.100613	-9.181954	93.306961	38.677361	42.199238	100.550934	35.888987	16.508642	96.9289475	-59.393477	25.9675	101.3940665
-12.352176	46.393253	101.738335	-12.380394	21.861631	99.809036	33.002369	-8.761642	94.72287	38.317585	42.789314	102.193855	35.659977	17.013836	98.4583625	-60.420765	26.709426	101.1597095
-10.933564	47.239765	102.178062	-12.792802	22.272339	100.228653	33.035324	-8.479576	95.853333	38.100182	43.267651	103.410576	35.567753	17.3940375	99.6319545	-61.153357	27.1506405	100.8253515
-9.555754	48.104889	102.612152	-13.123422	22.651129	100.625862	33.150909	-8.221714	97.262299	37.885551	43.792393	104.668686	35.51823	17.7853395	100.9654925	-61.765074	27.5169185	100.2862315
-8.188311	48.866875	103.087357	-13.386162	23.018209	101.03495	33.499908	-7.971598	98.811684	37.736015	44.409515	106.031647	35.6179615	18.2189585	102.4216655	-62.3902855	27.8174595	99.6482345
-6.78711	49.585182	103.587555	-13.584517	23.387491	101.498283	34.016502	-7.672569	100.448631	37.645809	45.000195	107.495346	35.8311555	18.663813	103.9719885	-63.0001895	28.111169	99.0245775
-5.478648	50.25388	104.371284	-13.679655	23.73517	102.041817	34.686443	-7.341692	102.141365	37.684105	45.642082	109.072052	36.185274	19.150195	105.6067085	-63.544584	28.320145	98.4769255
-4.148369	50.86261	105.348732	-13.654159	24.131065	102.756737	35.564625	-6.897985	103.920403	37.751911	46.404495	110.853043	36.658268	19.753255	107.386723	-63.966586	28.508875	98.126751
-2.300029	51.822788	107.276321	-13.411905	24.863552	104.302338	37.186668	-5.938532	106.790665	38.37426	47.423065	113.462257	37.780464	20.7422665	110.126461	-64.604274	28.9848375	98.478215
-1.168896	52.42461	108.84906	-13.147454	25.452793	105.668785	38.37138	-5.261543	108.899353	38.18755	48.514107	115.57386	38.279465	21.626282	112.2366065	-64.574373	29.279304	99.1009635
-0.110559	52.952606	110.512283	-12.879032	26.034889	107.212601	39.493404	-4.583416	111.09462	38.872753	49.210636	117.350708	39.1830785	22.31361	114.222664	-64.9411425	29.756168	100.202538
0.880194	53.423573	112.266014	-12.647001	26.555044	108.760986	40.497974	-3.987567	113.18679	39.145195	49.985344	119.375572	39.8215845	22.9988885	116.281181	-65.1155865	30.1111995	101.240791
1.620514	53.943588	114.067795	-12.498099	26.986513	110.231827	41.34668	-3.445671	115.042305	39.393799	50.691563	121.431442	40.3702395	23.622946	118.2368735	-65.3664375	30.35008	102.2267805
2.256454	54.315865	115.858604	-12.400283	27.346567	111.597717	42.042465	-2.996822	116.57708	39.520554	51.289749	123.39978	40.7815095	24.1464635	119.98843	-65.5820755	30.5466705	103.207004
3.122759	54.550362	117.354813	-12.383003	27.687078	112.964012	42.65852	-2.879622	117.868248	39.614208	51.769726	125.082825	41.136364	24.445052	121.4755365	-65.90237	30.929104	104.4524875
3.577722	55.069195	119.619797	-12.362455	28.150433	114.840164	43.254833	-2.641579	119.214455	39.760201	52.329575	127.212456	41.507517	24.843998	123.2134555	-66.232427	31.456868	106.4668725
3.84342	55.288841	120.870926	-12.356265	28.477074	115.992226	43.426018	-2.406862	119.802818	39.845093	52.572071	128.238617	41.6355555	25.0826045	124.0207175	-66.3480855	31.8715435	107.9637345
3.986255	55.530243	121.880898	-12.343607	28.82671	117.070473	43.490917	-2.224337	120.145943	39.909618	52.755672	128.891251	41.7002675	25.2656675	124.518597	-66.3874815	32.3877525	109.622349
4.050424	55.764366	122.568985	-12.349248	29.21133	118.077454	43.357792	-1.824211	120.140282	39.935432	52.854221	128.936218	41.646612	25.515005	124.53825	-66.345108	32.907655	111.616658
4.072313	55.991344	122.841347	-12.254239	29.571098	118.784073	43.144722	-1.415485	119.910637	39.947094	52.977898	128.301376	41.545908	25.7812065	124.1060065	-66.054386	33.3609895	113.4621395
4.012329	56.195801	122.700546	-12.176344	29.918238	119.246567	42.867092	-1.062279	119.25383	39.956421	53.14452	127.159737	41.4117565	26.0411205	123.2067835	-65.7644445	33.7953555	115.2863505
3.95282	56.339306	122.16201	-12.05306	30.134022	119.370293	42.470451	-0.765473	118.143288	39.905819	53.274845	125.485336	41.188135	26.254686	121.814312	-65.294255	34.013358	116.926274
3.295541	56.647133	120.887627	-11.759086	30.242664	118.883751	41.578743	-0.337567	115.711365	39.280533	53.317951	122.628342	40.429638	26.490192	119.1698535	-63.94781	33.995136	118.5976485
3.599303	56.468262	119.531265	-11.652833	30.126968	118.239548	40.686378	-0.253102	113.695229	39.543896	53.014435	120.264694	40.115137	26.3806665	116.9799615	-63.420803	33.8732695	119.4991345
2.91726	56.538708	118.613228	-11.638396	30.034029	117.371078	39.828442	-0.47417	111.67675	39.329853	52.782898	118.219162	39.5791475	26.154364	114.947956	-62.8559395	33.913694	119.7942
2.691788	56.445229	117.493584	-11.756237	29.892544	116.384148	38.959095	-0.540621	109.760986	39.036152	52.410942	116.439018	38.9976235	25.9351605	113.100002	-62.5100975	33.8499275	119.668294
2.471837	56.283875	116.512505	-11.947774	29.781857	115.345642	38.177048	-0.726954	108.20153	38.340057	52.305561	115.281715	38.2585525	25.7893035	111.7416225	-62.1541005	33.7744105	118.9496615
2.304204	56.039028	115.687469	-12.226379	29.692486	114.365517	37.568737	-0.767762	106.891838	38.054226	52.083797	114.374283	37.8114815	25.6580175	110.6330605	-62.2642395	33.7269545	118.0979735
2.210657	55.702843	115.074631	-12.469498	29.580439	113.467468	37.098373	-0.784801	105.875671	38.241802	51.705734	113.690422	37.6700875	25.4604665	109.7830465	-62.6090835	33.7004115	117.1518895
2.222061	55.051624	114.541374	-12.781985	29.445669	112.404633	36.706635	-0.851741	104.916763	38.067684	51.473724	113.586342	37.3871595	25.3109915	109.2515525	-62.9511295	33.5803465	115.5577135
2.276597	54.54715	114.423355	-12.912391	29.378298	111.876785	36.581863	-0.796887	104.381859	37.588104	51.543076	113.983627	37.0849835	25.3730945	109.182743	-62.9097655	33.3835015	114.570827
2.365953	53.981857	114.332794	-12.962714	29.378477	111.516991	36.535099	-0.695445	103.908958	37.523174	51.560349	114.136292	37.0291365	25.432452	109.022625	-62.9545645	33.324502	114.011357
2.594642	53.371315	114.225784	-12.926191	29.411259	111.33326	36.51482	-0.596726	103.491356	37.546459	51.545818	114.120247	37.0306395	25.474546	108.8058015	-62.8830215	33.347972	113.8607185
2.876275	52.611671	114.07415	-12.859898	29.448526	111.292755	36.528294	-0.517811	103.282631	37.600636	51.546501	114.032028	37.064465	25.514345	108.6573295	-62.784261	33.382707	113.9281805
3.200784	51.763958	113.832916	-12.807719	29.471439	111.326195	36.564297	-0.559641	103.3937	37.642902	51.493275	113.94651	37.1035995	25.466817	108.670105	-62.7190375	33.476061	113.982285
3.598398	50.705399	113.630508	-12.787336	29.426655	111.335197	36.606552	-0.751922	103.73735	38.145687	51.273773	113.857094	37.3761195	25.2609255	108.797222	-62.9507915	33.5923845	113.873172
4.159601	48.954304	113.388741	-12.840392	29.090425	111.341789	36.599121	-1.307844	104.554031	38.281445	50.997925	114.234673	37.440283	24.8450405	109.394352	-63.121067	33.3358095	113.289226
4.602992	47.594711	113.349602	-12.961695	28.766104	111.431717	36.523476	-1.858819	105.254852	38.340324	50.711941	114.584007	37.4319	24.426561	109.9194295	-63.35529	33.105647	112.9440045
5.113605	46.112747	113.340866	-13.136954	28.385677	111.677872	36.37196	-2.521538	106.237282	38.483578	50.372486	115.020523	37.427769	23.925474	110.6289025	-63.701677	32.84588	112.7268415
5.578395	44.530045	113.53064	-13.34898	28.027561	112.092186	36.230328	-3.243593	107.353081	38.654194	50.117756	115.543793	37.442261	23.4370815	111.448437	-64.140221	32.6180405	112.735935
6.073956	42.931782	113.796326	-13.574213	27.716801	112.61692	36.092575	-3.919041	108.625237	38.781311	49.855614	116.03614	37.436943	22.9682865	112.3306885	-64.585369	32.4653155	112.9031515
6.599866	41.274872	114.06591	-13.81841	27.42557	113.17141	35.988049	-4.589398	110.007385	38.46516	49.648903	116.555809	37.2266045	22.5297525	113.281597	-64.8634245	32.3213875	113.061223
7.114445	39.539188	114.373756	-14.036807	27.060165	113.665512	35.892746	-5.257499	111.40667	38.948158	49.180164	116.702187	37.420452	21.9613325	114.0544285	-65.494066	32.1589975	113.2765955
7.860104	36.968098	114.783409	-14.356457	26.456463	114.12941	35.82571	-6.07305	113.413536	38.575031	48.702766	117.250122	37.2003705	21.314858	115.331829	-65.9132845	31.598068	112.926991
8.393082	35.208344	115.000824	-14.497566	26.036942	114.254585	35.840965	-6.469895	114.528152	38.585522	48.371502	117.515053	37.2132435	20.9508035	116.0216025	-66.2083755	31.1230805	112.4875675
8.848375	33.561306	115.177811	-14.566462	25.667038	114.242325	36.000362	-6.715843	115.447327	38.606976	48.128033	117.782387	37.303669	20.706095	116.614857	-66.436593	30.627981	111.869793
9.360639	31.971481	115.346039	-14.485267	25.360929	114.219193	36.331024	-6.79351	116.071686	38.68169	47.955891	117.989326	37.506357	20.5811905	117.030506	-66.476891	30.1406675	111.40788
9.907988	30.441269	115.43969	-14.264253	25.208858	114.222733	36.871258	-6.685944	116.485199	38.822456	47.97963	118.109344	37.846857	20.646843	117.2972715	-66.375363	29.770873	111.1481945
10.42441	29.0562	115.557793	-13.920986	25.201145	114.273682	37.551861	-6.44921	116.772354	38.968609	48.168018	118.108261	38.260235	20.859404	117.4403075	-66.102207	29.542886	111.1070565
10.927004	27.735451	115.700241	-13.564581	25.334364	114.360954	38.270679	-6.089902	117.016617	39.012413	48.537037	118.11348	38.641546	21.2235675	117.5650485	-65.770708	29.4451605	111.1568595
11.608987	25.84264	115.964149	-13.056578	25.665497	114.554527	39.319275	-5.402778	117.391953	39.001625	49.221096	118.108307	39.16045	21.909159	117.75013	-65.273606	29.421835	111.358924
12.013693	24.657341	116.201439	-12.775434	25.870922	114.73571	39.910427	-4.92618	117.578423	39.365021	49.474697	117.988731	39.637724	22.2742585	117.783577	-65.188592	29.4675855	111.687843
12.402901	23.413479	116.433228	-12.531413	26.002211	114.886131	40.456654	-4.513256	117.779221	39.342136	49.907196	118.006668	39.899395	22.69697	117.8929445	-64.962221	29.307452	111.8793175
12.699223	22.30254	116.605461	-12.331676	26.073338	114.922127	40.938416	-4.153634	117.947723	38.840504	50.376881	118.240372	39.88946	23.1116235	118.0940475	-64.552812	29.0350525	111.7502065
12.985715	21.138325	116.693153	-12.168447	26.027084	114.808182	41.344879	-3.859129	118.051758	39.144878	50.433552	118.07283	40.2448785	23.2872115	118.062294	-64.5817725	28.7669565	111.55407
13.220734	19.976612	116.6231	-12.055855	25.898912	114.498459	41.678333	-3.626137	118.065071	39.023609	50.687744	117.936691	40.350971	23.5308035	118.000881	-64.462681	28.2670205	110.996037
13.383025	18.87229	116.304733	-11.959298	25.785622	113.986824	41.940262	-3.420667	117.937302	38.812603	50.855392	117.559471	40.3764325	23.7173625	117.7483865	-64.2950285	27.8538815	110.2252615
13.589533	17.246767	115.353477	-11.853033	25.522305	112.970665	42.170113	-3.214949	117.129807	37.965504	51.01368	116.691956	40.0678085	23.8993655	116.9108815	-63.7738745	27.1452445	109.0304485
13.655106	16.244915	114.435593	-11.781243	25.427565	112.170586	42.244942	-3.137212	116.333542	37.685337	51.058842	115.692993	39.9651395	23.960815	116.0132675	-63.5276255	26.894315	108.3279045
13.702452	15.255398	113.472107	-11.68757	25.383928	111.352943	42.292973	-3.007926	115.478195	37.873123	50.83564	114.355232	40.083048	23.913857	114.9167135	-63.458188	26.853999	107.7891725
13.702384	14.366251	112.585686	-11.531354	25.342945	110.588905	42.336655	-2.938973	114.638245	37.751701	50.786762	113.100418	40.044178	23.9238945	113.8693315	-63.106886	26.7619955	107.3084785
13.690858	13.554868	111.774254	-11.358794	25.329567	109.862206	42.404667	-2.82947	113.893303	37.265244	50.856567	112.062286	39.8349555	24.0135485	112.9777945	-62.5525435	26.6455855	106.7466175
13.648873	12.721231	111.040291	-11.158207	25.305462	109.208	42.487926	-2.759687	113.272682	37.696423	50.578602	110.745224	40.0921745	23.9094575	112.008953	-62.4085885	26.7014665	106.407047
13.572892	11.958912	110.449135	-10.967241	25.239494	108.68187	42.542583	-2.789198	112.764969	37.746605	50.548626	109.90152	40.144594	23.879714	111.3332445	-62.079076	26.599274	106.0304955
13.414845	10.933282	109.713654	-10.691907	25.177618	108.001534	42.584179	-2.729644	112.074745	37.779079	50.473	109.039986	40.181629	23.871678	110.5573655	-61.565443	26.483558	105.4457025
13.270142	10.352709	109.227669	-10.595119	25.176218	107.513763	42.57983	-2.698509	111.674408	37.810268	50.493958	108.746506	40.195049	23.8977245	110.210457	-61.385287	26.4547115	104.817069
13.104719	9.852739	108.736183	-10.519971	25.225979	106.971344	42.566616	-2.570606	111.30468	37.828426	50.626778	108.495972	40.197521	24.028086	109.900326	-61.237463	26.423872	104.042362
12.952535	9.404535	108.218956	-10.451832	25.327238	106.279495	42.585491	-2.410274	110.949959	37.347267	50.902294	108.364212	39.966379	24.24601	109.6570855	-60.870043	26.408466	102.9019045
12.749834	8.994082	107.544014	-10.387127	25.446972	105.396561	42.629017	-2.266668	110.577133	37.621326	50.971508	107.757996	40.1251715	24.35242	109.1675645	-60.8994255	26.541524	101.6255575
12.501658	8.620576	106.695518	-10.277171	25.563881	104.306854	42.671268	-2.067398	110.160004	37.091076	51.354141	107.31044	39.881172	24.6433715	108.735222	-60.435514	26.4843905	99.878486
12.300029	8.308779	105.606209	-10.141311	25.711456	103.099617	42.664124	-1.841586	109.358406	37.346916	51.56123	106.286491	40.00552	24.859822	107.8224485	-60.288142	26.56309	98.3767855
11.913276	7.929058	103.585922	-9.836143	26.064699	101.210526	42.752575	-1.297163	107.689606	36.618061	52.27467	104.991913	39.685318	25.4887535	106.3407595	-59.357604	26.6406445	96.0802925
11.66959	7.753073	102.247574	-9.573741	26.422218	100.05555	42.85714	-0.801117	106.409111	36.48497	52.789181	103.866684	39.671055	25.994032	105.1378975	-58.818537	26.850404	94.9732025
11.32651	7.599226	100.952339	-9.311848	26.822258	99.035454	42.996487	-0.180096	105.12278	36.296906	53.307076	102.839134	39.6466965	26.56349	103.980957	-58.2703925	27.081026	94.089951
10.901614	7.462851	99.821632	-9.111152	27.236752	98.122833	43.149395	0.409903	104.050812	36.151562	53.85627	101.832161	39.6504785	27.1330865	102.9414865	-57.8727825	27.3404175	93.3041795
10.404981	7.366326	98.89212	-8.951618	27.662188	97.294342	43.269684	0.992385	103.177811	36.494274	54.286404	100.670395	39.881979	27.6393945	101.924103	-57.785215	27.6849815	92.664581
9.843481	7.275644	98.03447	-8.837722	28.057888	96.471107	43.338306	1.578335	102.515625	36.42012	54.765217	99.662903	39.879213	28.171776	101.089264	-57.554657	27.944	91.85295
9.266102	7.129298	97.312431	-8.740826	28.360212	95.680984	43.413887	2.037495	102.027573	36.303345	55.165504	98.727974	39.858616	28.6014995	100.3777735	-57.340268	28.1189245	90.9841945
8.178852	6.839707	96.414085	-8.609392	28.549751	94.572556	43.468441	2.375791	101.538765	36.330807	55.535896	97.462341	39.899624	28.9558435	99.500553	-57.118408	28.1436585	89.644559
7.360233	6.636863	95.882706	-8.503842	28.518421	93.874847	43.422478	2.441723	101.22625	36.321934	55.557037	96.669838	39.872206	28.99938	98.948044	-56.87989	28.037462	88.80165
6.50634	6.399982	95.306992	-8.419509	28.407074	93.188965	43.34177	2.422567	100.862679	35.893353	55.527359	96.081734	39.6175615	28.974963	98.4722065	-56.4565795	27.839185	87.9057235
5.57005	6.131166	94.690971	-8.361221	28.24225	92.492371	43.163429	2.358766	100.494659	36.014664	55.332851	95.287323	39.5890465	28.8458085	97.890991	-56.3114885	27.6386915	87.093751
4.532233	5.879568	94.057625	-8.323222	28.067001	91.851166	42.952953	2.248209	100.058243	36.083515	55.109978	94.585327	39.518234	28.6790935	97.321785	-56.164678	27.4549085	86.380547
3.410927	5.671606	93.430313	-8.347173	27.962086	91.273544	42.707714	2.12406	99.580635	36.133404	54.911346	93.992653	39.420559	28.517703	96.786644	-56.114905	27.406469	85.760444
2.182715	5.59595	92.748413	-8.413527	27.926653	90.768776	42.404068	2.079932	99.10611	36.15995	54.772633	93.508408	39.282009	28.4262825	96.307259	-56.109063	27.4270235	85.230293
0.220331	5.506253	91.72084	-8.605015	28.089165	90.195709	42.027699	2.122998	98.20771	36.111359	54.7593	93.105247	39.069529	28.441149	95.6564785	-56.279559	27.737181	84.7349395
-1.160611	5.509091	91.097641	-8.742197	28.266052	89.941162	41.744232	2.259945	97.560318	36.068405	54.833412	93.030128	38.9063185	28.5466785	95.295223	-56.3907125	27.9854255	84.587101
-2.666675	5.56168	90.600067	-8.853616	28.510527	89.886681	41.509708	2.435787	96.935425	36.065502	54.922955	93.062195	38.787605	28.679371	94.99881	-56.494837	28.341683	84.774552
-4.229214	5.695856	90.317566	-8.916977	28.745928	89.998955	41.343491	2.574284	96.38517	36.130085	54.986031	93.098854	38.736788	28.7801575	94.742012	-56.570742	28.7116985	85.255898
-5.842155	5.699199	90.304329	-8.924598	28.936996	90.314064	41.171612	2.638436	95.960388	36.266518	54.933846	93.010597	38.719065	28.786141	94.4854925	-56.568261	29.087851	86.1426355
-7.546809	5.744004	90.527	-8.905103	29.052317	90.76297	41.082573	2.555554	95.561119	36.421795	54.753494	92.812881	38.752184	28.654524	94.187	-56.56239	29.45011	87.33894
-9.261801	5.712245	90.783905	-8.870977	29.035986	91.176292	40.875671	2.403991	95.217674	36.613609	54.428188	92.499878	38.74464	28.4160895	93.858776	-56.486594	29.6558825	88.493808
-11.959202	5.614445	91.106651	-8.816925	28.721863	91.615234	40.40818	1.892007	94.56366	36.902168	53.642559	91.842072	38.655174	27.767283	93.202866	-56.289024	29.676443	90.027602
-13.764082	5.50271	91.361534	-8.807939	28.363586	91.874054	39.877022	1.285061	94.073112	37.012981	52.88818	91.290489	38.4450015	27.0866205	92.6818005	-56.0608795	29.6405515	91.0663075
-15.646317	5.349072	91.86515	-8.844392	27.877981	92.16568	38.999741	0.488568	93.73233	37.201042	51.869278	90.544502	38.1003915	26.178923	92.138416	-55.7891755	29.577039	92.192944
-17.544161	5.193862	92.677612	-8.966246	27.268351	92.560059	37.919762	-0.47623	93.379288	37.337582	50.001347	89.804634	37.628672	24.7625585	91.591961	-55.561164	29.7741435	93.528157
-19.361143	4.999215	93.814667	-9.200936	26.571121	93.117233	36.87508	-1.706537	92.929321	37.324631	49.130169	88.686775	37.0998555	23.711816	90.808048	-55.5017275	29.430426	95.426418
-21.246292	4.826316	95.224167	-9.543193	25.791342	93.73996	35.761219	-3.202508	92.735245	37.186924	47.429276	87.751984	36.4740715	22.113384	90.2436145	-55.5604575	29.4693	97.2363055
-23.074898	4.702353	96.571999	-9.968957	24.922255	94.37381	34.641396	-4.808479	92.836525	36.91893	45.689289	86.938606	35.780163	20.440405	89.8875655	-55.718077	29.404105	98.8600545
-25.608763	4.511704	98.118919	-10.626137	23.538134	95.111351	33.13361	-7.103945	93.278763	36.334091	43.26503	86.384735	34.7338505	18.0805425	89.831749	-55.9861245	28.9957255	100.390953
-27.190483	4.414001	98.665558	-11.004824	22.556326	95.373535	32.364143	-8.44327	93.575096	36.677681	41.602463	85.923164	34.520912	16.5795965	89.74913	-56.53056	28.5330555	100.99794
-28.684643	4.429297	98.953339	-11.29859	21.673912	95.503021	32.078724	-9.805825	93.546158	36.5219	40.400879	86.109077	34.300312	15.297527	89.8276175	-56.897492	28.050297	101.1784245
-30.001131	4.492311	99.046364	-11.500846	20.877768	95.605011	31.378811	-10.554626	93.780487	36.494228	39.476585	86.456223	33.9365195	14.4609795	90.118355	-56.9382115	27.2945565	101.091667
-31.243206	4.628223	98.973694	-11.603054	20.234022	95.611183	31.011469	-11.35153	93.948608	36.59206	38.650806	86.836395	33.8017645	13.649638	90.3925015	-57.0078725	26.818406	100.8298645
-32.367413	4.947856	98.772789	-11.675457	19.741615	95.5103	30.806801	-12.048654	94.133438	36.728096	38.030731	87.21489	33.7674485	12.9910385	90.674164	-57.1183625	26.4921915	100.346436
-33.399841	5.302534	98.582794	-11.690653	19.377541	95.378372	30.699533	-12.57489	94.251236	36.359604	37.783752	87.768555	33.5295685	12.604431	91.0098955	-56.9108745	26.150651	99.7468485
-34.708561	6.086027	98.515846	-11.631891	19.03396	95.277748	30.568024	-13.167191	94.381676	37.088688	36.96851	87.481049	33.828356	11.9006595	90.9313625	-57.092138	26.1672605	99.6241335
-35.46212	6.826519	98.732689	-11.625615	18.893156	95.320305	30.421412	-13.499373	94.541908	36.618065	36.78199	87.565193	33.5197385	11.6413085	91.0535505	-56.7709685	26.1450035	99.5870595
-36.16777	7.576979	99.094162	-11.714561	18.752592	95.472565	30.212259	-13.807982	94.796936	37.067665	36.183121	86.951172	33.639962	11.1875695	90.874054	-57.069084	26.3176145	100.071076
-36.78532	8.483215	99.530067	-11.908903	18.578627	95.718185	29.940773	-14.064217	95.066574	36.333569	36.035221	86.974663	33.137171	10.985502	91.0206185	-56.954977	26.171752	100.4157515
-37.319878	9.471405	100.060478	-12.175941	18.428564	96.092186	29.623335	-14.236994	95.324615	35.993099	35.75066	86.766136	32.808217	10.756833	91.0453755	-57.160099	26.100295	101.1389965
-37.770462	10.607128	100.733116	-12.493771	18.31085	96.585945	29.254034	-14.391644	95.628098	36.048866	35.31916	86.335823	32.65145	10.463758	90.9819605	-57.638992	26.157942	102.1899295
-38.152477	11.851285	101.259804	-12.853612	18.236488	97.097099	28.881451	-14.450895	95.998932	35.089695	35.383057	86.624229	31.985573	10.466081	91.3115805	-57.692797	26.006895	102.8826175
-38.590317	13.94266	101.696846	-13.40025	18.213741	97.789055	28.435997	-14.409895	96.502525	34.462791	35.436947	86.953583	31.449394	10.513526	91.728054	-58.249894	25.913956	103.850056
-38.774967	15.466362	101.661072	-13.767138	18.286192	98.062965	28.220823	-14.239759	96.729401	34.165184	35.687183	87.416229	31.1930035	10.723712	92.072815	-58.7272795	25.848672	104.053115
-38.858326	17.098696	101.243469	-14.079414	18.444868	98.147499	28.118961	-13.966991	96.882027	33.934967	36.10215	88.029411	31.026964	11.0675795	92.455719	-59.185792	25.8221565	103.839279
-38.868118	18.854715	100.665108	-14.353765	18.675262	98.088089	28.142075	-13.59201	96.901619	34.300282	36.451012	88.451866	31.2211785	11.429501	92.6767425	-59.9287085	25.921023	103.4994355
-38.809078	20.691004	99.855164	-14.55846	18.952421	97.889076	28.191677	-13.121504	96.760567	34.247047	37.140865	89.269012	31.219362	12.0096805	93.0147895	-60.336282	25.8951615	102.7633625
-38.655346	22.667576	99.087509	-14.716104	19.294447	97.662689	28.238836	-12.542931	96.536018	34.17588	37.87698	90.158783	31.207358	12.6670245	93.3474005	-60.639566	25.9218695	101.9779775
-38.345322	24.777895	98.52314	-14.86502	19.748114	97.50251	28.414436	-11.920806	96.148315	34.212318	38.773548	91.126892	31.313377	13.426371	93.6376035	-61.043417	26.069857	101.3674165
-37.891277	28.143948	98.17337	-14.95301	20.527891	97.449753	28.64053	-10.757897	95.314934	33.728107	40.416748	92.996284	31.1843185	14.8294255	94.155609	-61.0903385	26.2263565	100.743897
-37.447594	30.490908	98.389168	-14.935495	21.120462	97.613564	28.774956	-9.875394	94.727272	33.838917	41.359467	94.015556	31.3069365	15.7420365	94.371414	-61.1779265	26.4988875	100.855714
-37.029919	32.925297	98.906952	-14.902942	21.843805	97.951584	28.934097	-8.916487	94.172874	33.91655	42.406952	95.136742	31.4253235	16.7452325	94.654808	-61.2312075	26.9423775	101.24836
-36.45702	35.352684	99.796616	-14.834415	22.707125	98.447365	29.085081	-7.951321	93.805679	33.980572	43.440689	96.233711	31.5328265	17.744684	95.019695	-61.2016565	27.669566	101.875035
-35.856899	37.790287	100.741554	-14.750449	23.626995	99.112549	29.212914	-6.95305	93.707199	34.046494	44.376728	97.18428	31.629704	18.711839	95.4457395	-61.130602	28.542151	102.7793585
-35.268997	40.232788	101.829544	-14.707088	24.548634	99.798073	29.338438	-6.021576	93.864861	34.148399	45.31184	98.093277	31.7434185	19.645132	95.979069	-61.1575945	29.452136	103.617077
-34.579613	42.563095	102.860764	-14.724882	25.420601	100.50235	29.48567	-5.173244	94.114304	34.17498	46.207573	98.934212	31.830325	20.5171645	96.524258	-61.280089	30.3240375	104.480442
-33.671978	46.003132	104.241432	-14.819826	26.631737	101.531509	29.616734	-3.992836	94.719078	34.585102	47.297161	99.854347	32.100918	21.6521625	97.2867125	-61.74057	31.6113115	105.7763055
-33.051933	48.247196	105.061317	-14.918339	27.334467	102.100433	29.709581	-3.370259	95.260628	34.565678	48.034714	100.56987	32.1376295	22.3322275	97.915249	-61.9743075	32.3367065	106.285617
-32.087013	50.27697	105.534729	-14.999684	27.983797	102.572166	29.844803	-2.83997	95.813652	34.549316	48.72945	101.284454	32.1970595	22.94474	98.549053	-62.1964275	33.022854	106.595279
-31.435188	52.325165	106.202522	-15.061418	28.525234	102.986633	30.051449	-2.324948	96.319977	34.589947	49.383659	102.008347	32.320698	23.5293555	99.164162	-62.443534	33.5211125	106.809104
-30.409706	54.154438	106.571671	-15.046173	28.971689	103.346375	30.321104	-1.831337	96.831848	34.683369	50.003254	102.716637	32.5022365	24.0859585	99.7742425	-62.5945825	33.8574195	106.9185075
-29.597231	55.996632	107.086517	-14.996682	29.366428	103.682304	30.630844	-1.346302	97.328247	34.828758	50.516846	103.460106	32.729801	24.585272	100.3941765	-62.723165	34.147584	106.9704315
-28.688967	57.75568	107.693306	-14.908674	29.698515	104.061569	31.020311	-0.953374	97.777649	35.05386	51.071022	104.28299	33.0370855	25.058824	101.0303195	-62.8544335	34.338206	107.0928185
-27.078577	60.151546	108.744522	-14.825948	30.288258	104.805199	31.470295	-0.272092	98.527206	35.42181	51.738495	105.613388	33.4460525	25.7332015	102.070297	-63.0979485	34.8433145	107.540101
-25.906092	61.663715	109.581673	-14.825058	30.777779	105.356743	31.722036	0.185684	99.051201	35.652794	52.188499	106.570908	33.687415	26.1870915	102.8110545	-63.337531	35.3684665	107.9024315
-24.846359	63.13036	110.573364	-14.879653	31.289997	105.899345	31.940783	0.684662	99.567665	35.873821	52.725559	107.673538	33.907302	26.7051105	103.6206015	-63.666608	35.8748835	108.1780885
-23.917742	64.493843	111.72876	-14.945312	31.86981	106.444534	32.101994	1.374853	99.969299	36.044472	53.323833	108.914223	34.073233	27.349343	104.441761	-63.963857	36.390277	108.447307
-22.823658	65.724403	112.888077	-15.09859	32.549915	106.931862	32.211365	2.100223	100.31707	36.152493	53.988121	110.194305	34.181929	28.044172	105.2556875	-64.379109	37.055658	108.6080365
-21.747082	66.878929	113.937401	-15.231843	33.256989	107.372627	32.326698	2.902569	100.573181	36.218555	54.717873	111.373581	34.2726265	28.810221	105.973381	-64.7363125	37.703757	108.771873
-20.573973	67.907211	114.785065	-15.304925	34.008827	107.755852	32.487156	3.786853	100.758514	36.270962	55.479992	112.238708	34.379059	29.6334225	106.498611	-64.988909	38.3842315	109.013093
-18.606276	69.160355	115.418365	-15.356311	35.062695	108.141312	32.808468	4.970723	101.066635	36.275139	56.571735	113.034317	34.5418035	30.771229	107.050476	-65.2544255	39.354161	109.232148
-17.404131	69.905884	115.701584	-15.242724	35.576328	108.348381	33.109085	5.577609	101.28138	36.312351	57.178463	113.356186	34.710718	31.378036	107.318783	-65.196166	39.77462	109.377979
-16.127712	70.413353	115.906395	-15.025534	35.869709	108.556602	33.494202	6.000321	101.518181	36.397968	57.64854	113.528481	34.946085	31.8244305	107.523331	-64.997153	39.9149875	109.589873
-14.997528	70.748009	116.015968	-14.73133	36.05835	108.78434	33.971481	6.30588	101.76088	36.613182	58.032024	113.577927	35.2923315	32.168952	107.6694035	-64.7549915	39.947748	109.8992765
-13.798575	70.93103	116.005684	-14.40421	36.173553	109.041916	34.44524	6.478734	102.152077	36.809193	58.328808	113.52137	35.6272165	32.403771	107.8367235	-64.4356365	39.943335	110.2471085
-12.525813	71.06395	115.758499	-14.134361	36.216133	109.29216	34.910316	6.526834	102.703629	36.980633	58.521809	113.389648	35.9454745	32.5243215	108.0466385	-64.2141965	39.9079445	110.5376815
-11.173573	71.01532	115.48632	-13.958658	36.201176	109.568909	35.265675	6.466773	103.356804	37.13501	58.695866	113.410103	36.2003425	32.5813195	108.3834535	-64.1176585	39.8210325	110.7543645
-9.38884	70.751022	115.177704	-13.946068	36.165939	110.106804	35.774918	6.190444	104.535355	37.193138	58.907909	113.555946	36.484028	32.5491765	109.0456505	-64.376164	39.7827015	111.1679575
-8.28984	70.434166	115.085518	-14.049539	36.185394	110.542336	36.085777	5.89541	105.491272	37.118614	59.036362	113.912842	36.6021955	32.465886	109.702057	-64.7012735	39.904902	111.382615
-7.086093	69.974159	115.186569	-14.272759	36.196697	110.963806	36.340225	5.60753	106.489883	37.103657	59.219666	114.584366	36.721941	32.413598	110.5371245	-65.267459	39.979796	111.3904875
-5.86803	69.520996	115.562561	-14.538378	36.207695	111.32399	36.587097	5.337202	107.339951	37.066296	59.388561	115.545784	36.8266965	32.3628815	111.4428675	-65.9034525	40.0525085	111.2051125
-4.796638	68.882057	116.16497	-14.758282	36.226048	111.660294	36.814644	5.245489	108.085571	37.030651	59.601189	116.704987	36.9226475	32.423339	112.395279	-66.4392115	40.028757	110.925309
-3.569386	68.195572	116.980919	-14.944251	36.254066	112.061264	37.061069	5.313508	108.747276	37.039238	59.838306	117.881737	37.0501535	32.575907	113.3145065	-66.9386555	39.932225	110.8080215
-2.514242	67.361206	117.882179	-15.015665	36.323341	112.576088	37.377308	5.482069	109.310509	37.07185	60.114948	119.016632	37.224579	32.7985085	114.1635705	-67.255909	39.8481735	110.9886055
-0.756156	66.055771	119.242813	-14.913193	36.494942	113.507523	37.950062	5.804239	110.29142	37.158607	60.393482	120.563271	37.5543345	33.0988605	115.4273455	-67.3807205	39.8910235	111.5877005
-0.122404	65.182755	120.356461	-14.802526	36.613861	114.226273	38.312721	6.023242	111.139832	37.3064	60.508301	121.615425	37.8095605	33.2657715	116.3776285	-67.4146125	39.9619505	112.0749175
1.096903	63.944538	121.214127	-14.661053	36.658978	115.00853	38.700108	6.136128	112.048759	37.553253	60.611565	122.789932	38.1266805	33.3738465	117.4193455	-67.4487865	39.9441095	112.5977145
2.176728	62.68726	122.035995	-14.530714	36.693771	115.794136	39.040192	6.163526	113.090561	37.731857	60.59079	123.796501	38.3860245	33.377158	118.443531	-67.4474525	40.010384	113.144741
3.250135	61.318119	122.801575	-14.431463	36.678925	116.527664	39.345261	6.177243	114.13649	37.91671	60.544067	124.844612	38.6309855	33.360655	119.490551	-67.4939115	39.997195	113.564777
4.124502	59.795589	123.507622	-14.350075	36.646423	117.174911	39.64719	6.127847	115.111855	38.086647	60.478283	125.86161	38.8669185	33.303065	120.4867325	-67.5670685	39.989781	113.8630895
5.348983	58.145851	123.876991	-14.245537	36.576496	117.691109	39.871841	6.065634	116.006172	38.20533	60.378601	126.597633	39.0385855	33.2221175	121.3019025	-67.5296595	39.9308745	114.0803155
6.58897	55.588322	124.106071	-14.055185	36.529392	118.179443	40.048824	6.015828	117.004845	38.33139	60.120171	127.305351	39.190107	33.0679995	122.155098	-67.300477	39.9907845	114.203788
7.440452	53.861641	123.772552	-13.912974	36.491974	118.373581	40.100292	5.985278	117.35321	38.404526	59.884132	127.141907	39.252409	32.934705	122.2475585	-67.078357	40.049243	114.4996035
8.166826	52.046097	123.087311	-13.755009	36.500042	118.449142	40.04438	5.980656	117.44046	38.529648	59.76907	126.338432	39.287014	32.874863	121.889446	-66.797032	40.125221	115.008838
8.903454	50.209553	122.061325	-13.616846	36.468414	118.408371	39.874123	5.885468	117.338791	38.691124	59.609707	124.860489	39.2826235	32.7475875	121.09964	-66.5163155	40.1892405	115.717102
9.610957	48.236839	120.713661	-13.41556	36.345039	118.119896	39.609467	5.605496	117.010811	38.895561	59.351742	122.727295	39.252514	32.478619	119.869053	-66.083634	40.211459	116.370739
9.875111	46.387978	119.158829	-13.250512	36.160908	117.512642	39.29895	5.170366	116.442421	39.002228	59.004932	120.12851	39.150589	32.087649	118.2854655	-65.651613	40.234167	116.7398185
10.517637	44.328362	117.249641	-13.122901	35.886963	116.539146	38.969437	4.695097	115.647697	38.972145	58.501678	117.279343	38.970791	31.5983875	116.46352	-65.216593	40.1755385	116.614772
11.434931	41.106285	114.411308	-13.025517	35.173897	114.488014	38.511585	3.9282	114.053574	38.887001	57.535027	113.274361	38.699293	30.7316135	113.6639675	-64.750327	39.6161805	115.3120605
12.055826	39.040409	112.638565	-13.006301	34.597694	112.855659	38.28233	3.408571	112.779259	38.725643	56.87862	111.281029	38.5039865	30.1435955	112.030144	-64.5165885	39.0517925	113.681174
12.68403	36.980103	111.241486	-12.941438	34.063416	111.353424	38.104774	2.966538	111.709007	38.668156	56.281258	109.900681	38.386465	29.623898	110.804844	-64.269341	38.502934	111.902004
13.351075	35.114037	110.434746	-12.846822	33.606766	110.251045	38.141991	2.666081	110.995308	38.733826	55.873478	109.345451	38.4379085	29.2697795	110.1703795	-64.1315525	37.9437525	110.3317105
14.019227	33.323624	110.231148	-12.669163	33.305462	109.523407	38.397354	2.505158	110.930946	38.92028	55.715286	109.674896	38.658817	29.110222	110.302921	-63.997143	37.500702	108.743893
14.707181	31.6504	110.539711	-12.46003	33.12962	109.067085	38.842522	2.384309	111.480949	39.233192	55.684055	110.724281	39.037857	29.034182	111.102615	-63.957917	37.225058	107.031555
15.342328	30.025324	111.158058	-12.226881	33.020832	108.676437	39.335312	2.229043	112.498642	39.588181	55.718197	112.270355	39.4617465	28.97362	112.3844985	-63.9155085	37.068044	104.9683755
16.147636	27.59816	112.367371	-11.746099	32.861	108.131012	40.160294	2.034763	114.51963	40.15358	55.783623	114.59391	40.156937	28.909193	114.55677	-63.649135	36.812807	101.705254
16.627274	26.061565	113.176277	-11.273791	32.660179	107.952377	40.791965	1.88656	115.983734	40.149452	55.96524	115.810654	40.4707085	28.9259	115.897194	-63.0182905	36.394458	100.00756
17.023582	24.548513	113.898682	-10.708447	32.427551	107.861916	41.485535	1.76765	117.252563	41.053364	55.815613	116.224876	41.2694495	28.7916315	116.7387195	-62.6863435	36.0634705	98.9851125
17.354555	23.004038	114.421669	-10.117435	32.173546	107.784439	42.084984	1.634102	118.263412	41.114002	55.871742	116.6147	41.599493	28.752922	117.439056	-61.834363	35.59417	98.129822
17.525356	21.51436	114.707397	-9.602257	31.880219	107.753464	42.573215	1.476239	118.893921	42.106091	55.546482	116.286888	42.339653	28.5113605	117.5904045	-61.544167	35.2490775	97.9165235
17.657183	20.087141	114.76297	-9.118387	31.585867	107.673729	42.960747	1.288983	119.257858	42.538986	55.231327	115.975121	42.7498665	28.260155	117.6164895	-60.9866405	34.911579	97.7309685
17.533859	18.714138	114.820694	-8.70623	31.268328	107.678345	43.28516	1.056471	119.461975	42.473949	54.991131	115.701019	42.8795545	28.023801	117.581497	-60.2920145	34.512855	97.775193
17.187172	16.668602	114.732933	-8.139394	30.71039	108.043549	43.729446	0.56395	119.672737	43.478275	54.164005	114.83065	43.6038605	27.3639775	117.2516935	-59.8826485	34.0568025	98.8354045
16.732889	15.404905	114.856232	-7.832722	30.334372	108.48558	44.032326	0.178317	119.728386	43.818535	53.703606	114.599953	43.9254305	26.9409615	117.1641695	-59.5908745	33.7277825	99.8069905
16.11384	14.259809	115.066566	-7.558277	30.028353	108.915077	44.242794	-0.14997	119.890297	43.657753	53.483505	114.766739	43.9502735	26.6667675	117.328518	-59.0668275	33.3899385	100.501636
15.335369	13.245231	115.211975	-7.35189	29.80442	109.258545	44.403393	-0.437384	120.062767	43.900383	53.192856	114.764046	44.151888	26.377736	117.4134065	-58.855668	33.231104	101.1036835
14.462143	12.247196	115.23851	-7.188662	29.628897	109.44722	44.529747	-0.665076	120.175529	44.069595	52.965855	114.686111	44.299671	26.1503895	117.43082	-58.676995	33.1074045	101.46362
13.461663	11.394897	115.127899	-7.054405	29.447735	109.451614	44.596718	-0.820583	120.203354	44.628407	52.638046	114.301826	44.6125625	25.9087315	117.25259	-58.7213725	32.9867385	101.650638
12.394382	10.626859	114.686325	-6.953903	29.242098	109.214447	44.680214	-0.976949	120.009338	44.660412	52.466034	114.059761	44.670313	25.7445425	117.0345495	-58.578119	32.7396535	101.3943445
10.627217	9.446333	113.55426	-6.75938	28.894325	108.567719	44.765728	-1.300596	119.221268	44.720562	52.179508	113.495171	44.743145	25.439456	116.3582195	-58.261905	32.349194	100.7772185
9.341271	8.799709	112.582863	-6.610562	28.701109	108.013954	44.801235	-1.46258	118.448174	44.769192	52.010216	112.87159	44.7852135	25.273818	115.659882	-58.0063375	32.1284	100.368026
7.931387	8.191455	111.525963	-6.496815	28.569433	107.366196	44.80471	-1.598129	117.608932	44.76104	51.846897	112.138298	44.782875	25.124384	114.873615	-57.776505	32.014482	99.858777
6.3671	7.668955	110.463402	-6.414818	28.449858	106.6577	44.745613	-1.787899	116.758957	44.731579	51.696766	111.406708	44.738596	24.9544335	114.0828325	-57.568232	31.9452825	99.2325675
4.749098	7.167071	109.193741	-6.388528	28.295527	105.87603	44.55521	-1.979784	115.832878	44.63649	51.546543	110.651375	44.59585	24.7833795	113.2421265	-57.372906	31.8076745	98.5099335
2.967023	6.652755	107.872475	-6.429928	28.103245	105.094803	44.327457	-2.132286	114.764359	44.437141	51.362049	109.901657	44.382299	24.6148815	112.333008	-57.242155	31.5916085	97.856598
1.099758	6.237986	106.525803	-6.531268	27.873055	104.360268	44.092594	-2.303903	113.579468	44.199005	51.226192	109.124771	44.1457995	24.4611445	111.3521195	-57.2083355	31.2849655	97.3684165
-1.928797	5.644473	104.544106	-6.726098	27.607277	103.360176	43.685947	-2.515866	111.469223	43.693138	51.004936	107.946381	43.6895425	24.244535	109.707802	-57.1417385	30.970019	97.01255
-4.106172	5.296026	103.357849	-6.931502	27.513132	102.794441	43.341782	-2.643926	110.232414	43.389153	50.911224	107.21859	43.3654675	24.133649	108.725502	-57.2284715	30.892615	96.86338
-6.441483	5.007287	102.440628	-7.184973	27.563038	102.288101	42.898399	-2.683861	109.106133	43.146099	50.855362	106.255386	43.022249	24.0857505	107.6807595	-57.392195	31.0403255	96.8954425
-8.906686	4.750889	101.804482	-7.485245	27.726698	101.829002	42.415211	-2.679282	108.125343	42.794781	50.760334	105.11705	42.604996	24.040526	106.6211965	-57.575486	31.41287	97.0368075
-11.47772	4.514738	101.468025	-7.804468	27.960709	101.449966	41.839924	-2.687886	107.409584	42.521683	50.65794	103.839066	42.1808035	23.985027	105.624325	-57.7897395	31.936391	97.275607
-14.131106	4.293322	101.503799	-8.122532	28.224712	101.175323	41.229641	-2.745137	106.909096	42.290916	50.488472	102.336693	41.7602785	23.8716675	104.6228945	-58.0053425	32.5777565	97.7277515
-16.838104	4.177182	102.053741	-8.402586	28.423101	101.07576	40.653408	-2.897398	106.580994	41.5751	50.28767	100.91423	41.114254	23.695136	103.747612	-57.919426	33.151066	98.403908
-20.972876	4.058219	103.643158	-8.728931	28.349173	101.341995	39.78244	-3.568159	106.583084	41.33033	49.185246	98.365044	40.556385	22.8085435	102.474064	-58.014247	33.8898025	100.209926
-23.658237	4.010218	105.017784	-8.966442	27.983845	101.651939	39.213493	-4.192264	106.921432	41.107822	48.202194	96.995689	40.1606575	22.004965	101.9585605	-58.0935415	33.962725	101.3453175
-26.423624	3.99509	106.041672	-9.26295	27.349031	101.960884	38.696968	-4.941354	107.214905	40.826683	47.132507	95.91629	39.7618255	21.0955765	101.5655975	-58.2877255	33.6024855	102.3561705
-29.071049	3.984055	106.795738	-9.573427	26.445393	102.159225	38.221542	-5.750473	107.241165	40.448692	46.080296	95.022499	39.335117	20.1649115	101.131832	-58.481971	32.7258745	103.186618
-31.661171	3.957288	107.107948	-9.883139	25.358385	102.310982	37.827633	-6.630799	106.569878	39.942909	45.171333	94.307213	38.885271	19.270267	100.4385455	-58.651549	31.446503	104.1834185
-34.148674	3.992213	107.51976	-10.070227	24.233494	102.528145	37.505852	-7.391537	105.261955	39.460236	44.320129	93.611076	38.483044	18.464296	99.4365155	-58.623498	30.002692	105.6197745
-36.488674	4.282543	108.413383	-10.117703	23.314461	102.881004	37.21764	-8.053434	103.910461	38.974503	43.54718	92.685661	38.0960715	17.746873	98.298061	-58.3314775	28.882049	107.463947
-39.885365	5.165369	109.75399	-10.123638	22.5142	103.317963	36.753498	-8.724224	102.399323	38.42075	42.130123	91.483269	37.587124	16.7029495	96.941296	-57.8344	28.3254505	109.69463
-42.04631	5.903241	110.169746	-10.229424	22.19381	103.368416	36.422791	-9.02391	101.642227	38.261574	42.45179	91.095642	37.3421825	16.71394	96.3689345	-57.8010305	27.67368	110.3678975
-44.198406	6.780933	110.432724	-10.386005	21.976957	103.285217	36.063492	-9.165545	100.859055	38.022099	42.226788	90.75441	37.0427955	16.5306215	95.8067325	-57.8148055	27.4232925	110.7637015
-46.209984	7.723797	110.386345	-10.61368	21.816179	103.088104	35.686794	-9.25083	100.128532	37.711369	42.056969	90.581169	36.6990815	16.4030695	95.3548505	-57.9264415	27.2292885	110.8213575
-48.158707	8.772596	110.487572	-10.857311	21.761711	102.924049	35.300869	-9.229873	99.401764	37.344685	41.632687	90.165726	36.322777	16.201407	94.783745	-58.037399	27.322015	111.064353
-49.94957	9.937749	110.482552	-11.175723	21.80698	102.793846	34.952812	-9.148504	98.902634	37.00539	41.738243	90.008255	35.979101	16.2948695	94.4554445	-58.330547	27.3190905	111.1322475
-49.943596	10.763709	110.269058	-11.494596	21.907497	102.707199	34.630135	-9.005971	98.456314	36.700527	42.533039	89.912148	35.665331	16.763534	94.184231	-58.654523	27.05146	111.230167
-49.696583	12.191989	109.893608	-12.051301	22.16033	102.611946	34.087971	-8.688291	97.832047	36.098366	42.907814	89.817726	35.0931685	17.1097615	93.8248865	-59.1957705	27.2108985	111.3990055
-49.367481	13.350086	109.593185	-12.434381	22.357542	102.597359	33.73344	-8.484092	97.568146	35.732597	43.165676	89.875786	34.7330185	17.340792	93.721966	-59.6017805	27.374292	111.472752
-49.020012	14.616391	109.302124	-12.752583	22.533489	102.623955	33.420528	-8.295909	97.355858	35.451519	43.428349	90.091637	34.4360235	17.56622	93.7237475	-59.9411895	27.500758	111.5241625
-48.469872	15.948369	108.830704	-13.006367	22.761814	102.653	33.205711	-8.071308	97.289131	35.284786	43.709393	90.461205	34.2452485	17.8190425	93.875168	-60.2579825	27.7045855	111.430832
-47.757534	17.367023	108.139717	-13.151738	22.931158	102.647903	33.168282	-7.862305	97.378387	35.273788	43.389977	91.21167	34.221035	17.763836	94.2950285	-60.524511	28.09848	111.0007775
-47.061623	18.876869	107.370255	-13.209978	23.119228	102.633682	33.27544	-7.685872	97.583351	35.434517	43.657314	92.14975	34.3549785	17.985721	94.8665505	-60.7749345	28.252735	110.4008135
-46.150867	20.456514	106.529808	-13.222732	23.285608	102.699448	33.445255	-7.46514	97.961792	35.665627	43.957623	93.419609	34.555441	18.2462415	95.6907005	-61.000905	28.3249745	109.7081955
-44.539722	23.007772	105.477097	-13.214697	23.587482	103.099503	33.84919	-7.212648	99.158409	36.630989	44.734791	95.736885	35.2400895	18.7610715	97.447647	-61.6694835	28.4138925	108.751359
-43.4702	24.715574	104.995285	-13.200424	23.712061	103.572586	34.16465	-7.144515	100.251808	37.060509	44.932957	97.916855	35.6125795	18.894221	99.0843315	-62.0134275	28.529901	108.0608405
-42.381439	26.431932	104.611298	-13.2318	23.742197	104.067459	34.476326	-7.172638	101.347771	37.536007	45.106525	100.278091	36.0061665	18.9669435	100.812931	-62.4697665	28.5174505	107.321987
-41.194435	28.167067	104.40564	-13.225018	23.740032	104.533363	34.644585	-7.23595	102.210869	37.971336	45.195736	102.290474	36.3079605	18.979893	102.2506715	-62.7579965	28.500171	106.8160545
-40.079433	29.943047	104.501495	-13.162151	23.783028	104.885307	34.825153	-7.356367	102.503906	38.341106	45.233418	103.506531	36.5831295	18.9385255	103.0052185	-62.9074315	28.6275305	106.7653955
-38.816872	31.703394	104.688324	-13.030307	23.859127	105.019127	34.867874	-7.253483	102.432343	38.560043	45.307526	103.895424	36.7139585	19.0270215	103.1638835	-62.7745725	28.6912325	106.8743705
-37.702534	33.464298	104.967926	-12.902425	23.924475	105.010048	34.91803	-7.099409	101.7621	38.570847	45.413227	103.785683	36.7444385	19.156909	102.7738915	-62.5492885	28.692041	107.2462045
-35.838856	36.027126	105.851601	-12.732198	23.851006	105.109314	34.836895	-6.931461	100.314369	38.572163	45.463348	103.353157	36.704529	19.2659435	101.833763	-62.168925	28.4360685	108.384865
-34.758034	37.671223	106.773163	-12.642763	23.897112	105.339088	34.593197	-6.677967	99.301506	38.57526	45.567451	103.149101	36.5842285	19.444742	101.2253035	-61.8697545	28.349482	109.4528725
-33.546265	39.327755	107.717773	-12.630604	24.097532	105.632317	34.31118	-6.274348	98.313652	38.496777	45.835461	103.0411	36.4039785	19.7805565	100.677376	-61.6651865	28.4145075	110.587258
-32.447567	41.023209	108.600998	-12.701462	24.403095	105.905495	34.014942	-5.772617	97.403442	38.386982	46.192936	103.064903	36.200962	20.2101595	100.2341725	-61.603886	28.5960305	111.5768175
-31.211266	42.592121	109.459389	-12.846865	24.692816	106.088448	33.640911	-5.255816	96.610344	38.238628	46.508923	103.233253	35.9397695	20.6265535	99.9217985	-61.6334995	28.7590785	112.2550975
-30.003994	44.162048	110.097504	-13.02325	24.979563	106.26532	33.337151	-4.797279	96.035889	38.06311	46.760853	103.569855	35.7001305	20.981787	99.802872	-61.7466305	28.977339	112.727768
-28.936022	45.64465	110.81356	-13.195907	25.237837	106.502846	33.146	-4.392289	95.831764	37.884178	47.061672	104.014763	35.515089	21.3346915	99.9232635	-61.906903	29.1409825	113.0824285
-26.748726	47.530098	111.435677	-13.4254	25.455925	107.024719	33.132011	-4.014168	96.356865	37.656704	47.351292	104.976524	35.3943575	21.668562	100.6666945	-62.2451575	29.243288	113.3827435
-25.335106	48.586498	111.894653	-13.586193	25.419468	107.540405	33.265118	-4.053856	97.182899	37.578331	47.365196	105.964424	35.4217245	21.65567	101.5736615	-62.5941105	29.183266	113.5071485
-23.852503	49.56358	112.276169	-13.713537	25.276649	108.009468	33.410427	-4.273424	98.278992	37.56765	47.270729	107.047188	35.4890385	21.4986525	102.66309	-62.9161125	29.0546455	113.355846
-22.364191	50.351871	112.616745	-13.873667	25.057745	108.449219	33.561882	-4.52577	99.31884	37.564816	47.112579	108.062569	35.563349	21.2934045	103.6907045	-63.310683	28.8220855	113.2077335
-20.871695	51.109081	112.770439	-13.993772	24.879112	108.798996	33.669033	-4.783369	100.232765	37.507839	46.971699	108.901512	35.588436	21.094165	104.5671385	-63.57598	28.664059	113.0308535
-19.381786	51.803131	112.827919	-14.159968	24.7267	109.017578	33.695473	-5.033657	101.148941	37.433365	46.840714	109.417259	35.564419	20.9035285	105.2831	-63.884355	28.5498715	112.752056
-17.649696	52.361988	112.528465	-14.399804	24.671856	109.128357	33.68837	-5.232391	102.140022	37.29697	46.775871	109.933151	35.49267	20.77174	106.0365865	-64.292278	28.571972	112.2201275
-15.329029	53.195721	112.395714	-14.831014	24.629665	109.31041	33.751369	-5.549108	103.918907	37.022861	46.740589	111.310852	35.387115	20.5957405	107.6148795	-65.049143	28.6635895	111.0059405
-13.753927	53.553741	112.75766	-15.13336	24.465084	109.614922	33.854946	-5.848097	105.29361	36.992844	46.657265	112.796822	35.423895	20.404584	109.045216	-65.690615	28.525584	110.184628
-12.29439	53.810562	113.728699	-15.386563	24.271574	110.151779	34.160461	-6.100809	106.789436	36.68137	46.785332	115.073372	35.4209155	20.3422615	110.931404	-66.1940415	28.2008865	109.372154
-10.805076	53.904514	115.12867	-15.496175	24.124411	110.935593	34.62455	-6.1886	108.275078	37.226505	46.614159	117.289391	35.9255275	20.2127795	112.7822345	-66.9178775	28.0360425	109.0889515
-9.456514	53.972233	116.906952	-15.492227	24.008835	111.892845	35.273724	-6.229853	109.879051	37.087063	46.72963	119.927345	36.1803935	20.2498885	114.903198	-67.1648475	27.7677815	108.882492
-7.631897	53.717701	118.567978	-15.407382	24.00387	112.923225	35.883514	-6.2348	111.390327	37.401817	46.717979	122.392227	36.6426655	20.2415895	116.891277	-67.4574295	27.7661505	108.955173
-6.336404	53.571148	120.47374	-15.259849	24.052328	114.012299	36.437904	-6.183725	112.693008	38.075344	46.566181	124.304688	37.256624	20.191228	118.498848	-67.776322	27.913428	109.52575
-4.428515	53.142761	122.890625	-14.969685	24.193346	115.674767	37.125118	-6.028033	114.228043	38.507145	46.60157	126.642319	37.8161315	20.2867685	120.435181	-67.7555015	28.0999235	110.914353
-3.328784	52.746189	124.242554	-14.776005	24.26367	116.758034	37.511215	-5.889972	114.993179	38.78577	46.646942	127.722641	38.1484925	20.378485	121.35791	-67.7005025	28.148855	112.158158
-2.542069	52.338345	125.449493	-14.61595	24.262405	117.751137	37.82719	-5.866636	115.643753	39.006805	46.703583	128.435318	38.4169975	20.4184735	122.0395355	-67.6488975	28.1063365	113.4627385
-1.244847	51.623035	126.042557	-14.485613	24.242605	118.577515	38.004902	-5.840103	116.122284	39.17963	46.739754	128.888702	38.592266	20.4498255	122.505493	-67.563492	28.0353845	114.649537
-0.308752	50.877674	126.461029	-14.394295	24.1703	119.221565	38.107265	-5.938864	116.484344	38.644661	47.011887	129.321915	38.375963	20.5365115	122.9031295	-67.164553	27.8040885	115.5400005
0.206415	50.173115	126.731941	-14.394758	24.114304	119.67186	38.060837	-6.03126	116.709694	39.39497	46.670773	129.104645	38.7279035	20.3197565	122.9071695	-67.5174195	27.9088515	116.4365505
1.405898	49.256767	126.547073	-14.397797	24.020599	119.989685	37.949615	-6.192714	116.811577	39.420292	46.565517	128.921188	38.6849535	20.1864015	122.8663825	-67.4805475	27.8547965	117.1129875
2.346664	47.566513	126.078667	-14.464628	23.912222	120.296135	37.710732	-6.357192	116.83091	39.334888	46.48645	128.184341	38.52281	20.064629	122.5076255	-67.452066	27.759815	118.0846445
3.044493	46.551529	125.443993	-14.543366	23.952471	120.35173	37.521439	-6.398953	116.831268	39.200062	46.465233	127.437469	38.3607505	20.03314	122.1343685	-67.4474825	27.871802	118.5690915
3.639714	45.26265	124.606598	-14.616179	23.982306	120.227829	37.314617	-6.447549	116.729439	39.018135	46.480354	126.52446	38.166376	20.0164025	121.6269495	-67.398734	27.9482095	118.8287085
4.090566	43.922359	123.691902	-14.755486	23.966974	119.9067	37.075768	-6.570519	116.567909	38.843918	46.41256	125.60508	37.959843	19.9210205	121.0864945	-67.470815	28.0129275	118.7269055
4.556565	42.471947	122.719482	-14.915627	23.798361	119.447281	36.792747	-6.798692	116.463135	38.651337	46.220013	124.758934	37.722042	19.7106605	120.6110345	-67.553296	27.8860615	118.2835275
5.067393	40.934326	121.882309	-15.059191	23.591951	119.001617	36.469193	-7.108356	116.369308	38.163574	46.093491	124.165771	37.3163835	19.4925675	120.2675395	-67.4347655	27.6913345	117.7356945
5.372418	39.23637	121.267059	-15.258649	23.375441	118.570732	36.12841	-7.458591	116.37896	37.993206	45.833988	123.639999	37.060808	19.1876985	120.0094795	-67.578106	27.5631835	117.1319845
5.410145	36.813198	120.814835	-15.625832	23.022369	118.04435	35.64547	-8.039626	116.685364	37.760548	45.40406	123.390671	36.703009	18.682217	120.0380175	-67.954673	27.362521	116.0506825
5.618866	34.978611	120.487595	-15.871882	22.855499	117.787209	35.341198	-8.347087	116.939095	37.578098	45.195328	123.320648	36.459648	18.4241205	120.1298715	-68.203412	27.2868775	115.4445465
5.792169	33.173275	120.214508	-16.062031	22.803782	117.518707	35.125423	-8.507598	117.223503	37.377193	45.103954	123.208664	36.251308	18.298178	120.2160835	-68.37537	27.309386	114.8213305
5.949626	31.370459	119.804787	-16.190908	22.868841	117.190918	35.034779	-8.533818	117.588257	37.166996	45.142735	122.948685	36.1008875	18.3044585	120.268471	-68.4827035	27.4332235	114.113365
6.089991	29.492239	119.232216	-16.157215	22.959206	116.760292	35.099461	-8.520645	118.042633	37.05764	45.252151	122.544754	36.0785505	18.365753	120.2936935	-68.3929805	27.552659	113.2268905
6.212741	27.655529	118.716499	-16.017433	23.020411	116.352097	35.325062	-8.502768	118.64492	37.052158	45.360878	121.810028	36.18861	18.429055	120.227474	-68.223476	27.611767	112.47672
6.328069	25.71567	118.128845	-15.755617	23.007925	115.926933	35.704849	-8.480053	119.381691	37.057461	45.472794	120.846642	36.381155	18.4963705	120.1141665	-67.892389	27.5194795	111.7396995
6.369718	22.905199	117.517326	-15.285749	22.836409	115.340134	36.270424	-8.517874	120.5755	37.286137	45.39312	119.076942	36.7782805	18.437623	119.826221	-67.3497785	27.235195	110.854047
6.259718	21.017349	117.24765	-15.023798	22.652222	114.979408	36.50816	-8.589652	121.312096	37.494724	45.204838	117.882095	37.001442	18.307593	119.5970955	-67.049038	26.996851	110.3617205
6.11005	19.267599	117.081467	-14.885327	22.457563	114.633514	36.538879	-8.690002	121.793808	37.611691	44.888447	116.805099	37.075285	18.0992225	119.2994535	-66.845939	26.8159035	109.9675745
5.806611	17.607645	116.907822	-14.813796	22.267399	114.245483	36.388569	-8.828218	122.004677	37.6478	44.552357	115.875031	37.0181845	17.8620695	118.939854	-66.6457765	26.6727285	109.551112
5.390957	16.063408	116.643059	-14.899948	22.1397	113.838348	36.152946	-8.911367	121.900414	37.601261	44.333603	115.054718	36.8771035	17.711118	118.477566	-66.6769995	26.568282	109.19913
4.985465	14.691995	116.27729	-15.026185	22.15089	113.381889	35.915844	-8.918867	121.373032	37.456638	44.202126	114.324593	36.686241	17.6416295	117.8488125	-66.738611	26.6601505	108.9149655
4.527009	13.430259	115.691757	-15.191606	22.259779	112.848518	35.681664	-8.851013	120.562408	37.281944	44.245216	113.635757	36.481804	17.6971015	117.0990825	-66.865016	26.8224565	108.5979535
3.786636	11.79699	114.420715	-15.24629	22.558903	111.684181	35.403061	-8.593852	118.929649	37.094208	44.493057	112.528595	36.2486345	17.9496025	115.729122	-66.7412145	27.1682035	107.63924
3.302391	10.813081	113.250008	-15.207153	22.706314	110.677208	35.299923	-8.40262	117.503502	36.946182	44.723095	111.890068	36.1230525	18.1602375	114.696785	-66.5373585	27.2523905	106.657631
2.781601	9.900012	111.79483	-15.140999	22.776003	109.57856	35.218472	-8.197824	115.744743	36.808102	44.948574	111.259796	36.013287	18.375375	113.5022695	-66.295285	27.176631	105.6548505
2.256665	9.042391	110.207191	-15.032933	22.888424	108.489433	35.186829	-7.935794	113.751091	37.04237	45.09111	110.413216	36.1145995	18.577658	112.0821535	-66.1804655	27.19919	104.8967125
1.708497	8.28083	108.697632	-14.897484	23.101469	107.467941	35.197231	-7.466309	111.835518	36.86832	45.507122	109.6661	36.0327755	19.0204065	110.750809	-65.8277435	27.1825315	104.185073
1.128696	7.61235	107.349098	-14.745374	23.471075	106.515297	35.239674	-6.860643	110.204422	36.73608	46.065659	108.780624	35.987877	19.602508	109.492523	-65.478625	27.339642	103.538071
0.504219	6.955355	106.179359	-14.587848	23.925272	105.615364	35.365757	-6.233667	108.938828	36.53767	46.653587	107.837471	35.9517135	20.20996	108.3881495	-65.1274095	27.640584	102.8425785
-0.482462	5.980594	104.808739	-14.386481	24.490751	104.200623	35.560768	-5.489152	107.774628	36.309998	47.416275	106.23703	35.935383	20.9635615	107.005829	-64.708345	28.0179405	101.395417
-1.228888	5.289347	104.050423	-14.294572	24.77219	103.166237	35.641117	-5.138244	107.353745	35.716022	47.861641	105.173531	35.6785695	21.3616985	106.263638	-64.2677135	28.1826815	100.068836
-1.956998	4.557399	103.363464	-14.208601	24.850637	102.114105	35.645832	-5.014661	107.103691	35.621716	47.924023	103.883888	35.633774	21.454681	105.4937895	-64.050976	28.246593	98.7344205
-2.728983	3.83061	102.679146	-14.11612	24.7321	101.204239	35.593925	-5.048132	106.721855	35.623932	47.803146	102.745758	35.6089285	21.377507	104.7338065	-63.8411685	28.086693	97.6746715
-3.536104	3.072517	101.970459	-13.994396	24.524651	100.35392	35.488693	-5.103095	106.174171	35.657345	47.556431	101.706352	35.573019	21.226668	103.9402615	-63.561811	27.822634	96.7675785
-4.393379	2.399801	101.352013	-13.836818	24.352901	99.644966	35.490288	-5.274666	105.546417	35.780327	47.334225	100.716782	35.6353075	21.0297795	103.1315995	-63.3089435	27.6760225	96.1583325
-5.249175	1.775941	100.911285	-13.683331	24.204067	99.089088	35.501007	-5.362506	105.082169	35.943237	47.181896	99.818001	35.722122	20.909695	102.450085	-63.088784	27.498439	95.728091
-6.603776	1.01433	100.584114	-13.432733	24.099979	98.437157	35.585464	-5.507686	104.756477	36.14156	46.908958	98.57724	35.863512	20.700636	101.6668585	-62.728978	27.499322	95.2074555
-7.595607	0.593291	100.459717	-13.282212	23.988741	98.062599	35.65744	-5.682126	104.721107	36.290436	46.683872	97.861328	35.973938	20.500873	101.2912175	-62.538362	27.476609	94.8339805
-8.580765	0.221148	100.279282	-13.117975	23.858856	97.684959	35.675495	-5.850334	104.644569	36.423389	46.395924	97.223297	36.049442	20.272795	100.933933	-62.285392	27.444917	94.435985
-9.562865	-0.081372	99.930939	-12.936881	23.686966	97.302559	35.714756	-6.043802	104.493561	36.551426	46.111446	96.685432	36.133091	20.033822	100.5894965	-62.006853	27.34011	94.0156215
-10.581883	-0.329888	99.555786	-12.757984	23.503408	96.936325	35.763081	-6.229259	104.229721	36.748016	45.93655	96.338127	36.2555485	19.8536455	100.283924	-61.7715165	27.1531705	93.588726
-11.655707	-0.465403	99.036728	-12.57663	23.355434	96.586288	35.829796	-6.354803	103.906075	36.899792	45.78347	96.181206	36.364794	19.7143335	100.0436405	-61.518054	26.9965345	93.1289355
-12.757694	-0.534404	98.407913	-12.450466	23.217987	96.25795	35.900192	-6.437641	103.659073	36.977299	45.698978	96.277977	36.4387455	19.6306685	99.968525	-61.3396775	26.8053055	92.547375
-14.447085	-0.503233	97.413391	-12.340379	23.049696	95.796623	36.034115	-6.481649	103.273796	37.116768	45.800049	96.647346	36.5754415	19.6592	99.960571	-61.2561995	26.440192	91.632675
-15.668045	-0.358126	96.947723	-12.202522	23.025366	95.59584	36.174999	-6.446643	102.93	37.2244	45.248581	96.784546	36.6996995	19.400969	99.857273	-61.1047435	26.649763	91.334407
-16.886904	-0.138106	96.769852	-12.040384	23.01376	95.577309	36.311176	-6.444436	102.626434	37.330795	45.796074	96.359535	36.8209855	19.675819	99.4929845	-60.9017535	26.351701	91.6616335
-18.215828	0.162369	97.051659	-11.849457	23.029692	95.781326	36.504128	-6.535223	102.359756	37.489418	45.632858	95.76458	36.996773	19.5488175	99.062168	-60.695687	26.5105665	92.500484
-19.671036	0.565507	97.726044	-11.629738	22.960831	96.251228	36.564438	-6.72166	102.197433	37.667339	45.326221	95.045494	37.1158885	19.3022805	98.6214635	-60.3753645	26.6193815	93.8809925
-21.109924	0.99239	98.59964	-11.485236	22.789278	96.910614	36.560337	-7.021396	102.131859	37.824623	44.931679	94.51516	37.19248	18.9551415	98.3235095	-60.162952	26.6234145	95.4977185
-22.549356	1.413403	99.498688	-11.450977	22.498066	97.673561	36.483498	-7.400633	102.036858	37.899105	44.550137	94.27301	37.1913015	18.574752	98.154934	-60.0932555	26.42138	97.192188
-24.824793	2.271426	100.843201	-11.431983	22.007711	98.847969	36.222733	-7.847009	101.579247	37.87294	44.039425	94.012421	37.0478365	18.096208	97.795834	-59.9118025	25.919214	99.900104
-26.296307	2.86405	101.624512	-11.470495	21.713665	99.522621	35.945995	-8.114051	101.090584	37.713684	43.749447	93.789795	36.8298395	17.817698	97.4401895	-59.7708295	25.609632	101.6050525
-27.744431	3.560267	102.327835	-11.557969	21.442417	100.108742	35.676125	-8.295979	100.407898	37.480556	43.521965	93.486015	36.5783405	17.612993	96.9469565	-59.6942785	25.271841	103.2705275
-29.153952	4.308012	102.915215	-11.700943	21.182043	100.562111	35.342106	-8.478276	99.57782	37.185051	42.78437	93.276886	36.2635785	17.153047	96.427353	-59.6654645	25.211039	104.696869
-30.493828	5.100244	103.360519	-11.919827	20.931822	100.890144	34.92033	-8.574798	98.694206	36.777882	43.159561	92.919968	35.849106	17.2923815	95.807087	-59.68876	24.5712625	105.973201
-31.838686	5.918386	103.688896	-12.186091	20.709131	101.152679	34.511921	-8.687708	97.766075	36.394108	43.144112	92.846695	35.4530145	17.228202	95.306385	-59.8251965	24.19006	106.998973
-33.087868	6.77535	103.914284	-12.480067	20.509073	101.392326	34.088043	-8.742062	96.956619	36.04401	43.127319	92.973198	35.0660265	17.1926285	94.9649085	-60.0261605	23.8255175	107.8197435
-34.752815	8.203112	104.382011	-12.919101	20.345364	101.830589	33.549641	-8.763923	96.078476	35.603378	43.231129	93.508972	34.5765095	17.233603	94.793724	-60.4147115	23.457125	108.867454
-35.766804	9.164086	104.682434	-13.151662	20.290005	102.143204	33.28299	-8.7309	95.733521	35.414238	42.815536	94.11425	34.348614	17.042318	94.9238855	-60.651938	23.537692	109.3625225
-36.652256	10.096128	104.943932	-13.335255	20.248968	102.453148	33.116394	-8.715389	95.550697	35.297256	43.424461	94.66288	34.206825	17.354536	95.1067885	-60.877335	23.1434	109.7995075
-37.376957	11.069688	105.286491	-13.473219	20.258369	102.763794	33.038265	-8.690631	95.453415	35.251183	43.563908	95.308319	34.144724	17.4366385	95.380867	-61.091162	23.0800995	110.146721
-38.072021	11.979702	105.579781	-13.565624	20.293798	103.077255	33.007637	-8.653665	95.470757	35.281361	43.150738	96.071335	34.144499	17.2485365	95.771046	-61.275747	23.3390595	110.383464
-38.575932	12.911884	105.977859	-13.589155	20.281523	103.444115	32.981464	-8.65592	95.597282	35.327507	43.168766	96.631844	34.1544855	17.256423	96.114563	-61.3327955	23.306623	110.773667
-39.040737	13.753351	106.412079	-13.5976	20.247519	103.798508	32.956615	-8.772178	95.835846	35.442848	43.123009	97.0942	34.1997315	17.1754155	96.465023	-61.3949315	23.3196225	111.131993
-39.486393	14.926039	106.977097	-13.614517	20.06341	104.241547	32.956188	-9.030687	96.195801	35.601475	43.597916	97.486801	34.2788315	17.2836145	96.841301	-61.5078655	22.8432055	111.641793
-39.746685	15.641936	107.217148	-13.647238	19.923565	104.43177	32.974449	-9.157216	96.362709	35.660576	43.554089	97.746727	34.3175125	17.1984365	97.054718	-61.6119885	22.6486935	111.808822
-39.891296	16.302916	107.356369	-13.691648	19.716042	104.576553	32.991753	-9.256861	96.477081	35.741165	43.484653	98.002533	34.366459	17.113896	97.239807	-61.749755	22.318188	111.913299
-39.986073	16.939455	107.520119	-13.7346	19.513134	104.741356	32.968792	-9.348234	96.55304	35.7981	43.403065	98.326912	34.383446	17.0274155	97.439976	-61.852646	21.9988525	112.042736
-39.939781	17.492538	107.782578	-13.748108	19.278887	104.954948	32.945137	-9.498743	96.626602	35.836163	43.300674	98.714287	34.39065	16.9009655	97.6704445	-61.886866	21.6568085	112.2394515
-39.809124	18.046165	108.025322	-13.794149	19.039913	105.206474	32.947071	-9.655607	96.742477	35.891605	43.194614	99.151924	34.419338	16.7695035	97.9472005	-62.007636	21.3103225	112.4657475
-39.651134	18.573029	108.285988	-13.829554	18.820147	105.474007	32.914509	-9.794563	96.918678	35.923187	43.051342	99.593697	34.418848	16.6283895	98.2561875	-62.077956	21.0119045	112.6918265
-39.246826	19.336445	108.420387	-13.972813	18.508636	105.782684	32.819862	-10.12504	97.332199	35.916473	42.745663	100.214516	34.3681675	16.3103115	98.7733575	-62.3137935	20.7069605	112.7920105
-38.955765	19.830469	108.301735	-14.110758	18.325623	105.865158	32.676491	-10.355443	97.83979	35.921036	42.438263	100.589958	34.2987635	16.04141	99.214874	-62.5202795	20.609836	112.515442
-38.579594	20.330753	108.076797	-14.244802	18.09132	105.883118	32.630081	-10.772632	98.35305	35.935898	42.02742	100.943741	34.2829895	15.627394	99.6483955	-62.7725935	20.555246	112.1178405
-38.120506	20.815424	107.785622	-14.350317	17.795422	105.885193	32.558945	-11.27669	99.00367	36.016418	41.538193	101.187607	34.2876815	15.1307515	100.0956385	-62.9883155	20.4600925	111.6747475
-37.593685	21.26017	107.452515	-14.378716	17.390526	105.845131	32.537518	-11.897161	99.779327	36.080875	40.946312	101.313766	34.3091965	14.5245755	100.5465465	-63.0666285	20.2564765	111.1437155
-36.98135	21.665743	107.011673	-14.416684	16.938303	105.75296	32.58115	-12.58976	100.587639	36.203365	40.375374	101.298859	34.3922575	13.892807	100.943249	-63.2256255	19.983799	110.562671
-36.385578	22.097368	106.420204	-14.447766	16.475044	105.549774	32.647545	-13.254499	101.387871	36.249657	39.844223	101.248314	34.448601	13.294862	101.3180925	-63.344133	19.655226	109.7814555
-35.360226	22.804741	105.440247	-14.534158	15.793425	105.133583	32.6842	-14.124852	102.367485	36.232552	38.989216	100.938751	34.458376	12.432182	101.653118	-63.526692	19.154668	108.614048
-34.643349	23.352169	104.884064	-14.573047	15.338759	104.91198	32.647942	-14.649738	102.839951	36.237354	38.393024	100.728607	34.442648	11.871643	101.784279	-63.588742	18.805875	108.039681
-33.935139	23.948204	104.542938	-14.561115	14.888943	104.805252	32.477589	-14.981214	103.187088	36.279549	37.830334	100.592873	34.378569	11.42456	101.8899805	-63.500799	18.353326	107.7205235
-33.168163	24.666885	104.472672	-14.549938	14.451401	104.858276	32.34676	-15.357293	103.336403	36.348701	37.331043	100.593056	34.3477305	10.986875	101.9647295	-63.4476065	17.915927	107.7518225
-32.379463	25.480785	104.528496	-14.543512	14.089142	105.023277	32.248913	-15.685369	103.405968	36.397015	36.975842	100.724983	34.322964	10.6452365	102.0654755	-63.409988	17.5330475	107.9810785
-31.602169	26.357218	104.731987	-14.578401	13.797234	105.232605	32.173946	-15.927542	103.311775	36.402279	36.720093	100.962875	34.2881125	10.3962755	102.137325	-63.4449145	17.1981925	108.327885
-30.801332	27.354612	104.990402	-14.608723	13.637156	105.420753	32.08934	-16.070663	103.105911	36.391529	36.535198	101.25145	34.2404345	10.2322675	102.1786805	-63.4578805	17.0420445	108.6628255
-29.560257	29.030266	105.346039	-14.719927	13.636072	105.575134	31.903618	-16.023701	102.576019	36.264454	36.515041	101.761665	34.084036	10.24567	102.168842	-63.52389	17.026474	108.981426
-28.71212	30.223114	105.646935	-14.829312	13.789288	105.620934	31.752148	-15.86305	101.980904	36.070877	36.547489	102.290367	33.9115125	10.3422195	102.1356355	-63.5701365	17.2363565	109.1062325
-27.824137	31.518169	106.074928	-14.921077	13.998775	105.648491	31.549528	-15.551755	101.294281	35.903507	36.735451	103.029808	33.7265175	10.591848	102.1620445	-63.5686715	17.405702	109.1349375
-26.911825	32.816551	106.630447	-15.068708	14.366181	105.673195	31.392044	-15.09011	100.529289	35.723652	36.635376	104.072151	33.557848	10.772633	102.30072	-63.695264	17.959729	109.04567
-26.0019	34.150223	107.192627	-15.194853	14.83499	105.704071	31.347244	-14.428369	99.902061	35.563889	36.966537	105.112411	33.4555665	11.269084	102.507236	-63.8452725	18.400896	108.900906
-25.030132	35.470589	107.711342	-15.301652	15.470619	105.708405	31.389894	-13.717567	99.50515	35.415154	37.513615	106.175995	33.402524	11.898024	102.8405725	-64.005828	19.043214	108.5762375
-24.066019	36.767067	108.18895	-15.332632	16.132534	105.726517	31.508139	-12.993988	99.282028	35.763256	38.475937	106.914009	33.6356975	12.7409745	103.0980185	-64.3009615	19.5240935	108.3550155
-22.530048	38.525852	108.990692	-15.178633	17.029434	106.059326	31.803286	-11.997699	99.562248	35.925217	39.284794	108.29306	33.8642515	13.6435475	103.927654	-64.2215175	20.4153205	108.190998
-21.477509	39.515316	109.703239	-15.021986	17.445793	106.49382	32.205769	-11.539997	99.961433	36.098595	39.729076	109.195671	34.152182	14.0945395	104.578552	-64.196154	20.7970465	108.409088
-20.417915	40.34964	110.491516	-14.823782	17.710073	107.11335	32.657909	-11.242435	100.576607	36.272999	40.065731	110.089287	34.465454	14.411648	105.332947	-64.113018	21.008498	108.893753
-19.360849	41.082893	111.28067	-14.643015	17.844231	107.788574	33.086342	-11.031168	101.332237	36.474113	40.34742	110.992027	34.7802275	14.658126	106.162132	-64.0662575	21.030336	109.415016
-18.388668	41.650959	111.947105	-14.534656	17.978933	108.46212	33.478321	-10.926263	102.183891	36.205803	40.735561	111.906036	34.842062	14.904649	107.0449635	-63.911374	21.053217	109.8792765
-17.268602	42.17218	112.429169	-14.493471	18.082151	109.0914	33.778469	-10.927567	103.078819	36.335144	40.90889	112.426064	35.0568065	14.9906615	107.7524415	-64.0437485	21.1736405	110.4303585
-16.254368	42.611126	112.761093	-14.514199	18.18597	109.663536	34.00264	-11.006936	103.956688	36.431141	41.036434	112.766899	35.2168905	15.014749	108.3617935	-64.2452885	21.357191	110.9652785
-14.817542	43.131435	113.012741	-14.593971	18.283388	110.333084	34.195225	-11.152175	105.17923	36.454987	41.152489	112.991928	35.325106	15.000157	109.085579	-64.513048	21.566619	111.580589
-13.831285	43.406246	113.053368	-14.741172	18.392885	110.581497	34.224979	-11.226223	105.867279	36.408096	41.213078	113.06958	35.3165375	14.9934275	109.4684295	-64.7988815	21.7923425	111.6945645
-12.854125	43.65213	113.036812	-14.864532	18.473587	110.833931	34.21368	-11.340041	106.650223	36.346725	41.240627	113.143715	35.2802025	14.950293	109.896969	-65.0092665	21.996881	111.770893
-11.864022	43.794823	113.028656	-15.000523	18.592178	111.019585	34.192936	-11.426435	107.443634	36.780888	40.932499	113.045502	35.486912	14.753032	110.244568	-65.487958	22.431324	111.794602
-10.820466	43.917515	113.091454	-15.057198	18.652077	111.292519	34.168652	-11.557775	108.09053	36.477646	41.035576	113.400414	35.323149	14.7389005	110.745472	-65.437545	22.5652535	111.839566
-9.801416	43.949764	113.175568	-15.048904	18.681486	111.488792	34.11705	-11.668845	108.571098	36.562759	40.996334	113.483894	35.3399045	14.6637445	111.027496	-65.4377125	22.6992275	111.950088
-8.771813	44.023708	113.243904	-15.038774	18.721308	111.593163	34.085102	-11.736694	108.716324	36.611591	40.939678	113.48716	35.3483465	14.601492	111.101742	-65.4258945	22.841124	112.084584
-7.233705	44.066238	113.296638	-15.012119	18.870255	111.584709	33.955734	-11.723575	108.53331	36.651577	40.986546	113.470329	35.3036555	14.6314855	111.0018195	-65.3278935	23.1090245	112.1675985
-6.202129	44.078773	113.41288	-15.000174	18.989567	111.541008	33.811264	-11.563073	108.133232	36.661819	41.045189	113.514114	35.2365415	14.741058	110.823673	-65.2368895	23.238076	112.258343
-5.223399	44.024368	113.623581	-15.037328	19.179897	111.469673	33.65696	-11.36501	107.628059	36.655815	41.136101	113.64286	35.1563875	14.8855455	110.6354595	-65.2310435	23.4742485	112.3038865
-4.196274	44.0187	113.979362	-15.045156	19.419308	111.414566	33.486713	-11.045177	106.948074	36.537697	41.295742	113.890694	35.012205	15.1252825	110.419384	-65.102517	23.7133335	112.409748
-3.140754	43.925941	114.396225	-15.003662	19.772573	111.387001	33.408367	-10.678308	106.175598	36.254425	41.407574	114.647636	34.831396	15.364633	110.411617	-64.83872	24.180513	112.362385
-2.116816	43.879303	114.727104	-14.986615	20.29677	111.339058	33.381229	-10.18568	105.407379	37.023582	41.690235	114.286934	35.2024055	15.7522775	109.8471565	-65.1756355	24.8412625	112.8309595
-1.05817	43.741428	114.984062	-14.946325	20.90077	111.381958	33.392036	-9.496997	104.786507	37.049976	42.214363	114.63044	35.221006	16.358683	109.7084735	-65.113656	25.442857	113.0554425
0.615041	43.342518	115.254639	-14.915895	21.842266	111.586975	33.559887	-8.436477	104.411026	37.032421	43.085922	115.107117	35.296154	17.3247225	109.7590715	-65.127944	26.3598095	113.4148785
1.696665	42.990574	115.348801	-14.910248	22.405111	111.81443	33.719452	-7.826391	104.561378	37.053368	43.640892	115.44838	35.38641	17.9072505	110.004879	-65.206906	26.9029715	113.623981
2.892093	42.434547	115.342094	-14.884088	22.844774	112.038635	33.900887	-7.30605	104.992149	37.021912	44.163574	115.844154	35.4613995	18.428762	110.4181515	-65.2295755	27.260786	113.6591185
4.028254	41.76297	115.310463	-14.898586	23.150066	112.162033	34.141083	-6.969889	105.655991	37.037857	44.5965	116.213799	35.58947	18.8133055	110.934895	-65.386642	27.4868265	113.389171
5.164916	40.985126	115.118004	-14.880836	23.400341	112.133064	34.440029	-6.782694	106.38884	37.038868	44.935589	116.558167	35.7394485	19.0764475	111.4735035	-65.5011205	27.7242345	112.7926245
6.41365	40.039124	114.808907	-14.880504	23.594288	111.909988	34.709595	-6.684449	107.107857	37.04488	45.206001	116.779076	35.8772375	19.260776	111.9434665	-65.6382455	27.9278	111.8765095
7.564353	39.061935	114.398048	-14.870049	23.717211	111.59272	34.892502	-6.630124	107.77533	36.612785	45.550682	116.996803	35.7526435	19.460279	112.3860665	-65.4927415	27.974143	110.7993735
9.367926	37.327229	113.76619	-14.820194	23.848198	111.133507	35.130577	-6.745267	108.671417	36.721767	45.73856	116.774368	35.926172	19.4966465	112.7228925	-65.56656	28.1997495	109.5441215
10.548954	36.117748	113.265076	-14.743073	23.928228	110.852051	35.286564	-6.802485	109.313736	37.22295	45.698822	116.175758	36.254757	19.4481685	112.744747	-65.740903	28.4082875	108.959355
11.723851	34.8265	112.740097	-14.632628	24.05374	110.641899	35.480263	-6.782177	110.072456	36.931587	46.111725	115.843224	36.205925	19.664774	112.95784	-65.471181	28.442706	108.325958
12.870547	33.524506	112.336838	-14.501493	24.179993	110.475327	35.779797	-6.74972	111.097672	37.424187	46.168674	115.063309	36.601992	19.709477	113.0804905	-65.604978	28.650509	107.8701635
14.007537	32.214973	112.145401	-14.314328	24.250933	110.382446	36.131184	-6.718629	112.510002	37.549179	46.421509	114.546608	36.8401815	19.85144	113.528305	-65.4688375	28.650426	107.236587
15.111094	30.842808	112.257111	-14.104865	24.23778	110.433517	36.542667	-6.697225	114.195564	37.238293	46.722347	114.447784	36.89048	20.012561	114.321674	-65.10021	28.462999	106.54536
16.153341	29.525896	112.786774	-13.846371	24.115084	110.714577	36.991829	-6.707001	116.060318	37.42186	46.74826	114.459358	37.2068445	20.0206295	115.259838	-64.8995865	28.2095385	106.169316
17.623241	27.740362	114.052376	-13.398221	23.854391	111.22184	37.626072	-6.632007	119.080589	37.952625	46.802879	114.971329	37.7893485	20.085436	117.025959	-64.5857905	27.623346	105.417721
18.52467	26.704554	115.07827	-13.092479	23.609606	111.500931	38.059895	-6.552675	120.949745	38.349396	46.793297	115.579269	38.2046455	20.120311	118.264507	-64.3896035	27.098901	104.737355
19.321772	25.767729	116.150047	-12.880102	23.391663	111.82505	38.495636	-6.546166	122.484268	38.802048	46.876972	116.493881	38.648842	20.165403	119.4890745	-64.409046	26.617923	104.1610255
20.084341	25.016495	117.140923	-12.437872	23.036232	111.839714	38.857281	-6.471776	123.594109	39.185303	46.988922	117.489098	39.021292	20.258573	120.5416035	-63.897036	25.813891	103.1378245
20.677767	24.356131	117.858139	-12.2103	22.905348	111.745193	39.107342	-6.348949	124.252548	39.56004	47.106995	118.318245	39.333691	20.379023	121.2853965	-63.754291	25.431673	102.2049895
21.19137	23.851292	118.304459	-11.994687	22.893478	111.401939	39.313786	-6.273375	124.528053	39.928253	47.364773	119.117126	39.6210195	20.545699	121.8225895	-63.6103935	25.241257	100.9812885
21.609459	23.498308	118.559769	-11.872436	23.031038	111.011795	39.446552	-6.166785	124.380661	40.231972	47.627796	119.778099	39.839262	20.7305055	122.07938	-63.584134	25.3315705	99.94421
21.989246	23.135294	118.486549	-11.534674	23.325268	110.341904	39.758648	-5.897632	123.655998	40.545849	48.016972	120.427261	40.1522485	21.05967	122.0416295	-63.2215965	25.590866	98.6421785
22.054615	23.042744	118.264702	-11.317517	23.5846	109.939362	40.033413	-5.644084	122.964409	40.688629	48.268074	120.652962	40.361021	21.311995	121.8086855	-62.996055	25.857205	98.0700385
22.074114	22.997929	117.868935	-11.114734	23.843966	109.595047	40.294952	-5.354254	122.220673	40.729931	48.566254	120.776543	40.5124415	21.606	121.498608	-62.7419095	26.081932	97.691486
21.930315	23.021532	117.416954	-10.962706	24.104931	109.361115	40.517136	-5.071678	121.407867	40.767391	48.871254	120.718834	40.6422635	21.899788	121.0633505	-62.5676755	26.310074	97.6588795
21.61838	23.028759	116.855537	-10.851017	24.394712	109.226372	40.662128	-4.729885	120.57563	40.813	49.170502	120.538246	40.737564	22.2203085	120.556938	-62.439598	26.5691155	97.895806
21.133215	23.046156	116.249634	-10.778174	24.674559	109.212944	40.714497	-4.376436	119.733444	40.787254	49.450851	120.427895	40.7508755	22.5372075	120.0806695	-62.3072235	26.8119105	98.3452185
20.430094	23.080803	115.71138	-10.6834	24.946331	109.423279	40.733768	-4.118407	118.879486	40.909863	49.78928	120.194176	40.8218155	22.8354365	119.536831	-62.1886155	27.0572255	99.309727
19.134233	23.190113	115.13102	-10.517268	25.436371	110.039177	40.822502	-3.581203	117.883743	40.905983	50.559067	120.27359	40.8642425	23.488932	119.0786665	-61.8987785	27.38381	100.9996875
18.099752	23.275339	114.969528	-10.447649	25.896587	110.555969	40.983658	-3.049301	117.367958	40.710258	51.067471	120.305229	40.846958	24.009085	118.8365935	-61.742256	27.784089	102.2753445
16.904705	23.346409	114.812492	-10.398979	26.439926	111.082314	41.08358	-2.390106	116.913101	41.005657	51.518829	120.201279	41.0446185	24.5643615	118.55719	-61.8425765	28.3154905	103.607438
15.60535	23.451397	114.624466	-10.434394	27.045313	111.573837	41.043331	-1.614361	116.346779	40.793869	52.200169	120.375931	40.9186	25.292904	118.361355	-61.787388	28.797722	104.786319
14.238424	23.540806	114.385483	-10.492881	27.701553	111.988426	40.950226	-0.851979	115.520409	40.612198	52.881729	120.449493	40.781212	26.014875	117.984951	-61.766974	29.388231	105.991901
12.750471	23.571844	114.028145	-10.557316	28.462505	112.334702	40.766033	-0.073834	114.696228	40.364258	53.554596	120.305489	40.5651455	26.740381	117.5008585	-61.6797775	30.184629	107.1685455
11.269466	23.548756	113.607452	-10.571997	29.272636	112.716583	40.513863	0.786052	113.767029	40.186119	54.227875	119.987892	40.349991	27.5069635	116.8774605	-61.493985	31.0383085	108.5557055
8.971418	23.403797	113.022171	-10.548651	30.504667	113.409195	40.215378	2.160544	111.994156	39.936207	55.335747	119.271622	40.0757925	28.7481455	115.632889	-61.1730945	32.2611885	111.185501
7.411746	23.271448	112.660912	-10.534365	31.361094	113.863243	39.926071	3.111486	110.643913	39.284801	56.179665	118.8246	39.605436	29.6455755	114.7342565	-60.674166	33.0766125	112.9922295
5.859998	22.997726	112.296043	-10.540688	32.247795	114.268265	39.568157	4.072354	109.413567	39.075352	56.960003	118.087151	39.3217545	30.5161785	113.750359	-60.4031305	33.9794115	114.786171
4.304079	22.601774	112.05851	-10.54961	33.089184	114.602112	39.235233	4.939875	108.507454	39.32497	57.409321	117.168724	39.2801015	31.174598	112.838089	-60.3793215	35.00377	116.366135
2.869918	22.065916	111.915947	-10.581989	33.781349	114.774918	38.989685	5.551586	108.071259	39.13113	57.98391	116.629669	39.0604075	31.767748	112.350464	-60.2243855	35.79495	117.199372
1.454891	21.320593	111.847435	-10.674615	34.281994	114.711227	38.895519	5.907343	108.145157	38.95969	58.466755	116.173851	38.9276045	32.187049	112.159504	-60.2768345	36.376939	117.26295
0.140417	20.447359	111.691681	-10.843047	34.603439	114.386818	38.898846	6.115581	108.525101	38.661713	58.793884	115.685097	38.7802795	32.4547325	112.105099	-60.4663735	36.7521455	116.668537
-1.838094	18.82202	111.48584	-11.267071	34.786396	113.422646	38.938957	6.071815	109.631981	38.132763	59.142887	114.564934	38.53586	32.607351	112.0984575	-61.070002	36.965441	114.7468345
-3.081063	17.643171	111.356369	-11.595724	34.636459	112.613663	38.88641	5.840145	110.545135	37.723915	59.045166	113.556847	38.3051625	32.4426555	112.050991	-61.4966105	36.8302625	113.176335
-4.296126	16.328775	111.262115	-11.907404	34.325958	111.735794	38.744476	5.375739	111.500641	37.373524	58.719509	112.397636	38.059	32.047624	111.9491385	-61.873808	36.604292	111.5224495
-5.479612	14.989172	111.128578	-12.145271	33.850403	110.893486	38.474491	4.80458	112.176552	36.759098	58.357758	111.460785	37.6167945	31.581169	111.8186685	-61.9073365	36.119637	109.9683035
-6.665511	13.632534	110.838165	-12.272744	33.309002	110.078491	38.236088	4.161617	112.323471	36.694534	57.792046	110.392975	37.465311	30.9768315	111.358223	-62.010799	35.6411725	108.798759
-7.716757	12.328087	110.233269	-12.274294	32.723782	109.186211	38.04686	3.509948	111.977623	36.731102	57.190277	109.353432	37.388981	30.3501125	110.6655275	-61.937569	35.0974515	107.7068945
-8.759334	11.046875	109.376511	-12.122152	32.171391	108.200813	37.873287	2.878566	111.200905	37.060947	56.582684	108.215187	37.467117	29.730625	109.708046	-61.711421	34.612157	106.69358
-10.261307	9.329438	107.99292	-11.616679	31.503635	106.594559	37.751957	2.019587	109.839943	37.784359	55.607517	106.21431	37.768158	28.813552	108.0271265	-61.001516	34.193718	105.1619915
-11.203937	8.267609	107.257881	-11.198382	31.116045	105.558434	37.82729	1.405668	109.078667	38.303013	54.892071	104.741905	38.0651515	28.1488695	106.910286	-60.4619155	34.0832205	104.206582
-12.112813	7.286527	106.735786	-10.780579	30.739445	104.544762	37.946064	0.81316	108.613434	38.796055	54.106884	103.139175	38.3710595	27.460022	105.8763045	-59.9322175	34.018868	103.2132195
-13.104741	6.484794	106.446251	-10.386869	30.370014	103.613068	38.037708	0.213878	108.424759	39.158005	53.252029	101.588074	38.5978565	26.7329535	105.0064165	-59.3715945	34.0070745	102.2197195
-14.02144	5.70665	106.351486	-10.10842	29.849464	102.869545	38.075428	-0.442745	108.500648	39.438179	52.308392	100.294128	38.7568035	25.9328235	104.397388	-58.9736435	33.7661045	101.341702
-15.051262	5.052139	106.392334	-10.000521	29.231766	102.35704	38.021133	-1.121251	108.658112	39.596577	51.412945	99.24865	38.808855	25.145847	103.953381	-58.809897	33.317685	100.760699
-16.062721	4.507501	106.412827	-10.051558	28.593609	101.967659	37.796795	-1.800545	108.77063	39.557827	50.512039	98.407272	38.677311	24.355747	103.588951	-58.780427	32.831471	100.346367
-17.605932	3.956459	106.149971	-10.330449	27.68766	101.529434	37.244499	-2.770488	108.663139	39.37561	49.370739	97.717987	38.3100545	23.3001255	103.190563	-58.9709525	32.0751945	99.868305
-18.655436	3.79939	105.982079	-10.489738	27.195633	101.342941	36.893375	-3.397762	108.396355	39.179028	48.720264	97.358299	38.0362015	22.661251	102.877327	-59.0156775	31.730015	99.808555
-19.676273	3.849545	105.70871	-10.616199	26.765621	101.184738	36.64537	-3.954717	107.991982	39.020233	48.173893	96.955948	37.8328015	22.109588	102.473965	-59.0651995	31.421654	99.895511
-20.710594	4.043812	105.450188	-10.611442	26.4112	101.0298	36.513657	-4.363164	107.583473	38.941158	47.764523	96.58403	37.7274075	21.7006795	102.0837515	-58.9502915	31.1217205	99.9758485
-21.63236	4.414134	104.995834	-10.519567	26.128	100.84964	36.493824	-4.681622	107.227707	38.977341	47.530056	96.389023	37.7355825	21.424217	101.808365	-58.7747165	30.831783	99.890915
-22.56131	4.85922	104.401901	-10.379351	25.866667	100.617813	36.562073	-4.921897	106.852257	39.096672	47.443592	96.420982	37.8293725	21.2608475	101.6366195	-58.5880745	30.4724865	99.5990065
-23.444405	5.433504	103.427193	-10.260875	25.665295	100.257156	36.623951	-5.07057	106.339096	39.25536	47.474384	96.613052	37.9396555	21.201907	101.476074	-58.4614055	30.128683	99.038238
-24.840912	6.672041	102.029869	-10.050875	25.520634	99.63192	36.723873	-5.127429	105.371544	39.484112	47.640957	96.728683	38.1039925	21.256764	101.0501135	-58.2057425	29.784504	98.2137265
-25.745218	7.674265	101.163498	-9.909399	25.54047	99.235535	36.813633	-5.097744	104.716179	39.582527	47.720985	96.623657	38.19808	21.3116205	100.669918	-58.016878	29.7693195	97.801152
-26.704847	8.832637	100.605812	-9.750007	25.588364	98.954559	36.908192	-5.056915	104.075684	39.662815	47.832916	96.437874	38.2855035	21.3880005	100.256779	-57.7855175	29.7887275	97.652339
-27.718267	10.144163	100.348923	-9.628654	25.665798	98.877472	36.985527	-5.037828	103.584206	39.723381	47.853237	96.240479	38.354454	21.4077045	99.9123425	-57.611762	29.9238915	97.8426015
-28.684896	11.627995	100.418831	-9.549664	25.719851	99.07798	36.996334	-5.0872	103.308449	39.717693	47.792812	96.088181	38.3570135	21.352806	99.698315	-57.4563415	30.086896	98.457645
-29.775068	13.238898	101.014099	-9.582039	25.678045	99.625443	36.901863	-5.26162	103.317574	39.653278	47.570591	96.019554	38.2775705	21.1544855	99.668564	-57.4416485	30.2016045	99.582322
-30.864847	14.950776	101.812111	-9.730709	25.58445	100.434875	36.682644	-5.550807	103.63414	39.523228	47.25629	96.157173	38.102936	20.8527415	99.8956565	-57.564354	30.3161585	100.9740935
-32.51231	17.726574	103.311012	-10.080634	25.295624	101.967514	36.272633	-6.067045	104.070984	39.270203	46.777798	96.862793	37.771418	20.3553765	100.4668885	-57.932686	30.2358715	103.4681395
-33.543011	19.592455	104.152954	-10.332071	24.968157	102.966011	35.97361	-6.330732	103.935326	39.026524	46.625843	97.685753	37.500067	20.1475555	100.8105395	-58.164209	29.7887585	105.1214825
-34.577213	21.558533	105.05896	-10.578712	24.674513	103.926323	35.668751	-6.416909	103.312706	38.760948	46.687641	98.748627	37.2148495	20.135366	101.0306665	-58.3722735	29.21366	106.8219795
-35.452686	23.705137	106.575989	-10.731988	24.681572	105.083679	35.323963	-6.225709	102.402939	38.517292	46.948719	99.752892	36.9206275	20.361505	101.0779155	-58.3846035	29.001639	109.0894425
-36.293335	26.004284	108.604141	-10.784317	24.972673	106.50592	35.020428	-5.766109	101.581848	38.219318	47.425945	100.607216	36.619873	20.829918	101.094532	-58.188507	29.115428	111.917308
-36.968216	28.359913	110.822998	-10.77706	25.383839	107.957748	34.82737	-5.161534	100.987152	37.967072	48.024975	101.532814	36.397221	21.4317205	101.259983	-57.951341	29.3359575	114.655513
-37.59993	30.672237	112.659439	-10.718958	25.70528	109.145164	34.838505	-4.549489	100.547722	37.895206	48.6334	102.615318	36.3668555	22.0419555	101.58152	-57.8047715	29.3686045	116.708808
-38.353302	34.055763	114.705101	-10.487274	26.117083	110.244141	34.949833	-3.897683	100.080444	38.136314	49.227047	103.898643	36.5430735	22.664682	101.9895435	-57.5176215	29.569484	118.4987385
-38.589252	36.321037	115.715698	-10.232117	26.382664	110.729515	35.011719	-3.503757	99.72953	38.437225	49.521194	104.644119	36.724472	23.0087185	102.1868245	-57.188706	29.7566095	119.2722055
-38.792427	38.36134	116.864304	-10.023522	26.658026	111.226181	35.034359	-3.060167	99.523834	39.117382	49.63092	105.131683	37.0758705	23.2853765	102.3277585	-57.1229145	30.0306755	120.1246035
-38.813683	40.378998	117.937637	-9.896205	26.951717	111.790359	35.137733	-2.671918	99.430046	39.319981	49.9216	105.895004	37.228857	23.624841	102.662525	-57.021267	30.278593	120.918193
-38.850693	42.251648	118.955551	-9.879842	27.183342	112.299942	35.272827	-2.352899	99.548172	39.453465	50.177925	106.851852	37.363146	23.912513	103.200012	-57.12283	30.454171	121.399872
-38.800598	44.046638	119.753197	-9.888689	27.359592	112.816193	35.474316	-2.085911	99.793884	39.644051	50.41523	107.853333	37.5591835	24.1646595	103.8236085	-57.3365615	30.5545245	121.8087775
-38.603313	45.688126	120.52964	-9.868166	27.501968	113.316299	35.768147	-1.835335	100.181259	39.846119	50.629814	108.829185	37.807133	24.3972395	104.505222	-57.543465	30.6066965	122.127376
-38.068424	47.82946	121.835724	-9.76176	27.612606	114.194084	36.31876	-1.56471	100.775238	40.148525	50.933964	110.315636	38.2336425	24.684627	105.545437	-57.7571625	30.540585	122.842731
-37.589828	49.06382	122.803925	-9.669748	27.556467	114.843216	36.690971	-1.44239	101.226784	39.95475	51.184643	111.428467	38.3228605	24.8711265	106.3276255	-57.6623565	30.2418075	123.3588065
-36.981163	50.157959	123.612022	-9.598206	27.441618	115.469337	37.044422	-1.430777	101.697838	40.183964	51.276924	112.387253	38.614193	24.9230735	107.0425455	-57.810605	29.9601625	123.8961285
-36.275974	51.129311	124.262367	-9.539468	27.344522	116.052078	37.421051	-1.431153	102.253723	40.82164	51.207863	113.155052	39.1213455	24.888355	107.7043875	-58.2002815	29.800689	124.3997685
-35.563545	52.064438	124.73098	-9.531663	27.238708	116.52076	37.79137	-1.49949	102.81749	41.027504	51.258965	114.089027	39.409437	24.8797375	108.4532585	-58.472763	29.5976785	124.5882615
-34.730015	52.831352	124.966743	-9.506629	27.122112	116.825035	38.234756	-1.518321	103.375732	41.231274	51.363667	115.007927	39.733015	24.922673	109.1918295	-58.746273	29.321551	124.4582405
-33.619198	53.31123	124.901871	-9.553176	27.010159	117.028595	38.76823	-1.554173	103.908302	41.359535	51.470245	115.863335	40.0638825	24.958036	109.8858185	-59.1702345	29.062282	124.1713715
-32.341167	54.190575	124.968277	-9.63107	26.82139	117.229187	39.45787	-1.508062	104.551872	41.374992	51.602615	116.929222	40.416431	25.0472765	110.740547	-59.678571	28.5955035	123.717827
-31.203445	54.513771	124.846176	-9.723464	26.723766	117.426765	39.852802	-1.443733	105.030838	41.347816	51.720448	117.572906	40.600309	25.1383575	111.301872	-60.047237	28.3091745	123.551658
-30.310211	54.997074	124.818336	-9.837503	26.679623	117.623543	40.201687	-1.360249	105.597733	40.965431	52.029617	118.465897	40.583559	25.334684	112.031815	-60.258565	28.024562	123.215271
-29.153601	55.142681	124.684311	-9.924403	26.660976	117.829857	40.508884	-1.258974	106.274033	40.927525	52.217369	119.160866	40.7182045	25.4791975	112.7174495	-60.5670105	27.8427545	122.9422645
-27.908194	55.235439	124.398483	-10.027709	26.666826	118.015656	40.808723	-1.126512	107.014656	40.834774	52.425827	119.778679	40.8217485	25.6496575	113.3966675	-60.8771665	27.6839945	122.6346445
-26.61858	55.261219	123.863922	-10.149839	26.727182	118.129822	41.045025	-0.944029	107.82859	41.131382	52.560486	119.939026	41.0882035	25.8082285	113.883808	-61.3878815	27.6461355	122.375836
-25.297026	55.150707	123.32357	-10.274631	26.799923	118.248138	41.155777	-0.723643	108.470825	40.415203	52.987827	120.211327	40.78549	26.132092	114.341076	-61.334752	27.467754	122.1552
-23.115864	54.832924	122.513809	-10.471915	26.860983	118.375969	41.03455	-0.623968	109.304832	40.141678	53.20649	119.806221	40.588114	26.291261	114.5555265	-61.531944	27.430705	122.1964115
-21.630836	54.527821	121.944572	-10.641622	26.836782	118.430756	40.834595	-0.784849	109.83577	40.132217	53.223091	119.509232	40.483406	26.219121	114.672501	-61.76665	27.454443	122.189011
-20.123035	54.15181	121.295013	-10.857545	26.786983	118.352303	40.586609	-0.979833	110.341415	40.002163	53.150524	119.108215	40.294386	26.0853455	114.724815	-62.009476	27.4886205	121.979791
-18.493332	53.751953	120.396469	-11.111996	26.746469	118.084595	40.249928	-1.13115	110.700333	39.714478	53.079819	118.523514	39.982203	25.9743345	114.6119235	-62.206195	27.5186035	121.5572665
-16.942307	53.260105	119.283905	-11.419908	26.740513	117.592201	39.825268	-1.242227	110.930977	39.337242	52.981777	117.696892	39.581255	25.869775	114.3139345	-62.421071	27.611251	120.8704675
-15.266736	52.781479	118.05085	-11.738173	26.711296	116.909554	39.3354	-1.452631	111.023346	38.959866	52.794594	116.735519	39.147633	25.6709815	113.8794325	-62.623979	27.7516105	119.9396755
-13.652875	52.219219	116.877045	-12.048706	26.587173	116.114937	38.760952	-1.670625	110.894562	38.613861	52.534729	115.760872	38.6874065	25.432052	113.327717	-62.7848185	27.742294	118.902157
-11.010628	51.320438	114.954254	-12.522591	26.30361	114.558136	37.907837	-2.065922	110.518181	38.045868	51.993061	114.341057	37.9768525	24.9635695	112.429619	-63.0220345	27.6436505	116.686653
-9.253739	50.668919	113.563248	-12.860719	26.116667	113.203094	37.355957	-2.34487	110.084274	37.661572	51.595951	113.550552	37.5087645	24.6255405	111.817413	-63.2302025	27.6077935	114.588775
-7.461859	50.068783	112.168839	-13.179416	25.922029	111.775192	36.772938	-2.51241	109.473694	37.288429	51.354546	112.833473	37.0306835	24.421068	111.1535835	-63.3895155	27.42299	112.3968005
-5.671178	49.449615	110.853958	-13.464348	25.856865	110.397827	36.267262	-2.647803	108.875023	36.889919	51.176243	112.10537	36.5785905	24.26422	110.4901965	-63.5072865	27.44951	110.3054575
-3.831748	48.894806	109.711327	-13.643219	25.869396	109.206963	35.833755	-2.584197	108.25602	36.482708	50.958187	111.391762	36.1582315	24.186995	109.823891	-63.4446695	27.551797	108.590035
-2.000621	48.300148	108.771912	-13.740428	25.951504	108.152351	35.612808	-2.555357	107.751312	36.255138	50.887161	110.811081	35.933973	24.165902	109.2811965	-63.414829	27.737106	107.0235055
-0.162435	47.742348	108.015785	-13.802123	26.06394	107.165543	35.48481	-2.463191	107.19899	36.104259	50.932026	110.507835	35.7945345	24.2344175	108.8534125	-63.3987805	27.8934625	105.4776735
2.539371	46.89003	107.027733	-13.878913	26.302135	105.677971	35.277386	-2.250484	106.340477	35.942001	50.98307	110.014931	35.6096935	24.366293	108.177704	-63.3675195	28.237977	103.178238
4.315885	46.344925	106.375015	-13.865094	26.569223	104.667809	35.186169	-1.966459	105.573746	36.260025	51.053612	109.469093	35.723097	24.5435765	107.5214195	-63.453285	28.5948695	101.8141985
6.030453	45.788277	105.855156	-13.786297	26.899063	103.692116	35.195385	-1.551889	104.86351	36.163395	51.333981	109.196808	35.67939	24.891046	107.030159	-63.251984	28.90708	100.354073
7.757967	45.216785	105.458427	-13.588698	27.292685	102.819427	35.382595	-1.085409	103.961739	36.165134	51.69009	109.089027	35.7738645	25.3023405	106.525383	-62.9512605	29.2830295	99.113471
9.420066	44.637039	105.114365	-13.2777	27.727318	102.137711	35.68639	-0.579687	103.010956	35.925503	52.222164	109.123932	35.8059465	25.8212385	106.067444	-62.3613465	29.6333975	98.207978
11.132323	44.034767	104.824516	-12.890121	28.230455	101.653671	36.088608	-0.095122	102.240837	36.162384	52.634781	108.997551	36.125496	26.2698295	105.619194	-61.905738	30.1910805	97.688148
12.766748	43.338394	104.647026	-12.569912	28.703636	101.232002	36.34042	0.303819	101.957001	36.358299	52.955662	109.041214	36.3493595	26.6297405	105.4991075	-61.4891835	30.7775315	96.9648965
15.088768	42.094494	104.599991	-12.192267	29.082373	100.708351	36.665775	0.378439	101.661217	36.751522	52.971596	109.29203	36.7086485	26.6750175	105.4766235	-61.0931825	31.4897285	95.9400785
16.524902	41.139362	104.579712	-11.998728	29.126539	100.346664	36.886776	0.30561	101.49176	36.90432	52.879578	109.543213	36.895548	26.592594	105.5174865	-60.893004	31.660484	95.1758415
17.852644	40.087711	104.570564	-11.822277	29.091766	99.92099	37.12994	0.104752	101.501862	37.020718	52.728386	109.756676	37.075329	26.416569	105.629269	-60.719883	31.766963	94.212711
19.150587	38.943146	104.651535	-11.688126	28.955671	99.434929	37.38961	-0.175761	101.681854	37.544643	52.429604	109.913109	37.4671265	26.1269215	105.7974815	-60.8433785	31.7844205	93.0723765
20.2743	37.722366	104.815765	-11.523605	28.789604	98.954018	37.70644	-0.481579	102.034775	37.129601	52.411007	110.584831	37.4180205	25.964714	106.309803	-60.4652305	31.614494	91.598233
21.309706	36.445374	105.040291	-11.331358	28.584644	98.581009	38.058575	-0.838762	102.561691	37.178272	52.206665	110.983917	37.6184235	25.6839515	106.772804	-60.2811395	31.4853365	90.389214
22.334217	35.058014	105.214241	-11.023053	28.364462	98.257591	38.412685	-1.308687	103.147545	37.371738	51.932365	111.237061	37.8922115	25.311839	107.192303	-59.9383175	31.417085	89.322879
23.637766	32.819286	105.429878	-10.500757	27.937906	97.855354	38.953426	-1.935952	104.006828	37.828903	51.451439	111.607445	38.3911645	24.7577435	107.8071365	-59.3926785	31.1180685	87.9035715
24.32482	31.286198	105.446899	-10.139956	27.58396	97.533867	39.288364	-2.428329	104.430077	38.125397	51.070564	111.650993	38.7068805	24.3211175	108.040535	-58.9867925	30.8468025	87.027199
24.913874	29.632154	105.333969	-9.793437	27.156475	97.149666	39.592323	-2.853652	104.633644	38.379349	50.670971	111.633789	38.985836	23.9086595	108.1337165	-58.57271	30.4042905	86.1656155
25.372421	27.936066	105.14901	-9.501365	26.788898	96.870712	39.828392	-3.137535	104.762909	38.659538	50.24844	111.433327	39.243965	23.5554525	108.098118	-58.246695	30.0223435	85.643306
25.672331	26.25495	104.913857	-9.243712	26.465956	96.593613	40.044575	-3.439875	104.879417	38.942932	49.892746	111.168396	39.4937535	23.2264355	108.0239065	-57.9811775	29.7054765	85.1633195
25.839087	24.568493	104.703201	-8.962893	26.256783	96.371544	40.201359	-3.663333	105.038605	39.213848	49.590832	110.934914	39.7076035	22.9637495	107.9867595	-57.6333895	29.5498165	84.7563285
25.862677	22.76236	104.432678	-8.656192	26.087194	96.228722	40.417526	-3.872483	105.020836	39.565258	49.322514	110.726486	39.991392	22.7250155	107.873661	-57.303776	29.4493725	84.583783
25.705608	20.072016	103.8834	-8.089	25.935942	96.21405	40.776661	-4.172384	104.978561	40.186584	48.920181	110.253693	40.4816225	22.3738985	107.616127	-56.6596225	29.4979855	84.811973
25.42297	18.189459	103.545364	-7.644669	25.806072	96.496872	41.09668	-4.429539	104.92672	40.779415	48.5933	109.771141	40.9380475	22.0818805	107.3489305	-56.2273855	29.5302635	85.6448135
24.987993	16.237577	103.332603	-7.243171	25.60997	96.92112	41.379742	-4.844921	105.194321	41.493225	48.256813	109.078026	41.4364835	21.705946	107.1361735	-55.9228255	29.513994	86.7060665
24.359686	14.230011	103.330719	-6.851333	25.268978	97.493408	41.622234	-5.416864	105.665985	42.171921	47.807346	108.257965	41.8970775	21.195241	106.961975	-55.5997435	29.342715	88.024841
23.633396	12.104394	103.376541	-6.513508	24.778425	98.10836	41.801758	-6.115872	106.10511	43.087452	47.022503	107.020859	42.444605	20.4533155	106.5629845	-55.471621	29.1035345	89.6537355
22.742098	10.023793	103.562592	-6.258527	24.180058	98.660614	41.881233	-6.939942	106.652306	43.031235	46.322182	105.936096	42.456234	19.69112	106.294201	-54.973288	28.668996	91.027027
21.724081	7.950455	103.812805	-6.039436	23.502235	99.083221	41.888535	-7.761524	107.144333	43.269775	45.435844	104.732361	42.579155	18.83716	105.938347	-54.658027	28.16731	92.228095
20.025871	5.028499	104.11322	-5.836873	22.428371	99.234764	41.823975	-8.850844	107.72612	43.528564	44.255783	103.363991	42.6762695	17.7024695	105.5450555	-54.3500155	27.1542725	92.9244725
18.83679	3.085546	104.134033	-5.791862	21.719452	99.123177	41.784447	-9.482941	107.83181	43.606163	43.560524	102.67688	42.695305	17.0387915	105.254345	-54.279029	26.4001125	92.992009
17.593601	1.293883	104.101273	-5.759065	21.174025	98.942848	41.684761	-10.022117	107.824074	43.639374	42.897751	101.915039	42.6620675	16.437817	104.8695565	-54.1801975	25.910233	93.0161395
16.328285	-0.302712	104.149918	-5.68842	20.782818	98.658829	41.584011	-10.442257	107.878235	43.720467	42.294563	100.898422	42.652239	15.926153	104.3883285	-54.029079	25.639483	92.9293295
15.029256	-1.789372	104.13195	-5.580492	20.5327	98.180786	41.553356	-10.766535	108.042763	43.866043	41.796104	99.901932	42.7096995	15.5147845	103.9723475	-53.8706835	25.5506155	92.3892245
13.704575	-3.080359	104.113091	-5.410442	20.274092	97.566391	41.514553	-11.066044	108.309258	44.056038	41.265274	98.980278	42.7852955	15.099615	103.644768	-53.6061795	25.448569	91.488014
12.321206	-4.27085	103.904808	-5.194482	19.936502	96.869698	41.515697	-11.386659	108.340057	44.388134	40.77383	98.041092	42.9519155	14.6935855	103.1905745	-53.3408795	25.1794185	90.5488215
10.230515	-5.753567	103.84523	-4.719967	19.38549	96.173386	41.724216	-11.995275	108.283981	44.894661	39.806183	96.340256	43.3094385	13.905454	102.3121185	-52.7493725	24.865526	90.0346535
8.770331	-6.515399	104.108597	-4.325551	18.931759	96.092957	41.935291	-12.487123	108.379318	45.418446	38.889648	94.957771	43.6768685	13.2012625	101.6685445	-52.3279705	24.6622555	90.5173695
7.256051	-7.088067	104.520073	-4.000219	18.363167	96.139603	42.08852	-13.070989	108.528915	45.753918	37.846748	93.576836	43.921219	12.3878795	101.0528755	-51.921657	24.3384545	91.2263305
5.647366	-7.43763	104.88443	-3.805884	17.701874	96.318092	42.152042	-13.680781	108.627174	45.946815	36.711182	92.437157	44.0494285	11.5152005	100.5321655	-51.6611965	23.8885475	92.1040185
4.039424	-7.686249	104.916069	-3.763859	16.969528	96.532059	42.111782	-14.323645	108.494102	46.006809	35.851059	91.784706	44.0592955	10.763707	100.139404	-51.5870135	23.175349	92.924714
2.394337	-7.793831	104.611244	-3.816718	16.330641	96.690872	42.017998	-14.868813	108.040955	45.993008	35.364883	91.489304	44.005503	10.248035	99.7651295	-51.638939	22.413247	93.6166145
0.695352	-7.655296	103.981926	-3.965	15.947524	96.759293	41.903774	-15.142634	107.250641	45.856686	35.281338	91.371872	43.88023	10.069352	99.3112565	-51.81023	21.825696	94.2073295
-1.82279	-7.003692	102.672195	-4.175729	16.014776	97.008728	41.695511	-15.187054	105.444084	45.567719	35.814903	91.598038	43.631615	10.3139245	98.521061	-51.983073	21.7156275	95.496395
-3.559601	-6.272402	101.716003	-4.304673	16.369648	97.196754	41.435329	-15.041094	104.09938	45.522114	36.374767	92.034271	43.4787215	10.6668365	98.0668255	-52.0880675	22.0724595	96.3266825
-5.282667	-5.299617	100.805344	-4.412465	16.857967	97.366585	41.14209	-14.75945	102.689934	45.475353	37.117443	92.871429	43.3087215	11.1789965	97.7806815	-52.1336515	22.5369375	96.9524885
-7.01579	-4.175863	99.88868	-4.490334	17.466293	97.547821	40.915329	-14.371506	101.54277	45.472755	37.908298	93.889305	43.194042	11.768396	97.7160375	-52.17471	23.16419	97.3796045
-8.707226	-2.89347	99.227074	-4.589434	18.129766	97.774612	40.71682	-13.82578	100.529991	45.409271	38.745533	94.988144	43.0630455	12.4598765	97.7590675	-52.2419135	23.7996555	97.7901565
-10.419601	-1.526702	98.759598	-4.702564	18.831818	98.081329	40.576813	-13.203156	99.708649	45.25481	39.509155	96.008011	42.9158115	13.1529995	97.85833	-52.3209395	24.5106365	98.304328
-12.146213	-0.174016	98.497116	-4.832269	19.400415	98.489136	40.497189	-12.629642	98.940895	45.130203	40.240376	96.99501	42.813696	13.805367	97.9679525	-52.478234	24.995463	99.0103195
-14.680717	1.784072	98.546265	-5.034293	19.985046	99.222412	40.305965	-12.026717	97.944382	44.90797	40.928528	98.089424	42.6069675	14.4509055	98.016903	-52.6755535	25.5191865	100.427921
-16.309555	2.999595	99.107246	-5.146519	20.207508	99.899467	40.070892	-11.814669	97.254166	44.73587	41.103367	98.396591	42.403381	14.644349	97.8253785	-52.696419	25.770667	101.9735555
-17.936495	4.061222	100.386765	-5.244483	20.242167	100.870964	39.663429	-11.769889	96.906731	44.480236	41.085159	98.161957	42.0718325	14.657635	97.534344	-52.5607985	25.826699	104.207584
-19.518114	5.024962	102.534019	-5.356115	20.133617	102.332153	39.209881	-11.905754	96.614609	44.026588	40.894226	97.613464	41.6182345	14.494236	97.1140365	-52.3304645	25.772998	107.5502695
-20.972429	5.87514	105.252098	-5.564097	19.886528	104.132988	38.563679	-12.235159	96.571754	43.424633	40.534809	96.989929	40.994156	14.149825	96.7808415	-52.12235	25.623231	111.4851345
-22.359558	6.700078	108.01593	-5.897349	19.627251	105.8666	37.823994	-12.586003	96.406647	42.694046	40.195637	96.474922	40.25902	13.804817	96.4407845	-52.053718	25.449685	115.2924155
-23.736481	7.509954	109.919144	-6.403624	19.402439	106.994484	36.994518	-12.81307	96.33989	41.834915	39.969776	96.040657	39.4147165	13.578353	96.1902735	-52.2219645	25.226525	117.7986945
-25.747622	8.71894	111.20031	-7.406764	19.204994	107.716942	35.93816	-12.971215	96.359184	40.618187	39.751781	96.050026	38.2781735	13.390283	96.204605	-53.0917015	25.019705	119.229279
-27.032974	9.558084	111.31958	-7.982684	19.006193	107.826889	35.547436	-13.014169	96.578476	40.140373	39.720474	96.334587	37.8439045	13.3531525	96.4565315	-53.8092725	24.6592335	119.1972465
-28.079531	10.386709	111.183205	-8.307796	18.81744	107.79982	35.40873	-13.025214	96.752373	39.951893	39.742775	96.889145	37.6803115	13.3587805	96.820759	-54.2959035	24.2760995	118.778881
-28.94598	11.194008	110.517906	-8.335806	18.654057	107.384476	35.690407	-12.967435	96.932373	40.146034	39.832397	97.507027	37.9182205	13.432481	97.2197	-54.5898325	23.875633	117.549252
-29.594532	11.977127	109.81369	-7.979947	18.515434	106.833038	36.199287	-12.78909	96.641663	40.591778	39.977116	98.00267	38.3955325	13.594013	97.3221665	-54.3554265	23.436855	116.3439095
-29.946318	12.71295	109.229042	-7.350849	18.443289	106.33297	36.87674	-12.581386	96.238495	41.170315	40.144775	98.171112	39.0235275	13.7816945	97.2048035	-53.7252255	23.1048835	115.4611365
-30.127542	13.475821	108.680031	-6.620668	18.445467	105.785957	37.634487	-12.421634	95.907478	41.859249	40.283058	98.148941	39.746868	13.930712	97.0282095	-52.988204	22.960222	114.5437045
-30.252489	14.440417	107.945023	-5.699263	18.448717	105.062065	38.536091	-12.279507	95.708908	42.736065	40.359451	97.888855	40.636078	14.039972	96.7988815	-52.034604	22.857462	113.3252485
-30.289673	14.969899	107.433792	-5.298707	18.278921	104.605614	39.085606	-12.273253	95.542152	43.139397	40.378887	97.847298	41.1125015	14.052817	96.694725	-51.7099155	22.505025	112.516503
-30.215391	15.412751	107.187531	-5.074078	18.060558	104.369476	39.443363	-12.324378	95.444817	43.268337	40.369072	97.773293	41.35585	14.022347	96.609055	-51.504006	22.098769	112.129897
-30.075577	15.807514	107.222427	-5.101538	17.861643	104.387787	39.514225	-12.407393	95.43383	43.206196	40.318306	97.758629	41.3602105	13.9554565	96.5962295	-51.5632865	21.7678295	112.1793445
-29.887957	16.206278	107.151245	-5.317318	17.736906	104.427216	39.418457	-12.454168	95.607063	43.06377	40.279106	97.976059	41.2411135	13.912469	96.791561	-51.8757495	21.561343	112.062871
-29.672998	16.622837	106.888649	-5.618302	17.685137	104.401306	39.290642	-12.465963	95.858788	43.361004	40.165634	98.172104	41.325823	13.8498355	97.015446	-52.562427	21.5204385	111.787166
-29.311899	16.990101	106.777916	-5.876573	17.652424	104.466972	39.152496	-12.429456	96.116943	42.763565	40.381374	98.769295	40.9580305	13.975959	97.443119	-52.7111765	21.328889	111.490825
-28.482004	17.536003	106.691017	-6.115743	17.61009	104.645119	39.074726	-12.447907	96.49778	42.628098	40.492882	99.323013	40.851412	14.0224875	97.9103965	-53.082898	21.1976925	111.3798415
-27.822601	17.88838	106.538101	-6.178262	17.579666	104.698204	39.122768	-12.492434	96.87455	42.663193	40.496033	99.571266	40.8929805	14.0017995	98.222908	-53.2495045	21.1575325	111.1735
-27.118679	18.23498	106.170418	-6.144518	17.48786	104.54348	39.178581	-12.608968	97.266449	42.821457	40.440434	99.706467	41.000019	13.915733	98.486458	-53.289055	21.059987	110.600502
-26.289732	18.555038	105.318848	-6.079147	17.3442	104.054138	39.372166	-12.73257	97.684395	43.041466	40.279045	99.705719	41.206816	13.7732375	98.695057	-53.36511	20.9151625	109.413219
-25.435564	18.863413	103.896904	-5.98596	17.134518	103.113258	39.704689	-12.919192	98.165878	43.246765	40.054779	99.609665	41.475727	13.5677935	98.8877715	-53.447647	20.7012425	107.3387445
-24.475182	19.154081	102.481033	-5.815984	16.885138	102.173912	40.04253	-13.112543	98.587776	43.506107	39.776466	99.449387	41.7743185	13.3319615	99.0185815	-53.4062865	20.4383145	105.3292425
-23.503325	19.440567	101.156822	-5.55465	16.529823	101.305008	40.465839	-13.747273	99.209991	43.75761	39.27953	99.378357	42.1117245	12.7661285	99.294174	-53.2210245	20.2935175	103.315842
-22.093204	19.97147	100.092552	-5.149507	15.897597	100.71347	40.943783	-14.49128	100.287056	44.297813	38.463707	99.337563	42.620798	11.9862135	99.8123095	-52.919812	19.8089805	101.6146305
-20.935371	20.296423	99.212624	-5.040205	15.506638	100.275208	41.128143	-14.939507	101.035271	44.639771	37.969479	99.713394	42.883957	11.514986	100.3743325	-52.964367	19.49829	100.1760835
-20.046434	20.728188	98.126236	-5.1513	15.196376	99.620026	41.117405	-15.242102	101.487923	44.788727	37.698792	100.352394	42.953066	11.228345	100.9201585	-53.255666	19.164407	98.3198935
-19.281397	21.212193	96.911636	-5.469797	14.983609	98.660751	40.998482	-15.304674	101.382935	44.687218	37.650658	101.1884	42.84285	11.172992	101.2856675	-53.782444	18.794226	96.0358345
-18.53446	21.788523	95.823967	-5.812431	14.948024	97.689125	40.843193	-15.132661	100.890877	44.409286	37.896919	101.878311	42.6262395	11.382129	101.384594	-54.2511015	18.513919	93.993656
-17.843424	22.438318	95.185684	-6.099213	15.187457	96.951363	40.741394	-14.750478	100.101517	44.069126	38.329464	102.051994	42.40526	11.789493	101.0767555	-54.603686	18.585421	92.8259705
-17.240355	23.189585	94.920578	-6.223664	15.691495	96.512886	40.629684	-14.252162	99.258438	43.859074	38.780636	101.540375	42.244379	12.264237	100.3994065	-54.691707	19.118753	92.6263655
-16.466633	24.288671	94.785103	-6.357498	16.520008	96.107964	40.296925	-13.658389	98.105408	43.744659	39.335453	100.620377	42.020792	12.838532	99.3628925	-54.735788	20.201484	92.8530355
-16.018726	24.98031	94.960732	-6.421138	16.902935	96.159081	40.015457	-13.502714	97.595367	43.715221	39.492855	100.068192	41.865339	12.9950705	98.8317795	-54.707615	20.8107995	93.4863825
-15.634981	25.63102	95.338051	-6.48764	17.163994	96.463654	39.661156	-13.563802	97.467667	43.7272	39.436115	99.200958	41.694178	12.9361565	98.3343125	-54.669458	21.3918315	94.5929955
-15.321623	26.267666	95.724976	-6.605126	17.277407	96.894684	39.191875	-13.849515	97.809372	43.67939	39.10743	98.07811	41.4356325	12.6289575	97.943741	-54.6458845	21.9258565	95.845627
-15.095958	26.859171	96.067162	-6.825742	17.215084	97.385681	38.635368	-14.355892	98.531799	43.554535	38.501534	97.0933	41.0949515	12.072821	97.8125495	-54.7464355	22.357347	96.9588125
-14.884609	27.420033	96.227463	-7.197154	16.871077	97.772774	37.992405	-15.0209	99.472481	43.394573	37.776356	96.562996	40.693489	11.377728	98.0177385	-55.087797	22.364426	97.5278095
-14.76569	27.90477	96.133018	-7.641015	16.30032	97.906944	37.46796	-15.664092	100.199783	43.118332	37.109566	96.621506	40.293146	10.722737	98.4106445	-55.575176	21.877903	97.4032435
-14.589141	28.853676	95.755745	-8.169445	15.590986	97.755135	36.987392	-16.162497	100.576035	42.65752	36.617496	96.980881	39.822456	10.2274995	98.778458	-56.161346	20.9544725	96.731812
-14.466839	29.672007	95.592613	-8.351821	15.52162	97.626442	36.846889	-16.173025	100.534424	42.457024	36.657188	97.087822	39.6519565	10.2420815	98.811123	-56.3555985	20.8011585	96.441761
-14.333383	30.624363	95.519241	-8.433545	15.66862	97.532227	36.749363	-16.052572	100.313965	42.345295	36.819904	97.16185	39.547329	10.383666	98.7379075	-56.414419	20.953574	96.3265465
-14.303045	31.677965	95.52034	-8.55103	15.861623	97.395767	36.560886	-15.857619	99.924454	42.299034	37.007385	97.291107	39.42996	10.574883	98.6077805	-56.53202	21.148363	96.1837535
-14.250954	32.791874	95.641312	-8.737173	16.079885	97.260048	36.308041	-15.604024	99.258171	42.151981	37.276291	97.663063	39.230011	10.8361335	98.460617	-56.704357	21.3236365	96.059479
-14.352475	34.019615	96.04052	-8.988022	16.354485	97.235558	36.048527	-15.172698	98.358887	41.868572	37.725456	98.208214	38.9585495	11.276379	98.2835505	-56.9345935	21.432591	96.1875655
-14.504231	35.261856	96.751862	-9.32298	16.788342	97.427986	35.813431	-14.539303	97.569214	41.459225	38.372334	98.845749	38.636328	11.9165155	98.2074815	-57.282288	21.6601685	96.6484905
-14.86208	37.111752	98.568596	-9.967206	17.697607	98.294197	35.387974	-13.305158	96.513054	40.728642	39.527462	100.209305	38.058308	13.111152	98.3611795	-57.99272	22.284062	98.2272145
-15.204163	38.343925	100.166191	-10.447541	18.365055	99.174408	35.006638	-12.408317	95.95636	40.278408	40.317379	101.297234	37.642523	13.954531	98.626797	-58.537605	22.775579	99.722019
-15.506588	39.544079	101.794174	-10.912395	19.062891	100.152603	34.575405	-11.533143	95.54361	40.290821	40.920563	102.139893	37.433113	14.69371	98.8417515	-59.257903	23.432072	101.4634545
-15.783585	40.693501	103.209282	-11.322511	19.813179	101.069626	34.106117	-10.708563	95.421104	39.921265	41.603584	103.157173	37.013691	15.4475105	99.2891385	-59.658713	24.1788475	102.8501135
-16.04492	41.796951	104.241684	-11.672131	20.508905	101.774307	33.773823	-10.116974	95.599945	39.714378	42.200077	104.087318	36.7441005	16.0415515	99.8436315	-60.0883625	24.9762585	103.7049825
-16.248127	42.796482	104.965225	-11.944526	21.082979	102.351418	33.557564	-9.735682	96.018921	39.623646	42.675789	104.936447	36.590605	16.4700535	100.477684	-60.479657	25.6959045	104.225152
-16.450174	43.642288	105.498886	-12.173561	21.522676	102.781914	33.44566	-9.571539	96.536041	39.545071	42.968082	105.633965	36.4953655	16.6982715	101.085003	-60.8424875	26.3470805	104.478825
-16.754387	44.575302	105.971313	-12.429045	21.760839	103.305687	33.311756	-9.615209	97.443481	39.454285	43.115677	106.3218	36.3830205	16.750234	101.8826405	-61.2411105	26.771444	104.7287335
-16.942961	45.004486	106.113365	-12.60012	21.744637	103.606941	33.201138	-9.813931	98.02108	39.328125	43.080013	106.464218	36.2646315	16.633041	102.242649	-61.4648715	26.856233	104.971233
-17.15419	45.243504	106.179893	-12.816949	21.544085	103.909561	33.035843	-10.101097	98.46804	38.633926	43.084133	106.572174	35.8348845	16.491518	102.520107	-61.4687825	26.596652	105.299015
-17.388893	45.38689	106.353691	-13.106992	21.243616	104.298744	32.687733	-10.371399	98.964432	38.326683	42.880352	106.310143	35.507208	16.2544765	102.6372875	-61.721192	26.2327555	105.9602005
-17.647194	45.413284	106.608025	-13.408114	20.884939	104.791428	32.357975	-10.760234	99.387833	38.002449	42.56831	105.988625	35.180212	15.904038	102.688229	-61.99644	25.86584	106.894627
-17.878471	45.400135	106.906769	-13.722756	20.544521	105.273964	31.952017	-11.158092	99.749084	37.677593	42.281189	105.698586	34.814805	15.5615485	102.723835	-62.260317	25.5274935	107.824093
-17.96286	45.357952	107.116554	-14.03727	20.30015	105.65007	31.504711	-11.466553	99.945976	37.365772	41.98914	105.297539	34.4352415	15.2612935	102.6217575	-62.5097815	25.3390065	108.6783825
-18.143839	45.252975	107.267441	-14.507116	20.030668	105.900993	30.924341	-11.766694	99.746689	36.845848	41.704937	104.780876	33.8850945	14.9691215	102.2637825	-62.8993265	25.0922145	109.5382035
-18.313452	45.198719	107.292236	-14.816978	19.92794	105.816162	30.496618	-11.705073	99.483002	36.413769	41.642612	104.455589	33.4551935	14.9687695	101.9692955	-63.0891495	24.8871105	109.6630285
-18.337669	45.116253	107.200241	-15.115057	19.888773	105.645416	30.216473	-11.63187	98.926659	35.939579	41.679634	104.142166	33.078026	15.023882	101.5344125	-63.30814	24.753664	109.7564195
-18.314053	45.03236	107.133774	-15.398113	19.842178	105.496811	29.908493	-11.469364	98.418938	35.54385	41.762844	103.843948	32.7261715	15.14674	101.131443	-63.5223975	24.537616	109.862179
-18.215475	44.928596	107.033607	-15.625358	19.840708	105.363251	29.635599	-11.353271	98.054024	35.213394	41.811737	103.550995	32.4244965	15.229233	100.8025095	-63.6752125	24.452183	109.9239925
-18.05089	44.798824	106.911621	-15.840883	19.789474	105.229187	29.403309	-11.320457	97.803764	34.942963	41.836117	103.304626	32.173136	15.25783	100.554195	-63.854902	24.321118	109.904179
-17.773216	44.596077	106.755531	-16.048313	19.738394	105.136017	29.153883	-11.338686	97.665367	34.721096	41.767673	103.130173	31.9374895	15.2144935	100.39777	-64.0341155	24.2622945	109.874264
-17.159697	44.235657	106.518135	-16.304327	19.619373	105.170509	28.855875	-11.517119	97.757729	34.447433	41.599224	103.002548	31.651654	15.0410525	100.3801385	-64.260308	24.1976935	109.9608795
-16.634502	43.977264	106.436287	-16.485901	19.518208	105.266609	28.633207	-11.70694	97.985153	34.303345	41.404488	102.977417	31.468276	14.848774	100.481285	-64.440078	24.187642	110.051933
-16.037315	43.670361	106.373764	-16.659128	19.412338	105.382141	28.407278	-11.94577	98.250999	34.209461	41.200653	102.958389	31.3083695	14.6274415	100.604694	-64.6266255	24.1972345	110.159588
-15.372462	43.3367	106.25074	-16.801994	19.300385	105.49942	28.166536	-12.197334	98.506256	34.110519	40.977879	102.912651	31.1385275	14.3902725	100.7094535	-64.7425155	24.2104975	110.2893865
-14.620556	43.008366	106.06337	-16.926865	19.249165	105.564903	27.987576	-12.428584	98.750755	34.008053	40.775585	102.791534	30.9978145	14.1735005	100.7711445	-64.8515445	24.3248295	110.3586615
-13.800184	42.679836	105.826042	-17.011002	19.140209	105.612518	27.809435	-12.620735	98.972206	33.959095	40.574352	102.632996	30.884265	13.9768085	100.802601	-64.906269	24.3036095	110.422435
-12.842337	42.355198	105.631302	-17.048477	19.133398	105.64566	27.721184	-12.775749	99.141472	33.915119	40.443298	102.507309	30.8181515	13.8337745	100.8243905	-64.9151055	24.4330215	110.4669295
-11.289197	41.850067	105.392036	-17.052982	19.113632	105.594254	27.68712	-12.879591	99.27655	33.901615	40.350327	102.448448	30.7943675	13.735368	100.862499	-64.9003315	24.491896	110.326009
-10.189971	41.565151	105.162308	-17.034117	19.136374	105.387268	27.765718	-12.825303	99.216339	33.939861	40.409409	102.543243	30.8527895	13.792053	100.879791	-64.9210235	24.480695	109.894745
-8.965478	41.273682	104.908798	-16.967285	19.23152	105.014816	27.905348	-12.615641	98.929749	34.014557	40.588879	102.707909	30.9599525	13.986619	100.818829	-64.8945225	24.476421	109.210803
-7.702234	41.04446	104.705727	-16.898602	19.449911	104.508423	28.07115	-12.292862	98.471657	34.125275	40.867432	102.955536	31.0982125	14.287285	100.7135965	-64.8954165	24.612537	108.3032495
-6.342523	40.777542	104.440895	-16.769682	19.747482	104.010834	28.261311	-11.843016	97.973236	34.258404	41.228573	103.282425	31.2598575	14.6927785	100.6278305	-64.7992215	24.8021855	107.3938375
-4.926253	40.534725	104.282364	-16.645924	20.142612	103.583351	28.473408	-11.334836	97.49662	34.40786	41.619549	103.645729	31.440634	15.1423565	100.5711745	-64.732482	25.1428675	106.5955275
-3.453384	40.272377	104.290047	-16.511309	20.600658	103.289139	28.733862	-10.828001	97.248917	34.572716	42.049961	104.132698	31.653289	15.61098	100.6908075	-64.675907	25.590336	105.8874705
-1.205709	39.732975	104.281082	-16.384333	21.21175	102.836716	29.24411	-10.133854	97.443176	35.177727	42.540489	105.13166	32.2109185	16.2033175	101.287418	-64.9795845	26.2201825	104.386014
0.301688	39.271648	104.484489	-16.379288	21.578485	102.525459	29.585579	-9.744369	98.006912	35.249756	42.917992	106.285629	32.4176675	16.5868115	102.1462705	-65.1762435	26.5701585	102.9046475
1.79436	38.696636	104.771683	-16.361393	21.895222	102.331947	30.09716	-9.377734	98.885872	35.364689	43.362228	107.664528	32.7309245	16.992247	103.2752	-65.4537105	26.798197	101.388694
3.262218	38.064667	105.329445	-16.308603	22.235155	102.308777	30.774439	-8.993498	99.922791	35.491192	43.825657	109.117126	33.1328155	17.4160795	104.5199585	-65.7500215	27.0542305	100.0975955
4.689432	37.315113	105.980339	-16.182753	22.52268	102.532372	31.593254	-8.661427	101.029373	35.602478	44.346729	110.456909	33.597866	17.842651	105.743141	-65.963372	27.202709	99.321603
6.148952	36.48354	106.610596	-15.955573	22.763639	102.909134	32.384438	-8.271901	102.155998	35.755623	44.830456	111.502625	34.0700305	18.2792775	106.8293115	-65.9811765	27.2480005	98.9889565
7.514924	35.570171	107.18515	-15.709885	22.950274	103.347206	33.099304	-7.923889	103.305962	35.913395	45.291512	112.212753	34.5063495	18.6838115	107.7593575	-65.9261195	27.2167365	98.9350545
9.534571	34.016609	107.759727	-15.362188	23.15679	104.097603	34.068672	-7.439455	104.945145	36.075039	45.903912	112.726143	35.0718555	19.2322285	108.835644	-65.7962315	27.0813515	99.359562
10.745178	32.927986	108.152519	-15.146618	23.262657	104.669884	34.664295	-7.12432	105.963829	36.164238	46.260704	112.829651	35.4142665	19.568192	109.39674	-65.7075025	26.957122	99.943028
11.950116	31.7868	108.566582	-14.916703	23.331688	105.304565	35.235275	-6.807831	106.981827	36.281738	46.619335	112.840363	35.7585065	19.905752	109.911095	-65.5919125	26.757624	100.698035
13.052223	30.535456	108.990387	-14.695753	23.445589	105.972	35.821278	-6.43262	107.93718	36.366802	47.017502	112.846718	36.09404	20.292441	110.391949	-65.485546	26.598737	101.552051
14.107524	29.341082	109.459625	-14.45148	23.646709	106.611	36.412018	-6.020184	108.90036	36.437988	47.46014	112.914452	36.425003	20.719978	110.907406	-65.327963	26.57344	102.314594
15.094739	28.086365	109.944496	-14.192033	23.868063	107.225021	37.08073	-5.597019	109.884903	36.526657	48.025711	113.126114	36.8036935	21.214346	111.5055085	-65.1877595	26.52178	102.9445335
16.015726	26.930529	110.612785	-13.905756	24.153198	107.849327	37.78923	-5.108664	110.902039	36.562542	48.588093	113.402687	37.175886	21.7397145	112.152363	-64.987398	26.5666815	103.546291
17.35783	25.142935	111.650291	-13.417821	24.590843	108.875618	38.76926	-4.434006	112.489571	36.712166	49.331924	113.742485	37.740713	22.448959	113.116028	-64.576355	26.732727	104.635208
18.185633	24.001463	112.444641	-13.106439	24.813078	109.553864	39.336468	-4.090804	113.594368	36.822819	49.681099	113.88385	38.0796435	22.7951475	113.739109	-64.2925215	26.8310085	105.368619
19.013351	22.936745	113.162636	-12.827746	24.934689	110.194275	39.79681	-3.860198	114.594803	36.946217	49.881161	113.979736	38.3715135	23.0104815	114.2872695	-64.0270055	26.8588965	106.1012805
19.758875	21.718058	113.814072	-12.611458	24.894995	110.727669	40.152416	-3.762232	115.430092	37.090622	49.956947	114.152763	38.621519	23.0973575	114.7914275	-63.844435	26.6926325	106.6639105
20.447075	20.659014	114.396896	-12.447755	24.746302	111.123741	40.433346	-3.744516	115.958107	37.183968	49.940136	114.397957	38.808657	23.09781	115.178032	-63.704167	26.394794	107.06945
21.085312	19.629408	114.728271	-12.328672	24.601374	111.357407	40.596863	-3.734687	116.173492	37.279125	49.891022	114.569351	38.937994	23.0781675	115.3714215	-63.595338	26.1245805	107.3433925
21.688601	18.62701	114.767479	-12.210468	24.48094	111.436951	40.712845	-3.724378	116.082832	37.352528	49.816662	114.651398	39.0326865	23.046142	115.367115	-63.4536225	25.915738	107.506787
22.508957	17.212421	114.556519	-11.976138	24.470091	111.377243	40.78376	-3.720169	115.700401	37.560635	49.595951	114.429451	39.1721975	22.937891	115.064926	-63.1244735	26.002291	107.68956
23.038843	16.387791	114.411674	-11.680155	24.441265	111.337509	40.873486	-3.844047	115.53997	37.843285	49.366875	114.281151	39.3583855	22.761414	114.9105605	-62.7186955	26.121116	107.7644575
23.538691	15.580251	114.462486	-11.348349	24.37772	111.391762	40.958584	-4.079742	115.726868	38.213806	49.029755	114.219559	39.586195	22.4750065	114.9732135	-62.282893	26.2804335	107.8103105
23.978926	14.842838	114.809334	-11.033327	24.227333	111.562408	41.132622	-4.405752	116.24131	38.59108	48.724762	114.498268	39.861851	22.159505	115.369789	-61.928505	26.295161	107.755027
24.347813	14.134775	115.42572	-10.794048	24.019215	111.847862	41.336617	-4.740246	116.984268	38.44474	48.600296	115.28244	39.8906785	21.930025	116.133354	-61.4787745	26.108405	107.56237
24.658562	13.378666	116.156555	-10.670761	23.758055	112.139008	41.47699	-5.019955	117.825089	38.593117	48.348896	116.115616	40.0350535	21.6644705	116.9703525	-61.3765755	25.8516395	107.3076635
24.823509	12.754851	116.871094	-10.683514	23.441263	112.328018	41.532688	-5.26932	118.498787	39.020271	48.035027	117.087639	40.2764795	21.3828535	117.793213	-61.6435075	25.4996725	106.862823
24.938644	11.881763	117.454994	-10.808947	23.068209	112.444595	41.496288	-5.564927	118.755493	38.959419	47.840919	118.709717	40.2278535	21.137996	118.732605	-61.8457475	24.998422	106.156585
24.954794	11.469601	117.54348	-10.850891	22.983246	112.415741	41.450474	-5.606504	118.646812	38.918774	47.798775	119.495415	40.184624	21.0961355	119.0711135	-61.886406	24.8703565	105.7603685
24.884586	11.066344	117.528114	-10.866107	23.052683	112.311935	41.428627	-5.539425	118.473396	38.864964	47.797348	120.008408	40.1467955	21.1289615	119.240902	-61.8790095	24.9764045	105.382968
24.739784	10.741796	117.426941	-10.809367	23.211231	112.189774	41.452255	-5.444178	118.294846	38.882507	47.858562	120.342102	40.167381	21.207192	119.318474	-61.786115	25.21527	105.061074
24.529331	10.401377	117.24398	-10.682949	23.385754	112.057068	41.52248	-5.359089	118.119118	38.998695	47.907085	120.46759	40.2605875	21.273998	119.293354	-61.6264855	25.49751	104.820782
24.19355	10.023535	116.967094	-10.501812	23.511831	111.96817	41.626949	-5.290787	117.919075	39.132866	47.895126	120.475517	40.3799075	21.3021695	119.197296	-61.3835315	25.7214925	104.739044
23.773476	9.600748	116.686417	-10.286196	23.578188	111.938774	41.769592	-5.192708	117.760277	39.324333	47.881851	120.382652	40.5469625	21.3445715	119.0714645	-61.1193545	25.8118045	104.8060835
22.934355	8.901666	116.355087	-9.966578	23.575974	111.951973	42.073273	-5.180814	117.638077	39.562817	47.901596	120.179962	40.818045	21.360391	118.9090195	-60.751201	25.791557	104.9949265
22.243658	8.406154	116.166428	-9.83793	23.535856	111.975388	42.23204	-5.103297	117.612335	39.649467	47.946133	120.105492	40.9407535	21.421418	118.8589135	-60.6166135	25.650294	105.0918625
21.428368	7.858672	115.956787	-9.770611	23.501896	111.952057	42.360416	-5.018237	117.546951	39.678974	48.068295	119.978119	41.019695	21.525029	118.762535	-60.560917	25.478763	105.141579
20.507189	7.325877	115.596596	-9.732867	23.515173	111.838387	42.444141	-4.855714	117.319527	39.66222	48.206745	119.708565	41.0531805	21.6755155	118.514046	-60.5189145	25.3548305	105.162728
19.522665	6.783235	115.096954	-9.722322	23.543245	111.621834	42.447895	-4.663564	116.878822	39.124783	48.490807	119.475159	40.786339	21.9136215	118.1769905	-60.230983	25.1728685	105.0666775
18.444365	6.225574	114.399078	-9.715546	23.610397	111.318115	42.374378	-4.421836	116.289375	39.000759	48.675545	118.84787	40.6875685	22.1268545	117.5686225	-60.1186605	25.0939395	105.0676075
17.31436	5.649092	113.587975	-9.68889	23.741337	110.992142	42.354736	-4.34575	115.432526	39.259544	48.703655	117.684578	40.80714	22.1789525	116.558552	-60.18492	25.3037215	105.425732
15.429971	4.753889	112.349533	-9.661425	23.990417	110.37693	42.2509	-4.243922	114.089539	38.480846	49.169655	115.823814	40.365873	22.4628665	114.9566765	-59.688723	25.5179675	105.7971835
14.106746	4.16558	111.448357	-9.672791	24.150124	109.753738	42.087437	-4.153256	112.974121	38.316898	49.436523	113.889183	40.2021675	22.6416335	113.431652	-59.5477495	25.6586145	106.075824
12.708388	3.597122	110.201645	-9.728907	24.27013	108.844994	41.904728	-4.04096	111.523392	38.083221	49.584763	111.627342	39.9939745	22.7719015	111.575367	-59.4517885	25.7683585	106.114621
11.371978	2.929115	108.725151	-9.793202	24.263292	107.668602	41.640003	-4.014089	109.784187	37.878883	49.587536	109.303345	39.759443	22.7867235	109.543766	-59.345847	25.7398605	105.793438
9.968065	2.266922	107.016251	-9.786322	24.049252	106.302895	41.280701	-4.084789	107.903992	38.165432	49.268879	106.881546	39.7230665	22.592045	107.392769	-59.2957105	25.506459	105.213021
8.588724	1.497776	105.282761	-9.724101	23.72212	104.897072	40.913689	-4.292099	106.014526	38.049004	48.977398	104.861855	39.4813465	22.3426495	105.4381905	-58.9295485	25.1015905	104.3559535
7.191376	0.873379	103.794525	-9.626142	23.387037	103.663841	40.61528	-4.622816	104.173706	37.636883	48.773064	103.140572	39.1260815	22.075124	103.657139	-58.3783655	24.69895	103.670543
5.181974	-0.128139	102.234039	-9.384103	22.997314	102.265656	40.212921	-5.170332	102.119537	37.759762	48.103886	100.503853	38.9863415	21.466777	101.311695	-57.7545475	24.527851	103.219617
3.848293	-0.741327	101.829079	-9.225574	22.816261	101.685692	40.05201	-5.556796	101.3358	37.95216	47.67944	99.172813	39.002085	21.061322	100.2543065	-57.453233	24.5712	103.1170775
2.606746	-1.26634	101.51503	-9.070676	22.659121	101.173653	39.910297	-5.950465	100.875366	38.207172	47.241623	98.100052	39.0587345	20.645579	99.487709	-57.2000865	24.672663	102.859597
1.369382	-1.780101	101.193878	-8.91846	22.443481	100.590813	39.815407	-6.327013	100.549316	38.399586	46.800068	97.197815	39.1074965	20.2365275	98.8735655	-56.9444165	24.6504345	102.3080605
0.15564	-2.292567	100.808502	-8.780488	22.202263	99.94606	39.7192	-6.680627	100.290092	38.613255	46.348728	96.499977	39.1662275	19.8340505	98.3950345	-56.7272035	24.5704755	101.4970855
-0.98181	-2.691677	100.355759	-8.698553	21.905756	99.273941	39.657654	-7.062012	100.067879	38.837261	45.929451	96.009216	39.2474575	19.4337195	98.0385475	-56.6445635	24.3777925	100.5093345
-2.10971	-3.103525	99.888542	-8.626468	21.621607	98.640999	39.588375	-7.408758	99.799171	39.009987	45.509495	95.627266	39.299181	19.0503685	97.7132185	-56.552117	24.1928455	99.5687795
-3.813708	-3.584881	99.201981	-8.560144	21.230631	97.864487	39.471886	-7.919322	99.457123	39.267395	44.852493	95.085869	39.3696405	18.4665855	97.271496	-56.4899285	23.9946765	98.457478
-4.891514	-3.799062	98.851265	-8.544212	21.016169	97.412369	39.350105	-8.4297	99.573372	39.391857	43.8671	94.891502	39.370981	17.7187	97.232437	-56.459405	24.313638	97.592301
-5.902647	-3.957288	98.533257	-8.570784	20.835846	97.043358	39.16642	-9.124224	100.008682	39.445103	44.115807	94.512871	39.3057615	17.4957915	97.2607765	-56.4473295	24.1759005	96.8259395
-6.978113	-4.056889	98.311287	-8.589013	20.642639	96.790543	38.997471	-9.768017	100.293663	39.499386	43.815666	94.322876	39.2484285	17.0238245	97.3082695	-56.4264545	24.2614535	96.2728165
-7.980675	-4.048212	98.140968	-8.58902	20.463131	96.635117	38.693707	-10.125813	100.40786	39.555962	43.552132	94.167099	39.1248345	16.7131595	97.2874795	-56.3028745	24.2131025	95.9827545
-8.987077	-4.005934	98.087357	-8.553932	20.296162	96.528702	38.354404	-10.187556	100.232613	39.540859	43.275959	94.046852	38.9476315	16.5442015	97.1397325	-56.0554955	24.0481225	95.9176715
-9.893899	-3.876036	97.966751	-8.478095	20.168419	96.408852	38.031994	-10.095824	99.833794	39.655869	43.119194	93.806587	38.8439315	16.511685	96.8201905	-55.8001215	23.825153	95.9975135
-11.263537	-3.553467	97.377647	-8.373427	19.999235	96.039757	37.75753	-10.100014	99.269928	39.774239	42.950081	93.702904	38.7658845	16.4250335	96.486416	-55.5127385	23.5734365	95.593098
-12.171218	-3.274785	96.649971	-8.311721	19.922297	95.647141	37.718449	-10.090659	98.874039	39.845913	42.956512	93.796585	38.782181	16.4329265	96.335312	-55.405623	23.4116675	94.95897
-13.035677	-2.906191	95.959366	-8.254574	19.908657	95.218254	37.678703	-10.048572	98.379906	39.953526	43.045208	93.936501	38.8161145	16.498318	96.1582035	-55.3252625	23.318996	94.2783045
-13.831359	-2.48269	95.349342	-8.165662	19.9856	94.854538	37.657784	-9.923274	97.884758	40.028786	43.170353	93.940437	38.843285	16.6235395	95.9125975	-55.174609	23.3476605	93.7964785
-14.666198	-1.998577	94.917191	-8.044962	20.129562	94.577393	37.704052	-9.773035	97.487556	40.117146	43.231113	93.779381	38.910599	16.729039	95.6334685	-55.000523	23.530085	93.5213175
-15.529383	-1.445157	94.656601	-7.94416	20.335615	94.401909	37.740604	-9.625151	97.236565	40.202324	43.344498	93.543587	38.971464	16.8596735	95.390076	-54.859784	23.8115565	93.413742
-16.375904	-0.855894	94.697319	-7.847386	20.500675	94.359299	37.729122	-9.539871	97.173485	40.252785	43.364182	93.285942	38.9909535	16.9121555	95.2297135	-54.6857255	24.0891945	93.4888845
-17.630859	0.077861	95.194504	-7.825315	20.659689	94.569695	37.661518	-9.571125	97.403358	40.370537	42.708038	93.023895	39.0160275	16.5684565	95.2136265	-54.6666575	24.7509215	93.9257635
-18.485224	0.702825	95.745026	-7.850062	20.682684	94.874611	37.540428	-9.72355	97.668114	40.366829	43.064861	92.572525	38.9536285	16.6706555	95.1203195	-54.6537525	24.6947125	94.6289025
-19.134369	1.253872	96.211853	-7.915864	20.61351	95.228264	37.346489	-9.931891	97.955116	40.291142	42.804291	92.224678	38.8188155	16.4362	95.089897	-54.6505435	24.79082	95.366631
-20.21541	2.211699	96.853462	-8.004269	20.449686	95.56321	37.111179	-10.201755	98.206207	40.285351	42.422146	92.025856	38.698265	16.1101955	95.1160315	-54.706803	24.7891765	96.0103885
-20.998774	2.972203	97.132584	-8.14123	20.226328	95.790306	36.899742	-10.463681	98.33474	40.164112	42.140823	91.853699	38.531927	15.838571	95.0942195	-54.814387	24.614085	96.4863925
-21.848736	3.811896	97.129463	-8.251846	20.009361	95.839622	36.71373	-10.670218	98.298576	39.997543	41.9132	91.790794	38.3556365	15.621491	95.044685	-54.8593285	24.397231	96.634559
-22.597656	4.719692	96.785645	-8.354859	19.834759	95.711945	36.58527	-10.793331	98.054115	39.909382	41.783375	91.737839	38.247326	15.495022	94.895977	-54.957044	24.174496	96.527913
-23.684402	6.151293	95.93634	-8.464228	19.667377	95.297203	36.459099	-10.808662	97.363327	39.870602	41.874214	91.811119	38.1648505	15.532776	94.587223	-55.0933065	23.801978	96.007183
-24.378483	7.219685	95.28624	-8.467557	19.706608	94.974762	36.427948	-10.652626	96.78038	39.855156	42.081123	92.038246	38.141552	15.7142485	94.409313	-55.076666	23.6989675	95.540211
-25.061554	8.390112	94.699028	-8.434423	19.845074	94.691711	36.466362	-10.436712	96.23407	39.878788	42.410313	92.29567	38.172575	15.9868005	94.26487	-55.041421	23.7033475	95.118552
-25.669336	9.650541	94.200172	-8.358529	20.092184	94.47271	36.566364	-10.114831	95.729767	39.957462	42.77837	92.573654	38.261913	16.3317695	94.1517105	-54.978971	23.8525985	94.7937095
-26.291927	10.897856	93.781509	-8.260734	20.44108	94.279816	36.699635	-9.735536	95.263878	40.062637	43.216248	92.892059	38.381136	16.740356	94.0779685	-54.902604	24.141804	94.4816635
-26.894316	12.239944	93.346992	-8.156605	20.821569	94.101219	36.842365	-9.28323	94.75901	40.146454	43.735237	93.239235	38.4944095	17.2260035	93.9991225	-54.8076195	24.4171345	94.2033155
-27.457214	13.58795	93.087921	-8.044197	21.222429	93.974533	36.956936	-8.833186	94.267288	40.226631	44.184685	93.519272	38.5917835	17.6757495	93.89328	-54.6801775	24.7691085	94.055786
-28.285461	15.525455	92.984795	-7.923916	21.833748	93.891022	37.054966	-8.253368	93.61628	40.292904	44.600945	93.739502	38.673935	18.1737885	93.677891	-54.521767	25.4937075	94.104153
-28.924421	16.824259	93.179077	-7.862835	22.170797	93.946358	37.026936	-7.961187	93.320099	40.322979	44.742233	93.503876	38.6749575	18.390523	93.4119875	-54.4006275	25.951071	94.4807285
-29.520517	18.05307	93.712753	-7.832405	22.434504	94.163933	36.945488	-7.882815	93.117996	40.37336	44.478344	93.078354	38.659424	18.2977645	93.098175	-54.324234	26.5712435	95.229691
-30.093054	19.259481	94.616371	-7.861467	22.568502	94.599724	36.725121	-7.928654	93.054893	40.304352	44.339489	92.402588	38.5147365	18.2054175	92.7287405	-54.2376705	26.9315865	96.4707075
-30.686144	20.329765	95.933144	-7.940938	22.640715	95.299805	36.386505	-8.15752	93.107323	40.149471	44.583759	91.401268	38.267988	18.2131195	92.2542955	-54.149864	27.0683105	98.3453145
-31.233952	21.428984	97.58432	-8.075965	22.536348	96.223953	35.916302	-8.564186	93.222603	39.896019	44.084366	90.430176	37.9061605	17.76009	91.8263895	-54.0580905	27.312606	100.6215165
-31.665155	22.518469	99.353737	-8.256659	22.273905	97.256401	35.353054	-9.033706	93.261879	39.549107	43.486004	89.564255	37.4510805	17.226149	91.413067	-53.9643985	27.321661	103.099735
-32.235744	23.993435	101.536163	-8.60493	21.694452	98.572868	34.489594	-9.636352	93.0672	38.909901	42.825451	88.832848	36.6997475	16.5945495	90.950024	-53.9096075	26.7943545	106.195712
-32.52787	25.024054	102.369049	-8.815325	21.339832	99.118118	34.127556	-9.86287	92.779922	38.532249	42.636055	88.756294	36.3299025	16.3865925	90.768108	-53.9605525	26.2930715	107.468128
-32.720104	26.081783	102.763939	-8.989353	21.047249	99.340752	33.948769	-9.936604	92.500511	38.26556	42.598656	88.78212	36.1071645	16.331026	90.6413155	-54.0858705	25.763472	108.0401885
-32.853474	27.147808	102.754128	-9.096915	20.896563	99.310173	33.894871	-9.910796	92.24752	38.110493	42.672459	88.865288	36.002682	16.3808315	90.556404	-54.196512	25.4122945	108.063942
-32.821198	28.295719	102.365112	-9.179101	20.852041	99.079155	33.902954	-9.777459	91.991577	38.053165	42.853779	89.024841	35.9780595	16.53816	90.508209	-54.3362615	25.165922	107.650101
-32.761341	29.523054	101.710663	-9.284598	20.859972	98.671852	33.983551	-9.574619	91.774139	38.040348	43.106236	89.310768	36.0119495	16.7658085	90.5424535	-54.5811455	24.9541355	106.8012505
-32.588188	30.71653	100.988091	-9.413484	20.936104	98.224342	34.051037	-9.324069	91.581398	38.048927	43.399437	89.641937	36.049982	17.037684	90.6116675	-54.87695	24.834524	105.8370165
-32.088966	32.596664	100.115059	-9.652331	21.071779	97.680046	34.155476	-8.90896	91.295937	38.01186	43.843212	90.175514	36.083668	17.467126	90.7357255	-55.38833	24.676432	104.6243665
-31.636927	33.887543	99.773247	-9.815522	21.131596	97.393036	34.217495	-8.608874	90.997879	37.971973	44.191647	90.659042	36.094734	17.7913865	90.8284605	-55.725778	24.4718055	103.9576115
-31.063948	35.146282	99.654404	-9.96509	21.256897	97.280411	34.210663	-8.201566	90.663864	37.861	44.616776	91.234787	36.0358315	18.207605	90.9493255	-55.9660115	24.306189	103.6114965
-30.366621	36.428795	99.704346	-10.161114	21.412956	97.298225	34.19986	-7.785675	90.421883	37.762718	45.046928	91.871376	35.981289	18.6306265	91.1466295	-56.303517	24.1952855	103.4498205
-29.631964	37.722477	99.921745	-10.386298	21.642471	97.394714	34.134666	-7.378671	90.249229	37.624413	45.494205	92.581383	35.8795395	19.057767	91.415306	-56.6521355	24.227175	103.374122
-28.817526	38.970795	100.165871	-10.61001	21.907543	97.545502	33.97554	-6.963135	90.218285	37.426994	45.861343	93.419495	35.701267	19.449104	91.81889	-56.921287	24.365982	103.272114
-27.910847	40.220127	100.435173	-10.876207	22.219004	97.756699	33.821045	-6.568662	90.297203	37.308044	46.215458	94.438988	35.5645445	19.823398	92.3680955	-57.3169585	24.61461	103.1453025
-26.495815	41.991943	101.031425	-11.310788	22.745661	98.225418	33.58778	-6.031437	90.735664	37.22234	46.739231	96.16478	35.40506	20.353897	93.450222	-58.026636	25.137425	103.000614
-25.35334	43.096535	101.479424	-11.567915	23.090258	98.620293	33.44418	-5.713077	91.1604	37.11573	46.973125	97.38913	35.279955	20.630024	94.274765	-58.415785	25.550492	102.965821
-24.247585	44.143452	101.997162	-11.814602	23.398359	99.033569	33.344978	-5.464309	91.650406	37.079437	47.184525	98.567841	35.2122075	20.860108	95.1091235	-58.8414115	25.93661	102.9580145
-23.009888	45.085876	102.49015	-12.014522	23.686272	99.476639	33.264942	-5.261351	92.158005	37.066059	47.35511	99.641129	35.1655005	21.0468795	95.899567	-59.1945445	26.3256645	103.053711
-21.678684	45.919987	102.8769	-12.180323	23.94953	99.977509	33.116592	-5.152955	92.759308	37.070389	47.469036	100.436821	35.0934905	21.1580405	96.5980645	-59.4541365	26.7410195	103.3569535
-20.33218	46.760429	103.143982	-12.30168	24.220634	100.489677	32.954891	-5.151993	93.437599	37.082546	47.533371	100.925972	35.0187185	21.190689	97.1817855	-59.6220785	27.250579	103.7975685
-18.92646	47.461544	103.151413	-12.406882	24.396711	100.922218	32.736084	-5.311327	94.367073	37.1012	47.455891	101.169991	34.918642	21.072282	97.768532	-59.732406	27.72114	104.075904
-16.724321	48.386532	103.042427	-12.592384	24.330959	101.504707	32.429462	-5.899288	95.948143	37.101097	47.038448	101.37587	34.7652795	20.56958	98.6620065	-59.9500475	28.092338	104.3474075
-15.180699	48.838142	102.927757	-12.732879	24.121809	101.794907	32.270306	-6.357036	96.980659	37.129845	46.70969	101.67028	34.7000755	20.176327	99.3254695	-60.1658335	28.067291	104.2643445
-13.638459	49.256355	102.880844	-12.884669	23.856392	101.961136	32.157017	-6.761961	97.879532	37.191929	46.46751	102.29776	34.674473	19.8527745	100.088646	-60.443811	27.8600095	103.833626
-12.083993	49.686665	102.968872	-13.067568	23.666487	101.938965	32.132599	-6.997894	98.592712	37.284077	46.402599	103.296265	34.708338	19.7023525	100.9444885	-60.843474	27.6306215	102.9334415
-10.561443	50.079601	103.098831	-13.306832	23.586308	101.669022	32.121269	-7.047763	99.14975	37.363056	46.482773	104.544739	34.7421625	19.717505	101.8472445	-61.3558265	27.455111	101.4907995
-9.075916	50.524067	103.368546	-13.56469	23.707546	101.272896	32.158215	-6.950773	99.475357	37.462734	46.637993	105.956718	34.8104745	19.84361	102.7160375	-61.9398545	27.571482	99.8297545
-7.612655	50.910389	103.776566	-13.719427	24.005491	100.991455	32.240177	-6.663689	99.668076	37.569599	46.885971	107.299637	34.904888	20.111141	103.4838565	-62.343742	27.899841	98.4990535
-5.435483	51.472958	104.944351	-13.719339	24.551218	101.041328	32.727287	-6.070609	99.987854	37.782578	47.323059	109.186897	35.2549325	20.626225	104.5873755	-62.6936105	28.476211	97.4952805
-3.990414	51.688911	105.870392	-13.612797	24.96941	101.405106	33.267227	-5.648498	100.343445	38.38464	47.521408	110.299812	35.8259335	20.936455	105.3216285	-63.0515275	29.002365	97.4885835
-2.614747	51.804863	106.92482	-13.519584	25.346352	101.919518	33.86985	-5.314906	100.951996	38.131042	47.956993	111.872902	36.000446	21.3210435	106.412449	-63.039614	29.3716605	97.426587
-1.383473	51.832218	108.134354	-13.466877	25.677401	102.57093	34.484558	-5.104641	101.750076	38.718899	48.070084	113.182594	36.6017285	21.4827215	107.466335	-63.5354825	29.8720805	97.675525
-0.21332	51.667923	109.476242	-13.4699	25.902048	103.417076	35.03484	-4.89472	102.631714	38.469265	48.415054	114.967819	36.7520525	21.760167	108.7997665	-63.6918525	30.043929	98.0343855
0.767881	51.360176	110.881821	-13.467251	26.048517	104.343948	35.53223	-4.780343	103.528549	38.574532	48.573391	116.637299	37.053381	21.896524	110.082924	-63.987883	30.20051	98.604972
1.772967	50.864124	112.277969	-13.52902	26.144436	105.361603	35.936989	-4.756918	104.518303	38.679409	48.627682	118.21582	37.308199	21.935382	111.3670615	-64.366239	30.35349	99.3561445
3.018072	50.037086	114.007423	-13.64997	26.295403	106.84713	36.329758	-4.69183	106.234451	39.242138	48.521179	120.059265	37.785948	21.9146745	113.146858	-65.085888	30.6761315	100.547402
3.738482	49.408276	114.742294	-13.742608	26.418638	107.760345	36.508099	-4.795344	107.595589	39.269382	48.59058	121.008682	37.8887405	21.897618	114.3021355	-65.3739565	30.939658	101.2185545
4.478811	48.640667	115.157547	-13.848053	26.489548	108.579025	36.729469	-5.019824	109.039246	39.274021	48.650131	121.616043	38.001745	21.8151535	115.3276445	-65.697851	31.1639425	101.8304055
5.069309	47.758633	115.423706	-13.941504	26.453596	109.336365	36.688446	-5.160068	110.668411	39.251644	48.687031	121.971909	37.970045	21.7634815	116.32016	-65.853053	31.1437105	102.35257
5.513956	46.841736	115.58989	-14.057186	26.313568	110.031677	36.638588	-5.383291	112.281334	39.197903	48.676689	122.200142	37.9182455	21.646699	117.240738	-66.0326175	30.980437	102.822616
5.88584	45.788345	115.84523	-14.166141	26.068731	110.649475	36.526836	-5.647654	113.685799	39.142166	48.55056	122.358116	37.834501	21.451453	118.0219575	-66.166783	30.686009	103.2769925
6.093835	44.685574	116.058304	-14.305594	25.753412	111.187996	36.350479	-5.919217	114.730789	39.058567	48.397045	122.461357	37.704523	21.238914	118.596073	-66.315711	30.26791	103.779919
6.209247	42.854481	116.176178	-14.58509	25.45842	111.751747	35.940723	-6.263272	115.564278	38.85717	48.08672	122.255394	37.3989465	20.911724	118.909836	-66.5691265	30.005116	104.593658
6.182675	41.733055	115.95166	-14.801161	25.389771	111.976028	35.533791	-6.415644	115.661575	38.728001	47.92469	121.746468	37.130896	20.754523	118.7040215	-66.733218	30.025019	105.2480345
6.092949	40.577106	115.466263	-15.014031	25.404892	111.973419	35.058159	-6.519072	115.535591	38.578045	47.756958	121.036789	36.818102	20.618943	118.28619	-66.846164	30.190841	105.660648
5.880076	39.466503	114.945045	-15.214208	25.491619	111.987305	34.554352	-6.558602	115.269127	37.978588	47.740021	120.313034	36.26647	20.5907095	117.7910805	-66.694886	30.3925285	106.1835295
5.569251	38.250317	114.466537	-15.400264	25.538021	112.027504	34.121044	-6.569041	114.902557	37.855839	47.580387	119.382881	35.9884415	20.505673	117.142719	-66.7889695	30.570369	106.912289
5.255203	37.13826	114.041855	-15.52355	25.554762	112.067322	33.784332	-6.604526	114.51651	37.734512	47.427986	118.599449	35.759422	20.41173	116.5579795	-66.806522	30.697794	107.5766645
4.812231	35.96722	113.704407	-15.650077	25.515091	112.070908	33.522106	-6.661684	114.153709	37.56839	47.351311	117.99469	35.545248	20.3448135	116.0741995	-66.845402	30.6853685	108.0676165
4.007751	34.216396	113.248871	-15.91984	25.435177	111.918686	33.158146	-6.736806	113.42453	37.167774	47.361629	117.070557	35.16296	20.3124115	115.2475435	-67.00264	30.5579425	108.5898285
3.451568	33.090553	112.676048	-16.18058	25.325104	111.52533	32.898952	-6.795152	112.642204	36.679123	47.331543	116.176437	34.7890375	20.2681955	114.4093205	-67.1501975	30.3820125	108.6413395
2.836126	31.926949	111.726746	-16.471451	25.202347	110.841896	32.56496	-6.809107	111.428688	36.085865	47.326641	114.8535	34.3254125	20.258767	113.141094	-67.2683145	30.145927	108.542698
2.250313	30.831818	110.38649	-16.690847	25.067707	109.916031	32.182938	-6.835944	109.746048	35.429363	47.218498	112.94178	33.8061505	20.191277	111.343914	-67.1878445	29.944137	108.488148
1.644638	29.634485	108.79364	-16.791334	24.936792	108.842781	31.784386	-6.860617	107.837654	34.854801	47.06591	110.504929	33.3195935	20.1026465	109.1712915	-66.9022615	29.7709375	108.5142705
1.124493	28.514126	107.097366	-16.824383	24.769691	107.720634	31.4179	-6.94976	105.892014	34.399338	46.779968	107.781197	32.908619	19.915104	106.8366055	-66.557385	29.624278	108.6046625
0.616552	27.331865	105.486488	-16.874577	24.551014	106.625221	31.048784	-7.18337	104.076973	33.989693	46.342957	105.136276	32.5192385	19.5797935	104.6066245	-66.2683925	29.5222345	108.6438175
-0.085171	25.574402	103.6194	-17.074165	24.027676	105.295631	30.385181	-7.839035	101.904144	33.427338	45.52515	101.84008	31.9062595	18.8430575	101.872112	-66.0545895	29.2122945	108.71915
-0.501786	24.400253	102.758064	-17.305584	23.625652	104.623268	29.938587	-8.329777	100.970795	33.108921	44.976654	100.231125	31.523754	18.3234385	100.60096	-66.134922	28.9278655	108.645576
-0.800181	23.355059	102.087059	-17.589626	23.14974	104.043877	29.569901	-8.867414	100.436867	32.763813	44.466057	99.066231	31.166857	17.7993215	99.751549	-66.346109	28.5001585	108.336205
-0.987679	22.387396	101.448265	-17.836491	22.662638	103.417191	29.296267	-9.379011	100.0466	32.510536	44.006638	98.128174	30.9034015	17.3138135	99.087387	-66.5763835	28.0114625	107.746995
-1.071243	21.456039	100.810715	-18.050333	22.189432	102.756081	29.103418	-9.838429	99.593109	32.301346	43.568085	97.231483	30.702382	16.864828	98.412296	-66.803048	27.514036	107.099866
-1.045018	20.640518	100.109772	-18.162022	21.716972	102.048264	28.992054	-10.234707	99.071487	32.121925	43.171291	96.323708	30.5569895	16.468292	97.6975975	-66.8810335	26.965652	106.3989305
-0.900389	19.913254	99.409706	-18.203661	21.298868	101.378944	28.942745	-10.564138	98.571953	31.963146	42.806412	95.462013	30.4529455	16.121137	97.016983	-66.8602675	26.476599	105.740905
-0.45762	18.988661	98.606964	-18.241064	20.694363	100.561859	28.962337	-11.030815	97.900925	31.883844	42.328026	94.613495	30.4230905	15.6486055	96.25721	-66.9052185	25.7401205	104.866508
-0.005772	18.508867	98.223289	-18.248507	20.285576	100.168106	29.007603	-11.303061	97.526283	31.919319	42.057323	94.435242	30.463461	15.377131	95.9807625	-66.960475	25.194021	104.3554495
0.479029	18.180147	97.956367	-18.267933	19.902182	99.860031	29.086569	-11.512156	97.194458	31.969133	41.890121	94.539139	30.527851	15.1889825	95.8667985	-67.063717	24.6153815	103.8532635
1.027009	17.919306	97.799988	-18.273638	19.614555	99.622025	29.169876	-11.64366	96.894249	32.061871	41.783638	94.820297	30.6158735	15.069989	95.857273	-67.1631495	24.159121	103.386777
1.625022	17.783936	97.681168	-18.258385	19.376043	99.455818	29.288181	-11.701995	96.617966	32.198708	41.741772	95.187561	30.7434445	15.0198885	95.9027635	-67.2602145	23.7321975	103.0088725
2.230036	17.785433	97.642197	-18.22506	19.17605	99.350212	29.397472	-11.725392	96.415535	32.295628	41.734573	95.653847	30.84655	15.0045905	96.034691	-67.29667	23.3475095	102.665733
2.867208	17.843161	97.635475	-18.250433	19.012753	99.234894	29.505608	-11.717002	96.296059	32.377502	41.746391	96.251442	30.941555	15.0146945	96.2737505	-67.442421	23.0108115	102.1960375
3.899904	18.086168	97.639641	-18.351511	18.740181	98.918922	29.614407	-11.664499	96.06472	32.53643	41.836132	97.422119	31.0754185	15.0858165	96.7434195	-67.7784405	22.3945455	101.0944245
4.615437	18.275009	97.665985	-18.495018	18.606936	98.635391	29.624207	-11.590468	95.89183	32.579845	41.923065	98.254433	31.102026	15.1662985	97.0731315	-68.092062	22.0475735	100.1976505
5.322163	18.486095	97.746346	-18.626202	18.526754	98.413261	29.640652	-11.479766	95.744034	32.513309	42.012295	99.122581	31.0769805	15.2662645	97.4333075	-68.3293845	21.7872435	99.3932145
5.994254	18.779776	97.881355	-18.741468	18.555384	98.280922	29.658163	-11.295923	95.653244	32.471127	42.163704	99.876617	31.064645	15.4338905	97.7649305	-68.547581	21.6768775	98.7969135
6.66366	19.029627	98.086349	-18.818743	18.665352	98.272827	29.682869	-11.08197	95.653763	32.428921	42.347973	100.575218	31.055895	15.6330015	98.1144905	-68.693381	21.6977025	98.4311635
7.355798	19.312342	98.322182	-18.833843	18.812397	98.379654	29.738226	-10.885106	95.671837	32.372967	42.465508	101.260231	31.0555965	15.790201	98.466034	-68.7232825	21.834593	98.293274
8.087244	19.577362	98.647408	-18.842913	18.976446	98.52301	29.79847	-10.70752	95.680374	32.401226	42.56459	101.901123	31.099848	15.928535	98.7907485	-68.785674	22.024357	98.2552715
9.161917	19.837132	99.099747	-18.736931	19.136858	98.800949	29.891527	-10.544122	95.772285	32.558689	42.60516	102.761147	31.225108	16.030519	99.266716	-68.69897	22.243197	98.335182
9.813419	19.941074	99.376503	-18.628624	19.254787	98.975403	29.970043	-10.513497	95.846832	32.689362	42.555893	103.253899	31.3297025	16.021198	99.5503655	-68.5869505	22.488376	98.4004405
10.472369	20.049696	99.593773	-18.514553	19.334581	99.066475	30.052746	-10.465829	95.87706	32.861401	42.561668	103.675964	31.4570735	16.0479195	99.776512	-68.4861795	22.6212425	98.356438
11.050199	20.085938	99.711037	-18.381783	19.452585	99.091736	30.174837	-10.387067	95.900383	33.032295	42.063206	104.004036	31.603566	15.8380695	99.9522095	-68.367132	23.0671005	98.2312625
11.647985	20.121141	99.749031	-18.253765	19.594234	99.096832	30.339628	-10.240732	95.928604	33.115612	42.720226	104.013596	31.72762	16.239747	99.9711	-68.23515	22.948721	98.222564
12.251567	20.141953	99.699089	-18.059919	19.778584	99.074509	30.568302	-10.053808	95.978119	33.203976	42.338257	104.018333	31.886139	16.1422245	99.998226	-68.005977	23.4149435	98.150792
12.877705	20.100101	99.668045	-17.862892	19.915634	99.087891	30.832968	-9.872557	95.999786	33.230072	43.063648	103.964485	32.03152	16.5955455	99.9821355	-67.757304	23.2357225	98.1936465
13.851944	19.939306	99.78524	-17.551943	20.112913	99.116669	31.219503	-9.654208	96.134476	33.434086	43.275021	104.241196	32.3267945	16.8104065	100.187836	-67.4306805	23.4154195	98.045502
14.471004	19.782784	99.987106	-17.305334	20.212715	99.214386	31.526909	-9.516299	96.228416	33.654778	43.401337	104.638763	32.5908435	16.942519	100.4335895	-67.2015115	23.482911	97.9951825
15.060094	19.639864	100.293747	-17.032293	20.378595	99.356049	31.887165	-9.262155	96.327034	33.905689	43.592625	105.229393	32.896427	17.165235	100.7782135	-66.961013	23.591955	97.9338845
15.658717	19.431854	100.594124	-16.731258	20.613604	99.561134	32.288242	-8.896721	96.45507	34.185177	43.86116	105.909302	33.2367095	17.4822195	101.182186	-66.6992255	23.7449885	97.940082
16.219955	19.243568	100.959396	-16.429115	20.93652	99.82132	32.724113	-8.459999	96.666634	34.516651	43.592426	106.694504	33.620382	17.5662135	101.680569	-66.478612	24.3068265	97.962071
16.79463	18.916056	101.312912	-16.07049	21.312527	100.114426	33.142426	-8.03437	96.980484	34.876392	43.935497	107.373192	34.009409	17.9505635	102.176838	-66.150389	24.6744905	98.052014
17.317686	18.571814	101.612183	-15.727552	21.739241	100.358414	33.550735	-7.673065	97.415962	35.2458	44.249603	107.961678	34.3982675	18.288269	102.68882	-65.8533715	25.190213	98.028008
18.084465	17.717432	102.086876	-15.226086	22.244743	100.641548	34.055943	-7.311608	98.189568	35.821671	44.572956	108.523354	34.938807	18.630674	103.356461	-65.390979	25.858812	97.926635
18.508081	17.043158	102.254555	-14.887908	22.453499	100.752136	34.347839	-7.21159	98.621483	36.215801	44.700146	108.748993	35.28182	18.744278	103.685238	-65.057636	26.16272	97.819034
18.923058	16.299244	102.352951	-14.530221	22.566273	100.838348	34.625874	-7.186075	99.020195	36.618771	44.734951	108.783974	35.6223225	18.774438	103.9020845	-64.6827645	26.358108	97.7746115
19.334967	15.37713	102.453842	-14.189379	22.588848	100.922302	34.94178	-7.214644	99.422943	36.971302	44.736038	108.754204	35.956541	18.760697	104.0885735	-64.335299	26.416999	97.7560305
19.638874	14.415741	102.547226	-13.890451	22.549395	101.018265	35.254051	-7.282277	99.963806	37.290848	44.743683	108.63739	36.2724495	18.730703	104.300598	-64.0533515	26.368087	97.735932
19.955359	13.280554	102.781746	-13.575055	22.451258	101.166382	35.585514	-7.413557	100.649284	37.60239	44.709488	108.440338	36.593952	18.6479655	104.544811	-63.744062	26.2545505	97.787953
20.148508	12.117834	103.042877	-13.281538	22.259455	101.323128	35.857155	-7.629076	101.451508	37.916229	44.563911	108.160957	36.886692	18.4674175	104.8062325	-63.449768	26.0514925	97.8400235
20.417809	10.228456	103.620056	-12.844567	21.868069	101.545311	36.236919	-8.117331	102.814865	38.466557	44.210335	107.496407	37.351738	18.046502	105.155636	-63.040872	25.689636	97.934986
20.544477	8.939839	103.939354	-12.532583	21.50905	101.663147	36.496674	-8.490655	103.697113	38.79977	43.940823	106.989738	37.648222	17.725084	105.3434255	-62.713388	25.293016	97.9828685
20.590221	7.587956	104.308403	-12.254508	21.167244	101.759598	36.771061	-8.850143	104.454193	39.082615	44.217552	106.286514	37.926838	17.6837045	105.3703535	-62.435854	24.6507835	98.1488425
20.622398	6.323121	104.521057	-12.004507	20.771223	101.772034	37.006161	-9.180869	105.041	39.335098	43.841293	105.503807	38.1706295	17.330212	105.2724035	-62.1796435	24.212234	98.2716645
20.629988	5.066424	104.617455	-11.714804	20.356983	101.712204	37.237106	-9.495538	105.383751	39.579247	43.416634	104.645958	38.4081765	16.960548	105.0148545	-61.8377845	23.753418	98.4095535
20.624016	3.766907	104.523132	-11.373802	19.930952	101.610443	37.487473	-9.843324	105.483269	39.856609	42.987072	103.770111	38.672041	16.571874	104.62669	-61.419645	23.29003	98.594196
20.589485	2.630116	104.416672	-11.044529	19.531628	101.466858	37.80127	-10.154182	105.4608	40.153358	42.571667	102.879753	38.977314	16.2087425	104.1702765	-61.066372	22.8545135	98.7634395
20.476946	0.970662	104.073906	-10.532526	19.08301	101.124886	38.24575	-10.470175	105.255531	40.611717	42.103184	101.719795	39.4287335	15.8165045	103.487663	-60.4937855	22.3495155	98.762109
20.432524	0.044535	103.867813	-10.169785	18.883362	100.872612	38.539635	-10.644901	105.074669	40.933849	41.80249	101.009842	39.736742	15.5787945	103.0422555	-60.076312	22.1879295	98.7029685
20.317524	-0.885331	103.730927	-9.793858	18.705229	100.661041	38.825363	-10.817421	104.963554	41.291271	41.498325	100.320343	40.058317	15.340452	102.6419485	-59.646033	22.070006	98.6801335
20.19149	-1.603356	103.738693	-9.450069	18.564062	100.532104	39.093735	-10.954886	104.990196	41.594597	41.256283	99.834785	40.344166	15.1506985	102.4124905	-59.244304	21.9774255	98.6517175
20.027508	-2.36311	103.945816	-9.190696	18.465796	100.478424	39.329247	-11.069946	105.257797	41.819511	41.032875	99.536201	40.574379	14.9814645	102.396999	-58.955771	21.9501275	98.559849
19.82906	-2.885027	104.268814	-9.017535	18.376551	100.425049	39.486843	-11.155989	105.64225	41.988651	40.875599	99.38958	40.737747	14.859805	102.515915	-58.772817	21.893297	98.334183
19.621994	-3.337906	104.466888	-8.900051	18.286619	100.319687	39.56461	-11.252997	106.011787	42.136314	40.74815	99.331284	40.850462	14.7475765	102.6715355	-58.650564	21.8256615	97.9678385
19.347979	-3.746533	104.806534	-8.778827	18.180588	100.144073	39.595524	-11.414989	106.578896	42.087017	40.592472	99.347527	40.8412705	14.5887415	102.9632115	-58.3989245	21.7724345	97.3249345
19.139704	-3.879642	105.039001	-8.716562	18.134695	100.058105	39.606792	-11.479879	106.959366	42.18124	40.494705	99.266663	40.894016	14.507413	103.1130145	-58.32714	21.761977	97.0031955
18.882011	-3.919657	105.140434	-8.678454	18.114594	99.92791	39.614059	-11.544216	107.21891	42.503571	40.347527	99.229225	41.058815	14.4016555	103.2240675	-58.415723	21.8275325	96.6317525
18.61108	-3.900427	104.974617	-8.62099	18.097788	99.698936	39.623787	-11.624542	107.223213	42.596493	40.359226	99.513092	41.11014	14.367342	103.3681525	-58.35212	21.828234	96.0297195
18.311081	-3.759763	104.511002	-8.567088	18.109324	99.365028	39.653934	-11.644572	106.904327	42.705284	40.525013	99.999924	41.179609	14.4402205	103.4521255	-58.313785	21.7784275	95.2779305
17.944283	-3.485652	103.751541	-8.48877	18.229799	98.913589	39.753593	-11.549545	106.244003	42.812302	40.885284	100.655052	41.2829475	14.6678695	103.4495275	-58.2604875	21.7917285	94.3776505
17.549927	-3.105516	102.807251	-8.389981	18.479591	98.394814	39.930431	-11.259997	105.390739	42.900692	41.435917	101.363136	41.4155615	15.08796	103.3769375	-58.1955235	21.871222	93.4126905
16.837135	-2.33128	101.391983	-8.165538	19.134151	97.702393	40.320145	-10.486812	104.075577	42.96339	42.399315	102.227188	41.6417675	15.9562515	103.1513825	-57.9728435	22.3120505	92.2534035
16.264074	-1.6419	100.567039	-8.002337	19.667513	97.319916	40.644054	-9.866016	103.25872	42.963043	43.114082	102.702164	41.8035485	16.624033	102.980442	-57.8082225	22.710993	91.65939
15.69114	-0.991971	99.850494	-7.817712	20.221132	97.042847	40.932594	-9.229839	102.59584	42.998089	43.764763	103.026855	41.9653415	17.267462	102.8113475	-57.6007655	23.174802	91.2743465
14.96648	-0.398774	99.29039	-7.673336	20.725666	96.881866	41.160835	-8.670465	102.123749	43.037884	44.332321	103.266525	42.0993595	17.830928	102.695137	-57.4460315	23.620404	91.068595
14.081814	0.188224	98.860901	-7.551425	21.13628	96.777573	41.336605	-8.231281	101.760567	43.062572	44.780056	103.472778	42.1995885	18.2743875	102.6166725	-57.3024385	23.9981725	90.9384735
13.138312	0.688954	98.497879	-7.460768	21.42803	96.752151	41.433762	-7.899148	101.451767	43.095253	45.075329	103.558708	42.2645075	18.5880905	102.5052375	-57.1860435	24.2679695	90.9990645
12.077135	1.178912	98.094116	-7.421242	21.643175	96.704475	41.467377	-7.66687	101.079369	43.090176	45.291016	103.559891	42.2787765	18.812073	102.31963	-57.1212605	24.474277	91.08932
10.337296	1.791812	97.31427	-7.40799	21.875565	96.505783	41.512215	-7.331958	100.407982	42.933189	45.586643	103.45359	42.222702	19.1273425	101.930786	-57.038682	24.6237875	91.08078
9.034757	2.137193	96.866287	-7.430802	21.987259	96.319336	41.578709	-7.08474	99.996132	42.750484	45.817596	103.28318	42.1645965	19.366428	101.639656	-57.0262005	24.60809	90.999016
7.692397	2.470593	96.418419	-7.421096	22.145596	96.071503	41.655792	-6.844542	99.677048	42.562794	46.125511	102.872528	42.109293	19.6404845	101.274788	-56.951485	24.6507075	90.868218
6.286202	2.756057	95.874435	-7.386435	22.265793	95.724754	41.759098	-6.622871	99.33007	42.407318	46.395832	102.155624	42.083208	19.8864805	100.742847	-56.856078	24.6451055	90.706661
4.786455	2.988461	95.20475	-7.267499	22.385262	95.228645	41.876556	-6.445206	98.762482	42.270115	46.604874	101.320313	42.0733355	20.079834	100.0413975	-56.6083335	24.69069	90.4158925
3.338048	3.234171	94.171883	-7.094079	22.536327	94.606491	42.035088	-6.289603	98.054993	42.232925	46.885445	100.545502	42.1340065	20.297921	99.3002475	-56.3221645	24.774733	89.9127345
1.800077	3.479895	92.803871	-6.856648	22.810266	93.893707	42.098541	-6.120039	97.266762	42.243168	47.241367	99.878899	42.1708545	20.560664	98.5728305	-55.8841505	25.059868	89.2145835
-0.51497	3.898382	90.705521	-6.483088	23.709728	92.910789	42.297714	-5.587334	95.286484	42.368797	48.141308	98.886383	42.3332555	21.276987	97.0864335	-55.2994315	26.142469	88.7351445
-2.217934	4.088326	89.951027	-6.209098	24.660458	92.616119	42.339359	-4.710959	93.990318	42.50177	48.98008	97.811005	42.4205645	22.1345605	95.9006615	-54.8387605	27.1863555	89.3315765
-3.956284	4.171316	90.052803	-6.000203	25.693777	92.708504	42.228615	-3.78062	93.230827	42.584274	49.828362	96.376984	42.4064445	23.023871	94.8039055	-54.4068505	28.363683	90.6131025
-5.823248	3.98203	90.980247	-5.950733	26.491547	93.159637	42.000614	-3.11521	92.991425	42.524532	50.444267	94.643623	42.262573	23.6645285	93.817524	-54.164039	29.3185655	92.50175
-7.697371	3.679669	92.423645	-6.054065	26.889694	93.789917	41.626671	-2.836067	93.158379	42.226791	50.607117	92.763329	41.926731	23.885525	92.960854	-54.034861	29.893863	94.61898
-9.55621	3.172691	94.007668	-6.364963	26.83169	94.475197	41.123684	-2.939553	93.536026	41.668556	50.308548	91.245407	41.39612	23.6844975	92.3907165	-54.126046	29.9788825	96.5596775
-11.433941	2.551274	95.452621	-6.771111	26.419544	95.049484	40.583344	-3.359763	93.862808	41.064468	49.724155	90.026283	40.823906	23.182196	91.9445455	-54.366128	29.656892	98.1544225
-14.060704	1.61668	97.337952	-7.331451	25.469351	95.67131	39.632076	-4.306821	94.18042	40.277275	48.373783	88.403091	39.9546755	22.033481	91.2917555	-54.6175775	28.905221	100.0508645
-15.732897	0.967507	98.254784	-7.655173	24.714357	95.868423	39.141911	-5.196062	94.582512	39.919651	46.696899	87.693886	39.530781	20.7504185	91.138199	-54.841127	28.6782955	100.598647
-17.258926	0.407602	98.957199	-7.891311	23.923698	95.975906	38.701641	-6.099707	94.942627	39.691811	46.223728	86.991241	39.196726	20.0620105	90.966934	-54.979348	27.7853855	100.984878
-18.496872	-0.356201	99.221359	-8.036703	23.166769	95.995255	38.337536	-6.961717	95.263329	39.635605	45.247524	86.827347	38.9865705	19.1429035	91.045338	-55.0599765	27.1906345	100.945172
-20.037073	-0.547473	99.51046	-8.127916	22.505573	96.034836	38.091068	-7.646022	95.573074	39.689156	44.452969	87.03643	38.890112	18.4034735	91.304752	-55.145944	26.6076725	100.76492
-21.344488	-0.835392	99.563217	-8.152718	22.040085	96.056648	37.972988	-8.21587	95.947517	39.852215	43.885975	87.501701	38.9126015	17.8350525	91.724609	-55.2180375	26.2451175	100.388687
-22.508619	-0.970007	99.414558	-8.166989	21.706554	96.059967	37.935863	-8.644685	96.319839	40.093742	43.519749	88.231064	39.0148025	17.437532	92.2754515	-55.3487805	25.975576	99.8444825
-24.017021	-0.968471	99.33329	-8.099595	21.478022	96.200951	37.909534	-9.065892	96.869667	40.472977	43.206814	89.365074	39.1912555	17.070461	93.1173705	-55.3904455	25.885583	99.2845315
-24.939207	-0.83984	99.387321	-8.093005	21.457211	96.351555	37.91116	-9.272749	97.247253	40.680557	43.080193	89.887634	39.2958585	16.903722	93.5674435	-55.4818685	26.0107	99.1356665
-25.923157	-0.557247	99.595497	-8.144381	21.462986	96.503044	37.804344	-9.425662	97.607941	40.72258	42.948544	90.122696	39.263462	16.761441	93.8653185	-55.552224	26.164531	99.1407695
-26.80035	-0.184131	99.758499	-8.291986	21.450108	96.620285	37.568924	-9.562037	97.887032	40.638573	42.757683	90.240234	39.1037485	16.597823	94.063633	-55.6877205	26.302393	99.176937
-27.616543	0.175174	99.885269	-8.557404	21.390451	96.703552	37.220352	-9.709779	98.077072	40.465714	42.625683	90.319115	38.843033	16.457952	94.1980935	-55.957841	26.32295	99.2090105
-28.422188	0.628885	99.94278	-8.911995	21.347311	96.769325	36.816933	-9.798581	98.211403	40.186974	42.512192	90.355835	38.5019535	16.3568055	94.283619	-56.3259435	26.3378165	99.255031
-29.259365	1.188445	100.028458	-9.326585	21.292036	96.832436	36.360851	-9.914021	98.328888	39.830921	42.385487	90.358528	38.095886	16.235733	94.343708	-56.749056	26.348339	99.321164
-30.37504	2.222601	100.015488	-9.988625	21.227497	96.926018	35.632187	-10.066825	98.52066	39.304623	42.189976	90.398743	37.468405	16.0615755	94.4597015	-57.445655	26.3934185	99.3923345
-31.057348	3.049847	99.980392	-10.433808	21.127256	96.968636	35.138615	-10.180387	98.593674	38.976269	42.073265	90.506989	37.057442	15.946439	94.5503315	-57.925058	26.308073	99.3869405
-31.736862	3.99455	99.881012	-10.822758	21.088432	97.039841	34.656422	-10.27443	98.677086	38.659107	41.9669	90.673164	36.6577645	15.846235	94.675125	-58.3032805	26.330629	99.404557
-32.294308	5.005198	99.855202	-11.162614	21.068092	97.123215	34.207787	-10.336867	98.782692	38.400223	41.887398	90.780228	36.304005	15.7752655	94.78146	-58.629233	26.3609185	99.46497
-32.856926	6.142291	99.787483	-11.457828	21.085531	97.253586	33.821297	-10.388097	98.800888	38.150848	41.852367	90.91922	35.9860725	15.732135	94.860054	-58.9017285	26.438927	99.647118
-33.264893	7.416756	99.832382	-11.706967	21.117008	97.420296	33.463566	-10.421183	98.831764	37.998852	41.80183	91.020531	35.731209	15.6903235	94.9261475	-59.145143	26.5436925	99.9144445
-33.724483	8.789822	99.813713	-11.93978	21.144094	97.582916	33.1637	-10.479986	98.84436	37.826042	41.774479	91.225685	35.494871	15.6472465	95.0350225	-59.374431	26.6409415	100.1308095
-34.304718	10.9554	99.52211	-12.23076	21.214437	97.732239	32.729454	-10.519498	98.798927	37.664314	41.78511	91.589989	35.196884	15.632806	95.194458	-59.658404	26.796068	100.27002
-34.56926	12.551947	99.259254	-12.373398	21.228132	97.73098	32.525124	-10.518136	98.640099	37.59967	41.859455	91.880203	35.062397	15.6706595	95.260151	-59.809193	26.7856045	100.201809
-34.79921	14.159751	98.872528	-12.449588	21.252016	97.669693	32.372482	-10.452327	98.299713	37.604023	42.021393	92.190605	34.9882525	15.784533	95.245159	-59.8874285	26.719499	100.094227
-34.970684	15.877808	98.44606	-12.486885	21.334591	97.591072	32.326904	-10.319717	97.762993	37.584408	42.274551	92.645767	34.955656	15.977417	95.20438	-59.929426	26.691765	99.977764
-35.090916	17.65834	98.128242	-12.508212	21.476492	97.548714	32.315758	-10.057589	97.13504	37.563316	42.617245	93.198868	34.939537	16.279828	95.166954	-59.955961	26.673156	99.930474
-35.163326	19.517717	97.910698	-12.506077	21.751007	97.564461	32.327229	-9.662751	96.391609	37.541489	43.132385	93.985733	34.934359	16.734817	95.188671	-59.946513	26.767197	99.940251
-35.20694	21.464912	97.991028	-12.540136	22.19989	97.702484	32.359535	-9.101602	95.57077	37.515701	43.756962	94.840256	34.937618	17.32768	95.205513	-60.01789	27.0721	100.199455
-35.258541	24.471817	98.688103	-12.631647	23.098608	98.243591	32.219906	-8.027068	94.353966	37.449493	44.834621	96.116531	34.8346995	18.4037765	95.2352485	-60.0979935	27.7934395	101.2519335
-35.283829	26.477798	99.538414	-12.726461	23.849808	98.832123	32.012669	-7.261477	93.838852	37.369804	45.54324	96.786331	34.6912365	19.1408815	95.3125915	-60.1441585	28.5587345	102.3516545
-35.183125	28.4771	100.597633	-12.884656	24.621304	99.497955	31.741962	-6.581147	93.541115	37.26265	46.187408	97.328583	34.502306	19.8031305	95.434849	-60.271618	29.4394775	103.561061
-35.12685	30.362091	101.602745	-13.088001	25.293106	100.186111	31.41584	-5.995336	93.460617	37.106441	46.723488	97.75737	34.2611405	20.364076	95.6089935	-60.4371425	30.222136	104.7632285
-35.001095	32.148247	102.532455	-13.301322	25.794458	100.822746	31.086653	-5.57932	93.527328	36.922913	47.088871	98.132126	34.004783	20.7547755	95.829727	-60.607427	30.8341405	105.815765
-34.799049	33.841663	103.346573	-13.506176	26.087437	101.372078	30.784264	-5.383874	93.709396	36.781937	47.298874	98.515709	33.7831005	20.9575	96.1125525	-60.7954525	31.217374	106.6316035
-34.575165	35.371284	103.832542	-13.730078	26.184807	101.74633	30.532827	-5.393692	94.025139	36.6745	47.303577	98.931107	33.6036635	20.9549425	96.478123	-61.0638195	31.4146715	107.014537
-34.205444	37.505566	104.12133	-14.005873	26.003885	102.065659	30.296856	-5.720107	94.657524	36.576187	47.061623	99.440384	33.4365215	20.670758	97.048954	-61.4482675	31.337012	107.082364
-33.750759	38.808319	104.127357	-14.169428	25.772657	102.134827	30.219194	-6.082527	95.190483	36.517147	46.782738	99.651566	33.3681705	20.3501055	97.4210245	-61.7070265	31.1952085	106.8486295
-33.310661	40.069939	103.90892	-14.355007	25.466696	102.094627	30.140377	-6.489763	95.742477	36.445251	46.459629	99.749252	33.292814	19.984933	97.7458645	-62.002828	30.948459	106.4433895
-32.926144	41.238613	103.590309	-14.506477	25.088522	102.008583	30.072746	-6.937608	96.323578	36.355511	46.078781	99.774353	33.2141285	19.5705865	98.0489655	-62.2270825	30.6064575	105.9682005
-32.364986	42.33147	103.325905	-14.713099	24.677874	101.955238	30.002741	-7.392154	96.849449	36.235287	45.708977	99.723145	33.119014	19.1584115	98.286297	-62.545212	30.1973365	105.624179
-31.853565	43.395363	103.132614	-14.887478	24.276171	101.971184	29.904566	-7.803191	97.231422	36.086563	45.337856	99.671593	32.9955645	18.7673325	98.4515075	-62.7705205	29.7850095	105.4908605
-31.288465	44.416664	103.153839	-15.063636	23.85722	102.079811	29.770384	-8.14535	97.598526	35.933285	44.99807	99.654243	32.8518345	18.42636	98.6263845	-62.9791065	29.28808	105.5332375
-30.326084	45.961521	103.376938	-15.353351	23.339645	102.35894	29.555338	-8.541448	97.940422	35.70649	44.636299	99.863014	32.630914	18.0474255	98.901718	-63.337616	28.6318645	105.816162
-29.729614	47.012642	103.8731	-15.597437	23.138468	102.617661	29.33057	-8.612021	98.000618	35.541309	44.537441	100.286484	32.4359395	17.96271	99.143551	-63.6308135	28.314226	106.091771
-28.935242	48.036625	104.447571	-15.896349	23.140396	102.904495	29.059187	-8.483598	97.954689	35.372307	44.643929	101.096382	32.215747	18.0801655	99.5255355	-64.008445	28.2006265	106.2834545
-28.246733	49.160618	105.284622	-16.223305	23.324547	103.289925	28.841221	-8.128298	97.931351	35.199993	44.958504	102.236137	32.020607	18.415103	100.083744	-64.467217	28.233991	106.496106
-27.534029	50.235756	106.352386	-16.533447	23.675295	103.805992	28.760429	-7.610244	98.041199	35.01754	45.422089	103.575958	31.8889845	18.9059225	100.8085785	-64.9558785	28.4446675	106.8034055
-26.744944	51.221432	107.535019	-16.79698	24.109625	104.389153	28.885498	-7.011807	98.297974	34.884472	46.059345	105.13903	31.884985	19.523769	101.718502	-65.478945	28.695481	107.059804
-25.93478	52.200031	108.682716	-17.061611	24.642334	104.984917	29.194105	-6.380157	98.679955	34.826244	46.208881	106.926048	32.0101745	19.914362	102.8030015	-66.1333965	29.370306	107.1668325
-24.611942	53.513706	110.340271	-17.328049	25.50872	105.970787	29.652456	-5.395119	99.488327	34.73875	47.166824	109.330536	32.195603	20.8858525	104.4094315	-66.851701	30.1315875	107.5321425
-23.708736	54.251068	111.248444	-17.485327	26.065874	106.656944	29.970884	-4.823809	100.221695	34.724773	48.297176	110.563004	32.3478285	21.7366835	105.3923495	-67.3184825	30.3950645	107.9215385
-22.868916	54.918282	112.008347	-17.552677	26.552927	107.351669	30.30584	-4.407943	101.067673	34.74752	48.74292	111.580994	32.52668	22.1674885	106.3243335	-67.632034	30.9383655	108.3790045
-21.907856	55.478497	112.569061	-17.624231	26.938988	108.042465	30.604563	-4.167719	102.037086	34.738777	49.114479	112.412598	32.67167	22.47338	107.224842	-67.920132	31.404596	108.860088
-20.896511	55.89328	113.075279	-17.647985	27.168005	108.778702	30.887726	-4.01351	103.021492	34.783283	49.307461	113.063499	32.8355045	22.6469755	108.0424955	-68.1314745	31.6890345	109.5149085
-20.06226	56.14397	113.622154	-17.632055	27.300867	109.575356	31.115555	-3.995293	104.057289	34.851318	49.411263	113.571419	32.9834365	22.707985	108.814354	-68.2475465	31.893749	110.336358
-19.134197	56.260975	114.113358	-17.623457	27.320465	110.329414	31.30117	-4.091698	105.12056	34.9585	49.400803	114.112389	33.129835	22.6545525	109.6164745	-68.376749	31.9863775	111.0423535
-17.698734	56.286926	114.809708	-17.661833	27.294847	111.232887	31.519878	-4.331264	106.518898	35.139122	49.330681	115.125534	33.3295	22.4997085	110.822216	-68.653166	32.0899855	111.643558
-16.903282	56.230854	115.253853	-17.695505	27.285618	111.660179	31.602144	-4.417221	107.259369	35.625069	49.144196	115.586891	33.6136065	22.3634875	111.42313	-69.0046165	32.2077485	111.897228
-16.046839	56.057304	115.659973	-17.773565	27.297922	111.987854	31.638479	-4.39235	107.755432	35.64146	49.157204	116.139946	33.6399695	22.382427	111.947689	-69.1870995	32.213417	112.028019
-15.241528	55.804356	115.950417	-17.869934	27.368227	112.241005	31.638557	-4.331018	108.076752	35.603298	49.188362	116.592682	33.6209275	22.428672	112.334717	-69.3607955	32.307782	112.147293
-14.417245	55.522198	116.274086	-17.980093	27.457375	112.474121	31.578068	-4.232779	108.273819	35.582344	49.212399	116.923927	33.580206	22.48981	112.598873	-69.540392	32.42494	112.349369
-13.522108	55.029385	116.483055	-18.034597	27.596542	112.689362	31.499523	-4.073952	108.410172	35.600986	49.26038	117.212173	33.5502545	22.593214	112.8111725	-69.6194485	32.59987	112.5675515
-12.792331	54.549927	116.777802	-18.100574	27.704441	112.861839	31.397259	-3.972257	108.540665	35.625809	49.295948	117.505737	33.511534	22.6618455	113.023201	-69.712682	32.7470365	112.700477
-11.653089	53.646107	116.928078	-18.154659	27.916809	113.052879	31.284384	-3.872911	108.706245	35.682487	49.383434	117.8041	33.4834355	22.7552615	113.2551725	-69.7927535	33.0783565	112.8505855
-10.897406	52.953762	116.878914	-18.178549	28.034422	113.109779	31.2157	-3.812578	108.810715	35.711716	49.425186	117.900146	33.463708	22.806304	113.3554305	-69.820806	33.26254	112.8641275
-10.055297	52.018101	116.767792	-18.176147	28.122925	113.154198	31.187237	-3.780527	108.899651	35.755222	49.456474	117.906822	33.4712295	22.8379735	113.4032365	-69.8235235	33.4078765	112.9051595
-9.387703	51.161926	116.565445	-18.166405	28.204636	113.17762	31.168396	-3.774348	109.022018	35.79805	49.496151	117.809883	33.483223	22.8609015	113.4159505	-69.816033	33.5483705	112.9392895
-8.598221	50.18314	116.248047	-18.140697	28.281778	113.193474	31.126026	-3.828191	109.260284	35.446133	49.638073	117.767021	33.2860795	22.904941	113.5136525	-69.5674735	33.658615	112.8732955
-7.817871	49.071007	115.794464	-18.115688	28.329754	113.188026	31.051456	-3.982965	109.615097	35.515022	49.583111	117.374756	33.283239	22.800073	113.4949265	-69.514615	33.859435	112.8811255
-7.077677	47.923191	115.220322	-18.114243	28.326797	113.159416	30.913368	-4.257712	109.998978	35.566311	49.475212	116.874588	33.2398395	22.60875	113.436783	-69.4683255	34.044844	112.882049
-5.953365	46.071674	114.281403	-18.16711	28.220612	113.106583	30.557581	-4.880884	110.710907	35.603653	49.183048	115.759315	33.080617	22.151082	113.235111	-69.414837	34.290142	112.978055
-5.237729	44.695377	113.543198	-18.281872	28.074057	113.000488	30.18704	-5.351985	111.262115	35.575165	48.880219	114.775505	32.8811025	21.764117	113.01881	-69.4448465	34.383997	112.982166
-4.607392	43.329258	112.788879	-18.438709	27.828772	112.7836	29.773935	-5.817132	111.692337	35.432407	48.502926	113.742973	32.603171	21.342897	112.717655	-69.480589	34.314647	112.849545
-3.919302	41.960667	112.028297	-18.580139	27.474112	112.473663	29.342285	-6.273516	111.995987	35.156311	48.095039	112.666306	32.249298	20.9107615	112.3311465	-69.409576	34.0374625	112.6161795
-3.212623	40.555473	111.138367	-18.7283	27.101818	112.094604	28.940832	-6.721664	112.17704	34.789921	47.595303	111.519829	31.8653765	20.4368195	111.8484345	-69.3219765	33.7668165	112.3407735
-2.522832	39.213684	110.302826	-18.770113	26.703793	111.684479	28.608328	-7.131819	112.283531	34.510471	47.108967	110.193489	31.5593995	19.988574	111.23851	-69.0996255	33.419012	112.130448
-1.830473	37.969162	109.511414	-18.905878	26.34831	111.302063	28.370285	-7.496077	112.335228	34.235619	46.621002	108.890259	31.302952	19.5624625	110.6127435	-69.114708	33.1341575	111.9913825
-0.685079	36.333256	108.548615	-19.014709	25.847006	110.688797	28.067192	-7.970065	112.079094	33.92786	45.975941	107.41835	30.997526	19.002938	109.748722	-69.026944	32.691074	111.628872
0.132611	35.346256	108.083321	-19.137409	25.578127	110.292282	27.815592	-8.210508	111.775673	33.782024	45.585575	106.723404	30.798808	18.6875335	109.2495385	-69.073626	32.4687205	111.3350255
0.928169	34.55986	107.834923	-19.263468	25.368271	109.981407	27.5893	-8.374435	111.381355	33.639553	45.334644	106.498993	30.6144265	18.4801045	108.940174	-69.1413625	32.2564375	111.02264
1.771925	33.954369	107.782532	-19.368357	25.240479	109.756721	27.454788	-8.426024	110.985817	33.59272	45.246693	106.597733	30.523754	18.4103345	108.791775	-69.260468	32.0706235	110.721667
2.726229	33.512398	107.974586	-19.395952	25.276751	109.651146	27.414742	-8.363095	110.611916	33.616684	45.320892	107.177856	30.515713	18.4788985	108.894886	-69.307617	32.0746035	110.407406
3.694145	33.225311	108.454041	-19.462542	25.37855	109.788933	27.513224	-8.179525	110.392014	33.716885	45.537819	108.262192	30.6150545	18.679147	109.327103	-69.5401385	32.077953	110.250763
4.665053	33.037079	109.315109	-19.418634	25.499758	110.032166	27.794128	-7.941458	110.348343	34.015118	45.927425	109.795166	30.904623	18.9929835	110.0717545	-69.741891	32.0065325	109.9925775
6.15408	32.946239	111.036285	-19.311077	25.670088	110.582649	28.467926	-7.534983	110.534821	34.519585	46.572399	112.847878	31.4937555	19.518708	111.6913495	-70.1159095	31.821468	109.4739485
7.164526	32.883034	112.342903	-19.201847	25.816383	111.053871	29.085402	-7.197271	110.837761	34.857029	46.999187	114.98613	31.9712155	19.900958	112.9119455	-70.3749095	31.731808	109.1957965
8.131883	32.831947	113.650009	-19.004478	25.995804	111.623192	29.781511	-6.759453	111.098602	35.13755	47.474506	116.994545	32.4595305	20.3575265	114.0465735	-70.4684865	31.6340815	109.1998105
9.058649	32.7682	114.831581	-18.721741	26.188597	112.233803	30.516581	-6.239323	111.543533	35.388786	47.968189	118.665787	32.9526835	20.864433	115.10466	-70.3961655	31.512761	109.362946
9.939765	32.633762	115.856468	-18.421303	26.402643	112.807968	31.365931	-5.836117	111.932076	35.636337	48.466473	120.104507	33.501134	21.315178	116.0182915	-70.34374	31.490108	109.5976445
10.808275	32.595253	116.664589	-18.118031	26.657408	113.33567	32.14185	-5.307977	112.388702	36.31422	48.859993	121.010117	34.228035	21.776008	116.6994095	-70.464097	31.538808	109.9719305
11.686378	32.351944	117.274544	-17.812603	26.981146	113.762817	32.87804	-4.905749	112.993408	36.493687	49.346676	121.733772	34.6858635	22.2204635	117.36359	-70.3110695	31.7418285	110.162044
12.850033	31.894524	117.853439	-17.4072	27.34057	114.30088	33.758842	-4.293039	113.798355	36.751923	49.970745	122.353104	35.2553825	22.838853	118.0757295	-70.0697825	31.842287	110.5260305
13.487728	31.563055	118.103172	-17.137154	27.485966	114.589432	34.233932	-4.057704	114.424217	36.885609	50.272335	122.480774	35.5597705	23.1073155	118.4524955	-69.8340785	31.8646165	110.7263685
14.090008	31.104183	118.402573	-16.892853	27.501286	114.825119	34.630516	-3.979781	115.090813	37.036476	50.470894	122.576538	35.833496	23.2455565	118.8336755	-69.619202	31.7570155	110.8165625
14.577057	30.569685	118.690536	-16.72113	27.437559	114.937294	34.985634	-3.917631	115.665565	37.124672	50.557667	122.788193	36.055153	23.320018	119.226879	-69.497413	31.5551	110.647709
15.014763	29.868233	118.924805	-16.640749	27.2764	114.85733	35.305355	-3.920107	116.090263	37.141541	50.562412	123.112282	36.223448	23.3211525	119.6012725	-69.504946	31.2316475	110.1133875
15.383524	29.126999	119.016197	-16.503941	27.079695	114.684036	35.603081	-3.994252	116.318489	37.120911	50.514328	123.395584	36.361996	23.260038	119.8570365	-69.369878	30.899352	109.5110355
15.628341	28.370779	118.961296	-16.421101	26.913204	114.507881	35.793488	-4.055014	116.368782	37.148647	50.445515	123.459183	36.4710675	23.1952505	119.9139825	-69.3132695	30.6311575	109.1017795
15.924183	27.294376	118.576469	-16.259912	26.830397	114.161873	35.967003	-4.054718	116.276756	36.690948	50.531219	123.304276	36.3289755	23.2382505	119.790516	-68.8487995	30.4225435	108.53323
16.054506	26.44788	118.215027	-16.118378	26.860882	113.796234	36.08823	-3.980768	116.213287	36.742687	50.556038	122.948906	36.4154585	23.287635	119.5810965	-68.6522145	30.434129	108.0113715
16.079006	25.632561	117.72953	-15.950661	26.881855	113.340744	36.232773	-3.919195	116.133156	37.238228	50.383408	122.282852	36.7355005	23.2321065	119.208004	-68.6368225	30.5316035	107.473484
16.08408	24.650961	117.156723	-15.741992	26.823145	112.805496	36.408459	-3.926549	116.072739	37.315208	50.319462	121.665085	36.8618335	23.1964565	118.868912	-68.3458175	30.4498335	106.74208
15.991637	23.666128	116.527466	-15.480482	26.708921	112.187508	36.597946	-4.006242	116.047791	37.411854	50.202286	120.943939	37.0049	23.098022	118.495865	-67.965864	30.31982	105.879151
15.856367	22.714905	115.934113	-15.192863	26.573002	111.65023	36.812569	-4.126292	116.012535	37.637936	50.135986	120.142639	37.2252525	23.004847	118.077587	-67.6109785	30.141157	105.222873
15.608227	21.600069	115.345779	-14.899688	26.402515	111.184799	37.016129	-4.267193	115.984108	37.386208	50.150917	119.472794	37.2011685	22.941862	117.728451	-67.0005445	29.863168	104.641147
15.00231	20.000111	114.625465	-14.529821	26.061197	110.707237	37.284111	-4.508642	115.933624	37.651531	49.87812	118.235756	37.467821	22.684739	117.08469	-66.527463	29.437655	104.329784
14.51398	18.891842	114.160156	-14.29358	25.793362	110.506332	37.411926	-4.724565	115.866112	37.810783	49.65596	117.494049	37.6113545	22.4656975	116.6800805	-66.1985145	29.1210265	104.3325835
13.943261	17.77874	113.743484	-14.105823	25.510609	110.311867	37.510811	-4.958724	115.716171	37.917473	49.450096	116.844833	37.714142	22.245686	116.280502	-65.925788	28.775532	104.343232
13.276689	16.673548	113.216232	-13.913817	25.254826	110.105751	37.606537	-5.134579	115.436325	37.939896	49.262619	116.180786	37.7732165	22.06402	115.8085555	-65.6008505	28.445632	104.4029465
12.54388	15.623772	112.686493	-13.705596	25.068415	109.879013	37.721809	-5.260629	114.968636	37.957851	49.093273	115.452087	37.83983	21.916322	115.2103615	-65.251022	28.220508	104.5476645
11.815145	14.623892	112.073883	-13.504868	24.961321	109.612061	37.812675	-5.358748	114.484917	37.964775	48.968906	114.679718	37.888725	21.805079	114.5823175	-64.898461	28.117563	104.6418045
10.970343	13.595004	111.459709	-13.297389	24.87841	109.310791	37.836952	-5.345269	114.042282	37.965813	48.910503	113.982773	37.9013825	21.782617	114.0125275	-64.4961605	27.974203	104.6090545
9.627467	12.225136	110.624657	-13.017124	24.863995	108.867035	37.919136	-5.383769	113.23024	38.010952	48.886143	113.113808	37.965044	21.751187	113.172024	-63.999292	27.976803	104.562046
8.704185	11.319885	110.053993	-12.841076	24.918287	108.581055	38.00613	-5.441685	112.607071	38.032288	48.895149	112.596878	38.019209	21.726732	112.6019745	-63.701361	28.109842	104.5601355
7.728612	10.408573	109.558617	-12.683818	24.991262	108.331047	37.989002	-5.31579	112.127747	38.045597	48.901821	112.13118	38.0172995	21.7930155	112.1294635	-63.3849355	28.1895085	104.5326305
6.694645	9.573926	109.089531	-12.524099	25.043701	108.116982	38.088814	-5.432423	111.557152	38.074875	48.927273	111.638466	38.0818445	21.747425	111.597809	-63.1300425	28.339977	104.636155
5.645448	8.702109	108.670197	-12.344419	25.129021	107.914223	38.077915	-5.387317	111.137787	38.083694	48.920876	111.018387	38.0808045	21.7667795	111.078087	-62.7696425	28.4912625	104.750359
4.593107	7.850273	108.366028	-12.169121	25.227684	107.707336	38.137089	-5.322709	110.688911	38.080471	48.975368	110.302711	38.10878	21.8263295	110.495811	-62.447022	28.6290385	104.918861
3.524042	7.057729	108.195427	-11.950813	25.333885	107.487122	38.243122	-5.264573	110.502922	38.067528	49.021645	109.415398	38.155325	21.878536	109.95916	-62.056951	28.789234	105.015084
1.866077	5.85914	108.255753	-11.668083	25.438225	107.071808	38.470604	-5.32616	110.58754	37.947166	48.936493	107.976509	38.208885	21.8051665	109.2820245	-61.545051	29.0712835	104.8615915
0.737645	5.154518	108.387772	-11.536258	25.399881	106.750015	38.545258	-5.336523	110.923431	37.89978	48.789921	107.028786	38.222519	21.726699	108.9761085	-61.295035	29.073063	104.5239215
-0.393994	4.385278	108.441902	-11.455077	25.243145	106.336037	38.573502	-5.448647	111.233925	37.833405	48.53463	106.233978	38.2034535	21.5429915	108.7339515	-61.1136075	28.9432985	103.9381225
-1.583962	3.687916	108.281776	-11.460286	24.965843	105.857445	38.524036	-5.627625	111.399857	37.780876	48.275261	105.653313	38.152456	21.323818	108.526585	-61.073028	28.607868	103.188305
-2.781916	3.056124	107.912621	-11.476257	24.65559	105.290436	38.399895	-5.859156	111.37204	37.701672	48.005119	105.137123	38.0507835	21.0729815	108.2545815	-61.0032975	28.2381985	102.3262905
-3.939172	2.47317	107.329903	-11.516358	24.37483	104.650536	38.26067	-6.054981	111.09742	37.549458	47.775536	104.703484	37.905064	20.8602775	107.900452	-60.93778	27.8893825	101.40062
-5.183427	1.988658	106.564987	-11.552152	24.080395	103.990555	38.106216	-6.227426	110.624405	37.503929	47.595833	104.251846	37.8050725	20.6842035	107.4381255	-60.9093765	27.4765865	100.5429845
-7.083768	1.428039	105.31089	-11.533237	23.679506	103.059258	37.849552	-6.562206	109.578072	37.445114	47.286716	103.694901	37.647333	20.362255	106.6364865	-60.713807	26.996757	99.4820295
-8.349317	1.136712	104.479836	-11.505757	23.460085	102.509758	37.660309	-6.758707	108.717308	37.46336	47.051502	103.238808	37.5618345	20.1463975	105.978058	-60.5733485	26.7737725	99.041458
-9.680436	0.943875	103.874191	-11.415998	23.322634	102.090279	37.550644	-7.029389	107.853249	37.559544	46.744408	102.511383	37.555094	19.8575095	105.182316	-60.38709	26.7877585	98.998242
-11.045536	0.912083	103.654274	-11.268362	23.218863	101.845886	37.419556	-7.315124	107.151604	37.697971	46.300968	101.442627	37.5587635	19.492922	104.2971155	-60.0954875	26.944804	99.3946565
-12.380084	0.921938	103.779793	-11.110521	23.079582	101.801086	37.29866	-7.702268	106.52195	37.941956	45.664154	100.152084	37.620308	18.980943	103.337017	-59.84135	27.178221	100.265155
-13.833139	1.025446	104.086517	-10.959482	22.814651	101.875008	37.071671	-8.220128	105.949692	38.257145	44.878731	98.833961	37.664408	18.3293015	102.3918265	-59.583372	27.3000005	101.3581895
-15.175852	1.176402	104.381516	-10.816021	22.428383	101.997284	36.761917	-8.795135	105.389664	38.378494	44.029243	97.669807	37.5702055	17.617054	101.5297355	-59.2022475	27.239712	102.4648325
-17.218681	1.546903	104.896255	-10.75173	21.825972	102.269447	36.324802	-9.636518	104.63755	38.384899	42.91674	96.322937	37.3548505	16.640111	100.4802435	-58.8583105	27.011833	104.0586505
-18.585609	1.942737	105.147552	-10.786965	21.423992	102.429916	36.084095	-10.089048	104.217422	38.277813	42.418312	95.723846	37.180954	16.164632	99.970634	-58.754884	26.683352	104.889198
-19.859053	2.389482	105.23838	-10.877571	21.039707	102.496696	35.865307	-10.43451	103.761971	38.087578	42.04586	95.315483	36.9764425	15.805675	99.538727	-58.7315845	26.273739	105.454665
-21.072643	2.880397	105.111183	-11.003284	20.691439	102.486038	35.703392	-10.698108	103.30188	37.878372	41.827274	95.040726	36.790882	15.564583	99.171303	-58.79745	25.818295	105.800773
-22.268078	3.544535	104.922256	-11.138411	20.400593	102.411079	35.578911	-10.883267	102.813873	37.631584	41.722073	94.866295	36.6052475	15.419403	98.840084	-58.8820695	25.381783	105.982074
-23.451035	4.296875	104.519829	-11.290937	20.113749	102.21093	35.469162	-11.018792	102.308083	37.402	41.654861	94.763268	36.435581	15.3180345	98.5356755	-59.017455	24.9094635	105.8861845
-24.504734	5.059101	103.870369	-11.430139	19.831558	101.880646	35.385201	-11.107566	101.74472	37.288624	41.632572	94.636871	36.3369125	15.262503	98.1907955	-59.1971905	24.400613	105.5704965
-26.031563	6.383946	102.64782	-11.579607	19.410564	101.131653	35.268208	-11.268681	100.627861	37.108959	41.663525	94.651131	36.1885835	15.197422	97.639496	-59.3477975	23.623706	104.62381
-26.982727	7.311117	101.6492	-11.63021	19.216274	100.517586	35.197186	-11.294297	99.806252	37.054783	41.714569	94.642799	36.1259845	15.210136	97.2245255	-59.3864045	23.222412	103.8106465
-27.824551	8.40827	100.724152	-11.618793	19.139879	99.885368	35.148933	-11.21979	98.970886	37.019878	41.836159	94.628929	36.0844055	15.3081845	96.7999075	-59.3219915	22.9715735	102.9708285
-28.728003	9.537026	99.785873	-11.620241	19.154154	99.244629	35.164799	-11.04052	98.159203	37.0019	42.0849	94.780327	36.0833495	15.52219	96.469765	-59.3238315	22.786118	102.019493
-29.522545	10.70817	98.897148	-11.584434	19.288454	98.719994	35.178574	-10.748013	97.392204	36.989216	42.424412	95.087425	36.083895	15.8381995	96.2398145	-59.252763	22.7387085	101.2001735
-30.25445	11.952882	98.285065	-11.578588	19.535988	98.320175	35.18499	-10.442433	96.748871	37.006233	42.800831	95.448654	36.0956115	16.179199	96.0987625	-59.2527875	22.892777	100.5415875
-31.080353	13.213296	97.842148	-11.608094	19.858494	98.045441	35.143715	-10.077516	96.22477	37.037857	43.194523	95.820625	36.090786	16.5585035	96.0226975	-59.306974	23.1584845	100.0681845
-32.246727	15.067768	97.445663	-11.700517	20.37521	97.83638	34.998302	-9.584575	95.608261	36.998833	43.727158	96.300133	35.9985675	17.0712915	95.954197	-59.3996015	23.6791285	99.718563
-32.99519	16.266335	97.474335	-11.825451	20.680298	97.835831	34.738495	-9.266906	95.296982	36.946522	43.989204	96.509987	35.8425085	17.361149	95.9034845	-59.4934105	23.999447	99.7681775
-33.791454	17.397312	97.757072	-11.946448	20.930861	97.981804	34.549992	-9.09147	94.88385	36.866863	44.15379	96.625832	35.7084275	17.53116	95.754841	-59.6013235	24.330562	100.208767
-34.595547	18.384562	98.313011	-12.123169	21.112366	98.289581	34.142605	-8.899289	94.634399	36.731915	44.269897	96.716095	35.43726	17.685304	95.675247	-59.683598	24.539428	100.903915
-35.356361	19.349928	99.077774	-12.324972	21.228153	98.785683	33.833721	-8.865491	94.393723	36.559845	44.319801	96.783134	35.196783	17.727155	95.5884285	-59.846727	24.729151	101.9829375
-36.053379	20.201544	100.027214	-12.545422	21.328684	99.396889	33.440613	-8.843225	94.377068	36.344318	44.303806	96.806801	34.8924655	17.7302905	95.5919345	-59.9833095	24.9270775	103.2018435
-36.675884	21.003633	101.170006	-12.752098	21.347368	100.073601	33.042301	-8.919827	94.518097	36.128071	44.187252	96.60112	34.585186	17.6337125	95.5596085	-60.089382	25.0610235	104.5875935
-37.588078	22.036728	102.722588	-13.051994	21.190702	100.996826	32.427509	-9.383195	95.017075	35.784981	43.60656	96.00544	34.106245	17.1116825	95.5112575	-60.210233	25.2697215	106.4823945
-38.133251	22.646688	103.576698	-13.218704	20.884855	101.540253	32.047783	-9.948505	95.586014	35.650223	42.987301	95.580475	33.849003	16.519398	95.5832445	-60.286411	25.250312	107.4972615
-38.626465	23.217123	104.147385	-13.386528	20.485968	101.959465	31.725374	-10.637678	96.264809	35.516289	42.259304	95.133087	33.6208315	15.810813	95.698948	-60.3938875	25.161123	108.219982
-38.92189	23.75638	104.52298	-13.548015	19.980587	102.245262	31.445568	-11.356394	96.982674	35.337502	41.48558	94.704971	33.391535	15.064593	95.8438225	-60.487565	24.896581	108.6467015
-39.268906	24.310444	104.616943	-13.712322	19.429537	102.384613	31.246552	-12.047973	97.640541	35.207539	40.744843	94.357872	33.2270455	14.348435	95.9992065	-60.6516895	24.510639	108.7700195
-39.541702	24.808586	104.42395	-13.879437	18.840214	102.378761	31.131531	-12.661494	98.197777	35.088825	40.116077	94.179916	33.110178	13.7272915	96.1888465	-60.869052	23.9531365	108.5686755
-39.790218	25.362959	104.052559	-14.074982	18.276386	102.307442	31.047747	-13.118079	98.638596	34.955425	39.632477	94.180771	33.001586	13.257199	96.4096835	-61.15155	23.295573	108.2052005
-39.945827	26.344925	103.627518	-14.363651	17.631645	102.265724	31.007381	-13.449459	99.163216	34.738525	39.345387	94.441238	32.872953	12.947964	96.802227	-61.600255	22.315326	107.729221
-39.97802	27.117815	103.536102	-14.559731	17.466049	102.369438	31.038374	-13.377369	99.487671	34.533974	39.455143	94.611092	32.786174	13.038887	97.0493815	-61.905636	21.893211	107.6894945
-39.921017	28.074562	103.634689	-14.71258	17.462158	102.600433	31.104601	-13.193658	99.781548	34.277603	39.652328	94.668518	32.691102	13.229335	97.225033	-62.116262	21.694981	107.975833
-39.850296	29.130781	103.8834	-14.877335	17.517498	102.885818	31.129169	-12.941228	99.971748	34.044289	39.910786	94.762077	32.586729	13.484779	97.3669125	-62.341399	21.550217	108.4047235
-39.651974	30.26902	104.155197	-15.038234	17.570356	103.168396	31.135649	-12.704821	100.068008	33.80542	40.221889	94.986107	32.4705345	13.758534	97.5270575	-62.5470025	21.382178	108.8097345
-39.38575	31.462372	104.252434	-15.204384	17.659395	103.352295	31.079365	-12.458818	100.124931	33.592316	40.532036	95.279083	32.3358405	14.036609	97.702007	-62.7446085	21.282181	109.002583
-39.123089	32.73587	104.188667	-15.424405	17.753218	103.4207	31.001741	-12.214589	100.101067	33.401405	40.862629	95.618607	32.201573	14.32402	97.859837	-63.050383	21.182416	108.981563
-38.532646	34.790264	104.027367	-15.79705	18.011841	103.386345	30.753687	-11.715276	99.943069	33.022751	41.433403	96.257729	31.888219	14.8590635	98.100399	-63.482319	21.1646185	108.672291
-38.130478	36.247646	103.949905	-16.067322	18.270683	103.348686	30.6028	-11.279813	99.844147	32.727425	41.904705	96.906448	31.6651125	15.312446	98.3752975	-63.7997565	21.22892	108.3220745
-37.692444	37.782532	103.973839	-16.377163	18.63377	103.364838	30.486076	-10.790782	99.778114	32.435009	42.478378	97.797325	31.4605425	15.843798	98.7877195	-64.2148685	21.423742	107.9419565
-37.098209	39.358097	104.134071	-16.694456	19.019068	103.448639	30.391363	-10.208009	99.720001	32.189812	43.075336	98.863045	31.2905875	16.4336635	99.291523	-64.6794995	21.6044725	107.605755
-36.476532	41.000813	104.456924	-16.983963	19.456369	103.61937	30.28923	-9.603217	99.671158	32.044537	43.718395	99.991226	31.1668835	17.057589	99.831192	-65.1348095	21.855149	107.407548
-35.837524	42.7001	105.02726	-17.21961	19.971891	103.843773	30.204079	-9.0104	99.570351	31.938044	44.347607	101.094315	31.0710615	17.6686035	100.332333	-65.5102815	22.2751785	107.355213
-35.048866	44.350685	105.672096	-17.349756	20.515207	104.089249	30.176718	-8.411188	99.368843	31.885693	44.981106	102.072647	31.0312055	18.284959	100.720745	-65.7307175	22.745455	107.457753
-33.849293	46.826962	106.595482	-17.428383	21.293602	104.396912	30.172842	-7.483529	98.99752	31.906435	45.872036	103.162277	31.0396385	19.1942535	101.0798985	-65.8964045	23.3929505	107.7139255
-32.953762	48.408993	107.183281	-17.411209	21.866415	104.520844	30.228237	-6.893123	98.722198	31.941721	46.451218	103.813492	31.084979	19.7790475	101.267845	-65.907397	23.9537825	107.773843
-32.015358	49.99678	107.715988	-17.398386	22.404102	104.608002	30.333271	-6.337205	98.511185	32.017895	46.995434	104.554298	31.175583	20.3291145	101.5327415	-65.972355	24.4790895	107.6832625
-31.148127	51.452721	108.292747	-17.369478	22.88608	104.734375	30.473577	-5.833138	98.354507	32.113171	47.495827	105.40345	31.293374	20.8313445	101.8789785	-66.03233	24.9408155	107.5897715
-30.190298	52.809006	108.99955	-17.334513	23.339329	104.891899	30.567287	-5.29034	98.31076	32.242325	47.964294	106.322601	31.404806	21.336977	102.3166805	-66.073832	25.341681	107.4671175
-29.174175	54.073418	109.780212	-17.262463	23.828007	105.151955	30.723772	-4.781402	98.313141	32.390636	48.401749	107.295738	31.557204	21.8101735	102.8044395	-66.08213	25.8458405	107.4994705
-28.134542	55.272198	110.610352	-17.192081	24.314486	105.495834	30.897331	-4.298417	98.470207	33.000301	48.665043	108.212105	31.948816	22.183313	103.341156	-66.332978	26.445659	107.650512
-26.614862	56.814774	112.109909	-17.209061	25.074348	106.180557	31.175541	-3.580885	98.982224	33.358845	49.250923	110.340462	32.267193	22.835019	104.661343	-66.685315	27.313677	107.699771
-25.623465	57.674694	113.16568	-17.287041	25.577801	106.784462	31.360889	-3.101191	99.481079	33.569317	49.606754	111.895584	32.465103	23.2527815	105.6883315	-67.039185	27.9028205	107.8805925
-24.795895	58.516026	114.29554	-17.400257	26.070986	107.483932	31.560913	-2.708838	100.171173	33.727009	49.983181	113.477051	32.643961	23.6371715	106.824112	-67.444475	28.5048005	108.143752
-23.864225	59.090298	115.322479	-17.540354	26.50511	108.244614	31.72253	-2.342849	101.047089	33.876411	50.308704	114.922073	32.7994705	23.9829275	107.984581	-67.8801785	29.0272925	108.504647
-22.330227	59.392159	115.969215	-17.670462	26.885515	109.038353	31.909529	-2.062872	102.012161	33.534088	50.749176	116.384842	32.7218085	24.343152	109.1985015	-68.0627325	29.427878	108.8782045
-21.527725	59.626282	116.721977	-17.798611	27.145199	109.790123	32.073692	-1.854222	103.019501	33.566101	50.993282	117.45607	32.8198965	24.56953	110.2377855	-68.4171185	29.720868	109.3424605
-20.581514	59.810875	117.281403	-17.886044	27.286995	110.47261	32.243408	-1.692022	104.02948	33.625889	51.152885	118.316055	32.9346485	24.7304315	111.1727675	-68.7067365	29.8435585	109.7724525
-19.209467	59.733398	117.884048	-17.963495	27.427948	111.474625	32.425407	-1.578385	105.592331	33.607025	51.400505	119.201187	33.016216	24.91106	112.396759	-68.943206	29.944836	110.552491
-18.320086	59.54517	118.107208	-18.00354	27.430721	112.070419	32.624561	-1.712336	106.558571	33.647495	51.487614	119.593216	33.136028	24.887639	113.0758935	-69.143108	29.973803	111.0649445
-17.356691	59.240036	118.234512	-18.027029	27.399588	112.628517	32.760887	-1.838907	107.54863	33.698212	51.550873	119.855904	33.2295495	24.855983	113.702267	-69.2836075	29.943193	111.554767
-16.55658	58.751446	118.167603	-18.047365	27.313122	113.118454	32.853527	-2.027912	108.517479	33.802319	51.528595	119.950165	33.327923	24.7503415	114.233822	-69.422653	29.8759025	112.003086
-15.752253	58.185078	118.058968	-18.100655	27.170193	113.544418	32.922897	-2.257117	109.431244	33.822193	51.510239	120.017265	33.372545	24.626561	114.7242545	-69.573855	29.713825	112.3645815
-14.908154	57.53513	117.878281	-18.175404	27.044111	113.915947	32.959923	-2.47997	110.308624	33.813004	51.430935	119.944359	33.3864635	24.4754825	115.1264915	-69.7372715	29.6127395	112.7054025
-13.99157	56.822853	117.686928	-18.258133	26.85755	114.19722	32.945995	-2.740913	111.070488	33.811356	51.358593	119.914566	33.3786755	24.30884	115.492527	-69.8949415	29.40626	112.901913
-12.988454	55.44014	117.47625	-18.45076	26.51948	114.422462	32.853878	-3.144579	111.944794	33.747482	51.195168	119.969536	33.30068	24.0252945	115.957165	-70.2022	29.0136655	112.887759
-12.321875	54.483074	117.379913	-18.641209	26.297968	114.430359	32.720367	-3.348374	112.252548	33.641315	51.068722	119.989845	33.180841	23.860174	116.1211965	-70.463259	28.735762	112.7395215
-12.109707	53.648335	117.444839	-18.832714	26.069778	114.334808	32.535179	-3.538101	112.32473	33.432095	50.97567	119.924461	32.983637	23.7187845	116.1245955	-70.649065	28.4207715	112.5450205
-10.877043	52.475471	116.931305	-19.014904	25.899723	114.166786	32.271103	-3.697083	112.187279	33.253975	50.880886	119.568596	32.762539	23.5919015	115.8779375	-70.792347	28.2075445	112.4556345
-10.761801	51.415367	116.705513	-19.128366	25.789209	113.909653	31.964865	-3.790274	111.902664	33.01218	50.805126	118.954422	32.4885225	23.507426	115.428543	-70.7452545	28.070992	112.390763
-10.196758	50.315319	116.147339	-19.308691	25.672955	113.592911	31.602991	-3.938792	111.492249	32.750576	50.647621	118.22435	32.1767835	23.3544145	114.8582995	-70.7941655	27.9914955	112.3275225
-9.57648	49.150101	115.47625	-19.59119	25.504875	113.226105	31.171284	-4.200412	111.059319	32.466999	50.41988	117.377785	31.8191415	23.109734	114.218552	-71.0015215	27.900016	112.233658
-8.571443	47.120178	114.225677	-19.928131	25.121065	112.533661	30.376492	-4.754944	110.317757	31.96097	49.889011	115.849136	31.168731	22.5670335	113.0834465	-71.024993	27.6750965	111.9838755
-7.984871	45.780899	113.28167	-20.170399	24.848907	111.964378	29.847488	-5.256471	109.66909	31.604778	49.442356	114.603516	30.726133	22.0929425	112.136303	-71.066931	27.6048715	111.792453
-7.347553	44.415264	112.197151	-20.369167	24.559238	111.295082	29.288799	-5.7185	108.997635	31.243151	48.963524	113.212921	30.265975	21.622512	111.105278	-71.004309	27.495964	111.484886
-6.730579	42.977604	110.953102	-20.718109	24.281458	110.556343	28.705645	-6.177617	108.218971	30.811855	48.547058	111.651398	29.75875	21.1847205	109.9351845	-71.194968	27.3781955	111.1775015
-6.122949	41.589478	109.583572	-20.961447	24.027166	109.680046	28.094795	-6.653669	107.337936	30.375078	48.061123	109.821304	29.2349365	20.703727	108.57962	-71.1578305	27.350605	110.780472
-5.479753	40.216843	108.086441	-21.358185	23.772539	108.773926	27.479263	-7.128204	106.433258	29.940584	47.513954	107.784821	28.7099235	20.192875	107.1090395	-71.4262935	27.352203	110.4388125
-4.764522	38.795635	106.504318	-21.682602	23.517101	107.755699	26.851955	-7.641457	105.487617	29.485079	46.948875	105.710266	28.168517	19.653709	105.5989415	-71.533721	27.380493	109.9124565
-3.686857	36.761578	104.228333	-22.043875	23.007347	106.035294	25.991302	-8.425177	103.956261	28.880707	46.020275	102.941391	27.4360045	18.797549	103.448826	-71.5237545	27.217145	108.621762
-2.820769	35.452934	102.912079	-22.364199	22.606401	104.86219	25.524632	-8.95138	102.842415	28.649511	45.436962	101.53894	27.0870715	18.242791	102.1906775	-71.8154695	26.970011	107.5337025
-1.918597	34.209221	101.826859	-22.505886	22.185179	103.647827	25.210136	-9.38029	101.652565	28.575155	44.95776	100.687386	26.8926455	17.788735	101.1699755	-71.9044175	26.581623	106.1256785
-0.940709	33.0662	101.047623	-22.607901	21.838066	102.475044	25.064798	-9.60821	100.547073	28.600603	44.671104	100.482285	26.8327005	17.531447	100.514679	-72.0485025	26.144685	104.435409
0.134165	32.04171	100.646805	-22.526363	21.627033	101.414215	25.194389	-9.612978	99.659851	28.695356	44.629463	100.990425	26.9448725	17.5082425	100.325138	-71.9975985	25.7458235	102.503292
1.268361	31.041727	100.649834	-22.552277	21.602688	100.534782	25.57291	-9.349189	99.27475	28.828943	44.859356	102.23703	27.2009265	17.7550835	100.75589	-72.3054805	25.4502925	100.313674
2.37987	30.203428	101.029633	-22.380079	21.767101	99.833946	26.141459	-8.793085	99.398743	28.973368	45.306519	104.004288	27.5574135	18.256717	101.7015155	-72.3175715	25.277485	97.9663765
4.124634	28.878366	102.088692	-21.906199	22.191893	99.392853	27.470818	-7.850037	100.291481	29.321926	46.21265	106.949654	28.396372	19.1813065	103.6205675	-72.20877	25.2024795	95.1651385
5.224656	27.973328	103.023705	-21.424931	22.576748	99.375877	28.476477	-7.101404	101.425697	29.580467	46.976059	109.038582	29.028472	19.9373275	105.2321395	-71.878334	25.2161685	93.5196145
6.284052	27.109449	103.988968	-20.886364	23.095999	99.491455	29.663002	-6.35308	102.903152	29.790709	47.79755	110.916901	29.7268555	20.722235	106.9100265	-71.4995835	25.469763	92.0728835
7.249279	26.063541	104.90284	-20.301504	23.663544	99.743515	30.840557	-5.554043	104.565834	29.953934	48.757698	112.585258	30.3972455	21.6018275	108.575546	-71.0002535	25.7252605	90.911484
8.135191	25.08485	105.821503	-19.749311	24.222702	100.080536	31.947031	-4.659668	106.138184	30.095036	49.716351	114.083435	31.0210335	22.5283415	110.1108095	-70.5196555	25.9170625	90.0502625
8.884227	23.930368	106.633698	-19.242708	24.826727	100.554184	32.999973	-3.789462	107.705666	30.618462	50.568207	114.890305	31.8092175	23.3893725	111.2979855	-70.2946335	26.2640815	89.8103825
9.513785	22.799118	107.382057	-18.796124	25.338217	101.144638	33.934067	-2.930753	109.188904	30.270607	51.828735	115.66893	32.102337	24.448991	112.428917	-69.694585	26.227443	89.860359
10.207315	20.901937	108.332153	-18.276802	25.985071	102.334442	35.25037	-1.61293	110.990822	30.187309	53.185184	115.806793	32.7188395	25.786127	113.3988075	-69.2724435	26.184015	91.2700765
10.465009	19.612862	108.993385	-18.039059	26.320229	103.314697	35.978027	-0.817407	111.989319	30.55201	54.036407	115.446983	33.2650185	26.6095	113.718151	-69.3431365	26.030958	92.911243
10.550658	18.144556	109.710655	-17.834198	26.58794	104.382301	36.516727	-0.002515	112.844513	30.029907	54.733318	115.326103	33.273317	27.3654015	114.085308	-68.941713	25.8104785	94.679294
10.492277	16.699066	110.485497	-17.751862	26.77471	105.484077	36.983429	0.524315	113.689827	29.927858	55.261845	115.127884	33.4556435	27.89308	114.4088555	-68.9593675	25.65634	96.5592985
10.313094	15.163687	111.275223	-17.712587	26.910576	106.489388	37.361614	1.029959	114.381912	29.830393	55.724072	115.121414	33.5960035	28.3770155	114.751663	-69.0211775	25.4441365	98.227113
10.055911	13.667501	111.939789	-17.687088	27.002174	107.37722	37.642582	1.524997	114.900879	29.677868	56.035519	115.123055	33.660225	28.780258	115.011967	-69.034401	25.22409	99.742473
9.721471	12.085858	112.450478	-17.654892	27.069288	108.029495	37.955914	1.763078	115.299294	29.559475	56.255894	114.959991	33.7576945	29.009486	115.1296425	-69.0674785	25.12909	100.9293475
9.034861	9.860366	113.027321	-17.467049	27.069775	108.382584	38.231133	2.031938	115.718552	29.524357	56.360878	114.305649	33.877745	29.196408	115.0121005	-68.811843	24.943142	101.7530675
8.84943	8.168849	113.072777	-17.221237	26.973511	108.260086	38.338081	2.070068	116.02774	29.68741	56.161827	113.326935	34.0127455	29.1159475	114.6773375	-68.4552195	24.8310745	101.8428345
8.257062	6.626934	113.209877	-16.862717	26.725344	107.870567	38.448891	1.879005	116.356728	29.931637	55.774456	112.048485	34.190264	28.8267305	114.2026065	-67.915698	24.6239575	101.5385275
7.365359	5.185308	113.371887	-16.424528	26.217388	107.380142	38.594135	1.482262	116.511177	30.223221	55.066128	110.575142	34.408678	28.274195	113.5431595	-67.257734	24.160581	101.2171245
6.688429	3.624911	113.241814	-15.940708	25.426256	106.861237	38.746262	0.825392	116.493164	30.636904	54.135632	109.023712	34.691583	27.480512	112.758438	-66.572999	23.372	100.964036
5.964991	2.102521	112.812004	-15.468391	24.483944	106.302513	38.868671	-0.027834	116.102791	31.104004	53.064583	107.64978	34.9863375	26.5183745	111.8762855	-65.9231195	22.4495135	100.7287405
5.159752	0.574072	112.103928	-15.090733	23.542887	105.710838	38.947033	-1.006475	115.4552	31.526501	51.952888	106.393394	35.236767	25.4732065	110.924297	-65.418233	21.6125675	100.497379
3.848378	-1.482013	110.581734	-14.62868	22.268955	104.724899	38.905815	-2.409972	113.838425	32.071823	50.480991	104.745483	35.488819	24.0355095	109.291954	-64.746179	20.5024005	100.157844
2.91268	-2.675568	109.396317	-14.36425	21.592564	104.03434	38.822937	-3.203489	112.491631	32.337574	49.657421	103.708649	35.5802555	23.226966	108.10014	-64.3087555	19.958162	99.96854
1.88393	-3.77305	108.368423	-14.081766	21.106169	103.452995	38.669067	-3.878748	111.21653	32.616489	48.931377	102.614662	35.642778	22.5263145	106.915596	-63.80631	19.6860235	99.990394
0.801881	-4.654401	107.563904	-13.84289	20.788357	103.001427	38.607357	-4.496349	109.954453	32.878902	48.327507	101.592758	35.7431295	21.915579	105.7736055	-63.4289095	19.661135	100.2292485
-0.352309	-5.378528	106.865402	-13.606489	20.553612	102.619339	38.543053	-5.048888	108.932648	33.106972	47.859776	100.737694	35.8250125	21.405444	104.835171	-63.0379905	19.70178	100.403507
-1.516364	-6.042165	106.08947	-13.407273	20.363359	102.279068	38.466412	-5.521891	107.858505	33.345924	47.51215	100.108765	35.906168	20.9951295	103.983635	-62.720714	19.7315885	100.574501
-2.647458	-6.600065	105.417419	-13.190254	20.294834	101.965057	38.40464	-5.876392	106.790268	33.578815	47.211807	99.485016	35.9917275	20.6677075	103.137642	-62.3722355	19.9219605	100.792472
-4.453047	-7.058281	105.061295	-12.880971	20.330458	101.624718	38.376434	-6.361989	105.723633	33.914474	46.74239	98.253975	36.145454	20.1902005	101.988804	-61.907396	20.4707155	101.260632
-5.677667	-7.277804	105.161903	-12.689445	20.307915	101.448586	38.323517	-6.715319	105.490173	34.16777	46.304008	97.360016	36.2456435	19.7943445	101.4250945	-61.6245335	20.8214855	101.4720775
-6.901333	-7.39912	105.342148	-12.52358	20.124453	101.197517	38.298973	-7.180425	105.565239	34.453938	45.189274	96.62542	36.3764555	19.0044245	101.0953295	-61.4236155	21.2444815	101.2997045
-8.049693	-7.508748	105.358482	-12.398685	19.735075	100.885323	38.299236	-7.756406	105.703392	34.662113	44.512238	95.899445	36.4806745	18.377916	100.8014185	-61.2780445	21.092234	100.9692275
-9.217959	-7.580987	105.120674	-12.273116	19.241604	100.50132	38.251438	-8.36163	105.706367	34.830116	44.370583	95.166824	36.540777	18.0044765	100.4365955	-61.087009	20.4787315	100.5660445
-10.3943	-7.499808	104.823158	-12.148978	18.795071	100.12661	38.196877	-8.954107	105.637146	35.024391	43.735905	94.562874	36.610634	17.390899	100.10001	-60.90859	20.199243	100.15321
-11.528396	-7.260982	104.493538	-12.073098	18.451244	99.811676	38.070465	-9.474801	105.622223	35.152863	43.184288	94.00354	36.611664	16.8547435	99.8128815	-60.75786	20.0477445	99.8104705
-13.269767	-6.59947	104.036507	-12.026619	18.119734	99.433739	37.774067	-10.050774	105.6147	35.283726	42.624561	93.30172	36.5288965	16.2868935	99.45821	-60.5821345	19.9525745	99.409268
-14.457931	-5.948424	103.718933	-11.998337	18.023045	99.203178	37.5256	-10.332296	105.538109	35.353947	42.358334	92.892876	36.4397735	16.013019	99.2154925	-60.4364475	20.033071	99.1908635
-15.644177	-5.123563	103.325989	-11.990974	17.982025	99.017334	37.21183	-10.514667	105.309952	35.365177	42.156761	92.603149	36.2885035	15.821047	98.9565505	-60.2704515	20.143003	99.0781175
-16.773861	-4.178983	102.878334	-11.943747	17.970228	98.876175	36.898468	-10.62295	104.914452	35.522003	42.020321	92.330482	36.2102355	15.6986855	98.622467	-60.0977295	20.2417705	99.129883
-17.914219	-3.066418	102.420807	-11.898808	17.998337	98.745453	36.628906	-10.699102	104.441238	35.578789	41.957447	92.255966	36.1038475	15.6291725	98.348602	-59.9014635	20.3675015	99.142304
-19.107265	-1.823782	101.828873	-11.830608	18.074469	98.651741	36.411278	-10.699791	103.841148	35.742432	42.000969	92.263664	36.076855	15.650589	98.052406	-59.738071	20.498349	99.251076
-20.138746	-0.441066	101.257217	-11.752954	18.165916	98.561905	36.249088	-10.650778	103.161331	35.886318	42.15715	92.48127	36.067703	15.753186	97.8213005	-59.573611	20.578646	99.3025095
-21.829237	1.867609	100.34494	-11.632451	18.450148	98.455971	36.132793	-10.475038	102.105591	36.113556	42.555161	92.921867	36.1231745	16.0400615	97.513729	-59.3880765	20.8602345	99.398213
-22.842403	3.570051	99.717903	-11.530657	18.730038	98.332489	36.125839	-10.284843	101.32003	36.249062	42.943085	93.286438	36.1874505	16.329121	97.303234	-59.2487645	21.130955	99.361744
-23.990381	5.344478	99.002991	-11.46148	19.03545	98.138283	36.109509	-10.011072	100.435066	36.383682	43.403984	93.73764	36.2465955	16.696456	97.086353	-59.1695555	21.374444	99.190213
-25.014833	7.178112	98.177437	-11.40001	19.414221	97.838196	36.088707	-9.656788	99.345306	36.518417	43.931629	94.19268	36.303562	17.1374205	96.768993	-59.103582	21.6910215	98.907399
-26.109495	9.091394	97.392067	-11.319461	19.823584	97.491997	36.078773	-9.193367	98.053841	36.595623	44.529919	94.661812	36.337198	17.668276	96.3578265	-58.97612	21.978892	98.6261675
-27.160698	11.021708	96.610817	-11.235023	20.331511	97.087143	36.037792	-8.618443	96.566689	36.688606	45.169617	95.045807	36.363199	18.275587	95.806248	-58.833245	22.387435	98.368038
-28.227415	12.981911	96.037163	-11.17691	20.925703	96.688698	35.892929	-7.899185	95.030922	36.747162	45.839516	95.348274	36.3200455	18.9701655	95.189598	-58.6738655	22.8812405	98.187798
-29.831501	15.789265	95.500229	-11.052416	21.914314	96.253021	35.71505	-6.729694	92.715881	36.852123	46.328098	95.909538	36.2835865	19.799202	94.3127095	-58.3884185	24.029426	98.1933325
-30.883942	17.552502	95.719589	-11.025581	22.689754	96.225533	35.492535	-5.953697	91.377953	36.918442	47.108192	96.08165	36.2054885	20.5772475	93.7298015	-58.2566505	24.8022605	98.7212645
-31.929155	19.161865	96.777779	-10.92697	23.467598	96.690094	35.208397	-5.341107	90.440712	36.98753	47.417355	95.654716	36.0979635	21.038124	93.047714	-57.9519035	25.897072	100.332474
-32.860271	20.559179	98.532852	-10.79237	24.088591	97.627769	34.861046	-5.098216	90.051254	36.992023	48.230835	94.680283	35.9265345	21.5663095	92.3657685	-57.5112745	26.6108725	102.8897695
-33.686165	21.682529	100.727592	-10.675936	24.412844	98.780075	34.451077	-5.300291	90.20546	36.924698	48.052269	93.672829	35.6878875	21.375989	91.9391445	-57.0397595	27.449699	105.6210055
-34.460835	22.655769	103.003967	-10.64105	24.329235	100.062263	33.934357	-5.857201	90.600327	36.876823	47.509918	92.910728	35.40559	20.8263585	91.7555275	-56.68769	27.8321115	108.3689985
-35.146095	23.424829	105.161873	-10.631539	23.961063	101.326195	33.393532	-6.627369	91.007278	36.829563	46.762085	92.488937	35.1115475	20.067358	91.7481075	-56.3746255	27.854768	110.9042825
-35.968201	24.441172	107.415878	-10.602994	23.283321	102.67527	32.829754	-7.671644	91.300049	36.743607	45.742382	92.192337	34.7866805	19.035369	91.746193	-55.9926685	27.531273	113.604347
-36.500378	25.146767	107.937096	-10.67666	22.890099	102.90049	32.611134	-8.127249	91.418213	36.776428	44.659294	92.244545	34.693781	18.2660225	91.831379	-56.047101	27.5141755	113.969601
-36.984638	25.81937	107.960037	-10.702673	22.66547	102.875137	32.50486	-8.469672	91.450325	36.794724	44.291843	92.160851	34.649792	17.9110855	91.805588	-56.055138	27.4198545	113.944686
-37.341003	26.56295	107.730721	-10.767498	22.520136	102.653595	32.456898	-8.740036	91.52742	36.818916	44.024849	92.048523	34.637907	17.6424065	91.7879715	-56.172903	27.3978655	113.5192185
-37.587593	27.235004	107.307625	-11.000193	22.326473	102.352798	32.453262	-8.99752	91.762505	36.809185	43.780983	91.961159	34.6312235	17.3917315	91.861832	-56.6316095	27.2612145	112.843764
-37.729507	27.891991	106.807587	-11.149845	22.107075	102.11042	32.467617	-9.332751	92.164383	36.815983	43.472958	91.989662	34.6418	17.0701035	92.0770225	-56.94149	27.1440465	112.1438175
-37.736256	28.510302	106.221268	-11.313375	21.801239	101.885033	32.526169	-9.735691	92.668808	36.88575	43.087662	92.153915	34.7059595	16.6759855	92.4113615	-57.3327095	26.9264925	111.3587045
-37.433109	29.451176	105.666039	-11.485198	21.229973	101.84214	32.462917	-10.347126	93.475464	36.932358	43.017624	92.347092	34.6976375	16.335249	92.911278	-57.6680335	26.124697	110.773002
-37.12059	30.178297	105.686615	-11.565469	20.917212	102.069901	32.385941	-10.772563	94.032104	37.001915	42.598934	92.534821	34.693928	15.9131855	93.2834625	-57.824866	25.9212385	110.8563395
-36.585224	30.871838	105.799576	-11.63191	20.607828	102.405121	32.299065	-11.156906	94.624702	37.097435	42.21133	92.807213	34.69825	15.527212	93.7159575	-57.96207	25.688444	111.0942845
-35.94841	31.636692	105.895195	-11.692978	20.340727	102.730988	32.261318	-11.485909	95.178688	37.191669	41.901226	93.195984	34.7264935	15.2076585	94.187336	-58.1124495	25.4737955	111.27464
-35.224861	32.479103	105.835091	-11.731865	20.158697	103.006699	32.238007	-11.728207	95.633957	37.287121	41.685371	93.63884	34.762564	14.978582	94.6363985	-58.226294	25.338812	111.3769995
-34.429855	33.37009	105.821434	-11.786439	20.017572	103.193108	32.235794	-11.88313	95.97477	37.400089	41.577545	94.025978	34.8179415	14.8472075	95.000374	-58.3908195	25.1879365	111.385842
-33.443401	34.320614	105.700233	-11.814801	19.947021	103.339958	32.233936	-11.969901	96.21991	37.482246	41.525852	94.359978	34.858091	14.7779755	95.289944	-58.487693	25.1160665	111.389972
-31.860966	35.863411	105.534622	-11.851279	19.898779	103.539482	32.221085	-11.970635	96.493538	37.614182	41.584709	94.852783	34.9176335	14.807037	95.6731605	-58.6201915	24.990521	111.4058035
-30.634638	36.924232	105.477798	-11.911418	19.923729	103.683243	32.272713	-11.897777	96.640686	37.687218	41.699253	95.243149	34.9799655	14.900738	95.9419175	-58.8028015	24.94672	111.4245685
-29.313978	38.065094	105.431259	-11.960797	19.940042	103.787216	32.330807	-11.745308	96.709709	37.757305	41.913212	95.771721	35.044056	15.083952	96.240715	-58.96565	24.796132	111.333717
-27.946148	39.227669	105.470428	-12.010514	19.976294	103.843262	32.438938	-11.436456	96.634064	37.820244	42.277763	96.534813	35.129591	15.4206535	96.5844385	-59.150619	24.5319345	111.1020855
-26.461697	40.476181	105.586311	-12.135627	20.132492	103.862846	32.565178	-10.910522	96.436935	37.855259	42.827385	97.702614	35.2102185	15.9584315	97.0697745	-59.4814725	24.3065525	110.6559175
-24.923016	41.765675	105.82515	-12.319471	20.573517	103.820564	32.670017	-10.126511	96.200279	37.986137	43.644569	99.325874	35.328077	16.759029	97.7630765	-59.967019	24.388005	109.8780515
-23.286448	43.124409	106.300903	-12.566858	21.263771	103.880646	32.77401	-9.101704	96.036957	38.025341	44.591469	101.355782	35.3996755	17.7448825	98.6963695	-60.5333915	24.7826595	109.0649225
-20.813148	45.086372	107.631287	-12.913282	22.567636	104.307083	32.968132	-7.21688	96.063278	38.477592	45.958584	104.4758	35.722862	19.370852	100.269539	-61.549426	25.76442	108.344627
-18.985411	46.337543	108.717537	-13.062099	23.512457	104.943642	33.284058	-6.02358	96.378754	38.148643	47.085735	106.644211	35.7163505	20.5310775	101.5114825	-61.8405485	26.4938365	108.3758015
-17.151726	47.450256	109.898888	-13.106102	24.465363	105.79734	33.705082	-5.053373	97.180519	38.661995	47.796154	108.115341	36.1835385	21.3713905	102.64793	-62.3957425	27.5593355	108.94675
-15.222031	48.463589	110.899101	-13.17006	25.274321	106.70192	34.173038	-4.356378	98.494041	38.29393	48.638882	109.905563	36.233484	22.141252	104.199802	-62.573604	28.40739	109.204038
-13.325	49.287151	111.940659	-13.265285	25.829311	107.617691	34.704037	-3.99626	100.039314	38.817753	49.00185	111.458603	36.760895	22.502795	105.7489585	-63.291465	29.155827	109.4864235
-11.393799	49.928043	112.940071	-13.357073	26.090971	108.506332	35.267654	-3.796968	101.663651	38.457031	49.440132	113.457489	36.8623425	22.821582	107.56057	-63.5764885	29.36036	109.452094
-9.577067	50.430305	113.949379	-13.471411	26.183784	109.300926	35.779404	-3.726317	103.481255	38.9571	49.463161	115.00547	37.368252	22.868422	109.2433625	-64.311074	29.499146	109.3584895
-6.810524	50.852657	115.227615	-13.708488	26.24695	110.265266	36.624912	-4.005317	106.376709	39.045872	49.550201	117.609535	37.835392	22.772442	111.993122	-65.252368	29.721458	108.53741
-5.005875	50.908005	116.100945	-13.828211	26.305889	110.752831	37.195415	-4.171444	108.417419	38.665852	49.789673	119.581139	37.9306335	22.8091145	113.999279	-65.5870555	29.8026635	107.506383
-3.308608	50.939308	117.027702	-13.806494	26.277897	111.328461	37.789093	-4.25302	110.280136	39.103638	49.665417	121.061829	38.4463655	22.7061985	115.6709825	-66.0593535	29.8495955	106.9859395
-1.622696	50.759029	118.023041	-13.673186	26.261896	112.079765	38.534351	-4.33605	111.999191	39.14114	49.786808	122.477867	38.8377455	22.725379	117.238529	-66.1841175	29.798413	106.921001
0.027155	50.503967	118.823608	-13.459383	26.191526	112.95166	39.303883	-4.45363	113.809822	39.318283	49.978802	123.546219	39.311083	22.762586	118.6780205	-66.229849	29.620466	107.2252995
1.821359	50.161598	119.3769	-13.231476	26.142481	113.801918	40.043571	-4.510147	115.708839	39.564308	50.068222	124.494408	39.8039395	22.7790375	120.1016235	-66.2668915	29.5059245	107.5022125
3.167572	49.714245	120.197845	-13.013922	25.956049	114.56028	40.727188	-4.609734	117.622017	39.786552	50.184853	125.58271	40.25687	22.7875595	121.6023635	-66.284714	29.1245385	107.5181965
4.860508	48.870159	121.880722	-12.759964	25.644672	115.843094	41.733639	-4.90354	119.987869	39.342106	50.343628	127.708412	40.5378725	22.720044	123.8481405	-66.0578005	28.5693	107.8380475
5.7908	48.279728	123.224045	-12.548635	25.489887	116.756424	42.258793	-5.046268	121.04287	39.452671	50.346409	129.155884	40.855732	22.6500705	125.099377	-65.953002	28.3297035	108.413471
6.271987	47.761765	124.644005	-12.426658	25.578928	117.865776	42.631104	-5.179936	121.93811	39.862347	50.334785	130.394226	41.2467255	22.5774245	126.166168	-66.1000415	28.5804315	109.565384
7.171509	47.071545	125.808624	-12.363535	25.902563	119.08857	42.798103	-5.154793	122.744873	40.195419	50.462246	131.432434	41.496761	22.6537265	127.0886535	-66.223831	29.1513995	111.0884865
7.681433	46.471004	126.935066	-12.360691	26.362139	120.345924	42.776497	-5.056964	123.48275	40.993164	50.466854	132.145279	41.8848305	22.704945	127.8140145	-66.6062125	30.019333	112.8778335
7.802922	45.817829	127.9832	-11.996107	26.532227	121.444702	42.70858	-5.00337	124.212372	40.645172	50.846291	133.076309	41.676876	22.9214605	128.6443405	-65.66909	30.1429935	114.2450635
8.340384	44.999809	128.788025	-12.002487	26.986212	122.850082	42.562954	-4.888103	124.909088	41.444374	50.843395	133.415573	42.003664	22.977646	129.1623305	-66.008638	30.994778	116.5378335
8.332542	43.606766	129.962189	-12.197666	27.482986	124.968269	42.223377	-4.783998	125.9534	41.037731	51.306438	134.024612	41.630554	23.26122	129.989006	-66.025886	31.704752	119.947532
