# Supplementary material for: How to jointly control a ball trajectory on a moving board: Methodological insights into Motor Learning and Rehabilitation
Source: PLoS One. 2025 Oct 15;20(10):e0334588. doi: 10.1371/journal.pone.0334588 (PMC12527165; doi:10.1371/journal.pone.0334588)
Supplement: S2 Data — (ZIP) [file pone.0334588.s002.zip › D3_019.csv]

Ball_X	Ball_Y	Ball_Z	BoardCentre_X	BoardCentre_Y	BoardCentre_Z	P1LeftHand_X	P1LeftHand_Y	P1LeftHand_Z	P1RightHand_X	P1RightHand_Y	P1RightHand_Z	P1MidHands_X	P1MidHands_Y	P1MidHands_Z	P2MidHands_X	P2MidHands_Y	P2MidHands_Z
4.343139	16.233912	119.962273	-18.206606	23.501617	118.013725	31.481405	-9.359272	120.475746	36.010735	46.454826	122.306694	33.74607	18.547777	121.39122	-70.159282	28.455457	114.63623
4.079318	15.531042	120.443283	-18.285671	23.819262	118.416283	31.577042	-8.916821	121.032593	35.897846	46.926552	122.843086	33.737444	19.0048655	121.9378395	-70.308786	28.6336585	114.8947265
3.718126	14.80222	120.691589	-18.340237	24.097092	118.64592	31.674267	-8.484563	121.387497	35.816444	47.339199	123.092796	33.7453555	19.427318	122.2401465	-70.4258295	28.766866	115.0516935
3.333443	14.083629	120.730682	-18.319624	24.305838	118.747536	31.795805	-8.091453	121.524597	35.729103	47.65379	123.168709	33.762454	19.7811685	122.346653	-70.401702	28.8305075	115.148419
2.869931	13.347737	120.538506	-18.210476	24.454578	118.6875	31.982521	-7.794115	121.38134	35.719902	47.870422	123.073784	33.8512115	20.0381535	122.227562	-70.2721635	28.8710025	115.147438
2.371751	12.635866	120.150879	-18.038055	24.566759	118.492851	32.190834	-7.586524	121.094681	35.802719	48.00898	122.815849	33.9967765	20.211228	121.955265	-70.0728865	28.92229	115.030437
1.498724	11.541987	119.404724	-17.722666	24.655231	118.072006	32.477043	-7.38221	120.516136	36.000259	48.122425	122.264061	34.238651	20.3701075	121.3900985	-69.683983	28.9403545	114.7539135
0.775998	10.852305	118.922112	-17.534128	24.727844	117.76799	32.613819	-7.274204	120.121719	36.116344	48.153366	121.917488	34.3650815	20.439581	121.0196035	-69.4333375	29.016107	114.5163765
-0.019434	10.173116	118.504715	-17.395561	24.788889	117.493507	32.696758	-7.203314	119.789467	36.191456	48.175705	121.563194	34.444107	20.4861955	120.6763305	-69.235229	29.0915825	114.3106835
-0.933572	9.5334	118.182968	-17.370674	24.91951	117.306068	32.710873	-7.124259	119.553307	36.21785	48.22707	121.116463	34.4643615	20.5514055	120.334885	-69.2057095	29.2876145	114.277251
-1.951591	8.960143	117.94828	-17.239246	25.080412	117.113045	32.707699	-6.993807	119.388565	35.753399	48.474113	120.778946	34.230549	20.740153	120.0837555	-68.709041	29.420671	114.1423345
-3.029835	8.37532	117.802406	-17.18491	25.276556	116.949203	32.701069	-6.845461	119.323288	35.727688	48.586231	120.012543	34.2143785	20.870385	119.6679155	-68.5841985	29.682727	114.2304905
-4.172323	7.87522	117.7071	-17.175552	25.490498	116.797462	32.698025	-6.714713	119.340767	35.712017	48.728058	119.136536	34.205021	21.0066725	119.2386515	-68.556125	29.9743235	114.3562725
-5.98988	7.240355	117.545662	-16.990004	25.724522	116.461273	32.727493	-6.577273	119.195282	35.702618	48.841251	117.911514	34.2150555	21.131989	118.553398	-68.1950635	30.317055	114.369148
-7.257844	6.892754	117.400932	-16.951849	25.89168	116.272232	32.735161	-6.455119	118.995712	35.727032	48.937134	117.045952	34.2310965	21.2410075	118.020832	-68.1347945	30.5423525	114.523632
-8.509035	6.485724	117.061958	-16.769855	26.095564	115.969131	32.761116	-6.305239	118.562057	35.712208	49.066498	116.162071	34.236662	21.3806295	117.362064	-67.776372	30.8104985	114.576198
-9.762506	6.27726	116.63858	-16.719713	26.310476	115.634117	32.782692	-6.08975	117.911423	35.648762	49.209957	115.332794	34.215727	21.5601035	116.6221085	-67.655153	31.0608485	114.6461255
-11.014465	6.105742	116.01963	-16.622887	26.511469	115.192505	32.779034	-5.888683	117.195724	35.593014	49.383816	114.448013	34.186024	21.7475665	115.8218685	-67.431798	31.2753715	114.5631415
-12.327714	6.035726	115.343407	-16.528635	26.673132	114.702858	32.742054	-5.673358	116.279793	35.517303	49.496243	113.659477	34.1296785	21.9114425	114.969635	-67.1869485	31.4348215	114.436081
-13.727766	6.026433	114.658737	-16.425823	26.771849	114.203964	32.679779	-5.563225	115.354752	35.451271	49.593662	112.964569	34.065525	22.0152185	114.1596605	-66.917171	31.5284795	114.2482675
-15.659409	6.075331	113.724266	-16.291674	26.901516	113.571953	32.479496	-5.464359	113.993835	35.369129	49.689014	111.949692	33.9243125	22.1123275	112.9717635	-66.5076605	31.6907045	114.1721425
-17.021955	6.194745	113.263496	-16.194366	26.991177	113.236763	32.326908	-5.462127	113.160744	35.345127	49.748623	111.347046	33.8360175	22.143248	112.253895	-66.2247495	31.839106	114.219631
-18.333666	6.404737	112.95179	-16.092365	27.098686	112.946152	32.203232	-5.508719	112.577164	35.376934	49.766869	110.726974	33.790083	22.129075	111.652069	-65.974813	32.068297	114.240235
-19.592396	6.66469	112.763741	-15.965708	27.191401	112.727867	32.079071	-5.521278	112.091049	35.401646	49.776726	110.131691	33.7403585	22.127724	111.11137	-65.6717745	32.255078	114.344364
-20.839357	6.979036	112.704514	-15.857675	27.26165	112.533363	31.988808	-5.622617	111.738503	35.441486	49.666328	109.533417	33.715147	22.0218555	110.63596	-65.430497	32.5014445	114.430766
-22.019466	7.360222	112.707016	-15.71477	27.215464	112.352631	31.913652	-5.809933	111.567772	35.518475	49.517269	108.910011	33.7160635	21.853668	110.2388915	-65.1456035	32.57726	114.4663705
-23.16827	7.745517	112.717102	-15.582022	27.097813	112.207878	31.87064	-6.007595	111.424339	35.604294	49.331394	108.346626	33.737467	21.6618995	109.8854825	-64.901511	32.5337265	114.5302735
-24.567833	8.252124	112.52037	-15.425241	26.82091	111.89386	31.809944	-6.356049	111.227165	35.740459	48.947704	107.579109	33.7752015	21.2958275	109.403137	-64.6256835	32.3459925	114.384583
-25.771544	9.005841	112.332825	-15.349275	26.598431	111.577057	31.771126	-6.620449	111.029289	35.805664	48.669209	107.111214	33.788395	21.02438	109.0702515	-64.486945	32.172482	114.0838625
-26.744894	9.56951	111.929512	-15.284407	26.372862	111.205315	31.690973	-6.819536	110.697327	35.870182	48.468201	106.679787	33.7805775	20.8243325	108.688557	-64.3493915	31.9213915	113.722073
-27.631626	10.235577	111.477531	-15.270514	26.201555	110.77771	31.633476	-6.963487	110.287819	35.887657	48.316589	106.285583	33.7605665	20.676551	108.286701	-64.3015945	31.726559	113.268719
-28.49317	11.003212	111.007736	-15.233127	26.093065	110.386612	31.615383	-7.049669	109.840164	35.907726	48.233326	105.939392	33.7615545	20.5918285	107.889778	-64.2278085	31.5943015	112.883446
-29.297108	11.822644	110.595657	-15.206689	26.011108	110.05024	31.60392	-7.082735	109.349037	35.905476	48.197971	105.652985	33.754698	20.557618	107.501011	-64.168076	31.464598	112.599469
-29.914782	12.712759	110.230591	-15.124038	25.953165	109.779037	31.630825	-7.073609	108.864639	35.926853	48.208145	105.505524	33.778839	20.567268	107.1850815	-64.026915	31.339062	112.3729925
-30.836348	14.163303	109.825256	-14.937389	25.904575	109.553185	31.771616	-7.002894	108.196655	36.055027	48.290066	105.531456	33.9133215	20.643586	106.8640555	-63.7880995	31.165564	112.2423145
-31.318844	15.196522	109.612144	-14.718762	25.877548	109.479164	31.93932	-6.95357	107.745613	36.208214	48.389992	105.729614	34.073767	20.718211	106.7376135	-63.511291	31.036885	112.2207145
-31.709286	16.24651	109.480133	-14.526814	25.879807	109.455849	32.106476	-6.883881	107.32225	36.411304	48.501633	106.004402	34.25889	20.808876	106.663326	-63.312518	30.950738	112.248372
-32.050453	17.344431	109.326744	-14.288931	25.8955	109.433899	32.281406	-6.785969	106.902786	36.631592	48.609207	106.289719	34.456499	20.911619	106.5962525	-63.034361	30.879381	112.2715455
-32.30608	18.469393	109.228622	-14.086226	25.95528	109.403847	32.426758	-6.692873	106.509697	36.845882	48.753574	106.531334	34.63632	21.0303505	106.5205155	-62.808772	30.8802095	112.2871785
-32.544338	19.578024	109.119331	-13.913954	26.028305	109.338127	32.543552	-6.567609	106.095459	37.017014	48.887711	106.657234	34.780283	21.160051	106.3763465	-62.608191	30.896559	112.2999075
-32.680943	20.69524	108.956932	-13.789265	26.13916	109.176292	32.565342	-6.413191	105.716324	37.137516	49.041027	106.661758	34.851429	21.313918	106.189041	-62.429959	30.964402	112.163543
-32.812023	22.346722	108.656784	-13.641366	26.27503	108.792618	32.684177	-6.263332	104.902016	37.258945	49.214314	106.403473	34.971561	21.475491	105.6527445	-62.254293	31.074569	111.9324915
-32.834476	23.364496	108.427986	-13.539193	26.305243	108.500145	32.649464	-6.153101	104.427429	37.315842	49.26038	106.075195	34.982653	21.5536395	105.251312	-62.061039	31.0568465	111.748978
-32.777195	24.328197	108.217873	-13.400301	26.282623	108.182869	32.713772	-6.190772	103.91481	37.400463	49.214127	105.679688	35.0571175	21.5116775	104.797249	-61.8577195	31.0535685	111.568489
-32.57671	25.256712	107.934998	-13.23764	26.21014	107.846786	32.729195	-6.248841	103.576042	37.52177	49.107578	105.362091	35.1254825	21.4293685	104.4690665	-61.6007625	30.9909115	111.2245055
-32.360767	26.155775	107.546356	-13.099411	26.021851	107.474289	32.832348	-6.400889	103.268608	37.71349	48.934956	105.194046	35.272919	21.2670335	104.231327	-61.471741	30.7766685	110.717251
-32.061954	26.972178	107.077003	-12.903091	25.814529	107.053864	32.989594	-6.540061	102.937576	37.952415	48.78669	105.202057	35.4710045	21.1233145	104.0698165	-61.2771865	30.5057435	110.0379115
-31.72135	27.749002	106.525925	-12.687317	25.650866	106.595268	33.225449	-6.637408	102.551971	38.216709	48.672108	105.330643	35.721079	21.01735	103.941307	-61.095713	30.284382	109.249229
-30.986706	28.834349	105.667328	-12.305047	25.415035	105.87661	33.652027	-6.713817	102.008751	38.656418	48.540813	105.639267	36.1542225	20.913498	103.824009	-60.7643165	29.916572	107.929211
-30.48597	29.515957	105.023781	-12.081106	25.321012	105.320862	33.972042	-6.732159	101.729858	38.961231	48.486183	105.875946	36.4666365	20.877012	103.802902	-60.6288485	29.765012	106.838822
-29.926344	30.065542	104.261269	-11.835963	25.271881	104.715469	34.359482	-6.793852	101.470757	39.223511	48.431709	106.062233	36.7914965	20.8189285	103.766495	-60.4634225	29.7248335	105.664443
-29.336607	30.555185	103.454247	-11.618211	25.176304	104.079102	34.61293	-6.814138	101.357414	39.468666	48.347809	106.163277	37.040798	20.7668355	103.7603455	-60.27722	29.5857725	104.3978585
-28.737793	30.949015	102.750244	-11.385323	25.066751	103.46785	34.890209	-6.918386	101.219597	39.657833	48.218445	106.119713	37.274021	20.6500295	103.669655	-60.044667	29.4834725	103.266045
-28.230524	31.232224	102.248993	-11.15563	24.90995	102.993347	35.122574	-7.052353	101.149025	39.83139	48.060444	105.941963	37.476982	20.5040455	103.545494	-59.788242	29.3158545	102.4412
-27.559685	31.389776	101.870522	-10.967423	24.742422	102.710403	35.338158	-7.236209	101.17202	39.981674	47.863823	105.692924	37.659916	20.313807	103.432472	-59.594762	29.171037	101.988334
-26.754532	31.394478	101.818634	-10.790397	24.326515	102.636719	35.535881	-7.6119	101.312279	40.107964	47.52063	105.259911	37.8219225	19.954365	103.286095	-59.4027165	28.698665	101.987343
-26.3062	31.307571	102.161278	-10.722346	23.995369	102.831566	35.573601	-7.937695	101.488983	40.136337	47.200634	104.937424	37.854969	19.6314695	103.2132035	-59.299661	28.3592685	102.4499285
-25.772799	31.113195	102.641769	-10.698993	23.644945	103.215492	35.595711	-8.395516	101.76593	40.150146	46.791008	104.518631	37.8729285	19.197746	103.1422805	-59.2709145	28.092144	103.2887035
-25.116835	30.706669	103.121185	-10.713014	23.256845	103.720688	35.459396	-8.862872	102.291962	40.136574	46.32217	104.030022	37.797985	18.729649	103.160992	-59.224013	27.784041	104.280384
-24.688351	30.321671	103.731575	-10.747952	22.804203	104.2938	35.338696	-9.477368	102.931366	40.115204	45.712864	103.500771	37.72695	18.117748	103.2160685	-59.222854	27.490658	105.3715315
-24.323812	29.941338	104.28331	-10.76646	22.28805	104.821716	35.250034	-10.195485	103.654396	40.103989	44.989975	102.962425	37.6770115	17.397245	103.3084105	-59.2099315	27.178855	106.3350215
-23.773571	29.433123	104.563889	-10.798439	21.705046	105.22953	35.132805	-10.969618	104.477837	40.125076	44.155426	102.496803	37.6289405	16.592904	103.48732	-59.2258185	26.817188	106.97174
-22.843103	28.637543	104.488182	-10.749231	20.654318	105.417694	35.116447	-12.130583	105.604126	40.332249	42.91983	102.185822	37.724348	15.3946235	103.894974	-59.22281	25.9140125	106.940414
-22.297663	28.142748	104.114197	-10.610094	19.913322	105.190155	35.255398	-12.808958	105.957245	40.594345	42.256859	102.384033	37.9248715	14.7239505	104.170639	-59.1450595	25.1026935	106.209671
-21.6464	27.682787	103.587387	-10.412833	19.16749	104.786911	35.492962	-13.351272	105.987572	40.896175	41.680996	102.795708	38.1945685	14.164862	104.39164	-59.0202345	24.170118	105.182182
-20.930523	27.257957	103.017914	-10.177069	18.577442	104.299019	35.827587	-13.794382	105.830025	41.156555	41.260029	103.360405	38.492071	13.7328235	104.595215	-58.846209	23.4220605	104.002823
-20.19289	26.900955	102.540672	-9.929294	18.14274	103.868118	36.183361	-14.089562	105.655754	41.402321	41.0243	103.913345	38.792841	13.467369	104.7845495	-58.651429	22.818111	102.9516865
-19.473558	26.577148	102.247253	-9.69862	17.90513	103.594353	36.51775	-14.273737	105.504501	41.613972	40.843369	104.264847	39.065861	13.284816	104.884674	-58.463101	22.525444	102.304032
-18.790855	26.309818	102.154175	-9.514483	17.795099	103.458847	36.751476	-14.393147	105.44323	41.793354	40.691124	104.418823	39.272415	13.1489885	104.9310265	-58.301381	22.4412095	101.9866675
-17.990938	25.893444	102.200058	-9.364108	17.638409	103.453781	36.90575	-14.588161	105.369019	41.995113	40.533836	104.630302	39.4504315	12.9728375	104.9996605	-58.1786475	22.3039805	101.9079015
-17.544714	25.551151	102.316559	-9.380813	17.533939	103.533005	36.89719	-14.737342	105.347427	42.035152	40.375092	104.730515	39.466171	12.818875	105.038971	-58.227797	22.249003	102.027039
-17.122017	25.219322	102.463974	-9.410482	17.443974	103.663506	36.800068	-14.917238	105.428383	42.04752	40.183281	104.64196	39.423794	12.6330215	105.0351715	-58.244758	22.2549265	102.2918405
-16.768501	24.885096	102.645645	-9.468349	17.357737	103.861176	36.672173	-15.141598	105.651543	42.049152	39.912315	104.390945	39.3606625	12.3853585	105.021244	-58.2973605	22.3301155	102.701108
-16.415737	24.522387	102.833809	-9.496058	17.207535	104.085945	36.546482	-15.457108	106.049416	42.03722	39.552254	104.059639	39.291851	12.047573	105.0545275	-58.283967	22.367497	103.1173625
-16.099598	24.170624	103.02478	-9.519664	16.985916	104.337845	36.416481	-15.849323	106.540558	42.103905	39.116276	103.76757	39.260193	11.6334765	105.154064	-58.299521	22.3383555	103.521626
-15.806362	23.796804	103.164948	-9.49573	16.663589	104.558708	36.34182	-16.328516	107.052254	42.224529	38.59119	103.533791	39.2831745	11.131337	105.2930225	-58.2746345	22.195841	103.8243935
-15.317653	23.250158	103.231369	-9.347103	16.032543	104.725143	36.375687	-17.135044	107.761421	42.486866	37.713928	103.2127	39.4312765	10.289442	105.4870605	-58.1254825	21.775644	103.9632255
-15.018482	22.910175	103.086624	-9.164248	15.543929	104.702126	36.48101	-17.657951	108.157692	42.712208	37.103863	102.935791	39.596609	9.722956	105.5467415	-57.925105	21.364902	103.8575105
-14.685572	22.628374	102.861977	-8.925985	15.087032	104.581116	36.658642	-18.175817	108.467461	42.968357	36.491776	102.559402	39.8134995	9.1579795	105.5134315	-57.6654695	21.0160845	103.6488005
-14.343825	22.359236	102.584099	-8.652049	14.618299	104.396523	36.876171	-18.650442	108.641479	43.211308	35.943981	102.238258	40.0437395	8.6467695	105.4398685	-57.3478375	20.5898285	103.3531775
-13.973771	22.209583	102.261246	-8.384459	14.144765	104.138931	37.105484	-19.100452	108.639565	43.473587	35.480259	102.035988	40.2895355	8.1899035	105.3377765	-57.0584535	20.0996265	102.9400855
-13.615184	22.060677	101.885429	-8.125657	13.661792	103.816116	37.318241	-19.498798	108.462883	43.745239	35.085712	101.979996	40.53174	7.793457	105.2214395	-56.783054	19.530127	102.4107925
-13.248605	22.07205	101.453659	-7.905751	13.286484	103.423141	37.490852	-19.849968	108.13224	43.989014	34.826153	102.099861	40.739933	7.4880925	105.1160505	-56.551435	19.0848755	101.7302315
-12.709506	22.345049	100.861946	-7.67768	12.898559	102.803825	37.72467	-20.148125	107.483971	44.248806	34.2952	102.327469	40.986738	7.0735375	104.90572	-56.342098	18.7235805	100.70193
-12.35382	22.711102	100.561096	-7.566813	12.823066	102.472626	37.840027	-20.218376	107.031647	44.326672	34.350861	102.381477	41.0833495	7.0662425	104.706562	-56.2169755	18.5798895	100.23869
-12.116568	23.218847	100.325012	-7.492538	12.873409	102.221558	37.903011	-20.198534	106.659569	44.397484	34.39064	102.295517	41.1502475	7.096053	104.477543	-56.1353235	18.650765	99.965573
-11.827834	23.753876	100.211761	-7.451704	12.94391	102.074097	37.978302	-20.129732	106.273033	44.370331	34.788704	102.096054	41.1743165	7.329486	104.1845435	-56.0777245	18.558334	99.9636505
-11.692942	24.346811	100.341377	-7.462242	12.990629	102.110657	38.030064	-20.029615	105.823029	44.274029	34.931801	101.863373	41.1520465	7.451093	103.843201	-56.0765305	18.530165	100.378113
-11.55768	24.953651	100.684372	-7.492821	13.012073	102.352264	38.054737	-19.91292	105.307755	44.132034	35.112568	101.663101	41.0933855	7.599824	103.485428	-56.0790275	18.424322	101.2191
-11.523	25.612753	101.156906	-7.537145	13.067595	102.765511	38.032463	-19.807178	104.909477	43.968395	35.248734	101.422272	41.000429	7.720778	103.1658745	-56.074719	18.414412	102.3651475
-11.536082	26.726141	101.849663	-7.612681	13.20568	103.465485	37.909832	-19.711588	104.708168	43.721237	35.376923	100.96328	40.8155345	7.8326675	102.835724	-56.0408965	18.5786925	104.095246
-11.599027	27.575191	102.197121	-7.689525	13.246777	103.850403	37.775311	-19.662115	104.723633	43.611904	35.420113	100.790726	40.6936075	7.878999	102.7571795	-56.0726575	18.614555	104.9436265
-11.55172	28.413921	102.438034	-7.760584	13.260585	104.110107	37.645775	-19.653261	104.712173	43.538094	35.444721	100.737724	40.5919345	7.89573	102.7249485	-56.1131025	18.62544	105.4952655
-11.508821	29.304844	102.582314	-7.844958	13.201317	104.191208	37.556667	-19.618183	104.567825	43.465908	35.495399	100.801422	40.5112875	7.938608	102.6846235	-56.2012035	18.464026	105.6977925
-11.479241	30.184713	102.648888	-7.920147	13.14475	104.075455	37.496834	-19.539366	104.208351	43.410992	35.603287	100.931099	40.453913	8.0319605	102.569725	-56.294207	18.2575395	105.581185
-11.525182	31.107925	102.524612	-8.007217	13.170399	103.81575	37.432693	-19.363829	103.666153	43.336895	35.833107	101.102005	40.384794	8.234639	102.384079	-56.399228	18.106159	105.247421
-11.580071	32.138126	102.427948	-8.134284	13.285929	103.50679	37.389202	-19.060247	103.014359	43.587685	35.971294	100.960243	40.4884435	8.4555235	101.987301	-56.7570115	18.1163345	105.026279
-11.601433	33.707623	102.570137	-8.406801	13.589769	103.016754	37.346966	-18.340364	101.725662	42.876972	36.984566	101.52359	40.111969	9.322101	101.624626	-56.925571	17.857437	104.408882
-11.663016	34.738483	102.945076	-8.603888	13.85102	102.748741	37.244598	-17.619364	100.597092	42.600361	37.720921	102.030548	39.9224795	10.0507785	101.31382	-57.1302555	17.6512615	104.183662
-11.820017	35.787403	103.571304	-8.832258	14.28917	102.594307	37.199265	-16.749249	99.288292	42.258099	38.550343	102.652481	39.728682	10.900547	100.9703865	-57.393198	17.677793	104.2182275
-11.956391	36.858707	104.258835	-9.04419	14.978327	102.627457	37.068974	-15.703646	98.180954	41.868782	39.464996	103.078316	39.468878	11.880675	100.629635	-57.557258	18.075979	104.625279
-12.083266	37.941528	104.943108	-9.263472	15.801003	102.889023	36.902473	-14.638169	97.492607	41.460522	40.38839	103.357674	39.1814975	12.8751105	100.4251405	-57.7084415	18.7268955	105.3529055
-12.171412	38.955605	105.625191	-9.493623	16.616476	103.285576	36.775391	-13.706015	97.220459	41.112267	41.268272	103.737404	38.943829	13.7811285	100.4789315	-57.931075	19.4518235	106.0922205
-12.222404	39.837772	106.353439	-9.755402	17.246168	103.775276	36.641499	-12.957907	97.280396	40.838112	42.026714	104.278801	38.7398055	14.5344035	100.7795985	-58.2506095	19.9579325	106.7709535
-12.22179	40.928577	107.272614	-10.124508	17.956474	104.443634	36.432137	-12.155063	97.625977	40.515007	42.834301	105.086067	38.473572	15.339619	101.356022	-58.722588	20.573329	107.531246
-12.191257	41.489819	107.70829	-10.348448	18.29495	104.774918	36.287411	-11.755907	97.892838	40.311302	43.189743	105.444244	38.2993565	15.716918	101.668541	-58.9962525	20.872982	107.881295
-12.148948	41.922005	107.952034	-10.596665	18.579727	104.993835	36.131119	-11.45981	98.161507	40.083702	43.507282	105.675148	38.1074105	16.023736	101.9183275	-59.3007405	21.135718	108.0693425
-12.11413	42.26236	107.97435	-10.882546	18.808167	105.127594	35.918037	-11.268028	98.495499	39.833416	43.71888	105.724609	37.8757265	16.225426	102.110054	-59.6408185	21.390908	108.145134
-12.052231	42.476204	107.857788	-11.171894	18.977505	105.244217	35.650566	-11.192493	98.892418	39.528858	43.829258	105.598282	37.589712	16.3183825	102.24535	-59.9335	21.6366275	108.243084
-12.019839	42.596642	107.628395	-11.529058	19.071379	105.328735	35.323418	-11.219878	99.315605	39.206417	43.847164	105.37368	37.2649175	16.313643	102.3446425	-60.3230335	21.829115	108.3128275
-11.919418	42.684074	107.452347	-11.849938	19.107418	105.446922	34.992062	-11.322656	99.780525	38.912647	43.781597	105.193199	36.9523545	16.2294705	102.486862	-60.6522305	21.9853655	108.406982
-11.582952	42.598175	107.358643	-12.281734	19.019444	105.703445	34.613125	-11.601554	100.537178	38.555603	43.628277	105.171059	36.584364	16.0133615	102.8541185	-61.147832	22.0255265	108.5527715
-11.349133	42.460339	107.362198	-12.534743	18.961437	105.912842	34.365456	-11.666858	101.090874	38.378639	43.55357	105.362686	36.3720475	15.943356	103.22678	-61.4415335	21.979518	108.598904
-10.989668	42.219929	107.492867	-12.758689	18.967705	106.126404	34.276581	-11.745699	101.520798	38.242447	43.545597	105.63443	36.259514	15.899949	103.577614	-61.776892	22.035461	108.675194
-10.652649	41.976337	107.590675	-12.984812	19.05378	106.346687	34.122208	-11.717753	101.952255	38.117016	43.612103	105.903557	36.119612	15.947175	103.927906	-62.089236	22.160385	108.765468
-10.270973	41.698574	107.668221	-13.205015	19.18849	106.551048	33.910236	-11.606821	102.365997	37.967468	43.752907	106.08947	35.938852	16.073043	104.2277335	-62.348882	22.303937	108.8743625
-9.914097	41.420818	107.624992	-13.48172	19.355579	106.643555	33.703053	-11.475314	102.615227	37.778423	43.882507	106.131424	35.740738	16.2035965	104.3733255	-62.704178	22.5075615	108.9137845
-9.472916	41.185753	107.616722	-13.742007	19.467186	106.652512	33.479084	-11.342459	102.752075	37.543655	44.001614	106.083252	35.5113695	16.3295775	104.4176635	-62.9953835	22.6047945	108.8873605
-8.74212	40.789761	107.359604	-14.04145	19.566267	106.529022	33.190815	-11.164616	102.715935	37.20713	44.139294	105.887985	35.1989725	16.487339	104.30196	-63.2818725	22.645195	108.756084
-8.162028	40.402405	107.097588	-14.209758	19.641739	106.407593	33.028576	-11.04903	102.656105	37.035507	44.207935	105.654121	35.0320415	16.5794525	104.155113	-63.4515575	22.7040255	108.660073
-7.568793	40.043911	106.841888	-14.329812	19.730341	106.328415	32.88501	-10.986422	102.692841	36.879074	44.235577	105.299911	34.882042	16.6245775	103.996376	-63.541666	22.8361045	108.660454
-7.005857	39.660603	106.451508	-14.450161	19.829147	106.317947	32.763058	-11.046517	102.88459	36.781048	44.176952	104.800583	34.772053	16.5652175	103.8425865	-63.672375	23.0930765	108.7933075
-6.497841	39.445599	106.187836	-14.57479	19.920176	106.393906	32.465969	-11.134163	103.361717	36.633465	44.026592	104.200638	34.549717	16.4462145	103.7811775	-63.699297	23.3941375	109.0066345
-5.926245	39.170792	105.83725	-14.702249	19.894005	106.513046	32.224533	-11.378226	103.902855	36.478767	43.779373	103.596771	34.35165	16.2005735	103.749813	-63.756148	23.5874365	109.276279
-5.310542	38.859833	105.519554	-14.885434	19.748299	106.637978	32.022045	-11.719941	104.414619	36.302151	43.466583	103.162216	34.162098	15.873321	103.7884175	-63.932966	23.623277	109.4875385
-4.363338	38.335209	105.315102	-15.186359	19.403913	106.705177	31.70009	-12.16611	105.104385	36.111622	43.033592	102.979767	33.905856	15.433741	104.042076	-64.278574	23.374085	109.368278
-3.767914	37.971699	105.314568	-15.392041	19.170456	106.662331	31.515348	-12.347868	105.344902	35.981094	42.859344	103.144058	33.748221	15.255738	104.24448	-64.532303	23.085174	109.080182
-3.175967	37.708939	105.27359	-15.60239	19.042877	106.506371	31.278206	-12.279711	105.402084	35.818901	42.815319	103.534164	33.5485535	15.267804	104.468124	-64.7533335	22.81795	108.544618
-2.504876	37.510296	105.400803	-15.762712	19.048803	106.315521	31.144836	-12.138853	105.249619	35.690899	42.945084	104.076492	33.4178675	15.4031155	104.6630555	-64.9432915	22.6944905	107.9679865
-1.761257	37.382149	105.648003	-15.892037	19.245625	106.132889	31.115528	-11.862215	105.018127	35.645134	43.293304	104.778824	33.380331	15.7155445	104.8984755	-65.164405	22.7757055	107.3673025
-1.023517	37.306473	106.001114	-15.932953	19.633659	106.010612	31.267817	-11.505526	104.678413	35.570259	43.749218	105.714096	33.419038	16.121846	105.1962545	-65.284944	23.145472	106.8249695
-0.325319	37.264282	106.483734	-15.978268	20.148567	105.943634	31.400028	-10.909233	104.471329	35.527073	44.357166	106.790863	33.4635505	16.7239665	105.631096	-65.4200865	23.5731675	106.256172
0.629084	37.167427	107.14711	-16.137415	21.066328	105.930984	31.50127	-9.895908	104.413116	35.505569	45.26165	108.487152	33.5034195	17.682871	106.450134	-65.7782495	24.449785	105.411834
1.248717	36.999382	107.704773	-16.313604	21.769514	106.08519	31.548822	-9.214278	104.582405	35.463161	45.902592	109.601913	33.5059915	18.344157	107.092159	-66.1331995	25.194871	105.078221
1.803365	36.79026	108.342323	-16.493055	22.45826	106.412376	31.581783	-8.537151	104.940224	35.383423	46.50362	110.671822	33.482603	18.9832345	107.806023	-66.468713	25.9332855	105.018729
2.308023	36.550587	109.045364	-16.699722	23.076389	106.894577	31.617874	-7.928413	105.452522	35.247154	47.100708	111.763657	33.432514	19.5861475	108.6080895	-66.831958	26.5666305	105.1810645
2.842555	36.143856	109.767639	-16.869741	23.628572	107.492981	31.708237	-7.372399	106.106033	35.20319	47.657608	112.660965	33.4557135	20.1426045	109.383499	-67.1951955	27.1145395	105.602463
3.320226	35.627449	110.540131	-17.03867	24.066036	108.147667	31.883595	-6.90693	106.851181	35.098339	48.160343	113.741005	33.490967	20.6267065	110.296093	-67.568307	27.5053655	105.999241
3.751435	35.077152	111.331261	-17.16935	24.442535	108.789375	32.093647	-6.533427	107.654205	35.079842	48.632248	114.685944	33.5867445	21.0494105	111.1700745	-67.9254445	27.8356595	106.4086755
4.309258	34.062943	112.415466	-17.253681	24.850975	109.600983	32.478409	-6.09802	108.826851	35.041245	49.245918	116.211113	33.759827	21.573949	112.518982	-68.267189	28.128001	106.682984
4.678357	33.229958	112.918938	-17.27561	25.06226	109.96376	32.697044	-5.8181	109.497658	35.038834	49.593307	116.92569	33.867939	21.8876035	113.211674	-68.419159	28.2369165	106.715846
4.978015	32.363186	113.174545	-17.268223	25.259617	110.216797	32.875435	-5.586307	109.986481	35.063076	49.929573	117.392906	33.9692555	22.171633	113.6896935	-68.5057015	28.347601	106.7439005
5.237804	31.405527	113.203491	-17.272369	25.46097	110.276665	32.987278	-5.356606	110.291206	35.002945	50.195946	117.547546	33.9951115	22.41967	113.919376	-68.5398495	28.50227	106.633954
5.426954	30.448109	112.889183	-17.269119	25.641008	110.163025	33.010159	-5.189571	110.439392	34.926151	50.430161	117.372574	33.968155	22.620295	113.905983	-68.506393	28.661721	106.420067
5.54107	29.275248	112.422012	-17.287271	25.735477	109.961746	32.947098	-5.063843	110.451317	34.847569	50.567699	116.881645	33.8973335	22.751928	113.666481	-68.4718755	28.719026	106.257011
5.565988	28.112871	111.910019	-17.260427	25.789143	109.693634	32.876656	-5.000254	110.370979	34.792973	50.630497	116.227676	33.8348145	22.8151215	113.2993275	-68.3556685	28.7631645	106.0879405
5.469503	26.26915	111.131371	-17.140549	25.82799	109.314499	32.92128	-4.94273	110.228111	34.783997	50.716179	115.121162	33.8526385	22.8867245	112.6746365	-68.1337365	28.7692555	105.9543615
5.29405	24.898676	110.586075	-16.994932	25.876982	109.102379	33.070271	-4.869546	110.228348	34.837936	50.784389	114.412712	33.9541035	22.9574215	112.32053	-67.9439675	28.7965425	105.884228
5.064998	23.561892	110.243118	-16.766836	25.990503	108.951424	33.258362	-4.740774	110.412094	34.929405	50.872581	113.652946	34.0938835	23.0659035	112.03252	-67.6275555	28.9151025	105.870328
4.756317	22.236496	109.990707	-16.574434	26.109446	108.834183	33.524986	-4.643332	110.718025	34.978474	50.992905	113.002846	34.25173	23.1747865	111.8604355	-67.400598	29.0441055	105.8079305
4.380216	20.797722	109.802422	-16.389326	26.213583	108.764183	33.745529	-4.564588	111.211105	35.082352	51.107658	112.321259	34.4139405	23.271535	111.766182	-67.1925925	29.155631	105.762184
3.901958	19.461369	109.83226	-16.228018	26.271587	108.65387	33.930504	-4.554358	111.745491	35.195324	51.148117	111.770485	34.562914	23.2968795	111.757988	-67.01895	29.2462945	105.549752
3.390835	18.071226	109.762573	-16.158751	26.276716	108.453323	33.998177	-4.570826	112.250504	35.303131	51.161621	111.417137	34.650654	23.2953975	111.8338205	-66.968156	29.2580345	105.0728255
2.449321	16.008911	109.539291	-16.1628	26.282701	107.88044	33.933128	-4.554572	112.614403	35.383694	51.238155	111.065384	34.658411	23.3417915	111.8398935	-66.984011	29.2236105	103.9209865
1.763461	14.763109	109.087845	-16.171902	26.382721	107.387207	33.870159	-4.437977	112.499153	35.350426	51.357407	110.676918	34.6102925	23.459715	111.5880355	-66.9540965	29.305727	103.1863785
0.994508	13.520808	108.617035	-16.169983	26.589108	106.929352	33.823376	-4.230599	112.212219	35.29921	51.547348	109.972725	34.561293	23.6583745	111.092472	-66.901259	29.5198415	102.766232
0.154372	12.405536	108.261848	-16.134409	26.880964	106.518402	33.787148	-3.965847	111.899437	35.263561	51.757015	108.970154	34.5253545	23.895584	110.4347955	-66.7941725	29.866344	102.6020085
-0.798106	11.343104	107.935928	-16.113926	27.173542	106.14978	33.736546	-3.730737	111.554764	35.22147	51.888531	107.848526	34.479008	24.078897	109.701645	-66.70686	30.268187	102.597915
-1.800171	10.345263	107.703423	-16.065935	27.391445	105.852493	33.685734	-3.591671	111.222031	35.19458	51.950199	106.718109	34.440157	24.179264	108.97007	-66.572027	30.603626	102.734916
-2.863981	9.41691	107.501732	-16.045389	27.517805	105.59877	33.601212	-3.517604	110.855446	35.160961	51.936096	105.676498	34.3810865	24.209246	108.265972	-66.4718645	30.826364	102.931568
-4.547149	8.127684	107.073662	-15.967282	27.520599	105.256859	33.547092	-3.556891	110.089279	35.126839	51.821423	104.471756	34.3369655	24.132266	107.2805175	-66.2715295	30.908932	103.2332005
-5.699886	7.381682	106.822792	-15.882257	27.469799	105.075279	33.556339	-3.618266	109.575996	35.154507	51.728447	103.797531	34.355423	24.0550905	106.6867635	-66.119937	30.8845075	103.4637945
-6.835206	6.792449	106.698524	-15.767932	27.452097	104.958702	33.61787	-3.660429	109.143745	35.164215	51.603722	103.207863	34.3910425	23.9716465	106.175804	-65.9269065	30.9325475	103.7416
-7.99757	6.265801	106.69545	-15.561959	27.430225	104.946564	33.722797	-3.708847	108.888565	35.227844	51.466805	102.62114	34.4753205	23.878979	105.7548525	-65.5992385	30.981471	104.1382755
-9.20413	5.888857	106.902481	-15.338314	27.381065	105.027748	33.884983	-3.803512	108.816948	35.313381	51.260143	102.046791	34.599182	23.7283155	105.4318695	-65.27581	31.0338145	104.6236265
-10.338796	5.649051	107.23584	-15.098093	27.262747	105.181038	34.102406	-3.952751	108.886765	35.411011	51.009022	101.60614	34.7567085	23.5281355	105.2464525	-64.9528945	30.9973585	105.1156235
-11.460913	5.477903	107.553329	-14.858425	27.064276	105.371284	34.313194	-4.192485	109.042252	35.572754	50.695263	101.222527	34.942974	23.251389	105.1323895	-64.659824	30.877163	105.6101785
-13.176423	5.406029	107.694153	-14.516436	26.588264	105.554199	34.586189	-4.602194	109.065651	35.805622	50.234371	100.951019	35.1959055	22.8160885	105.008335	-64.2287775	30.3604395	106.100063
-14.247584	5.466074	107.440712	-14.336819	26.226839	105.508896	34.78867	-4.819653	108.751343	35.971382	50.062294	101.023102	35.380026	22.6213205	104.8872225	-64.053664	29.8323575	106.1305695
-15.345186	5.634723	106.858215	-14.132133	25.970224	105.342842	34.968544	-4.936095	108.166718	36.069542	50.01955	101.180443	35.519043	22.5417275	104.6735805	-63.783309	29.3987205	106.0121035
-16.386599	5.959501	106.252861	-13.934587	25.84156	105.150589	35.148262	-4.88764	107.461884	36.154293	50.121872	101.317657	35.6512775	22.617116	104.3897705	-63.5204515	29.066004	105.9114075
-17.343912	6.418873	105.597076	-13.782804	25.889322	104.93692	35.372246	-4.71302	106.736847	36.23996	50.433029	101.558067	35.806103	22.8600045	104.147457	-63.371711	28.9186395	105.726383
-18.357872	6.967685	104.793076	-13.648059	26.048109	104.690468	35.558945	-4.402912	106.006172	36.319023	50.886101	102.021667	35.938984	23.2415945	104.0139195	-63.235102	28.8546235	105.3670165
-19.382687	7.642402	103.970192	-13.521284	26.273823	104.390625	35.721306	-4.038983	105.206429	36.423115	51.344753	102.548897	36.0722105	23.652885	103.877663	-63.1147785	28.894761	104.903587
-20.799202	8.802974	103.074692	-13.329225	26.76206	104.024567	35.875599	-3.526883	104.091248	36.563057	51.935112	103.050148	36.219328	24.2041145	103.570698	-62.877778	29.3200055	104.478436
-21.782503	9.606605	102.835724	-13.201737	27.096003	103.952217	35.925179	-3.286676	103.604401	36.672764	52.211208	103.102829	36.2989715	24.462266	103.353615	-62.7024455	29.72974	104.550819
-22.75436	10.448976	102.873039	-13.068111	27.344522	104.036331	35.941868	-3.158881	103.327904	36.786686	52.354145	103.050758	36.364277	24.597632	103.189331	-62.500499	30.091412	104.883331
-23.671976	11.16621	103.092743	-12.985377	27.441996	104.201401	35.953609	-3.167033	103.19635	36.902794	52.362167	102.96019	36.4282015	24.597567	103.07827	-62.3989555	30.286425	105.324532
-24.570133	11.911703	103.425476	-12.869111	27.397705	104.424515	35.959263	-3.307914	103.121803	36.999062	52.224361	102.812401	36.4791625	24.4582235	102.967102	-62.2173845	30.3371865	105.881928
-25.455145	12.61117	103.848061	-12.771045	27.232773	104.655479	35.963188	-3.525048	103.135155	37.085808	51.987202	102.547943	36.524498	24.231077	102.841549	-62.066588	30.234469	106.469409
-26.279678	13.277523	104.314697	-12.648466	26.978046	104.881882	35.992134	-3.8067	103.215919	37.154701	51.689869	102.189743	36.5734175	23.9415845	102.702831	-61.8703495	30.0145075	107.060933
-27.375179	14.234098	104.760765	-12.49549	26.498753	105.062881	36.088287	-4.329817	103.43261	37.275906	51.178402	101.698624	36.6820965	23.4242925	102.565617	-61.6730765	29.5732135	107.560145
-28.065924	14.928274	104.770828	-12.398989	26.146465	104.987312	36.167206	-4.653152	103.490364	37.358604	50.850845	101.447807	36.762905	23.0988465	102.4690855	-61.560883	29.1940835	107.5055385
-28.769112	15.575872	104.547356	-12.316323	25.757668	104.781898	36.308647	-4.987254	103.362587	37.45652	50.540417	101.25811	36.8825835	22.7765815	102.3103485	-61.5152295	28.7387545	107.2534475
-29.31011	16.269785	104.192062	-12.175805	25.42688	104.477104	36.375546	-5.188304	103.144928	37.571255	50.304665	101.105133	36.9734005	22.5581805	102.1250305	-61.3250105	28.2955795	106.8291775
-29.838102	17.020304	103.751671	-12.008962	25.156366	104.143501	36.52367	-5.356535	102.810143	37.734196	50.116402	100.980171	37.128933	22.3799335	101.895157	-61.146857	27.9327985	106.391845
-30.315802	17.811928	103.281296	-11.816583	24.953022	103.773796	36.761608	-5.459622	102.346817	37.905987	50.074028	101.03273	37.3337975	22.307203	101.6897735	-60.9669635	27.598841	105.8578185
-30.746511	18.609568	102.731514	-11.584762	24.843176	103.385292	36.950726	-5.399308	101.92585	38.10981	50.119358	101.196861	37.530268	22.360025	101.5613555	-60.699792	27.326327	105.2092285
-31.306347	19.843739	101.940575	-11.26325	24.847233	102.82148	37.304451	-5.226384	101.176331	38.41037	50.322895	101.582207	37.8574105	22.5482555	101.379269	-60.3839105	27.1462105	104.263691
-31.611755	20.729622	101.618973	-11.05952	24.89715	102.562286	37.51944	-5.077947	100.66967	38.60117	50.432102	101.780525	38.060305	22.6770775	101.2250975	-60.179345	27.1172225	103.8994745
-31.952629	21.545652	101.649155	-10.828038	24.997276	102.520027	37.672226	-4.971798	100.282883	38.788578	50.516476	101.802673	38.230402	22.772339	101.042778	-59.886478	27.222213	103.997276
-32.211102	22.282055	102.109253	-10.60428	25.131283	102.735779	37.75359	-4.945937	100.109062	38.968075	50.528496	101.64537	38.3608325	22.7912795	100.877216	-59.5693925	27.4712865	104.594342
-32.376148	22.999115	102.902779	-10.449066	25.193438	103.196945	37.773193	-5.047533	100.157616	39.11388	50.413776	101.418663	38.4435365	22.6831215	100.7881395	-59.3416685	27.7037545	105.6057505
-32.57225	23.672823	103.880775	-10.313472	25.127012	103.841194	37.752571	-5.288605	100.40432	39.221775	50.189209	101.236465	38.487173	22.450302	100.8203925	-59.114117	27.803722	106.8619955
-32.692707	24.342972	104.903625	-10.227634	24.974438	104.550873	37.688591	-5.615166	100.744904	39.321434	49.856628	101.144119	38.5050125	22.120731	100.9445115	-58.9602805	27.828145	108.1572345
-32.740028	25.190269	106.352173	-10.120126	24.595509	105.556084	37.57111	-6.176983	101.193298	39.43996	49.293484	101.056656	38.505535	21.5582505	101.124977	-58.745787	27.6327675	109.987191
-32.732895	25.69043	107.121895	-10.053197	24.301355	106.106888	37.49382	-6.530275	101.46431	39.492626	48.913219	101.012787	38.493223	21.191472	101.2385485	-58.599617	27.411238	110.9752275
-32.608788	26.217505	107.625473	-10.043186	24.004156	106.481018	37.456966	-6.872914	101.754463	39.516266	48.533344	100.991737	38.486616	20.830215	101.3731	-58.572988	27.178097	111.588936
-32.404274	26.690718	107.735992	-10.021261	23.662668	106.654144	37.468426	-7.195249	102.053131	39.561459	48.201546	101.050056	38.5149425	20.5031485	101.5515935	-58.5574645	26.8221875	111.7566945
-32.197762	27.218809	107.538345	-10.028185	23.306658	106.580643	37.523479	-7.492078	102.266754	39.618267	47.904865	101.21685	38.570873	20.2063935	101.741802	-58.627243	26.4069225	111.419484
-31.861115	27.732685	107.139656	-10.05162	22.969366	106.367195	37.586914	-7.742325	102.370956	39.665672	47.620213	101.404884	38.626293	19.938944	101.88792	-58.729533	25.999788	110.84647
-31.507826	28.177965	106.67688	-10.076669	22.605879	106.073891	37.638412	-7.927974	102.410019	39.718567	47.422264	101.587402	38.6784895	19.747145	101.9987105	-58.8318275	25.464613	110.1490715
-30.820393	28.803026	106.02404	-10.126627	22.191221	105.654953	37.780701	-8.140532	102.245155	39.714233	47.275517	101.866806	38.747467	19.5674925	102.0559805	-59.000721	24.8149495	109.2539255
-30.325083	29.291794	105.756187	-10.168396	21.974117	105.450104	37.780857	-8.13108	102.183578	39.641613	47.2883	101.935699	38.711235	19.57861	102.0596385	-59.048027	24.369624	108.8405695
-29.639942	29.746574	105.620491	-10.270515	21.808796	105.302658	37.81337	-8.098145	101.977768	39.456577	47.348316	101.886055	38.6349735	19.6250855	101.9319115	-59.1760035	23.9925065	108.6734045
-29.102833	30.158775	105.614105	-10.359327	21.721769	105.242073	37.800331	-8.005274	101.751328	39.169319	47.467728	101.664223	38.484825	19.731227	101.7077755	-59.203479	23.712311	108.7763705
-28.410133	30.556356	105.654213	-10.47637	21.647419	105.222473	37.756592	-7.894564	101.555679	38.83733	47.573727	101.295105	38.296961	19.8395815	101.425392	-59.249701	23.4552565	109.019554
-27.678886	30.91597	105.652443	-10.603853	21.593735	105.237602	37.672169	-7.803976	101.430939	38.503193	47.598454	100.915405	38.087681	19.897239	101.173172	-59.295387	23.290231	109.302032
-26.790438	31.308205	105.733337	-10.734682	21.478752	105.309746	37.560276	-7.82417	101.453445	38.224197	47.550415	100.665512	37.8922365	19.8631225	101.0594785	-59.3616005	23.0943815	109.5600135
-25.55526	31.765308	105.762306	-10.967746	21.133148	105.534569	37.35054	-8.16441	101.839134	37.975388	47.170773	100.528206	37.662964	19.5031815	101.18367	-59.598456	22.7631145	109.885468
-24.569618	32.031895	105.716072	-11.109107	20.821411	105.73481	37.179512	-8.612559	102.340958	37.916973	46.67886	100.479065	37.5482425	19.0331505	101.4100115	-59.7664565	22.6096715	110.0596085
-23.4753	32.28273	105.68	-11.245787	20.409121	105.923416	37.029495	-9.260491	102.972351	37.9548	45.993057	100.483322	37.4921475	18.366283	101.7278365	-59.9837215	22.451959	110.1189955
-22.451935	32.535275	105.518684	-11.335306	19.92491	106.113724	36.807499	-10.029359	103.837929	38.106613	45.097321	100.576447	37.457056	17.533981	102.207188	-60.127668	22.315839	110.02026
-21.221329	32.757664	105.180237	-11.402021	19.346287	106.259407	36.593933	-10.919436	104.941986	38.386654	44.045654	100.757431	37.4902935	16.563109	102.8497085	-60.2943355	22.129465	109.6691055
-20.041393	33.011803	104.722427	-11.439076	18.686424	106.265724	36.452499	-11.928039	106.171669	38.80315	42.957436	101.114182	37.6278245	15.5146985	103.6429255	-60.5059765	21.8581495	108.8885225
-18.699722	33.269234	103.927254	-11.460842	17.968134	105.993378	36.332314	-12.909741	107.347313	39.265274	41.899784	101.651703	37.798794	14.4950215	104.499508	-60.720478	21.4412465	107.487248
-16.703321	33.723888	102.683487	-11.408774	16.880529	105.106949	36.120255	-14.216155	108.296432	40.001354	40.60535	102.823891	38.0608045	13.1945975	105.5601615	-60.8783525	20.5664605	104.6537365
-15.281899	34.184708	102.00502	-11.280487	16.291681	104.413879	36.114849	-14.88365	108.398163	40.430794	40.014679	103.650536	38.2728215	12.5655145	106.0243495	-60.8337955	20.0178475	102.8034085
-13.995897	34.69989	101.64431	-11.092528	15.914822	103.860176	36.206612	-15.357444	108.168114	40.772278	39.65155	104.259956	38.489445	12.147053	106.214035	-60.674501	19.682591	101.506317
-12.733672	35.391365	101.606369	-10.920679	15.719218	103.461792	36.355682	-15.540361	107.707909	41.030293	39.553459	104.766121	38.6929875	12.006549	106.237015	-60.5343455	19.431887	100.686569
-11.522175	36.183674	102.000618	-10.823694	15.679228	103.271255	36.52232	-15.476948	106.943192	41.112076	39.713829	105.301918	38.817198	12.1184405	106.122555	-60.464586	19.2400155	100.419955
-10.546465	37.006351	102.718483	-10.874202	15.790379	103.330635	36.60508	-15.169398	105.949974	41.043274	40.085495	105.74752	38.824177	12.4580485	105.848747	-60.572581	19.1227095	100.812523
-9.593687	37.871708	103.582207	-11.002931	16.057383	103.560173	36.573376	-14.713881	104.953812	40.83387	40.516754	106.086075	38.703623	12.9014365	105.5199435	-60.709485	19.2133295	101.6004025
-8.20262	39.167686	105.070099	-11.307629	16.70381	104.312943	36.239109	-13.943179	103.861603	40.390606	41.188606	106.394768	38.3148575	13.6227135	105.1281855	-60.9301155	19.7849065	103.4977005
-7.368784	39.942829	106.151459	-11.574447	17.170174	105.057991	35.971561	-13.501013	103.513626	40.106564	41.597862	106.945549	38.0390625	14.0484245	105.2295875	-61.1879565	20.2919235	104.8863945
-6.535213	40.619122	107.374176	-11.904253	17.541365	105.858757	35.648392	-13.110675	103.502083	39.85688	41.93951	107.839775	37.752636	14.4144175	105.670929	-61.561142	20.6683125	106.046585
-5.688819	41.195156	108.662834	-12.233729	17.835032	106.616615	35.447166	-12.873192	103.508865	39.651604	42.179604	109.00518	37.549385	14.653206	106.2570225	-62.016843	21.016858	106.9762075
-4.880639	41.652607	109.918259	-12.599887	18.091009	107.197357	35.195339	-12.633552	103.59359	39.436089	42.309006	110.399368	37.315714	14.837727	106.996479	-62.515488	21.344291	107.398235
-4.13971	41.950195	111.176239	-12.928884	18.313959	107.682732	34.970112	-12.34514	103.792107	39.231876	42.433098	111.974457	37.100994	15.043979	107.883282	-62.958762	21.583939	107.482182
-3.404836	42.170536	112.252197	-13.19418	18.549662	108.127007	34.89785	-12.090819	104.06768	39.090832	42.56002	113.534378	36.994341	15.2346005	108.801029	-63.382701	21.8647235	107.452985
-2.183373	42.239246	113.658295	-13.456185	18.93107	108.799088	34.985878	-11.794218	104.705513	38.961681	42.741539	115.504059	36.9737795	15.4736605	110.104786	-63.8861495	22.3884795	107.49339
-1.450312	42.13026	114.358398	-13.585403	19.181885	109.262253	35.083534	-11.65678	105.369507	38.962219	42.861229	116.459358	37.0228765	15.6022245	110.9144325	-64.1936825	22.7615455	107.6100735
-0.793659	41.884876	114.878067	-13.67442	19.316891	109.740089	35.209621	-11.649938	106.098976	38.955952	42.941971	117.250015	37.0827865	15.6460165	111.6744955	-64.4316265	22.9877655	107.8056825
-0.171082	41.420464	115.260445	-13.766999	19.369251	110.194061	35.307095	-11.743645	106.872772	38.952633	42.937901	117.838371	37.129864	15.597128	112.3555715	-64.663862	23.141374	108.0325505
0.448343	40.833405	115.510475	-13.856217	19.333736	110.638321	35.349049	-11.933901	107.673218	38.958817	42.824093	118.181435	37.153933	15.445096	112.9273265	-64.866367	23.222376	108.3493155
0.97605	40.131493	115.582787	-13.923875	19.258963	111.069977	35.286076	-12.206163	108.513275	38.985229	42.641525	118.314728	37.1356525	15.217681	113.4140015	-64.9834025	23.300245	108.7259525
1.507774	39.246223	115.548882	-13.924745	19.115374	111.511322	35.24411	-12.565677	109.239067	39.078655	42.421337	118.237648	37.1613825	14.92783	113.7383575	-65.0108725	23.302918	109.2842865
2.079853	37.772228	115.442741	-13.883038	18.807768	112.195335	35.129093	-13.211078	110.134506	39.279705	41.942184	117.803894	37.204399	14.365553	113.9692	-64.970475	23.249983	110.42147
2.403596	36.62178	115.322815	-13.839887	18.570808	112.686089	35.004616	-13.66995	110.678391	39.449371	41.556244	117.361984	37.2269935	13.943147	114.0201875	-64.9067675	23.198469	111.3519905
2.637606	35.361778	115.17897	-13.815339	18.350719	113.155457	34.885578	-14.158827	111.237396	39.582386	41.172161	116.87664	37.233982	13.506667	114.057018	-64.86466	23.194771	112.253896
2.868597	34.084805	115.008965	-13.804838	18.172878	113.592758	34.724815	-14.622421	111.820694	39.661869	40.789749	116.28019	37.193342	13.083664	114.050442	-64.803018	23.262092	113.135074
2.960832	32.766823	114.831985	-13.858721	17.968992	113.94278	34.475048	-15.067495	112.37558	39.704849	40.392246	115.690353	37.0899485	12.6623755	114.0329665	-64.8073905	23.2756085	113.8525935
3.019182	31.438505	114.642731	-13.982966	17.748652	114.218727	34.180794	-15.522653	112.859848	39.672176	39.961811	115.198479	36.926485	12.219579	114.0291635	-64.892417	23.277725	114.4082905
3.00786	30.020288	114.55381	-14.125785	17.559095	114.426804	33.838634	-15.949191	113.292221	39.612587	39.560829	114.750694	36.7256105	11.805819	114.0214575	-64.9771805	23.312371	114.8321505
2.940868	27.982229	114.407791	-14.458089	17.326742	114.583183	33.274582	-16.444145	113.727356	39.412628	39.090958	114.277969	36.343605	11.3234065	114.0026625	-65.259783	23.3300775	115.1637035
2.792974	26.651388	114.285721	-14.687607	17.256624	114.550522	32.951321	-16.704906	113.758385	39.232246	38.882019	113.982941	36.0917835	11.0885565	113.870663	-65.4669975	23.4246915	115.230381
2.662448	25.338749	114.047157	-14.948728	17.218134	114.409508	32.559349	-16.789627	113.6651	39.006142	38.759666	113.571976	35.7827455	10.9850195	113.618538	-65.6802015	23.4512485	115.200478
2.508735	24.084129	113.752388	-15.140316	17.254971	114.205574	32.251095	-16.790081	113.365067	38.720219	38.704578	113.053551	35.485657	10.9572485	113.209309	-65.766289	23.5526935	115.201839
2.313452	22.871929	113.359726	-15.31281	17.292957	113.987991	32.040497	-16.773451	112.936195	38.443203	38.738247	112.350441	35.24185	10.982398	112.643318	-65.86747	23.603516	115.332664
2.158918	21.690134	112.893044	-15.342786	17.403324	113.701942	31.820536	-16.670618	112.510384	38.213284	38.804314	111.476669	35.01691	11.066848	111.9935265	-65.702482	23.7398	115.4103575
1.984905	20.483927	112.394402	-15.497615	17.525173	113.384369	31.619898	-16.554754	111.999298	37.956589	38.881828	110.58062	34.7882435	11.163537	111.289959	-65.7834735	23.886809	115.478779
1.76388	18.815868	111.543694	-15.634555	17.717752	112.781593	31.244734	-16.439625	111.136307	37.61097	38.917477	108.995613	34.427852	11.238926	110.06596	-65.696962	24.196578	115.497226
1.639968	17.760433	110.888756	-15.738925	17.859558	112.307671	30.910215	-16.328253	110.532227	37.327709	38.919678	107.949364	34.118962	11.2957125	109.2407955	-65.596812	24.4234035	115.3745465
1.507032	16.715704	110.319504	-15.891468	17.974916	111.809364	30.592415	-16.25687	109.90181	37.045891	38.779774	106.89019	33.819153	11.261452	108.396	-65.602089	24.68838	115.222728
1.425555	15.721848	109.805038	-16.041679	18.050472	111.360588	30.289433	-16.229637	109.382484	36.811855	38.732964	106.067406	33.550644	11.2516635	107.724945	-65.634002	24.8492805	114.996231
1.314358	14.826435	109.425095	-16.226408	18.11673	110.984955	29.995897	-16.188534	108.90815	36.592564	38.69083	105.51416	33.2942305	11.251148	107.211155	-65.7470465	24.982312	114.758755
1.288473	13.980053	109.098503	-16.373369	18.172649	110.696266	29.751495	-16.133535	108.461853	36.413799	38.666874	105.281784	33.082647	11.2666695	106.8718185	-65.829385	25.0786285	114.5207135
1.313559	13.126098	108.932899	-16.443459	18.210012	110.466339	29.580128	-16.04998	108.073189	36.325912	38.752048	105.348572	32.95302	11.351034	106.7108805	-65.839938	25.06899	114.2217975
1.444963	12.018223	108.79052	-16.670353	18.334454	110.209724	29.474051	-15.792772	107.57122	36.343674	39.048935	106.07135	32.9088625	11.6280815	106.821285	-66.2495685	25.0408265	113.598163
1.547563	11.376386	108.720871	-16.781485	18.543009	110.054001	29.494476	-15.485093	107.336136	36.381142	39.36993	106.793297	32.937809	11.9424185	107.0647165	-66.500779	25.1435995	113.0432855
1.660344	10.781368	108.663132	-16.833813	18.793987	109.90329	29.608402	-15.102514	107.205711	36.39397	39.816673	107.576622	33.001186	12.3570795	107.3911665	-66.668812	25.2308945	112.4154135
1.836894	10.141004	108.57785	-16.920942	19.048382	109.709526	29.780472	-14.627227	107.108223	36.364506	40.328987	108.590042	33.072489	12.85088	107.8491325	-66.914373	25.245884	111.5699195
1.980227	9.545259	108.47139	-17.014826	19.335756	109.452072	29.993095	-13.973324	107.030846	36.323536	40.876633	109.63961	33.1583155	13.4516545	108.335228	-67.1879675	25.2198575	110.568916
2.17438	8.93642	108.31134	-17.063484	19.629601	109.229172	30.377647	-13.336632	106.956116	36.256115	41.475002	110.809029	33.316881	14.069185	108.8825725	-67.443849	25.190017	109.5757715
2.277738	8.317118	108.192131	-17.038527	19.963186	109.035919	30.800121	-12.683005	107.034668	36.197903	42.083176	112.105606	33.499012	14.7000855	109.570137	-67.576066	25.2262865	108.501701
2.42886	7.197457	107.994858	-16.914364	20.576674	108.786499	31.490004	-11.687205	107.407272	35.970863	42.966972	113.893257	33.7304335	15.6398835	110.6502645	-67.5591615	25.5134645	106.9227335
2.478921	6.454094	107.95546	-16.765293	21.018085	108.636513	31.963572	-11.103812	107.885864	35.908451	43.497177	114.642441	33.9360115	16.1966825	111.2641525	-67.4665975	25.8394875	106.0088735
2.382224	5.586	107.984756	-16.551628	21.438526	108.548248	32.499676	-10.617379	108.404861	35.974892	44.039284	115.166733	34.237284	16.7109525	111.785797	-67.34054	26.1660995	105.310699
2.244501	4.61709	108.087112	-16.259716	21.757551	108.494675	33.015472	-10.251882	109.105492	36.08551	44.482944	115.427483	34.550491	17.115531	112.2664875	-67.069923	26.399571	104.7228625
2.023021	3.548066	108.338234	-15.926777	22.02453	108.472313	33.525719	-10.088721	109.933792	36.290401	44.795197	115.478027	34.90806	17.353238	112.7059095	-66.761614	26.695822	104.2387165
1.614398	2.438381	108.689438	-15.591602	22.179682	108.493301	33.98455	-10.007932	110.849289	36.569298	44.984226	115.367546	35.276924	17.488147	113.1084175	-66.460128	26.871217	103.8781845
1.163315	1.247594	109.146118	-15.222786	22.23909	108.548508	34.369225	-10.010983	111.814499	36.899139	45.052101	115.080704	35.634182	17.520559	113.4476015	-66.079754	26.957621	103.6494145
0.22172	-0.606771	109.933456	-14.693272	22.136583	108.657684	34.853382	-10.276198	113.165916	37.43816	44.873051	114.365685	36.145771	17.2984265	113.7658005	-65.532315	26.9747395	103.5495675
-0.565776	-1.821356	110.548439	-14.352303	22.028408	108.793999	35.10318	-10.477973	113.915802	37.795269	44.635857	113.628197	36.4492245	17.078942	113.7719995	-65.1538305	26.977874	103.8159985
-1.45457	-2.91457	111.310066	-14.011136	21.882154	108.951096	35.300522	-10.662228	114.559578	38.09922	44.335293	112.547432	36.699871	16.8365325	113.553505	-64.722143	26.9277755	104.348687
-2.419244	-3.955528	112.156609	-13.664625	21.767235	109.078682	35.473621	-10.83638	115.150574	38.389523	43.98996	111.215759	36.931572	16.57679	113.1831665	-64.260822	26.95768	104.9741975
-3.4988	-4.869583	113.017342	-13.326101	21.591291	109.129036	35.639404	-11.050243	115.648094	38.646893	43.622726	109.753571	37.1431485	16.2862415	112.7008325	-63.7953505	26.8963405	105.5572395
-4.576385	-5.647795	113.782631	-12.984714	21.331888	109.136368	35.784149	-11.317105	116.06015	38.842381	43.117077	108.227943	37.313265	15.899986	112.1440465	-63.282693	26.76379	106.1286895
-5.589225	-6.350676	114.18718	-12.694568	20.946409	109.107437	35.875042	-11.591435	116.165901	38.943909	42.478474	106.957031	37.4094755	15.4435195	111.561466	-62.7986115	26.4492985	106.653408
-7.36346	-7.169671	114.275574	-12.272928	20.33988	108.901466	35.974617	-12.112462	115.832138	39.194218	41.786118	105.548492	37.5844175	14.836828	110.690315	-62.1302735	25.842932	107.112617
-8.455849	-7.513452	114.01297	-12.029446	20.075211	108.646538	35.982426	-12.375117	115.211723	39.353233	41.434227	104.702209	37.6678295	14.529555	109.956966	-61.7267215	25.620867	107.33611
-9.501612	-7.590562	113.559746	-11.789579	19.970406	108.354042	35.955898	-12.563562	114.418533	39.471088	41.100101	103.807816	37.713493	14.2682695	109.1131745	-61.292651	25.6725425	107.5949095
-10.628205	-7.441922	113.099525	-11.551538	20.000286	107.98867	35.952671	-12.670287	113.477692	39.526737	40.913452	102.805496	37.739704	14.1215825	108.141594	-60.84278	25.8789895	107.835746
-11.683244	-7.134117	112.457672	-11.315828	20.121878	107.52684	35.917927	-12.630193	112.417625	39.552761	40.843056	101.830055	37.735344	14.1064315	107.12384	-60.367	26.1373245	107.92984
-12.673311	-6.618305	111.597267	-11.088643	20.223722	106.996391	35.896473	-12.565218	111.153709	39.619411	40.908287	100.943901	37.757942	14.1715345	106.048805	-59.935228	26.2759095	107.943977
-13.689463	-5.968719	110.580399	-10.867785	20.382366	106.401955	35.853119	-12.417975	109.725502	39.66996	41.08284	100.070099	37.7615395	14.3324325	104.8978005	-59.4971095	26.4322995	107.9061095
-14.930065	-4.638546	109.21714	-10.470428	20.789047	105.506279	35.702576	-12.017383	107.441948	39.733688	41.352757	98.672325	37.718132	14.667687	103.0571365	-58.658988	26.910407	107.9554215
-15.691121	-3.444386	108.49221	-10.19685	21.161507	105.002998	35.579906	-11.733553	106.098557	39.805103	41.66357	97.587517	37.6925045	14.9650085	101.843037	-58.0862045	27.3580055	108.162959
-16.309681	-2.092717	107.814644	-9.957859	21.4851	104.520691	35.461857	-11.379005	104.77079	39.712795	41.871941	96.641502	37.587326	15.246468	100.706146	-57.503044	27.723732	108.335236
-16.845102	-0.713657	107.097542	-9.761366	21.765408	104.105232	35.319916	-11.019583	103.540131	39.692486	42.164864	95.902245	37.506201	15.5726405	99.721188	-57.028933	27.9581755	108.489276
-17.319523	0.829409	106.225708	-9.628627	22.030807	103.637573	35.17009	-10.69716	102.417183	39.760246	42.574577	95.444893	37.465168	15.9387085	98.931038	-56.722422	28.1229055	108.344108
-17.602495	2.472874	105.168594	-9.533984	22.376535	103.09919	35.034882	-10.240515	101.192322	39.82489	43.062157	95.271935	37.429886	16.410821	98.2321285	-56.497854	28.342249	107.9662515
-17.869818	4.180054	104.046822	-9.488456	22.813799	102.497993	34.898369	-9.679362	100.10743	39.919685	43.649872	95.274063	37.409027	16.985255	97.6907465	-56.385939	28.642343	107.3052395
-18.073143	6.947761	102.084747	-9.492552	23.629688	101.482651	34.893391	-8.631769	98.543999	40.112026	44.837196	95.76622	37.5027085	18.1027135	97.1551095	-56.4878125	29.1566625	105.8101925
-18.119291	8.907348	100.729164	-9.479047	24.2878	100.767075	35.016895	-7.745429	97.482475	40.299618	45.817562	96.388206	37.6582565	19.0360665	96.9353405	-56.6163505	29.5395335	104.5988095
-18.002413	10.827904	99.316559	-9.406864	25.061317	100.031136	35.216686	-6.717047	96.404411	40.55434	46.29451	97.292412	37.885513	19.7887315	96.8484115	-56.699241	30.3339025	103.2138605
-17.805513	12.784471	97.920784	-9.225031	25.870201	99.28846	35.563705	-5.565499	95.183311	40.758465	48.027946	98.163513	38.161085	21.2312235	96.673412	-56.611147	30.5091785	101.903508
-17.423149	14.741543	96.72892	-8.944758	26.789867	98.620399	35.970749	-4.266266	93.999954	41.018089	49.148838	99.080566	38.494419	22.441286	96.54026	-56.383935	31.138448	100.700538
-17.038151	16.649426	95.643631	-8.588114	27.788969	97.950386	36.480736	-2.925166	92.888275	41.284931	50.292881	99.914948	38.8828335	23.6838575	96.4016115	-56.0590615	31.8940805	99.4991605
-16.549025	18.39901	94.683487	-8.19335	28.788197	97.274162	37.02343	-1.617717	91.926987	41.981747	51.220829	100.304626	39.5025885	24.801556	96.1158065	-55.8892885	32.774838	98.4325175
-15.788995	20.626276	93.418427	-7.628168	30.056065	96.276451	37.760365	0.020664	90.73735	42.361992	52.5546	100.680855	40.0611785	26.287632	95.7091025	-55.3175145	33.824498	96.8437995
-15.267624	21.901794	92.683342	-7.274119	30.750498	95.617218	38.194118	0.894929	90.081413	42.588417	53.272491	100.677277	40.3912675	27.08371	95.379345	-54.9395055	34.417286	95.855091
-14.724625	22.96467	92.030319	-6.970974	31.275183	94.955154	38.612938	1.565576	89.535744	42.761463	53.819496	100.541641	40.6872005	27.692536	95.0386925	-54.6291485	34.85783	94.8716155
-14.215742	23.851305	91.482178	-6.685686	31.66025	94.352898	38.878227	2.153662	89.254158	42.916527	54.220467	100.323151	40.897377	28.1870645	94.7886545	-54.268749	35.1334355	93.9171415
-13.711744	24.44566	91.03186	-6.455354	31.890007	93.82972	39.128113	2.346819	89.024483	43.075977	54.458683	99.979599	41.102045	28.402751	94.502041	-54.012753	35.377263	93.157399
-13.249244	24.815319	90.69059	-6.270043	32.029987	93.369156	39.341805	2.336648	89.025467	43.203667	54.526924	99.451424	41.272736	28.431786	94.2384455	-53.812822	35.628188	92.4998665
-12.801033	24.981052	90.321083	-6.132108	32.063995	92.90683	39.485538	2.206561	89.118668	43.3134	54.475147	98.854988	41.399469	28.340854	93.986828	-53.663685	35.787136	91.826832
-12.177285	24.717487	89.821037	-5.938189	31.950253	92.308304	39.708187	1.934976	89.203491	43.424091	54.284824	98.035698	41.566139	28.1099	93.6195945	-53.442517	35.790606	90.9970135
-11.910505	24.342094	89.513306	-5.75021	31.777647	92.015663	40.03743	1.679473	89.160873	43.501896	54.151257	97.748116	41.769663	27.915365	93.4544945	-53.270083	35.639929	90.5768315
-11.604981	23.772787	89.278381	-5.524173	31.589369	91.859749	40.35223	1.56138	89.194336	43.671009	54.053276	97.620796	42.0116195	27.807328	93.407566	-53.0599655	35.37141	90.311932
-11.339241	23.022535	89.05513	-5.214657	31.437038	91.742493	40.790184	1.520095	89.20755	43.889248	54.047352	97.580994	42.339716	27.7837235	93.394272	-52.76903	35.0903525	90.090714
-11.100546	22.255941	88.797066	-4.843656	31.33894	91.594604	41.278496	1.566108	89.226967	44.118187	54.116894	97.469292	42.6983415	27.841501	93.3481295	-52.3856535	34.836379	89.8410785
-10.903091	21.362118	88.481384	-4.453852	31.243778	91.394592	41.730038	1.703156	89.251373	44.333466	54.227985	97.19207	43.031752	27.9655705	93.2217215	-51.939456	34.5219855	89.5674625
-10.729621	20.407156	88.190117	-4.066933	31.144699	91.154671	42.216274	1.726464	89.277802	44.585247	54.280502	96.685204	43.4007605	28.003483	92.981503	-51.5346265	34.285915	89.327839
-10.667582	18.758097	87.693901	-3.583433	30.880203	90.624496	42.765995	1.396119	89.573532	44.930538	54.042763	95.553848	43.8482665	27.719441	92.56369	-51.0151325	34.040965	88.685302
-10.684543	17.446827	87.373962	-3.300424	30.538109	90.143158	43.069695	0.854584	89.795708	44.709251	53.76572	94.80822	43.889473	27.310152	92.301964	-50.490321	33.766066	87.984352
-10.823735	16.056452	87.088707	-3.083219	30.063026	89.640778	43.209549	0.216283	90.06974	44.953659	53.130062	93.708946	44.081604	26.6731725	91.889343	-50.248042	33.4528795	87.392213
-10.979989	14.608842	86.879616	-2.854859	29.515726	89.14193	43.288265	-0.493344	90.243538	45.161541	52.373356	92.566467	44.224903	25.940006	91.4050025	-49.934621	33.091446	86.8788575
-11.263932	13.207226	86.884811	-2.647794	28.930511	88.718674	43.269772	-1.280511	90.464058	45.417099	51.491035	91.312202	44.3434355	25.105262	90.88813	-49.6390235	32.75576	86.549218
-11.645447	11.706452	86.975479	-2.514869	28.338343	88.331535	43.134136	-2.214992	90.817703	45.707642	50.426376	89.893875	44.420889	24.105692	90.355789	-49.450627	32.570994	86.307281
-12.109466	10.237164	87.17688	-2.450861	27.623983	87.928467	42.905357	-3.256836	91.211319	45.698051	49.183571	88.751198	44.301704	22.9633675	89.9812585	-49.203426	32.2845985	85.8756755
-12.886867	8.094375	87.370964	-2.42509	26.286701	87.283524	42.4944	-4.941774	91.699806	46.125198	47.147308	86.521523	44.309799	21.102767	89.1106645	-49.159979	31.470635	85.4563835
-13.38221	6.752255	87.221733	-2.433621	25.312937	86.805	42.248924	-6.009251	91.878326	46.288879	45.887901	85.647591	44.2689015	19.939325	88.7629585	-49.1361435	30.686549	84.8470415
-13.921684	5.490725	86.898598	-2.370013	24.41633	86.333176	42.154144	-6.941348	91.86454	46.474602	44.899605	85.172653	44.314373	18.9791285	88.5185965	-49.054399	29.8535315	84.1477555
-14.446032	4.35744	86.501335	-2.229625	23.684792	85.920258	42.226032	-7.63018	91.750854	46.725079	44.220791	84.930435	44.4755555	18.2953055	88.3406445	-48.9348055	29.0742785	83.4998715
-14.966531	3.411443	86.106155	-1.973623	23.135397	85.543404	43.008934	-8.166462	91.327553	46.984211	43.805088	84.751114	44.9965725	17.819313	88.0393335	-48.9438185	28.451481	83.0474745
-15.561171	2.658885	85.65773	-1.649427	22.770931	85.186264	43.435928	-8.447186	91.076675	47.262619	43.593704	84.520706	45.3492735	17.573259	87.7986905	-48.6481275	27.968603	82.5738375
-16.115505	2.12002	85.260239	-1.285405	22.553593	84.826874	43.901508	-8.656605	90.804016	47.5443	43.44326	84.200111	45.722904	17.3933275	87.5020635	-48.293714	27.7138585	82.1516845
-17.027494	1.524177	84.633972	-0.75578	22.2211	84.377014	43.872852	-8.911462	90.692665	47.920227	43.316933	83.916763	45.8965395	17.2027355	87.304714	-47.4080995	27.2394645	81.449314
-17.807211	1.292926	84.470085	-0.503401	22.046558	84.256477	44.14505	-9.008595	90.607193	48.157455	43.219757	83.790169	46.1512525	17.105581	87.198681	-47.1580545	26.987535	81.314273
-18.575039	1.189767	84.439095	-0.320946	21.889908	84.252594	44.350327	-9.187181	90.708664	48.32494	43.087639	83.717712	46.3376335	16.950229	87.213188	-46.9795255	26.829587	81.292
-19.406164	1.225789	84.508545	-0.220116	21.755232	84.307922	44.420578	-9.377311	90.874229	48.417301	42.941582	83.666069	46.4189395	16.7821355	87.270149	-46.8591715	26.7283285	81.345695
-20.25971	1.405408	84.635422	-0.21015	21.614849	84.443901	44.386307	-9.552334	91.111221	48.483582	42.694698	83.753883	46.4349445	16.571182	87.432552	-46.8552445	26.658516	81.45525
-21.311583	1.721261	85.061363	-0.28343	21.502789	84.710495	44.262695	-9.779608	91.475937	48.496922	42.43425	83.822769	46.3798085	16.327321	87.649353	-46.9466685	26.678257	81.771637
-22.371058	2.172713	85.692047	-0.411937	21.39583	85.139603	44.052429	-10.05054	91.954544	48.470898	42.086536	83.788818	46.2616635	16.017998	87.871681	-47.0855375	26.773662	82.407525
-24.021244	3.088155	86.939888	-0.742181	21.13073	86.00679	43.592583	-10.487233	92.597115	48.231541	41.498573	83.766396	45.912062	15.50567	88.1817555	-47.396424	26.75579	83.8318245
-25.109322	3.898753	87.990509	-1.069447	20.930849	86.780823	43.199276	-10.756417	92.929436	48.014919	41.156666	83.802864	45.6070975	15.2001245	88.36615	-47.7459915	26.6615735	85.195496
-26.255905	4.922706	89.240814	-1.471054	20.770969	87.779739	42.746258	-11.012323	93.198273	47.616417	40.865498	83.96653	45.1813375	14.9265875	88.5824015	-48.1234455	26.6153505	86.9770765
-27.375481	6.056955	90.739952	-1.967941	20.677433	88.948051	42.251465	-11.189524	93.482933	47.070496	40.694599	84.244507	44.6609805	14.7525375	88.86372	-48.5968625	26.6023285	89.032382
-28.477493	7.346426	92.382469	-2.516288	20.621546	90.285339	41.960926	-11.392276	93.669861	46.480457	40.632828	84.56517	44.2206915	14.620276	89.1175155	-49.2532675	26.622816	91.4531625
-29.532459	8.800676	94.177696	-3.115434	20.556667	91.747719	41.152145	-11.349149	94.061897	45.819168	40.637207	84.967979	43.4856565	14.644029	89.514938	-49.7165245	26.469305	93.9805
-30.520483	10.296885	95.828255	-3.755037	20.454321	93.203362	40.589611	-11.334536	94.27562	45.065342	40.736389	85.562531	42.8274765	14.7009265	89.9190755	-50.3375505	26.2077155	96.4876485
-31.84827	12.72155	97.9328	-4.719614	20.326242	95.199059	39.779991	-11.189101	94.349213	43.915974	41.173969	86.883324	41.8479825	14.992434	90.6162685	-51.2872105	25.66005	99.7818495
-32.600693	14.395261	99.187996	-5.352634	20.333393	96.436958	39.246414	-10.920114	94.260506	43.182228	41.596756	88.049881	41.214321	15.338321	91.1551935	-51.919589	25.328465	101.7187225
-33.15551	16.243404	100.513145	-5.90696	20.430779	97.651009	38.720676	-10.595847	94.18972	42.604473	42.102543	89.11747	40.6625745	15.753348	91.653595	-52.4764945	25.10821	103.648423
-33.650528	18.1327	101.615921	-6.354669	20.591522	98.70929	38.299721	-10.224745	94.231628	42.089237	42.610561	90.15052	40.194479	16.192908	92.191074	-52.903817	24.990136	105.227506
-33.969536	20.078253	102.328598	-6.729949	20.745626	99.486015	38.005993	-9.862009	94.271156	41.743645	43.099846	91.161308	39.874819	16.6189185	92.716232	-53.334717	24.8723335	106.255798
-34.254307	21.991495	102.561676	-7.030915	20.837639	99.877815	37.878716	-9.501011	94.150475	41.559834	43.636818	92.262337	39.719275	17.0679035	93.206406	-53.781105	24.6073745	106.549224
-34.344456	23.885258	102.404419	-7.259609	20.890831	99.946205	37.83749	-9.10239	93.865395	41.484592	44.132828	93.451248	39.661041	17.515219	93.6583215	-54.180259	24.266443	106.2340885
-34.304367	26.73794	102.281631	-7.497225	21.0667	99.937416	37.825031	-8.51928	93.360924	41.429665	44.773281	94.890137	39.627348	18.1270005	94.1255305	-54.621798	24.0063995	105.7493015
-34.007057	28.574184	102.643631	-7.58356	21.171698	100.113403	37.776825	-8.112932	92.999802	41.356503	45.114677	95.517227	39.566664	18.5008725	94.2585145	-54.733784	23.8425235	105.9682915
-33.590637	30.362364	103.311371	-7.649035	21.281403	100.458588	37.709938	-7.742683	92.680588	41.227825	45.436611	96.019295	39.4688815	18.846964	94.3499415	-54.7669515	23.715842	106.5672345
-32.990707	32.057465	104.095421	-7.708606	21.340338	100.926552	37.637875	-7.425779	92.48024	41.029789	45.765545	96.494156	39.333832	19.169883	94.487198	-54.751044	23.510793	107.365906
-32.327843	33.705784	104.951157	-7.791337	21.453556	101.443626	37.558075	-7.197525	92.43647	40.877556	45.492516	97.021927	39.2178155	19.1474955	94.7291985	-54.8004895	23.7596165	108.1580535
-31.451574	35.283943	105.564514	-7.936464	21.492935	101.892555	37.419102	-7.07981	92.528137	40.757698	46.136539	97.41433	39.0884	19.5283645	94.9712335	-54.961328	23.4575055	108.8138765
-30.578709	36.734886	105.946754	-8.074261	21.463806	102.187881	37.257542	-7.108714	92.684814	40.669258	46.137768	97.844917	38.9634	19.514527	95.2648655	-55.111922	23.413085	109.1108965
-29.06065	38.800869	106.189667	-8.393863	21.263208	102.463638	36.959549	-7.246277	93.134773	40.561649	46.003624	98.825691	38.760599	19.3786735	95.980232	-55.548325	23.1477425	108.947044
-27.938181	40.061222	106.274498	-8.652365	21.160757	102.70845	36.877232	-7.476947	93.620384	40.510891	45.879478	99.659195	38.6940615	19.2012655	96.6397895	-55.9987915	23.1202485	108.7771105
-26.619884	41.198349	106.445778	-8.940297	21.077339	103.060257	36.762154	-7.687346	94.399033	40.415485	45.749611	100.724815	38.5888195	19.0311325	97.561924	-56.4694135	23.1235455	108.55859
-25.27	42.267208	106.626419	-9.299074	21.01483	103.49585	36.621746	-7.815585	95.477158	40.29599	45.668491	102.02079	38.458868	18.926453	98.748974	-57.057016	23.103207	108.242726
-23.831753	43.193005	106.957245	-9.678232	20.967045	103.926407	36.64053	-7.968325	96.538933	40.242435	45.686459	103.463531	38.4414825	18.859067	100.001232	-57.7979465	23.075023	107.851582
-22.367672	44.025505	107.268333	-9.992521	20.990644	104.307152	36.651855	-7.892962	97.336975	40.187057	45.754131	105.01915	38.419456	18.9305845	101.1780625	-58.404498	23.0507035	107.4362415
-20.807434	44.68597	107.775726	-10.2063	20.967054	104.611519	36.683647	-7.835685	97.750679	40.13588	45.903316	106.417618	38.4097635	19.0338155	102.0841485	-58.8223635	22.9002925	107.1388895
-18.27153	45.415886	108.757904	-10.404222	21.076355	104.987823	36.669968	-7.419128	97.753395	40.127674	46.143635	108.129539	38.398821	19.3622535	102.941467	-59.207265	22.7904565	107.034179
-16.527723	45.723141	109.462372	-10.511779	21.233597	105.256996	36.588211	-6.980875	97.489952	40.115963	46.34779	108.942154	38.352087	19.6834575	103.216053	-59.375645	22.7837365	107.297939
-14.696556	45.936031	110.080971	-10.565838	21.488779	105.607903	36.500229	-6.543009	97.141541	40.504421	46.433395	109.218178	38.502325	19.945193	103.1798595	-59.634001	23.032365	108.0359465
-12.875019	46.052677	110.57209	-10.62365	21.846338	106.057526	36.229206	-6.030216	96.988228	40.061008	46.831169	109.611008	38.145107	20.4004765	103.299618	-59.392407	23.2921995	108.815434
-10.961926	45.996902	110.800621	-10.672833	22.180363	106.528946	36.008926	-5.713148	96.884842	40.057487	46.992451	109.602654	38.0332065	20.6396515	103.243748	-59.3788725	23.7210745	109.814144
-9.018966	45.79475	110.868279	-10.733169	22.436808	107.005188	35.705093	-5.607182	97.117592	40.053661	47.008972	109.49881	37.879377	20.700895	103.308201	-59.345715	24.172721	110.702175
-7.015809	45.366489	110.786804	-10.800991	22.528572	107.470093	35.430592	-5.6907	97.49894	40.045326	46.90778	109.363869	37.737959	20.60854	103.4314045	-59.339941	24.448604	111.5087815
-4.031362	44.437843	110.386528	-10.983391	22.428625	107.986404	34.990505	-6.282825	98.498016	39.938629	46.543972	109.209763	37.464567	20.1305735	103.8538895	-59.431349	24.7266765	112.1189185
-2.007713	43.586723	109.92247	-11.257022	22.244942	108.148178	34.6595	-6.755369	99.245636	39.795418	46.234016	109.098602	37.227459	19.7393235	104.172119	-59.741503	24.7505605	112.124237
0.014816	42.643063	109.254646	-11.616417	22.11171	108.142303	34.259037	-7.23969	100.019363	39.522831	45.969669	108.805405	36.890934	19.3649895	104.412384	-60.123768	24.8584305	111.872222
2.03593	41.591446	108.526886	-12.012245	21.960869	107.930122	33.833458	-7.668664	100.603416	39.151764	45.663918	108.489441	36.492611	18.997627	104.5464285	-60.517101	24.924111	111.3138155
4.114496	40.398941	107.785652	-12.451467	21.757277	107.409729	33.415932	-8.007573	100.934914	38.782475	45.418484	108.403801	36.0992035	18.7054555	104.6693575	-61.0021375	24.8090985	110.1501005
6.195447	39.142738	107.16729	-12.870346	21.56514	106.552185	33.06889	-8.152558	100.732407	38.446503	45.259285	108.65519	35.7576965	18.5533635	104.6937985	-61.4983885	24.5769165	108.4105715
8.271853	37.774555	106.652405	-13.236061	21.409563	105.456604	32.771503	-7.993034	100.09549	38.063789	45.119049	109.239647	35.417646	18.5630075	104.6675685	-61.889768	24.2561185	106.2456395
11.456557	35.669582	106.295547	-13.573331	21.673147	103.842232	32.714684	-7.427975	99.338982	37.567997	45.228081	110.869995	35.1413405	18.900053	105.1044885	-62.2880025	24.446241	102.5799755
13.577782	34.122829	106.554138	-13.600678	22.090265	103.118912	33.130531	-6.92165	99.63121	37.392811	45.600185	112.509407	35.261671	19.3392675	106.0703085	-62.463027	24.8412625	100.1675155
15.46576	31.746834	107.383942	-13.474051	22.631413	102.660606	33.858742	-6.476559	100.76799	37.274464	46.144604	114.572784	35.566603	19.8340225	107.670387	-62.514705	25.4288035	97.650825
17.470352	30.572861	108.25695	-13.275438	23.091372	102.623451	34.872715	-6.094863	102.54303	37.150162	46.750488	116.698647	36.0114385	20.3278125	109.6208385	-62.5623145	25.8549315	95.6260635
19.265982	28.452917	109.507561	-12.962583	23.347853	102.949753	36.078331	-5.914512	104.801498	37.166149	47.259987	118.628929	36.62224	20.6727375	111.7152135	-62.547406	26.0229685	94.1842925
20.820518	26.110184	111.057053	-12.602815	23.336227	103.52298	37.240135	-5.901301	107.217613	37.592384	47.539906	120.401024	37.4162595	20.8193025	113.8093185	-62.6218895	25.8531515	93.2366415
22.159267	23.578621	112.593079	-12.222884	23.078638	104.250404	38.546997	-6.093137	109.228065	37.629177	47.774784	122.230194	38.088087	20.8408235	115.7291295	-62.533855	25.3164525	92.7716785
23.952904	19.514933	114.367783	-11.677136	22.568382	105.248558	39.404743	-5.995184	111.64949	37.490688	48.090836	124.601807	38.4477155	21.047826	118.1256485	-61.8019875	24.088938	92.3714675
25.015045	16.706221	115.060356	-11.422672	22.287075	105.805908	39.939381	-5.992579	112.717903	37.583179	48.093842	125.363586	38.76128	21.0506315	119.0407445	-61.606624	23.5235185	92.5710715
25.875696	13.885384	115.407166	-11.188104	22.048147	106.350616	40.284218	-5.963685	113.585075	37.665264	48.111774	125.427589	38.974741	21.0740445	119.506332	-61.350949	23.0222495	93.1949
26.506775	11.021067	115.486526	-11.038963	21.868887	107.002617	40.534382	-5.92988	114.138054	37.836548	48.198788	125.052856	39.185465	21.134454	119.595455	-61.263391	22.60332	94.409779
27.035479	8.037895	115.387657	-10.967933	21.71471	107.688034	40.959995	-6.03219	114.321831	37.958233	48.185326	124.532555	39.459114	21.076568	119.427193	-61.39498	22.352852	95.948875
27.334038	4.959565	115.283371	-10.964995	21.589127	108.422615	40.644218	-5.816153	114.686058	38.151573	48.154434	123.89109	39.3978955	21.1691405	119.288574	-61.3278855	22.0091135	97.556656
27.865509	1.535386	115.025368	-11.003605	21.614323	109.139229	40.520226	-5.778001	114.932571	38.327007	48.076126	123.219696	39.4236165	21.1490625	119.0761335	-61.4308265	22.0795835	99.2023245
26.031	-0.602243	115.60434	-11.011078	21.638639	110.168602	40.203388	-6.006106	115.570198	38.957699	47.72023	122.031998	39.5805435	20.857062	118.801098	-61.6026995	22.420216	101.536106
24.406212	-0.629349	115.824829	-10.941989	21.528532	110.870277	40.034721	-6.249899	116.355408	39.315826	47.444992	121.305534	39.6752735	20.5975465	118.830471	-61.5592515	22.4595175	102.910083
22.045902	-0.696903	116.314827	-10.865049	21.298822	111.547943	39.990005	-6.55665	117.267677	39.445526	47.156605	120.913025	39.7177655	20.2999775	119.090351	-61.4478635	22.2976665	104.005535
20.239897	-1.129395	117.001915	-10.805483	20.983849	112.16761	40.004532	-6.962696	118.313858	39.236225	46.913948	120.602142	39.6203785	19.975626	119.458	-61.2313445	21.992072	104.87722
17.709824	-1.23613	117.464104	-10.689853	20.557919	112.580299	39.996967	-7.396171	119.212929	39.509132	46.43298	120.06649	39.7530495	19.5184045	119.6397095	-61.1327555	21.5974335	105.5208885
15.85549	-1.618005	117.370651	-10.568781	20.111053	112.930237	39.974411	-7.829661	119.832458	40.060246	45.847996	119.606316	40.0173285	19.0091675	119.719387	-61.1548905	21.2129385	106.141087
13.166256	-1.698483	117.560074	-10.481242	19.755238	113.280121	40.004738	-8.184673	120.121887	39.821171	45.64249	119.589081	39.9129545	18.7289085	119.855484	-60.8754385	20.7815675	106.704758
9.476431	-1.747412	117.174866	-10.392082	19.573477	113.759193	40.054749	-8.344625	120.126518	39.962795	45.419399	119.434502	40.008772	18.537387	119.78051	-60.792936	20.609567	107.737876
7.006759	-1.687199	116.680161	-10.444524	19.604412	114.026466	40.070118	-8.317264	119.775757	40.347908	45.299885	119.332352	40.209013	18.4913105	119.5540545	-61.098061	20.7175135	108.4988775
4.386075	-1.489177	116.206299	-10.598644	19.775156	114.288078	40.002415	-8.199871	119.061981	40.259171	45.44138	119.496323	40.130793	18.6207545	119.279152	-61.328081	20.9295575	109.297004
1.655259	-1.209705	115.55983	-10.814319	20.164911	114.597115	39.80423	-7.988433	118.100189	40.114166	45.666199	119.456589	39.959198	18.838883	118.778389	-61.587836	21.490939	110.415841
-1.123579	-0.826548	115.120819	-11.08516	20.716713	114.892685	39.483986	-7.712747	116.875092	39.953232	45.969906	118.840393	39.718609	19.1285795	117.8577425	-61.888929	22.3048465	111.9276275
-4.020769	-0.335601	114.858963	-11.410698	21.39414	115.054001	38.958351	-7.310108	115.313805	39.622318	46.26104	117.683578	39.2903345	19.475466	116.4986915	-62.1117305	23.312814	113.6093105
-6.914092	0.20754	114.440155	-11.748344	22.108749	114.974319	38.156517	-6.824418	113.512169	39.157715	46.50742	115.836182	38.657116	19.841501	114.6741755	-62.153804	24.375997	115.2744625
-11.276198	1.08638	113.666878	-12.339981	23.118731	114.523018	36.684002	-6.345084	110.06675	37.699013	46.908424	112.939331	37.1915075	20.28167	111.5030405	-61.8714695	25.955792	117.5429955
-14.108543	1.673246	113.102531	-12.754033	23.589186	114.003098	35.552738	-6.164496	107.811096	36.949261	47.001255	110.935654	36.2509995	20.4183795	109.373375	-61.7590655	26.7599925	118.632821
-16.820761	2.29937	112.579605	-13.1199	23.94257	113.301674	34.422676	-6.125241	106.018593	36.25927	47.025879	108.863297	35.340973	20.450319	107.440945	-61.580773	27.434821	119.162403
-19.391771	2.914167	112.541809	-13.49908	24.283934	112.615677	33.340118	-6.354044	104.753075	35.597271	46.930729	106.822624	34.4686945	20.2883425	105.7878495	-61.4668545	28.2795255	119.4435045
-21.82509	3.51407	112.862419	-13.836206	24.462296	111.977707	32.377834	-6.849513	104.335091	35.025833	46.687473	104.540756	33.7018335	19.91898	104.4379235	-61.3742455	29.005612	119.5174905
-24.029861	4.145422	113.335678	-14.131851	24.433084	111.244179	31.713694	-7.394636	104.35511	34.335201	46.054733	102.403259	33.0244475	19.3300485	103.3791845	-61.2881495	29.5361195	119.1091735
-26.093868	4.781497	113.536346	-14.362585	24.082399	110.408356	31.352905	-8.124389	104.65995	33.816532	45.245907	100.565231	32.5847185	18.560759	102.6125905	-61.3098885	29.604039	118.2041215
-29.057133	5.712169	112.345444	-14.576016	23.0098	108.640503	31.030399	-9.270993	104.88707	33.586945	43.869469	98.54026	32.308672	17.299238	101.713665	-61.460704	28.720362	115.567341
-30.933979	6.289228	110.83963	-14.710964	22.224567	107.28862	30.737602	-9.999354	104.337051	33.608017	43.090244	97.977325	32.1728095	16.545445	101.157188	-61.5947375	27.903689	113.420052
-32.707123	6.998174	109.375038	-14.867003	21.659418	106.119217	30.325127	-10.510857	103.580093	33.717159	42.552357	97.676163	32.021143	16.02075	100.628128	-61.755149	27.298086	111.610306
-34.282108	7.955502	108.283173	-15.073273	21.450359	105.322006	29.903587	-10.765596	103.042091	33.770153	42.203831	97.520348	31.83687	15.7191175	100.2812195	-61.983416	27.1816005	110.3627925
-35.700138	9.141147	107.559219	-15.246317	21.513668	104.84259	29.611488	-10.832243	102.760056	33.759819	42.149883	97.491287	31.6856535	15.65882	100.1256715	-62.1782875	27.368516	109.5595085
-36.977161	10.479486	106.840477	-15.392777	21.629562	104.458427	29.526659	-10.727668	102.581871	33.726322	42.297691	97.553391	31.6264905	15.7850115	100.067631	-62.4120445	27.4741125	108.849223
-38.157001	11.838254	105.998924	-15.498884	21.735149	103.956474	29.529417	-10.512265	102.278496	33.724693	42.545189	97.5858	31.627055	16.016462	99.932148	-62.624823	27.453836	107.9808
-39.586697	14.064675	104.881454	-15.542213	21.864752	103.164291	29.558929	-10.14484	101.382599	33.656029	43.001286	97.463387	31.607479	16.428223	99.422993	-62.691905	27.301281	106.905589
-40.412514	15.721806	104.719498	-15.566389	22.079073	102.910698	29.498869	-9.890636	100.749954	33.494125	43.263546	97.000587	31.496497	16.686455	98.8752705	-62.629275	27.471691	106.9461255
-41.030983	17.563719	105.188286	-15.619567	22.376112	103.005554	29.246464	-9.631128	100.337891	33.189793	43.413483	96.189453	31.2181285	16.8911775	98.263672	-62.4572625	27.8610465	107.747436
-41.612957	19.427252	105.861176	-15.820633	22.611137	103.275276	28.906271	-9.476782	100.152252	32.763294	43.456059	95.346199	30.8347825	16.9896385	97.7492255	-62.4760485	28.2326355	108.8013265
-42.077309	21.327124	106.418289	-16.106579	22.685455	103.533409	28.465446	-9.39802	99.831894	32.264511	43.481331	94.653015	30.3649785	17.0416555	97.2424545	-62.5781365	28.3292545	109.8243635
-42.450993	23.175129	106.684769	-16.5301	22.633062	103.643372	27.989391	-9.230692	99.257111	31.638899	43.60976	94.210938	29.814145	17.189534	96.7340245	-62.874345	28.07659	110.5527195
-42.763439	25.043684	106.562546	-17.041134	22.525335	103.547813	27.475878	-8.940944	98.266602	31.025291	43.953121	94.172218	29.2505845	17.5060885	96.21941	-63.3328525	27.5445815	110.876216
-43.037003	27.928322	106.229721	-17.837042	22.683229	103.193008	26.797178	-8.078602	96.47258	30.131622	44.945496	94.581314	28.4644	18.433447	95.526947	-64.138484	26.933011	110.859069
-42.945374	30.003695	106.16243	-18.236536	23.088175	102.9907	26.536127	-7.23019	95.39859	29.568649	45.807804	94.887451	28.052388	19.288807	95.1430205	-64.52546	26.887543	110.8383795
-42.628868	32.076607	106.145309	-18.516558	23.622789	102.889458	26.41468	-6.278863	94.546112	29.22925	46.175503	95.35437	27.821965	19.94832	94.950241	-64.855081	27.297258	110.828675
-42.156906	34.148048	106.159065	-18.625385	24.144852	102.806046	26.455412	-5.415895	93.962891	29.006458	47.592442	95.766541	27.730935	21.0882735	94.864716	-64.981705	27.2014305	110.747376
-41.40543	36.126907	106.162285	-18.63448	24.531853	102.768387	27.26067	-4.672544	93.328667	29.042768	48.275642	96.38253	28.151719	21.801549	94.8555985	-65.420679	27.262157	110.6811755
-40.522888	38.023685	106.303368	-18.571955	24.773867	102.855446	26.8787	-4.199939	93.470833	29.173538	48.246185	97.075348	28.026119	22.023123	95.2730905	-65.170029	27.524611	110.4378015
-39.383446	39.801617	106.570518	-18.462416	24.844887	103.121117	27.079409	-3.9463	93.624702	29.357597	48.514996	97.738304	28.218503	22.284348	95.681503	-65.143335	27.405426	110.560731
-37.520523	42.298431	107.054924	-18.352825	24.786665	103.80471	27.410206	-3.993715	94.451355	29.687729	49.186523	98.64576	28.5489675	22.596404	96.5485575	-65.2546175	26.976926	111.0608625
-36.135616	43.89146	107.126472	-18.314869	24.637474	104.268982	27.647676	-4.222005	95.468636	29.935534	49.10014	99.300461	28.791605	22.4390675	97.3845485	-65.421343	26.8358805	111.1534155
-34.632126	45.381874	106.954102	-18.276323	24.410925	104.563965	27.97858	-4.564101	96.678116	30.268627	48.946144	100.158981	29.1236035	22.1910215	98.4185485	-65.6762495	26.6308285	110.7093815
-33.115849	46.833466	106.411293	-18.288263	24.098808	104.521034	28.458679	-4.887847	97.91391	30.723768	48.884071	101.434563	29.5912235	21.998112	99.6742365	-66.1677495	26.199504	109.3678315
-31.485197	48.143829	105.930916	-18.359106	23.695078	104.232918	28.97501	-5.091653	99.013031	31.203968	48.910648	103.329277	30.089489	21.9094975	101.171154	-66.807701	25.4806585	107.294682
-29.823988	49.37928	105.87616	-18.405691	23.353449	103.981308	29.551359	-5.11982	99.828217	31.665304	49.128124	105.835472	30.6083315	22.004152	102.8318445	-67.4197135	24.702746	105.1307715
-28.087297	50.51701	106.510506	-18.424252	23.298347	104.137863	30.159903	-5.002913	100.682236	32.103123	49.456089	108.361778	31.131513	22.226588	104.522007	-67.980017	24.370106	103.753719
-25.554388	52.052967	108.737007	-18.367691	23.625923	105.002846	31.274658	-4.519995	102.261642	32.788876	50.147408	112.617279	32.031767	22.8137065	107.4394605	-68.767149	24.4381395	102.5662315
-23.843697	52.968853	110.608101	-18.328657	24.137691	105.889977	32.158199	-4.007703	103.489723	33.192165	50.608234	115.552223	32.675182	23.3002655	109.520973	-69.332496	24.9751165	102.258981
-22.196251	53.640896	112.703552	-18.257105	24.837013	107.10392	32.926796	-3.419115	104.771439	33.589832	50.966026	118.283722	33.258314	23.7734555	111.5275805	-69.772524	25.9005705	102.6802595
-20.633135	54.1502	114.915756	-18.110016	25.49819	108.650673	34.079361	-2.91702	105.809067	34.027916	51.330513	120.680115	34.0536385	24.2067465	113.244591	-70.2736705	26.7896335	104.056755
-18.956112	54.36166	117.105034	-17.930731	26.037016	110.370125	34.647854	-2.397597	107.066711	34.45467	51.573086	122.693062	34.551262	24.5877445	114.8798865	-70.412724	27.4862875	105.8603635
-17.617165	54.415958	119.063721	-17.726688	26.486626	112.133682	35.137005	-2.022936	108.307137	34.848125	51.804745	124.349594	34.992565	24.8909045	116.3283655	-70.445941	28.0823475	107.9389985
-16.168604	54.339916	120.568932	-17.517416	26.807892	113.89241	34.893372	-1.78343	109.912262	35.259975	51.981205	125.514244	35.0766735	25.0988875	117.713253	-70.1115055	28.5168965	110.071567
-14.089778	53.900589	122.074341	-17.273136	26.962683	116.266144	34.961739	-1.900591	112.012436	35.941467	52.07832	126.363205	35.451603	25.0888645	119.1878205	-69.997875	28.8365015	113.3444675
-12.713986	53.355991	122.434425	-17.15377	26.887009	117.53936	34.8395	-2.241918	113.539207	36.259224	51.943771	126.465401	35.549362	24.8509265	120.002304	-69.856902	28.9230915	115.076416
-11.601157	52.749485	122.54351	-17.101244	26.74258	118.599113	34.753479	-2.74567	115.039597	36.481918	51.744801	126.249802	35.6176985	24.4995655	120.6446995	-69.8201865	28.9855945	116.5535265
-10.247828	51.89399	122.274986	-17.118858	26.525196	119.428047	34.592907	-3.31584	116.51313	36.597141	51.483704	125.869713	35.595024	24.083932	121.1914215	-69.83274	28.96646	117.6646725
-9.293015	51.036865	122.019341	-17.153847	26.242411	120.028877	34.425491	-3.882833	117.970505	36.665466	51.11208	125.522362	35.5454785	23.6146235	121.7464335	-69.8531725	28.8701985	118.3113205
-8.958054	50.284195	121.905312	-17.15589	25.936327	120.361504	34.251259	-4.427659	119.477692	36.750675	50.778133	125.295425	35.500967	23.175237	122.3865585	-69.812747	28.697417	118.3364495
-7.775589	49.098686	121.435776	-17.284601	25.646893	120.683563	34.027271	-4.968015	120.965561	37.190926	50.244965	125.03817	35.6090985	22.638475	123.0018655	-70.1783005	28.655311	118.3652605
-6.961779	47.517345	121.431458	-17.491137	25.141016	121.286354	33.73967	-5.779192	123.031792	37.281597	49.631367	125.26622	35.5106335	21.9260875	124.149006	-70.4929075	28.3559445	118.423702
-6.607018	46.439217	121.705673	-17.634825	24.817905	121.836731	33.543285	-6.242011	124.268105	37.408211	49.22868	125.597916	35.475748	21.4933345	124.9330105	-70.745398	28.1424755	118.7404515
-6.392972	45.39769	122.237625	-17.789755	24.498684	122.50341	33.333664	-6.704927	125.336159	37.114929	48.974098	126.256775	35.2242965	21.1345855	125.796467	-70.8038065	27.8627825	119.210353
-6.280177	44.417015	122.952461	-17.91519	24.244959	123.239174	33.194702	-7.156994	126.348076	37.274284	48.609905	126.910713	35.234493	20.7264555	126.6293945	-71.064873	27.7634625	119.8489535
-6.271618	43.504848	123.813248	-17.995007	23.993244	124.082008	33.04361	-7.535845	127.091301	37.417686	48.242496	127.652428	35.230648	20.3533255	127.3718645	-71.220662	27.6331625	120.7921515
-6.455894	42.675713	124.832199	-18.021389	23.775312	124.959091	32.963474	-7.889647	127.75296	38.043751	47.749123	128.32048	35.5036125	19.929738	128.03672	-71.5463905	27.620886	121.881462
-6.672056	41.872643	125.77951	-18.04616	23.605392	125.786163	32.958641	-8.21356	128.368576	37.85194	47.607483	129.392517	35.4052905	19.6969615	128.8805465	-71.4976105	27.5138225	122.6917795
-7.229726	40.768631	127.18148	-17.720543	23.221725	126.825035	33.05759	-8.609334	129.114624	38.119083	47.289413	130.765564	35.5883365	19.3400395	129.940094	-71.0294225	27.1034105	123.709976
-7.64017	40.138824	127.945175	-17.640438	23.16279	127.546204	33.16222	-8.777402	129.481339	38.207108	47.161472	131.387451	35.684664	19.192035	130.434395	-70.96554	27.133545	124.658013
-8.177382	39.554783	128.535187	-17.571281	23.208704	128.214676	33.289341	-8.860198	129.644287	38.244225	47.150845	131.68486	35.766783	19.1453235	130.6645735	-70.909345	27.2720845	125.7647785
-8.80478	39.051476	128.862701	-17.45599	23.303185	128.756454	33.419411	-8.826676	129.589157	38.677876	47.071846	131.446259	36.0486435	19.122585	130.517708	-70.9606235	27.483785	126.9952
-9.456635	38.584877	129.001419	-17.283035	23.406586	129.163986	33.539738	-8.692188	129.265549	38.698524	47.129387	131.001724	36.119131	19.2185995	130.1336365	-70.685201	27.5945725	128.1943355
-10.072309	38.129391	128.919693	-17.01092	23.492247	129.46257	33.704697	-8.607182	128.494873	38.716957	47.224426	130.165512	36.210827	19.308622	129.3301925	-70.232667	27.675872	129.5949475
-10.845518	37.711697	128.77948	-17.170732	23.857737	129.860977	33.887775	-8.503847	127.491524	38.716934	47.29768	128.97612	36.3023545	19.3969165	128.233822	-70.6438185	28.3185575	131.488132
-11.939592	37.227936	128.436295	-16.09709	23.657564	129.601974	33.789055	-8.070736	125.413528	38.60112	47.325653	126.698746	36.1950875	19.6274585	126.056137	-68.3892675	27.6876695	133.147811
-12.565009	36.947884	128.167435	-15.763298	23.683792	129.44928	33.808067	-7.903568	123.747398	38.444675	47.28587	125.031624	36.126371	19.691151	124.389511	-67.652967	27.676433	134.509049
-13.268364	36.699955	127.999458	-15.440308	23.738401	129.206345	33.641422	-7.749065	122.136856	38.238995	47.03344	123.554863	35.9402085	19.6421875	122.8458595	-66.8208245	27.8346145	135.5668305
-13.889948	36.5658	127.932945	-15.214783	23.817247	129.020752	33.401413	-7.635374	120.694748	38.101177	46.838234	122.444244	35.751295	19.60143	121.569496	-66.180861	28.033064	136.472008
-14.407327	36.460144	128.016113	-15.152943	23.911886	128.908295	33.157505	-7.559096	119.75592	37.974434	46.72863	121.756157	35.5659695	19.584767	120.7560385	-65.8718555	28.239005	137.0605515
-14.858532	36.396851	128.026993	-15.553082	24.271873	128.987839	32.930096	-7.429965	119.200386	37.846054	46.718792	121.428474	35.388075	19.6444135	120.31443	-66.494239	28.8993325	137.661248
-15.315951	36.361221	127.93058	-15.603529	24.410942	128.798431	32.745953	-7.318521	118.917313	37.732361	46.77317	121.322418	35.239157	19.7273245	120.1198655	-66.446215	29.0945595	137.4769965
-16.213125	36.543522	127.490387	-15.423544	24.476593	127.897087	32.74448	-7.22608	118.79258	37.835964	46.947941	121.447861	35.290222	19.8609305	120.1202205	-66.13731	29.0922555	135.6739535
-16.325686	36.45187	126.595413	-15.526873	24.641077	127.101456	32.761944	-7.123263	118.833817	37.94416	47.062729	121.465996	35.353052	19.969733	120.1499065	-66.406798	29.312421	134.0530055
-16.436552	36.476578	125.65023	-15.947768	25.020912	126.394341	32.657635	-7.116789	118.688568	37.934647	47.153316	121.157478	35.296141	20.0182635	119.923023	-67.191677	30.0235605	132.865659
-16.59347	36.448456	124.848106	-16.095503	25.18601	125.706924	32.416119	-7.0722	118.452003	37.72467	47.173603	120.582184	35.0703945	20.0507015	119.5170935	-67.2614005	30.3213185	131.8967545
-16.62537	36.47916	124.346115	-16.197214	25.242086	125.309059	32.167332	-7.100254	118.196976	37.09203	47.228764	120.007431	34.629681	20.064255	119.1022035	-67.024109	30.419917	131.5159145
-16.528193	36.439323	124.091721	-16.212091	25.228251	125.194778	31.993473	-7.202845	117.912437	36.894203	47.116016	119.218895	34.443838	19.9565855	118.565666	-66.86802	30.4999165	131.82389
-16.388981	36.404129	124.019943	-16.121712	25.156673	125.167992	31.854513	-7.333936	117.609062	36.757912	46.959698	118.507698	34.3062125	19.812881	118.05838	-66.5496365	30.500465	132.277604
-15.849283	36.43198	123.942375	-15.892628	25.079479	125.229706	31.793484	-7.449399	117.172829	36.739662	46.699818	117.645607	34.266573	19.6252095	117.409218	-66.051829	30.5337485	133.050194
-15.355124	36.445625	123.914482	-15.662116	25.03117	125.181839	31.884729	-7.469297	117.021538	36.838261	46.563381	117.348625	34.361495	19.547042	117.1850815	-65.685727	30.515298	133.1785965
-14.70241	36.53997	123.828613	-15.474426	25.003237	125.152885	31.96891	-7.477349	116.849243	37.044819	46.465645	117.366348	34.5068645	19.494148	117.1077955	-65.4557165	30.512326	133.1979745
-13.988386	36.675926	123.855301	-15.286313	24.967186	125.074112	32.016979	-7.462355	116.63678	37.333973	46.366383	117.551949	34.675476	19.452014	117.0943645	-65.248102	30.482358	133.0538595
-13.194979	36.79282	123.777596	-15.194589	24.934479	124.944901	32.069252	-7.469595	116.37336	37.588291	46.293861	117.789246	34.8287715	19.412133	117.081303	-65.2179495	30.456825	132.808499
-12.293779	36.886875	123.579277	-15.060493	24.933487	124.642479	32.151745	-7.394608	116.01207	37.832088	46.319874	118.0923	34.9919165	19.462633	117.052185	-65.1129025	30.404341	132.232773
-11.338948	37.047684	123.179588	-14.925763	25.002926	124.115204	32.266216	-7.259704	115.520752	38.069218	46.353245	118.22525	35.167717	19.5467705	116.873001	-65.019243	30.4590815	131.357407
-9.624183	37.224941	122.104027	-14.633226	25.114273	122.879471	32.535141	-7.090055	114.540375	38.511242	46.429996	118.321205	35.5231915	19.6699705	116.43079	-64.7896435	30.5585755	129.328152
-8.440626	37.324028	121.21357	-14.36349	25.165609	121.859947	32.724564	-7.053381	113.786842	38.828423	46.362133	118.180405	35.7764935	19.654376	115.9836235	-64.5034735	30.676842	127.7362705
-7.165485	37.283913	120.331322	-14.126296	25.246403	120.919868	32.936897	-7.04805	112.962845	39.147724	46.212196	117.847153	36.0423105	19.582073	115.404999	-64.2949025	30.910733	126.434737
-5.764553	37.217163	119.478584	-13.645996	25.147039	119.945084	33.270966	-7.080146	112.330078	39.523403	46.04562	117.647377	36.3971845	19.482737	114.9887275	-63.6891765	30.811341	124.9014405
-4.248084	37.097134	118.72773	-13.125412	25.140009	119.069687	33.821789	-7.141275	112.066208	40.055279	45.930946	117.847183	36.938534	19.3948355	114.9566955	-63.189358	30.8851825	123.1826785
-2.743246	36.949162	118.177902	-12.654146	25.223896	118.299438	34.509277	-7.180222	112.4879	40.656162	45.954967	118.440689	37.5827195	19.3873725	115.4642945	-62.8910115	31.0604195	121.1345815
-1.270684	36.681492	117.816963	-12.294084	25.385145	117.710709	35.219322	-7.117658	113.418137	41.170795	46.150703	119.4487	38.1950585	19.5165225	116.4334185	-62.7832265	31.2537675	118.9879995
0.845107	36.217892	117.889069	-12.146726	25.619244	117.396355	35.954849	-7.140311	115.489914	41.540825	46.434925	121.004776	38.747837	19.647307	118.247345	-63.041289	31.591181	116.545365
2.091662	35.757019	118.265282	-12.322228	25.578058	117.425941	36.200027	-7.316069	117.039169	41.586971	46.543812	122.230553	38.893499	19.6138715	119.634861	-63.537955	31.5422445	115.217021
3.229165	35.169968	118.897339	-12.61709	25.41444	117.587212	36.340336	-7.580886	118.501495	41.955532	46.502926	123.311684	39.147934	19.46102	120.9065895	-64.382114	31.36786	114.2678345
4.250641	34.570591	119.621727	-12.923633	25.236759	117.818382	36.361549	-7.744103	119.798912	41.886715	46.56908	124.379501	39.124132	19.4124885	122.0892065	-64.971398	31.0610295	113.5475575
5.200848	33.955772	120.289787	-13.147343	25.07552	118.062225	36.394264	-7.855425	120.754982	41.80402	46.60136	125.177422	39.099142	19.3729675	122.966202	-65.393828	30.7780725	113.158248
6.10569	33.318233	120.807335	-13.306753	25.024418	118.42289	36.469151	-7.905003	121.31929	41.772263	46.641624	125.600754	39.120707	19.3683105	123.460022	-65.734213	30.6805255	113.385758
6.9975	32.653702	121.140579	-13.26824	24.990971	118.741402	36.589535	-7.899727	121.591888	41.8316	46.693584	125.685036	39.2105675	19.3969285	123.638462	-65.7470475	30.5850135	113.844342
8.142717	31.748465	121.445892	-13.006091	24.868345	119.227089	36.777287	-7.948593	121.649849	42.052826	46.612141	125.402939	39.4150565	19.331774	123.526394	-65.4272385	30.404916	114.927784
8.81859	30.976233	121.5933	-12.887916	24.818729	119.592438	36.852238	-8.046515	121.632599	42.225666	46.502079	125.185165	39.538952	19.227782	123.408882	-65.314784	30.409676	115.775994
9.339567	30.301126	121.796432	-12.806639	24.751759	119.97496	36.867775	-8.171993	121.655975	42.33765	46.350445	125.05838	39.6027125	19.089226	123.3571775	-65.2159905	30.414292	116.5927425
9.839025	29.592852	122.016335	-12.767053	24.621571	120.333984	36.860012	-8.307545	121.714493	42.413174	46.121738	125.038658	39.636593	18.9070965	123.3765755	-65.170699	30.3360455	117.2913925
10.185829	28.924994	122.268044	-12.792518	24.468336	120.570503	36.817524	-8.479561	121.768318	42.44519	45.907333	125.194588	39.631357	18.713886	123.481453	-65.216393	30.222786	117.659553
10.446719	28.250635	122.456467	-12.822286	24.301958	120.672264	36.795906	-8.643428	121.820259	42.468483	45.736706	125.434128	39.6321945	18.546639	123.6271935	-65.2767665	30.057277	117.7173345
10.638012	27.598227	122.515594	-12.851069	24.157804	120.634163	36.776726	-8.73342	121.78521	42.488308	45.535641	125.651184	39.632517	18.4011105	123.718197	-65.334655	29.9144975	117.550129
10.799144	26.506302	122.279999	-12.880403	23.990185	120.355698	36.687042	-8.922406	121.309784	42.437649	45.1689	125.580551	39.5623455	18.123247	123.4451675	-65.3231515	29.857123	117.2662285
10.910136	25.751362	121.834061	-12.880535	23.89432	120.043732	36.586189	-9.06488	120.740662	42.373379	44.863819	125.146317	39.479784	17.8994695	122.9434895	-65.240854	29.8891705	117.1439745
10.92851	25.02335	121.304909	-12.828138	23.770824	119.633255	36.563087	-9.349477	120.124352	42.343674	44.508167	124.57415	39.4533805	17.579345	122.349251	-65.1096565	29.962303	116.917259
10.909133	24.299088	120.687759	-12.761943	23.657267	119.174873	36.539814	-9.745273	119.56147	42.315308	44.110958	123.98703	39.427561	17.1828425	121.77425	-64.951447	30.1316915	116.575496
10.792665	23.569241	120.108185	-12.712934	23.442778	118.645988	36.406433	-10.132977	119.009438	42.300755	43.62088	123.433701	39.353594	16.7439515	121.2215695	-64.779462	30.1416045	116.0704065
10.64782	22.767895	119.416473	-12.686567	23.13291	118.088165	36.225014	-10.483263	118.432602	42.336761	43.084511	122.888733	39.2808875	16.300624	120.6606675	-64.6540215	29.965196	115.5156625
10.364389	21.891258	118.749222	-12.647648	22.800285	117.538712	36.091385	-10.867567	117.7799	42.296177	42.63937	122.396851	39.193781	15.8859015	120.0883755	-64.489077	29.7146685	114.9890485
9.913345	20.574259	117.752113	-12.556951	22.453148	116.776131	36.024235	-11.137317	116.88279	41.683022	42.369373	121.653542	38.8536285	15.616028	119.268166	-63.9675305	29.290268	114.284096
9.531376	19.751577	117.093384	-12.465663	22.342739	116.23896	36.030678	-11.206686	116.285912	41.549774	42.225418	121.03685	38.790226	15.509366	118.661381	-63.721552	29.176112	113.816539
9.149816	18.923943	116.397247	-12.358163	22.240479	115.741241	36.03743	-11.254597	115.711632	41.469921	42.101398	120.355309	38.7536755	15.4234005	118.0334705	-63.4700015	29.0575575	113.4490115
8.705462	18.098143	115.673103	-12.239113	22.233873	115.187683	36.014988	-11.180956	115.11042	41.790001	41.891228	119.457397	38.9024945	15.355136	117.2839085	-63.3807205	29.11261	113.0914575
8.217047	17.210106	114.933243	-12.143327	22.284077	114.605919	35.997501	-11.03963	114.465485	41.653389	41.941025	118.707954	38.825445	15.4506975	116.5867195	-63.112099	29.1174565	112.6251185
7.65102	16.379932	114.145088	-12.084874	22.410381	113.975868	35.991673	-10.868169	113.703827	41.456051	42.035503	117.811165	38.723862	15.583667	115.757496	-62.89361	29.237095	112.19424
7.079273	15.575902	113.238594	-12.044059	22.568201	113.266418	35.950489	-10.562738	112.813828	40.742424	42.388882	117.003654	38.3464565	15.913072	114.908741	-62.4345745	29.22333	111.624095
6.097202	14.257103	111.931297	-12.058824	22.89957	112.242355	35.881912	-10.126885	111.547447	40.670528	42.538357	115.302917	38.27622	16.205736	113.425182	-62.393868	29.593404	111.059528
5.420549	13.442042	111.127914	-12.063555	23.159561	111.518356	35.802559	-9.798255	110.868141	40.334705	42.775925	114.224586	38.068632	16.488835	112.5463635	-62.195742	29.830287	110.4903485
4.6946	12.654105	110.340652	-12.081056	23.406698	110.753426	35.7855	-9.479326	110.244133	40.021404	43.04089	113.313171	37.903452	16.780782	111.778652	-62.065564	30.032614	109.7282
3.950523	11.708414	109.546364	-12.091107	23.669165	109.918297	35.754757	-9.233375	109.744919	39.833302	43.279999	112.284683	37.7940295	17.023312	111.014801	-61.9762435	30.315018	108.821793
3.192174	10.88332	108.758148	-12.104156	23.95882	109.006592	35.680164	-8.949655	109.272789	39.586212	43.514137	111.017334	37.633188	17.282241	110.1450615	-61.8415	30.635399	107.8681225
2.40827	10.048937	107.995201	-12.093266	24.2113	108.116066	35.62999	-8.718575	108.768097	39.29023	43.63385	109.582565	37.46011	17.4576375	109.175331	-61.646642	30.9649625	107.056801
1.601089	9.206071	107.309784	-12.075964	24.425659	107.213066	35.595257	-8.551525	108.329842	39.111927	43.792583	108.017204	37.353592	17.620529	108.173523	-61.50552	31.230789	106.252609
0.381304	8.011013	106.134293	-12.009593	24.591152	105.62825	35.637127	-8.195195	107.636749	38.330849	44.133747	106.115616	36.983988	17.969276	106.8761825	-61.003174	31.213028	104.3803175
-0.418427	7.213105	105.173454	-11.959146	24.542103	104.437492	35.732155	-8.072438	107.116676	38.215691	44.203259	105.05899	36.973923	18.0654105	106.087833	-60.892215	31.0187955	102.787151
-1.252895	6.479551	103.98912	-11.886482	24.402868	103.063477	35.874104	-7.920069	106.403496	38.145267	44.29258	104.107582	37.0096855	18.1862555	105.255539	-60.7826495	30.6194805	100.871415
-2.105273	5.782579	102.628586	-11.787845	24.294397	101.615227	36.033798	-7.697863	105.50753	38.071808	44.414951	102.965019	37.052803	18.358544	104.2362745	-60.628493	30.23025	98.9941795
-2.901865	5.191122	101.233353	-11.617911	24.217888	100.237022	36.210899	-7.453163	104.340897	38.015362	44.530136	101.612579	37.1131305	18.5384865	102.976738	-60.3489525	29.8972895	97.497306
-3.723863	4.686581	99.772163	-11.394039	24.199093	99.00061	36.459488	-7.176863	102.842499	38.359726	44.575554	99.991646	37.409607	18.6993455	101.4170725	-60.197685	29.6988405	96.5841475
-4.652441	4.233824	98.39682	-11.126142	24.274658	97.915726	36.600437	-6.819617	101.180672	37.901531	45.025486	98.749313	37.250984	19.1029345	99.9649925	-59.503268	29.4463815	95.8664595
-5.985743	3.749876	96.583176	-10.788657	24.583902	96.530983	36.68335	-6.266921	98.762932	37.964512	45.523079	96.62648	37.323931	19.628079	97.694706	-58.901245	29.539725	95.36726
-6.991691	3.553473	95.518929	-10.633902	24.860773	95.726395	36.645889	-5.889347	97.3312	37.958042	45.848675	95.526237	37.3019655	19.979664	96.4287185	-58.5697695	29.741882	95.0240715
-8.059438	3.351959	94.616974	-10.489678	25.135735	94.996582	36.533993	-5.616597	96.138641	37.990234	46.092873	94.568863	37.2621135	20.238138	95.353752	-58.2414695	30.033332	94.639412
-9.034351	3.171872	93.857193	-10.381225	25.394184	94.309166	36.442844	-5.445117	95.215126	38.041084	46.240105	93.748215	37.241964	20.397494	94.4816705	-58.004414	30.390874	94.1366615
-10.077596	3.036408	93.147682	-10.290239	25.595648	93.647232	36.332397	-5.354787	94.504967	38.140652	46.270191	92.952934	37.2365245	20.457702	93.7289505	-57.8170025	30.733594	93.5655135
-11.138233	2.871279	92.552048	-10.192442	25.631639	92.96312	36.214195	-5.447366	93.950302	38.246216	46.125992	92.133675	37.2302055	20.339313	93.0419885	-57.6150895	30.923965	92.8842515
-12.218641	2.643357	92.035309	-10.097141	25.499287	92.352905	36.123016	-5.691816	93.497154	38.311798	45.829998	91.371086	37.217407	20.069091	92.43412	-57.411689	30.929483	92.27169
-13.722523	2.329432	91.529732	-9.942884	25.012043	91.605751	35.997963	-6.381342	93.018394	38.422951	45.10297	90.298691	37.210457	19.360814	91.6585425	-57.096225	30.663272	91.5529595
-14.73978	2.134185	91.260155	-9.852669	24.530396	91.14743	35.953976	-7.015871	92.886894	38.542568	44.489468	89.634949	37.248272	18.7367985	91.2609215	-56.95361	30.3239935	91.0339385
-15.800539	1.993587	91.06646	-9.788123	24.008244	90.718613	35.883453	-7.704254	92.869156	38.655006	43.812984	89.03775	37.2692295	18.054365	90.953453	-56.8454755	29.962123	90.483773
-16.783825	1.825899	90.913483	-9.730006	23.439503	90.36348	35.774761	-8.407625	92.881386	38.771732	43.099205	88.49707	37.2732465	17.34579	90.689228	-56.7332585	29.533216	90.037732
-17.788164	1.86323	90.838081	-9.692432	22.883047	90.1474	35.653301	-9.091919	92.855652	38.846905	42.420429	88.020805	37.250103	16.664255	90.4382285	-56.634967	29.101839	89.8565715
-18.66131	1.859204	90.877815	-9.657307	22.394381	90.045151	35.499088	-9.699982	92.78405	38.902271	41.783497	87.591133	37.2006795	16.0417575	90.1875915	-56.5152935	28.7470045	89.9027105
-19.669558	2.108798	90.906456	-9.671124	21.954079	89.98912	35.329071	-10.252648	92.75042	38.781029	41.254578	87.374634	37.05505	15.500965	90.062527	-56.397298	28.407193	89.915713
-20.918571	2.175707	90.90136	-9.722413	21.447533	90.04509	35.065838	-10.914542	92.669121	38.454483	40.610809	87.34137	36.7601605	14.8481335	90.0052455	-56.2049865	28.0469325	90.0849345
-21.955812	2.929975	90.832397	-9.777895	21.19034	90.100632	34.869419	-11.257021	92.654762	39.424801	40.026695	87.121597	37.14711	14.384837	89.8881795	-56.7029	27.995843	90.3130845
-22.923582	3.447254	90.675568	-9.844189	20.964977	90.144325	34.708889	-11.572178	92.629738	39.425758	39.831936	87.487335	37.0673235	14.129879	90.0585365	-56.7557015	27.800075	90.2301135
-23.789753	3.990788	90.34166	-9.91722	20.760527	90.151802	34.531384	-11.893527	92.623024	39.488285	39.643307	87.999641	37.0098345	13.87489	90.3113325	-56.8442745	27.646164	89.9922715
-24.628031	4.606618	89.909073	-9.963194	20.604683	90.093513	34.316387	-12.217984	92.647018	39.567066	39.607029	88.712463	36.9417265	13.6945225	90.6797405	-56.8681145	27.5148435	89.5072855
-25.429222	5.303043	89.539719	-10.027101	20.544451	90.096306	34.173618	-12.372808	92.507683	39.602234	39.586948	89.426598	36.887926	13.60707	90.9671405	-56.942128	27.481832	89.2254715
-26.288139	6.143439	89.505516	-10.05274	20.563671	90.251389	34.226383	-12.528523	92.311043	39.624168	39.566986	90.019623	36.9252755	13.5192315	91.165333	-57.0307555	27.6081105	89.337445
-27.502712	7.389636	90.059654	-10.160474	20.591602	90.797623	33.590164	-12.547781	92.583809	39.046398	39.762634	90.892624	36.318281	13.6074265	91.7382165	-56.639229	27.5757775	89.8570295
-28.350925	8.290744	90.635147	-10.246932	20.581322	91.277786	33.391155	-12.788993	92.843124	39.096451	39.555096	90.849449	36.243803	13.3830515	91.8462865	-56.737667	27.7795925	90.7092855
-29.174698	9.192336	91.252068	-10.381343	20.459463	91.742729	33.035465	-13.0042	93.207634	39.526257	39.120243	90.564964	36.280861	13.0580215	91.886299	-57.043547	27.8609045	91.599159
-29.972267	10.130561	91.863937	-10.549251	20.250906	92.165878	32.759438	-13.299973	93.494354	39.352089	38.829723	90.504471	36.0557635	12.764875	91.9994125	-57.1542655	27.736937	92.3323435
-30.72797	11.050466	92.435951	-10.704451	20.042807	92.575386	32.474232	-13.608324	93.761398	39.165192	38.513985	90.369041	35.819712	12.4528305	92.0652195	-57.228614	27.6327835	93.0855525
-31.438595	12.055447	92.922409	-10.900312	19.824001	92.911316	32.190556	-13.907848	94.002068	38.956993	38.209564	90.162872	35.5737745	12.150858	92.08247	-57.3743985	27.497144	93.740162
-32.141788	13.128011	93.311516	-11.04884	19.634216	93.154297	31.885418	-14.186971	94.255913	38.725151	37.894844	89.864037	35.3052845	11.8539365	92.059975	-57.4029645	27.4144955	94.248619
-33.069725	14.776362	93.659683	-11.35439	19.229504	93.359818	31.499472	-14.562999	94.649841	38.379581	37.40765	89.417877	34.9395265	11.4223255	92.033859	-57.6483065	27.0366825	94.685777
-33.664181	15.975719	93.803284	-11.549499	19.009594	93.505028	31.273819	-14.786283	94.905907	38.15826	37.164585	89.1987	34.7160395	11.189151	92.0523035	-57.8150375	26.830037	94.9577525
-34.190586	17.277435	94.057915	-11.788488	18.797293	93.759895	31.084702	-14.922051	95.120453	37.875076	36.984116	89.069885	34.479889	11.0310325	92.095169	-58.056865	26.5635535	95.424621
-34.660587	18.598206	94.415825	-12.016559	18.619881	94.104698	30.882353	-15.017986	95.304375	37.584484	36.854927	89.010216	34.2334185	10.9184705	92.1572955	-58.2665365	26.3212915	96.0521005
-35.01939	20.048323	94.871918	-12.231723	18.459538	94.551178	30.68829	-15.074663	95.468567	37.308498	36.740776	88.961678	33.998394	10.8330565	92.2151225	-58.46184	26.0860195	96.8872335
-35.372047	21.590687	95.430977	-12.452774	18.300333	95.03418	30.525696	-15.0789	95.574341	36.952709	36.698696	89.074394	33.7392025	10.809898	92.3243675	-58.6447505	25.790768	97.7439925
-35.611423	23.16502	95.896965	-12.688391	18.176262	95.527176	30.409353	-14.954307	95.561829	36.579472	36.852444	89.360802	33.4944125	10.9490685	92.4613155	-58.8711945	25.4034555	98.5930365
-35.874592	25.747608	96.470413	-13.144056	18.280361	96.062294	30.225616	-14.433832	95.20977	36.105858	37.501423	90.123703	33.165737	11.5337955	92.6667365	-59.453849	25.0269265	99.4578515
-35.93248	27.581921	96.689819	-13.397954	18.597668	96.303329	30.102154	-13.844638	94.868484	35.799511	38.190414	90.808403	32.9508325	12.172888	92.8384435	-59.7467405	25.022448	99.7682145
-35.961342	29.553839	96.888008	-13.684861	19.081087	96.450111	30.009811	-13.103932	94.452515	35.545982	39.031372	91.619148	32.7778965	12.96372	93.0358315	-60.1476185	25.198454	99.8643905
-35.851326	31.586277	97.125069	-13.949771	19.691891	96.565338	29.970657	-12.179879	94.000336	34.820347	40.231068	92.875862	32.395502	14.0255945	93.438099	-60.295044	25.3581875	99.692577
-35.706234	33.604237	97.382248	-14.173107	20.381176	96.663216	29.979193	-11.128467	93.491783	34.769405	41.277866	93.914139	32.374299	15.0746995	93.702961	-60.720513	25.6876525	99.623471
-35.514389	35.649757	97.734276	-14.357434	21.157442	96.734146	30.05484	-10.027277	92.932953	34.653179	41.845165	95.261726	32.3540095	15.908944	94.0973395	-61.0688775	26.40594	99.3709525
-35.193184	37.638084	98.183769	-14.482196	21.951645	96.855759	30.128347	-8.873515	92.443756	34.502834	43.52486	96.276688	32.3155905	17.3256725	94.360222	-61.2799825	26.5776175	99.351296
-34.610073	40.5089	98.974785	-14.616821	23.12521	97.113998	30.274204	-7.333346	91.95327	34.361221	44.945854	97.709641	32.3177125	18.806254	94.8314555	-61.5513545	27.444166	99.3965405
-34.109394	42.279972	99.608971	-14.64687	23.789631	97.404633	30.381866	-6.508509	91.900185	34.697979	45.554455	98.177078	32.5399225	19.522973	95.0386315	-61.8336625	28.056289	99.7706345
-33.573463	43.867146	100.244308	-14.675676	24.274471	97.730316	30.51692	-5.877645	92.027168	34.655117	46.157612	98.731628	32.5860185	20.1399835	95.379398	-61.9373705	28.4089585	100.081234
-33.037491	45.348503	100.817917	-14.769808	24.62698	98.047676	30.66563	-5.39011	92.214211	34.624187	46.626137	99.327263	32.6449085	20.6180135	95.770737	-62.1845245	28.6359465	100.324615
-32.541763	46.731441	101.475052	-14.833978	24.861649	98.425064	30.713076	-5.004515	92.576172	34.583439	46.948776	99.872711	32.6482575	20.9721305	96.2244415	-62.3162135	28.7511675	100.6256865
-31.743523	47.833378	101.918968	-14.87776	25.021378	98.837639	30.772478	-4.778216	92.993874	34.589024	47.169701	100.34951	32.680751	21.1957425	96.671692	-62.436271	28.8470135	101.003586
-31.094711	48.92522	102.324333	-14.949153	25.096188	99.223618	30.843025	-4.708184	93.545998	34.625698	47.277546	100.727966	32.7343615	21.284681	97.136982	-62.6326675	28.907695	101.310254
-29.805214	50.323929	102.759346	-15.054671	25.092539	99.848061	30.952829	-4.903645	94.584587	34.642731	47.231327	101.15712	32.79778	21.163841	97.8708535	-62.907122	29.021237	101.8252685
-29.116272	51.094074	103.121391	-15.179054	25.003168	100.258385	30.979845	-5.057302	95.24955	34.60915	47.136803	101.437828	32.7944975	21.0397505	98.343689	-63.1526055	28.9665855	102.173081
-28.14452	51.756523	103.373764	-15.327083	24.872911	100.606445	30.970818	-5.170976	95.781433	34.13155	47.231087	101.947006	32.551184	21.0300555	98.8642195	-63.20535	28.7157665	102.3486705
-27.249544	52.304806	103.724159	-15.498501	24.73138	100.932983	30.926916	-5.173048	96.18821	34.434902	47.058643	102.126648	32.680909	20.9427975	99.157429	-63.677911	28.5199625	102.708537
-26.491308	52.766262	104.182518	-15.718743	24.663118	101.171196	30.87126	-5.115575	96.415924	34.293167	47.096512	102.592865	32.5822135	20.9904685	99.5043945	-64.0196995	28.3357675	102.8379975
-25.446663	53.12981	104.586685	-15.899661	24.661299	101.328896	30.868473	-4.99146	96.464577	34.159485	47.262089	103.138588	32.513979	21.1353145	99.8015825	-64.313301	28.1872835	102.8562095
-24.575935	53.436207	105.076126	-16.019617	24.791792	101.460312	30.885687	-4.678623	96.362099	34.039646	47.544281	103.7742	32.4626665	21.432829	100.0681495	-64.5019005	28.150755	102.8524745
-23.082607	53.741497	105.699646	-16.11495	25.212872	101.583519	31.020079	-3.966443	96.201553	33.973255	48.138691	104.691544	32.496667	22.086124	100.4465485	-64.726567	28.33962	102.7204895
-22.01059	53.81612	105.960083	-16.054083	25.616268	101.676201	31.211653	-3.447117	96.138748	34.001198	48.616005	105.151001	32.6064255	22.584444	100.6448745	-64.7145915	28.648092	102.7075275
-20.920797	53.808601	106.077576	-15.977873	26.031235	101.808456	31.402832	-2.98444	96.159302	34.076927	49.064907	105.415466	32.7398795	23.0402335	100.787384	-64.6956255	29.0222365	102.829528
-19.785353	53.691578	106.119171	-15.869446	26.417538	102.019524	31.575144	-2.635562	96.310013	34.180645	49.429054	105.490257	32.8778945	23.396746	100.900135	-64.6167865	29.43833	103.138913
-18.642242	53.390377	106.066658	-15.778674	26.726208	102.272751	31.711462	-2.469355	96.600044	34.314137	49.66494	105.462242	33.0127995	23.5977925	101.031143	-64.5701475	29.8546235	103.514359
-17.489647	52.924664	105.999733	-15.717229	26.899416	102.563499	31.762138	-2.497072	97.022659	34.440689	49.745827	105.408653	33.1014135	23.6243775	101.215656	-64.5358715	30.1744545	103.911342
-16.288427	52.350414	105.855797	-15.708754	26.958525	102.878098	31.751839	-2.661096	97.562187	34.561203	49.668537	105.39724	33.156521	23.5037205	101.4797135	-64.574029	30.4133295	104.2764825
-14.617501	51.221649	105.691719	-15.818618	26.879164	103.358604	31.620247	-3.111396	98.587288	34.636669	49.346226	105.386841	33.128458	23.117415	101.9870645	-64.765694	30.640913	104.7301435
-13.486962	50.286072	105.476692	-15.941513	26.785559	103.672386	31.50588	-3.516133	99.362091	34.682758	49.068485	105.385468	33.094319	22.776176	102.3737795	-64.977345	30.794942	104.9709925
-12.323783	49.303764	105.19606	-16.064842	26.63999	103.926865	31.398327	-3.981448	100.20813	34.28944	48.925068	105.564011	32.8438835	22.47181	102.8860705	-64.9735675	30.80817	104.9676595
-11.201754	48.232605	104.92482	-16.169611	26.448559	104.095993	31.255955	-4.436501	101.091316	34.315048	48.584793	105.497505	32.7855015	22.074146	103.2944105	-65.1247235	30.822972	104.8975755
-10.083776	47.058033	104.551491	-16.268045	26.205158	104.135117	31.180435	-4.953047	101.855492	34.354027	48.210327	105.51754	32.767231	21.62864	103.686516	-65.303321	30.781676	104.583718
-8.930738	45.837288	104.283737	-16.329563	25.857014	104.078583	31.060699	-5.40463	102.58374	34.409904	47.810719	105.688705	32.7353015	21.2030445	104.1362225	-65.3944275	30.5109835	104.0209435
-7.84686	44.566139	104.127144	-16.354927	25.493362	103.996506	31.057676	-5.899281	103.145309	34.547047	47.46069	106.107124	32.8023615	20.7807045	104.6262165	-65.5122155	30.2060195	103.3667955
-6.260427	42.599083	104.249062	-16.489271	25.030544	103.885307	31.096491	-6.434701	104.130531	34.86536	47.14677	107.268677	32.9809255	20.3560345	105.699604	-65.9594675	29.7050535	102.07101
-5.263172	41.318554	104.523834	-16.569147	24.847504	103.87616	31.256378	-6.64756	104.819656	35.084404	46.509598	108.41539	33.170391	19.931019	106.617523	-66.308685	29.763989	101.134797
-4.331617	40.078194	104.84996	-16.630035	24.865458	103.942039	31.496788	-6.756677	105.615067	35.277721	47.186928	109.450867	33.3872545	20.2151255	107.532967	-66.6473245	29.5157905	100.351111
-3.436692	38.754105	105.117653	-16.637917	25.058258	104.130081	31.755322	-6.768515	106.609154	35.525936	47.364933	110.372734	33.640629	20.298209	108.490944	-66.916463	29.818307	99.769218
-2.615068	37.533321	105.48098	-16.576046	25.345194	104.470619	32.032799	-6.739949	107.811356	35.794796	47.60928	111.01078	33.9137975	20.4346655	109.411068	-67.0658895	30.2557225	99.53017
-1.859618	36.276371	105.93364	-16.476742	25.597399	104.989586	32.297211	-6.721583	109.069954	36.087246	47.801994	111.410904	34.1922285	20.5402055	110.240429	-67.1457125	30.6545925	99.738743
-1.228134	34.953243	106.496201	-16.389772	25.736736	105.638504	32.505363	-6.727118	110.187912	36.330448	47.963917	111.74202	34.4179055	20.6183995	110.964966	-67.1974495	30.8550725	100.312042
-0.510382	33.091515	107.458878	-16.31156	25.781301	106.596527	32.598064	-6.70929	111.430763	36.601753	48.014217	112.152695	34.5999085	20.6524635	111.791729	-67.2230285	30.9101385	101.401325
-0.141499	31.836117	107.946434	-16.304388	25.778982	107.192398	32.556011	-6.738035	111.871338	36.67868	48.013882	112.326309	34.6173455	20.6379235	112.0988235	-67.2261215	30.9200405	102.2859725
0.144917	30.59277	108.373932	-16.310932	25.870073	107.737579	32.448959	-6.699128	112.053856	36.695744	48.008106	112.293686	34.5723515	20.654489	112.173771	-67.1942155	31.085657	103.301387
0.348896	29.503969	108.709572	-16.303787	26.036936	108.24556	32.327751	-6.575998	112.038406	36.681171	48.042503	111.99868	34.504461	20.7332525	112.018543	-67.112035	31.3406195	104.472577
0.515325	28.465408	108.929016	-16.232588	26.268831	108.695808	32.252918	-6.423471	111.937866	36.587662	48.078892	111.547707	34.42029	20.8277105	111.7427865	-66.885466	31.7099515	105.6488295
0.631587	27.369976	109.044632	-16.084055	26.457756	109.109726	32.22995	-6.26729	111.686615	36.533951	48.114067	110.91423	34.3819505	20.9233885	111.3004225	-66.5500605	31.9921235	106.9190295
0.773182	26.421982	109.134033	-15.872018	26.59848	109.444832	32.282169	-6.205622	111.335754	36.433308	48.088665	110.122978	34.3577385	20.9415215	110.729366	-66.1017745	32.2554385	108.160298
0.915946	25.065168	108.977959	-15.559138	26.627121	109.605942	32.396095	-6.219242	110.738052	36.292736	47.949982	108.896599	34.3444155	20.86537	109.8173255	-65.4626915	32.388872	109.3945585
1.018796	24.199659	108.715965	-15.438211	26.547724	109.425606	32.399673	-6.268475	110.222054	36.243481	47.856548	108.190559	34.321577	20.7940365	109.2063065	-65.197999	32.3014115	109.6449055
1.066576	23.352852	108.264336	-15.355271	26.41058	109.066864	32.375439	-6.314333	109.564568	36.14286	47.747555	107.548615	34.2591495	20.716611	108.5565915	-64.9696915	32.104549	109.5771365
1.153013	22.568472	107.752609	-15.269135	26.250393	108.646049	32.297199	-6.270447	108.940437	36.02404	47.583179	106.918396	34.1606195	20.656366	107.9294165	-64.6988895	31.84442	109.3626815
1.261735	21.877697	107.289902	-15.234073	26.095057	108.222961	32.200649	-6.503576	108.135452	35.950901	47.403221	106.413521	34.075775	20.4498225	107.2744865	-64.543921	31.7402915	109.1714355
1.35179	21.317022	106.905495	-15.202372	25.934252	107.823792	32.055218	-6.445193	107.737755	35.888218	47.275776	106.180237	33.971718	20.4152915	106.958996	-64.376462	31.4532125	108.688588
1.443253	20.835581	106.631577	-15.209763	25.794056	107.554413	32.012985	-6.633747	107.245293	35.8713	47.200241	106.248962	33.9421425	20.283247	106.7471275	-64.3616685	31.304865	108.3616985
1.566658	20.227898	106.518875	-15.267442	25.713972	107.38633	32.015903	-6.559148	106.866371	35.858761	47.319805	106.824112	33.937332	20.3803285	106.8452415	-64.472216	31.0476155	107.9274185
1.673819	19.905523	106.525253	-15.316035	25.772861	107.368019	32.115452	-6.148207	106.81633	35.868885	47.582809	107.416977	33.9921685	20.717301	107.1166535	-64.6242385	30.828421	107.6193845
1.796085	19.602661	106.632721	-15.321146	25.971085	107.494446	32.302731	-5.969047	106.567039	35.911514	47.937309	108.015427	34.1071225	20.984131	107.291233	-64.7494145	30.958039	107.697659
1.928141	19.318794	106.789627	-15.278511	26.279747	107.690025	32.505917	-5.514997	106.433022	35.937481	48.403389	108.710991	34.221699	21.444196	107.5720065	-64.778721	31.115298	107.8080435
2.063735	19.110186	106.953339	-15.252286	26.717129	107.951523	32.735054	-4.969818	106.289276	35.988571	48.934456	109.436142	34.3618125	21.982319	107.862709	-64.8663845	31.451939	108.040337
2.219804	18.938454	107.184341	-15.215482	27.189156	108.218552	32.951786	-4.383564	106.204018	36.041222	49.537331	110.129967	34.496504	22.5768835	108.1669925	-64.927468	31.8014285	108.2701115
2.337299	18.768627	107.359612	-15.212946	27.662739	108.429108	33.139877	-3.853313	106.240799	36.067478	50.083344	110.76709	34.6036775	23.1150155	108.5039445	-65.0295695	32.2104625	108.3542715
2.433055	18.460508	107.586441	-15.263555	28.319431	108.619926	33.340515	-3.1419	106.606163	36.066414	50.730587	111.571846	34.7034645	23.7943435	109.0890045	-65.2305745	32.8445185	108.1508475
2.4958	18.148355	107.634186	-15.301485	28.626257	108.622635	33.480217	-2.807413	106.840454	36.032158	51.111252	112.024071	34.7561875	24.1519195	109.4322625	-65.3591575	33.1005945	107.8130075
2.51101	17.729706	107.560417	-15.359841	28.870705	108.457115	33.630745	-2.484811	106.981918	35.977051	51.425892	112.334953	34.803898	24.4705405	109.6584355	-65.52358	33.2708695	107.2557945
2.532748	17.346489	107.350471	-15.356014	29.028372	108.143234	33.788826	-2.270109	107.08654	35.958096	51.621674	112.459167	34.873461	24.6757825	109.7728535	-65.585489	33.3809615	106.5136145
2.546956	16.878763	107.097313	-15.28239	29.171137	107.697998	33.95797	-2.158545	107.154869	35.986599	51.754887	112.402092	34.9722845	24.798171	109.7784805	-65.5370645	33.544103	105.6175155
2.551898	16.411901	106.749657	-15.134893	29.202509	107.168816	34.183949	-2.111613	107.228485	36.060387	51.835777	112.198723	35.122168	24.862082	109.713604	-65.391954	33.542936	104.624028
2.534357	15.901683	106.380676	-14.892912	29.15205	106.64045	34.519325	-2.124931	107.219376	36.189884	51.818161	111.847603	35.3546045	24.846615	109.5334895	-65.1404285	33.457485	103.7474105
2.40763	15.056774	105.933449	-14.372068	28.84869	106.008911	35.1399	-2.247013	107.278915	36.4161	51.664879	111.090637	35.778	24.708933	109.184776	-64.522136	32.988447	102.833046
2.276363	14.415161	105.79863	-14.001426	28.541527	105.717697	35.606411	-2.477842	107.408249	36.601837	51.478226	110.533592	36.104124	24.500192	108.9709205	-64.106976	32.582862	102.4644735
2.06681	13.759039	105.78138	-13.662687	28.249268	105.527008	36.019466	-2.762401	107.629227	36.823814	51.239552	110.007927	36.42164	24.2385755	108.818577	-63.747014	32.2599605	102.235439
1.808525	13.227093	105.821228	-13.376334	27.998205	105.399918	36.312302	-2.963088	107.926392	37.038357	51.039402	109.638168	36.6753295	24.038157	108.78228	-63.4279975	31.958253	102.017556
1.524224	12.709276	105.777702	-13.180344	27.834272	105.276955	36.554688	-3.072836	108.057915	37.198795	50.923817	109.49482	36.8767415	23.9254905	108.7763675	-63.2374295	31.7430535	101.7775425
1.243718	12.231941	105.552994	-13.029696	27.764786	105.114189	36.715199	-3.0405	107.986305	37.311085	50.953888	109.581146	37.013142	23.956694	108.7837255	-63.072534	31.572878	101.4446525
0.915478	11.808088	105.261337	-12.911502	27.870258	104.956566	36.835785	-2.890186	107.660721	37.39299	51.106148	109.698257	37.1143875	24.107981	108.679489	-62.9373915	31.632535	101.233643
0.309028	11.2612	104.675056	-12.754848	28.376331	104.755257	36.974899	-2.415531	106.872047	37.494854	51.5033	109.869301	37.2348765	24.5438845	108.370674	-62.7445725	32.2087775	101.13984
-0.160455	10.982223	104.317352	-12.65497	28.89539	104.694542	37.054089	-1.92728	106.371628	37.555477	51.897305	110.028961	37.304783	24.9850125	108.2002945	-62.614723	32.8057675	101.1887895
-0.673426	10.772197	104.037392	-12.571323	29.509338	104.690147	37.073784	-1.380689	106.036865	37.630531	52.339554	110.247711	37.3521575	25.4794325	108.142288	-62.4948035	33.5392435	101.238006
-1.291968	10.610261	103.772057	-12.491599	30.120626	104.730652	37.135811	-0.833333	105.718208	37.727501	52.797318	110.444939	37.431656	25.9819925	108.0815735	-62.414854	34.2592595	101.3797305
-1.902775	10.321446	103.601906	-12.400653	30.665415	104.767609	37.225834	-0.342392	105.521103	37.807827	53.205437	110.504616	37.5168305	26.4315225	108.0128595	-62.3181365	34.8993075	101.5223585
-2.630435	10.010962	103.578484	-12.306495	31.089365	104.79364	37.337467	-0.014088	105.536018	38.301811	53.390862	110.143326	37.819639	26.688387	107.839672	-62.432629	35.490343	101.747608
-3.350324	9.604834	103.73571	-12.228093	31.293625	104.751244	37.45602	0.169165	105.760895	37.913815	53.712646	109.962952	37.6849175	26.9409055	107.8619235	-62.1411035	35.6463445	101.6405645
-4.502432	8.871931	104.120148	-12.090594	31.142303	104.553589	37.69825	0.044965	106.409325	37.857906	53.636826	109.124306	37.778078	26.8408955	107.7668155	-61.959266	35.4437105	101.3403625
-5.3505	8.340341	104.383362	-11.994689	30.742344	104.325333	37.896801	-0.27854	107.005608	37.828648	53.352642	108.418045	37.8627245	26.537051	107.7118265	-61.8521025	34.947637	100.9388395
-6.227442	7.787722	104.591965	-11.839622	30.123678	104.016304	38.11166	-0.763343	107.519936	37.845882	52.883369	107.616653	37.978771	26.060013	107.5682945	-61.658015	34.187343	100.4643135
-7.076225	7.212084	104.768692	-11.626216	29.374218	103.744576	38.316051	-1.312391	107.89534	37.896488	52.282482	106.74826	38.1062695	25.4850455	107.3218	-61.3587015	33.2633905	100.167352
-7.938152	6.711094	104.831848	-11.38141	28.647799	103.481949	38.495823	-1.93203	108.134079	38.027328	51.623135	105.795372	38.2615755	24.8455525	106.9647255	-61.0243955	32.4500455	99.9991725
-8.829275	6.319213	104.852882	-11.107285	27.977747	103.249504	38.654808	-2.495975	108.151817	38.185589	50.954075	104.815697	38.4201985	24.22905	106.483757	-60.6347685	31.726444	100.015251
-9.775997	6.073338	104.847252	-10.888821	27.374781	103.039932	38.771732	-2.975347	108.105972	38.323463	50.327885	103.968834	38.5475975	23.676269	106.037403	-60.3252395	31.073293	100.042461
-11.161193	5.864201	104.559364	-10.581454	26.770433	102.826271	38.863987	-3.512392	107.74807	38.605923	49.643219	103.062531	38.734955	23.0654135	105.4053005	-59.897863	30.4754525	100.2472415
-12.107986	5.896845	104.157898	-10.377468	26.572853	102.730347	38.895988	-3.69476	107.192299	38.797585	49.45911	102.844048	38.8467865	22.882175	105.0181735	-59.6017225	30.263531	100.4425205
-13.081362	6.122239	103.72274	-10.182803	26.570267	102.691887	38.938271	-3.725046	106.487	39.004169	49.471226	102.844444	38.97122	22.87309	104.665722	-59.336826	30.267444	100.718052
-14.023985	6.47098	103.385254	-9.984435	26.747206	102.716461	39.052891	-3.56112	105.687035	39.236454	49.702038	102.962563	39.1446725	23.070459	104.324799	-59.1135425	30.423953	101.108123
-14.883862	6.95695	103.147064	-9.712111	27.101883	102.841927	39.229164	-3.230661	104.991104	39.499493	50.085457	103.081345	39.3643285	23.427398	104.0362245	-58.7885505	30.776368	101.6476295
-15.867281	7.547858	103.112968	-9.439023	27.481159	103.044853	39.49284	-2.87637	104.489349	39.694695	50.492893	103.229927	39.5937675	23.8082615	103.859638	-58.4718135	31.1540565	102.230068
-16.800053	8.203628	103.120743	-9.173849	27.831253	103.23526	39.739098	-2.499417	104.170059	39.889458	50.893044	103.451225	39.814278	24.1968135	103.810642	-58.161976	31.4656925	102.659878
-18.019711	9.215176	103.08477	-8.855196	28.09796	103.441086	39.994373	-2.139091	103.85704	40.135841	51.267105	103.783272	40.065107	24.564007	103.820156	-57.775499	31.631913	103.062016
-18.814846	9.856378	103.02906	-8.686309	28.14757	103.50441	40.128307	-2.048589	103.65435	40.230839	51.37558	103.881279	40.179573	24.6634955	103.7678145	-57.552191	31.6316445	103.2410055
-19.595545	10.589087	102.95359	-8.583813	28.090605	103.526131	40.207348	-2.009082	103.465584	40.282104	51.383316	103.847038	40.244726	24.687117	103.656311	-57.412352	31.494093	103.395951
-20.386108	11.244337	102.971283	-8.53539	28.014603	103.539551	40.226002	-2.001418	103.281166	40.311069	51.365376	103.710938	40.2685355	24.681979	103.496052	-57.3393155	31.347227	103.58305
-21.120564	11.989084	103.048721	-8.466576	27.906164	103.590942	40.243851	-2.043856	103.131378	40.285446	51.30291	103.485703	40.2646485	24.629527	103.3085405	-57.1978005	31.182801	103.8733435
-21.83217	12.715999	103.23584	-8.420214	27.742519	103.641342	40.248753	-2.164751	103.039383	40.257473	51.169144	103.08297	40.253113	24.5021965	103.0611765	-57.093541	30.9828415	104.2215075
-22.548622	13.448246	103.523674	-8.383196	27.54735	103.7202	40.235279	-2.339369	103.014626	40.230747	50.972538	102.52948	40.233013	24.3165845	102.772053	-56.999405	30.7781155	104.668347
-23.431196	14.569131	103.888443	-8.300303	27.11381	103.763794	40.169792	-2.804945	103.058922	40.130322	50.522591	101.684082	40.150057	23.858823	102.371502	-56.750663	30.368797	105.156086
-23.95129	15.366692	104.003502	-8.283817	26.758883	103.73999	40.134716	-3.218106	103.046333	40.077778	50.115765	101.173004	40.106247	23.4488295	102.1096685	-56.673881	30.0689365	105.3703115
-24.48168	16.167501	103.938141	-8.258267	26.369598	103.604271	40.070492	-3.611378	103.024139	40.054226	49.736397	100.78772	40.062359	23.0625095	101.9059295	-56.578893	29.6766865	105.3026125
-24.875158	16.983812	103.590141	-8.228287	25.989569	103.333786	40.038204	-3.941126	102.840492	40.070797	49.42746	100.531975	40.0545005	22.743167	101.6862335	-56.5110745	29.235971	104.9813385
-25.249249	17.870661	103.014442	-8.183696	25.712868	102.911507	40.050903	-4.135045	102.427696	40.159779	49.246784	100.433624	40.105341	22.5558695	101.43066	-56.472733	28.8698665	104.392354
-25.542868	18.819056	102.170158	-8.094805	25.469727	102.325691	40.134708	-4.1422	101.794693	40.302937	49.227028	100.583061	40.2188225	22.542414	101.188877	-56.4084325	28.39704	103.462505
-25.83135	19.795639	101.10775	-7.954309	25.381678	101.628899	40.273151	-3.990765	101.002563	40.498474	49.357235	100.977562	40.3858125	22.683235	100.9900625	-56.2944305	28.080121	102.2677355
-26.017935	21.398521	99.595596	-7.625201	25.6415	100.608948	40.605297	-3.391594	99.809967	40.871479	49.897999	101.751862	40.738388	23.2532025	100.7809145	-55.98879	28.0297975	100.4369815
-26.065052	22.538733	98.679092	-7.302691	25.977179	99.98764	40.98542	-2.865218	99.079254	41.162464	50.406002	102.238174	41.073942	23.770392	100.658714	-55.679324	28.183966	99.316566
-26.133818	23.657951	97.875504	-6.966256	26.419661	99.37822	41.416618	-2.259065	98.405113	41.484043	50.982769	102.649117	41.4503305	24.361852	100.527115	-55.3828425	28.47747	98.229325
-26.234283	24.704815	97.201866	-6.620407	26.854536	98.835464	41.84465	-1.680106	97.825912	41.782631	51.503922	102.873383	41.8136405	24.911908	100.3496475	-55.0544545	28.797164	97.3212805
-26.219114	25.601446	96.668083	-6.287259	27.169851	98.370483	42.213207	-1.195985	97.320755	42.001789	51.902763	102.923058	42.107498	25.353389	100.1219065	-54.682016	28.986313	96.6190595
-26.230049	26.416271	96.19603	-6.0191	27.386105	97.959236	42.517143	-0.827515	96.929131	42.159946	52.19738	102.902206	42.3385445	25.6849325	99.9156685	-54.3767445	29.0872775	96.0028035
-26.335499	27.146074	95.855598	-5.853452	27.45907	97.606972	42.767551	-0.562385	96.604279	42.274944	52.371128	102.877953	42.5212475	25.9043715	99.741116	-54.2281515	29.0137685	95.472828
-26.494503	27.927637	95.962646	-5.703492	27.413771	97.509895	42.954746	-0.372772	96.281998	42.36499	52.488018	102.608276	42.659868	26.057623	99.445137	-54.066852	28.769919	95.574653
-26.677767	28.304953	96.575241	-5.642714	27.297041	97.806664	42.964287	-0.433693	96.273911	42.335857	52.421837	102.186165	42.650072	25.994072	99.230038	-53.9355	28.60001	96.38329
-26.843319	28.482061	97.347137	-5.643187	27.079788	98.316444	42.902473	-0.660549	96.487221	42.269485	52.220123	101.649681	42.585979	25.779787	99.068451	-53.872353	28.379789	97.564437
-26.964394	28.520813	98.412201	-5.68063	26.762005	99.017456	42.794537	-1.055317	96.876839	42.158756	51.876389	101.063301	42.4766465	25.410536	98.97007	-53.8379065	28.113474	99.064842
-27.084017	28.466743	99.530525	-5.685406	26.325094	99.795692	42.670841	-1.598951	97.378334	42.05534	51.365669	100.493156	42.3630905	24.883359	98.935745	-53.7339025	27.766829	100.655639
-27.084911	28.4011	100.58844	-5.656179	25.800234	100.543213	42.616428	-2.269633	97.877136	41.983547	50.817238	100.046371	42.2999875	24.2738025	98.9617535	-53.6123455	27.3266655	102.1246725
-26.989582	28.274515	101.487183	-5.628937	25.226274	101.227356	42.550636	-2.893069	98.376999	41.933872	50.205368	99.705795	42.242254	23.6561495	99.041397	-53.500128	26.7963985	103.413315
-26.863018	28.165951	102.669075	-5.586415	24.292084	102.098015	42.485867	-3.847588	98.970695	41.834103	49.317165	99.270699	42.159985	22.7347885	99.120697	-53.332815	25.8493795	105.075333
-26.715624	28.065132	103.264526	-5.565271	23.699568	102.547142	42.430901	-4.425326	99.310158	41.742073	48.759003	98.970238	42.086487	22.1668385	99.140198	-53.217029	25.2322975	105.954086
-26.484629	28.016666	103.637001	-5.572037	23.174023	102.863121	42.37252	-4.99618	99.67849	41.63958	48.198898	98.610893	42.00605	21.601359	99.1446915	-53.150124	24.746687	106.5815505
-26.238138	27.960917	103.708282	-5.591549	22.614666	102.988724	42.347725	-5.545667	100.048103	41.549088	47.588806	98.286331	41.9484065	21.0215695	99.167217	-53.1315045	24.2077625	106.810231
-25.910313	27.860853	103.555084	-5.639578	22.081882	102.965721	42.344501	-6.090399	100.42453	41.509266	47.012066	97.991348	41.9268835	20.4608335	99.207939	-53.2060395	23.7029305	106.723503
-25.522846	27.796783	103.26104	-5.672024	21.520226	102.85025	42.324524	-6.653742	100.807549	41.520588	46.448303	97.743851	41.922556	19.8972805	99.2757	-53.266604	23.1431715	106.4248
-25.007349	27.796196	102.862976	-5.711485	20.974876	102.714836	42.310925	-7.189148	101.167915	41.538094	45.826511	97.524216	41.9245095	19.3186815	99.3460655	-53.3474795	22.6310705	106.0836065
-24.068716	27.932934	102.430405	-5.743971	20.194382	102.604637	42.30331	-7.945393	101.637039	41.586704	45.004463	97.435104	41.945007	18.529535	99.5360715	-53.432949	21.859229	105.6732025
-23.45743	28.132402	102.228806	-5.771556	19.759119	102.60569	42.302826	-8.405393	101.983688	41.653145	44.523407	97.464699	41.9779855	18.059007	99.7241935	-53.5210975	21.459231	105.4871865
-22.707012	28.384119	102.037498	-5.787974	19.383175	102.634254	42.295372	-8.799324	102.323044	41.762089	44.138237	97.521957	42.0287305	17.6694565	99.9225005	-53.6046785	21.0968935	105.3460075
-21.86006	28.692505	101.810776	-5.81209	19.052795	102.659592	42.285538	-9.157942	102.621483	41.831425	43.777569	97.794937	42.0584815	17.3098135	100.20821	-53.6826615	20.7957765	105.110974
-20.929127	29.117701	101.651344	-5.809708	18.736885	102.705093	42.287807	-9.522208	102.9254	42.017857	43.45549	98.055527	42.152832	16.966641	100.4904635	-53.772248	20.507129	104.9197225
-19.942102	29.638645	101.513351	-5.780623	18.480389	102.759621	42.255322	-9.895287	103.160118	42.230785	43.127335	98.37825	42.2430535	16.616024	100.769184	-53.8042995	20.344754	104.750058
-18.903294	30.175158	101.392708	-5.746695	18.189516	102.778152	42.224648	-10.238966	103.289772	42.455822	42.860561	98.837433	42.340235	16.3107975	101.0636025	-53.833625	20.0682345	104.4927015
-17.2005	31.127378	101.181854	-5.696699	17.810717	102.692238	42.191101	-10.688866	103.325119	42.842785	42.575615	99.823097	42.516943	15.9433745	101.574108	-53.910341	19.6780595	103.810368
-16.053333	31.888643	101.00267	-5.680933	17.612812	102.48542	42.209587	-10.906433	103.166771	43.123272	42.537758	100.762833	42.6664295	15.8156625	101.964802	-54.0282955	19.4099615	103.006038
-14.848544	32.640377	100.776802	-5.681905	17.487116	102.163589	42.21793	-11.062501	102.917953	43.439926	42.577423	101.872421	42.828928	15.757461	102.395187	-54.192738	19.216771	101.931991
-13.617182	33.448227	100.528824	-5.705022	17.431446	101.743721	42.217793	-11.169823	102.670738	43.730194	42.694683	102.939651	42.9739935	15.76243	102.8051945	-54.3840375	19.100462	100.6822475
-12.450574	34.324829	100.255737	-5.772913	17.448887	101.217926	42.149235	-11.219098	102.423225	43.950989	42.775249	103.949951	43.050112	15.7780755	103.186588	-54.595938	19.1196985	99.249264
-11.221873	35.106628	99.995491	-5.874245	17.542067	100.649834	42.078232	-11.216592	102.112923	44.063778	42.877831	104.808128	43.071005	15.8306195	103.4605255	-54.819495	19.2535145	97.8391425
-10.061904	35.926659	99.763786	-5.994347	17.638536	100.115707	41.961979	-11.188665	101.83622	44.060677	42.983349	105.477234	43.011328	15.897342	103.656727	-55.000022	19.37973	96.574687
-8.483548	37.081852	99.41571	-6.268558	17.828705	99.415436	41.664581	-11.158366	101.685242	43.955391	43.066986	106.028656	42.809986	15.95431	103.856949	-55.347102	19.7031	94.973923
-7.467993	37.766861	99.24939	-6.480132	17.926544	99.084648	41.484608	-11.236942	101.555168	43.747093	43.057079	106.139984	42.6158505	15.9100685	103.847576	-55.5761145	19.9430195	94.32172
-6.472261	38.384773	99.264374	-6.716187	17.966845	98.910011	41.167122	-11.271761	101.480972	43.501919	43.016548	106.125893	42.3345205	15.8723935	103.8034325	-55.7668945	20.0612965	94.0165895
-5.656149	38.910156	99.385597	-6.960032	17.930285	98.901886	40.949242	-11.440374	101.322189	43.279278	42.933613	106.006638	42.11426	15.7466195	103.6644135	-56.034324	20.1139505	94.1393585
-4.838645	39.3241	99.691353	-7.178564	17.847704	99.019394	40.610401	-11.561951	101.232086	43.017052	42.808754	105.871452	41.8137265	15.6234015	103.551769	-56.1708545	20.0720065	94.487019
-4.084613	39.668007	100.074783	-7.395133	17.764238	99.230537	40.33535	-11.730276	101.003395	42.741352	42.655518	105.786003	41.538351	15.462621	103.394699	-56.328617	20.065855	95.066375
-3.339368	40.005566	100.618469	-7.613009	17.706732	99.490784	40.033772	-11.858067	100.640656	42.508869	42.535057	105.715118	41.2713205	15.338495	103.177887	-56.4973385	20.074969	95.803681
-2.389613	40.414238	101.375008	-7.915316	17.783684	99.890717	39.584999	-11.834758	99.853813	42.211731	42.367134	105.460716	40.898365	15.266188	102.6572645	-56.728997	20.30118	97.1241695
-1.785943	40.592594	101.812813	-8.106737	17.975264	100.150299	39.275974	-11.694579	99.267181	41.958241	42.363377	105.197205	40.6171075	15.334399	102.232193	-56.8305815	20.616129	98.068405
-1.187232	40.744774	102.118942	-8.29502	18.260077	100.389717	38.950367	-11.481252	98.657967	41.701958	42.416294	104.903259	40.3261625	15.467521	101.780613	-56.9162025	21.052633	98.998821
-0.554723	40.829983	102.481567	-8.477568	18.507393	100.606071	38.603504	-11.255013	98.01339	41.463978	42.493126	104.75531	40.033741	15.6190565	101.38435	-56.988877	21.3957295	99.827792
0.011634	40.806423	102.880943	-8.645223	18.792828	100.794777	38.241619	-11.023833	97.321861	41.27158	42.604164	104.690956	39.7565995	15.7901655	101.0064085	-57.0470455	21.7954905	100.5831455
0.579115	40.687626	103.195503	-8.808383	19.033939	100.882599	37.907749	-10.73042	96.543716	41.070171	42.735989	104.688004	39.48896	16.0027845	100.61586	-57.105726	22.0650935	101.149338
1.107292	40.471737	103.418373	-8.95289	19.311756	100.924622	37.595612	-10.399118	95.723114	40.879612	42.864197	104.721024	39.237612	16.2325395	100.222069	-57.143392	22.3909725	101.627175
1.940172	39.96254	103.505669	-9.129491	19.773127	100.985809	37.147434	-9.929962	94.703148	41.071537	42.928104	104.346916	39.1094855	16.499071	99.525032	-57.3684675	23.047183	102.446586
2.514588	39.452789	103.404869	-9.237792	20.082115	101.098038	36.859341	-9.753905	94.307365	40.9203	43.009548	104.055939	38.8898205	16.6278215	99.181652	-57.3654045	23.5364085	103.014424
3.129965	38.79718	103.242149	-9.357159	20.27133	101.267334	36.544876	-9.771555	94.188042	40.366089	43.15427	103.878799	38.4554825	16.6913575	99.0334205	-57.1698005	23.8513025	103.5012475
3.674752	38.014702	103.032471	-9.544054	20.339493	101.462662	36.193909	-9.984742	94.323204	40.1838	42.988552	103.488602	38.1888545	16.501905	98.905903	-57.2769625	24.177081	104.019421
4.246116	37.032043	102.767815	-9.784258	20.240786	101.677658	35.797234	-10.437542	94.649223	40.003555	42.639465	103.135696	37.9003945	16.1009615	98.8924595	-57.4689105	24.3806105	104.4628565
4.8441	35.864178	102.483131	-10.087842	19.984324	101.832726	35.307049	-11.117784	95.122849	39.851879	42.120598	102.753235	37.579464	15.501407	98.938042	-57.755148	24.467241	104.72741
5.486565	34.564476	102.115715	-10.396581	19.573877	101.981369	34.753113	-11.959009	95.631149	39.683277	41.423985	102.258217	37.218195	14.732488	98.944683	-58.011357	24.415266	105.018055
6.410003	32.428177	101.312462	-10.927482	18.916449	102.01651	33.855095	-13.35146	96.501877	39.317997	40.169716	101.033318	36.586546	13.409128	98.7675975	-58.44151	24.42377	105.2654225
7.084453	30.898085	100.643433	-11.279084	18.405142	101.923332	33.33514	-14.331515	97.052971	38.977684	39.283798	100.079491	36.156412	12.4761415	98.566231	-58.71458	24.3341425	105.280433
7.811075	29.320961	100.031837	-11.597295	17.838245	101.730431	32.846962	-15.210719	97.574928	38.653587	38.419964	99.222748	35.7502745	11.6046225	98.398838	-58.9448645	24.0718675	105.062024
8.553977	27.74404	99.527351	-11.831292	17.184904	101.462128	32.504417	-16.018827	97.945313	38.407978	37.619106	98.607574	35.4561975	10.8001395	98.2764435	-59.1187815	23.5696685	104.6478125
9.373677	26.140877	99.135681	-12.004534	16.557957	101.117729	32.328205	-16.648638	98.086746	38.218136	36.981739	98.397675	35.2731705	10.1665505	98.2422105	-59.2822385	22.9493635	103.9932475
10.251898	24.553112	98.88472	-12.140399	16.007145	100.747314	32.28093	-17.082758	98.037895	38.097698	36.568569	98.462852	35.189314	9.7429055	98.2503735	-59.470112	22.2713845	103.2442545
11.161976	23.066116	98.751274	-12.210094	15.641044	100.306023	32.389156	-17.249294	97.832748	37.976749	36.398666	98.883041	35.1829525	9.574686	98.3578945	-59.6031405	21.707402	102.2541515
12.572493	20.947275	98.619431	-12.244944	15.50145	99.594772	32.774727	-16.99152	97.369507	37.919037	36.6488	99.933525	35.346882	9.82864	98.651516	-59.83677	21.17426	100.538028
13.517538	19.602852	98.659554	-12.18534	15.638733	99.201218	33.117981	-16.506161	97.259155	37.993835	37.035595	100.890244	35.555908	10.264717	99.0746995	-59.926588	21.012749	99.3277365
14.495688	18.253145	98.775215	-12.037049	15.936419	98.786621	33.686737	-15.996507	97.319145	38.094406	37.578766	101.999977	35.8905715	10.7911295	99.659561	-59.9646695	21.0817085	97.913681
15.469657	16.884445	98.958466	-11.792903	16.315519	98.309998	34.401711	-15.381304	97.67997	38.329247	38.185616	103.277878	36.365479	11.402156	100.478924	-59.951285	21.228882	96.141072
16.411711	15.441972	99.214165	-11.479626	16.655741	97.821106	35.192501	-14.804624	98.27623	38.698013	38.199471	104.783318	36.945257	11.6974235	101.529774	-59.904509	21.6140585	94.112438
17.312374	13.923885	99.630669	-11.054484	16.912237	97.438118	35.999527	-14.378423	99.075279	39.099236	38.688557	106.234467	37.5493815	12.155067	102.654873	-59.6583495	21.669407	92.221363
18.089312	12.251738	100.073257	-10.590338	17.059132	97.303032	36.731834	-14.081711	99.986496	39.560238	39.006233	107.457283	38.146036	12.462261	103.7218895	-59.326712	21.656003	90.8841745
18.977709	9.581912	100.815834	-9.952009	17.087484	97.3843	37.598862	-13.97583	101.527283	40.191719	39.774937	108.52655	38.8952905	12.8995535	105.0269165	-58.7993085	21.2754145	89.7416835
19.396873	7.695326	101.301178	-9.585803	16.964357	97.630524	38.032238	-14.073074	102.668236	40.540199	39.793865	108.889725	39.2862185	12.8603955	105.7789805	-58.4578245	21.0683185	89.4820675
19.651449	5.712902	101.939819	-9.278564	16.744387	98.041176	38.408649	-14.351929	103.890587	40.900955	39.667156	108.911224	39.654802	12.6576135	106.4009055	-58.21193	20.8311605	89.6814465
19.645281	3.613946	102.667892	-8.974196	16.410688	98.586098	38.66951	-14.780468	105.2948	41.239651	39.349693	108.670685	39.9545805	12.2846125	106.9827425	-57.9029725	20.5367635	90.1894535
19.464403	1.54628	103.647522	-8.72145	15.98151	99.290154	38.903141	-15.300958	106.796204	41.572113	38.903061	108.203354	40.237627	11.8010515	107.499779	-57.680527	20.1619685	91.080529
19.105061	-0.522573	104.821602	-8.460093	15.441269	100.008881	39.120266	-15.905542	108.493362	41.922031	38.294811	107.599876	40.5211485	11.1946345	108.046619	-57.4413345	19.6879035	91.971143
18.579988	-2.554857	106.019302	-8.223541	14.759402	100.564682	39.301208	-16.580826	110.285461	42.308727	37.546204	107.022049	40.8049675	10.482689	108.653755	-57.2520495	19.036115	92.475609
17.676647	-5.50353	107.410812	-7.870427	13.499674	101.012589	39.473721	-17.646698	112.249611	42.7328	36.260323	106.294563	41.1032605	9.3068125	109.272087	-56.8441145	17.6925355	92.753091
16.900326	-7.374987	107.802979	-7.639033	12.620934	101.108459	39.535454	-18.342136	112.812683	42.976997	35.403767	105.820999	41.2562255	8.5308155	109.316841	-56.5342915	16.7110525	92.900077
16.393927	-9.202566	107.761276	-7.462368	11.90491	101.076195	39.595711	-18.945379	112.976624	43.117203	34.719952	105.389832	41.356457	7.8872865	109.183228	-56.281193	15.9225335	92.969162
15.230478	-10.588882	107.687317	-7.370333	11.405082	100.993576	39.653141	-19.335608	112.663673	43.22308	33.828156	105.09359	41.4381105	7.246274	108.8786315	-56.1787765	15.56389	93.1085205
14.212158	-11.902575	107.258621	-7.299383	11.097222	100.957443	39.749832	-19.581163	111.950394	43.185909	34.151829	104.905144	41.4678705	7.285333	108.427769	-56.0666365	14.909111	93.487117
13.116881	-12.924002	106.895592	-7.23834	11.044891	101.053497	39.898895	-19.664251	111.155724	43.189892	33.549152	104.653656	41.5443935	6.9424505	107.90469	-56.0210735	15.1473315	94.202304
11.902584	-13.771817	106.568733	-7.142167	11.171297	101.208984	40.00848	-19.594959	110.433403	43.126781	33.680828	104.085602	41.5676305	7.0429345	107.2595025	-55.8519645	15.2996595	95.1584655
9.916112	-14.739862	105.943321	-6.983874	11.416515	101.455376	40.074673	-19.45038	109.276138	43.112183	33.716679	103.720261	41.593428	7.1331495	106.4981995	-55.561176	15.6998805	96.4125525
8.521363	-15.258753	105.412315	-6.868555	11.62803	101.641953	40.079666	-19.347378	108.402374	43.168224	33.921066	103.529778	41.623945	7.286844	105.966076	-55.361055	15.969216	97.31783
7.060192	-15.606133	104.988541	-6.773505	11.92165	101.833984	40.074158	-19.223904	107.548759	43.211372	34.115009	103.452492	41.642765	7.4455525	105.5006255	-55.189775	16.3977475	98.1673425
5.549352	-15.753796	104.837669	-6.694303	12.231948	102.015671	40.009892	-19.10099	106.997658	43.224556	34.207359	103.1651	41.617224	7.5531845	105.081379	-55.00583	16.9107115	98.949963
3.951993	-15.758458	104.902092	-6.650878	12.449595	102.149109	39.950306	-19.07378	106.812462	43.207314	34.146797	102.904045	41.57881	7.5365085	104.8582535	-54.880566	17.3626815	99.4399645
2.302218	-15.699677	105.131996	-6.618769	12.518258	102.253067	39.896236	-19.146622	106.843033	43.156509	33.996357	102.408638	41.5263725	7.4248675	104.6258355	-54.7639105	17.6116485	99.8802985
0.728919	-15.540324	105.423691	-6.618612	12.415986	102.28698	39.840881	-19.330484	107.033005	43.031803	33.672607	101.869133	41.436342	7.1710615	104.451069	-54.673566	17.6609105	100.122891
-1.739978	-15.126994	105.396461	-6.667426	12.045958	102.286575	39.693703	-19.712591	107.038727	42.859104	33.148014	101.262077	41.2764035	6.7177115	104.150402	-54.6112555	17.3742045	100.422748
-3.262726	-14.802904	105.007172	-6.714819	11.839231	102.175812	39.540298	-19.895494	106.604042	42.761265	32.968948	101.13279	41.1507815	6.536727	103.868416	-54.5804195	17.141735	100.483208
-4.85329	-14.267685	104.435791	-6.780855	11.866999	102.05349	39.367043	-19.9214	105.891273	42.626686	33.578579	100.995232	40.9968645	6.8285895	103.4432525	-54.5585745	16.9054085	100.6637275
-6.446945	-13.577769	103.837776	-6.856278	12.113853	101.977249	39.167526	-19.736961	105.027008	42.595245	33.259178	100.962639	40.8813855	6.7611085	102.9948235	-54.5939415	17.4665975	100.9596745
-7.937013	-12.706919	103.315041	-6.937462	12.533397	101.942375	38.973583	-19.362446	104.087082	42.454197	33.662319	100.932625	40.71389	7.1499365	102.5098535	-54.588814	17.9168575	101.3748965
-9.444318	-11.661259	102.83461	-7.038247	13.000989	101.953468	38.818577	-18.91774	103.280807	42.311432	34.209087	100.868431	40.5650045	7.6456735	102.074619	-54.6414985	18.3563045	101.832317
-10.972697	-10.52861	102.570068	-7.142356	13.471888	102.039192	38.683147	-18.489944	102.663742	42.168854	34.67049	100.942299	40.4260005	8.090273	101.8030205	-54.7107125	18.853503	102.2753635
-13.101125	-8.727988	102.675186	-7.296104	14.092554	102.296722	38.433998	-18.066008	102.019203	41.959999	35.606861	100.700653	40.1969985	8.7704265	101.359928	-54.7892065	19.4146815	103.233516
-14.536018	-7.383727	103.104721	-7.393565	14.490559	102.542946	38.148441	-17.899342	101.777771	41.781857	35.73909	100.138794	39.965149	8.919874	100.9582825	-54.752279	20.061244	104.1276095
-15.813398	-5.989971	103.730812	-7.543617	14.888592	102.8461	37.747665	-17.800308	101.601158	41.550243	35.748837	99.313911	39.648954	8.9742645	100.4575345	-54.736188	20.8029195	105.2346655
-17.062313	-4.602741	104.296455	-7.708441	15.174441	103.146912	37.244312	-17.791185	101.373627	41.358208	35.658501	98.434204	39.30126	8.933658	99.9039155	-54.718142	21.415224	106.3899085
-18.211098	-3.15784	104.698196	-7.89644	15.34067	103.391495	36.7174	-17.878332	100.946358	41.125519	35.521709	97.749626	38.9214595	8.8216885	99.347992	-54.7143395	21.8596515	107.434998
-19.325735	-1.696261	104.862305	-8.132296	15.349017	103.512703	36.172405	-18.025381	100.384155	40.910755	35.408611	97.344551	38.54158	8.691615	98.864353	-54.806172	22.006419	108.161053
-20.307497	-0.26865	104.700157	-8.374396	15.242897	103.465294	35.71611	-18.183191	99.69767	40.743088	35.322998	97.125549	38.229599	8.5699035	98.4116095	-54.978391	21.9158905	108.5189785
-21.619638	1.948881	104.031769	-8.740572	15.072802	102.986313	35.094185	-18.258015	98.352776	40.491764	35.269855	96.770409	37.7929745	8.50592	97.5615925	-55.2741185	21.639684	108.4110335
-22.333544	3.429641	103.237244	-8.930976	15.026182	102.417412	34.803135	-18.145882	97.322205	40.310616	35.322998	96.354713	37.5568755	8.588558	96.838459	-55.4188275	21.463806	107.996365
-22.959274	4.994635	102.210365	-9.099308	15.055662	101.611794	34.597702	-17.951244	96.112564	40.17532	35.495693	96.064049	37.386511	8.7722245	96.0883065	-55.585127	21.3390995	107.1352815
-23.473688	6.56557	101.007721	-9.205815	15.162066	100.673317	34.449463	-17.621914	94.784058	40.146523	35.772316	95.910843	37.297993	9.075201	95.3474505	-55.709623	21.248931	105.9991835
-23.824389	8.187889	99.691689	-9.245983	15.349652	99.601738	34.401215	-17.185284	93.519409	40.134995	36.134464	95.910774	37.268105	9.47459	94.7150915	-55.760071	21.224714	104.4883845
-24.116255	9.812919	98.283318	-9.238856	15.7068	98.486977	34.390194	-16.581556	92.421356	40.168171	36.577789	96.201805	37.2791825	9.9981165	94.3115805	-55.7568945	21.4154835	102.6623735
-24.28083	11.409939	96.973167	-9.133162	16.227978	97.488014	34.673836	-15.920709	91.480431	40.099525	37.186478	96.750687	37.3866805	10.6328845	94.115559	-55.6530045	21.8230715	100.860469
-24.274097	13.72705	95.232101	-8.921964	17.138899	96.213707	35.118374	-14.798985	90.874458	40.917622	37.85759	97.375603	38.017998	11.5293025	94.1250305	-55.861926	22.7484955	98.3023835
-24.21064	15.229747	94.036369	-8.735697	17.7728	95.329811	35.479061	-14.18136	90.785126	41.160385	38.400715	98.027138	38.319723	12.1096775	94.406132	-55.791117	23.4359225	96.25349
-24.152405	16.608952	92.702255	-8.501944	18.407978	94.363312	35.834023	-13.638535	90.780762	41.408489	38.886284	98.673721	38.621256	12.6238745	94.7272415	-55.625144	24.1920815	93.9993825
-24.046198	17.837923	91.431709	-8.298751	18.934513	93.419739	36.143806	-13.118731	90.706032	41.589745	39.328392	99.267685	38.8667755	13.1048305	94.9868585	-55.4642775	24.7641955	91.8526195
-23.951513	18.889494	90.425926	-8.175499	19.352999	92.653999	36.368599	-12.606154	90.407059	41.658737	39.745216	99.661598	39.013668	13.569531	95.0343285	-55.364666	25.136467	90.2736695
-23.940426	19.75297	89.828316	-8.116843	19.706141	92.098907	36.522701	-12.122958	89.952957	41.625366	40.135914	99.71048	39.0740335	14.006478	94.8317185	-55.3077195	25.405804	89.3660955
-23.923197	20.479525	89.42823	-8.123664	19.991653	91.689095	36.577686	-11.661856	89.478287	41.519623	40.547024	99.56472	39.0486545	14.442584	94.5215035	-55.2959825	25.540722	88.8566865
-24.111061	21.308636	89.160706	-8.24057	20.357656	91.314438	36.541374	-11.10584	88.952438	41.26379	41.070892	99.14492	38.902582	14.982526	94.048679	-55.383722	25.732786	88.580197
-24.289959	21.636333	89.069839	-8.375225	20.508879	91.140274	36.432232	-10.871921	88.711227	41.053795	41.331909	98.774925	38.7430135	15.229994	93.743076	-55.4934635	25.787764	88.537472
-24.509022	21.789288	88.924004	-8.517926	20.607668	90.958954	36.258892	-10.730501	88.49958	40.845089	41.477768	98.499321	38.5519905	15.3736335	93.4994505	-55.5878425	25.8417025	88.4184575
-24.728918	21.865072	88.701546	-8.674334	20.673531	90.772095	36.085117	-10.64254	88.310501	40.690449	41.557198	98.340187	38.387783	15.457329	93.325344	-55.736451	25.889733	88.218846
-24.973276	21.796673	88.432716	-8.830721	20.761084	90.575577	35.933815	-10.519309	88.058075	40.49176	41.611988	98.417297	38.2127875	15.5463395	93.237686	-55.8742295	25.9758285	87.913468
-25.313749	21.610481	88.172623	-9.001735	20.932447	90.411469	35.773258	-10.322498	87.763527	40.345375	41.727222	98.553215	38.0593165	15.702362	93.158371	-56.0627865	26.162532	87.664567
-25.607676	21.298216	87.979462	-9.128082	21.101418	90.350708	35.635334	-10.099789	87.495003	40.22353	41.871758	98.644379	37.929432	15.8859845	93.069691	-56.185596	26.3168515	87.631725
-26.095427	20.551359	87.861008	-9.281818	21.39782	90.420189	35.508945	-9.828036	87.433678	40.078651	42.181545	98.409019	37.793798	16.1767545	92.9213485	-56.357434	26.6188855	87.9190295
-26.473856	19.797239	87.935776	-9.317507	21.432285	90.512993	35.524281	-9.811894	87.62838	39.978294	42.341133	97.868935	37.7512875	16.2646195	92.7486575	-56.3863015	26.5999505	88.2773285
-26.824783	18.746277	88.219421	-9.314627	21.262342	90.66362	35.604904	-10.018355	88.052612	39.976269	42.427242	96.837357	37.7905865	16.2044435	92.4449845	-56.4198405	26.3202405	88.8822555
-27.144358	17.476896	88.532822	-9.265434	20.827774	90.809891	35.697636	-10.529108	88.847519	39.851135	42.223007	95.44442	37.7743855	15.8469495	92.1459695	-56.3052535	25.8085985	89.4738125
-27.505259	16.092463	88.418625	-9.224756	20.161507	90.58902	35.824265	-11.248119	89.910561	39.718067	41.704498	94.018372	37.771166	15.2281895	91.9644665	-56.220678	25.0948245	89.2135735
-27.830824	14.65915	87.959023	-9.137951	19.34404	90.084381	36.053642	-12.024871	90.824051	39.035442	41.277882	93.240524	37.544542	14.6265055	92.0322875	-55.820444	24.0615745	88.1364745
-28.122896	13.180594	87.307449	-8.987327	18.471661	89.482697	36.20945	-12.697341	91.47541	39.331482	39.923	92.228249	37.770466	13.6128295	91.8518295	-55.74512	23.3304925	87.1135645
-28.623089	10.913548	86.730759	-8.635655	17.211435	88.850479	36.589779	-13.590164	92.262268	39.300041	39.620098	91.177071	37.94491	13.014967	91.7196695	-55.21622	21.407903	85.9812885
-28.915314	9.418123	86.88591	-8.352288	16.504835	88.793602	36.914272	-14.14894	93.020233	39.661285	38.902725	90.194016	38.2877785	12.3768925	91.6071245	-54.9923545	20.6327775	85.9800795
-29.356602	7.996593	87.638992	-8.137817	15.825675	89.127327	37.161846	-14.719246	94.02533	39.582287	38.237831	89.529976	38.3720665	11.7592925	91.777653	-54.6477005	19.8920575	86.477001
-29.797598	6.701683	88.817558	-8.063796	15.158478	89.767426	37.227634	-15.362707	95.209587	39.640553	37.408401	88.854599	38.4340935	11.022847	92.032093	-54.5616855	19.294109	87.502759
-30.326006	5.546134	90.136803	-8.164997	14.485027	90.565857	37.111549	-16.018129	96.26239	39.799397	36.490528	88.425941	38.455473	10.2361995	92.3441655	-54.785467	18.7338545	88.7875485
-30.916864	4.520843	91.541534	-8.43204	13.881975	91.475639	36.793362	-16.641163	96.976326	39.586609	35.812397	88.442909	38.1899855	9.585617	92.7096175	-55.0540655	18.178333	90.2416605
-31.492672	3.615077	92.953835	-8.82552	13.432392	92.395134	36.33596	-17.135672	97.551331	39.255074	35.246632	88.549072	37.795517	9.05548	93.0502015	-55.446557	17.809304	91.7400665
-32.345375	2.584925	94.929138	-9.52422	13.06607	93.736008	35.684658	-17.495377	98.203773	38.532249	34.834095	88.784615	37.1084535	8.669359	93.494194	-56.1568935	17.462781	93.977822
-32.890877	2.108774	96.144783	-9.964061	12.984152	94.554153	35.33358	-17.507738	98.509544	38.074474	34.797115	88.887413	36.704027	8.6446885	93.6984785	-56.632149	17.3236155	95.4098275
-33.324413	1.794838	97.218651	-10.352581	12.98867	95.30867	35.040211	-17.441336	98.730247	37.536438	34.890358	89.166107	36.2883245	8.724511	93.948177	-56.9934865	17.252829	96.669163
-33.700676	1.640548	98.084709	-10.704125	12.99109	95.966423	34.803741	-17.364998	98.946373	37.091125	35.023705	89.460754	35.947433	8.8293535	94.2035635	-57.355683	17.1528265	97.7292825
-33.977165	1.555266	98.789558	-10.999078	13.016583	96.522484	34.618237	-17.291553	99.158806	36.749428	35.124416	89.737389	35.6838325	8.9164315	94.4480975	-57.6819885	17.1167345	98.5968705
-34.179657	1.639366	99.398819	-11.241178	13.024248	96.986122	34.423435	-17.271015	99.354729	36.475147	35.173481	89.934708	35.449291	8.951233	94.6447185	-57.931647	17.097263	99.3275255
-34.338806	1.854517	99.909836	-11.414215	13.04941	97.396553	34.214317	-17.277576	99.470863	36.282112	35.152721	90.062462	35.2482145	8.9375725	94.7666625	-58.0766445	17.1612475	100.0264435
-34.416698	2.428772	100.415817	-11.632617	13.088248	97.859444	33.927597	-17.32164	99.667969	36.118671	35.112389	90.275253	35.023134	8.8953745	94.971611	-58.288368	17.2811215	100.747277
-34.34787	2.945745	100.600075	-11.729987	13.136418	98.091034	33.801907	-17.338701	99.791748	36.067783	35.149868	90.467575	34.934845	8.9055835	95.1296615	-58.394819	17.3672525	101.0524065
-34.224083	3.585346	100.670433	-11.807036	13.179032	98.280823	33.695244	-17.330885	99.869957	36.065304	35.182865	90.671227	34.880274	8.92599	95.270592	-58.494346	17.432074	101.291054
-33.969692	4.309834	100.641541	-11.820087	13.24161	98.403389	33.623661	-17.299093	99.905083	36.088741	35.235001	90.840164	34.856201	8.967954	95.3726235	-58.496375	17.515266	101.4341545
-33.618774	5.108778	100.479683	-11.832823	13.322425	98.443085	33.596516	-17.226732	99.890266	36.183311	35.344097	90.944992	34.8899135	9.0586825	95.417629	-58.5555595	17.5861675	101.468541
-33.22464	6.043927	100.107918	-11.789842	13.39744	98.344681	33.65834	-17.116482	99.761192	36.292709	35.494251	91.052208	34.9755245	9.1888845	95.4067	-58.5552085	17.6059955	101.282662
-32.667114	7.056256	99.462547	-11.704872	13.484979	98.102806	33.775764	-16.928396	99.538216	36.459866	35.722305	91.225792	35.117815	9.3969545	95.382004	-58.527559	17.5730035	100.823608
-31.76268	8.695598	98.053452	-11.454849	13.637987	97.427338	34.099705	-16.528355	98.59964	36.894028	36.412109	92.015945	35.4968665	9.941877	95.3077925	-58.4065645	17.334097	99.5468835
-31.040188	9.869539	96.907135	-11.149487	13.843576	96.816994	34.447163	-16.107161	97.710609	37.327393	37.022213	92.708565	35.887278	10.457526	95.209587	-58.186252	17.229626	98.424401
-30.197493	11.141906	95.61657	-10.78974	14.122136	96.045448	34.890518	-15.571453	96.742706	37.780098	37.708958	93.527847	36.335308	11.0687525	95.1352765	-57.914788	17.1755195	96.9556195
-29.323393	12.473272	94.326797	-10.35804	14.555311	95.231171	35.398148	-14.939608	95.805565	38.221134	38.423431	94.488312	36.809641	11.7419115	95.1469385	-57.525721	17.3687105	95.3154035
-28.418987	13.883289	93.2854	-9.934006	15.062239	94.54866	35.941822	-14.299763	95.051834	38.643761	39.106621	95.410248	37.2927915	12.403429	95.231041	-57.1608035	17.721049	93.866279
-27.507257	15.231916	92.645714	-9.571115	15.620965	94.167671	36.372375	-13.705447	94.606514	39.026936	39.700909	96.314819	37.6996555	12.997731	95.4606665	-56.8418855	18.244199	92.8746755
-26.609415	16.554585	92.442223	-9.328419	16.116032	94.065842	36.639233	-13.269626	94.427109	39.371159	40.111019	97.108658	38.005196	13.4206965	95.7678835	-56.662034	18.8113675	92.3638005
-25.485035	18.388958	92.644623	-9.258463	16.633379	94.224525	36.691036	-12.954131	94.377243	39.691906	40.416317	97.947037	38.191471	13.731093	96.16214	-56.708397	19.535665	92.28691
-24.715502	19.407309	93.017136	-9.32118	16.811926	94.46196	36.542503	-12.905177	94.457703	39.771473	40.45385	98.084244	38.156988	13.7743365	96.2709735	-56.799348	19.8495155	92.6529465
-23.989531	20.327915	93.467918	-9.451775	16.886591	94.728302	36.348946	-12.977314	94.607773	39.724354	40.406273	97.905823	38.03665	13.7144795	96.256798	-56.9402	20.0587025	93.199806
-23.280344	21.155544	93.874557	-9.600204	16.810686	94.996628	36.18454	-13.093892	94.831505	39.608063	40.295509	97.625786	37.8963015	13.6008085	96.2286455	-57.0967095	20.0205635	93.7646105
-22.584991	21.930059	94.250336	-9.740983	16.686279	95.28241	36.064541	-13.301391	95.174278	39.492168	40.122482	97.373703	37.7783545	13.4105455	96.2739905	-57.2603205	19.9620125	94.2908295
-21.837065	22.555395	94.625999	-9.827942	16.471193	95.612953	35.995956	-13.583141	95.582542	39.438301	39.889023	97.205559	37.7171285	13.152941	96.3940505	-57.3730125	19.789445	94.8318555
-21.048599	23.193146	95.022545	-9.852033	16.203859	95.954346	35.963814	-13.893871	95.996002	39.45652	39.607979	97.146545	37.710167	12.857054	96.5712735	-57.414233	19.550664	95.3374185
-19.843117	24.0737	95.57695	-9.768889	15.830342	96.50132	35.971302	-14.382185	96.632378	39.65181	39.139046	97.265846	37.811556	12.3784305	96.949112	-57.349334	19.2822535	96.053528
-18.956936	24.627007	95.931854	-9.627083	15.621741	96.850365	36.03447	-14.674716	96.977219	39.8633	38.873466	97.524605	37.948885	12.099375	97.250912	-57.203051	19.144107	96.449818
-18.091467	25.18655	96.290642	-9.460501	15.449913	97.158775	36.148487	-14.881359	97.196411	40.114166	38.653412	97.914978	38.1313265	11.8860265	97.5556945	-57.0523285	19.0137995	96.7618555
-17.218405	25.777317	96.598694	-9.259515	15.407608	97.390778	36.279552	-14.955586	97.294617	40.369801	38.562569	98.423058	38.3246765	11.8034915	97.8588375	-56.8437065	19.0117245	96.9227185
-16.319672	26.380085	96.866333	-9.062562	15.467196	97.550903	36.472095	-14.887357	97.268227	40.579266	38.619225	98.980438	38.5256805	11.865934	98.1243325	-56.6508045	19.068458	96.9774735
-15.433149	26.994223	97.046188	-8.886684	15.621783	97.617851	36.662884	-14.687302	97.140251	40.763119	38.805511	99.480843	38.7130015	12.0591045	98.310547	-56.4863695	19.1844615	96.925155
-14.536631	27.555305	97.169632	-8.728659	15.881315	97.614502	36.86298	-14.378489	96.909348	40.884693	39.057137	99.826141	38.8738365	12.339324	98.3677445	-56.3311545	19.423306	96.8612595
-13.206746	28.293434	97.326416	-8.544287	16.335573	97.575706	37.14661	-13.804868	96.527954	41.010147	39.552818	100.132164	39.0783785	12.873975	98.330059	-56.1669525	19.797171	96.821353
-12.31832	28.731474	97.408585	-8.42707	16.689304	97.591171	37.311382	-13.450256	96.329834	41.074421	39.876953	100.180328	39.1929015	13.2133485	98.255081	-56.0470415	20.1652595	96.927261
-11.464655	29.103895	97.523552	-8.332857	16.932816	97.637085	37.451599	-13.149822	96.205971	41.136482	40.137535	100.125099	39.2940405	13.4938565	98.165535	-55.9597545	20.3717755	97.108635
-10.622895	29.351494	97.647041	-8.249326	17.13364	97.696472	37.56506	-12.928149	96.131584	41.17247	40.318535	100.107445	39.368765	13.695193	98.1195145	-55.867417	20.572087	97.2734295
-9.835767	29.527832	97.754211	-8.176496	17.229513	97.807289	37.672623	-12.763868	96.104836	41.2332	40.448257	100.135315	39.4529115	13.8421945	98.1200755	-55.8059035	20.6168315	97.4945025
-8.996169	29.62026	97.8908	-8.103088	17.298254	97.920799	37.767746	-12.692362	96.18679	41.322952	40.559776	100.1698	39.545349	13.933707	98.178295	-55.751525	20.662801	97.663303
-8.162288	29.649511	98.020187	-8.017625	17.333336	98.098419	37.867058	-12.703448	96.361145	41.439213	40.568916	100.11792	39.6531355	13.932734	98.2395325	-55.6883855	20.733938	97.9573055
-6.864743	29.602903	98.253639	-7.83937	17.355532	98.531708	37.914299	-12.886201	96.793922	41.643082	40.407356	99.837433	39.7786905	13.7605775	98.3156775	-55.4574305	20.9504865	98.7477385
-6.031972	29.455631	98.510117	-7.743418	17.29854	98.955544	37.904015	-13.134271	97.23127	41.749752	40.175041	99.581703	39.8268835	13.520385	98.4064865	-55.3137195	21.076695	99.5046015
-5.194715	29.266941	98.767197	-7.704276	17.107824	99.376495	37.832264	-13.449094	97.761604	41.854485	39.851589	99.396805	39.8433745	13.2012475	98.5792045	-55.2519265	21.0144005	100.1737855
-4.383357	29.006168	99.033577	-7.721077	16.887678	99.810356	37.722664	-13.822767	98.36174	41.930653	39.499905	99.324699	39.8266585	12.838569	98.8432195	-55.2688125	20.936787	100.7774925
-3.534041	28.716173	99.267143	-7.753302	16.541662	100.196457	37.621822	-14.235139	98.983124	42.016045	39.117268	99.285027	39.8189335	12.4410645	99.1340755	-55.3255375	20.6422595	101.2588385
-2.654623	28.420198	99.471573	-7.836031	16.174492	100.511292	37.524055	-14.641148	99.611214	42.057465	38.752266	99.294991	39.79076	12.055559	99.4531025	-55.462822	20.293425	101.5694815
-1.769983	28.121428	99.58606	-7.917778	15.819606	100.696434	37.466839	-15.036312	100.112297	42.12833	38.474461	99.299507	39.7975845	11.7190745	99.705902	-55.6331405	19.9201375	101.686966
-0.439216	27.672138	99.518555	-8.031883	15.311141	100.633987	37.422577	-15.481937	100.404907	42.092354	38.132374	99.331734	39.7574655	11.3252185	99.8683205	-55.8212315	19.2970635	101.3996535
0.451456	27.364058	99.273727	-8.085857	15.090336	100.348831	37.444775	-15.57738	100.131699	41.974121	38.085815	99.219444	39.709448	11.2542175	99.6755715	-55.881162	18.9264545	101.0220905
1.394955	27.151382	98.962524	-8.118809	15.015665	99.914711	37.505524	-15.425673	99.605331	41.793999	38.187614	99.109268	39.6497615	11.3809705	99.3572995	-55.8873795	18.6503595	100.4721225
2.279075	26.950035	98.688911	-8.167629	15.104677	99.420036	37.6138	-15.067826	99.003998	41.555359	38.506516	99.288231	39.5845795	11.719345	99.1461145	-55.9198375	18.490009	99.6939575
3.180673	26.841322	98.554543	-8.242814	15.400763	98.98468	37.779957	-14.502746	98.435822	41.359909	39.038639	99.790451	39.569933	12.2679465	99.1131365	-56.055561	18.5335795	98.8562235
4.068592	26.689449	98.599083	-8.292417	15.924117	98.767113	37.937519	-13.778238	97.999878	41.212879	39.725204	100.502052	39.575199	12.973483	99.250965	-56.160033	18.874751	98.283261
4.947902	26.568106	98.868774	-8.326079	16.614864	98.855728	38.092617	-12.965592	97.789841	41.104576	40.51635	101.349876	39.5985965	13.775379	99.5698585	-56.2507545	19.454349	98.1415975
6.14392	26.285923	99.801109	-8.471008	17.708817	99.622719	38.270039	-11.843493	98.295219	41.072964	41.758656	103.152313	39.6715015	14.9575815	100.723766	-56.6135175	20.4600525	98.521672
6.88713	25.944632	100.790558	-8.670714	18.386293	100.490593	38.347729	-11.246867	99.177422	41.113327	41.931229	104.675568	39.730528	15.342181	101.926495	-57.071956	21.430405	99.054691
7.568543	25.522072	101.956299	-8.95811	18.93347	101.474045	38.40546	-10.776189	100.35186	41.125031	42.505985	106.307289	39.7652455	15.864898	103.3295745	-57.6814655	22.002042	99.6185155
8.206106	25.063646	103.115616	-9.295177	19.440374	102.487053	38.478954	-10.383369	101.68586	41.165295	43.607525	107.846451	39.8221245	16.612078	104.7661555	-58.4124785	22.26867	100.2079505
8.799691	24.472836	104.24044	-9.634537	19.93576	103.494225	38.513885	-10.086862	103.111664	41.184555	44.077744	109.217789	39.84922	16.995441	106.1647265	-59.118294	22.876079	100.8237235
9.357305	23.808302	105.320633	-9.978671	20.329277	104.496254	38.47496	-9.896496	104.517639	41.177483	44.439133	110.181602	39.8262215	17.2713185	107.3496205	-59.7835635	23.3872355	101.6428875
9.851745	23.06362	106.201576	-10.312024	20.694057	105.34697	38.33374	-9.787767	105.860863	41.092556	44.722679	110.65358	39.713148	17.467456	108.2572215	-60.337196	23.920658	102.4367185
10.52187	21.872108	107.068108	-10.800661	21.05237	106.1604	37.94899	-9.700045	107.674721	40.810772	44.940426	110.693169	39.379881	17.6201905	109.183945	-60.981203	24.4845495	103.136855
10.922873	21.001024	107.37661	-11.093603	21.129036	106.366577	37.684856	-9.742627	108.523705	40.562576	44.969788	110.546021	39.123716	17.6135805	109.534863	-61.310922	24.6444915	103.198291
11.277452	20.062838	107.483307	-11.308354	21.031408	106.41658	37.405045	-9.824014	109.05278	40.387299	44.884964	110.361565	38.896172	17.530475	109.7071725	-61.51288	24.532341	103.1259875
11.621856	19.150833	107.473061	-11.415453	20.879572	106.422409	37.220577	-9.962881	109.375847	40.289162	44.703476	110.057358	38.7548695	17.3702975	109.7166025	-61.5857755	24.3888465	103.1282155
11.917501	18.23143	107.497742	-11.424249	20.760218	106.481827	37.140965	-10.033562	109.74469	40.310768	44.499935	109.707703	38.7258665	17.2331865	109.7261965	-61.5743645	24.2872495	103.2374575
12.146866	17.349417	107.661797	-11.346556	20.733782	106.609489	37.219715	-10.098375	110.25528	40.423763	44.404823	109.458885	38.821739	17.153224	109.8570825	-61.514851	24.31434	103.3618955
12.320216	16.525862	107.985832	-11.203743	20.752869	106.836388	37.415649	-10.129061	110.879768	40.574913	44.426857	109.427216	38.995281	17.148898	110.153492	-61.402767	24.35684	103.519284
12.406127	15.485684	108.66243	-10.993825	20.818335	107.216812	37.823044	-10.087298	111.888138	40.891121	44.572826	110.065102	39.3570825	17.242764	110.97662	-61.3447325	24.393906	103.457004
12.39998	14.90888	109.15799	-10.85615	20.855566	107.449493	38.100033	-10.005964	112.485573	41.10936	44.796829	110.917473	39.6046965	17.3954325	111.701523	-61.3169965	24.3156995	103.197463
12.27916	14.367978	109.612831	-10.790707	20.894386	107.658943	38.33271	-9.924161	112.86718	41.27264	45.022373	112.039124	39.802675	17.549106	112.453152	-61.384089	24.239666	102.864734
12.067036	13.848153	109.916862	-10.779491	20.944696	107.786217	38.43766	-9.752646	113.010406	41.498795	45.229267	113.249229	39.9682275	17.7383105	113.1298175	-61.5272095	24.1510815	102.4426165
11.759232	13.407511	110.04406	-10.792684	21.064589	107.857727	38.465275	-9.543383	112.954475	41.702866	45.416908	114.339043	40.0840705	17.9367625	113.646759	-61.6694385	24.1924155	102.068695
11.334744	13.027808	110.093758	-10.794067	21.300003	107.937538	38.501282	-9.304626	112.731873	41.90984	45.659813	115.29921	40.205561	18.1775935	114.0155415	-61.793695	24.4224125	101.8595345
10.822191	12.715295	110.077988	-10.782342	21.666906	108.064629	38.553436	-8.996466	112.388779	42.139923	46.033012	116.118088	40.3466795	18.518273	114.2534335	-61.9113635	24.815539	101.8758245
9.911726	12.296574	109.911118	-10.685316	22.430101	108.351585	38.577232	-8.394124	111.901924	42.43145	46.653511	116.803696	40.504341	19.1296935	114.35281	-61.874973	25.7305085	102.35036
9.161862	12.025381	109.800652	-10.629221	23.014032	108.609093	38.580132	-7.95787	111.637222	42.593136	47.064125	116.960236	40.586634	19.5531275	114.298729	-61.845076	26.4749365	102.919457
8.288999	11.764827	109.755341	-10.58593	23.611469	108.875168	38.556332	-7.547117	111.477264	42.691792	47.451462	116.935745	40.624062	19.9521725	114.2065045	-61.795922	27.2707655	103.5438315
7.337268	11.454054	109.756889	-10.5166	24.111814	109.16935	38.505772	-7.197799	111.415611	42.758961	47.76078	116.795624	40.6323665	20.2814905	114.1056175	-61.6655665	27.9421375	104.2330825
6.283014	11.101942	109.772598	-10.452874	24.532915	109.462334	38.437462	-6.897067	111.450127	42.828682	48.001541	116.550613	40.633072	20.552237	114.00037	-61.53882	28.513593	104.924298
5.178839	10.755426	109.832153	-10.373232	24.909111	109.745392	38.416805	-6.648166	111.501633	42.865669	48.181911	116.198921	40.641237	20.7668725	113.850277	-61.387701	29.0513495	105.640507
3.975067	10.371752	109.893799	-10.233872	25.249678	110.002304	38.43924	-6.453107	111.489296	42.873943	48.324284	115.793312	40.6565915	20.9355885	113.641304	-61.1243355	29.5637675	106.363304
2.146735	9.835861	109.929291	-9.992498	25.706085	110.344139	38.506409	-6.137442	111.399284	43.021519	48.56945	115.042046	40.763964	21.216004	113.220665	-60.74896	30.196166	107.467613
0.841535	9.467048	109.996071	-9.794554	25.948936	110.504005	38.589401	-5.930029	111.328491	43.14669	48.727261	114.5448	40.8680455	21.398616	112.9366455	-60.4571535	30.499256	108.0713645
-0.465465	9.092321	110.051964	-9.621227	26.162195	110.558975	38.724689	-5.786832	111.357269	43.26178	48.874584	114.090714	40.9932345	21.543876	112.7239915	-60.2356885	30.780514	108.3939585
-1.812439	8.759399	110.095657	-9.44655	26.332808	110.556747	38.870007	-5.691276	111.457718	43.369839	48.971291	113.623871	41.119923	21.6400075	112.5407945	-60.013023	31.0256085	108.5726995
-3.196486	8.451235	110.136833	-9.277359	26.495132	110.534309	38.961636	-5.606005	111.469841	43.481728	49.024342	113.176048	41.221682	21.7091685	112.3229445	-59.7764	31.2810955	108.7456735
-4.571645	8.167246	110.089722	-9.120909	26.640924	110.538162	38.981525	-5.542804	111.376633	43.590824	49.026627	112.810936	41.2861745	21.7419115	112.0937845	-59.5279925	31.5399365	108.9825395
-6.000194	7.904099	110.068199	-8.931696	26.808771	110.580536	38.967453	-5.463126	111.21608	43.707901	49.027443	112.551262	41.337677	21.7821585	111.883671	-59.201069	31.8353835	109.277401
-8.130767	7.648363	110.099792	-8.687388	27.070826	110.738815	38.994469	-5.334969	110.904602	43.938194	49.071426	112.293793	41.4663315	21.8682285	111.5991975	-58.8411075	32.2734235	109.8784325
-9.553418	7.514716	110.197449	-8.512953	27.217712	110.863411	39.092049	-5.283005	110.796631	44.094597	49.102001	112.087486	41.593323	21.909498	111.4420585	-58.619229	32.525926	110.2847635
-10.941478	7.401115	110.390495	-8.319773	27.347492	110.935425	39.227043	-5.254622	110.773552	44.199669	49.153473	111.787888	41.713356	21.9494255	111.28072	-58.352902	32.7455585	110.59013
-12.305739	7.32446	110.607841	-8.119124	27.395338	110.978889	39.352886	-5.273467	110.79277	44.278011	49.133663	111.279549	41.8154485	21.930098	111.0361595	-58.0536965	32.860578	110.9216185
-13.649726	7.243417	110.903885	-7.925363	27.347183	110.945824	39.450089	-5.363881	110.833977	44.310299	48.923199	110.408829	41.880194	21.779659	110.621403	-57.73092	32.914707	111.270245
-14.970891	7.22574	111.204231	-7.705842	27.153561	110.799614	39.473236	-5.583055	110.848633	44.314934	48.563484	109.316216	41.894085	21.4902145	110.0824245	-57.305769	32.8169075	111.5168035
-16.169985	7.178156	111.401283	-7.471961	26.794783	110.575577	39.484249	-5.918119	110.830101	44.362919	48.074677	108.10778	41.923584	21.078279	109.4689405	-56.867506	32.511287	111.6822135
-17.995995	7.19123	111.749886	-7.136394	26.000473	110.12735	39.452995	-6.615706	110.7929	44.413437	46.862453	105.894981	41.933216	20.1233735	108.3439405	-56.206004	31.8775725	111.9107595
-19.132654	7.27511	111.89566	-6.914022	25.327244	109.717392	39.404198	-7.24531	110.7015	44.360184	46.005116	104.428505	41.882191	19.379903	107.5650025	-55.710235	31.274585	111.8697815
-20.181265	7.440603	111.981674	-6.725355	24.555296	109.318886	39.419849	-7.980646	110.62912	44.250107	45.019711	102.98082	41.834978	18.5195325	106.80497	-55.285688	30.5910595	111.832802
-21.206272	7.745965	111.85659	-6.57662	23.721037	108.871338	39.445107	-8.699113	110.534538	44.163776	43.935249	101.539574	41.8044415	17.618068	106.037056	-54.9576815	29.824006	111.70562
-22.162758	8.06375	111.322281	-6.497712	22.861832	108.268082	39.445881	-9.463621	110.209023	44.037556	42.991943	100.50695	41.7417185	16.764161	105.3579865	-54.7371425	28.959503	111.1781775
-23.066608	8.558082	110.458336	-6.487404	22.055914	107.552063	39.386105	-10.149894	109.659912	44.005829	42.208706	99.759499	41.695967	16.029406	104.7097055	-54.670775	28.082422	110.3944205
-23.894064	9.208776	109.40329	-6.48963	21.390507	106.788528	39.27969	-10.683654	109.031357	44.004753	41.636879	99.235832	41.6422215	15.4766125	104.1335945	-54.6214815	27.3044015	109.4434615
-24.99478	10.483969	107.541069	-6.600323	20.735039	105.647255	39.185509	-11.237144	107.995293	43.992325	41.215481	99.051315	41.588917	14.9891685	103.523304	-54.789563	26.4809095	107.771206
-25.702414	11.596331	106.28965	-6.66484	20.510563	104.958847	39.142803	-11.421355	107.275818	44.034687	41.214706	99.215744	41.588745	14.8966755	103.245781	-54.918425	26.1244505	106.671913
-26.274712	12.855831	105.071281	-6.715976	20.44343	104.325615	39.097359	-11.471494	106.417992	44.139893	41.372166	99.585495	41.618626	14.950336	103.0017435	-55.050578	25.936524	105.6494865
-26.713034	14.327054	104.098724	-6.677962	20.580433	103.796684	39.083134	-11.364758	105.591568	44.255726	41.603981	99.918274	41.66943	15.1196115	102.754921	-55.025354	26.0412545	104.838447
-27.141905	15.934068	103.187515	-6.61716	20.820723	103.278557	39.145687	-11.185533	104.89769	44.412106	41.897984	100.251236	41.7788965	15.3562255	102.574463	-55.0132165	26.2852205	103.982651
-27.518272	17.627365	102.411438	-6.550936	21.126404	102.826118	39.190414	-10.965895	104.308174	44.52626	42.167774	100.455666	41.858337	15.6009395	102.38192	-54.960209	26.6518685	103.270316
-27.791639	19.403425	102.02961	-6.491134	21.416718	102.553734	39.190414	-10.797643	103.800415	44.565018	42.371048	100.466385	41.877716	15.7867025	102.1334	-54.859984	27.0467335	102.974068
-28.228632	22.154615	102.17588	-6.502839	21.732735	102.628983	39.014217	-10.66918	103.403946	44.496433	42.454685	100.103333	41.755325	15.8927525	101.7536395	-54.761003	27.5727175	103.5043265
-28.379524	24.02906	102.777191	-6.60187	21.828529	103.062294	38.75621	-10.714669	103.390251	44.337044	42.366631	99.837044	41.546627	15.825981	101.6136475	-54.750367	27.831077	104.5109405
-28.589081	25.920109	103.538383	-6.746467	21.78796	103.671791	38.462772	-10.863246	103.385056	44.148689	42.217186	99.843605	41.3057305	15.67697	101.6143305	-54.7986645	27.89895	105.7292515
-28.618732	27.780516	104.395309	-6.887682	21.593834	104.361031	38.206867	-10.99951	103.264	44.026974	42.087646	100.002548	41.1169205	15.544068	101.633274	-54.8922845	27.6436	107.088788
-28.628714	29.692415	105.335808	-6.965405	21.422409	104.997826	37.995316	-11.135109	103.00087	43.909107	41.987373	100.215057	40.9522115	15.426132	101.6079635	-54.8830215	27.418686	108.3876885
-28.432692	31.627533	106.179138	-6.934	21.274254	105.533478	37.879902	-11.204632	102.611839	43.790817	41.985783	100.395081	40.8353595	15.3905755	101.50346	-54.7033595	27.1579325	109.563496
-28.233921	33.5868	106.870308	-6.877748	21.252895	105.928291	37.843525	-11.167811	102.219963	43.701488	42.080051	100.482353	40.7725065	15.45612	101.351158	-54.5280025	27.04967	110.505424
-27.649584	36.576141	107.34938	-6.72089	21.364229	106.1576	37.893871	-10.995369	101.673798	43.572292	42.306763	100.507401	40.7330815	15.655697	101.0905995	-54.1748615	27.072761	111.2246005
-27.375069	38.71574	107.580399	-6.664344	21.479162	106.20108	37.922222	-10.861143	101.380035	43.455502	42.452789	100.511253	40.688862	15.795823	100.945644	-54.01755	27.162501	111.456516
-26.627186	40.640388	107.605469	-6.684583	21.604399	106.218658	37.881798	-10.751543	101.18512	43.315678	42.571278	100.62072	40.598738	15.9098675	100.90292	-53.967904	27.2989305	111.534396
-25.93734	42.646713	107.696678	-6.834342	21.691832	106.228554	37.767254	-10.621961	101.044228	43.209846	42.699524	100.958801	40.48855	16.0387815	101.0015145	-54.157234	27.3448825	111.4555935
-25.162363	44.575954	107.848236	-7.092241	21.735651	106.272888	37.59243	-10.482202	100.878967	43.11375	42.879459	101.557854	40.35309	16.1986285	101.2184105	-54.537572	27.2726735	111.3273655
-24.212252	46.451374	108.317062	-7.406378	21.80884	106.391357	37.398346	-10.22983	100.613533	42.930786	43.146042	102.377701	40.164566	16.458106	101.495617	-54.977322	27.159574	111.287097
-23.26512	48.227997	109.039772	-7.720894	21.934778	106.612648	37.17424	-9.850051	100.294647	42.664383	43.490162	103.391312	39.9193115	16.8200555	101.8429795	-55.3610995	27.0495005	111.3823165
-21.395216	50.800369	110.407593	-8.111093	22.328964	107.069992	36.916176	-9.020043	99.955254	42.402264	44.239777	105.250587	39.65922	17.609867	102.6029205	-55.881406	27.048061	111.5370635
-19.970592	52.405624	111.358955	-8.373146	22.822443	107.479706	36.89996	-8.434768	99.91552	42.325886	44.805588	106.666443	39.612923	18.18541	103.2909815	-56.359215	27.459476	111.6684305
-18.587126	53.941345	112.266838	-8.590868	23.416691	107.907394	36.893154	-7.799952	100.220192	42.31279	45.38485	108.268967	39.602972	18.792449	104.2445795	-56.784708	28.040933	111.5702085
-17.085165	55.407845	113.089813	-8.816896	23.996323	108.431374	36.937653	-7.200638	100.949371	42.74791	45.804737	109.629509	39.8427815	19.3020495	105.28944	-57.4765735	28.6905965	111.573308
-15.49791	56.617661	113.955666	-9.044276	24.476099	109.07618	37.167824	-6.808776	101.898941	42.782677	46.298565	111.141792	39.9752505	19.7448945	106.5203665	-58.0638025	29.2073035	111.6319935
-13.897182	57.688965	114.809708	-9.192863	24.7964	109.814713	37.55505	-6.598409	103.011612	42.430954	46.889774	112.911392	39.993002	20.1456825	107.961502	-58.378728	29.4471175	111.667924
-12.245041	58.539097	115.598885	-9.299488	25.017525	110.587738	38.036163	-6.432625	104.261658	42.533924	47.222034	114.340088	40.2850435	20.3947045	109.300873	-58.8840195	29.6403455	111.874603
-9.733648	59.648792	116.438362	-9.335399	25.222895	111.658524	38.713432	-6.629387	106.215813	42.84396	47.48151	116.148399	40.778696	20.4260615	111.182106	-59.449494	30.0197285	112.134942
-7.958678	60.142563	116.860497	-9.346396	25.279062	112.298264	39.077915	-6.806729	107.448242	43.111229	47.530842	117.174698	41.094572	20.3620565	112.31147	-59.787364	30.1960675	112.285058
-5.764802	60.377407	117.037949	-9.360488	25.305546	112.864113	39.34964	-6.984231	108.489456	43.332027	47.513119	117.996933	41.3408335	20.264444	113.2431945	-60.0618095	30.346648	112.4850315
-4.022573	60.584206	117.456505	-9.351566	25.311998	113.463036	39.567993	-7.173101	109.437927	43.528179	47.440937	118.597809	41.548086	20.133918	114.017868	-60.251218	30.490078	112.908204
-2.282828	60.684605	117.866005	-9.352012	25.343407	114.051819	39.78294	-7.352983	110.387436	43.720394	47.371666	119.22065	41.751667	20.0093415	114.804043	-60.455691	30.6774725	113.299595
-0.608583	60.660954	118.384949	-9.351609	25.362307	114.636383	40.011715	-7.529073	111.419189	43.937	47.316582	120.060349	41.9743575	19.8937545	115.739769	-60.6775755	30.8308595	113.532997
0.987208	60.453243	119.20018	-9.393693	25.339022	115.195274	40.268074	-7.697018	112.356163	44.585667	47.04578	120.995674	42.4268705	19.674381	116.6759185	-61.2142565	31.003663	113.7146295
3.276885	59.813354	120.931419	-9.498113	25.187445	116.046486	40.581635	-7.934034	113.467827	44.433876	46.950111	123.333977	42.5077555	19.5080385	118.400902	-61.5039815	30.8668515	113.69207
4.627145	59.244736	122.275558	-9.537884	25.108517	116.772141	40.743931	-8.052872	114.064339	44.736767	46.665691	124.543716	42.740349	19.3064095	119.3040275	-61.816117	30.9106245	114.2402545
6.047121	58.47554	123.506584	-9.555343	25.068104	117.544083	40.876953	-8.153876	114.705956	44.970749	46.473049	125.770927	42.923851	19.1595865	120.2384415	-62.034537	30.9766215	114.8497245
7.331445	57.650166	124.617874	-9.581804	25.092173	118.320587	41.039356	-8.247132	115.466621	45.565197	46.185268	126.83326	43.3022765	18.969068	121.1499405	-62.4658845	31.215278	115.4912335
8.238418	56.809063	125.73922	-9.551651	25.098747	119.088638	41.22337	-8.366315	116.379654	45.228432	46.19875	128.179764	43.225901	18.9162175	122.279709	-62.329203	31.2812765	115.897567
9.634507	55.612976	126.503036	-9.499725	25.091707	119.868454	41.357952	-8.487948	117.378441	45.932835	45.890781	129.040955	43.6453935	18.7014165	123.209698	-62.6448435	31.4819975	116.52721
10.640252	54.424088	127.243088	-9.445267	25.034809	120.64798	41.521248	-8.651593	118.391907	45.655586	45.951797	130.156738	43.588417	18.650102	124.2743225	-62.478951	31.419516	117.0216375
11.949003	52.445286	128.11087	-8.906777	24.6525	121.572945	41.813541	-8.968827	120.039345	46.528809	45.555908	131.098618	44.171175	18.2935405	125.5689815	-61.984729	31.0114595	117.5769085
12.383075	51.071178	128.641693	-8.8002	24.468185	122.257698	42.03046	-9.186937	121.138618	46.788113	45.380573	131.75531	44.4092865	18.096818	126.446964	-62.0096865	30.839552	118.068432
13.289793	49.422104	128.909256	-8.665805	24.30781	122.891365	42.231541	-9.406876	122.218086	47.036671	45.245804	132.373001	44.634106	17.919464	127.2955435	-61.965716	30.696156	118.4871865
13.437243	47.943157	129.390076	-8.537593	24.150116	123.536552	42.440948	-9.58985	123.288795	47.299862	45.140079	132.927994	44.870405	17.7751145	128.1083945	-61.945591	30.5251175	118.9647095
14.129736	46.092335	129.537994	-8.915686	24.338469	124.518242	42.644081	-9.742316	124.327049	47.590164	45.064766	133.365295	45.1171225	17.661225	128.846172	-62.9484945	31.015713	120.190312
14.333526	44.380096	129.80011	-8.533043	24.190325	125.091637	42.846157	-9.890841	125.365936	47.921772	45.047646	133.713547	45.3839645	17.5784025	129.5397415	-62.4500505	30.8022475	120.6435325
14.468164	42.61105	130.046997	-8.023688	24.040039	125.659561	43.005352	-9.968415	126.384163	48.282772	45.078476	133.938721	45.644062	17.5550305	130.161442	-61.691438	30.5250475	121.15768
14.410633	39.986343	130.208389	-7.672209	24.23934	126.750793	43.24015	-9.960857	127.740463	48.829247	45.22311	133.876114	46.0346985	17.6311265	130.8082885	-61.3791165	30.8475535	122.6932975
14.269422	38.201885	130.210373	-7.415076	24.462635	127.422653	43.398464	-9.877019	128.538208	49.219093	45.394985	133.555466	46.3087785	17.758983	131.046837	-61.1389305	31.166287	123.798469
13.971245	36.52264	130.086594	-7.141896	24.741673	127.986931	43.504475	-9.694946	129.193314	49.515198	45.566845	133.030823	46.5098365	17.9359495	131.1120685	-60.7936285	31.5473965	124.8617935
13.625285	34.795975	129.932404	-6.877959	25.024811	128.477356	43.626209	-9.500529	129.679398	49.776794	45.784317	132.324738	46.7015015	18.141894	131.002068	-60.4574195	31.907728	125.952644
13.093575	33.193268	129.780197	-6.606237	25.311029	128.846985	43.737282	-9.317001	130.015808	49.986965	45.965309	131.506317	46.8621235	18.324154	130.7610625	-60.0745975	32.297904	126.9329075
12.199963	31.754044	129.738159	-6.37765	25.544176	129.139481	43.828945	-9.150377	130.056931	50.140942	46.098827	130.529266	46.9849435	18.474225	130.2930985	-59.7402435	32.614127	127.9858635
11.526515	30.22613	129.482117	-6.2121	25.674572	129.274704	43.830715	-9.000703	129.778152	50.221664	46.172886	129.502136	47.0261895	18.5860915	129.640144	-59.4503895	32.7630525	128.909264
10.446551	28.026081	128.887375	-5.842918	25.886112	129.12706	43.775177	-8.869912	128.821198	49.768524	46.323544	127.943291	46.7718505	18.726816	128.3822445	-58.4576865	33.045408	129.8718755
9.661789	26.638121	128.314804	-5.938264	26.068554	128.954437	43.665203	-8.764642	127.775238	49.706493	46.342033	126.729034	46.685848	18.7886955	127.252136	-58.562376	33.3484125	130.656738
8.910726	25.283825	127.628616	-5.415204	25.871965	128.322388	43.571205	-8.748107	126.455978	49.543816	46.304157	125.572205	46.5575105	18.778025	126.0140915	-57.3879185	32.965905	130.6306845
8.110809	24.032539	126.797592	-5.268391	25.805319	127.666962	43.32283	-8.697596	124.900711	49.306114	46.30106	124.397659	46.314472	18.801732	124.649185	-56.851254	32.808906	130.684739
7.361452	22.869097	125.786545	-5.524142	25.983658	127.012924	43.080608	-8.58906	123.285309	48.981949	46.258575	123.229454	46.0312785	18.8347575	123.2573815	-57.0795625	33.1325585	130.7684665
6.6284	21.758471	124.740585	-5.510501	26.011452	126.075996	42.716103	-8.474238	121.745979	48.631199	46.210728	122.041595	45.673651	18.868245	121.893787	-56.694653	33.154659	130.258205
5.881317	20.746473	123.689781	-5.522468	26.087042	125.091217	42.30143	-8.337234	120.256462	48.305573	46.264744	120.900658	45.3035015	18.963755	120.57856	-56.3484375	33.210329	129.603874
4.855016	19.342794	122.138824	-5.605689	26.283941	123.556007	41.841297	-7.994175	118.48143	47.852444	46.456505	119.491516	44.8468705	19.231165	118.986473	-56.0582485	33.336717	128.125541
4.244666	18.475098	121.071091	-5.664713	26.440012	122.441101	41.632511	-7.890918	117.480942	47.626762	46.707512	118.696388	44.6296365	19.408297	118.088665	-55.9590625	33.471727	126.793537
3.617803	17.669598	119.921532	-5.850695	26.605812	121.184944	41.458313	-7.70364	116.569458	47.436352	46.887745	117.90683	44.4473325	19.5920525	117.238144	-56.1487225	33.6195715	125.131744
3.05003	16.89362	118.656143	-5.941966	26.812252	119.800446	41.259747	-7.488173	115.727531	47.225121	47.043232	117.031075	44.242434	19.7775295	116.379303	-56.126366	33.8469745	123.221589
2.517057	16.154173	117.236038	-6.083998	26.987604	118.193832	41.059071	-7.279898	114.98793	47.009853	47.217087	116.112671	44.034462	19.9685945	115.5503005	-56.202458	34.0066135	120.8373635
1.972951	15.430239	115.79335	-6.211132	27.168024	116.595856	40.835602	-7.07226	114.05127	46.744652	47.292183	115.183914	43.790127	20.1099615	114.617592	-56.212391	34.2260865	118.57412
1.481595	14.728989	114.437378	-6.336656	27.324629	115.117393	40.591351	-6.864727	113.155579	46.490505	47.423767	113.983276	43.540928	20.27952	113.5694275	-56.21424	34.369738	116.6653585
0.692498	13.813589	112.552299	-6.466597	27.595249	112.983788	40.398827	-6.523043	111.81295	46.013847	47.626789	112.100281	43.206337	20.551873	111.9566155	-56.139531	34.638625	114.0109605
0.256598	13.305243	111.279022	-6.506166	27.747864	111.536179	40.398899	-6.329111	111.010811	45.784298	47.870506	110.840561	43.0915985	20.7706975	110.925686	-56.1039305	34.7250305	112.146672
-0.212667	12.783164	109.737526	-6.52165	27.819521	109.917892	40.398663	-6.023705	109.945129	45.591236	48.133503	109.605537	42.9949495	21.054899	109.775333	-56.0382495	34.584143	110.060451
-0.634855	12.28817	108.080208	-6.459204	27.807192	108.277832	40.400597	-5.727197	108.447945	45.312885	48.379913	108.527122	42.856741	21.326358	108.4875335	-55.775149	34.288026	108.0681305
-1.076436	11.856429	106.378876	-6.354375	27.718847	106.78952	40.33926	-5.508783	106.74295	45.158859	48.543335	107.307007	42.7490595	21.517276	107.0249785	-55.4578095	33.920418	106.5540615
-1.511862	11.491755	104.745659	-6.152716	27.709473	105.456924	40.305428	-5.223172	104.766479	45.094799	48.712452	106.177208	42.7001135	21.74464	105.4718435	-55.0055455	33.674306	105.4420045
-1.890652	11.233484	103.449081	-5.905827	27.877474	104.423645	40.296207	-4.835095	102.958389	45.089989	48.957458	104.986526	42.693098	22.0611815	103.9724575	-54.504752	33.6937665	104.8748325
-2.450455	10.981057	102.189377	-5.475556	28.435421	103.400352	40.34354	-4.130538	101.065353	45.211143	49.469181	103.223244	42.7773415	22.6693215	102.1442985	-53.7284535	34.2015205	104.6564055
-2.800164	10.786256	101.58596	-5.210193	28.892544	102.838554	40.498497	-3.723497	100.139595	45.208893	49.876995	102.298882	42.853695	23.076749	101.2192385	-53.274081	34.708339	104.4578695
-3.161742	10.655784	100.993561	-5.019598	29.265953	102.27375	40.512363	-3.305815	99.564049	45.263168	50.253643	101.541008	42.8877655	23.473914	100.5525285	-52.9269615	35.057992	103.9949715
-3.525601	10.504601	100.450241	-4.880126	29.596094	101.70462	40.597477	-3.002955	99.035027	45.305565	50.519253	100.833809	42.951521	23.758149	99.934418	-52.711773	35.434039	103.474822
-3.873749	10.355202	99.951187	-4.808738	29.862896	101.186905	40.547005	-2.696511	98.668747	45.220387	50.703644	100.324799	42.883696	24.0035665	99.496773	-52.501172	35.7222255	102.877037
-4.201096	10.169265	99.515442	-4.795005	30.086903	100.785194	40.535442	-2.467629	98.38459	45.162411	50.891376	100.022423	42.8489265	24.2118735	99.2035065	-52.4389365	35.9619325	102.3668815
-4.526234	10.026288	99.19838	-4.829512	30.278885	100.462784	40.553223	-2.272464	98.178375	45.119076	51.078136	99.808044	42.8361495	24.402836	98.9932095	-52.4951735	36.154934	101.9323585
-4.964375	9.74236	98.838295	-4.9189	30.50865	100.006958	40.606373	-1.97833	98.111839	44.911903	51.380508	99.493492	42.759138	24.701089	98.8026655	-52.596938	36.316211	101.2112505
-5.230669	9.507112	98.598419	-4.958632	30.529207	99.584312	40.7285	-1.81621	98.233078	44.754253	51.573212	99.133644	42.7413765	24.878501	98.683361	-52.6586405	36.179913	100.485263
-5.487634	9.267659	98.185822	-4.999463	30.478889	98.936234	40.923618	-1.710983	98.436455	44.545143	51.723907	98.646141	42.7343805	25.006462	98.541298	-52.7333065	35.951316	99.33117
-5.727378	9.007154	97.392616	-5.038978	30.293665	97.976585	41.144428	-1.646964	98.586845	44.339897	51.810829	98.258301	42.7421625	25.0819325	98.422573	-52.8201185	35.5053975	97.530597
-5.955768	8.742212	96.141434	-5.054069	29.994478	96.743324	41.283527	-1.580073	98.54081	44.227097	51.880783	98.121574	42.755312	25.150355	98.331192	-52.86345	34.838601	95.155456
-6.169328	8.463963	94.659515	-5.064405	29.631004	95.408691	41.473976	-1.59209	98.070045	44.161339	51.920944	98.029816	42.8176575	25.164427	98.0499305	-52.9464675	34.097581	92.7674515
-6.364295	8.208809	93.25058	-4.96847	29.327171	94.151031	41.643715	-1.551248	97.445473	44.056801	51.944191	97.808731	42.850258	25.1964715	97.627102	-52.787198	33.4578705	90.67496
-6.587714	7.94672	91.669472	-4.600904	29.043461	92.729538	42.019238	-1.403577	96.538368	44.071842	52.042305	97.023888	43.04554	25.319364	96.781128	-52.247348	32.767558	88.677948
-6.761306	7.850133	90.962524	-4.274202	28.974195	92.043976	42.384022	-1.30884	96.118423	44.201935	52.082699	96.409073	43.2929785	25.3869295	96.263748	-51.8413825	32.5614605	87.824204
-7.033559	7.790474	90.324806	-3.967845	28.912548	91.46096	42.718048	-1.259618	95.777809	44.355278	52.144802	95.948784	43.536663	25.442592	95.8632965	-51.472353	32.382504	87.0586235
-7.401422	7.725924	89.656784	-3.692407	28.793922	90.891167	42.958038	-1.245466	95.48365	44.531284	52.186741	95.58815	43.744661	25.4706375	95.5359	-51.129475	32.1172065	86.246434
-7.882829	7.692558	89.07251	-3.443672	28.659964	90.409103	43.124729	-1.28713	95.190742	44.668926	52.170162	95.252785	43.8968275	25.441516	95.2217635	-50.7841715	31.878412	85.5964425
-8.414147	7.650531	88.511749	-3.244595	28.514198	89.994385	43.256771	-1.330743	94.902626	44.750736	52.132996	95.045982	44.0037535	25.4011265	94.974304	-50.4929435	31.6272695	85.014466
-8.98911	7.610295	88.110641	-3.075182	28.393082	89.689636	43.366844	-1.366193	94.694885	44.84819	52.101563	94.925858	44.107517	25.367685	94.8103715	-50.257881	31.418479	84.5689005
-9.936308	7.632283	87.876717	-2.894394	28.264793	89.539307	43.508781	-1.392521	94.541046	44.917439	52.054329	94.686752	44.21311	25.330904	94.613899	-50.001898	31.198682	84.464715
-10.731259	7.623988	88.098541	-2.788292	28.211266	89.675964	43.599232	-1.425066	94.514534	44.959259	52.015663	94.382339	44.2792455	25.2952985	94.4484365	-49.8558295	31.1272335	84.9034915
-11.657372	7.709999	88.723549	-2.688528	28.189856	90.045258	43.631126	-1.528834	94.620773	45.034855	51.933311	93.833961	44.3329905	25.2022385	94.227367	-49.7100465	31.1774735	85.863149
-12.639771	7.784924	89.682175	-2.634911	28.12392	90.60759	43.575443	-1.736794	94.886688	45.070942	51.663269	93.129684	44.3231925	24.9632375	94.008186	-49.5930145	31.2846025	87.206994
-13.591984	7.910437	90.864136	-2.673118	27.98863	91.292976	43.415024	-2.058977	95.288734	45.021477	51.282722	92.521439	44.2182505	24.6118725	93.9050865	-49.5644865	31.3653875	88.6808655
-14.605448	8.097916	92.038109	-2.817526	27.742216	92.064949	43.154953	-2.458207	95.718369	44.937225	50.832104	92.102394	44.046089	24.1869485	93.9103815	-49.681141	31.2974835	90.2195165
-15.617236	8.269394	93.167618	-3.016689	27.407944	92.878487	42.827374	-2.928416	96.12027	44.789669	50.321304	91.890045	43.8085215	23.696444	94.0051575	-49.8418995	31.119444	91.7518165
-17.163902	8.712361	94.875366	-3.399472	26.759295	94.129829	42.301613	-3.697122	96.553116	44.476788	49.510281	91.77684	43.3892005	22.9065795	94.164978	-50.1881445	30.6120105	94.09468
-18.186123	9.040854	95.885399	-3.679773	26.326984	94.901115	41.912434	-4.165184	96.842316	44.188736	48.966019	91.829903	43.050585	22.4004175	94.3361095	-50.410131	30.2535505	95.4661205
-19.116915	9.387181	96.625748	-4.002235	25.878733	95.58255	41.593498	-4.587929	97.100655	43.887772	48.537224	92.061363	42.740635	21.9746475	94.581009	-50.745105	29.7828185	96.584091
-20.019339	9.748598	97.027931	-4.323311	25.465771	96.071793	41.354401	-4.943249	97.320267	43.576717	48.203339	92.485741	42.465559	21.630045	94.903004	-51.112181	29.301497	97.240582
-20.848646	10.268123	97.134651	-4.605058	25.068899	96.400299	41.168083	-5.202353	97.379845	43.334152	48.001427	93.058891	42.2511175	21.399537	95.219368	-51.4612335	28.738261	97.58123
-21.642408	10.76107	97.057823	-4.822999	24.705845	96.579155	41.043011	-5.36264	97.232178	43.153309	47.916748	93.694855	42.09816	21.277054	95.4635165	-51.744158	28.134636	97.6947935
-22.363165	11.326655	96.887466	-4.952367	24.460304	96.693474	40.994637	-5.448225	96.911125	43.013783	47.904861	94.279846	42.00421	21.228318	95.5954855	-51.908944	27.69229	97.7914625
-23.33934	12.348497	97.04837	-5.020575	24.327038	96.988815	40.954678	-5.449193	96.376457	42.888474	47.9496	94.837196	41.921576	21.2502035	95.6068265	-51.962726	27.4038725	98.3708035
-23.937529	13.16119	97.516624	-5.032734	24.298025	97.357674	40.905117	-5.476194	96.182976	42.83865	47.898884	94.988464	41.8718835	21.211345	95.58572	-51.9373515	27.384705	99.129628
-24.465666	13.899837	98.107353	-5.063147	24.232714	97.811226	40.749695	-5.56145	96.193298	42.768757	47.763851	95.114311	41.759226	21.1012005	95.6538045	-51.88552	27.3642275	99.9686475
-24.879162	14.633735	98.606491	-5.141327	24.02529	98.254234	40.631123	-5.801398	96.238144	42.689289	47.546043	95.355095	41.660206	20.8723225	95.7966195	-51.94286	27.1782575	100.7118485
-25.258101	15.365166	99.106369	-5.297089	23.728462	98.673065	40.470036	-6.141129	96.353149	42.592537	47.228371	95.686501	41.5312865	20.543621	96.019825	-52.1254645	26.913303	101.326305
-25.633442	16.171459	99.545563	-5.467278	23.394669	99.072441	40.24588	-6.559505	96.558212	42.504574	46.844933	96.052437	41.375227	20.142714	96.3053245	-52.309783	26.646624	101.8395575
-25.900045	16.916361	99.915901	-5.643739	23.05678	99.434731	40.074234	-7.04283	96.777061	42.4277	46.387882	96.42244	41.250967	19.672526	96.5997505	-52.538445	26.441034	102.2697115
-26.115189	18.028833	100.408089	-5.919432	22.553135	99.921707	39.66003	-7.72153	97.233437	42.356964	45.662998	96.967331	41.008497	18.970734	97.100384	-52.847361	26.135536	102.74303
-26.168629	18.809086	100.647285	-6.054213	22.228901	100.197067	39.463623	-8.221771	97.541771	42.334446	45.160706	97.271439	40.8990345	18.4694675	97.406605	-53.0074605	25.9883345	102.987529
-26.179611	19.593338	100.836372	-6.188812	21.884193	100.395927	39.348637	-8.760777	97.807487	42.356796	44.603649	97.474258	40.8527165	17.921436	97.6408725	-53.2303405	25.84695	103.1509815
-26.09939	20.344299	100.809837	-6.279621	21.507635	100.470009	39.227287	-9.264895	98.105087	42.317104	44.033669	97.706238	40.7721955	17.384387	97.9056625	-53.3314375	25.630883	103.0343555
-25.959021	21.077591	100.56131	-6.336106	21.152254	100.379898	39.139889	-9.811574	98.343834	42.374428	43.449627	97.871605	40.7571585	16.8190265	98.1077195	-53.4293705	25.4854815	102.6520765
-25.738764	21.862268	100.097809	-6.347324	20.735285	100.122772	39.045074	-10.366713	98.519325	42.545094	42.848106	98.035721	40.795084	16.2406965	98.277523	-53.489732	25.2298735	101.968021
-25.518127	22.642977	99.475822	-6.325234	20.312864	99.695877	38.966179	-10.952171	98.596748	42.82177	42.267155	98.202118	40.8939745	15.657492	98.399433	-53.5444425	24.968236	100.992321
-24.98439	23.761072	98.495636	-6.247714	19.653208	99.029938	38.860695	-11.834089	98.551849	43.085678	41.343178	98.4291	40.9731865	14.7545445	98.4904745	-53.4686145	24.5518715	99.5694015
-24.486536	24.528675	98.012573	-6.205047	19.220316	98.723541	38.751438	-12.454632	98.533455	43.26582	40.700428	98.369858	41.008629	14.122898	98.4516565	-53.418723	24.317734	98.9954255
-24.095318	25.303436	97.757431	-6.209745	18.776031	98.527214	38.593609	-13.08007	98.555206	43.362282	40.029713	98.238808	40.9779455	13.4748215	98.397007	-53.3974355	24.0772405	98.657421
-23.664675	26.081488	97.704376	-6.277904	18.313894	98.488312	38.395119	-13.682227	98.588852	43.354473	39.371941	98.077301	40.874796	12.844857	98.3330765	-53.430604	23.782931	98.6435475
-23.132936	26.819986	97.847946	-6.380335	17.849859	98.653252	38.167362	-14.238537	98.659721	43.269493	38.756474	97.962273	40.7184275	12.2589685	98.310997	-53.4790975	23.4407495	98.995507
-22.617271	27.598492	98.235176	-6.554905	17.388533	98.982002	37.900414	-14.797642	98.76123	43.122097	38.176735	97.988495	40.5112555	11.6895465	98.3748625	-53.6210655	23.0875195	99.5891415
-22.041286	28.378233	98.802078	-6.778015	16.89691	99.454231	37.5956	-15.293821	98.877869	42.931126	37.668674	98.142693	40.263363	11.1874265	98.510281	-53.819393	22.6063935	100.398181
-21.151508	29.581223	99.843605	-7.210399	16.344189	100.341293	37.104805	-15.886359	99.039291	42.569458	37.091087	98.599297	39.8371315	10.602364	98.819294	-54.2579295	22.086014	101.863292
-20.445938	30.405691	100.585052	-7.529299	16.048565	100.969467	36.791004	-16.168354	99.133766	42.276184	36.823387	98.998642	39.533594	10.3275165	99.066204	-54.592192	21.7696135	102.87273
-19.794991	31.223948	101.360619	-7.880969	15.790195	101.599457	36.382305	-16.247543	99.306908	41.948795	36.626682	99.424538	39.16555	10.1895695	99.365723	-54.927488	21.3908205	103.833191
-18.996374	32.06646	102.070045	-8.197254	15.582397	102.224495	36.141514	-16.583784	99.31929	41.67308	36.46653	99.771538	38.907297	9.941373	99.545414	-55.301805	21.223421	104.903576
-18.116322	32.916656	102.761688	-8.486485	15.413465	102.826057	35.861084	-16.767483	99.479393	41.386696	36.324551	100.215675	38.62389	9.778534	99.847534	-55.59686	21.048396	105.80458
-17.236956	33.71162	103.30249	-8.792385	15.274899	103.340363	35.600082	-16.938791	99.756226	41.134712	36.212543	100.748512	38.367397	9.636876	100.252369	-55.952167	20.912922	106.428357
-16.282154	34.529148	103.682518	-9.086127	15.128385	103.791512	35.319401	-17.133648	100.177513	40.962337	35.549019	101.425125	38.140869	9.2076855	100.801319	-56.313123	21.0490845	106.781705
-14.726058	35.718067	104.243149	-9.61788	14.89541	104.373169	34.911957	-17.425459	101.017609	40.748161	35.358292	102.744118	37.830059	8.9664165	101.8808635	-57.065819	20.8244035	106.8654745
-13.622797	36.48634	104.634216	-10.025844	14.774691	104.782532	34.686871	-17.586521	101.654793	40.594444	35.750423	103.793274	37.6406575	9.081951	102.7240335	-57.6923455	20.467431	106.8410305
-12.437122	37.220623	105.293045	-10.460981	14.671893	105.246544	34.41013	-17.533388	102.35778	40.445606	35.730579	105.083252	37.427868	9.0985955	103.720516	-58.34983	20.2451905	106.772572
-11.249425	37.889168	106.118813	-10.918403	14.664905	105.688217	34.268742	-17.66708	102.725372	40.345566	35.837002	106.521332	37.307154	9.084961	104.623352	-59.14396	20.244849	106.753082
-9.981193	38.579048	106.9814	-11.341747	14.781051	106.063927	34.060764	-17.461687	102.955505	40.261192	36.061863	108.007118	37.160978	9.300088	105.4813115	-59.844472	20.262014	106.6465425
-8.788854	39.245392	107.864868	-11.770412	15.093202	106.330788	33.862293	-17.097466	103.018997	40.183128	36.378708	109.399971	37.0227105	9.640621	106.209484	-60.5635345	20.545783	106.452092
-7.534666	39.787994	108.698967	-12.112343	15.521563	106.562927	33.612423	-16.597576	103.023125	40.160637	36.751804	110.631371	36.88653	10.077114	106.827248	-61.111216	20.966012	106.298606
-5.596548	40.46743	110.267029	-12.490616	16.381536	107.032516	33.411633	-15.715714	102.757202	40.194187	37.421158	112.576103	36.80291	10.852722	107.6666525	-61.784142	21.91035	106.3983795
-4.363395	40.775375	111.423096	-12.714254	17.026976	107.520782	33.448254	-15.03129	102.650604	40.680664	37.802551	113.854218	37.064459	11.3856305	108.252411	-62.492967	22.6683215	106.789153
-3.099736	41.034454	112.549522	-12.870069	17.747181	108.210083	33.568253	-14.405368	102.894363	40.388844	38.52763	115.392387	36.9785485	12.061131	109.143375	-62.7186865	23.433231	107.276791
-1.896241	41.02758	113.531448	-13.029242	18.340952	109.045563	33.674107	-13.934843	103.550743	40.499866	39.02763	116.614975	37.0869865	12.5463935	110.082859	-63.1454705	24.1355105	108.008267
-0.728919	40.861271	114.342346	-13.235758	18.768333	109.985016	33.816154	-13.714515	104.577789	40.596207	39.424683	117.694565	37.2061805	12.855084	111.136177	-63.6776965	24.681582	108.833855
0.45645	40.523468	115.182724	-13.453676	18.974186	110.956955	34.014778	-13.749223	105.912933	40.675655	39.647667	118.703499	37.3452165	12.949222	112.308216	-64.2525685	24.99915	109.605694
1.523065	39.909096	116.040085	-13.684172	18.984116	112.013565	34.172421	-13.937833	107.484421	40.755814	39.724281	119.738602	37.4641175	12.893224	113.6115115	-64.8324615	25.075008	110.4156185
3.050044	38.755917	117.237137	-13.987881	18.864853	113.612854	34.335487	-14.339575	110.113487	40.856258	39.708794	121.219849	37.5958725	12.6846095	115.666668	-65.5716345	25.0450965	111.55904
4.057938	37.773285	117.886559	-14.214234	18.799385	114.517914	34.481136	-14.683975	111.918701	40.899502	39.677677	122.134186	37.690319	12.496851	117.0264435	-66.118787	25.101919	112.0093845
4.90511	36.802925	118.46788	-14.367582	18.683702	115.306282	34.61105	-14.973518	113.705978	41.007187	39.642735	122.880028	37.8091185	12.3346085	118.293003	-66.5442825	25.0327955	112.319561
5.729075	35.620617	119.061638	-14.499311	18.567995	115.997864	34.725395	-15.18054	115.320496	41.112183	39.636059	123.641052	37.918789	12.2277595	119.480774	-66.917411	24.9082305	112.514954
6.515416	34.392654	119.66349	-14.603678	18.409885	116.548935	34.865913	-15.338913	116.765152	41.223763	39.645966	124.397591	38.044838	12.1535265	120.5813715	-67.252194	24.6662435	112.5164985
7.123723	33.176277	120.221199	-14.669445	18.247456	117.001518	35.026741	-15.45544	118.056358	41.352577	39.648109	125.104507	38.189659	12.0963345	121.5804325	-67.528549	24.3985775	112.4226035
7.656916	31.90564	120.738937	-14.730738	18.106054	117.311348	35.201637	-15.503989	119.179916	41.416965	39.68708	125.714401	38.309301	12.0915455	122.4471585	-67.770777	24.1205625	112.1755375
8.31971	29.908413	121.374878	-14.756351	17.95507	117.736374	35.492321	-15.473403	120.486794	41.47163	39.760258	126.50882	38.4819755	12.1434275	123.497807	-67.9946775	23.7667125	111.974941
8.574623	28.658072	121.718979	-14.709823	17.895123	118.032768	35.711552	-15.427266	121.146927	41.544682	39.873684	126.901375	38.628117	12.223209	124.024151	-68.047763	23.567037	112.041385
8.741503	27.283514	122.034111	-14.658147	17.921314	118.379654	35.907459	-15.359189	121.694946	41.654701	40.039124	127.228203	38.78108	12.3399675	124.4615745	-68.097374	23.5026605	112.2977335
8.764165	25.98831	122.359955	-14.588749	18.010527	118.746269	36.04369	-15.219246	122.145798	41.79015	40.211609	127.530136	38.91692	12.4961815	124.837967	-68.094418	23.5248725	112.654571
8.62146	24.756311	122.654091	-14.520738	18.180635	119.150833	36.141659	-15.042426	122.585762	41.920929	40.441349	127.825562	39.031294	12.6994615	125.205662	-68.07277	23.6618085	113.096004
8.375125	23.446693	122.950676	-14.508869	18.440945	119.621506	36.249344	-14.834597	122.930458	42.006027	40.693783	128.053101	39.1276855	12.929593	125.4917795	-68.1454235	23.952297	113.7512325
7.97762	22.206024	123.238434	-14.498608	18.74213	120.096794	36.337681	-14.605461	123.246765	42.084126	40.986931	128.221985	39.2109035	13.190735	125.734375	-68.2081195	24.293525	114.459213
7.140578	20.37619	123.517944	-14.509953	19.290026	120.804764	36.373539	-14.088895	123.739372	42.108231	41.498463	128.32518	39.240885	13.704784	126.032276	-68.260791	24.875268	115.577252
6.406069	19.171103	123.747292	-14.443138	19.620024	121.286133	36.344288	-13.693274	124.079025	42.123428	41.81715	128.25502	39.233858	14.061938	126.1670225	-68.120134	25.17811	116.4052435
5.59058	18.008574	123.923157	-14.537841	20.055618	121.809898	36.330223	-13.327694	124.459518	42.173569	42.153809	128.143005	39.251896	14.4130575	126.3012615	-68.327578	25.6981785	117.3185345
4.646831	16.836811	124.110329	-14.334865	20.312019	122.166611	36.361115	-12.977569	124.826706	42.191471	42.508812	127.997498	39.276293	14.7656215	126.412102	-67.946023	25.8584165	117.92112
3.643411	15.664983	124.252808	-14.312509	20.612154	122.503754	36.396591	-12.608523	125.156494	42.237072	42.848293	127.776268	39.3168315	15.119885	126.466381	-67.9418495	26.104423	118.541127
2.55496	14.513498	124.230911	-14.269476	20.872931	122.679726	36.472408	-12.197856	125.421616	42.206593	43.167702	127.423981	39.3395005	15.484923	126.4227985	-67.8784525	26.260939	118.9366535
1.375555	13.43921	124.100067	-14.198301	21.114689	122.648109	36.55064	-11.715558	125.458649	42.134342	43.532356	126.934113	39.342491	15.908399	126.196381	-67.739093	26.320979	119.099837
-0.47746	11.921536	123.432831	-14.04792	21.424051	122.223152	36.758297	-11.075146	125.000671	41.908508	44.057125	125.761986	39.3334025	16.4909895	125.3813285	-67.4292425	26.3571125	119.0649755
-1.812419	10.970295	122.743797	-14.140852	21.665537	121.813629	36.891438	-10.71114	124.360786	41.690056	44.354782	124.766281	39.290747	16.821821	124.5635335	-67.572451	26.509253	119.0637245
-3.147796	10.069983	121.851906	-13.994223	21.764582	121.178749	36.959122	-10.334704	123.414848	41.432404	44.670265	123.647537	39.195763	17.1677805	123.5311925	-67.184209	26.3613835	118.8263055
-4.651224	9.30061	121.051468	-13.735967	21.813501	120.418823	37.032516	-9.990197	122.251389	41.561745	44.781338	122.219109	39.2971305	17.3955705	122.235249	-66.7690645	26.2314315	118.602397
-5.951347	8.468706	119.956139	-13.612983	21.960829	119.710075	37.027775	-9.694521	120.857452	40.843262	45.210327	121.127579	38.9355185	17.757903	120.9925155	-66.1614845	26.163755	118.4276345
-7.486142	7.777936	119.025467	-13.497641	22.148544	119.007874	36.950241	-9.36949	119.384216	40.522991	45.471828	119.802498	38.736616	18.051169	119.593357	-65.731898	26.245919	118.422391
-8.960511	7.201783	118.140984	-13.413575	22.363646	118.319466	36.771061	-8.973335	117.874924	40.21524	45.663757	118.472313	38.4931505	18.345211	118.1736185	-65.3203005	26.382081	118.4653135
-11.239043	6.477401	116.956009	-13.251811	22.725321	117.36441	36.535496	-8.607307	115.580322	39.757202	46.01413	116.651535	38.146349	18.7034115	116.1159285	-64.649971	26.7472305	118.6128915
-12.860772	6.161799	116.365639	-13.133205	22.986238	116.735184	36.33065	-8.269809	114.250633	39.477386	46.169014	115.507675	37.904018	18.9496025	114.879154	-64.170428	27.0228735	118.591214
-14.186245	5.756516	115.742615	-13.008526	23.223528	116.125465	36.163788	-8.039054	113.168991	39.242493	46.409206	114.470146	37.7031405	19.185076	113.8195685	-63.7201925	27.26198	118.4313615
-15.525229	5.386173	115.304657	-12.865886	23.375965	115.488731	36.157993	-7.926558	112.468613	39.038769	46.56509	113.386192	37.598381	19.319266	112.9274025	-63.330153	27.432664	118.0500595
-16.834478	5.142718	114.929176	-12.733774	23.378275	114.848709	36.181255	-7.913939	111.998344	38.806965	46.634354	112.311554	37.49411	19.3602075	112.154949	-62.961658	27.3963425	117.542469
-18.158228	4.81747	114.500809	-12.620743	23.24301	114.184776	36.204323	-8.070698	111.635292	38.624008	46.485466	111.332993	37.4141655	19.207384	111.4841425	-62.6556515	27.278636	116.8854095
-19.408121	4.535516	114.044228	-12.544269	22.995871	113.518127	36.209236	-8.327524	111.364731	38.494942	46.302368	110.545586	37.352089	18.987422	110.9551585	-62.440627	27.00432	116.0810955
-21.199291	4.250668	113.162598	-12.472401	22.605772	112.502419	36.064823	-8.62685	110.588478	38.378162	45.980873	109.567192	37.2214925	18.6770115	110.077835	-62.1662945	26.5345325	114.927003
-22.310617	4.19291	112.62809	-12.433909	22.415743	111.907532	35.935581	-8.791701	109.945992	38.302021	45.794167	108.831894	37.118801	18.501233	109.388943	-61.986619	26.330253	114.426121
-23.307943	4.232583	112.307213	-12.334476	22.326321	111.414757	35.775631	-8.86809	109.297005	38.222935	45.624981	108.06382	36.999283	18.3784455	108.6804125	-61.668235	26.2741965	114.1491015
-24.200226	4.43531	112.036156	-12.192815	22.297623	110.990784	35.696907	-8.933631	108.795464	38.19809	45.491898	107.323647	36.9474985	18.2791335	108.0595555	-61.3331285	26.3161125	113.9220125
-25.088505	4.64671	111.784172	-12.058049	22.224661	110.627747	35.731934	-9.004768	108.406403	38.20546	45.376553	106.711647	36.968697	18.1858925	107.559025	-61.084795	26.2634295	113.696469
-25.823599	4.945392	111.504997	-11.908683	22.038313	110.265961	35.814777	-9.126535	108.062485	38.249336	45.222256	106.200043	37.0320565	18.0478605	107.131264	-60.8494225	26.0287655	113.400658
-26.502068	5.221032	111.111511	-11.77581	21.764427	109.873245	35.876335	-9.317612	107.711281	38.296741	45.023991	105.79673	37.086538	17.8531895	106.7540055	-60.638158	25.6756645	112.9924845
-27.405581	5.8125	110.289894	-11.680646	21.293695	109.198952	35.898197	-9.759331	107.15667	38.397358	44.713509	105.407539	37.1477775	17.477089	106.2821045	-60.5090695	25.110301	112.1157995
-27.938179	6.268084	109.600357	-11.63195	20.992208	108.6875	35.867741	-10.059538	106.826653	38.454132	44.495777	105.207001	37.1609365	17.2181195	106.016827	-60.4248365	24.7662965	111.358173
-28.310909	6.834174	108.972725	-11.606767	20.745155	108.161285	35.826138	-10.276298	106.415321	38.507919	44.327755	104.974983	37.1670285	17.0257285	105.695152	-60.3805625	24.4645815	110.627418
-28.658947	7.403471	108.416595	-11.552839	20.580235	107.706688	35.77055	-10.433741	106.051682	38.527355	44.207821	104.708206	37.1489525	16.88704	105.379944	-60.2546305	24.27343	110.033432
-28.844223	8.07632	108.010063	-11.51378	20.43755	107.319939	35.728882	-10.54018	105.699471	38.538898	44.078327	104.376511	37.13389	16.7690735	105.037991	-60.16145	24.1060265	109.601887
-28.963608	8.818502	107.653061	-11.385437	20.354013	106.983162	35.710213	-10.611466	105.408501	38.593441	43.928596	104.012718	37.151827	16.658565	104.7106095	-59.922701	24.049461	109.2557145
-28.942698	9.616145	107.187927	-11.232581	20.24221	106.630539	35.736282	-10.689789	105.234077	38.72937	43.818222	103.787956	37.232826	16.5642165	104.5110165	-59.697988	23.9202035	108.7500615
-28.827492	10.807445	106.010941	-10.898456	20.087641	105.829254	35.917107	-10.788563	105.010284	39.165035	43.682549	103.82708	37.541071	16.446993	104.418682	-59.337983	23.728289	107.239826
-28.654402	11.609548	104.619751	-10.603495	19.966177	104.937973	36.159943	-10.84257	104.717026	39.630196	43.619545	104.065323	37.8950695	16.3884875	104.3911745	-59.1020595	23.5438665	105.4847715
-28.402863	12.478992	102.752449	-10.248265	19.868097	103.698624	36.471611	-10.852403	104.183998	40.222931	43.587456	104.514549	38.347271	16.3675265	104.3492735	-58.843801	23.3686675	103.0479745
-28.057951	13.371022	100.658783	-9.824428	19.811407	102.298401	36.863674	-10.791534	103.359772	40.853222	43.62611	105.135262	38.858448	16.417288	104.247517	-58.507304	23.205526	100.349285
-27.710434	14.227419	98.688278	-9.290092	19.828133	100.907959	37.303402	-10.662606	102.396156	41.500969	43.664776	105.731369	39.4021855	16.501085	104.0637625	-57.9823695	23.155181	97.7521555
-27.354473	15.122422	97.087402	-8.675542	19.984575	99.771103	37.775475	-10.458025	101.341759	42.166206	43.716137	106.100426	39.9708405	16.629056	103.7210925	-57.3219245	23.340094	95.8211135
-26.967686	15.996213	96.033524	-8.00219	20.221598	98.925049	38.260124	-10.247914	100.503456	42.854416	43.769474	106.171326	40.55727	16.76078	103.337391	-56.56165	23.682416	94.512707
-26.509899	17.215923	94.888268	-7.069304	20.576193	98.029411	39.012512	-10.01159	99.718376	43.830067	43.898876	106.179047	41.4212895	16.943643	102.9487115	-55.5598975	24.208743	93.1101105
-26.35203	17.937662	94.499252	-6.557438	20.718241	97.661995	39.43895	-9.928835	99.469818	44.319019	43.927853	106.031631	41.8789845	16.999509	102.7507245	-54.9938605	24.436973	92.5732655
-26.296785	18.530146	94.596222	-6.18207	20.73984	97.623093	39.743736	-9.993119	99.393753	44.652107	43.870865	105.599426	42.1979215	16.938873	102.4965895	-54.5620615	24.540807	92.7495965
-26.384232	18.967926	95.27047	-5.980654	20.559454	97.950577	39.892776	-10.21752	99.604973	44.82346	43.654167	104.954437	42.358118	16.7183235	102.279705	-54.319426	24.4005845	93.621449
-26.551828	19.302925	96.116264	-5.879529	20.200403	98.499252	39.930763	-10.654714	100.157837	44.911118	43.24242	104.456261	42.4209405	16.293853	102.307049	-54.1799985	24.106953	94.691455
-26.73316	19.561312	96.932381	-5.820446	19.73752	99.122849	39.988148	-11.158727	100.852081	44.989128	42.751797	104.205765	42.488638	15.796535	102.528923	-54.12953	23.678505	95.716775
-26.895041	19.783569	97.537781	-5.722569	19.218847	99.633987	40.150795	-11.651163	101.405647	45.12611	42.265434	104.105019	42.6384525	15.3071355	102.755333	-54.0835905	23.1305585	96.512641
-27.051458	20.179398	98.017723	-5.38217	18.458519	100.041512	40.574093	-12.193314	101.525543	45.365311	41.78157	104.171135	42.969702	14.794128	102.848339	-53.734042	22.12291	97.234685
-27.142542	20.43845	98.522682	-5.065573	18.072533	100.24823	40.841251	-12.429008	101.219604	45.545025	41.541927	103.937653	43.193138	14.5564595	102.5786285	-53.324284	21.5886065	97.9178315
-27.259552	20.696815	99.286644	-4.737276	17.765898	100.629982	41.019741	-12.658567	100.951401	45.655937	41.303593	103.336464	43.337839	14.322513	102.1439325	-52.812391	21.209283	99.1160315
-27.336285	20.986645	100.226425	-4.500759	17.445446	101.174484	41.183113	-12.981267	100.896393	45.658981	41.003571	102.735046	43.421047	14.011152	101.8157195	-52.422565	20.87974	100.5332485
-27.40374	21.28578	101.248444	-4.365996	17.106903	101.822433	41.296524	-13.315351	101.094345	45.611294	40.651512	102.321877	43.453909	13.6680805	101.708111	-52.185901	20.5457255	101.936755
-27.452114	21.657486	102.098763	-4.328073	16.766317	102.459869	41.318748	-13.670869	101.371803	45.573845	40.278625	102.112106	43.4462965	13.303878	101.7419545	-52.1024425	20.228756	103.1777835
-27.533028	21.962893	102.846077	-4.392774	16.421455	103.007721	41.258789	-14.02626	101.577866	45.490791	39.950909	102.063515	43.37479	12.9623245	101.8206905	-52.160338	19.8805855	104.1947515
-27.507656	22.479174	103.923653	-4.612331	15.928147	103.767136	40.956287	-14.514843	101.871788	45.234112	39.428337	101.994705	43.0951995	12.456747	101.9332465	-52.3198615	19.399547	105.6010255
-27.445232	22.847116	104.569176	-4.826329	15.670056	104.26725	40.706741	-14.8037	102.076302	45.000004	39.122272	101.988625	42.8533725	12.159286	102.0324635	-52.5060305	19.180826	106.5020365
-27.326765	23.233608	105.100212	-5.063232	15.448262	104.737877	40.450459	-15.045415	102.325508	44.753529	38.859516	102.125206	42.601994	11.9070505	102.225357	-52.728458	18.9894735	107.250397
-27.109251	23.628231	105.500969	-5.317898	15.246675	105.10405	40.250885	-15.206212	102.582947	44.530594	38.679832	102.410294	42.3907395	11.73681	102.4966205	-53.0265355	18.75654	107.7114795
-26.914093	24.069292	105.743965	-5.588157	15.091983	105.395683	40.065296	-15.320873	102.824547	44.330044	38.56208	102.711929	42.19767	11.6206035	102.768238	-53.373984	18.5633625	108.023128
-26.542715	24.52873	105.976128	-5.852096	15.048038	105.656181	39.874454	-15.394859	103.010239	44.097256	38.484257	102.92672	41.985855	11.544699	102.9684795	-53.690047	18.551377	108.3438825
-26.162519	25.036034	106.13929	-6.139651	15.028398	105.864548	39.645432	-15.436995	103.184685	43.858265	38.432026	103.068138	41.7518485	11.4975155	103.1264115	-54.0311505	18.5592805	108.6026845
-25.462568	25.728052	106.259857	-6.524768	15.05979	106.068512	39.313431	-15.508665	103.468872	43.514397	38.322826	103.064415	41.413914	11.4070805	103.2666435	-54.46345	18.7124995	108.8703805
-24.868362	26.20075	106.192482	-6.726023	15.043969	106.139328	39.106316	-15.616068	103.664635	43.34277	38.218758	103.050598	41.224543	11.301345	103.3576165	-54.676589	18.786593	108.9210395
-24.307632	26.690029	106.087173	-6.890941	14.958824	106.1576	38.902699	-15.795861	103.8424	43.260021	38.016769	103.040947	41.08136	11.110454	103.4416735	-54.863242	18.807194	108.8735265
-23.475739	27.15613	105.880569	-6.959705	14.80022	106.162331	38.685379	-16.077692	104.109123	43.278473	37.684231	102.982018	40.981926	10.8032695	103.5455705	-54.901336	18.7971705	108.7790915
-22.672308	27.605888	105.659676	-6.936753	14.599308	106.14164	38.547527	-16.47942	104.446945	43.401089	37.276321	102.942215	40.974308	10.3984505	103.69458	-54.847814	18.8001655	108.5887
-21.723656	28.03314	105.330322	-6.886306	14.308225	106.064178	38.479702	-16.971462	104.862938	43.611038	36.815773	102.939499	41.04537	9.9221555	103.9012185	-54.817982	18.6942945	108.2271375
-20.721222	28.483454	104.855606	-6.746392	13.941948	105.946747	38.483475	-17.495609	105.331215	43.888508	36.257462	102.970062	41.1859915	9.3809265	104.1506385	-54.6787755	18.5029695	107.7428555
-19.043987	29.202213	104.102562	-6.550492	13.323368	105.704323	38.567863	-18.377024	106.013168	44.346664	35.38969	103.252304	41.4572635	8.506333	104.632736	-54.5582475	18.140403	106.77591
-17.86286	29.727644	103.583122	-6.425932	12.886683	105.507957	38.57246	-18.963083	106.499329	44.683636	34.81942	103.567802	41.628048	7.9281685	105.0335655	-54.479912	17.8451975	105.9823485
-16.71018	30.321957	103.065956	-6.385077	12.517717	105.3265	38.539261	-19.493393	106.938316	44.994556	34.348251	103.986153	41.7669085	7.427429	105.4622345	-54.5370625	17.608005	105.1907655
-15.504133	31.022114	102.696548	-6.401284	12.283068	105.168129	38.456112	-19.898766	107.319984	45.187538	33.974171	104.44342	41.821825	7.0377025	105.881702	-54.624393	17.5284335	104.454556
-14.278187	31.770638	102.497826	-6.485587	12.123467	105.059563	38.33247	-20.154343	107.649315	45.287331	33.702469	104.953072	41.8099005	6.774063	106.3011935	-54.7810745	17.472871	103.8179325
-13.07092	32.651463	102.51123	-6.667952	12.055236	105.032372	38.203384	-20.258642	107.78656	45.329933	33.637234	105.62011	41.7666585	6.689296	106.703335	-55.1025625	17.421176	103.361409
-11.939619	33.597218	102.941322	-6.917305	12.12772	105.110802	38.045097	-20.165987	107.65258	45.269131	33.796581	106.471573	41.657114	6.815297	107.0620765	-55.491724	17.440143	103.1595275
-10.265329	35.168179	104.30732	-7.408725	12.552985	105.317223	37.801472	-19.581717	106.654022	45.110806	34.54253	108.243538	41.456139	7.4804065	107.44878	-56.273589	17.6255635	103.185666
-9.223794	36.330193	105.607498	-7.78458	13.162938	105.640663	37.591698	-18.832788	105.714836	44.916718	35.270702	109.46447	41.254208	8.218957	107.589653	-56.823368	18.106919	103.691673
-8.187929	37.421741	107.019516	-8.137283	14.024899	106.096138	37.34	-17.860985	104.861664	44.678745	36.078514	110.472168	41.0093725	9.1087645	107.666916	-57.2839385	18.9410335	104.52536
-7.092255	38.54221	108.236862	-8.466848	14.990801	106.664261	37.115952	-16.84536	104.234077	44.477264	36.953949	111.200127	40.796608	10.0542945	107.717102	-57.730304	19.9273075	105.61142
-6.098145	39.619617	109.299232	-8.736686	15.967824	107.247833	36.921368	-15.90485	103.963219	44.262768	37.754883	111.783684	40.592068	10.9250165	107.8734515	-58.06544	21.0106315	106.6222145
-5.072795	40.491531	110.156837	-8.987068	16.853575	107.803467	36.755325	-15.126242	103.919456	44.082363	38.474163	112.299393	40.418844	11.6739605	108.1094245	-58.39298	22.0331895	107.4975095
-3.997029	41.240265	110.885132	-9.20964	17.544123	108.353493	36.614338	-14.529064	104.059662	43.886124	39.052765	112.899544	40.250231	12.2618505	108.479603	-58.669511	22.8263955	108.227383
-2.44486	42.040894	111.919403	-9.581788	18.267532	109.163353	36.400974	-13.996228	104.541458	43.720299	39.679886	113.80584	40.0606365	12.841829	109.173649	-59.2242125	23.693235	109.153057
-1.424766	42.287369	112.594688	-9.848001	18.594242	109.683121	36.262711	-13.809639	104.956146	43.657825	39.946537	114.462898	39.960268	13.068449	109.709522	-59.65627	24.120035	109.65672
-0.424918	42.489033	113.180328	-10.109912	18.853409	110.159637	36.078968	-13.700125	105.512665	43.641155	40.088341	115.055206	39.8600615	13.194108	110.2839355	-60.0798855	24.51271	110.0353385
0.561051	42.460434	113.736832	-10.410726	19.069572	110.558113	36.025517	-13.728402	105.980026	43.661995	40.153782	115.79734	39.843756	13.21269	110.888683	-60.665208	24.926454	110.227543
1.484029	42.289917	114.340988	-10.677589	19.27626	110.923065	35.840237	-13.670156	106.438217	43.696991	40.148907	116.603615	39.768614	13.2393755	111.520916	-61.123792	25.3131445	110.325214
2.436567	41.954144	115.036407	-10.939964	19.428131	111.25724	35.729836	-13.610938	106.711723	43.736904	40.110546	117.453972	39.73337	13.249804	112.0828475	-61.613298	25.606458	110.4316325
3.317294	41.484451	115.697029	-11.186751	19.69558	111.6521	35.606529	-13.478745	106.89399	43.75639	40.096386	118.35778	39.6814595	13.3088205	112.625885	-62.0549615	26.0823395	110.678315
4.552916	40.59996	116.605019	-11.512715	20.172981	112.396347	35.397625	-13.235643	107.214928	43.784733	40.101875	119.39756	39.591179	13.433116	113.306244	-62.616609	26.912846	111.48645
5.371355	39.833172	117.105446	-11.703207	20.482759	112.947937	35.219391	-13.018309	107.479095	43.812263	40.175293	119.918274	39.515827	13.578492	113.6986845	-62.922241	27.387026	112.1971895
6.108813	38.937195	117.407784	-11.864219	20.852215	113.414589	35.057587	-12.843956	107.797203	43.752048	40.26693	120.379219	39.4048175	13.711487	114.088211	-63.1332555	27.992943	112.740967
6.782039	37.92701	117.627777	-11.961051	21.086971	113.874939	34.916786	-12.707803	108.158722	43.714264	40.345245	120.602631	39.315525	13.818721	114.3806765	-63.237627	28.355221	113.3692015
7.466658	36.777252	117.695343	-12.100779	21.325989	114.320755	34.768028	-12.644829	108.562698	43.706383	40.394512	120.781746	39.2372055	13.8748415	114.672222	-63.4387635	28.7771365	113.969288
8.095221	35.426979	117.65522	-12.159786	21.43087	114.660332	34.631844	-12.688196	108.997665	43.695827	40.387482	120.845459	39.1638355	13.849643	114.921562	-63.4834075	29.012097	114.399102
8.59872	34.015533	117.531181	-12.214481	21.530216	114.879738	34.468437	-12.793048	109.428848	43.684811	40.39576	120.759186	39.076624	13.801356	115.094017	-63.505586	29.259076	114.665459
9.383713	31.613791	116.984177	-12.34742	21.595779	115.088692	34.11998	-12.941268	109.927711	43.542538	40.312977	120.229378	38.831259	13.6858545	115.0785445	-63.526099	29.5057035	115.0988395
9.776387	29.906229	116.459404	-12.446041	21.59981	115.119972	33.748672	-13.166382	110.219505	43.348721	40.200123	119.431839	38.5486965	13.5168705	114.825672	-63.4407785	29.6827495	115.414272
10.188753	28.098267	115.700005	-12.596071	21.624887	115.036484	33.30711	-13.438632	110.450043	43.073029	40.002186	118.372833	38.1900695	13.281777	114.411438	-63.3822115	29.967997	115.66153
10.524494	26.177904	114.948189	-12.76754	21.512718	114.831879	32.872795	-13.84146	110.680031	42.740364	39.761658	117.3004	37.8065795	12.960099	113.9902155	-63.3416595	30.065337	115.6735425
10.807022	24.163155	114.294746	-12.922891	21.253201	114.503601	32.557602	-14.287181	110.987267	42.452648	39.424629	116.434227	37.505125	12.568724	113.710747	-63.350907	29.937678	115.296455
11.04517	22.058681	113.823235	-13.096014	20.864326	113.933754	32.4464	-14.797859	111.423317	42.260853	39.060143	115.897308	37.3536265	12.131142	113.6603125	-63.5456545	29.59751	114.2071955
11.273356	19.948347	113.385689	-13.256494	20.412111	113.166412	32.420078	-15.213574	111.859406	42.106873	38.690075	115.769592	37.2634755	11.7382505	113.814499	-63.7764635	29.0859715	112.518325
11.488063	16.816383	112.775719	-13.432712	19.919209	111.923828	32.479004	-15.601174	112.284172	41.93232	38.394894	115.805939	37.205662	11.39686	114.0450555	-64.071086	28.441558	109.8026005
11.580677	14.820597	112.48745	-13.43686	19.761583	111.28949	32.597828	-15.682131	112.542473	41.852409	38.326977	115.741791	37.2251185	11.322423	114.142132	-64.0988385	28.200743	108.436848
11.618385	12.831387	112.416817	-13.374487	19.750729	110.850105	32.820206	-15.685042	113.026878	41.813339	38.346531	115.601555	37.3167725	11.3307445	114.3142165	-64.0657465	28.1707135	107.3859935
11.556539	10.968093	112.566444	-13.28618	19.859844	110.406456	33.053185	-15.631713	113.994995	41.855591	38.457748	115.422585	37.454388	11.4130175	114.70879	-64.026748	28.3066705	106.104122
11.383339	9.088637	112.963364	-13.23702	19.933941	109.963188	33.248692	-15.58643	115.354691	41.867226	38.56995	115.317932	37.557959	11.49176	115.3363115	-64.031999	28.376122	104.5900645
11.074615	7.313802	113.533607	-13.238718	19.809135	109.632507	33.346733	-15.553384	116.802856	41.820343	38.591743	115.226982	37.583538	11.5191795	116.014919	-64.060974	28.0990905	103.250095
10.617224	5.539911	114.127037	-13.269176	19.444105	109.474052	33.401058	-15.620425	118.018028	41.786385	38.495045	115.205551	37.5937215	11.43731	116.6117895	-64.1320735	27.4509	102.3363145
9.786457	3.011408	114.715622	-13.27725	18.699457	109.413895	33.462444	-15.894882	119.04744	41.762794	38.298595	115.512146	37.612619	11.2018565	117.279793	-64.167119	26.1970575	101.547997
9.114567	1.510613	114.786003	-13.289804	18.412796	109.454605	33.503433	-16.04911	119.05439	41.760807	38.227978	115.75869	37.63212	11.089434	117.40654	-64.211728	25.736158	101.50267
8.364216	0.130717	114.602959	-13.274558	18.311594	109.491005	33.516556	-16.096617	118.626091	41.750778	38.225346	115.870323	37.633667	11.0643645	117.248207	-64.182783	25.5588235	101.733803
7.501559	-1.111579	114.2565	-13.274824	18.461552	109.552681	33.493866	-16.015684	117.961563	41.748123	38.315067	115.874084	37.6209945	11.1496915	116.9178235	-64.1706425	25.7734125	102.1875385
6.497668	-2.146904	113.906357	-13.26572	18.702665	109.656647	33.458336	-15.851644	117.302559	41.727859	38.406277	115.827682	37.5930975	11.2773165	116.5651205	-64.1245375	26.1280135	102.7481735
5.3893	-3.076865	113.604393	-13.233034	18.946203	109.83474	33.440975	-15.678302	116.719696	41.735905	38.491337	115.797188	37.58844	11.4065175	116.258442	-64.054508	26.4858885	103.411038
4.184506	-3.942886	113.360512	-13.194436	19.133722	110.062912	33.458698	-15.570518	116.263115	41.770111	38.556072	115.784523	37.6144045	11.492777	116.023819	-64.0032765	26.774667	104.102005
2.153537	-5.092455	113.234421	-13.091668	19.25267	110.43235	33.534286	-15.532121	115.913132	41.913841	38.543896	115.637001	37.7240635	11.5058875	115.7750665	-63.9073995	26.9994525	105.0896335
0.713477	-5.758283	113.321243	-12.98364	19.257744	110.660614	33.613148	-15.589746	115.938759	42.00201	38.467144	115.410423	37.807579	11.438699	115.674591	-63.774859	27.076789	105.646637
-0.813419	-6.333943	113.489998	-12.857099	19.173586	110.793198	33.717983	-15.689942	116.095497	42.014252	38.315186	115.108833	37.8661175	11.312622	115.602165	-63.5803155	27.03455	105.984231
-2.429481	-6.772775	113.660622	-12.725334	18.95883	110.883186	33.808899	-15.866113	116.260315	42.062965	38.10247	114.683197	37.935932	11.1181785	115.471756	-63.3866	26.7994815	106.294616
-4.021746	-7.256968	113.633492	-12.600488	18.624819	110.926399	33.91692	-16.151817	116.317787	42.13998	37.842468	114.314461	38.02845	10.8453255	115.316124	-63.229426	26.4043125	106.536674
-5.715128	-7.638784	113.609352	-12.458221	18.281977	110.920563	33.990936	-16.433056	116.277527	42.159931	37.591423	114.007149	38.0754335	10.5791835	115.142338	-62.9918755	25.9847705	106.698788
-7.418508	-7.90948	113.433479	-12.31564	18.012476	110.900642	34.046917	-16.696169	116.104713	42.185307	37.366535	113.690315	38.116112	10.335183	114.897514	-62.747392	25.689769	106.90377
-10.094586	-7.963929	113.143776	-12.122371	17.769608	110.85392	34.122814	-16.954964	115.661156	42.239059	37.125351	113.168274	38.1809365	10.0851935	114.414715	-62.4256785	25.4540225	107.293125
-11.776324	-7.880723	112.692322	-12.021162	17.721354	110.780548	34.126534	-16.993847	115.120682	42.269001	37.098763	112.880493	38.1977675	10.052458	114.0005875	-62.2400915	25.39025	107.5605085
-13.626732	-7.678084	112.215446	-11.924122	17.762058	110.687866	34.141434	-16.973574	114.372658	42.256363	37.162952	112.61718	38.1988985	10.094689	113.494919	-62.0471425	25.429427	107.880813
-15.457526	-7.311828	111.698914	-11.834195	17.910297	110.567154	34.117275	-16.865952	113.524117	42.205887	37.307461	112.342201	38.161581	10.2207545	112.933159	-61.829971	25.5998395	108.201149
-17.281788	-6.79947	111.288193	-11.748956	18.194492	110.420715	34.081966	-16.611624	112.628029	42.223682	37.513985	111.824844	38.152824	10.4511805	112.2264365	-61.650736	25.9378035	108.6149935
-19.146221	-6.162385	111.057747	-11.607224	18.578552	110.293236	34.1129	-16.344038	111.811852	42.171852	37.717976	111.25518	38.142376	10.686969	111.533516	-61.356824	26.470135	109.052956
-20.929991	-5.4356	111.010567	-11.46419	18.92532	110.222458	34.143719	-16.057495	111.191345	42.110226	37.972977	110.566925	38.1269725	10.957741	110.879135	-61.0553525	26.892899	109.565781
-23.598009	-4.1991	111.512756	-11.168438	19.259371	110.358536	34.198677	-15.708009	110.469711	41.955139	38.143833	109.408379	38.076908	11.217912	109.939045	-60.413784	27.30083	110.778027
-25.287056	-3.270649	112.234322	-10.953386	19.299017	110.644066	34.281918	-15.681105	110.201942	41.867817	38.12318	108.580605	38.0748675	11.2210375	109.3912735	-59.9816395	27.3769965	111.8968585
-26.868073	-2.30671	113.138832	-10.739682	19.218086	111.064041	34.346264	-15.726582	110.132385	41.820602	38.004135	107.867226	38.083433	11.1387765	108.9998055	-59.562797	27.2973955	113.1282765
-28.408772	-1.235174	114.131882	-10.56054	19.082195	111.556648	34.387787	-15.867674	110.253159	41.7663	37.838745	107.338737	38.0770435	10.9855355	108.795948	-59.1981235	27.1788545	114.317348
-29.872894	-0.094993	115.055176	-10.39817	18.910078	112.070396	34.394711	-16.074406	110.572563	41.712475	37.637566	106.943466	38.053593	10.78158	108.7580145	-58.849933	27.038576	115.3827775
-31.293139	1.147346	115.813377	-10.314742	18.671526	112.534485	34.328018	-16.271908	110.838783	41.713696	37.428894	106.720398	38.020857	10.578493	108.7795905	-58.650341	26.764559	116.2893795
-32.575748	2.432307	116.330132	-10.313745	18.430059	112.908852	34.196877	-16.43165	110.927704	41.651268	37.273083	106.620857	37.9240725	10.4207165	108.7742805	-58.5515625	26.4394015	117.0434235
-34.442352	4.570672	116.63755	-10.433253	18.112999	113.253403	33.936779	-16.550537	110.696983	41.413422	37.199635	106.649307	37.6751005	10.324549	108.673145	-58.5416065	25.901449	117.833661
-35.511135	6.110414	116.609833	-10.585862	18.033548	113.359154	33.753197	-16.495459	110.223022	41.252819	37.312943	106.746437	37.503008	10.408742	108.4847295	-58.674732	25.658354	118.2335785
-36.468342	7.792892	116.5205	-10.726235	18.071495	113.407806	33.555649	-16.295792	109.635017	41.035915	37.524567	106.851044	37.295782	10.6143875	108.2430305	-58.748252	25.5286025	118.5725815
-37.304005	9.600193	116.495071	-10.869176	18.210789	113.461098	33.351578	-15.967987	108.931641	40.85627	37.810783	106.992294	37.103924	10.921398	107.9619675	-58.842276	25.50018	118.9602285
-37.93486	11.493392	116.545067	-11.035636	18.447033	113.570091	33.158669	-15.534552	108.145401	40.689789	38.252773	107.25148	36.924229	11.3591105	107.6984405	-58.995501	25.5349555	119.4417415
-38.420002	13.457947	116.692886	-11.15268	18.763203	113.763428	33.017143	-14.999504	107.411041	40.516796	38.760563	107.587967	36.7669695	11.8805295	107.499504	-59.0723295	25.6458765	120.027352
-38.70945	15.458068	117.05378	-11.238461	19.156771	114.021919	32.911388	-14.44252	106.745613	40.361668	39.289158	107.969345	36.636528	12.423319	107.357479	-59.11345	25.890223	120.686359
-38.786526	18.491796	117.917145	-11.285892	19.725409	114.593399	32.747944	-13.536997	105.863129	40.223167	40.097599	108.557846	36.4855555	13.280301	107.2104875	-59.0573395	26.170517	121.9763105
-38.595856	20.488422	118.584763	-11.289503	20.070843	115.036896	32.700855	-12.999608	105.495361	40.171951	40.579166	108.980904	36.436403	13.789779	107.2381325	-59.015409	26.351907	122.8356595
-38.294876	22.451307	119.252266	-11.259077	20.432558	115.491615	32.680069	-12.551187	105.325546	40.175022	40.977295	109.406982	36.4275455	14.213054	107.366264	-58.9456995	26.652062	123.616966
-37.81673	24.355354	119.746361	-11.201226	20.725397	115.892921	32.705299	-12.178925	105.269226	40.255878	41.313259	109.858704	36.4805885	14.567167	107.563965	-58.8830405	26.883627	124.221877
-37.177402	26.181274	120.004082	-11.156591	20.975513	116.15937	32.807526	-11.897306	105.342819	40.456039	41.613216	110.321556	36.6317825	14.857955	107.8321875	-58.9449645	27.093071	124.4865525
-36.51878	28.010502	119.982056	-11.156988	21.237835	116.265198	32.946716	-11.678152	105.49958	40.655346	41.868267	110.831245	36.801031	15.0950575	108.1654125	-59.115007	27.3806125	124.3649835
-35.71796	29.773214	119.684814	-11.11834	21.421583	116.195419	33.09515	-11.507949	105.725098	40.864925	42.053368	111.276222	36.9800375	15.2727095	108.50066	-59.2167175	27.5704565	123.890178
-34.291439	32.271873	119.083847	-11.225061	21.724323	116.0737	33.257069	-11.37738	106.370941	41.082069	42.212421	111.709702	37.169569	15.4175205	109.0403215	-59.619691	28.0311255	123.1070785
-33.207928	33.824791	118.669044	-11.300977	21.849459	115.968361	33.328091	-11.339596	106.780075	41.162006	42.306095	111.89016	37.2450485	15.4832495	109.3351175	-59.8470025	28.2156685	122.6016045
-31.970968	35.293766	118.329475	-11.372058	21.895632	115.888512	33.388023	-11.353678	107.144485	41.244667	42.318382	112.049988	37.316345	15.482352	109.5972365	-60.060461	28.308912	122.1797875
-30.585974	36.66655	117.943642	-11.376801	21.840303	115.768036	33.496384	-11.445763	107.420036	41.378689	42.308609	112.17308	37.4375365	15.431423	109.796558	-60.1911385	28.249183	121.739514
-29.06304	37.948189	117.626808	-11.346784	21.797983	115.637276	33.562832	-11.48391	107.543541	41.536884	42.285717	112.276649	37.549858	15.4009035	109.910095	-60.243426	28.1950625	121.364457
-27.427662	39.152569	117.389938	-11.274838	21.724285	115.493332	33.639462	-11.466359	107.528099	41.678749	42.280079	112.363884	37.6591055	15.40686	109.9459915	-60.2087815	28.04171	121.0406725
-25.703453	40.26239	117.339828	-11.221144	21.707552	115.402733	33.69331	-11.361172	107.274963	41.794376	42.337807	112.391617	37.743843	15.4883175	109.83329	-60.186131	27.9267865	120.972176
-22.964804	41.853569	117.391136	-11.096992	21.814207	115.386414	33.797462	-11.065231	106.876907	41.828014	42.54797	112.508751	37.812738	15.7413695	109.692829	-60.006722	27.8870445	121.079999
-21.116192	42.907818	117.531715	-10.971467	21.94664	115.42305	33.847092	-10.815341	106.676018	41.925335	42.71521	112.606979	37.8862135	15.9499345	109.6414985	-59.8291475	27.9433455	121.2046015
-19.005466	43.813408	117.561279	-10.886461	22.140751	115.493416	33.962486	-10.584638	106.606651	42.059013	42.914246	112.837914	38.0107495	16.164804	109.7222825	-59.7836715	28.116698	121.2645495
-16.794151	44.570503	117.623283	-10.820367	22.325567	115.62394	34.107307	-10.350692	106.666908	42.309521	43.126713	113.207481	38.208414	16.3880105	109.9371945	-59.849148	28.2631235	121.3106855
-14.547523	45.300709	117.867126	-10.780074	22.501539	115.839218	34.291561	-10.129417	106.943306	42.562771	43.350906	113.942627	38.427166	16.6107445	110.4429665	-59.987314	28.3923335	121.2354695
-12.218759	45.92474	118.273293	-10.781399	22.689877	116.137146	34.542461	-9.937123	107.399597	42.930202	43.579723	114.987579	38.7363315	16.8213	111.193588	-60.2991295	28.558454	121.080704
-9.829133	46.386154	118.858315	-10.852981	22.914682	116.475883	34.860973	-9.757959	108.042236	43.38163	43.817745	116.347542	39.1213015	17.029893	112.194889	-60.8272635	28.799471	120.756877
-6.164931	46.773727	120.197212	-10.992373	23.276989	117.060783	35.35257	-9.394147	108.982178	44.100842	44.180302	118.760338	39.726706	17.3930775	113.871258	-61.711452	29.1609005	120.250308
-3.76408	47.019817	121.116913	-11.102753	23.648746	117.56601	35.621944	-9.046005	109.615967	44.421421	44.370026	120.223404	40.0216825	17.6620105	114.9196855	-62.2271885	29.6354815	120.2123345
-1.346116	47.135509	121.81604	-11.185827	24.1385	118.128609	35.887856	-8.78561	110.787048	44.64806	44.662495	121.308426	40.267958	17.9384425	116.047737	-62.639612	30.3385575	120.209481
1.178133	47.114052	122.25486	-11.177388	24.637787	118.662956	36.268646	-8.656518	112.137451	45.313091	44.779053	121.955788	40.7908685	18.0612675	117.0466195	-63.1456445	31.2143065	120.2792925
4.046936	46.812626	122.359863	-11.175964	25.022516	119.058868	36.72501	-8.64925	113.736748	45.598179	45.004833	122.811165	41.1615945	18.1777915	118.2739565	-63.5135225	31.8672405	119.8437795
6.472428	46.450062	122.684227	-11.144567	25.209528	119.356873	37.249817	-8.744268	115.559563	45.850769	45.057384	123.711967	41.550293	18.156558	119.635765	-63.839427	32.262498	119.077981
8.808415	45.921497	123.157753	-11.074534	25.193998	119.703636	37.726257	-8.842854	117.240059	46.042572	44.966991	124.550438	41.8844145	18.0620685	120.8952485	-64.0334825	32.3259275	118.5120235
12.151429	44.84647	124.271263	-10.873821	24.980791	120.521332	38.44957	-9.029676	119.618439	46.433998	44.949585	125.968018	42.441784	17.9599545	122.7932285	-64.189426	32.0016275	118.2494355
14.206335	43.988365	125.314644	-10.606777	24.725134	121.234634	38.918896	-9.109812	121.131516	46.795158	44.859051	126.916107	42.857027	17.8746195	124.0238115	-64.070581	31.5756485	118.4454565
16.168953	43.009327	126.459709	-10.34485	24.57349	122.053757	39.435429	-9.157245	122.667404	47.168484	44.819031	127.950577	43.3019565	17.830893	125.3089905	-63.9916565	31.316087	118.7985235
17.990177	42.01368	127.739403	-9.764439	24.309946	122.751938	39.973335	-9.185864	124.061676	47.569077	44.872589	129.078033	43.771206	17.8433625	126.5698545	-63.300084	30.7765295	118.9340215
19.625904	40.91045	129.182846	-9.516914	24.204334	123.725845	40.417553	-9.199934	125.288376	47.999237	44.826832	130.245728	44.208395	17.813449	127.767052	-63.242223	30.595219	119.684638
21.1425	39.803047	130.681381	-9.249587	24.132355	124.737762	40.790035	-9.241855	126.421967	48.458675	44.788277	131.507706	44.624355	17.773211	128.9648365	-63.123529	30.491499	120.5106875
22.509361	38.615322	132.187256	-8.947017	24.162985	125.762245	41.06773	-9.317223	127.475822	48.881313	44.640003	132.704285	44.9745215	17.66139	130.0900535	-62.8685555	30.66458	121.4344365
24.257187	36.749397	134.240753	-8.733587	24.013327	127.245239	41.597404	-9.548396	128.82135	49.506065	44.391731	134.320892	45.5517345	17.4216675	131.571121	-63.0189085	30.6049865	122.919357
25.241205	35.446472	135.413666	-8.595562	23.996298	128.089371	41.864437	-9.708718	129.6017	49.787468	44.231541	135.207886	45.8259525	17.2614115	132.404793	-63.0170765	30.7311845	123.773949
26.093506	34.114475	136.326324	-8.479152	23.957283	128.772583	42.06139	-9.889315	130.2603	50.018768	43.999863	135.935791	46.040079	17.055274	133.0980455	-62.998383	30.859292	124.4471205
26.844231	32.753048	136.970963	-8.312982	23.932243	129.338852	41.748672	-9.889297	130.552643	50.222801	43.832928	136.427643	45.9857365	16.9718155	133.490143	-62.6117005	30.8926705	125.187561
27.428782	31.366682	137.352142	-8.41456	24.046371	129.949783	41.814541	-10.026981	130.961273	49.579193	44.119526	137.11882	45.696867	17.0462725	134.0400465	-62.525987	31.0464695	125.8595195
27.907207	29.982159	137.521347	-8.007046	23.936813	130.287354	41.891342	-10.162668	131.360214	50.696915	43.607529	136.716141	46.2941285	16.7224305	134.0381775	-62.3082205	31.1511955	126.5365305
28.246769	28.563372	137.569122	-7.810719	23.953905	130.700027	41.985489	-10.263564	131.768967	50.242661	43.907951	136.984283	46.114075	16.8221935	134.376625	-61.735513	31.0856165	127.023429
28.536152	26.539309	137.572586	-7.499998	23.965208	131.270416	42.166771	-10.357413	132.307831	51.448452	43.405636	136.39801	46.8076115	16.5241115	134.3529205	-61.8076075	31.4063045	128.1879115
28.403736	25.000235	137.634399	-7.484131	24.100046	131.746323	42.377274	-10.355384	132.613617	51.68034	43.300774	136.337936	47.028807	16.472695	134.4757765	-61.997069	31.727397	129.0168695
28.202122	23.611517	137.603027	-6.960977	24.033606	132.011795	42.62447	-10.373517	132.764511	51.939785	43.239067	136.267456	47.2821275	16.432775	134.5159835	-61.2040815	31.634437	129.5076065
27.9147	22.181463	137.529205	-6.701968	24.016289	132.369034	42.878376	-10.429333	132.771057	52.161156	43.115814	136.183701	47.519766	16.3432405	134.477379	-60.923702	31.6893375	130.260689
27.437937	20.768742	137.423965	-6.523111	23.893021	132.706192	43.086063	-10.454152	132.734024	51.701401	43.320538	136.483307	47.393732	16.433193	134.6086655	-60.439954	31.352849	130.8037185
26.85043	19.40724	137.296722	-6.256007	23.891537	132.972351	43.294468	-10.491668	132.726868	52.721935	42.921101	136.103424	48.0082015	16.2147165	134.415146	-60.5202155	31.5683575	131.529556
26.19071	18.013577	137.24411	-5.894663	24.030577	133.184509	43.512615	-10.51972	132.840302	52.985477	42.839401	136.148148	48.249046	16.1598405	134.494225	-60.038372	31.9013135	131.874793
24.892822	16.044264	137.257553	-5.621739	23.995609	133.461899	43.841385	-10.471372	133.171341	53.330994	42.867439	136.321091	48.5861895	16.1980335	134.746216	-59.8296675	31.7931845	132.177582
23.883858	14.734602	137.253555	-5.475534	23.989027	133.614044	44.02404	-10.3929	133.361298	53.484257	42.965675	136.44841	48.7541485	16.2863875	134.904854	-59.7052165	31.6916665	132.323234
22.768637	13.457356	137.158569	-5.327013	23.988514	133.75827	44.206707	-10.327781	133.545364	53.602444	43.081413	136.429123	48.9045755	16.376816	134.9872435	-59.5586015	31.600212	132.5292965
21.54427	12.235098	137.030472	-5.223562	23.974073	133.90152	44.38493	-10.256765	133.655243	53.721958	43.223148	136.279099	49.053444	16.4831915	134.967171	-59.500568	31.4649545	132.835869
20.183756	11.010332	136.846436	-5.061213	23.98385	134.018631	44.513733	-10.182679	133.673981	53.859093	43.353756	136.007095	49.186413	16.5855385	134.840538	-59.308839	31.3821615	133.196724
18.733995	9.873076	136.604935	-4.977069	24.056896	134.124878	44.677074	-10.095776	133.633881	54.008476	43.515877	135.67363	49.342775	16.7100505	134.6537555	-59.296913	31.4037415	133.5960005
17.208469	8.745454	136.313934	-4.79936	24.064827	134.108917	44.825874	-9.974144	133.46846	54.089611	43.686543	135.362122	49.4577425	16.8561995	134.415291	-59.0564625	31.2734545	133.802543
14.762553	7.160016	135.722733	-4.672579	24.25141	134.013321	45.039551	-9.741646	133.007309	54.11343	43.984634	134.87796	49.5764905	17.121494	133.9426345	-58.9216485	31.381326	134.0840075
13.018763	6.161276	135.172333	-4.654955	24.26597	133.780487	45.175888	-9.574242	132.519943	54.046734	44.219269	134.394958	49.611311	17.3225135	133.4574505	-58.921221	31.2094265	134.1035235
11.185074	5.290438	134.530731	-4.5924	24.539761	133.491776	45.344387	-9.398752	131.852921	53.910671	44.512501	133.774811	49.627529	17.5568745	132.813866	-58.812329	31.5226475	134.169686
9.368772	4.30473	133.732773	-4.567388	24.72698	133.052643	46.024513	-9.572851	131.138092	53.757614	44.790543	132.938065	49.8910635	17.608846	132.0380785	-59.0258395	31.845114	134.0672075
7.431679	3.494622	132.980515	-4.531686	24.882965	132.55603	45.541878	-9.116301	130.192856	53.548962	45.009209	131.875504	49.54542	17.946454	131.03418	-58.608792	31.819476	134.07788
5.619295	2.681132	132.163269	-4.48681	25.033792	132.004974	45.337414	-8.912571	129.24028	53.31955	45.160595	130.766373	49.328482	18.124012	130.0033265	-58.302102	31.943572	134.0066215
3.477858	1.861026	131.482697	-4.489604	25.165834	131.483719	45.038734	-8.727387	128.196991	53.049564	45.175735	129.605942	49.044149	18.224174	128.9014665	-58.023357	32.107494	134.0659715
0.508034	0.750667	130.590317	-4.435392	25.236187	130.68634	44.567081	-8.715154	126.850601	52.277153	45.250042	127.969238	48.422117	18.267444	127.4099195	-57.292901	32.20493	133.9627605
-1.695256	0.152943	130.328751	-4.374546	25.200489	130.129318	44.222813	-8.752243	126.02948	51.996094	45.071568	126.674744	48.1094535	18.1596625	126.352112	-56.8585455	32.2413155	133.906524
-3.591396	-0.498025	130.070145	-4.332202	25.098217	129.507965	44.075542	-8.819714	125.49218	51.753204	44.933098	125.310532	47.914373	18.056692	125.401356	-56.578777	32.139742	133.614574
-5.453044	-1.082013	129.987946	-4.117967	25.068306	128.743073	44.015766	-8.915631	125.050804	51.499504	44.703697	123.993538	47.757635	17.894033	124.522171	-55.993569	32.242579	132.963975
-7.232741	-1.564796	130.004379	-3.965134	24.89678	127.948586	44.050804	-9.100197	124.860321	51.208885	44.436707	122.524956	47.6298445	17.668255	123.6926385	-55.5601125	32.125305	132.2045335
-8.908957	-1.934635	130.057724	-4.121928	24.872578	127.165878	44.062866	-9.392244	124.828148	50.976555	44.107948	121.019974	47.5197105	17.357852	122.924061	-55.7635665	32.387304	131.407695
-10.546462	-2.154536	130.08902	-4.012119	24.603037	126.25576	44.026478	-9.791764	124.875702	50.766342	43.469711	119.623253	47.39641	16.8389735	122.2494775	-55.420648	32.3671005	130.2620425
-13.001431	-2.282135	129.924255	-3.897156	24.091133	124.863014	43.793022	-10.458222	125.079323	50.655102	42.431686	117.605034	47.224062	15.986732	121.3421785	-55.018374	32.195534	128.3838495
-14.407496	-2.239742	129.371475	-3.884682	23.694172	123.937164	43.708706	-10.962102	124.896278	50.574047	41.702888	116.518929	47.1413765	15.370393	120.7076035	-54.9107405	32.017951	127.1667245
-15.886309	-2.031811	128.546341	-3.896393	23.285614	123.051559	43.127132	-11.12089	124.670967	50.50251	41.094719	115.698151	46.814821	14.9869145	120.184559	-54.607607	31.5843135	125.918559
-17.418894	-1.761695	127.527298	-3.925586	22.901865	122.246956	43.564625	-11.956203	123.551544	50.463982	40.659679	115.097069	47.0143035	14.351738	119.3243065	-54.8654755	31.451992	125.1696055
-18.718143	-1.310366	126.258347	-3.969485	22.609484	121.515511	43.326576	-12.296522	122.357712	50.402134	40.367664	114.648178	46.864355	14.035571	118.502945	-54.803325	31.183397	124.528077
-20.040077	-0.60412	125.167191	-3.963632	22.470884	120.865158	42.701843	-12.360283	121.107399	50.304283	40.1549	114.165161	46.503063	13.8973085	117.63628	-54.430327	31.0444595	124.094036
-21.191296	0.372708	124.450836	-3.901913	22.450592	120.35601	42.438499	-12.481978	119.824371	50.226765	39.981792	113.470863	46.332632	13.749907	116.647617	-54.136458	31.151277	124.064403
-22.603569	2.177652	123.981346	-3.71496	22.589621	119.805672	42.180595	-12.52649	118.362656	50.071705	39.821098	112.190056	46.12615	13.647304	115.276356	-53.55607	31.531938	124.334988
-23.33749	3.548484	123.943604	-3.564096	22.612579	119.567917	42.183598	-12.549074	117.74321	49.919193	39.693298	111.298279	46.0513955	13.572112	114.5207445	-53.1795875	31.653046	124.6150895
-24.004641	5.03583	123.86116	-3.408546	22.558729	119.387993	42.191582	-12.559822	117.206589	49.764606	39.552769	110.565628	45.978094	13.4964735	113.8861085	-52.795186	31.6209845	124.8898775
-24.516193	6.565178	123.717079	-3.318814	22.409504	119.295418	42.164803	-12.609354	116.652504	49.571999	39.401051	110.140991	45.868401	13.3958485	113.3967475	-52.506029	31.4231595	125.1940885
-24.98794	8.194404	123.441277	-3.270247	22.231588	119.282623	42.132301	-12.650479	116.040352	49.379375	39.313511	109.906807	45.755838	13.331516	112.9735795	-52.296332	31.13166	125.5916665
-25.283981	9.908503	123.022079	-3.235051	22.103319	119.234917	42.057137	-12.545098	115.152489	49.262531	39.428257	109.875191	45.659834	13.4415795	112.51384	-52.129936	30.7650585	125.955994
-25.460827	11.706565	122.463455	-3.214796	21.985092	119.123253	41.937889	-12.342377	113.971039	49.231701	39.673332	109.999359	45.584795	13.6654775	111.985199	-52.014387	30.3047065	126.261307
-25.46616	14.562919	121.540688	-3.051028	21.99811	118.771446	41.889088	-11.927548	112.055222	49.74873	40.072361	110.109856	45.818909	14.0724065	111.082539	-51.920965	29.9238135	126.460353
-25.290739	16.545401	120.864929	-2.859977	21.980991	118.344521	41.953716	-11.550154	110.666763	49.999592	40.491512	110.351791	45.976654	14.470679	110.509277	-51.696608	29.491303	126.179765
-24.924717	18.52224	120.141006	-2.584191	22.035105	117.802765	42.109959	-11.075357	109.184196	50.266296	40.912136	110.597374	46.1881275	14.9183895	109.890785	-51.3565095	29.1518205	125.714745
-24.454527	20.494707	119.504715	-2.288185	22.175875	117.260971	42.301731	-10.552561	107.74366	50.578213	41.34444	110.874794	46.439972	15.3959395	109.309227	-51.016342	28.9558105	125.212715
-23.859253	22.390921	119.146622	-2.070678	22.333673	116.820969	42.43784	-10.032285	106.520164	50.348305	41.87381	111.328766	46.3930725	15.9207625	108.924465	-50.5344285	28.7465835	124.717473
-23.136745	24.220701	119.020332	-1.943566	22.545877	116.633011	42.506676	-9.571598	105.807175	50.866379	41.983749	111.422577	46.6865275	16.2060755	108.614876	-50.5736595	28.8856785	124.651146
-22.308664	25.974566	119.174065	-1.939118	22.760334	116.749321	42.524929	-9.273703	105.640556	50.898796	42.20018	111.853287	46.7118625	16.4632385	108.7469215	-50.5900985	29.0574295	124.7517205
-20.903851	28.325346	119.617256	-2.028169	22.9018	117.157066	42.569084	-9.142423	105.929932	50.913956	42.345695	112.69751	46.74152	16.601636	109.313721	-50.797858	29.201964	125.000411
-19.823402	29.744324	119.892105	-2.13645	22.84004	117.438087	42.57114	-9.197632	106.181808	50.933159	42.343662	113.260864	46.7521495	16.573015	109.721336	-51.0250495	29.107065	125.154838
-18.647223	31.012905	120.087219	-2.205498	22.690228	117.680611	42.626705	-9.345503	106.525681	50.963856	42.240608	113.873581	46.7952805	16.4475525	110.199631	-51.2062765	28.9329035	125.161591
-17.33602	32.227871	120.255363	-2.269682	22.526443	117.947319	42.813988	-9.548248	107.042801	51.044922	42.160381	114.566437	46.929455	16.3060665	110.804619	-51.468819	28.7468195	125.090019
-16.026119	33.295254	120.408287	-2.366395	22.38019	118.306816	43.117382	-9.81916	107.904839	51.147556	42.131634	115.335503	47.132469	16.156237	111.620171	-51.865259	28.604143	124.993461
-14.580973	34.287514	120.645081	-2.488304	22.207016	118.804588	43.475494	-10.230805	109.100998	51.253551	42.054764	116.228798	47.3645225	15.9119795	112.664898	-52.3411305	28.5020525	124.944278
-13.059759	35.135193	121.00341	-2.659082	21.940033	119.551048	43.920898	-10.861878	110.678841	51.027798	42.099468	117.589508	47.474348	15.618795	114.1341745	-52.792512	28.261271	124.9679215
-10.617373	36.135624	121.903885	-3.007387	21.494276	121.168121	44.580208	-12.000663	113.656342	51.488079	41.904507	119.903114	48.0341435	14.951922	116.779728	-54.0489175	28.03663	125.556514
-8.969261	36.6604	122.749832	-3.226462	21.186357	122.457191	44.862114	-12.826313	115.754524	51.832699	41.741062	121.611343	48.3474065	14.4573745	118.6829335	-54.8003305	27.9153395	126.2314485
-7.212556	37.081474	123.809258	-3.550922	20.854877	123.905304	44.784565	-13.212389	118.202271	52.18153	41.444431	123.379585	48.4830475	14.116021	120.790928	-55.5848915	27.593733	127.01968
-5.476646	37.371384	125.141144	-3.835459	20.506662	125.521942	44.766911	-13.503641	120.729843	52.985329	40.916092	125.020538	48.87612	13.7062255	122.8751905	-56.547038	27.3070985	128.1686935
-3.704633	37.617775	126.78717	-4.153793	20.172504	127.259407	44.90781	-13.909065	123.19133	53.294529	40.62019	126.94342	49.1011695	13.3555625	125.067375	-57.4087555	26.9894455	129.451439
-1.993493	37.795429	128.664429	-4.126153	19.682472	128.94072	45.043816	-14.290304	125.627579	53.594009	40.339363	128.91922	49.3189125	13.0245295	127.2733995	-57.5712185	26.3404145	130.6080405
0.059469	37.738827	130.565506	-4.672359	19.531008	130.877167	44.654472	-14.573793	127.484177	53.921501	40.09066	130.84436	49.2879865	12.7584335	129.1642685	-58.6327045	26.3035825	132.5900655
2.615689	37.857563	133.643158	-4.733509	19.05039	133.28421	44.474323	-15.005583	130.197495	54.225739	39.734364	133.564713	49.350031	12.3643905	131.881104	-58.817049	25.7363895	134.687316
4.180981	37.824486	135.550659	-4.996855	18.658213	134.724701	44.36795	-15.285155	131.704285	54.412521	39.441586	135.277023	49.3902355	12.0782155	133.490654	-59.3839455	25.2382105	135.958748
5.748228	37.718697	137.252731	-5.094904	18.24966	135.917374	44.315765	-15.627522	132.898865	54.454063	39.122028	137.084396	49.384914	11.747253	134.9916305	-59.574722	24.752067	136.8431175
7.231911	37.518257	138.748337	-5.215023	17.808109	136.948105	44.232349	-16.034616	133.877213	54.724754	39.024075	138.274048	49.4785515	11.4947295	136.0756305	-59.9085975	24.1214885	137.8205795
8.709109	37.400921	140.096603	-5.369526	17.34503	137.794235	44.107105	-16.474844	134.683655	54.4961182	38.9076191	138.6664201	49.3016116	11.21638755	136.67503755	-60.0406636	23.47367245	138.91343245
9.993826	37.105831	141.195541	-5.515543	17.060106	138.524384	43.8838694	-16.32279764	134.6395772	54.2674824	38.7911632	139.0587922	49.0756759	11.23418278	136.8491847	-60.1067619	22.88602922	140.1995833
11.326625	36.874245	142.103729	-5.707058	16.715734	139.082123	43.6606338	-16.17075128	134.5954995	54.0388466	38.6747073	139.4511643	48.8497402	11.25197801	137.0233319	-60.2638562	22.17948999	141.1409141
13.036945	36.326012	143.148468	-6.034319	16.307335	139.664703	43.4373982	-16.01870492	134.5514217	53.8102108	38.5582514	139.8435364	48.6238045	11.26977324	137.19747905	-60.6924425	21.34489676	142.13192695
14.064139	35.962692	143.64032	-6.288882	16.124399	139.89769	43.2141626	-15.86665856	134.507344	53.581575	38.4417955	140.2359085	48.3978688	11.28756847	137.37162625	-60.9756328	20.96122953	142.42375375
14.959797	35.531548	143.992783	-6.603878	16.03319	139.955444	42.990927	-15.7146122	134.4632662	53.3529392	38.3253396	140.6282806	48.1719331	11.3053637	137.5457734	-61.3796891	20.7610163	142.3651146
15.744882	35.063976	144.152267	-6.951645	16.044842	139.768478	42.7676914	-15.56256584	134.4191884	53.1243034	38.2088837	141.0206527	47.9459974	11.32315893	137.71992055	-61.8492874	20.76652507	141.81703545
16.416132	34.588985	144.028122	-7.404281	16.179808	139.384491	42.5444558	-15.41051948	134.3751107	52.8956676	38.0924278	141.4130248	47.7200617	11.34095416	137.89406775	-62.5286237	21.01866184	140.87491425
16.889957	34.060497	143.762466	-7.899899	16.392548	138.887512	42.3212202	-15.25847312	134.3310329	52.6670318	37.9759719	141.8053969	47.494126	11.35874939	138.0682149	-63.293924	21.42634661	139.7068091
17.28764	33.539989	143.377808	-8.466165	16.73192	138.39212	42.0979846	-15.10642676	134.2869552	52.438396	37.859516	142.197769	47.2681903	11.37654462	138.2423621	-64.2005203	22.08729538	138.5418779
17.546402	32.607109	142.69931	-9.238987	17.309723	137.797684	41.874749	-14.9543804	134.2428774	51.702263	38.262081	141.791626	46.788506	11.6538503	138.0172517	-65.26648	22.9655957	137.5781163
17.51766	31.903252	142.404129	-9.611388	17.715008	137.509674	41.6515134	-14.80233404	134.1987996	49.983932	39.165974	142.255692	45.8177227	12.18181998	138.2272458	-65.0404987	23.24819602	136.7921022
17.400885	31.146749	142.168671	-9.878722	18.046896	137.330765	41.4282778	-14.65028768	134.1547219	49.839878	39.356136	142.14682	45.6340779	12.35292416	138.15077095	-65.3915219	23.74086784	136.51075905
17.116619	30.303509	142.036514	-10.055595	18.374144	137.273529	41.2050422	-14.49824132	134.1106441	49.686096	39.639591	142.155502	45.4455691	12.57067484	138.13307305	-65.5567591	24.17761316	136.41398495
16.68576	29.446442	141.909561	-10.19101	18.669159	137.337845	40.9818066	-14.34619496	134.0665664	49.592972	39.871143	142.150665	45.2873893	12.76247402	138.1086157	-65.6694093	24.57584398	136.5670743
16.152874	28.527781	141.81842	-10.259383	18.948959	137.464249	40.758571	-14.1941486	134.0224886	49.474289	40.132618	142.123627	45.11643	12.9692347	138.0730578	-65.635196	24.9286833	136.8554402
15.431458	27.610449	141.689423	-10.307314	19.20742	137.608795	40.5353354	-14.04210224	133.9784108	49.38364	40.454029	142.132751	44.9594877	13.20596338	138.0555809	-65.5741157	25.20887662	137.1620091
14.17737	26.204565	141.436981	-10.334129	19.637875	137.84436	40.3120998	-13.89005588	133.9343331	49.386024	40.862823	141.996933	44.8490619	13.48638356	137.96563305	-65.5173199	25.78936644	137.72308695
13.17316	25.245989	141.255646	-10.337775	19.920393	137.972122	40.0888642	-13.73800952	133.8902553	49.411488	41.145088	141.876221	44.7501761	13.70353924	137.88323815	-65.4257261	26.13724676	138.06100585
12.090695	24.279591	140.987717	-10.350223	20.205021	138.10025	39.8656286	-13.58596316	133.8461776	49.437523	41.479183	141.763168	44.6515758	13.94660992	137.8046728	-65.3520218	26.46343208	138.3958272
10.819679	23.338062	140.775818	-10.354924	20.505114	138.196152	39.642393	-13.4339168	133.8020998	49.471329	41.748474	141.567398	44.556861	14.1572786	137.6847489	-65.266709	26.8529494	138.7075551
9.460029	22.380163	140.506851	-10.40823	20.744198	138.288574	39.4191574	-13.28187044	133.758022	49.419357	42.003822	141.350739	44.4192572	14.36097578	137.5543805	-65.2357172	27.12742022	139.0227675
8.000925	21.422491	140.184784	-10.480439	20.935209	138.37381	39.1959218	-13.12982408	133.7139443	49.474953	42.190407	141.058807	44.3354374	14.53029146	137.38637565	-65.2963154	27.34012654	139.36124435
6.477827	20.440031	139.811371	-10.520258	21.106922	138.436935	38.9726862	-12.97777772	133.6698665	49.382305	42.413784	140.75351	44.1774956	14.71800314	137.21168825	-65.2180116	27.49584086	139.66218175
4.015626	18.996733	139.059143	-10.484374	21.347588	138.368958	38.7494506	-12.82573136	133.6257888	49.344349	42.795227	139.857819	44.0468998	14.98474782	136.7418039	-65.0156478	27.71042818	139.9961121
2.349013	18.036324	138.254501	-10.330352	21.549028	138.04155	38.526215	-12.673685	133.581711	49.201248	42.966438	138.848358	43.8637315	15.1463765	136.2150345	-64.5244355	27.9516795	139.8680655
0.673049	17.138023	137.113785	-10.089662	21.751122	137.398575	38.812901	-12.436676	131.955688	48.959587	43.109489	137.475677	43.886244	15.3364065	134.7156825	-64.065568	28.1658375	140.0814675
-1.032148	16.209246	135.678589	-9.849021	22.001188	136.398682	39.148602	-12.145697	130.094528	49.641922	42.960651	135.510101	44.395262	15.407477	132.8023145	-64.093304	28.594899	139.9950495
-2.742263	15.331839	134.034729	-9.599694	22.275047	135.115631	39.492332	-11.690637	128.46138	49.277412	43.125362	133.894623	44.384872	15.7173625	131.1780015	-63.58426	28.8327315	139.0532605
-4.521139	14.421795	132.406387	-9.382365	22.562952	133.712112	39.767998	-11.084821	126.397659	48.98925	43.248852	132.272568	44.378624	16.0820155	129.3351135	-63.143354	29.0438885	138.0891105
-6.549221	13.7163	131.039566	-9.221907	22.836588	132.315643	39.561634	-10.898663	125.150726	48.731483	43.45129	130.824387	44.1465585	16.2763135	127.9875565	-62.5903725	29.3968625	136.6437295
-9.242391	12.380379	129.078064	-9.088371	23.303261	130.314011	39.235218	-10.239668	123.698357	48.019337	43.776535	128.983932	43.6272775	16.7684335	126.3411445	-61.8040195	29.8380885	134.2868775
-10.984607	11.486585	127.794899	-9.023485	23.623201	128.899734	39.129303	-9.965016	123.124252	47.943981	43.991241	127.794037	43.536642	17.0131125	125.4591445	-61.583612	30.2332895	132.3403235
-12.777994	10.615487	126.454971	-9.000215	23.89957	127.406059	39.248253	-9.837013	122.811249	47.802834	44.108128	126.659836	43.5255435	17.1355575	124.7355425	-61.5259735	30.6635825	130.0765755
-14.556906	9.776712	125.022911	-9.28507	24.355803	125.889542	39.269985	-9.701182	122.623352	47.702034	44.229782	125.346123	43.4860095	17.2643	123.9847375	-62.0561495	31.447306	127.7943465
-16.405149	8.962845	123.531898	-9.287567	24.544682	124.116158	39.240025	-9.690561	122.384628	47.582485	44.288532	123.828041	43.411255	17.2989855	123.1063345	-61.986389	31.7903785	125.1259815
-18.229212	8.172228	122.067574	-9.231722	24.641062	122.282196	39.177494	-9.747425	122.145782	47.323921	44.220879	122.00061	43.2507075	17.236727	122.073196	-61.7141515	32.045397	122.491196
-20.141302	7.503776	120.87014	-9.212543	24.667801	120.572617	39.045998	-9.794937	121.690475	47.075127	44.162746	119.741287	43.0605625	17.1839045	120.715881	-61.4856485	32.1516975	120.429353
-22.980766	6.702558	119.631004	-9.113868	24.478535	118.368042	38.730991	-10.020094	120.412956	46.615246	43.740864	116.18956	42.6731185	16.860385	118.301258	-60.9008545	32.096685	118.434826
-24.856035	6.265954	118.945984	-9.053202	24.154375	117.239014	38.572956	-10.257023	119.328728	46.271526	43.373947	114.079842	42.422241	16.558462	116.704285	-60.528645	31.750288	117.773743
-26.726023	5.959421	118.415474	-9.049836	23.733225	116.435776	38.416153	-10.491738	117.936455	45.854492	43.076744	112.597618	42.1353225	16.292503	115.2670365	-60.2349945	31.173947	117.6045155
-28.600639	5.828451	118.093719	-9.10721	23.29463	116.018631	38.243893	-10.67426	116.289886	45.368282	42.895859	111.5867	41.8060875	16.1107995	113.938293	-60.0205075	30.4784605	118.098969
-30.37714	5.947913	118.336105	-9.183354	23.048832	116.019043	37.961994	-10.661717	114.60675	44.773247	42.82095	110.710922	41.3676205	16.0796165	112.658836	-59.7343285	30.0180475	119.37925
-32.055016	6.379612	119.117691	-9.242085	23.037888	116.432785	37.546551	-10.51233	113.082085	44.103374	42.799774	110.205864	40.8249625	16.143722	111.6439745	-59.3091325	29.932054	121.2215955
-33.629589	6.954564	120.125793	-9.28005	23.241091	117.141106	37.109711	-10.337533	112.094475	43.682411	42.897545	109.981026	40.396061	16.280006	111.0377505	-58.956161	30.202176	123.2444615
-35.780476	8.101401	121.6408	-9.261613	23.753986	118.121048	36.536182	-9.879274	111.111626	43.251617	43.167244	109.997299	39.8938995	16.643985	110.5544625	-58.4171255	30.863987	125.6876335
-37.08213	8.891217	122.190437	-9.080514	24.01263	118.380447	36.403458	-9.690715	110.714928	43.155323	43.32243	110.010315	39.7793905	16.8158575	110.3626215	-57.9404185	31.2094025	126.3982725
-38.24305	9.679636	122.37413	-9.104931	24.161877	118.458542	36.414997	-9.549	110.480049	43.127125	43.467388	110.134338	39.771061	16.959194	110.3071935	-57.980923	31.36456	126.6098905
-39.301319	10.440249	122.257317	-8.943825	24.060001	118.328384	36.576912	-9.443929	110.34211	43.17952	43.559219	110.297752	39.878216	17.057645	110.319931	-57.765866	31.062357	126.336837
-40.245399	11.166245	121.69429	-8.863292	23.934393	118.04689	36.846737	-9.417021	110.397896	43.338097	43.600636	110.678276	40.092417	17.0918075	110.538086	-57.819001	30.7769785	125.555694
-41.099075	11.997637	120.865456	-8.826697	23.925581	117.611015	37.062775	-9.425322	110.470894	43.627731	43.625832	111.031319	40.345253	17.100255	110.7511065	-57.998647	30.750907	124.4709235
-41.885834	12.866349	119.995461	-8.909939	24.004061	117.090057	37.10075	-9.395971	110.533592	43.751801	43.730965	111.221436	40.4262755	17.167497	110.877514	-58.2461535	30.840625	123.3026
-42.785496	14.364899	119.420288	-9.251047	24.14587	116.515602	36.722851	-9.33791	110.483192	43.42202	43.788788	110.842682	40.0724355	17.225439	110.662937	-58.5745295	31.066301	122.368267
-43.160507	15.365179	119.58902	-9.534956	24.207106	116.462914	36.302464	-9.344359	110.439384	43.0984	43.722118	110.452332	39.700432	17.1888795	110.445858	-58.770344	31.2253325	122.47997
-43.312935	16.354136	120.049843	-9.736645	24.222227	116.657089	35.869347	-9.420931	110.350716	42.784805	43.599007	110.130096	39.327076	17.089038	110.240406	-58.800366	31.355416	123.073772
-43.334782	17.374035	120.62912	-9.905217	24.228912	116.950775	35.497765	-9.474913	110.195778	42.564762	43.505169	109.895996	39.0312635	17.015128	110.045887	-58.8416975	31.442696	123.855663
-43.171391	18.425701	121.098412	-9.910262	24.271935	117.183449	35.202469	-9.451311	109.978653	42.334671	43.479668	109.717918	38.76857	17.0141785	109.8482855	-58.589094	31.5296915	124.5186125
-42.886837	19.522018	121.389427	-10.041518	24.383146	117.322746	34.98082	-9.319688	109.656906	42.162792	43.588825	109.535339	38.571806	17.1345685	109.5961225	-58.654842	31.6317235	125.0493695
-42.411037	20.564127	121.483192	-10.041238	24.578201	117.30925	34.821442	-9.107449	109.267929	42.021561	43.811626	109.378555	38.4215015	17.3520885	109.323242	-58.5039775	31.8043135	125.295258
-41.508595	22.210779	121.101967	-10.05239	24.990683	117.009232	34.698189	-8.629919	108.641853	41.89957	44.256275	109.082016	38.2988795	17.813178	108.8619345	-58.4036595	32.168188	125.1565295
-40.770588	23.324211	120.46077	-10.088745	25.344339	116.58741	34.635284	-8.26514	108.250557	41.862289	44.627056	108.888626	38.2487865	18.180958	108.5695915	-58.4262765	32.50772	124.6052285
-39.975658	24.429289	119.546356	-10.189188	25.700352	116.010048	34.566212	-7.916451	107.985619	41.812664	45.000992	108.685127	38.189438	18.5422705	108.335373	-58.567814	32.8584335	123.684723
-39.025303	25.461203	118.32354	-10.341285	25.998718	115.266289	34.548088	-7.618283	107.829109	41.732327	45.364639	108.465591	38.1402075	18.873178	108.14735	-58.8227775	33.124258	122.385228
-38.048996	26.466974	116.943268	-10.525365	26.200195	114.375603	34.559944	-7.376067	107.673409	41.683289	45.740253	108.192459	38.1216165	19.182093	107.932934	-59.1723465	33.218297	120.818272
-36.916359	27.425993	115.524689	-10.651258	26.277792	113.456383	34.610069	-7.190257	107.512512	41.723419	46.070271	107.821808	38.166744	19.440007	107.66716	-59.46926	33.115577	119.245606
-35.615276	28.226974	114.188133	-10.684794	26.153629	112.550499	34.774414	-7.102799	107.315979	41.727535	46.280445	107.467796	38.2509745	19.588823	107.3918875	-59.6205625	32.718435	117.7091105
-33.369003	29.399023	112.693848	-10.476036	25.766346	111.518585	35.125195	-7.247013	106.893799	41.863419	46.215454	106.868469	38.494307	19.4842205	106.881134	-59.446379	32.0484715	116.156036
-31.725576	30.099627	111.672935	-10.32134	25.381493	110.880112	35.384331	-7.480573	106.769943	42.06443	46.011726	106.782997	38.7243805	19.2655765	106.77647	-59.3670605	31.4974095	114.983754
-30.073404	30.815893	110.255623	-10.170362	24.94421	110.023972	35.696785	-7.796269	106.829788	42.370468	45.746021	107.030891	39.0336265	18.974876	106.9303395	-59.3743505	30.913544	113.1176045
-28.289873	31.447536	108.599625	-10.024857	24.50948	108.943047	36.036266	-8.166765	106.929871	42.728268	45.473419	107.35743	39.382267	18.653327	107.1436505	-59.431981	30.365633	110.7424435
-26.522593	32.140057	106.751183	-9.920682	24.119223	107.69442	36.338615	-8.400372	107.050919	42.888016	45.303303	107.551422	39.6133155	18.4514655	107.3011705	-59.4546795	29.7869805	108.0876695
-24.726374	32.81432	105.078316	-9.883209	23.747841	106.428268	36.528687	-8.613454	107.10968	42.955132	45.13673	107.630348	39.7419095	18.261638	107.370014	-59.5083275	29.234044	105.486522
-22.987278	33.459385	104.079712	-9.872626	23.371372	105.53466	36.588482	-8.781854	106.742455	42.895279	44.964691	107.583359	39.7418805	18.0914185	107.162907	-59.4871325	28.6513255	103.906413
-20.36124	34.458778	103.288994	-9.909857	22.9848	104.699661	36.486492	-8.982296	106.177612	42.798542	44.714962	107.524704	39.642517	17.866333	106.851158	-59.462231	28.103267	102.548164
-18.623192	35.156517	103.094185	-10.021042	22.836296	104.408394	36.300323	-9.11675	105.894402	42.711021	44.585213	107.430183	39.505672	17.7342315	106.6622925	-59.547756	27.9383605	102.1544955
-16.924236	35.79356	103.117683	-10.154757	22.726458	104.296959	36.103054	-9.259108	105.555466	42.518559	44.481194	107.313744	39.3108065	17.611043	106.434605	-59.6203205	27.841873	102.159313
-15.268916	36.390526	103.30825	-10.353078	22.581902	104.302765	35.821041	-9.376517	105.159927	42.294472	44.355644	107.188248	39.0577565	17.4895635	106.1740875	-59.7639125	27.6742405	102.4314425
-13.625075	36.940796	103.637695	-10.586077	22.416656	104.396423	35.497986	-9.516088	104.690758	42.052902	44.168133	107.188477	38.775444	17.3260225	105.9396175	-59.947598	27.5072895	102.8532285
-12.044935	37.495049	104.00798	-10.882049	22.234631	104.527031	35.108673	-9.68218	104.223129	41.779987	43.937691	107.328941	38.44433	17.1277555	105.776035	-60.208428	27.3415065	103.278027
-10.457841	37.979771	104.388512	-11.224591	22.088865	104.630745	34.687344	-9.834931	103.775803	41.509254	43.700516	107.551025	38.098299	16.9327925	105.663414	-60.547481	27.2449375	103.598076
-8.091166	38.648685	104.768501	-11.81949	21.955826	104.609001	34.013596	-9.975023	103.215965	40.901352	43.463211	108.132278	37.457474	16.744094	105.6741215	-61.096454	27.167558	103.5438805
-6.59381	39.059376	104.934433	-12.335883	21.984854	104.500771	33.494129	-9.93667	103.02253	40.321384	43.48399	108.740959	36.9077565	16.77366	105.8817445	-61.5795225	27.196048	103.1197975
-5.118544	39.469261	105.243774	-12.979047	22.100712	104.434372	32.977894	-9.812601	103.004929	39.697479	43.534431	109.513618	36.3376865	16.860915	106.2592735	-62.2957805	27.340509	102.6094705
-3.708237	39.739761	105.778488	-13.699278	22.300848	104.511986	32.439674	-9.712364	103.203941	39.137215	43.617706	110.541901	35.7884445	16.952671	106.872921	-63.1870005	27.649025	102.151051
-2.339631	39.965168	106.469406	-14.420994	22.49432	104.7117	31.883829	-9.699081	103.590813	38.655861	43.647717	111.687149	35.269845	16.974318	107.638981	-64.111833	28.014322	101.784419
-1.002154	40.063469	107.198906	-15.082979	22.72518	105.000687	31.33272	-9.756015	104.05455	38.225876	43.592163	112.769852	34.779298	16.918074	108.412201	-64.945256	28.532286	101.589173
0.332401	40.077404	108.019173	-15.625386	22.950811	105.361542	30.791101	-9.776179	104.508354	37.864887	43.478333	113.712669	34.327994	16.851077	109.1105115	-65.578766	29.050545	101.6125725
2.203109	39.922634	109.070251	-16.254066	23.257187	106.0336	30.217033	-9.825757	105.10231	37.522045	43.403534	114.743744	33.869539	16.7888885	109.923027	-66.377671	29.7254855	102.144173
3.461581	39.666637	109.701767	-16.543888	23.419104	106.452011	29.920214	-9.889505	105.437103	37.334015	43.335823	115.329781	33.6271145	16.723159	110.383442	-66.7148905	30.115049	102.52058
4.642745	39.263229	110.268761	-16.765285	23.509686	106.770172	29.659248	-9.964016	105.766312	37.18935	43.261955	115.97345	33.424299	16.6489695	110.869881	-66.954869	30.3704025	102.670463
5.751655	38.82407	110.780037	-16.996733	23.554396	106.967499	29.357534	-10.002322	105.992638	37.05204	43.128712	116.683365	33.204787	16.563195	111.3380015	-67.198253	30.545597	102.5969965
6.793071	38.173248	111.293861	-17.234314	23.583374	107.09803	28.989769	-9.998848	106.091812	36.874069	42.881245	117.364815	32.931919	16.4411985	111.7283135	-67.400547	30.7255495	102.4677465
7.722392	37.380104	111.82814	-17.471542	23.597332	107.314262	28.584034	-9.994151	106.095139	36.707668	42.684696	118.061485	32.645851	16.3452725	112.078312	-67.588935	30.8493915	102.550212
8.572484	36.528557	112.37397	-17.715809	23.634996	107.652351	28.212404	-9.962614	106.155899	36.602802	42.484329	118.745697	32.407603	16.2608575	112.450798	-67.839221	31.0091345	102.853904
9.656694	34.927586	113.337219	-18.022699	23.806458	108.4319	27.766197	-9.851022	106.516159	36.534611	42.28178	119.9021	32.150404	16.215379	113.2091295	-68.195802	31.397537	103.6546705
10.263081	33.695366	113.888123	-18.241953	23.956533	108.976471	27.560726	-9.786966	106.911972	36.555965	42.229122	120.66011	32.0583455	16.221078	113.786041	-68.5422515	31.691988	104.166901
10.769385	32.387508	114.2967	-18.394714	24.085745	109.458366	27.402548	-9.719788	107.362579	36.559338	42.194099	121.286865	31.980943	16.2371555	114.324722	-68.770371	31.9343345	104.59201
11.236528	30.950403	114.436462	-18.52054	24.221582	109.81842	27.311178	-9.680972	107.902039	36.55542	42.21978	121.621323	31.933299	16.269404	114.761681	-68.974379	32.17376	104.875159
11.677224	29.400249	114.303192	-18.5217	24.286331	110.041466	27.365494	-9.739267	108.492432	36.61338	42.289192	121.644501	31.989437	16.2749625	115.0684665	-69.032837	32.2976995	105.0144655
12.00449	27.753809	113.974556	-18.375217	24.234842	110.149338	27.565903	-9.909935	109.194397	36.756496	42.359985	121.338776	32.1611995	16.225025	115.2665865	-68.9116335	32.244659	105.0320895
12.301348	25.916172	113.526688	-18.093231	24.050722	110.138847	27.875782	-10.095197	110.100937	36.983727	42.391418	120.655251	32.4297545	16.1481105	115.378094	-68.6162165	31.9533335	104.8996
12.590931	22.976122	112.964775	-17.500208	23.400341	110.017479	28.741058	-10.571669	111.680161	37.349907	42.243023	119.347069	33.0454825	15.835677	115.513615	-68.0458985	30.965005	104.521343
12.667158	20.907324	112.763069	-17.033684	22.810986	109.994217	29.419348	-11.058265	112.867188	37.623005	41.982414	118.410698	33.5211765	15.4620745	115.638943	-67.5885445	30.1598975	104.349491
12.663177	18.771141	112.677238	-16.570641	22.106215	110.02523	29.91366	-11.617716	113.956688	37.917759	41.543259	117.587173	33.9157095	14.9627715	115.7719305	-67.0569915	29.2496585	104.2785295
12.49688	16.582544	112.689278	-16.265852	21.399475	110.009071	30.212269	-12.321784	114.741608	38.149014	40.954624	117.098091	34.1806415	14.31642	115.9198495	-66.7123455	28.48253	104.0982925
12.179905	14.493508	112.697876	-16.108526	20.771126	109.914734	30.270613	-12.953843	115.171555	38.311962	40.435425	117.011299	34.2912875	13.740791	116.091427	-66.5083395	27.801461	103.738041
11.736714	12.550092	112.929031	-16.080763	20.367102	109.966751	30.338293	-13.293031	115.581238	38.434525	40.319782	117.47438	34.386409	13.5133755	116.527809	-66.547935	27.2208285	103.405693
11.114538	10.726937	113.507103	-16.107626	20.311728	110.391678	30.584885	-13.411373	116.284454	38.499378	40.496765	118.246796	34.5421315	13.542696	117.265625	-66.7573835	27.08076	103.517731
9.915462	8.29361	114.658508	-16.175379	20.66305	111.368004	30.888826	-13.370292	117.478546	38.582726	40.882484	119.490982	34.735776	13.756096	118.484764	-67.086534	27.570004	104.251244
8.951241	6.718785	115.296791	-16.235247	20.955439	111.961655	30.85025	-13.131025	118.148148	38.691933	41.126545	120.225838	34.7710915	13.99776	119.186993	-67.2415855	27.913118	104.736317
7.935014	5.19583	115.686882	-16.294096	21.213541	112.408279	30.78686	-12.90454	118.62632	38.876118	41.344505	120.872971	34.831489	14.2199825	119.7496455	-67.419681	28.2070995	105.0669125
6.83064	3.686335	115.768265	-16.304226	21.407137	112.652336	30.755896	-12.751451	118.768677	39.000244	41.464752	121.431732	34.87807	14.3566505	120.1002045	-67.486522	28.4576235	105.2044675
5.689736	2.208593	115.56884	-16.209429	21.597425	112.754333	30.830025	-12.600758	118.603226	39.523289	41.412781	121.554649	35.176657	14.4060115	120.0789375	-67.595515	28.7888385	105.4297285
4.482337	0.759213	115.312286	-15.964343	21.809704	112.810608	31.021473	-12.420203	118.417847	39.72374	41.556824	121.413612	35.3726065	14.5683105	119.9157295	-67.3012925	29.0510975	105.7054865
3.18443	-0.611408	115.172745	-15.616009	22.030149	112.86132	31.347761	-12.306202	118.354034	39.558155	41.848038	120.999649	35.452958	14.770918	119.6768415	-66.684976	29.28938	106.0457985
1.001617	-2.617999	115.596024	-14.946654	22.067833	112.977097	31.922123	-12.384452	118.852005	40.049587	41.767284	119.522346	35.985855	14.691416	119.1871755	-65.879163	29.44425	106.7670185
-0.548496	-3.927264	116.097786	-14.533025	21.764174	113.015068	32.236801	-12.710873	119.456505	40.432377	41.474052	118.545494	36.334589	14.3815895	119.0009995	-65.400639	29.1467585	107.0291365
-2.209688	-5.215796	116.615936	-14.227113	21.291634	113.104843	32.443256	-13.130231	120.021889	40.705395	40.97052	117.633835	36.5743255	13.9201445	118.827862	-65.0285515	28.6631235	107.381824
-3.907518	-6.395562	117.12011	-13.814579	20.633932	113.028183	32.658127	-13.578902	120.563507	40.968414	40.37178	116.626595	36.8132705	13.396439	118.595051	-64.4424285	27.871425	107.461315
-5.680192	-7.469358	117.484795	-13.474338	20.06142	112.934235	32.831928	-13.988866	120.93531	41.278267	39.766647	115.604446	37.0550975	12.8888905	118.269878	-64.0037735	27.2339495	107.598592
-7.314384	-8.378865	117.608849	-13.204983	19.626308	112.955132	32.991211	-14.337238	120.926628	41.608395	39.200027	114.573761	37.299803	12.4313945	117.7501945	-63.709769	26.8212215	108.1600695
-9.097153	-9.152654	117.733231	-12.580393	19.068878	112.734543	33.158257	-14.665786	120.750916	41.946529	38.680676	113.528564	37.552393	12.007445	117.13974	-62.713179	26.130311	108.329346
-11.726495	-9.878583	118.130745	-11.757506	18.420925	112.933876	33.632256	-15.198811	120.244476	42.476372	37.930241	112.032936	38.054314	11.365715	116.138706	-61.569326	25.476135	109.729046
-13.550474	-9.972952	118.704201	-11.226374	17.970604	113.323883	33.987522	-15.517376	119.800125	42.752045	37.388439	111.241951	38.3697835	10.9355315	115.521038	-60.8225315	25.0056765	111.126728
-15.058398	-10.196089	118.971336	-10.635381	17.415676	113.860832	34.387077	-15.848695	119.198975	43.112297	36.91106	110.638023	38.749687	10.5311825	114.918499	-60.020449	24.3001695	112.803165
-16.624706	-10.103061	119.419006	-10.010479	16.863533	114.571892	34.878712	-16.254728	118.328323	43.479866	36.55938	110.252403	39.179289	10.152326	114.290363	-59.200247	23.57474	114.853421
-18.14175	-9.840515	119.905922	-9.381488	16.42137	115.311256	35.438431	-16.598671	117.459442	43.742088	36.368591	110.043777	39.5902595	9.88496	113.7516095	-58.3532355	22.95778	116.8709025
-19.576027	-9.406572	120.255264	-8.778889	16.115541	115.955559	35.914986	-16.715034	116.60601	43.993916	36.255695	110.000671	39.954451	9.7703305	113.3033405	-57.512229	22.4607515	118.6077775
-20.972965	-8.791404	120.362709	-8.307405	15.96183	116.393555	36.238861	-16.639347	115.756645	44.267864	36.361393	110.220703	40.2533625	9.861023	112.988674	-56.8681725	22.062637	119.798436
-23.076153	-7.625976	119.867279	-8.00203	16.024193	116.460609	36.576195	-16.376257	114.782455	44.614029	36.810616	110.681389	40.595112	10.2171795	112.731922	-56.599172	21.8312065	120.189296
-24.453901	-6.65159	119.340981	-8.043912	16.273685	116.228119	36.565285	-16.046877	114.198853	44.63504	37.140759	110.835136	40.6001625	10.546941	112.5169945	-56.6879865	22.000429	119.9392435
-25.756355	-5.586362	118.717384	-8.232704	16.545755	115.868042	36.470119	-15.595186	113.693329	44.458561	37.556831	110.861458	40.46434	10.9808225	112.2773935	-56.929748	22.1106875	119.4586905
-27.026817	-4.458685	118.050262	-8.486378	16.834187	115.440491	36.393311	-15.135628	113.263298	44.195545	38.003719	110.870384	40.294428	11.4340455	112.066841	-57.267184	22.2343285	118.814141
-28.152117	-3.240922	117.499626	-8.683645	17.066523	115.081894	36.313515	-14.741575	112.860634	43.959026	38.460808	110.832214	40.1362705	11.8596165	111.846424	-57.5035605	22.2734295	118.317364
-29.112881	-1.982782	117.261925	-8.827315	17.267712	114.877495	36.211952	-14.396509	112.50399	43.808342	38.949928	110.574486	40.010147	12.2767095	111.539238	-57.664777	22.2587145	118.215752
-29.949415	-0.655724	117.413155	-8.858584	17.396841	114.831146	36.1619	-14.104689	112.098099	43.671749	39.424232	110.11058	39.9168245	12.6597715	111.1043395	-57.6339925	22.1339105	118.5579525
-30.911551	1.464483	117.937599	-8.739148	17.39291	114.937592	36.219933	-13.839009	111.534798	43.395378	39.819717	109.220947	39.8076555	12.990354	110.3778725	-57.2859515	21.795466	119.4973115
-31.36434	2.854867	118.28363	-8.553373	17.22728	115.079247	36.280865	-13.757184	111.072693	43.227329	39.791866	108.782722	39.754097	13.017341	109.9277075	-56.860843	21.437219	120.2307865
-31.651909	4.308931	118.508614	-8.416	17.018772	115.266205	36.331009	-13.685362	110.546288	43.195297	39.758617	108.612045	39.763153	13.0366275	109.5791665	-56.595153	21.0009165	120.9532435
-31.854729	5.803594	118.572632	-8.31318	16.857395	115.391747	36.364277	-13.608852	110.016396	43.181824	39.777462	108.66098	39.7730505	13.084305	109.338688	-56.3994105	20.630485	121.444806
-31.935211	7.409321	118.448723	-8.243542	16.772095	115.407249	36.374146	-13.473042	109.462296	43.153416	39.856033	108.885612	39.763781	13.1914955	109.173954	-56.250865	20.3526945	121.640544
-31.975491	9.010884	117.876228	-8.213992	16.810904	115.175232	36.396648	-13.303654	108.962425	43.182919	39.977604	109.2491	39.7897835	13.336975	109.1057625	-56.2177675	20.284833	121.2447015
-31.919083	10.669163	116.800667	-8.213331	16.870499	114.63047	36.50478	-13.148555	108.470871	43.299843	40.107998	109.828316	39.9023115	13.4797215	109.1495935	-56.3289735	20.2612765	120.1113465
-31.712908	13.167291	114.466492	-8.266572	17.08098	113.290337	36.742893	-12.84053	107.609024	43.701958	40.44059	111.032593	40.2224255	13.80003	109.3208085	-56.7555695	20.36193	117.2598655
-31.425131	14.821218	112.90493	-8.322012	17.342176	112.277969	36.919003	-12.534467	106.833389	43.950302	40.802563	111.780563	40.4346525	14.134048	109.306976	-57.0786765	20.550304	115.248962
-31.06465	16.513327	111.887016	-8.355978	17.80566	111.48764	36.988602	-12.043424	105.964195	44.044521	41.186802	112.130714	40.5165615	14.571689	109.0474545	-57.2285175	21.039631	113.9278255
-30.603493	18.130497	111.254189	-8.332506	18.39249	110.914337	37.036263	-11.460762	105.168198	43.980816	41.611351	112.096596	40.5085395	15.0752945	108.632397	-57.1735515	21.7096855	113.196277
-30.050669	19.70149	110.826126	-8.288391	19.055655	110.460052	37.129471	-10.933189	104.547676	43.919243	42.018715	111.890839	40.524357	15.542763	108.2192575	-57.101139	22.568547	112.7008465
-29.427099	21.135263	110.546837	-8.239863	19.668688	110.11628	37.19825	-10.522694	104.240929	43.885319	42.342232	111.438347	40.5417845	15.909769	107.839638	-57.0215105	23.427607	112.392922
-28.749916	22.505224	110.477509	-8.207807	20.131748	109.911919	37.089939	-10.204904	104.085304	43.779819	42.502441	110.661743	40.434879	16.1487685	107.3735235	-56.850493	24.1147275	112.4503145
-27.527676	24.228291	110.815872	-8.170334	20.421112	109.910629	36.686283	-10.012329	103.936279	43.450531	42.367432	109.295593	40.068407	16.1775515	106.615936	-56.409075	24.6646725	113.205322
-26.647409	25.187513	111.160675	-8.150699	20.387836	110.102425	36.389046	-10.152117	104.046394	43.320827	42.068584	108.702255	39.8549365	15.9582335	106.3743245	-56.1563345	24.8174385	113.8305255
-25.682644	26.11849	111.353645	-8.141144	20.233492	110.355087	36.173038	-10.485615	104.41346	43.326096	41.711132	108.435608	39.749567	15.6127585	106.424534	-56.031855	24.8542255	114.28564
-24.634027	27.023489	111.375343	-8.137708	20.116217	110.496696	35.974766	-10.884417	104.878532	43.457691	41.36792	108.201134	39.7162285	15.2417515	106.539833	-55.9916445	24.9906825	114.453559
-23.494957	27.889103	111.184837	-8.116247	19.949276	110.514893	35.821373	-11.282336	105.32589	43.599087	40.970451	107.791939	39.71023	14.8440575	106.5589145	-55.942724	25.0544945	114.4708715
-22.406424	28.76124	110.813568	-8.111674	19.770073	110.376122	35.671291	-11.711148	105.806442	43.652172	40.510086	107.283737	39.6617315	14.399469	106.5450895	-55.8850795	25.140677	114.2071545
-21.116533	29.570934	110.301544	-8.067004	19.467537	110.20787	35.574734	-12.216002	106.348228	43.733707	40.02475	106.91156	39.6542205	13.904374	106.629894	-55.7882285	25.0307	113.785846
-19.065237	30.726046	109.330452	-8.09405	18.923725	109.930229	35.460964	-13.021356	107.426682	43.947811	39.169998	106.596413	39.7043875	13.074321	107.0115475	-55.8924875	24.773129	112.8489105
-17.594297	31.52183	108.591354	-8.163463	18.454432	109.669853	35.397587	-13.57291	108.176491	44.096783	38.621948	106.625046	39.747185	12.524519	107.4007685	-56.074111	24.384345	111.9389375
-16.100294	32.280289	107.865395	-8.312376	17.949802	109.397545	35.313488	-14.077623	108.867729	44.251747	38.10957	106.925926	39.7826175	12.0159735	107.8968275	-56.4073695	23.8836305	110.8982625
-14.540191	33.141426	107.458244	-8.494099	17.393362	109.157715	35.227413	-14.479295	109.328545	44.38488	37.67944	107.626022	39.8061465	11.6000725	108.4772835	-56.7943445	23.1866515	109.8381465
-13.010542	34.03643	107.399109	-8.737874	16.942276	109.013817	35.11705	-14.730698	109.496155	44.607086	37.544052	108.613983	39.862068	11.406677	109.055069	-57.337816	22.477875	108.972565
-11.443939	35.063519	107.708298	-9.014501	16.690447	108.972321	35.027248	-14.759418	109.595322	44.813644	37.646832	109.814407	39.920446	11.443707	109.7048645	-57.949448	21.937187	108.2397775
-9.922012	36.106388	108.315506	-9.372274	16.721991	108.956299	34.971531	-14.557108	109.640144	45.020092	37.925022	111.270607	39.9958115	11.683957	110.4553755	-58.7403595	21.760025	107.4572225
-7.680097	37.769737	109.827682	-9.93228	17.216358	108.966911	34.979866	-13.877942	109.604538	45.039867	38.47226	113.706848	40.0098665	12.297159	111.655693	-59.8744265	22.135557	106.278129
-6.258567	38.894779	111.227943	-10.295071	17.893618	109.145164	35.063988	-13.194168	109.42762	44.778595	38.973026	115.380539	39.9212915	12.889429	112.4040795	-60.5114335	22.897807	105.8862485
-4.933166	39.88232	112.801384	-10.630746	18.767138	109.671638	35.245419	-12.463084	108.983902	44.440834	39.611698	116.871902	39.8431265	13.574307	112.927902	-61.1046185	23.959969	106.415374
-3.697067	40.793507	114.480042	-10.885055	19.776688	110.486313	35.325726	-11.60107	108.590294	44.126896	40.325661	118.119621	39.726311	14.3622955	113.3549575	-61.496421	25.1910805	107.6176685
-2.421365	41.610275	116.026115	-11.119078	20.850424	111.589302	35.318283	-10.712487	108.434937	43.958992	41.077797	119.232895	39.6386375	15.182655	113.833916	-61.8767935	26.518193	109.344688
-1.209115	42.223934	117.451027	-11.271426	21.800001	112.924942	35.23634	-10.041407	108.742096	43.924335	41.638935	120.033691	39.5803375	15.798764	114.3878935	-62.1231895	27.801238	111.4619905
-0.041886	42.652515	118.794403	-11.35358	22.487267	114.37999	35.049301	-9.589325	109.460785	44.054272	42.141254	120.873276	39.5517865	16.2759645	115.1670305	-62.2589465	28.6985695	113.5929495
1.751418	42.769508	120.605812	-11.398766	22.997856	116.439865	34.670464	-9.315036	111.212715	44.782742	42.076866	122.037445	39.726603	16.380915	116.62508	-62.524135	29.614797	116.25465
2.787405	42.541374	121.620407	-11.501622	23.020704	117.532661	34.444168	-9.637269	112.656151	45.082706	41.857189	123.040047	39.763437	16.10996	117.848099	-62.766681	29.931448	117.217223
3.78167	42.181313	122.385201	-11.657841	22.874399	118.338882	34.24305	-10.080885	114.088753	45.283802	41.497486	124.018456	39.763426	15.7083005	119.0536045	-63.079108	30.0404975	117.6241595
4.774503	41.66819	122.943863	-11.798919	22.611799	118.878853	33.970661	-10.594151	115.483307	45.42522	41.067619	124.912659	39.6979405	15.236734	120.197983	-63.2957785	29.986864	117.559723
5.646549	41.051849	123.326553	-11.992528	22.37141	119.262901	33.674976	-11.126911	116.794495	45.531635	40.671543	125.753654	39.6033055	14.772316	121.2740745	-63.5883615	29.970504	117.2517275
6.407764	40.296478	123.567833	-12.205185	22.130957	119.559357	33.302345	-11.617465	118.019806	45.6217	40.30526	126.442207	39.4620225	14.3438975	122.2310065	-63.8723925	29.9180165	116.8877075
7.05533	39.493282	123.792183	-12.429865	21.913151	119.900879	32.845222	-12.083011	119.133522	45.231033	40.045811	127.042542	39.0381275	13.9814	123.088032	-63.8978575	29.844902	116.713726
7.892588	37.98576	124.217117	-12.753378	21.595804	120.581306	32.083084	-12.727939	120.544197	45.274574	39.372082	127.549133	38.678829	13.3220715	124.046665	-64.185585	29.8695365	117.115947
8.772858	36.676365	124.455261	-12.924602	21.367268	121.147659	31.600037	-13.112536	121.139442	45.28437	38.907391	127.966629	38.4422035	12.8974275	124.5530355	-64.2914075	29.8371085	117.7422825
9.055493	35.45018	125.139557	-13.023695	21.175161	121.838905	31.194031	-13.341209	121.471596	45.349262	38.510834	128.511292	38.2716465	12.5848125	124.991444	-64.3190365	29.7655095	118.686366
8.477794	34.627621	126.274475	-12.633509	20.912106	122.473122	30.994862	-13.371415	121.564743	45.834644	38.108181	128.990814	38.414753	12.368383	125.2777785	-63.681771	29.455829	119.6684655
8.975068	33.230576	126.922295	-12.597662	21.013718	123.372231	30.977642	-13.26775	121.554031	45.950596	38.014061	129.650146	38.464119	12.3731555	125.6020885	-63.659443	29.6542805	121.1423735
9.461546	31.730545	127.39843	-12.512976	21.21525	124.210144	30.970922	-13.022986	121.476875	46.039299	37.984104	130.233597	38.5051105	12.480559	125.855236	-63.5310625	29.949941	122.565052
9.489973	30.385	127.813385	-12.463864	21.450867	125.014053	31.218647	-12.919755	121.275093	46.124378	38.041855	130.640411	38.6715125	12.56105	125.957752	-63.5992405	30.340684	124.070354
9.321154	28.224596	128.106766	-12.420493	21.809902	126.040062	31.037134	-12.473235	121.339478	46.20652	38.17057	130.888519	38.621827	12.8486675	126.1139985	-63.462813	30.7711365	125.9661255
9.133	26.650194	128.094101	-12.437566	22.049543	126.57943	30.727785	-12.432012	121.479774	46.262131	38.189877	130.880203	38.494958	12.8789325	126.1799885	-63.37009	31.2201535	126.9788715
8.87103	24.989475	128.027298	-12.47471	22.236847	127.054008	30.481546	-12.439385	121.798752	46.305061	38.130875	130.821472	38.3933035	12.845745	126.310112	-63.3427235	31.627949	127.797904
8.213321	23.306185	128.089386	-12.528619	22.362993	127.386749	30.21851	-12.499981	122.194519	46.311462	38.042984	130.758316	38.264986	12.7715015	126.4764175	-63.322224	31.9544845	128.2970805
7.79205	21.434923	127.975319	-12.627545	22.408615	127.612259	29.995588	-12.648323	122.674538	46.280315	37.939156	130.703354	38.1379515	12.6454165	126.688946	-63.3930415	32.1718135	128.535572
7.343727	19.447306	127.781387	-12.785779	22.42383	127.684891	29.773676	-12.826477	123.232826	46.173836	37.834419	130.598969	37.973756	12.503971	126.9158975	-63.545314	32.343689	128.4538845
6.872103	17.390963	127.462021	-13.001676	22.447071	127.593956	29.521528	-12.958169	123.774162	45.991508	37.771313	130.370834	37.756518	12.406572	127.072498	-63.75987	32.48757	128.115414
5.983733	14.18615	127.013374	-13.295918	22.489063	127.189323	29.209515	-13.077816	124.715195	45.633331	37.746254	129.654099	37.421423	12.334219	127.184647	-64.013259	32.643907	127.193999
5.308891	12.034064	126.725861	-13.462769	22.42919	126.714531	29.074913	-13.248186	125.461723	45.324795	37.710674	128.892929	37.199854	12.231244	127.177326	-64.125392	32.627136	126.251736
4.660407	9.763083	126.500168	-13.883061	22.302372	126.228584	29.071093	-13.497482	126.349747	44.624283	37.77459	128.054733	36.847688	12.138554	127.20224	-64.61381	32.46619	125.254928
3.93666	7.494182	126.410339	-14.182481	21.886539	125.614883	29.139687	-13.864985	127.373657	44.283058	37.558918	126.854576	36.7113725	11.8469665	127.1141165	-65.0763345	31.9261115	124.1156495
3.110213	5.243095	126.477257	-14.148622	21.096739	124.715004	29.198997	-14.262088	128.371613	43.900318	37.204762	125.50013	36.5496575	11.471337	126.9358715	-64.8469015	30.722141	122.4941365
2.256902	3.10599	126.606812	-14.262772	20.311556	124.010193	29.261662	-14.668041	129.188568	43.590488	36.793629	124.12616	36.426075	11.062794	126.657364	-64.951619	29.560318	121.363022
1.332935	1.090902	126.723587	-14.280362	19.487234	123.398384	29.374908	-15.168624	129.698547	43.346897	36.265095	122.858849	36.3609025	10.5482355	126.278698	-64.9216265	28.4262325	120.51807
0.193195	-1.789533	126.391533	-14.270083	18.401007	122.507942	29.52243	-15.871922	129.754105	43.160172	35.519192	121.422371	36.341301	9.823635	125.588238	-64.881467	26.978379	119.427646
-1.104525	-3.128627	126.147545	-14.276892	17.986675	121.865082	29.499346	-16.179127	129.19899	43.06879	35.193668	120.617737	36.284068	9.5072705	124.9083635	-64.837852	26.4660795	118.8218005
-2.072437	-4.502966	125.431381	-14.238906	17.794928	121.192596	29.464161	-16.399172	128.20546	42.989803	34.989574	119.777428	36.226982	9.295201	123.991444	-64.704794	26.294655	118.393748
-3.06816	-5.699731	124.354759	-14.143862	17.701881	120.439316	29.551624	-16.579384	126.811813	42.890987	34.957142	118.974007	36.2213055	9.188879	122.89291	-64.5090295	26.214883	117.985722
-4.240126	-6.664818	123.160973	-14.020941	17.63452	119.604469	29.727634	-16.725496	125.150475	42.773613	34.990685	118.357292	36.2506235	9.1325945	121.7538835	-64.2925055	26.1364455	117.4550545
-5.14251	-7.635421	121.728958	-14.091939	17.702322	118.892586	29.989729	-16.927866	123.448715	42.627815	35.034855	117.871964	36.308772	9.0534945	120.6603395	-64.49265	26.3511495	117.1248325
-6.190552	-8.423123	120.3377	-13.804515	17.592054	117.937386	30.268284	-17.196621	122.021278	42.528915	35.136543	117.409584	36.3985995	8.969961	119.715431	-64.0076295	26.214147	116.159341
-7.914612	-9.174832	118.540298	-13.790295	17.587299	116.610489	30.523077	-17.609997	120.368996	42.235725	35.304165	116.610359	36.379401	8.847084	118.4896775	-63.959991	26.327514	114.7313005
-8.98987	-9.570167	117.423569	-13.721457	17.589825	115.644745	30.847391	-17.888439	119.287857	41.96917	35.385151	115.813217	36.4082805	8.748356	117.550537	-63.8511945	26.431294	113.738953
-10.14952	-9.824453	116.578102	-13.723975	17.632265	114.711449	31.17424	-18.183485	118.255447	41.760998	35.428875	114.80867	36.467619	8.622695	116.5320585	-63.915569	26.641835	112.8908395
-11.284186	-9.939214	116.009232	-13.583056	17.555496	113.716377	31.440184	-18.646221	117.476799	41.558304	35.351559	113.583969	36.499244	8.352669	115.530384	-63.665356	26.758323	111.90237
-12.442992	-9.919919	115.598427	-13.456728	17.390432	112.735413	31.530508	-19.23908	117.041801	41.397182	35.080212	112.179222	36.463845	7.920566	114.6105115	-63.377301	26.860298	110.8603145
-13.506757	-9.825277	115.186058	-13.268214	17.072388	111.730957	31.283756	-19.749672	116.691528	41.434441	34.902782	110.626266	36.3590985	7.576555	113.658897	-62.8955265	26.568221	109.803017
-14.533937	-9.607232	114.688065	-13.005166	16.625732	110.757278	30.807507	-20.250996	116.523003	41.583981	34.822239	109.037148	36.195744	7.2856215	112.7800755	-62.206076	25.9658425	108.7344805
-15.980339	-9.063671	113.514557	-12.50227	15.930629	109.395966	30.016724	-21.16374	116.381134	41.842884	34.312691	106.906616	35.929804	6.5744755	111.643875	-60.934344	25.2867825	107.148057
-16.915796	-8.521531	112.373772	-12.158936	15.580053	108.516373	29.590151	-21.663467	115.700737	41.866264	34.060688	105.951866	35.7282075	6.1986105	110.8263015	-60.0460795	24.9614955	106.2064445
-17.828665	-7.848372	110.927902	-11.782679	15.290539	107.653008	29.295221	-22.047047	114.928421	41.948078	34.101345	105.288765	35.6216495	6.027149	110.108593	-59.1870075	24.553929	105.197423
-18.710588	-7.058373	109.22197	-11.452968	15.117979	106.841255	29.272579	-22.018818	113.56134	42.550457	34.180401	104.81498	35.911518	6.0807915	109.18816	-58.817454	24.1551665	104.49435
-19.537111	-6.042273	107.347145	-11.167826	15.105267	106.086792	29.638371	-21.724163	111.259567	42.805077	34.657364	105.041595	36.221724	6.4666005	108.150581	-58.557376	23.7439335	104.023003
-20.39258	-4.823675	105.616699	-10.841466	15.397758	105.435905	30.11651	-21.151628	108.760033	43.023403	35.267139	105.441261	36.5699565	7.0577555	107.100647	-58.2528885	23.7377605	103.771163
-21.221975	-3.440964	104.22702	-10.439479	15.975389	104.940796	30.23163	-20.075298	106.493881	42.503204	36.316795	106.058289	36.367417	8.1207485	106.276085	-57.246375	23.8300295	103.605507
-22.437902	-1.087225	103.035606	-9.942459	17.129759	104.584763	30.509636	-18.436474	103.711685	42.824398	37.64653	106.348015	36.667017	9.605028	105.02985	-56.551935	24.65449	104.139676
-23.294727	0.509049	102.733871	-9.727292	17.842943	104.587212	30.706501	-17.62355	102.481949	43.089809	38.299187	106.416389	36.898155	10.3378185	104.449169	-56.352739	25.3480675	104.725255
-24.082556	2.013335	102.91494	-9.615902	18.444836	104.796028	30.690327	-16.978064	101.653145	43.106316	38.835945	106.412926	36.8983215	10.9289405	104.0330355	-56.1301255	25.9607315	105.5590205
-24.93289	3.483321	103.474915	-9.623063	18.838818	105.201401	30.573004	-16.511084	101.249084	43.411469	38.996181	106.153893	36.9922365	11.2425485	103.7014885	-56.2383625	26.4350875	106.7013135
-25.743813	4.839207	104.301857	-9.749761	19.029335	105.72963	30.400259	-16.308867	101.388428	42.748184	39.34679	106.321625	36.5742215	11.5189615	103.8550265	-56.0737435	26.5397085	107.6042335
-26.422676	6.054536	105.15255	-9.96239	19.02334	106.246315	30.219728	-16.341726	101.858078	42.884464	39.229435	106.042053	36.552096	11.4438545	103.9500655	-56.476876	26.6028255	108.5425645
-27.05689	7.227316	105.953308	-10.118428	18.850296	106.691849	30.079258	-16.522671	102.432945	42.203655	39.294289	106.058052	36.1414565	11.385809	104.2454985	-56.3783125	26.314783	109.1381995
-27.845558	8.862017	106.623627	-10.081587	18.341314	107.019302	30.230803	-16.882545	103.124725	42.045254	39.108204	105.773369	36.1380285	11.1128295	104.449047	-56.3012025	25.5697985	109.589557
-28.190273	9.914387	106.584641	-9.89204	17.985168	106.921135	30.620934	-17.077463	103.412155	42.145443	39.068302	105.738846	36.3831885	10.9954195	104.5755005	-56.1672685	24.9749165	109.2667695
-28.469822	11.005902	106.29052	-9.548183	17.730457	106.654564	31.194105	-17.200556	103.519226	42.374283	39.148327	105.846939	36.784194	10.9738855	104.6830825	-55.88056	24.4870285	108.6260455
-28.691097	12.093436	105.686806	-9.214262	17.594116	106.257477	31.831507	-17.252995	103.521347	42.663322	39.30809	106.09021	37.2474145	11.0275475	104.8057785	-55.6759385	24.1606845	107.7091755
-28.894508	13.271424	104.828575	-8.903792	17.571732	105.685493	32.431236	-17.232084	103.425125	42.967911	39.548077	106.414673	37.6995735	11.1579965	104.919899	-55.5071575	23.9854675	106.451087
-29.046362	14.459266	103.606644	-8.635431	17.660679	104.861847	32.947441	-17.10766	103.204811	43.150799	39.829277	106.774879	38.04912	11.3608085	104.989845	-55.319982	23.9605495	104.733849
-29.236456	15.677679	102.062714	-8.460258	17.755108	103.839958	33.436768	-16.929535	102.723671	43.814785	39.942345	107.02771	38.6257765	11.506405	104.8756905	-55.5462925	24.003811	102.8042255
-29.384003	17.453094	100.259125	-8.245257	18.068291	102.408554	33.980637	-16.429529	101.266609	43.830093	40.450638	107.347191	38.905365	12.0105545	104.3069	-55.395879	24.1260275	100.510208
-29.582491	18.557934	100.085258	-8.058048	18.470911	101.993324	34.107769	-15.875502	100.19519	43.781872	40.75724	106.738365	38.9448205	12.440869	103.4667775	-55.0609165	24.500953	100.5198705
-29.761642	19.640736	100.704216	-7.912743	18.973511	102.122429	34.055946	-15.332611	99.597206	43.746628	41.027031	105.776321	38.901287	12.84721	102.6867635	-54.726773	25.099812	101.5580945
-29.943239	20.632734	102.056946	-7.956445	19.353653	102.873657	33.795856	-15.029675	99.656441	43.560513	41.148304	105.016724	38.6781845	13.0593145	102.3365825	-54.5910745	25.6479915	103.4107315
-30.213087	21.537397	103.741661	-8.210091	19.546492	104.067802	33.275425	-14.966833	100.24929	43.387436	41.182884	104.779541	38.3314305	13.1080255	102.5144155	-54.7516125	25.9849585	105.6211885
-30.425179	22.348068	105.572868	-8.557086	19.51759	105.495872	32.624416	-15.140024	101.18531	43.268932	41.009674	104.868973	37.946674	12.934825	103.0271415	-55.060846	26.100355	107.9646025
-30.593678	23.035856	107.413994	-8.909611	19.349546	106.945801	31.971535	-15.481011	102.251877	42.585037	40.830452	105.247307	37.278286	12.6747205	103.749592	-55.097508	26.0243715	110.14201
-30.734491	24.060692	109.603844	-9.378762	19.118559	108.781792	31.279839	-16.007072	104.039589	42.263206	40.282585	105.429459	36.7715225	12.1377565	104.734524	-55.5290465	26.0993615	112.82906
-30.688438	24.739275	110.323158	-9.631894	18.99205	109.532013	31.009441	-16.372715	105.221497	42.119762	39.986629	105.571159	36.5646015	11.806957	105.396328	-55.8283895	26.177143	113.667698
-30.641228	25.420633	110.373497	-9.829494	18.836555	109.845421	30.910084	-16.720242	106.355644	42.028919	39.714443	105.692757	36.4695015	11.4971005	106.0242005	-56.1284895	26.1760095	113.6666415
-30.557606	26.040369	109.862816	-9.979882	18.620077	109.74678	30.93959	-17.02873	107.238297	41.987549	39.451439	105.822708	36.4635695	11.2113545	106.5305025	-56.4233335	26.0287995	112.9630575
-30.377537	26.705519	109.05471	-10.0769	18.314541	109.33596	31.009546	-17.314657	107.759811	42.007656	39.214436	105.916687	36.508601	10.9498895	106.838249	-56.662401	25.6791925	111.833671
-30.07057	27.353466	108.201279	-10.100008	18.002014	108.870079	31.084887	-17.560068	108.113228	42.031647	38.904736	105.802246	36.558267	10.672334	106.957737	-56.758283	25.331694	110.782421
-29.666237	28.098541	107.412865	-10.026235	17.707365	108.468544	31.17931	-17.81996	108.377434	42.106701	38.555851	105.567406	36.6430055	10.3679455	106.97242	-56.6954755	25.0467845	109.964668
-28.970055	29.340958	106.578209	-9.855845	17.299294	108.051636	31.276941	-18.2307	108.803085	42.248344	37.954384	105.162514	36.7626425	9.861842	106.9827995	-56.4743325	24.736746	109.1204725
-28.442198	30.194738	106.225693	-9.743361	17.03919	107.911507	31.309132	-18.461586	108.992455	42.324467	37.700729	105.158379	36.8167995	9.6195715	107.075417	-56.3035215	24.4588085	108.747597
-27.858246	31.191427	106.169571	-9.683083	16.818171	107.988647	31.313557	-18.664478	108.976578	42.41761	37.527336	105.266808	36.8655835	9.431429	107.121693	-56.2317495	24.204913	108.855601
-27.253956	32.268707	106.328674	-9.675702	16.678381	108.184471	31.267527	-18.7449	108.976578	42.410728	37.486519	105.623901	36.8391275	9.3708095	107.3002395	-56.1905315	23.9859525	109.0687025
-26.658344	33.44508	106.668625	-9.741334	16.665852	108.44426	31.182337	-18.739443	108.905861	42.367874	37.55122	106.032265	36.7751055	9.4058885	107.469063	-56.2577735	23.9258155	109.419457
-25.93959	34.69619	106.985489	-9.880958	16.767418	108.698318	31.04777	-18.649466	108.828568	42.38303	37.714401	106.524826	36.7154	9.5324675	107.676697	-56.477316	24.0023685	109.719939
-25.261379	35.995693	107.24044	-10.082037	16.947197	108.861832	30.875122	-18.443956	108.739433	42.475334	37.968777	107.118378	36.675228	9.7624105	107.9289055	-56.839302	24.1319835	109.7947585
-24.2651	38.02153	107.840302	-10.486089	17.3452	108.968033	30.627325	-17.917866	108.24733	42.83411	38.468182	108.059296	36.7307175	10.275158	108.153313	-57.7028955	24.415242	109.782753
-23.739878	39.500526	108.456406	-10.836423	17.712751	108.944199	30.50322	-17.346882	107.470131	42.17968	39.395069	109.515381	36.34145	11.0240935	108.492756	-58.014296	24.4014085	109.395642
-22.99192	40.910965	109.056984	-11.20917	18.326107	108.867538	30.363533	-16.518835	106.59108	41.950249	40.201	110.843369	36.156891	11.8410825	108.7172245	-58.575231	24.8111315	109.0178515
-22.292154	42.321415	109.62709	-11.542929	19.222414	108.791481	30.208651	-15.553292	105.926323	41.736256	41.044254	111.679161	35.9724535	12.745481	108.802742	-59.0583115	25.699347	108.78022
-21.505606	43.759174	110.00663	-11.812881	20.304987	108.803474	30.095274	-14.567447	105.521164	41.638405	41.971272	111.948685	35.8668395	13.7019125	108.7349245	-59.4926015	26.9080615	108.8720235
-20.71913	45.125183	110.547516	-12.035356	21.300045	108.945	30.048529	-13.688525	105.148224	41.5812	42.723591	112.268021	35.8148645	14.517533	108.7081225	-59.8855765	28.082557	109.1818775
-20.16258	46.276104	111.38179	-12.257247	22.09926	109.283211	29.920647	-13.037525	104.979935	41.573853	43.345634	112.754379	35.74725	15.1540545	108.867157	-60.261744	29.0444655	109.699265
-19.22398	47.546818	113.010178	-12.615148	22.823679	110.080841	29.512623	-12.499312	104.828903	41.586571	43.864445	113.859581	35.549597	15.6825665	109.344242	-60.779893	29.9647915	110.81744
-18.660158	48.240414	114.293495	-12.880651	23.137234	110.650635	29.077036	-12.194599	104.678322	41.622101	44.034603	114.702316	35.3495685	15.920002	109.690319	-61.1108705	30.354466	111.610951
-18.028233	48.681686	115.645493	-13.159801	23.411533	111.310158	28.639847	-11.785613	104.58065	41.566772	44.099022	115.664848	35.1033095	16.1567045	110.122749	-61.4229115	30.6663615	112.497567
-17.467236	49.010788	116.859695	-13.507769	23.85877	111.949097	28.31459	-11.342146	104.754448	41.493652	44.291317	116.795479	34.904121	16.4745855	110.7749635	-61.919659	31.2429545	113.1232305
-16.532528	49.03558	117.476807	-13.841096	24.405668	112.516258	28.105629	-10.991741	105.1054	41.298653	44.554569	117.762444	34.702141	16.781414	111.433922	-62.384333	32.029922	113.598594
-16.525917	49.470497	118.071869	-14.140458	24.962969	112.934517	27.865393	-10.679655	105.594467	41.081055	44.818108	118.293549	34.473224	17.0692265	111.944008	-62.75414	32.8567115	113.925026
-15.594117	49.302799	117.735962	-14.490379	25.479416	113.142647	27.452675	-10.470041	106.199799	40.890995	44.978416	118.404022	34.171835	17.2541875	112.3019105	-63.152593	33.7046445	113.9833835
-14.905581	49.001877	117.003693	-14.913622	25.789946	113.176605	26.795918	-10.608656	107.334579	40.654842	44.826324	118.113831	33.72538	17.108834	112.724205	-63.552624	34.471058	113.629005
-14.978971	48.758205	116.593063	-15.170381	25.739578	113.093582	26.44319	-10.973407	108.197342	40.530449	44.608261	117.850555	33.4868195	16.817427	113.0239485	-63.8275815	34.661729	113.1632155
-14.73106	48.099152	115.893745	-15.377871	25.444269	112.949608	26.187363	-11.419085	109.118187	40.325195	44.396523	117.548248	33.256279	16.488719	113.3332175	-64.012021	34.399819	112.5659985
-14.571114	47.343365	115.027534	-15.579377	25.087811	112.703156	26.006409	-11.815002	109.951569	40.043308	44.239571	117.282677	33.0248585	16.2122845	113.617123	-64.1836125	33.9633375	111.789189
-14.441972	46.454041	114.037453	-15.795239	24.699995	112.386238	25.853792	-12.166181	110.696159	39.632671	44.126961	116.738747	32.7432315	15.98039	113.717453	-64.3337095	33.4196	111.055023
-14.309606	45.422424	112.832703	-15.987694	24.31035	111.963249	25.720253	-12.513126	111.329582	39.144611	44.019428	115.961922	32.432432	15.753151	113.645752	-64.40782	32.867549	110.280746
-14.338575	44.35202	111.662415	-16.182459	23.860886	111.54097	25.574049	-12.871107	111.927437	38.737198	43.793465	114.778114	32.1556235	15.461179	113.3527755	-64.5205415	32.260593	109.7291645
-14.460402	42.715527	110.109879	-16.327003	23.012362	110.987602	25.379681	-13.425675	112.715996	38.292774	43.268196	113.00074	31.8362275	14.9212605	112.858368	-64.4902335	31.1034635	109.116836
-14.645145	41.684704	109.413551	-16.392956	22.36393	110.743729	25.323639	-13.875815	113.117729	38.065926	42.858101	112.007645	31.6947825	14.491143	112.562687	-64.4806945	30.236717	108.924771
-14.886695	40.73875	108.852478	-16.444725	21.762085	110.552345	25.311398	-14.293509	113.362244	37.862202	42.489944	111.195358	31.5868	14.0982175	112.278801	-64.47625	29.4259525	108.825889
-15.188479	39.876389	108.414017	-16.513981	21.341089	110.391167	25.291134	-14.549171	113.459076	37.624912	42.251675	110.471848	31.458023	13.851252	111.965462	-64.485985	28.830926	108.816872
-15.570418	39.174927	108.026352	-16.6243	21.100189	110.204407	25.2689	-14.64861	113.414017	37.36599	42.139946	109.672256	31.317445	13.745668	111.5431365	-64.566045	28.45471	108.8656775
-15.974609	38.58131	107.647636	-16.736061	21.048857	109.97831	25.210825	-14.634943	113.254585	37.081543	42.133415	108.798302	31.146184	13.749236	111.0264435	-64.618306	28.348478	108.9301765
-16.409754	38.087097	107.293251	-16.857546	21.026714	109.759544	25.100479	-14.522749	112.957779	36.819889	42.147938	107.933769	30.960184	13.8125945	110.445774	-64.675276	28.2408335	109.073314
-17.135912	37.509384	106.897331	-16.974783	20.989628	109.45314	25.003931	-14.436952	112.440178	36.463272	42.163105	106.90081	30.7336015	13.8630765	109.670494	-64.6831675	28.1161795	109.235786
-17.585499	37.271782	106.702385	-17.034136	20.932188	109.291336	24.954809	-14.437832	112.125816	36.321041	42.128784	106.402351	30.637925	13.845476	109.2640835	-64.706197	28.0189	109.3185885
-18.059612	37.18018	106.538757	-17.071836	20.886738	109.142014	24.906429	-14.451729	111.808105	36.185406	42.101936	106.002617	30.5459175	13.8251035	108.905361	-64.6895895	27.9483725	109.378667
-18.512926	37.195618	106.374359	-17.122084	20.835939	108.980644	24.878136	-14.453989	111.502945	36.074783	42.073803	105.615891	30.4764595	13.809907	108.559418	-64.7206275	27.861971	109.40187
-18.942596	37.328972	106.193054	-17.13221	20.799414	108.848801	24.821697	-14.459411	111.247162	35.963348	42.010921	105.242241	30.3925225	13.775755	108.2447015	-64.6569425	27.823073	109.4529005
-19.3309	37.580818	106.040619	-17.151937	20.772066	108.773636	24.758646	-14.481516	111.105438	35.885872	41.895958	104.932091	30.322259	13.707221	108.0187645	-64.626133	27.836911	109.5285075
-19.662752	37.965466	105.930092	-17.143042	20.729006	108.756294	24.69421	-14.5449	111.106911	35.835552	41.814301	104.705238	30.264881	13.6347005	107.9060745	-64.550965	27.8233115	109.6065135
-20.02286	38.713573	105.866035	-17.168423	20.592705	108.823929	24.58275	-14.697194	111.168671	35.792484	41.653584	104.634247	30.187617	13.478195	107.901459	-64.524463	27.707215	109.746399
-20.212029	39.342957	105.997398	-17.201349	20.438084	108.939293	24.524979	-14.775947	111.112366	35.715488	41.578846	104.726501	30.1202335	13.4014495	107.9194335	-64.5229315	27.4747185	109.9591525
-20.233223	40.037365	106.373932	-17.252224	20.294935	109.153816	24.529766	-14.847435	110.763969	35.597855	41.578102	105.013123	30.0638105	13.3653335	107.888546	-64.5682585	27.2245365	110.419086
-20.338644	40.879185	106.986023	-17.308439	20.21253	109.458923	24.547501	-14.783428	110.241493	35.418068	41.756321	105.422256	29.9827845	13.4864465	107.8318745	-64.5996625	26.9386135	111.0859715
-20.305132	41.836712	107.698082	-17.350735	20.239697	109.785973	24.57884	-14.569667	109.598564	35.221046	42.085468	105.883896	29.899943	13.7579005	107.74123	-64.601413	26.7214935	111.830716
-20.165709	42.880985	108.469269	-17.371939	20.472748	110.166656	24.629976	-14.24198	108.923317	35.066948	42.473854	106.277573	29.848462	14.115937	107.600445	-64.59234	26.829559	112.732867
-19.965918	43.996613	109.193245	-17.387863	20.870888	110.519699	24.649712	-13.853277	108.326294	34.972324	42.927704	106.645462	29.811018	14.5372135	107.485878	-64.586744	27.2045625	113.55352
-19.443789	45.665524	110.413727	-17.409908	21.55632	111.017632	24.569487	-13.084089	107.341728	34.886326	43.677036	107.153511	29.7279065	15.2964735	107.2476195	-64.5477225	27.8161665	114.7876445
-19.00506	46.75967	111.286247	-17.621622	21.987129	111.249092	24.50588	-12.517068	106.466965	34.789082	44.27951	107.642532	29.647481	15.881221	107.0547485	-64.890725	28.093037	115.4434355
-18.569307	47.862938	112.065529	-17.800655	22.494604	111.290977	24.383707	-11.773476	105.341049	34.567818	44.99733	108.091614	29.4757625	16.611927	106.7163315	-65.0770725	28.377281	115.8656225
-18.030245	48.907051	112.658241	-18.021069	23.112125	111.19912	24.209759	-10.863532	104.205338	34.299511	45.777088	108.4589	29.254635	17.456778	106.332119	-65.296773	28.767472	116.066121
-17.490683	49.917194	113.194481	-18.224821	23.815933	111.084618	24.022608	-9.920848	103.151428	34.011528	46.547447	108.861969	29.017068	18.3132995	106.0066985	-65.46671	29.3185665	116.1625375
-16.88084	50.857265	113.665176	-18.462723	24.56078	111.064842	23.782236	-9.053785	102.426041	33.785038	47.256039	109.288361	28.783637	19.101127	105.857201	-65.709083	30.020433	116.272483
-16.157532	51.634182	114.078522	-18.657087	25.263432	111.136665	23.592796	-8.355615	102.009415	33.624905	47.847931	109.74733	28.6088505	19.746158	105.8783725	-65.9230245	30.780706	116.3949575
-14.979619	52.494324	114.585663	-18.92556	26.029417	111.326492	23.359377	-7.674036	101.948479	33.543282	48.435612	110.462654	28.4513295	20.380788	106.2055665	-66.3024495	31.678046	116.4474175
-14.184692	52.806534	114.760994	-19.055904	26.322477	111.403656	23.270205	-7.439066	102.125679	33.534286	48.632515	110.892044	28.4022455	20.5967245	106.5088615	-66.5140535	32.0482295	116.2984505
-13.325693	52.987236	114.80719	-19.125572	26.482414	111.441315	23.25153	-7.350423	102.348068	33.537994	48.743839	111.152733	28.394762	20.696708	106.7504005	-66.645906	32.26812	116.1322295
-12.358401	53.029655	114.706329	-19.11898	26.552465	111.492798	23.283951	-7.333403	102.668953	33.589367	48.783585	111.260017	28.436659	20.725091	106.964485	-66.674619	32.379839	116.021111
-11.363021	52.931618	114.48188	-19.148703	26.596495	111.475578	23.348799	-7.443743	103.085938	33.625923	48.808548	111.312469	28.487361	20.6824025	107.1992035	-66.784767	32.5105875	115.7519525
-10.39029	52.715702	114.134361	-19.210716	26.645294	111.38269	23.388243	-7.609367	103.622147	33.669262	48.779259	111.303879	28.5287525	20.584946	107.463013	-66.9501845	32.705642	115.302367
-9.421566	52.409203	113.75351	-19.32052	26.66531	111.215721	23.401262	-7.750163	104.124161	33.686333	48.73909	111.337105	28.5437975	20.4944635	107.730633	-67.1848375	32.8361565	114.700809
-7.932876	51.63747	113.298157	-19.506004	26.627911	110.974571	23.427225	-7.970804	104.673744	33.604507	48.66637	111.438705	28.515866	20.347783	108.0562245	-67.527874	32.908039	113.8929175
-6.934745	50.965012	113.185242	-19.630878	26.596325	110.896362	23.453939	-8.091359	104.88044	33.548107	48.626667	111.543289	28.501023	20.267654	108.2118645	-67.762779	32.924996	113.5808595
-5.911985	50.206013	113.104179	-19.728323	26.614264	110.881737	23.554901	-8.21517	105.053947	33.491997	48.575909	111.720833	28.523449	20.1803695	108.38739	-67.980095	33.0481585	113.376084
-4.944156	49.361534	113.061584	-19.798794	26.666311	110.886551	23.692629	-8.32838	105.308136	33.454399	48.549835	111.936272	28.573514	20.1107275	108.622204	-68.171102	33.2218945	113.150898
-3.947137	48.386177	113.060844	-19.778629	26.650858	110.894951	23.959328	-8.466334	105.452896	33.412247	48.514263	112.210419	28.6857875	20.0239645	108.8316575	-68.2430455	33.2777515	112.9582445
-2.96658	47.300419	113.063538	-19.922009	26.612919	110.984924	24.317413	-8.535815	105.530823	33.367077	48.453064	112.504456	28.842245	19.9586245	109.0176395	-68.686263	33.2672135	112.9522085
-2.023071	46.116264	113.110825	-19.931614	26.604588	111.151123	24.753283	-8.480269	105.672989	33.352055	48.428253	112.815605	29.052669	19.973992	109.244297	-68.915897	33.235184	113.057949
-0.609925	44.128052	113.278709	-19.898073	26.557678	111.600113	25.652584	-7.893476	106.014725	33.336403	48.470886	113.233437	29.4944935	20.288705	109.624081	-69.2906395	32.826651	113.576145
0.318142	42.688034	113.388374	-19.940252	26.453396	111.940598	26.566978	-7.223401	106.283783	33.334988	48.424999	113.481308	29.950983	20.600799	109.8825455	-69.831487	32.305993	113.9986505
1.229841	41.137745	113.4562	-19.982576	26.317007	112.245789	27.697456	-6.747361	106.288399	33.350727	48.277718	113.654755	30.5240915	20.7651785	109.971577	-70.4892435	31.8688355	114.520001
2.135734	39.518219	113.336456	-19.955242	26.138714	112.455025	27.401188	-6.584911	106.926979	33.286777	48.200626	113.814926	30.3439825	20.8078575	110.3709525	-70.2544665	31.4695705	114.5390975
3.018163	37.760754	113.231506	-19.933912	25.894308	112.617424	27.392336	-6.818503	107.669785	33.241085	47.975288	114.027115	30.3167105	20.5783925	110.84845	-70.1845345	31.2102235	114.386398
3.862564	35.874191	113.220894	-19.866444	25.506258	112.690971	27.304203	-7.316249	108.746422	33.368034	47.517948	114.216888	30.3361185	20.1008495	111.481655	-70.0690065	30.9116665	113.900287
4.6951	33.936104	113.311043	-19.858618	25.052711	112.847839	27.118757	-7.920845	110.214996	33.560326	46.882217	114.526024	30.3395415	19.480686	112.37051	-70.0567775	30.624736	113.325168
5.874624	30.870596	113.985085	-19.767992	24.317616	113.356438	27.143255	-9.041427	113.016701	33.983597	45.866924	115.209023	30.563426	18.4127485	114.112862	-70.09941	30.2224835	112.600014
