# Supplementary material for: How to jointly control a ball trajectory on a moving board: Methodological insights into Motor Learning and Rehabilitation
Source: PLoS One. 2025 Oct 15;20(10):e0334588. doi: 10.1371/journal.pone.0334588 (PMC12527165; doi:10.1371/journal.pone.0334588)
Supplement: S2 Data — (ZIP) [file pone.0334588.s002.zip › D3_020.csv]

Ball_X	Ball_Y	Ball_Z	BoardCentre_X	BoardCentre_Y	BoardCentre_Z	P1LeftHand_X	P1LeftHand_Y	P1LeftHand_Z	P1RightHand_X	P1RightHand_Y	P1RightHand_Z	P1MidHands_X	P1MidHands_Y	P1MidHands_Z	P2MidHands_X	P2MidHands_Y	P2MidHands_Z
16.553759	18.86521	120.612679	-10.139598	22.145168	118.802238	39.292278	-9.907939	119.631073	45.326962	41.395405	123.578735	42.30962	15.743733	121.604904	-62.588816	28.546603	115.999572
16.557789	17.308014	120.288002	-10.129449	22.288055	118.349541	39.291027	-9.762259	119.762947	45.271862	41.521091	122.947456	42.2814445	15.879416	121.3552015	-62.5403425	28.696694	115.3438805
16.532583	15.782545	119.930634	-10.081991	22.383879	117.940605	39.303696	-9.656617	119.836472	45.267185	41.621506	122.26696	42.2854405	15.9824445	121.051716	-62.4494225	28.7853135	114.829494
16.469206	14.28719	119.658897	-9.955401	22.414692	117.567406	39.363171	-9.562351	119.713524	45.293419	41.671299	121.597969	42.328295	16.054474	120.6557465	-62.239097	28.77491	114.4790655
16.419022	12.786359	119.288078	-9.803392	22.373234	117.177597	39.462326	-9.520364	119.448326	45.354225	41.699787	121.061409	42.4082755	16.0897115	120.2548675	-62.0150595	28.6567565	114.1003265
16.332167	11.368477	118.859566	-9.628191	22.293232	116.771317	39.614956	-9.493518	119.077507	45.423061	41.712601	120.644012	42.5190085	16.1095415	119.8607595	-61.7753905	28.4769225	113.6818745
16.118805	9.217167	118.253159	-9.387776	22.254349	116.055443	39.791576	-9.421494	118.528618	45.512234	41.747593	119.966034	42.651905	16.1630495	119.247326	-61.427457	28.3456485	112.86356
15.917109	7.88321	117.854416	-9.243816	22.281181	115.512955	39.906937	-9.365109	118.311569	45.518105	41.78928	119.494781	42.712521	16.2120855	118.903175	-61.200153	28.3502765	112.122735
15.674827	6.642941	117.54348	-9.100793	22.362318	114.93454	40.045101	-9.299369	118.240906	45.543056	41.849117	118.886932	42.7940785	16.274874	118.563919	-60.9956645	28.449762	111.305161
15.358962	5.414085	117.260185	-8.939758	22.406904	114.285423	40.227989	-9.264614	118.184891	45.577827	41.910027	118.20356	42.902908	16.3227065	118.1942255	-60.782424	28.4911015	110.3766205
15.04883	4.215362	116.917572	-8.754786	22.343939	113.577904	40.438519	-9.303674	118.023109	45.578663	41.932278	117.49247	43.008591	16.314302	117.7577895	-60.518163	28.373576	109.3980185
14.698587	3.125141	116.39563	-8.55745	22.21191	112.84478	40.629665	-9.408321	117.704834	45.623325	41.867432	116.600708	43.126495	16.2295555	117.152771	-60.241395	28.1942645	108.536789
14.343454	1.941196	115.794922	-8.320064	21.990656	112.094025	40.809319	-9.583643	117.130615	45.646233	41.741245	115.695236	43.227776	16.078801	116.4129255	-59.867904	27.902511	107.7751245
13.723948	0.383807	114.526352	-7.959207	21.535872	111.015617	40.960613	-9.875436	115.853371	45.765408	41.506401	114.380905	43.3630105	15.8154825	115.117138	-59.2814245	27.2562615	106.914096
13.240152	-0.623379	113.571785	-7.767228	21.249624	110.341049	41.104382	-10.098984	114.864861	45.809864	41.344746	113.643181	43.457123	15.622881	114.254021	-58.991579	26.876367	106.428077
12.734797	-1.449255	112.678017	-7.614249	21.053617	109.769836	41.232948	-10.236513	113.888229	45.819996	41.278076	112.984825	43.526472	15.5207815	113.436527	-58.75497	26.5864525	106.103145
12.100708	-2.211684	111.984993	-7.483638	21.027514	109.226715	41.330833	-10.259776	113.131668	45.80368	41.284313	112.22744	43.5672565	15.5122685	112.679554	-58.5345325	26.5427595	105.773876
11.480631	-2.809975	111.436035	-7.365553	21.103725	108.700371	41.444386	-10.258587	112.663315	45.771152	41.364017	111.446465	43.607769	15.552715	112.05489	-58.338875	26.654735	105.345852
10.764894	-3.379084	111.087708	-7.258637	21.229235	108.20137	41.53347	-10.26731	112.451874	45.76355	41.497715	110.67115	43.64851	15.6152025	111.561512	-58.165784	26.8432675	104.841228
10.017068	-3.785478	110.775711	-7.134738	21.333065	107.697975	41.592796	-10.323356	112.307648	45.766277	41.614655	109.928848	43.6795365	15.6456495	111.118248	-57.9490125	27.0204805	104.277702
8.861712	-4.424152	110.13105	-6.961931	21.368143	107.013702	41.681446	-10.535886	112.112556	45.788044	41.67926	109.074905	43.734745	15.571687	110.5937305	-57.658607	27.164599	103.4336735
8.087805	-4.792264	109.570168	-6.880945	21.3496	106.627823	41.656502	-10.58626	111.780609	45.740124	41.749443	108.724106	43.698313	15.5815915	110.2523575	-57.460203	27.1176085	103.0032885
7.272774	-5.077549	108.878304	-6.79215	21.407566	106.269386	41.531345	-10.522503	111.307251	45.757153	41.865746	108.439301	43.644249	15.6716215	109.873276	-57.228549	27.1435105	102.665496
6.395322	-5.240825	108.21209	-6.761291	21.538143	105.890671	41.435394	-10.394644	110.8302	45.788445	42.113056	108.228745	43.6119195	15.859206	109.5294725	-57.1345015	27.21708	102.2518695
5.511932	-5.3615	107.439018	-6.714401	21.773256	105.483078	41.310371	-10.122628	110.228607	45.796555	42.393456	107.912529	43.553463	16.135414	109.070568	-56.982265	27.411098	101.895588
4.623814	-5.435672	106.735519	-6.627896	22.060005	105.07412	41.12072	-9.693272	109.434059	45.779526	42.679596	107.431236	43.450123	16.493162	108.4326475	-56.705915	27.626848	101.7155925
3.660249	-5.470926	106.149544	-6.492512	22.324049	104.674675	40.964539	-9.346565	108.740044	45.816151	42.890259	106.866966	43.390345	16.771847	107.803505	-56.375369	27.876251	101.545845
2.149471	-5.485644	105.662964	-6.314217	22.640154	104.212318	40.739769	-9.014854	108.181679	45.936493	43.01527	106.223	43.338131	17.000208	107.2023395	-55.966565	28.2801	101.2222965
1.085908	-5.490355	105.52034	-6.282354	22.755793	104.034683	40.637897	-8.940416	108.044113	46.017494	42.985275	105.890358	43.3276955	17.0224295	106.9672355	-55.8924035	28.4891565	101.1021305
0.008083	-5.488195	105.492317	-6.273281	22.790653	103.910126	40.542831	-8.931317	108.005569	46.074711	42.911167	105.524567	43.308771	16.989925	106.765068	-55.855333	28.591381	101.055184
-1.164368	-5.463634	105.491127	-6.334955	22.782925	103.81633	40.430218	-8.915537	107.984749	46.0103	42.831306	105.161415	43.220259	16.9578845	106.573082	-55.890169	28.6079655	101.059578
-2.324104	-5.401966	105.50808	-6.411928	22.745327	103.724335	40.327652	-8.894805	107.907341	45.939739	42.792831	104.74044	43.1336955	16.949013	106.3238905	-55.9575515	28.541641	101.1247795
-3.517919	-5.262003	105.466995	-6.512815	22.740135	103.619469	40.242489	-8.850079	107.769028	45.785652	42.748512	104.226364	43.0140705	16.9492165	105.997696	-56.0397005	28.5310535	101.241242
-4.719627	-5.110356	105.447113	-6.627888	22.732935	103.529427	40.186131	-8.783549	107.536934	45.639183	42.732082	103.659126	42.912657	16.9742665	105.59803	-56.168433	28.4916035	101.460824
-6.55808	-4.745341	105.425392	-6.765379	22.761011	103.464088	39.9342	-8.53706	106.940147	45.401459	42.678417	102.712418	42.6678295	17.0706785	104.8262825	-56.1985875	28.4513435	102.1018935
-7.792731	-4.371091	105.388351	-6.858495	22.766634	103.510201	39.729778	-8.392676	106.502853	45.227894	42.662361	102.239502	42.478836	17.1348425	104.3711775	-56.195826	28.3984255	102.6492245
-9.062766	-4.013106	105.38385	-7.004069	22.741449	103.629684	39.55497	-8.252333	106.116776	45.06572	42.715683	101.967224	42.310345	17.231675	104.042	-56.318483	28.251223	103.217368
-10.284484	-3.578598	105.336693	-7.168933	22.768351	103.818848	39.380489	-8.073515	105.743202	44.857502	42.828671	101.878502	42.1189955	17.377578	103.810852	-56.4568615	28.159124	103.826844
-11.503937	-3.075022	105.327843	-7.341243	22.794037	104.024063	39.219402	-7.880154	105.380424	44.638069	43.004051	101.921616	41.9287355	17.5619485	103.65102	-56.6112215	28.0261255	104.397106
-12.708346	-2.502885	105.217339	-7.46416	22.881681	104.194191	39.103645	-7.625865	105.022285	44.470547	43.235104	101.962425	41.787096	17.8046195	103.492355	-56.715416	27.9587425	104.896027
-13.851391	-1.906668	104.978386	-7.550562	22.964031	104.25042	39.04105	-7.364803	104.620956	44.301083	43.487415	102.10421	41.6710665	18.061306	103.362583	-56.7721905	27.866756	105.138257
-15.44974	-0.951186	104.761055	-7.5206	23.194208	104.289581	39.063492	-7.01201	104.130005	44.242622	43.893078	102.158508	41.653057	18.440534	103.1442565	-56.694257	27.947882	105.4349055
-16.498272	-0.228794	104.765358	-7.400759	23.344603	104.29026	39.095276	-6.86098	104.005989	44.274979	44.096962	101.999809	41.6851275	18.617991	103.002899	-56.4866455	28.071215	105.577621
-17.482073	0.489495	104.783646	-7.238849	23.409554	104.270721	39.186577	-6.77949	103.933907	44.321205	44.225677	101.806793	41.753891	18.7230935	102.87035	-56.231589	28.0960145	105.671092
-18.479004	1.106486	104.799904	-7.104583	23.375086	104.261314	39.346333	-6.773447	103.907394	44.41312	44.264965	101.664986	41.8797265	18.745759	102.78619	-56.0888925	28.004413	105.736438
-19.442978	1.796761	104.764351	-6.981886	23.269665	104.208076	39.484123	-6.83018	103.93882	44.51849	44.258228	101.629814	42.0013065	18.714024	102.784317	-55.9650785	27.825306	105.631835
-20.181803	2.243789	104.482269	-6.907342	23.143074	104.107346	39.560654	-6.88316	103.911888	44.573902	44.245686	101.596626	42.067278	18.681263	102.754257	-55.881962	27.604885	105.460435
-21.346735	3.137822	104.309883	-6.863767	23.025734	103.896713	39.588062	-6.918099	103.739059	44.586506	44.246681	101.482857	42.087284	18.664291	102.610958	-55.814818	27.387177	105.182468
-22.737083	4.279839	103.970207	-6.849412	22.957544	103.549286	39.571552	-6.883724	103.265121	44.464508	44.287598	101.027679	42.01803	18.701937	102.1464	-55.716854	27.213151	104.952172
-23.628387	5.128407	103.88887	-6.890254	22.966381	103.416252	39.497231	-6.842514	102.944504	44.324852	44.335258	100.604591	41.9110415	18.746372	101.7745475	-55.6915495	27.18639	105.0579565
-24.542246	5.983144	104.091606	-7.001472	22.987679	103.433929	39.358177	-6.84283	102.696373	44.156933	44.320576	100.101639	41.757555	18.738873	101.399006	-55.760499	27.236485	105.468852
-25.434729	6.899363	104.471733	-7.159247	22.99329	103.550102	39.1241	-6.878066	102.537941	43.898033	44.246502	99.647064	41.5110665	18.684218	101.0925025	-55.8295605	27.302362	106.0077015
-26.407818	7.834493	104.795967	-7.387933	22.962519	103.717789	38.820057	-7.005302	102.489113	43.663685	44.088764	99.323448	41.241871	18.541731	100.9062805	-56.017737	27.383307	106.5292975
-27.231535	8.787487	105.044472	-7.645078	22.88973	103.894066	38.45541	-7.164945	102.579269	43.467361	43.909134	99.165283	40.9613855	18.3720945	100.872276	-56.2515415	27.4073655	106.915856
-28.01655	9.766733	105.220734	-7.872814	22.750435	104.052139	38.136631	-7.361614	102.639175	43.311115	43.710361	99.164017	40.723873	18.1743735	100.901596	-56.469501	27.3264965	107.202682
-29.207697	11.259006	105.135117	-8.09124	22.543242	104.108856	37.827984	-7.603226	102.579559	43.200169	43.479572	99.391197	40.5140765	17.938173	100.985378	-56.6965565	27.148311	107.232334
-29.815945	12.305925	104.788498	-8.13468	22.387268	103.993347	37.784843	-7.705508	102.397835	43.217762	43.425831	99.608002	40.5013025	17.8601615	101.0029185	-56.7706625	26.9143745	106.9837755
-30.449734	13.358049	104.377197	-8.085782	22.290266	103.773727	37.858337	-7.719011	102.044037	43.255348	43.473274	99.853935	40.5568425	17.8771315	100.948986	-56.7284065	26.7034005	106.598468
-31.021721	14.458831	103.967583	-8.011325	22.278692	103.527763	37.946281	-7.605996	101.562073	43.305176	43.57584	99.981369	40.6257285	17.984922	100.771721	-56.6483785	26.572462	106.283805
-31.548388	15.591772	103.694847	-7.954461	22.337955	103.33506	38.006348	-7.441976	101.103722	43.288277	43.765488	99.942764	40.6473125	18.161756	100.523243	-56.5562345	26.514154	106.146877
-32.052719	16.78915	103.614212	-7.952236	22.465721	103.21257	38.028927	-7.283094	100.703392	43.219063	43.94455	99.861778	40.623995	18.330728	100.282585	-56.528467	26.600714	106.142555
-32.565632	17.927265	103.5905	-8.014466	22.595776	103.135918	37.987591	-7.147162	100.503876	43.143597	44.094231	99.802208	40.565594	18.4735345	100.153042	-56.594526	26.7180175	106.118794
-33.383923	19.590212	103.386879	-8.234255	22.558531	103.05027	37.843369	-7.149995	100.330963	43.022606	44.167068	99.976921	40.4329875	18.5085365	100.153942	-56.9014975	26.6085255	105.946598
-33.815929	20.696436	103.259262	-8.410081	22.435799	102.99102	37.699947	-7.205301	100.205658	42.895691	44.139378	100.221252	40.297819	18.4670385	100.213455	-57.117981	26.4045595	105.768585
-34.311073	21.702429	103.241409	-8.654756	22.253084	102.940109	37.515301	-7.265865	100.028595	42.709579	44.035553	100.411163	40.11244	18.384844	100.219879	-57.421952	26.121324	105.660339
-34.802322	22.708473	103.352379	-8.872502	22.06053	102.995049	37.288059	-7.352965	99.826698	42.476143	43.949547	100.527237	39.882101	18.298291	100.1769675	-57.627105	25.822769	105.8131305
-35.164448	23.703627	103.768135	-9.107039	21.89208	103.244576	37.025978	-7.444455	99.69371	42.190533	43.846443	100.588608	39.6082555	18.200994	100.141159	-57.8223335	25.583166	106.347993
-35.604122	24.669161	104.49501	-9.367725	21.768938	103.701637	36.75185	-7.557107	99.719841	41.883694	43.737896	100.651482	39.317772	18.0903945	100.1856615	-58.053222	25.4474815	107.2176125
-35.948441	25.622868	105.320061	-9.654822	21.662243	104.250626	36.430153	-7.675269	99.87632	41.565308	43.625134	100.760033	38.9977305	17.9749325	100.3181765	-58.3073745	25.3495535	108.1830755
-36.40736	27.051044	106.509087	-10.086031	21.479794	105.11969	35.955513	-7.930763	100.199532	41.097519	43.403957	100.9981	38.526516	17.736597	100.598816	-58.698578	25.222991	109.640564
-36.663963	27.971333	107.180962	-10.330878	21.325766	105.614853	35.666752	-8.103024	100.43042	40.855373	43.221901	101.255653	38.2610625	17.5594385	100.8430365	-58.9228185	25.0920935	110.3866695
-36.881439	28.802044	107.612625	-10.503043	21.111015	105.938377	35.46888	-8.282215	100.551033	40.656803	43.075233	101.582184	38.0628415	17.396509	101.0666085	-59.0689275	24.825521	110.8101455
-37.000881	29.658751	107.821526	-10.657735	20.909409	106.106636	35.333664	-8.409223	100.599754	40.520813	42.934902	102.017807	37.9272385	17.2628395	101.3087805	-59.2427085	24.5559785	110.9044915
-37.075634	30.499592	107.85154	-10.80906	20.718925	106.139824	35.287266	-8.500996	100.555733	40.421741	42.850914	102.441559	37.8545035	17.174959	101.498646	-59.4726235	24.262891	110.781002
-37.10442	31.311083	107.827713	-10.917452	20.560759	106.083771	35.257462	-8.503887	100.398849	40.295773	42.837997	102.815796	37.7766175	17.167055	101.6073225	-59.6115215	23.954463	110.5602195
-37.119125	32.091606	107.825386	-11.023703	20.505116	105.99939	35.202255	-8.446757	100.185204	40.145126	42.845402	103.076424	37.6736905	17.1993225	101.630814	-59.7210965	23.8109095	110.367966
-36.941685	33.210125	107.994499	-11.230313	20.515984	106.003098	35.028709	-8.3219	99.904922	39.879631	42.917339	103.256676	37.45417	17.2977195	101.580799	-59.914796	23.7342485	110.425397
-36.804367	33.956345	108.261215	-11.403021	20.550953	106.15181	34.826069	-8.288212	99.884087	39.675816	42.934921	103.346695	37.2509425	17.3233545	101.615391	-60.0569845	23.7785515	110.688229
-36.642418	34.625481	108.659065	-11.599931	20.553047	106.426033	34.599373	-8.329225	99.939659	39.464046	42.851601	103.471336	37.0317095	17.261188	101.7054975	-60.2315715	23.844906	111.1465685
-36.467506	35.278114	109.160652	-11.824248	20.434593	106.804443	34.309822	-8.46681	100.075043	39.273991	42.690575	103.615616	36.7919065	17.1118825	101.8453295	-60.4404025	23.7573035	111.7635565
-36.195175	35.787369	109.741592	-12.006788	20.257885	107.219078	34.035599	-8.717242	100.259361	39.104107	42.444412	103.803322	36.569853	16.863585	102.0313415	-60.583429	23.652185	112.4068145
-35.805412	36.295708	110.175362	-12.195259	20.042713	107.622253	33.779438	-9.004608	100.548531	38.963585	42.13924	104.00956	36.3715115	16.567316	102.2790455	-60.7620295	23.51811	112.9654605
-35.376575	36.759151	110.457657	-12.348736	19.790224	107.934776	33.556671	-9.38447	100.899147	38.875122	41.778599	104.19854	36.2158965	16.1970645	102.5488435	-60.9133685	23.3833835	113.3207085
-34.636585	37.391579	110.623726	-12.514691	19.385393	108.269943	33.311138	-9.991489	101.436028	38.82341	41.141674	104.490791	36.067274	15.5750925	102.9634095	-61.096656	23.1956935	113.5764765
-34.125496	37.79435	110.622192	-12.609114	19.088573	108.436676	33.191479	-10.437414	101.843689	38.833054	40.71542	104.670372	36.0122665	15.139003	103.2570305	-61.2304945	23.038143	113.6163215
-33.506863	38.145508	110.59269	-12.709109	18.812782	108.57605	33.096447	-10.844793	102.270546	38.797726	40.336945	104.778519	35.9470865	14.746076	103.5245325	-61.3653045	22.879488	113.6275675
-32.806854	38.490864	110.500122	-12.798013	18.514648	108.692657	33.036964	-11.23575	102.650299	38.780968	39.962017	104.926598	35.908966	14.3631335	103.7884485	-61.504992	22.6661625	113.5968655
-32.047401	38.80788	110.397636	-12.880728	18.172451	108.765862	32.974846	-11.587782	102.968979	38.767166	39.634811	105.075752	35.871006	14.0235145	104.0223655	-61.632462	22.3213875	113.5093585
-31.263369	39.126869	110.300507	-12.98267	17.881615	108.801826	32.927929	-11.904055	103.151154	38.731445	39.345333	105.228172	35.829687	13.720639	104.189663	-61.795027	22.042591	113.413989
-30.483931	39.426083	110.297058	-13.073833	17.595428	108.809303	32.849632	-12.125545	103.221764	38.675144	39.125904	105.351807	35.762388	13.5001795	104.2867855	-61.910054	21.6906765	113.3318205
-29.107151	39.934921	110.287651	-13.219777	17.316013	108.83033	32.754353	-12.312537	103.129471	38.550545	38.938496	105.517899	35.652449	13.3129795	104.323685	-62.092003	21.3190465	113.336975
-28.117264	40.269672	110.39016	-13.302535	17.182142	108.876595	32.679497	-12.345953	102.990631	38.453274	38.910007	105.651054	35.5663855	13.282027	104.3208425	-62.1714555	21.082257	113.4323475
-27.09935	40.601002	110.523605	-13.355556	17.094652	108.934486	32.635189	-12.335023	102.859436	38.374802	38.915791	105.844902	35.5049955	13.290384	104.352169	-62.2161075	20.89892	113.516803
-26.045984	40.984402	110.638664	-13.442519	17.073278	108.970848	32.553284	-12.292523	102.750397	38.309494	38.95153	106.091324	35.431389	13.3295035	104.4208605	-62.316427	20.8170525	113.5208355
-24.863777	41.338272	110.730278	-13.560785	17.088226	108.999321	32.482094	-12.242658	102.676483	38.270161	38.982307	106.372894	35.3761275	13.3698245	104.5246885	-62.4976975	20.8066275	113.4739535
-23.825336	41.782959	110.904648	-13.660548	17.140194	109.044289	32.391037	-12.189263	102.631805	38.230804	39.00906	106.732651	35.3109205	13.4098985	104.682228	-62.6320165	20.8704895	113.40635
-22.407837	42.036324	110.947014	-13.760244	17.188976	109.12603	32.289566	-12.173368	102.685524	38.214184	39.009727	107.159828	35.251875	13.4181795	104.922676	-62.772363	20.9597725	113.329384
-20.454273	42.501011	111.206413	-13.899983	17.246006	109.349396	32.16428	-12.249463	102.970795	38.224632	38.959373	107.848549	35.194456	13.354955	105.409672	-62.994422	21.137057	113.28912
-19.116062	42.796764	111.423531	-14.031659	17.289761	109.550919	32.10923	-12.307306	103.300346	38.244663	38.893772	108.353439	35.1769465	13.293233	105.8268925	-63.2402645	21.286289	113.2749455
-17.604599	42.966667	111.569359	-14.158489	17.336138	109.813133	32.084553	-12.402544	103.786888	38.247128	38.822559	108.927681	35.1658405	13.2100075	106.3572845	-63.4828185	21.4622685	113.2689815
-16.109377	43.19276	111.791229	-14.325017	17.366415	110.156502	32.072079	-12.538108	104.396973	38.227882	38.778004	109.526512	35.1499805	13.119948	106.9617425	-63.8000145	21.612882	113.3512615
-14.558933	43.367813	112.03891	-14.511349	17.428909	110.58091	32.10498	-12.699941	105.149101	38.175167	38.760559	110.237076	35.1400735	13.030309	107.6930885	-64.1627715	21.827509	113.4687315
-13.040206	43.492004	112.403748	-14.739285	17.463047	111.027107	32.186863	-12.859684	106.04274	38.142109	38.742783	111.060394	35.164486	12.9415495	108.551567	-64.643056	21.9845445	113.502647
-11.500623	43.616768	112.842583	-14.974848	17.476698	111.520622	32.311359	-12.992127	106.961884	38.128986	38.777878	112.000778	35.2201725	12.8928755	109.481331	-65.1698685	22.0605205	113.559913
-9.124447	43.682747	113.707367	-15.269264	17.469591	112.245094	32.682869	-13.116379	108.263351	38.192089	38.873253	113.703644	35.437479	12.878437	110.9834975	-65.976007	22.060745	113.5066905
-7.535239	43.719902	114.460945	-15.440239	17.500313	112.684654	33.043152	-13.122843	109.078766	38.310543	38.977005	115.011742	35.6768475	12.927081	112.045254	-66.5573255	22.073545	113.324054
-5.946889	43.679199	115.391838	-15.513605	17.55924	113.169907	33.476547	-13.066504	109.827354	38.510181	39.098789	116.423729	35.993364	13.0161425	113.1255415	-67.020574	22.1023375	113.2142725
-4.383919	43.688469	116.371704	-15.551719	17.657183	113.707626	33.948658	-12.944263	110.525154	38.7383	39.21104	117.827774	36.343479	13.1333885	114.176464	-67.446917	22.1809775	113.238788
-2.785883	43.558865	117.487167	-15.561348	17.816982	114.297333	34.41135	-12.71687	111.175095	39.026878	39.340591	119.192352	36.719114	13.3118605	115.1837235	-67.84181	22.3221035	113.4109425
-1.204345	43.407578	118.646263	-15.569758	17.954807	114.984261	34.843452	-12.449158	111.809525	39.324215	39.458435	120.61895	37.0838335	13.5046385	116.2142375	-68.2233495	22.4049755	113.7542845
0.627497	43.078297	119.786751	-15.53535	18.048532	115.766823	35.236412	-12.157544	112.484589	39.576176	39.527515	122.074722	37.406294	13.6849855	117.2796555	-68.476994	22.4120785	114.2539905
2.740036	42.570862	121.852066	-15.491617	18.095961	116.90786	35.870152	-11.770845	113.585938	40.048454	39.511143	124.276566	37.959303	13.870149	118.931252	-68.942537	22.321773	114.884468
4.034543	42.132809	123.242737	-15.483729	18.067596	117.728081	36.184513	-11.584936	114.499725	40.743927	39.318512	125.546875	38.46422	13.866788	120.0233	-69.431678	22.268404	115.432862
5.094405	41.687115	124.621628	-15.414911	18.019876	118.54882	36.560688	-11.528207	115.29837	40.971909	39.246273	126.86869	38.7662985	13.859033	121.08353	-69.5961205	22.180719	116.01411
6.104202	41.154202	125.872246	-15.325748	17.944899	119.330322	36.87553	-11.460255	116.119812	41.164539	39.138214	128.021118	39.0200345	13.8389795	122.070465	-69.6715305	22.0508185	116.590179
7.690656	40.252449	126.714584	-15.233895	17.865585	120.054863	37.134624	-11.484805	116.96917	41.386658	39.047333	129.000946	39.260641	13.781264	122.985058	-69.728431	21.949906	117.124668
8.839779	39.5173	127.508484	-15.115113	17.81744	120.753983	37.355644	-11.530354	117.778572	41.604084	38.993965	129.784332	39.479864	13.7318055	123.781452	-69.71009	21.9030745	117.726514
9.954563	38.727497	128.044815	-14.977017	17.783243	121.377419	37.545586	-11.626286	118.586288	41.801411	38.930748	130.360901	39.6734985	13.652231	124.4735945	-69.6275325	21.914255	118.2812435
11.314302	37.329849	128.588654	-14.75459	17.786118	122.21582	37.828873	-11.823929	119.74424	42.10474	38.861458	130.86145	39.9668065	13.5187645	125.302845	-69.4759865	22.0534715	119.128795
12.206131	36.337074	128.773911	-14.229144	17.547373	122.527763	38.012505	-11.957941	120.502457	42.310394	38.896145	131.010849	40.1614495	13.469102	125.756653	-68.6197375	21.625644	119.298873
13.103789	35.338902	128.818588	-14.05046	17.53714	122.912613	38.190933	-12.068544	121.209732	42.490437	38.873272	131.069977	40.340685	13.402364	126.1398545	-68.441605	21.671916	119.6853715
13.765125	34.156116	128.826111	-13.924662	17.50816	123.263809	38.358746	-12.224539	121.841835	42.687523	38.84848	131.029648	40.5231345	13.3119705	126.4357415	-68.3724585	21.7043495	120.0918765
14.458005	32.98951	128.773682	-13.751872	17.50318	123.571037	38.49593	-12.318226	122.382477	42.851662	38.819061	130.891373	40.673796	13.2504175	126.636925	-68.17754	21.7559425	120.505149
14.938444	31.706142	128.634125	-13.622152	17.534367	123.83506	38.577797	-12.370257	122.853638	43.048725	38.779041	130.700195	40.813261	13.204392	126.7769165	-68.057565	21.864342	120.8932035
15.493104	30.451384	128.446152	-13.808103	17.845852	124.265762	38.65974	-12.423428	123.273941	43.289825	38.746407	130.477646	40.9747825	13.1614895	126.8757935	-68.5909885	22.5302145	121.6557305
16.122972	28.436041	128.263519	-13.677605	18.132685	124.683105	38.768242	-12.455459	123.821724	43.686329	38.7113	130.141296	41.2272855	13.1279205	126.98151	-68.5824955	23.1374495	122.3847
16.459671	27.08853	128.210526	-12.864807	17.959467	124.595573	38.918758	-12.486822	124.168144	43.951477	38.676807	130.023117	41.4351175	13.0949925	127.0956305	-67.1647315	22.8239415	122.0955155
16.79237	25.709141	128.197495	-12.648175	18.082729	124.771858	39.084858	-12.508686	124.571487	44.233646	38.647556	130.020767	41.659252	13.069435	127.296127	-66.955602	23.096023	122.247589
16.946749	24.2822	128.345505	-12.385369	18.181055	124.904373	39.315041	-12.577402	125.034653	44.526985	38.658558	130.128448	41.921013	13.040578	127.5815505	-66.691751	23.321532	122.2271955
17.089518	22.864584	128.536133	-12.182631	18.26071	125.017372	39.557476	-12.670197	125.521408	44.789715	38.647633	130.310654	42.1735955	12.988718	127.916031	-66.5388575	23.532702	122.118713
17.193848	21.445509	128.67572	-11.958499	18.307451	125.096405	39.585598	-12.709135	126.125275	45.05114	38.66489	130.46701	42.318369	12.9778775	128.2961425	-66.235367	23.6370245	121.8966675
17.14044	19.939323	128.782349	-11.754449	18.348	125.14595	40.068329	-12.924854	126.376846	45.295021	38.683739	130.54184	42.681675	12.8794425	128.459343	-66.190573	23.8165575	121.832557
17.069712	17.922514	128.801376	-11.52178	18.401148	125.150856	39.963966	-12.895894	126.893326	45.623676	38.721581	130.441086	42.793821	12.9128435	128.667206	-65.837381	23.8894525	121.634506
17.093088	16.583391	128.637955	-11.666194	18.632099	125.288521	40.03772	-12.943254	126.955582	45.816692	38.780678	130.160004	42.927206	12.918712	128.557793	-66.259594	24.345486	122.019249
16.703922	15.156862	128.421387	-11.171869	18.53137	125.007614	40.122051	-12.933938	126.865234	45.985882	38.851505	129.758286	43.0539665	12.9587835	128.31176	-65.3977045	24.1039565	121.703468
16.493038	13.81605	128.064224	-10.913408	18.636339	124.912811	40.191643	-12.874065	126.639877	46.136658	38.887997	129.242645	43.1641505	13.006966	127.941261	-64.9909665	24.265712	121.884361
16.195074	12.522082	127.698425	-10.828513	18.733595	124.743721	40.266399	-12.824446	126.304161	45.840038	39.091091	128.891724	43.0532185	13.1333225	127.5979425	-64.7102445	24.3338675	121.8894995
15.786503	11.227148	127.289474	-10.905243	19.007427	124.690125	40.399158	-12.767068	125.81282	45.97464	39.124481	128.367691	43.186899	13.1787065	127.0902555	-64.997385	24.8361475	122.2899945
15.419373	9.975684	126.822403	-10.725613	19.205908	124.520241	40.413288	-12.674657	125.323311	46.120419	39.178558	127.892067	43.2668535	13.2519505	126.607689	-64.7180795	25.1598655	122.432793
14.42012	8.311661	126.257149	-10.458428	19.557831	124.214958	40.424656	-12.588601	124.501228	46.252502	39.342369	127.149948	43.338579	13.376884	125.825588	-64.255435	25.738778	122.604328
13.886823	7.169391	125.689087	-10.343277	19.823603	123.980019	40.478889	-12.514862	123.933533	46.312351	39.445175	126.58284	43.39562	13.4651565	125.2581865	-64.082174	26.1820495	122.7018515
13.366166	6.088846	125.160889	-10.134548	20.102041	123.644173	40.53043	-12.440404	123.425766	46.365433	39.568699	125.929024	43.4479315	13.5641475	124.677395	-63.7170275	26.6399345	122.610951
12.848539	4.925961	124.647797	-9.924049	20.369928	123.280418	40.624203	-12.355952	122.994545	46.433155	39.804466	125.204803	43.528679	13.724257	124.099674	-63.376777	27.015599	122.461162
12.301086	3.853218	124.126556	-9.685373	20.62752	122.81337	40.771439	-12.265501	122.594055	46.451111	39.939957	124.455704	43.611275	13.837228	123.5248795	-62.982021	27.417812	122.1018605
11.757308	2.860221	123.688995	-9.445892	20.788729	122.316315	40.979706	-12.145236	122.265915	46.485188	40.098961	123.634628	43.732447	13.9768625	122.9502715	-62.624231	27.6005955	121.6823585
11.242751	1.760625	123.17115	-9.192531	20.911758	121.707581	41.08897	-12.001699	121.877541	46.513947	40.292656	122.755142	43.8014585	14.1454785	122.3163415	-62.1865205	27.6780375	121.0988205
10.446419	0.288325	122.311256	-8.901637	21.003782	120.723747	41.205425	-11.738471	121.239937	46.482258	40.395119	121.402206	43.8438415	14.328324	121.3210715	-61.6471155	27.67924	120.1264225
9.921083	-0.677977	121.619629	-8.747177	21.010641	119.965454	41.1474	-11.490917	120.670677	46.42593	40.535583	120.407486	43.786665	14.522333	120.5390815	-61.281019	27.498949	119.3918265
9.379249	-1.654652	120.799873	-8.624327	21.027023	119.150162	41.091682	-11.268731	119.866737	46.259315	40.57523	119.432922	43.6754985	14.6532495	119.6498295	-60.9241525	27.4007965	118.6504945
8.84369	-2.546629	119.91024	-8.564461	21.030365	118.286919	40.966148	-11.15285	119.135544	46.129944	40.644028	118.456306	43.548046	14.745589	118.795925	-60.676968	27.315141	117.777913
8.347056	-3.315405	118.996811	-8.513919	21.038242	117.337402	40.803032	-11.065884	118.349075	45.967358	40.780064	117.452934	43.385195	14.85709	117.9010045	-60.413033	27.219394	116.7737995
7.849502	-4.125058	118.125893	-8.466488	21.092381	116.32724	40.719177	-10.907421	117.552254	45.737896	40.868614	116.502556	43.2285365	14.9805965	117.027405	-60.1615125	27.2041655	115.627075
7.381397	-4.853404	117.275688	-8.423215	21.131741	115.295433	40.648956	-10.745493	116.898262	45.592094	40.967541	115.435158	43.120525	15.111024	116.16671	-59.966955	27.152458	114.424156
6.717841	-5.785838	116.179527	-8.334566	21.17219	113.757561	40.578876	-10.499046	115.893341	45.32436	41.010361	113.650154	42.951618	15.2556575	114.7717475	-59.62075	27.0887225	112.7433745
6.318578	-6.354498	115.527634	-8.239721	21.135452	112.873688	40.550636	-10.432528	115.305923	45.182426	40.943363	112.515549	42.866531	15.2554175	113.910736	-59.345973	27.0154865	111.83664
5.954491	-6.904658	114.939583	-8.15093	21.057325	112.103912	40.519909	-10.406452	114.700272	45.088463	40.877342	111.412323	42.804186	15.235445	113.0562975	-59.106046	26.879205	111.1515265
5.572579	-7.361148	114.353058	-8.067049	20.980761	111.398712	40.510128	-10.368288	114.043343	44.983749	40.810246	110.463394	42.7469385	15.220979	112.2533685	-58.8810365	26.740543	110.5440555
5.237157	-7.736522	113.653481	-8.001108	20.903755	110.6716	40.526516	-10.303554	113.482056	44.896038	40.840469	109.709991	42.711277	15.2684575	111.5960235	-58.713493	26.5390525	109.7471765
4.919625	-8.041395	112.819481	-8.004112	20.86097	109.861908	40.533604	-10.193319	112.821022	44.818741	40.943161	109.119156	42.6761725	15.374921	110.970089	-58.6843965	26.347019	108.753727
4.605298	-8.254535	111.817719	-8.038712	20.877037	108.917274	40.497921	-10.070819	112.044525	44.682346	41.112198	108.618294	42.5901335	15.5206895	110.3314095	-58.6675575	26.2333845	107.5031385
4.143416	-8.475527	110.073235	-8.103379	20.972921	107.270096	40.393673	-9.849131	110.826622	44.541241	41.421108	107.951355	42.467457	15.7859885	109.3889885	-58.674215	26.1598535	105.1512035
3.832702	-8.544942	108.78022	-8.132787	21.08761	106.12571	40.325867	-9.72278	109.906708	44.451817	41.621323	107.438698	42.388842	15.9492715	108.672703	-58.654416	26.2259485	103.578717
3.551658	-8.634235	107.532547	-8.111732	21.205748	105.016769	40.280933	-9.571486	109.05603	44.367115	41.79163	106.862663	42.324024	16.110072	107.9593465	-58.547488	26.301424	102.0741915
3.237973	-8.640693	106.41935	-8.042521	21.347397	104.017151	40.313297	-9.472684	108.183838	44.370777	41.98595	106.277229	42.342037	16.256633	107.2305335	-58.427079	26.438161	100.8037685
2.945899	-8.574897	105.450081	-7.924556	21.493322	103.097115	40.393993	-9.39322	107.370888	44.436108	42.159801	105.601898	42.4150505	16.3832905	106.486393	-58.2641625	26.6033535	99.707837
2.632922	-8.501094	104.456245	-7.75511	21.628172	102.180458	40.432476	-9.304811	106.621742	44.477055	42.344078	104.893898	42.4547655	16.5196335	105.75782	-57.9649855	26.7367105	98.603096
2.290975	-8.368388	103.542755	-7.555332	21.748365	101.327385	40.52887	-9.21237	105.963089	44.528191	42.541191	104.237679	42.5285305	16.6644105	105.100384	-57.6391945	26.8323195	97.554386
1.71993	-8.179389	102.342834	-7.25236	21.853239	100.219238	40.674355	-9.140764	105.117508	44.693901	42.741375	103.295937	42.684128	16.8003055	104.2067225	-57.188848	26.9061725	96.2317535
1.264471	-7.960166	101.720787	-7.015103	21.886345	99.650604	40.657524	-9.055617	104.771744	44.782276	42.858757	102.745583	42.7199	16.90157	103.7586635	-56.750106	26.87112	95.5425445
0.755121	-7.767074	101.207443	-6.830174	21.8755	99.21505	40.622524	-8.917845	104.401627	44.907879	42.978905	102.330139	42.7652015	17.03053	103.365883	-56.4255495	26.72047	95.064217
0.164689	-7.554372	100.713478	-6.672299	21.860882	98.795822	40.593063	-8.789281	104.034721	45.00705	43.044575	101.960457	42.8000565	17.127647	102.997589	-56.1446545	26.594117	94.594055
-0.485112	-7.245501	100.147736	-6.561544	21.84033	98.336067	40.546669	-8.676671	103.622749	45.057663	43.118382	101.580116	42.802166	17.2208555	102.6014325	-55.925254	26.4598045	94.0707015
-1.183508	-6.961455	99.575378	-6.416236	21.831261	97.910477	40.537529	-8.505667	103.057419	45.086227	43.211536	101.180885	42.811878	17.3529345	102.119152	-55.64435	26.3095875	93.701802
-1.91751	-6.636864	99.012665	-6.29164	21.834269	97.571251	40.531277	-8.32732	102.462723	45.141994	43.256493	100.752403	42.8366355	17.4645865	101.607563	-55.4199155	26.2039515	93.534939
-3.169432	-6.101301	98.632233	-6.038197	21.922434	97.39753	40.592785	-8.148696	101.622726	45.242889	43.282612	99.998573	42.917837	17.566958	100.8106495	-54.994231	26.27791	93.9844105
-4.085746	-5.646773	98.711319	-5.882533	21.99366	97.596611	40.637619	-8.048069	101.171242	45.313919	43.290134	99.492821	42.975769	17.6210325	100.3320315	-54.740835	26.3662875	94.8611905
-5.078252	-5.206356	99.051201	-5.770445	22.060747	97.971527	40.624168	-8.018022	100.946068	45.359127	43.274426	99.039444	42.9916475	17.628202	99.992756	-54.5325375	26.493292	95.950298
-6.040012	-4.73687	99.364265	-5.67658	22.14394	98.379051	40.507809	-8.069594	100.925087	45.357365	43.28949	98.783043	42.932587	17.609948	99.854065	-54.285747	26.677932	96.904037
-7.066087	-4.274449	99.59491	-5.645536	22.180313	98.712334	40.332851	-8.286638	101.113716	45.360092	43.394997	98.692078	42.8464715	17.5541795	99.902897	-54.1375435	26.8064465	97.521771
-8.105515	-3.750776	99.594269	-5.629106	22.202597	98.885796	40.141476	-8.618394	101.398239	45.331196	43.558701	98.702805	42.736336	17.4701535	100.050522	-53.994548	26.9350405	97.72107
-9.169855	-3.270603	99.452744	-5.645106	22.214354	98.951134	40.121414	-8.936541	101.347054	45.255287	43.665649	98.743179	42.6883505	17.364554	100.0451165	-53.9785625	27.064154	97.8571515
-10.744331	-2.470867	99.503326	-5.691854	22.250622	99.131927	40.16346	-9.055726	100.850655	45.154293	43.701321	98.575043	42.6588765	17.3227975	99.712849	-54.0425845	27.1784465	98.551005
-11.820264	-1.907063	99.703392	-5.764181	22.218807	99.37674	40.225063	-8.997681	100.616051	45.072895	43.566128	98.514435	42.648979	17.2842235	99.565243	-54.177341	27.1533905	99.188237
-12.90097	-1.388918	100.032059	-5.840011	22.146877	99.705132	40.238087	-8.968827	100.547371	45.01786	43.441471	98.619652	42.6279735	17.236322	99.5835115	-54.3079955	27.057432	99.8267525
-13.944594	-0.829621	100.332626	-5.900578	22.09647	100.050522	40.176643	-9.142841	100.74205	45.005486	43.366127	98.863708	42.5910645	17.111643	99.802879	-54.3922205	27.081297	100.298165
-14.984889	-0.295732	100.564812	-5.960837	21.987055	100.305748	40.126698	-9.359585	101.020752	44.972469	43.317741	99.194115	42.5495835	16.979078	100.1074335	-54.4712575	26.995032	100.5040625
-16.001797	0.311771	100.575981	-6.035937	21.850454	100.412857	40.102821	-9.424904	101.223625	44.978367	43.211208	99.53495	42.540594	16.893152	100.3792875	-54.612468	26.807756	100.4464265
-16.968521	0.847101	100.330101	-6.072734	21.675024	100.336075	40.073669	-9.443762	101.348618	45.02187	43.058475	99.773422	42.5477695	16.8073565	100.56102	-54.6932375	26.5426915	100.11113
-18.395782	1.733444	99.735046	-6.075025	21.445951	99.986679	39.991676	-9.663828	101.330963	45.082916	42.830067	99.950371	42.537296	16.5831195	100.640667	-54.687346	26.3087825	99.332691
-19.379614	2.381061	99.205322	-6.051092	21.272369	99.645447	39.922352	-9.745488	101.08889	45.122356	42.711926	100.00528	42.522354	16.483219	100.547085	-54.624538	26.061519	98.743809
-20.159559	2.803564	98.616829	-6.01246	21.121607	99.324554	39.86552	-9.790286	100.80265	45.197147	42.587898	99.9786	42.5313335	16.398806	100.390625	-54.5562535	25.844408	98.258483
-21.382313	3.626365	98.407707	-5.979575	21.039925	99.131752	39.853691	-9.873951	100.579056	45.236206	42.464588	99.915634	42.5449485	16.2953185	100.247345	-54.5040985	25.7845315	98.016159
-22.43215	4.298853	98.436951	-5.946114	20.954674	99.133148	39.847717	-9.970057	100.430092	45.273525	42.353367	99.822815	42.560621	16.191655	100.1264535	-54.452849	25.717693	98.1398425
-23.53554	4.958083	98.860153	-5.950009	20.905613	99.420494	39.767925	-10.040306	100.390831	45.349888	42.238045	99.645325	42.5589065	16.0988695	100.018078	-54.4589245	25.7123565	98.82291
-24.570604	5.625009	99.646935	-6.021471	20.868608	99.967957	39.603477	-10.140802	100.45018	45.408455	42.143929	99.471039	42.505966	16.0015635	99.9606095	-54.548908	25.7356525	99.9753045
-26.275766	6.614452	101.347626	-6.279044	20.777672	101.119461	39.216465	-10.312544	100.689911	45.509323	42.014904	99.21154	42.362894	15.85118	99.9507255	-54.920982	25.704164	102.2881965
-27.440973	7.280576	102.64444	-6.494623	20.671425	102.032494	38.914677	-10.380638	100.794899	45.395	41.92511	99.191658	42.1548385	15.772236	99.9932785	-55.1440845	25.570614	104.0717095
-28.468121	7.957109	104.058098	-6.744808	20.574171	103.063225	38.575825	-10.409262	100.874641	45.145901	41.868736	99.211609	41.860863	15.729737	100.043125	-55.350479	25.418605	106.083325
-29.44549	8.637239	105.601486	-6.971956	20.539234	104.161774	38.217159	-10.399394	100.961876	44.774235	41.82365	99.289696	41.495697	15.712128	100.125786	-55.439609	25.36634	108.197762
-30.3922	9.374692	107.166222	-7.175187	20.516916	105.243004	37.902618	-10.34253	101.05468	44.287266	41.801052	99.470871	41.094942	15.729261	100.2627755	-55.445316	25.304571	110.2232325
-31.284813	10.085591	108.499405	-7.344501	20.51507	106.214249	37.667751	-10.29032	101.246941	43.885681	41.801888	99.667694	40.776716	15.755784	100.4573175	-55.465718	25.274356	111.9711805
-32.035072	10.843204	109.432587	-7.475945	20.485029	106.920013	37.542019	-10.28621	101.50602	43.595577	41.781639	99.97139	40.568798	15.7477145	100.738705	-55.520688	25.2223435	113.101321
-33.037437	11.907954	110.049606	-7.630658	20.3297	107.394386	37.512543	-10.437824	102.043068	43.395283	41.677048	100.300049	40.453913	15.619612	101.1715585	-55.715229	25.039788	113.6172135
-33.634422	12.63116	110.09613	-7.729427	20.136679	107.448135	37.544746	-10.628368	102.325699	43.339756	41.46714	100.448418	40.442251	15.419386	101.3870585	-55.901105	24.853972	113.5092115
-34.195045	13.380424	109.990036	-7.818387	19.902916	107.436073	37.532352	-10.894159	102.544342	43.282066	41.237152	100.559525	40.407209	15.1714965	101.5519335	-56.043983	24.6343355	113.3202125
-34.567513	14.145465	109.904434	-7.917861	19.637724	107.425842	37.481487	-11.154334	102.649925	43.226757	40.991077	100.630463	40.354122	14.9183715	101.640194	-56.189844	24.3570765	113.21149
-34.881565	14.932614	109.950424	-8.02306	19.367828	107.439865	37.353931	-11.408761	102.695885	43.147301	40.719967	100.693039	40.250616	14.655603	101.694462	-56.296736	24.080053	113.185268
-35.12112	15.705124	110.034607	-8.136163	19.147285	107.536957	37.230785	-11.64852	102.743065	43.029438	40.473705	100.712296	40.1301115	14.4125925	101.7276805	-56.4024375	23.8819775	113.3462335
-35.280453	16.557981	110.215805	-8.275406	18.884657	107.680252	37.089828	-11.861506	102.790764	42.901081	40.233093	100.791313	39.9954545	14.1857935	101.7910385	-56.5462665	23.5835205	113.5694655
-35.356087	17.915131	110.655556	-8.47784	18.582119	108.090462	36.801521	-12.112969	102.862022	42.634346	39.980186	100.982048	39.7179335	13.9336085	101.922035	-56.6736135	23.2306295	114.258889
-35.314133	18.841778	111.073372	-8.59938	18.418489	108.430435	36.637699	-12.250365	102.904335	42.484802	39.863224	101.206482	39.5612505	13.8064295	102.0554085	-56.7600105	23.0305485	114.8054615
-35.108906	19.800959	111.338089	-8.670504	18.259501	108.728317	36.539268	-12.359166	102.944794	42.382641	39.798077	101.561485	39.4609545	13.7194555	102.2531395	-56.8019625	22.7995465	115.2034945
-34.907444	20.805174	111.443474	-8.751282	18.13413	108.923134	36.506561	-12.420956	102.918716	42.36105	39.761623	101.977013	39.4338055	13.6703335	102.4478645	-56.9363695	22.5979265	115.3984035
-34.641598	21.833805	111.490501	-8.792489	18.054827	109.018669	36.478455	-12.428121	102.787758	42.369637	39.765781	102.398369	39.424046	13.66883	102.5930635	-57.009024	22.440824	115.4442745
-34.218552	22.910366	111.519745	-8.852945	18.069014	109.0914	36.446236	-12.406803	102.655815	42.373425	39.813316	102.754723	39.4098305	13.7032565	102.705269	-57.1157205	22.4347715	115.477531
-33.6721	24.026926	111.436508	-8.868319	18.154278	109.119354	36.406879	-12.367922	102.556229	42.40263	39.860748	103.00499	39.4047545	13.746413	102.7806095	-57.1413925	22.562143	115.4580985
-32.871529	25.771328	111.201202	-8.852896	18.245987	109.053528	36.382504	-12.353784	102.500298	42.503933	39.851974	103.237984	39.4432185	13.749095	102.869141	-57.1490105	22.742879	115.237915
-32.145939	26.857656	110.964119	-8.867513	18.268417	108.926407	36.364643	-12.442074	102.534676	42.553402	39.777386	103.290367	39.4590225	13.667656	102.9125215	-57.1940485	22.869178	114.9402925
-31.341877	27.980434	110.660316	-8.848352	18.197062	108.790001	36.341034	-12.607831	102.586746	42.608383	39.622059	103.265289	39.4747085	13.507114	102.9260175	-57.1714125	22.88701	114.6539845
-30.560589	29.07222	110.373711	-8.88279	18.032536	108.65831	36.305462	-12.789946	102.575043	42.58147	39.451099	103.235176	39.443466	13.3305765	102.9051095	-57.209046	22.7344955	114.4115105
-29.648262	30.110651	110.265289	-8.951638	17.833347	108.61367	36.247643	-12.94347	102.476608	42.543823	39.265591	103.240326	39.395733	13.1610605	102.858467	-57.299009	22.5056335	114.368873
-28.606112	31.151831	110.255905	-8.99614	17.63587	108.614792	36.182167	-13.082458	102.355171	42.484005	39.124428	103.344055	39.333086	13.020985	102.849613	-57.325366	22.250755	114.379971
-27.5832	32.262634	110.321335	-9.020959	17.46726	108.668945	36.086227	-13.16364	102.157509	42.462261	39.014553	103.55674	39.274244	12.9254565	102.8571245	-57.316162	22.0090635	114.4807655
-25.760948	33.921886	110.455811	-9.093893	17.457558	108.783485	35.977451	-13.260071	101.976097	42.445667	38.951256	103.941299	39.211559	12.8455925	102.958698	-57.399345	22.0695235	114.608272
-24.453846	35.066872	110.605881	-9.119185	17.493086	108.93502	35.92865	-13.27844	101.937187	42.455368	38.909382	104.316757	39.192009	12.815471	103.126972	-57.430379	22.170701	114.743068
-23.107611	36.17762	110.894356	-9.131731	17.572687	109.190903	35.905602	-13.291803	101.994469	42.5084	38.892223	104.792931	39.207001	12.80021	103.3937	-57.470463	22.345164	114.988106
-21.605841	37.311451	111.193932	-9.194265	17.661903	109.517822	35.902462	-13.294043	102.241013	42.565613	38.897018	105.467056	39.2340375	12.8014875	103.8540345	-57.6225675	22.5223185	115.1816095
-20.312176	38.486176	111.621452	-9.236921	17.783667	109.890663	35.998081	-13.322345	102.715996	42.611195	38.879177	106.399834	39.304638	12.778416	104.557915	-57.77848	22.788918	115.223411
-18.655664	39.518211	111.896606	-9.369131	17.912138	110.300407	36.271702	-13.483839	103.474808	42.7061	38.98605	107.597092	39.488901	12.7511055	105.53595	-58.227163	23.0731705	115.064864
-17.22287	40.66592	112.233398	-9.575657	18.011026	110.666641	36.681282	-13.688445	104.328773	42.812408	39.120113	108.998001	39.746845	12.715834	106.663387	-58.898159	23.306218	114.669895
-14.726821	42.099781	112.779526	-10.025785	18.10523	111.06427	37.496681	-13.930717	105.252419	42.928116	39.441433	111.985313	40.2123985	12.755358	108.618866	-60.2639685	23.455102	113.509674
-13.270037	43.047081	113.620285	-10.335505	18.177244	111.398407	38.029938	-13.839958	105.717468	43.011864	39.639709	114.127495	40.520901	12.8998755	109.9224815	-61.191911	23.4546125	112.8743325
-11.712784	43.908726	114.675331	-10.609426	18.346735	111.972221	38.445663	-13.473781	106.22834	43.136745	39.765236	115.973045	40.791204	13.1457275	111.1006925	-62.010056	23.5477425	112.8437495
-10.223622	44.779079	115.976295	-10.792789	18.602844	112.792397	38.718777	-13.076396	106.939949	43.32238	39.911964	117.60627	41.0205785	13.417784	112.2731095	-62.6061565	23.787904	113.3116845
-8.635925	45.535191	117.192719	-10.881522	18.897243	113.738342	38.883205	-12.708495	107.904205	43.58065	40.006233	119.136749	41.2319275	13.648869	113.520477	-62.9949715	24.145617	113.956207
-6.94845	45.590557	118.50029	-10.900951	19.166235	114.801933	39.073608	-12.341779	109.140411	43.941528	40.105057	120.582832	41.507568	13.881639	114.8616215	-63.30947	24.450831	114.7422445
-5.203639	46.600384	119.418823	-10.878722	19.383966	115.97953	39.172405	-12.027875	110.545074	44.32243	40.176643	121.897064	41.7474175	14.074384	116.221069	-63.5048615	24.693548	115.737991
-3.276662	47.417175	121.281639	-10.846494	19.620747	117.84742	39.323841	-11.942167	112.902222	45.296608	40.020695	123.471214	42.3102245	14.039264	118.186718	-64.0032125	25.20223	117.508122
-1.925649	47.76725	122.410141	-10.837801	19.666641	119.166901	39.39579	-12.003149	114.601311	45.658581	39.956516	124.475731	42.5271855	13.9766835	119.538521	-64.2027875	25.3565985	118.795281
-0.487661	47.994785	123.509682	-10.886387	19.661781	120.48262	39.360485	-12.173322	116.234222	45.941994	39.848873	125.416206	42.6512395	13.8377755	120.825214	-64.4240135	25.4857865	120.140026
0.708259	48.238518	124.627495	-10.936352	19.650936	121.76545	39.720638	-12.387116	117.670288	46.180416	39.708733	126.345108	42.950527	13.6608085	122.007698	-64.823231	25.6410635	121.523202
1.902637	48.387547	125.782753	-10.643957	19.319639	122.732941	39.158203	-12.312531	118.90155	46.427391	39.610394	127.299095	42.792797	13.6489315	123.1003225	-64.080711	24.9903465	122.3655595
2.878016	48.497204	127.029785	-10.700102	19.281916	123.758507	39.240387	-12.680009	119.910873	46.599533	39.486347	128.289261	42.91996	13.403169	124.100067	-64.320164	25.160663	123.416947
3.711643	48.600433	128.416016	-10.796428	19.070587	124.566566	39.184277	-12.771717	120.786263	46.746243	39.299046	129.44371	42.96526	13.2636645	125.1149865	-64.558116	24.8775095	124.0181455
4.922328	48.613277	130.492004	-11.048274	19.075117	125.578865	39.241375	-12.89626	121.596741	46.876942	39.027763	131.269562	43.0591585	13.0657515	126.4331515	-65.1557065	25.0844825	124.7245785
5.318991	48.709892	131.917297	-11.139627	19.115784	126.051125	39.314823	-12.792601	121.84478	46.851822	38.815071	132.470749	43.0833225	13.011235	127.1577645	-65.3625765	25.220333	124.9444855
6.188323	48.568501	132.972595	-11.1787	19.251629	126.475441	39.146641	-12.380802	122.042	46.873489	38.760811	133.493546	43.010065	13.1900045	127.767773	-65.367465	25.3132535	125.183109
6.213232	48.656506	134.104889	-11.160021	19.47393	126.919724	39.239952	-12.082982	122.131836	46.921501	38.835419	134.318573	43.0807265	13.3762185	128.2252045	-65.4007685	25.5716415	125.6142435
7.051903	48.330338	134.724197	-11.100123	19.787283	127.361588	39.361008	-11.774367	122.281502	46.923271	38.925186	135.00975	43.1421395	13.5754095	128.645626	-65.3423855	25.9991565	126.07755
7.430582	48.137207	135.38588	-11.053988	20.096264	127.827095	39.466667	-11.466092	122.5047	46.978798	39.077957	135.601273	43.2227325	13.8059325	129.0529865	-65.3307085	26.3865955	126.6012035
7.711302	47.775448	135.93399	-10.988533	20.334904	128.288116	39.514091	-11.205071	122.782089	47.092056	39.240532	136.083038	43.3030735	14.0177305	129.4325635	-65.2801395	26.6520775	127.1436685
8.146441	46.962326	136.379761	-10.890806	20.608326	128.926941	39.520153	-10.997027	123.23127	47.239414	39.358276	136.656647	43.3797835	14.1806245	129.9439585	-65.1613955	27.0360275	127.9099235
8.239799	46.260933	136.628845	-10.841789	20.748802	129.361801	39.488567	-10.89499	123.521614	47.342258	39.434254	136.914688	43.4154125	14.269632	130.218151	-65.0989905	27.227972	128.505451
8.227082	45.465874	136.670624	-10.785576	20.894447	129.791061	39.446938	-10.80265	123.833862	47.468288	39.554237	137.120087	43.457613	14.3757935	130.4769745	-65.028765	27.4131005	129.1051475
8.238169	44.596344	136.626434	-10.543457	21.05043	130.183868	39.641853	-10.952581	124.117386	47.571625	39.701206	137.147552	43.606739	14.3743125	130.632469	-64.693653	27.7265475	129.735267
8.224401	43.648048	136.351746	-10.524401	21.321081	130.698303	39.564598	-10.894253	124.604691	47.706448	39.915199	137.027939	43.635523	14.510473	130.816315	-64.684325	28.131689	130.580291
8.097914	42.56398	136.018188	-10.475903	21.64867	131.194656	39.446602	-10.856573	125.19915	47.853966	40.105183	136.748352	43.650284	14.624305	130.973751	-64.60209	28.673035	131.415561
7.909253	41.385719	135.620712	-10.475883	21.919495	131.671432	39.205933	-10.916659	125.969139	47.971817	40.348766	136.29834	43.588875	14.7160535	131.1337395	-64.540641	29.1229365	132.2091245
7.601765	39.439777	134.840805	-10.512278	22.200722	132.259888	38.81646	-11.254757	127.289963	47.972488	40.562653	135.19873	43.394474	14.653948	131.2443465	-64.41903	29.747496	133.2754295
7.241838	38.001579	134.233688	-10.561418	22.257347	132.48819	38.263454	-11.592571	128.050888	47.754234	40.578678	133.998596	43.008844	14.4930535	131.024742	-64.13168	30.0216405	133.951638
6.890509	36.511456	133.376038	-10.720413	22.182077	132.521317	37.673687	-12.078596	128.624542	47.269775	40.390823	132.333069	42.471731	14.1561135	130.4788055	-63.912557	30.2080405	134.5638285
6.7166	35.073898	132.135818	-10.812463	22.210474	132.300797	37.076332	-12.48668	128.910461	46.817509	40.087234	130.464691	41.9469205	13.800277	129.687576	-63.5718465	30.620671	134.914018
6.139452	33.538307	130.776413	-10.835834	22.234068	131.748917	36.608391	-12.78083	128.656799	46.020782	40.033264	128.464844	41.3145865	13.626217	128.5608215	-62.9862545	30.841919	134.9370125
5.766699	32.147358	129.315201	-11.061953	22.204889	130.961731	36.30365	-12.869564	127.96714	45.604507	39.872673	126.291611	40.9540785	13.5015545	127.1293755	-63.0779845	30.9082235	134.7940865
5.122666	31.050549	128.150864	-11.38436	22.317467	130.144241	36.448795	-12.94972	127.013504	45.202644	39.707256	124.517235	40.8257195	13.378768	125.7653695	-63.5944395	31.256166	134.5231125
4.771347	29.330498	127.073715	-11.084526	21.935112	128.897812	36.170322	-12.750721	125.504791	44.91872	39.584587	122.945061	40.544521	13.416933	124.224926	-62.713573	30.453291	133.570698
4.697082	28.311232	126.826111	-11.296159	22.008345	128.657257	36.087543	-12.68222	124.710167	44.823757	39.639099	122.722946	40.45565	13.4784395	123.7165565	-63.047968	30.5382505	133.5979575
4.687054	27.389599	126.863457	-11.467174	22.06348	128.639023	35.937862	-12.585608	124.195877	44.700596	39.724026	122.831474	40.319229	13.569209	123.5136755	-63.253577	30.557751	133.7643705
4.632564	26.627588	127.131737	-11.46568	22.102648	128.699997	35.727474	-12.400722	123.914909	44.496784	39.903591	122.946678	40.112129	13.7514345	123.4307935	-63.043489	30.4538615	133.9692005
4.67831	25.963726	127.431229	-11.641279	22.215351	128.972824	35.623844	-12.226124	123.753464	44.261787	40.169724	122.955666	39.9428155	13.9718	123.354565	-63.2253735	30.458902	134.591083
4.782691	25.386091	127.618118	-11.81746	22.569141	129.285995	35.461887	-12.048351	123.695007	43.997574	40.50325	122.806915	39.7297305	14.2274495	123.250961	-63.3646505	30.9108325	135.321029
5.044994	24.859407	127.671745	-11.949647	22.78364	129.476624	35.230721	-11.789012	123.726677	43.749165	40.788548	122.556137	39.489943	14.499768	123.141407	-63.389237	31.067512	135.811841
5.444304	24.096331	127.736725	-12.118281	22.982615	129.633026	35.220795	-11.659134	124.005913	43.492989	41.045246	122.182213	39.356892	14.693056	123.094063	-63.593454	31.272174	136.171989
5.891811	23.700514	127.694191	-12.181475	22.971756	129.634735	35.112373	-11.588133	124.314545	43.411003	41.048355	122.048904	39.261688	14.730111	123.1817245	-63.624638	31.213401	136.0877455
6.433744	23.348118	127.711418	-12.227488	22.908392	129.625595	35.058144	-11.557281	124.595726	43.445599	40.987179	122.246262	39.2518715	14.714949	123.420994	-63.7068475	31.101835	135.830196
6.955474	23.127001	127.871407	-12.17234	22.793024	129.537506	35.097687	-11.433549	124.89016	43.624565	40.986084	122.901093	39.361126	14.7762675	123.8956265	-63.705806	30.8097805	135.1793855
7.593939	22.996611	128.156509	-12.146352	22.745527	129.438873	35.337837	-11.245317	125.148354	43.907684	41.05547	124.095329	39.6227605	14.9050765	124.6218415	-63.9154645	30.5859775	134.2559045
8.293961	22.988152	128.564911	-12.476928	22.871872	129.441818	35.462772	-11.002924	125.377289	44.305305	41.149876	125.857208	39.8840385	15.073476	125.6172485	-64.8378945	30.670268	133.2663875
9.232891	22.973183	129.059845	-12.428176	22.840311	129.325943	35.760273	-10.884243	125.773407	44.705479	41.20108	127.722977	40.232876	15.1584185	126.748192	-65.089228	30.5222035	131.903694
10.282091	23.151299	130.109024	-12.570175	23.094831	129.377609	35.963684	-10.536515	126.417419	45.484905	41.061588	130.229736	40.7242945	15.2625365	128.3235775	-65.8646445	30.9271255	130.4316405
10.824696	23.388247	130.873413	-12.654583	23.389557	129.618912	36.144806	-10.217988	126.971115	45.559998	41.23703	131.618423	40.852402	15.509521	129.294769	-66.161568	31.269593	129.943055
11.343412	23.644638	131.581696	-12.61461	23.769123	129.977936	36.31926	-9.837357	127.505348	45.628864	41.525333	132.723846	40.974062	15.843988	130.114597	-66.203282	31.694258	129.841275
11.784973	23.865067	132.28064	-12.313791	24.015757	130.40451	36.50531	-9.435577	128.039871	45.741158	41.852993	133.566544	41.123234	16.208708	130.8032075	-65.750816	31.822806	130.0058125
12.205955	24.090481	132.979416	-12.212469	24.363848	131.059845	36.839043	-9.088335	128.553146	45.892696	42.205879	134.278519	41.3658695	16.558772	131.4158325	-65.7908075	32.168924	130.7038575
12.26157	24.429642	133.841064	-12.115869	24.684683	131.840927	36.94677	-8.834818	129.006836	46.041901	42.410995	134.944199	41.4943355	16.7880885	131.9755175	-65.7260735	32.5812775	131.7063365
12.576856	24.562431	134.578552	-11.976856	24.880524	132.63826	37.117397	-8.628701	129.324158	46.241974	42.625523	135.632904	41.6796855	16.998411	132.478531	-65.6333975	32.762637	132.797989
12.934753	24.623363	135.576767	-11.725635	25.148878	133.741211	37.394997	-8.329013	129.864227	46.522594	42.836311	136.474197	41.9587955	17.253649	133.169212	-65.4100655	33.044107	134.31321
13.124784	24.620209	136.113892	-11.521455	25.294239	134.266678	37.480797	-8.057081	129.7798	46.760242	43.088211	136.979965	42.1205195	17.515565	133.3798825	-65.1634295	33.072913	135.1534735
13.539578	24.432787	136.347565	-11.269438	25.481424	134.539108	37.818726	-7.771541	129.917038	47.027119	43.429832	137.374191	42.4229225	17.8291455	133.6456145	-64.9617985	33.1337025	135.4326015
13.645826	24.324774	136.412399	-11.000535	25.779701	134.635498	38.161282	-7.521444	129.871155	47.234451	43.74699	137.579559	42.6978665	18.112773	133.725357	-64.6989365	33.446629	135.545639
13.764578	24.182793	136.22673	-10.802375	25.983854	134.477707	38.46077	-7.234822	129.744629	47.40168	44.084583	137.572281	42.931225	18.4248805	133.658455	-64.535975	33.5428275	135.296959
13.804348	23.962856	135.846298	-10.632313	26.241966	134.212982	38.743069	-6.845091	129.383377	47.508991	44.536369	137.379166	43.12603	18.845639	133.3812715	-64.390656	33.638293	135.0446925
13.753179	23.741713	135.341354	-10.496548	26.557785	133.874374	39.017365	-6.406492	128.893555	47.504364	45.017494	137.067245	43.2608645	19.305501	132.9804	-64.2539605	33.810069	134.768348
13.776466	23.334185	134.492905	-10.383402	26.981047	133.375641	39.339439	-5.720551	128.13298	47.477432	45.701962	136.515457	43.4084355	19.9907055	132.3242185	-64.1752395	33.9713885	134.4270635
13.181075	22.953903	134.145935	-10.306168	27.340475	133.147125	39.479828	-5.299111	127.500557	47.422688	46.112724	136.171036	43.451258	20.4068065	131.8357965	-64.063594	34.2741435	134.4584535
13.308412	22.310122	133.54689	-10.28025	27.60824	132.962326	39.964516	-5.051738	127.13916	47.368912	46.539902	135.825363	43.666714	20.744082	131.4822615	-64.227214	34.472398	134.4423905
13.087848	21.679188	133.105743	-10.261198	27.848614	132.798492	39.907551	-4.64942	126.662651	47.305374	46.935246	135.379059	43.6064625	21.142913	131.020855	-64.1288585	34.554315	134.576129
12.878497	21.042	132.541351	-10.205559	28.009363	132.56131	39.998955	-4.397695	126.256538	47.231068	47.360142	134.832825	43.6150115	21.4812235	130.5446815	-64.0261295	34.5375025	134.5779385
12.02742	20.57744	132.270737	-10.092476	28.136057	132.131104	40.248493	-4.228677	125.981209	47.20155	47.86475	134.08786	43.7250215	21.8180365	130.0345345	-63.9099735	34.4540775	134.2276735
12.457874	19.378199	131.287842	-9.898075	28.18549	131.420959	40.66058	-4.172619	125.775314	47.188107	48.293964	133.259521	43.9243435	22.0606725	129.5174175	-63.7204935	34.3103075	133.3245005
12.162704	17.893251	130.029984	-9.614478	28.014147	129.900208	41.359413	-4.401373	125.442543	47.147739	48.795647	131.754059	44.253576	22.197137	128.598301	-63.482532	33.831157	131.202115
12.01724	16.886887	129.007187	-9.402546	27.746605	128.678833	41.76244	-4.655764	125.240883	47.064671	48.999187	130.530197	44.4135555	22.1717115	127.88554	-63.2186475	33.3214985	129.472126
11.483402	15.825393	128.05603	-9.218232	27.296522	127.366928	42.139256	-4.915197	124.936852	46.573441	49.097256	129.470688	44.3563485	22.0910295	127.20377	-62.7928125	32.5020145	127.530086
11.156398	14.700033	127.003517	-9.33042	26.928526	126.264633	42.483288	-5.288307	124.489151	46.531544	48.97057	128.139084	44.507416	21.8411315	126.3141175	-63.168256	32.0159205	126.2151485
10.855104	13.436251	125.889503	-9.14187	26.368151	124.998985	42.657642	-5.604987	124.032402	46.531914	48.713459	126.862778	44.594778	21.554236	125.44759	-62.878518	31.182066	124.55038
10.532589	12.188123	124.720551	-8.922606	25.829103	123.807404	42.664352	-5.821139	123.456177	46.495953	48.317043	125.637543	44.5801525	21.247952	124.54686	-62.4253645	30.410254	123.067948
10.138166	11.066234	123.611954	-8.74344	25.326433	122.678635	42.57024	-5.973459	122.764061	46.484978	47.904808	124.402916	44.527609	20.9656745	123.5834885	-62.014489	29.6871915	121.7737815
9.490906	9.270892	121.893501	-8.667467	24.701572	121.174606	42.314457	-6.226132	121.35817	46.34742	47.225189	122.688202	44.3309385	20.4995285	122.023186	-61.6658725	28.9036155	120.326026
9.034772	8.120981	120.847	-8.614785	24.350306	120.314346	42.085716	-6.557357	120.343315	46.205307	46.749592	121.597527	44.1455115	20.0961175	120.970421	-61.3750815	28.6044945	119.658271
8.513028	6.975812	119.856216	-8.562449	24.075077	119.571007	41.832344	-6.82561	119.386482	46.092785	46.390507	120.566086	43.9625645	19.7824485	119.976284	-61.0874625	28.3677055	119.16573
7.968643	5.974964	119.060555	-8.535941	23.864141	118.985916	41.544159	-7.045798	118.451157	45.927109	46.084671	119.617821	43.735634	19.5194365	119.034489	-60.807516	28.2088455	118.937343
7.465436	4.869509	118.416039	-8.510149	23.70715	118.439484	41.385506	-7.306112	117.758919	45.73877	45.905476	118.631088	43.562138	19.299682	118.1950035	-60.582436	28.114618	118.6839645
6.942321	3.907021	117.870651	-8.46587	23.604137	117.860886	41.289486	-7.452293	117.14225	45.596375	45.744247	117.741371	43.4429305	19.145977	117.4418105	-60.3746705	28.062297	118.2799615
6.480241	2.867374	117.287079	-8.396608	23.445522	117.232719	41.220058	-7.642963	116.614471	45.511166	45.548817	116.950073	43.365612	18.952927	116.782272	-60.158828	27.938117	117.683166
5.786147	1.413406	116.149429	-8.238837	23.135311	115.987274	41.218979	-7.898103	115.801064	45.444042	45.322163	115.8965	43.3315105	18.71203	115.848782	-59.8091845	27.558592	116.125766
5.37844	0.438507	115.135803	-8.087839	22.84737	114.984337	41.299717	-8.075587	114.974068	45.461014	45.143696	115.33979	43.3803655	18.5340545	115.156929	-59.5560435	27.1606855	114.811745
5.021077	-0.50453	113.897728	-7.922313	22.519819	113.853027	41.408726	-8.293732	114.02243	45.488018	44.936069	114.701912	43.448372	18.3211685	114.362171	-59.292998	26.7184695	113.343883
4.64882	-1.504178	112.615379	-7.745498	22.261892	112.649155	41.518181	-8.411329	112.920639	45.471931	44.769299	113.893166	43.495056	18.178985	113.4069025	-58.986052	26.344799	111.8914075
4.259636	-2.404368	111.359871	-7.532621	22.036659	111.451401	41.665474	-8.554399	111.78746	45.47723	44.599327	112.8508	43.571352	18.022464	112.31913	-58.636594	26.050854	110.583672
3.889276	-3.322956	110.396996	-7.293814	21.876337	110.382393	41.802662	-8.632291	110.863159	45.474178	44.507336	111.586975	43.63842	17.9375225	111.225067	-58.226048	25.8151515	109.539719
3.541235	-4.180477	109.675919	-7.074822	21.805992	109.492371	41.915874	-8.672763	110.133621	45.466766	44.422737	110.277153	43.69132	17.874987	110.205387	-57.840964	25.736997	108.779355
3.000677	-5.513955	109.088982	-6.774016	21.590216	108.545158	42.029251	-8.915606	109.407333	45.501308	44.202362	108.495461	43.7652795	17.643378	108.951397	-57.3133115	25.537054	108.138919
2.603485	-6.386765	108.873459	-6.647304	21.434046	108.028809	42.046131	-9.079355	109.113464	45.468815	43.99258	107.524681	43.757473	17.4566125	108.3190725	-57.052081	25.4114795	107.7385455
2.183659	-7.201654	108.719864	-6.541869	21.215298	107.55442	42.053596	-9.280893	108.901367	45.435581	43.747261	106.780411	43.7445885	17.233184	107.840889	-56.8283265	25.197412	107.267951
1.822421	-7.946576	108.523331	-6.516742	20.989548	107.07885	42.001308	-9.500791	108.773933	45.386105	43.500145	106.08754	43.6937065	16.999677	107.4307365	-56.7271905	24.979419	106.7269635
1.472944	-8.609835	108.361801	-6.524175	20.781281	106.578949	41.902344	-9.682589	108.616486	45.273079	43.221531	105.416748	43.5877115	16.769471	107.016617	-56.6360615	24.793091	106.141281
1.126024	-9.258725	108.282234	-6.54131	20.566717	106.134499	41.797745	-9.91564	108.527496	45.183834	42.942081	104.821358	43.4907895	16.5132205	106.674427	-56.5734095	24.6202135	105.594571
0.773891	-9.809105	108.244026	-6.576297	20.362024	105.735924	41.672432	-10.196826	108.609047	45.136219	42.642338	104.209839	43.4043255	16.222756	106.409443	-56.5569195	24.501292	105.062405
0.244287	-10.50314	108.222649	-6.567225	20.080528	105.107071	41.518288	-10.609239	108.826569	45.102383	42.134575	103.43	43.3103355	15.762668	106.1282845	-56.4447855	24.398388	104.0858575
-0.056762	-10.897847	108.060715	-6.543978	19.833508	104.631889	41.478992	-10.924332	108.932961	45.104702	41.813396	102.986229	43.291847	15.444532	105.959595	-56.379803	24.222484	103.304183
-0.35072	-11.24033	107.70314	-6.494453	19.567377	104.079346	41.401382	-11.173918	108.889641	45.1306	41.495834	102.59861	43.265991	15.160958	105.7441255	-56.254897	23.973796	102.4145665
-0.63748	-11.518438	107.147514	-6.425444	19.283575	103.511024	41.346561	-11.447899	108.613922	45.135105	41.17976	102.338257	43.240833	14.8659305	105.4760895	-56.091721	23.7012195	101.5459585
-0.897906	-11.719606	106.316826	-6.342807	19.023952	102.929222	41.274334	-11.713867	108.212807	45.217896	40.921021	102.274994	43.246115	14.603577	105.2439005	-55.931729	23.444327	100.6145435
-1.120633	-11.84816	105.382225	-6.239536	18.793341	102.394691	41.217426	-11.917461	107.71701	45.316319	40.742798	102.495155	43.2668725	14.4126685	105.1060825	-55.7459445	23.1740135	99.6832995
-1.397957	-11.864466	104.561928	-6.147157	18.67626	101.996925	41.191299	-12.041993	107.289314	45.40538	40.662106	102.984299	43.2983395	14.3100565	105.1368065	-55.5926535	23.0424635	98.8570435
-1.966896	-11.840829	103.590416	-6.121924	18.661638	101.651894	41.154732	-12.112679	106.975235	45.560177	40.613441	103.914032	43.3574545	14.250381	105.4446335	-55.6013025	23.072895	97.8591545
-2.464882	-11.707995	103.257523	-6.160272	18.712278	101.597992	41.111523	-12.122561	106.994614	45.582405	40.607662	104.596649	43.346964	14.2425505	105.7956315	-55.667508	23.1820055	97.4003525
-3.067303	-11.479994	103.102859	-6.258619	18.753706	101.675751	41.029575	-12.167584	107.242241	45.527817	40.560921	105.305138	43.278696	14.1966685	106.2736895	-55.795934	23.3107435	97.0778125
-3.795715	-11.230008	103.035667	-6.397405	18.759958	101.751999	40.910168	-12.257421	107.623169	45.474911	40.425442	105.914772	43.1925395	14.0840105	106.7689705	-55.9873495	23.4359055	96.7350275
-4.544009	-11.009598	102.914154	-6.534542	18.67881	101.786514	40.749126	-12.366854	107.910179	45.42321	40.264927	106.340446	43.086168	13.9490365	107.1253125	-56.155252	23.4085835	96.4477155
-5.377924	-10.702694	102.652451	-6.63577	18.572786	101.693764	40.619762	-12.496444	107.987686	45.353584	40.125446	106.565186	42.986673	13.814501	107.276436	-56.258213	23.331071	96.111092
-6.204512	-10.420986	102.355423	-6.690143	18.426092	101.521339	40.552422	-12.624605	107.800278	45.308243	40.012707	106.422005	42.9303325	13.694051	107.1111415	-56.3106185	23.158133	95.9315365
-7.644758	-9.89006	102.101326	-6.665833	18.283987	101.240585	40.497555	-12.790073	107.306305	45.28355	39.836292	105.581856	42.8905525	13.5231095	106.4440805	-56.2222185	23.0448645	96.0370895
-8.741298	-9.49877	102.23848	-6.610634	18.208187	101.145493	40.424652	-12.936894	107.093903	45.293793	39.623043	104.672836	42.8592225	13.3430745	105.8833695	-56.0804905	23.0732995	96.4076165
-9.8917	-9.053593	102.559128	-6.577279	18.059879	101.205864	40.337788	-13.14542	106.914116	45.308243	39.27285	103.718803	42.8230155	13.063715	105.3164595	-55.9775735	23.056043	97.0952685
-11.15301	-8.583495	103.058228	-6.586693	17.801615	101.525452	40.159508	-13.514206	106.726395	45.311378	38.808372	102.957451	42.735443	12.647083	104.841923	-55.908829	22.956147	98.208981
-12.42444	-8.078051	103.552696	-6.638737	17.457838	102.038086	39.913193	-13.936998	106.581047	45.277287	38.301228	102.556839	42.59524	12.182115	104.568943	-55.872714	22.733561	99.507229
-13.711587	-7.492422	104.093292	-6.753459	17.142729	102.635193	39.673058	-14.346415	106.461166	45.216198	37.864624	102.367508	42.444628	11.7591045	104.414337	-55.951546	22.5263535	100.856049
-15.106676	-6.842198	104.664993	-6.897284	16.888193	103.248024	39.480637	-14.75633	106.326904	45.1269	37.559082	102.300812	42.3037685	11.401376	104.313858	-56.0983365	22.37501	102.18219
-17.021811	-5.678731	105.181229	-7.057572	16.638739	103.956863	39.178345	-15.12444	105.851723	44.982643	37.347702	102.046989	42.080494	11.111631	103.949356	-56.195638	22.165847	103.96437
-18.306028	-4.830651	105.410912	-7.142126	16.574528	104.179657	39.019184	-15.221439	105.272484	44.847252	37.312412	101.624046	41.933218	11.0454865	103.448265	-56.21747	22.1035695	104.911049
-19.522408	-3.896136	105.566933	-7.196014	16.604673	104.258072	38.948071	-15.275145	104.506218	44.680794	37.335857	100.9608	41.8144325	11.030356	102.733509	-56.2064605	22.17899	105.782635
-20.758051	-2.942173	105.684769	-7.237747	16.671915	104.2202	38.726009	-15.166257	103.713486	44.443203	37.398293	100.139824	41.584606	11.116018	101.926655	-56.0601	22.227812	106.513745
-21.987019	-1.887094	105.739738	-7.272764	16.770441	104.140007	38.505608	-15.092838	103.03302	44.137394	37.436012	99.567184	41.321501	11.171587	101.300102	-55.867029	22.369295	106.979912
-23.049698	-0.837894	105.508026	-7.369678	16.791059	104.059326	38.322235	-15.012695	102.495667	43.903442	37.502869	99.309288	41.1128385	11.245087	100.9024775	-55.8521945	22.337031	107.2161745
-24.176121	0.201302	105.139267	-7.489583	16.73036	103.888382	38.202988	-14.958517	101.99839	43.756794	37.614555	99.374146	40.979891	11.328019	100.686268	-55.959057	22.132701	107.090496
-25.703701	1.821134	104.664246	-7.63821	16.710703	103.762505	37.975006	-14.783531	101.024246	43.615444	37.720024	99.657349	40.795225	11.4682465	100.3407975	-56.071645	21.9531595	107.1842125
-26.667442	3.026646	105.123947	-7.694947	16.868309	104.050293	37.737427	-14.685774	100.524376	43.508862	37.762848	99.580582	40.6231445	11.538537	100.052479	-56.0130385	22.198081	108.048107
-27.538046	4.244385	106.149231	-7.767152	17.075344	104.700516	37.450581	-14.713727	100.394485	43.320049	37.729103	99.389656	40.385315	11.507688	99.8920705	-55.919619	22.643	109.5089615
-28.376156	5.481811	107.513084	-7.950118	17.175858	105.603806	37.095623	-14.822945	100.738144	43.039169	37.614407	99.271622	40.067396	11.395731	100.004883	-55.967632	22.955985	111.202729
-29.054583	6.679947	109.089981	-8.221895	17.160706	106.725777	36.687054	-15.03544	101.355759	42.70013	37.384441	99.244934	39.693592	11.1745005	100.3003465	-56.137382	23.1469115	113.1512075
-29.741795	7.920236	110.483208	-8.536436	17.059912	107.783257	36.240135	-15.333028	102.059952	42.278839	37.144615	99.466911	39.259487	10.9057935	100.7634315	-56.332359	23.2140305	114.8030825
-30.339796	9.072632	111.353699	-8.831308	16.846334	108.594765	35.960232	-15.597237	102.636269	41.993088	36.937862	99.943962	38.97666	10.6703125	101.2901155	-56.639276	23.0223555	115.8994145
-31.004581	10.893054	111.8181	-9.070783	16.537495	109.188316	35.773746	-15.870028	103.284218	41.883545	36.720562	100.769447	38.8286455	10.425267	102.0268325	-56.9702115	22.649723	116.3497995
-31.44458	12.161548	111.695313	-9.166018	16.45389	109.232079	35.698494	-15.997641	103.468323	41.845982	36.524929	101.286087	38.772238	10.263644	102.377205	-57.104274	22.644136	116.086953
-31.747896	13.454347	111.290932	-9.23293	16.402254	109.127663	35.674702	-16.063925	103.662064	41.922302	36.420708	101.736305	38.798502	10.1783915	102.6991845	-57.264362	22.6261165	115.5561415
-31.926006	14.802761	110.644661	-9.336896	16.34358	108.857666	35.721928	-16.089561	103.834808	42.072449	36.433315	102.27282	38.8971885	10.171877	103.053814	-57.5709805	22.515283	114.661518
-32.107769	16.120028	109.781525	-9.377066	16.303562	108.385422	35.787506	-16.069613	103.735947	42.191154	36.479202	102.827263	38.98933	10.2047945	103.281605	-57.743462	22.4023295	113.489239
-32.203304	17.500027	108.985863	-9.421984	16.328413	107.881287	35.762657	-15.987198	103.414474	42.262184	36.567741	103.1754	39.0124205	10.2902715	103.294937	-57.8563885	22.3665545	112.467637
-32.246799	18.90583	108.450279	-9.506333	16.443701	107.478622	35.641636	-15.837873	103.118584	42.19569	36.639503	103.235313	38.918663	10.400815	103.1769485	-57.931329	22.486587	111.7802955
-32.196312	21.082661	108.098236	-9.678445	16.643528	107.111229	35.402225	-15.578382	102.548851	41.992798	36.825882	103.097404	38.6975115	10.62375	102.8231275	-58.0544015	22.663306	111.3993305
-32.128181	22.507153	108.11348	-9.799574	16.767424	107.042336	35.161442	-15.391287	102.197197	41.801174	36.968609	102.931976	38.481308	10.788661	102.5645865	-58.080456	22.746187	111.5200855
-31.978411	23.97612	108.501175	-9.964076	16.899624	107.239723	34.874096	-15.247628	101.964439	41.541016	37.075119	102.813553	38.207556	10.9137455	102.388996	-58.135708	22.8855025	112.09045
-31.794374	25.391764	109.1166	-10.187124	16.968805	107.676781	34.53001	-15.177199	101.990738	41.228027	37.109745	102.827309	37.8790185	10.966273	102.4090235	-58.2532665	22.971337	112.9445385
-31.513559	26.791712	109.876839	-10.422149	16.969297	108.306541	34.168865	-15.161917	102.148453	40.938332	37.105732	103.058029	37.5535985	10.9719075	102.603241	-58.3978965	22.9666865	114.009841
-31.215668	28.213587	110.767555	-10.660804	16.9251	108.994293	33.814308	-15.239355	102.374474	40.654133	37.047398	103.483818	37.2342205	10.9040215	102.929146	-58.5558285	22.9461785	115.05944
-30.798462	29.60034	111.597679	-10.918265	16.88805	109.656586	33.476498	-15.250296	102.56356	40.374393	36.979458	104.04744	36.9254455	10.864581	103.3055	-58.7619755	22.911519	116.007672
-30.118773	31.698231	112.61277	-11.314101	16.847057	110.499992	33.040928	-15.243596	102.869377	40.052361	36.968605	105.151077	36.5466445	10.8625045	104.010227	-59.1748465	22.8316095	116.989757
-29.546902	33.071117	113.174591	-11.570861	16.933928	110.962143	32.826614	-15.090887	103.0476	39.939957	36.541088	105.976196	36.3832855	10.7251005	104.511898	-59.5250075	23.1427555	117.412388
-28.875378	34.468571	113.694298	-11.77651	17.049116	111.435005	32.708878	-14.904298	103.326241	39.834362	36.672512	106.836143	36.27162	10.884107	105.081192	-59.82464	23.214125	117.788818
-28.233355	35.830818	114.285324	-11.970085	17.229418	111.888824	32.680046	-14.665627	103.632446	39.785519	37.413376	107.716301	36.2327825	11.3738745	105.6743735	-60.1729525	23.0849615	118.1032745
-27.391836	37.191311	114.846992	-12.126602	17.405052	112.295303	32.720921	-14.40799	103.915337	39.818951	37.669964	108.673645	36.269936	11.630987	106.294491	-60.52314	23.179117	118.296115
-26.551506	38.479633	115.330841	-12.246876	17.627617	112.661186	32.829224	-14.097164	104.194511	39.919022	37.98167	109.669373	36.374123	11.942253	106.931942	-60.867875	23.312981	118.39043
-25.664467	39.756767	115.930054	-12.351838	17.864296	113.039032	32.98175	-13.789836	104.493248	40.078468	38.333138	110.724304	36.530109	12.271651	107.608776	-61.233785	23.456941	118.469288
-24.209599	41.595547	116.895737	-12.583817	18.355127	113.755417	33.202625	-13.35498	105.085228	40.268234	38.928448	112.312973	36.7354295	12.786734	108.6991005	-61.9030635	23.92352	118.8117335
-23.192196	42.679871	117.652092	-12.76118	18.662683	114.350113	33.36821	-13.099472	105.585587	40.379925	39.298935	113.388527	36.8740675	13.0997315	109.487057	-62.3964275	24.2256345	119.213169
-22.109333	43.656834	118.505394	-12.977793	18.95822	115.018188	33.573383	-12.861622	106.158134	40.474503	39.655769	114.574432	37.023943	13.3970735	110.366283	-62.979529	24.5193665	119.670093
-20.986095	44.625656	119.367813	-13.135891	19.242586	115.769615	33.775475	-12.598731	106.912743	40.579205	40.00309	115.811417	37.17734	13.7021795	111.36208	-63.449122	24.7829925	120.17715
-19.855057	45.481281	120.267334	-13.3128	19.545719	116.582664	34.089901	-12.408275	107.688034	40.724392	40.32473	117.06765	37.4071465	13.9582275	112.377842	-64.0327465	25.1332105	120.787486
-18.660826	46.230957	121.059486	-13.424606	19.871122	117.455338	34.340698	-12.257435	108.660149	40.912449	40.601791	118.154907	37.6265735	14.172178	113.407528	-64.4757855	25.570066	121.503148
-17.418131	46.945934	121.67643	-13.506193	20.190596	118.305183	34.544346	-12.129027	109.873558	41.100636	40.845848	119.10244	37.822491	14.3584105	114.487999	-64.834877	26.0227815	122.122367
-15.486664	47.815929	122.350327	-13.556008	20.507233	119.548927	34.962093	-12.078342	111.715408	41.412724	41.105507	120.265732	38.1874085	14.5135825	115.99057	-65.2994245	26.5008835	123.107284
-14.201204	48.289726	122.709099	-13.552627	20.634823	120.325768	35.171501	-12.034842	112.977051	41.575886	41.249653	120.827278	38.3736935	14.6074055	116.9021645	-65.4789475	26.6622405	123.7493715
-12.887562	48.713806	122.960236	-13.652285	20.773714	121.062073	35.302856	-11.989848	114.17128	41.679405	41.38287	121.258507	38.4911305	14.696511	117.7148935	-65.7957005	26.850917	124.4092525
-11.603601	49.065678	123.213066	-13.575003	20.754555	121.572708	35.394466	-11.971368	115.269028	41.719631	41.505512	121.528542	38.5570485	14.767072	118.398785	-65.7070545	26.742038	124.746631
-10.336456	49.357052	123.382523	-13.63852	20.755806	121.939865	35.439014	-11.885573	116.123772	41.733719	41.643364	121.814255	38.5863665	14.8788955	118.9690135	-65.8634065	26.6327165	124.9107165
-9.058461	49.662571	123.606476	-13.653432	20.724167	122.054443	35.491646	-11.764862	116.593658	41.772263	41.751396	122.174202	38.6319545	14.993267	119.38393	-65.9388185	26.455067	124.724956
-7.764268	49.896168	123.813972	-13.693354	20.750937	121.961952	35.576267	-11.526931	116.619957	41.74902	41.89061	122.632919	38.6626435	15.1818395	119.626438	-66.0493515	26.3200345	124.297466
-5.844718	50.173645	124.3358	-13.670609	20.917126	121.547676	35.725735	-10.865952	115.901115	42.053574	42.014793	123.355225	38.8896545	15.5744205	119.62817	-66.2308725	26.2598315	123.467182
-4.347427	50.238853	124.814156	-13.616035	21.114454	121.315254	35.920364	-10.299065	115.230812	42.043705	42.269249	124.060181	38.9820345	15.985092	119.6454965	-66.2141045	26.243816	122.9850115
-3.116686	50.333286	125.715103	-13.565935	21.374161	121.2351	36.198097	-9.694761	114.768372	42.164455	42.583897	125.031555	39.181276	16.444568	119.8999635	-66.313146	26.303754	122.5702365
-1.880563	50.218178	126.80014	-13.436071	21.658152	121.375763	36.573513	-9.14236	114.529976	42.398392	42.855373	126.322151	39.4859525	16.8565065	120.4260635	-66.3580945	26.4597975	122.3254625
-0.984548	50.15456	128.17012	-13.408892	22.046103	121.771133	36.963879	-8.718727	114.6698	42.665844	43.077168	127.788567	39.8148615	17.1792205	121.2291835	-66.6326455	26.9129855	122.3130825
0.370283	49.681168	129.406815	-13.227449	22.193687	122.33622	37.329185	-8.436105	114.991852	42.939865	43.154522	129.311951	40.134525	17.3592085	122.1519015	-66.589423	27.0281655	122.5205385
1.530105	49.118797	130.675934	-13.225142	22.366425	123.06707	37.630531	-8.27487	115.562126	43.191471	43.207272	130.779663	40.411001	17.466201	123.1708945	-66.861285	27.266649	122.9632455
3.126154	48.088131	132.251282	-12.938954	22.353802	124.142349	37.949554	-8.058546	116.763306	43.474804	43.326172	132.647217	40.712179	17.633813	124.7052615	-66.590087	27.073791	123.5794365
4.010892	47.193344	133.085373	-12.891218	22.497023	124.976364	38.233822	-7.968282	117.733017	43.606586	43.429836	133.737854	40.920204	17.730777	125.7354355	-66.70264	27.263269	124.2172925
4.963745	46.228886	133.678986	-13.186519	22.828094	125.940788	38.472744	-7.841389	118.858147	43.728848	43.597458	134.625092	41.100796	17.8780345	126.7416195	-67.473834	27.7781535	125.1399565
5.956218	45.164654	134.004364	-12.827537	22.711811	126.528931	38.645061	-7.738247	119.986961	43.831581	43.81501	135.286194	41.238321	18.0383815	127.6365775	-66.893395	27.3852405	125.4212845
6.68733	43.890415	134.185486	-12.820673	22.829329	127.196777	38.705791	-7.612448	121.067238	43.878689	44.077927	135.687775	41.29224	18.2327395	128.3775065	-66.933586	27.4259185	126.0160475
7.529466	42.596073	134.127609	-12.799843	22.921627	127.762009	38.737267	-7.548813	122.202538	43.915146	44.310783	135.800491	41.3262065	18.380985	129.0015145	-66.9258925	27.462269	126.5225035
8.249955	41.101707	133.903137	-13.093728	23.139971	128.354706	38.786064	-7.592547	123.332718	43.922779	44.52285	135.724564	41.3544215	18.4651515	129.528641	-67.5418775	27.8147905	127.180771
9.283228	38.714771	133.441818	-12.896424	23.092247	128.703735	38.781433	-7.712273	124.87664	44.007511	44.791893	135.492401	41.394472	18.53981	130.1845205	-67.18732	27.644684	127.2229495
9.882811	36.945076	133.126038	-12.935562	23.075405	128.843933	38.752693	-7.812098	125.734459	44.054321	44.95274	135.228973	41.403507	18.570321	130.481716	-67.274631	27.580489	127.20615
10.308272	35.112858	132.760132	-12.982811	23.104109	128.961319	38.669983	-7.882474	126.416183	44.054516	45.014549	134.788727	41.3622495	18.5660375	130.602455	-67.3278715	27.6421805	127.320183
10.755424	33.184437	132.312912	-12.796844	23.078196	128.94191	38.507492	-7.968246	126.946892	44.086895	45.136105	134.307419	41.2971935	18.5839295	130.6271555	-66.8908815	27.5724625	127.2566645
11.030631	31.261734	131.97467	-12.842077	23.116766	129.016327	38.328861	-7.994562	127.399063	44.067577	45.201595	133.657135	41.198219	18.6035165	130.528099	-66.882373	27.6300155	127.504555
11.373999	29.264614	131.564285	-13.119841	23.389454	129.207169	38.172409	-7.980104	127.750717	44.076836	45.271702	133.030563	41.1246225	18.645799	130.39064	-67.3643045	28.133109	128.023698
11.516615	27.284071	131.352997	-12.853548	23.416382	129.133743	38.250507	-7.973244	127.969406	44.106354	45.330193	132.445343	41.1784305	18.6784745	130.2073745	-66.8855265	28.1542895	128.0601115
11.506503	24.422348	131.167679	-12.815767	23.695435	129.214996	38.205383	-7.873096	128.251282	44.156994	45.408581	131.622284	41.1811885	18.7677425	129.936783	-66.8127225	28.6231275	128.493209
11.924025	22.338871	130.87851	-12.654064	23.85408	129.15509	38.235882	-7.81895	128.330719	44.200127	45.426636	131.246429	41.2180045	18.803843	129.788574	-66.5261325	28.904317	128.521606
12.076966	20.39683	130.77478	-12.702896	23.910637	129.111664	38.196732	-7.77142	128.401489	44.230164	45.45229	130.910187	41.213448	18.840435	129.655838	-66.61924	28.980839	128.56749
12.015576	18.400906	130.679306	-12.733425	24.024256	128.956375	38.106441	-7.741275	128.470612	44.201725	45.47541	130.595047	41.154083	18.8670675	129.5328295	-66.620933	29.1814445	128.3799205
11.720017	16.552988	130.705841	-12.767272	24.114504	128.77655	37.990974	-7.704406	128.555786	44.094212	45.461342	130.172699	41.042593	18.878468	129.3642425	-66.577137	29.35054	128.1888575
11.951357	14.576475	130.492477	-12.848614	24.223167	128.586884	37.870586	-7.64479	128.627823	43.579906	45.621342	129.748703	40.725246	18.988276	129.188263	-66.422474	29.458058	127.985505
12.069623	12.777561	130.271439	-12.827152	24.28347	128.356964	37.804996	-7.591025	128.617126	43.452229	45.595718	128.957291	40.6286125	19.0023465	128.7872085	-66.2829165	29.5645935	127.9267195
11.882687	10.068563	130.054642	-12.638913	24.258995	127.922867	37.897495	-7.544662	128.455551	43.357166	45.457809	127.461708	40.6273305	18.9565735	127.9586295	-65.9051565	29.5614165	127.8871045
12.096379	8.385576	129.789856	-12.393191	24.032318	127.526764	38.132183	-7.602017	128.233353	43.411064	45.316391	126.546028	40.7716235	18.857187	127.3896905	-65.5580055	29.207449	127.6638375
11.978025	6.689771	129.595627	-12.010265	23.85965	127.110992	38.44706	-7.744431	128.006577	43.518867	45.067547	125.758568	40.9829635	18.661558	126.8825725	-65.0034935	29.057742	127.3394115
12.020488	5.107897	129.30571	-11.942063	23.761471	126.821098	38.773266	-7.956511	127.709709	43.713074	44.734104	124.957214	41.24317	18.3887965	126.3334615	-65.127296	29.1341455	127.3087345
12.035197	3.613065	128.892578	-11.57727	23.425842	126.349579	39.004959	-8.258596	127.235588	43.966377	44.398083	124.171867	41.485668	18.0697435	125.7037275	-64.640208	28.7819405	126.9954305
12.040604	2.162664	128.257294	-11.009579	22.784266	125.602806	39.207726	-8.543414	126.486946	44.153843	44.031479	123.42366	41.6807845	17.7440325	124.955303	-63.6999425	27.8244995	126.250309
12.072943	0.794388	127.293289	-11.183178	22.839767	125.109055	39.393848	-8.826371	125.519096	44.293804	43.663223	122.559357	41.843826	17.418426	124.0392265	-64.210182	28.261108	126.1788835
12.219888	-1.135965	125.303337	-10.54722	22.269268	123.363518	39.538815	-9.24003	123.574066	44.376492	43.150738	121.088348	41.9576535	16.955354	122.331207	-63.0520935	27.583182	124.395829
11.894258	-2.139235	124.007782	-10.133235	21.911524	122.060326	39.57843	-9.452989	122.225365	44.37899	42.826279	119.951836	41.97871	16.686645	121.0886005	-62.24518	27.136403	123.0320515
11.921255	-3.187358	122.53714	-10.137971	21.817749	120.69342	39.578201	-9.715574	120.805153	44.432156	42.498127	118.874573	42.0051785	16.3912765	119.839863	-62.2811205	27.2442215	121.546977
12.017661	-4.195522	121.065483	-9.897311	21.581997	119.228149	39.584167	-9.980388	119.600441	44.494507	42.169685	117.916534	42.039337	16.0946485	118.7584875	-61.833959	27.0693455	119.6978105
12.117299	-5.025183	119.756279	-9.704259	21.405329	117.764961	39.574955	-10.168005	118.475929	44.538326	41.861805	116.941154	42.0566405	15.8469	117.7085415	-61.4651585	26.963758	117.8213805
12.194986	-5.814956	118.479958	-9.531699	21.294413	116.213821	39.540092	-10.342668	117.54818	44.57243	41.615242	116.00174	42.056261	15.636287	116.77496	-61.119659	26.952539	115.652682
12.302466	-6.581602	117.319145	-9.351596	21.166237	114.633652	39.550732	-10.534869	116.820824	44.62743	41.379692	114.994553	42.089081	15.4224115	115.9076885	-60.792273	26.9100625	113.3596155
12.492798	-7.526562	115.68644	-9.148208	20.922768	112.32238	39.468349	-10.858898	115.628937	44.588547	40.979244	113.261414	42.028448	15.060173	114.4451755	-60.324864	26.785363	110.1995845
12.592008	-8.047364	114.732956	-8.985984	20.711201	110.796082	39.449711	-11.115989	115.025391	44.592457	40.681683	112.076019	42.021084	14.782847	113.550705	-59.993052	26.639555	108.041459
12.709204	-8.458813	113.784325	-8.794333	20.44124	109.339859	39.445087	-11.364474	114.43322	44.586163	40.347176	110.836922	42.015625	14.491351	112.635071	-59.604291	26.391129	106.044647
12.792017	-8.744004	112.838448	-8.551851	20.098232	107.986115	39.495026	-11.66118	113.817284	44.627605	40.007221	109.846375	42.0613155	14.1730205	111.8318295	-59.1650175	26.0234435	104.1404005
12.816824	-8.920387	111.93763	-8.309139	19.709093	106.830002	39.595119	-12.008402	113.357887	44.779919	39.595676	109.027245	42.187519	13.793637	111.192566	-58.805797	25.624549	102.467438
12.830235	-8.981189	111.100914	-8.055637	19.309801	105.798996	39.703186	-12.332731	112.902596	44.92524	39.217136	108.365761	42.314213	13.4422025	110.6341785	-58.425487	25.1773995	100.9638135
12.795496	-8.878618	110.249832	-7.788573	18.970732	104.851974	39.834366	-12.633782	112.426521	45.058868	38.918045	107.913605	42.446617	13.1421315	110.170063	-58.023763	24.7993325	99.533885
12.678774	-8.49132	108.947922	-7.457576	18.545502	103.57621	39.997597	-12.996779	111.774979	45.273445	38.559391	107.502281	42.635521	12.781306	109.63863	-57.550673	24.309698	97.51379
12.505788	-8.065529	108.025894	-7.253356	18.334349	102.832672	40.091927	-13.156594	111.176125	45.367733	38.404114	107.357803	42.72983	12.62376	109.266964	-57.236542	24.044938	96.39838
12.285944	-7.520433	106.993187	-7.101514	18.191933	102.156433	40.217461	-13.285173	110.410568	45.432426	38.305363	107.428268	42.8249435	12.510095	108.919418	-57.0279715	23.873771	95.393448
12.097725	-6.91834	105.724274	-6.943085	18.148897	101.516403	40.311764	-13.319129	109.425987	45.502449	38.290737	107.684837	42.9071065	12.485804	108.555412	-56.7932765	23.81199	94.477394
11.804691	-6.200149	104.251694	-6.790788	18.242128	100.86763	40.421028	-13.223	108.044724	45.52026	38.356407	108.123756	42.970644	12.5667035	108.08424	-56.55222	23.9175525	93.65102
11.437719	-5.333835	102.75235	-6.607987	18.532042	100.330605	40.510258	-12.975137	106.476913	46.011276	38.294422	108.286285	43.260767	12.6596425	107.381599	-56.476741	24.4044415	93.279611
10.955587	-4.380074	101.442719	-6.390324	19.028242	100.042786	40.632378	-12.506525	104.942406	46.175446	38.615887	108.606659	43.403912	13.054681	106.7745325	-56.18456	25.001803	93.3110395
10.105108	-2.904479	100.139984	-6.082596	19.810356	100.011765	40.928017	-11.732403	103.112411	46.040977	39.355148	108.866989	43.484497	13.8113725	105.9897	-55.649689	25.8093395	94.03383
9.333665	-1.955461	99.752419	-5.89209	20.280334	100.229713	41.106483	-11.235503	102.255203	46.132397	39.752277	108.60009	43.61944	14.258387	105.4276465	-55.40362	26.302281	95.0317795
8.470743	-1.068515	99.739868	-5.707895	20.627823	100.578011	41.239033	-10.882614	101.7267	46.222282	40.082829	107.990005	43.7306575	14.6001075	104.8583525	-55.1464475	26.6555385	96.2976695
7.497538	-0.251491	99.918312	-5.544879	20.866714	101.080048	41.30135	-10.680885	101.181923	46.285038	40.313568	107.178261	43.793194	14.8163415	104.180092	-54.882952	26.9170865	97.980004
6.516797	0.472211	100.185631	-5.416439	20.904293	101.655197	41.293056	-10.566227	100.66745	46.316525	40.381153	106.579575	43.8047905	14.907463	103.6235125	-54.6376685	26.901123	99.6868815
5.46896	1.169182	100.552536	-5.331882	20.894562	102.316734	41.254555	-10.519523	100.296165	46.426743	40.342155	106.292282	43.840649	14.911316	103.2942235	-54.504413	26.877808	101.3392445
4.420442	1.860731	100.939789	-5.261941	21.010294	103.056953	41.169285	-10.48598	100.009621	46.526382	40.363491	106.229332	43.8478335	14.9387555	103.1194765	-54.3717155	27.0818325	102.9944295
2.856008	2.897888	101.508308	-5.237047	21.38501	104.23114	40.949718	-10.093951	99.216438	47.190079	40.493618	106.106697	44.0698985	15.1998335	102.6615675	-54.5439925	27.5701865	105.8007125
1.863064	3.575369	101.891586	-5.200613	21.791809	104.902565	40.818134	-9.640504	98.723373	47.254993	40.874302	106.037262	44.0365635	15.616899	102.3803175	-54.4377895	27.966719	107.4248125
0.892008	4.227693	102.180061	-5.102695	22.282366	105.402565	40.764206	-9.207806	98.37336	47.229828	41.240345	106.002129	43.997017	16.0162695	102.1877445	-54.202407	28.5484625	108.6173855
-0.011142	4.827646	102.365517	-5.007232	22.736124	105.803207	40.768089	-8.837393	98.022476	47.297531	41.652679	106.151375	44.03281	16.407643	102.0869255	-54.047274	29.064605	109.5194885
-0.824659	5.378607	102.511299	-4.891287	23.137335	106.146767	40.764011	-8.527723	97.734154	47.393017	41.978722	106.298294	44.078514	16.7254995	102.016224	-53.861088	29.5491705	110.27731
-1.626465	5.919608	102.642838	-4.797355	23.542442	106.54818	40.715389	-8.261033	97.470108	47.441185	42.249817	106.576958	44.078287	16.994392	102.023533	-53.672997	30.090492	111.072827
-2.342743	6.412744	102.749977	-4.707036	23.97533	106.977882	40.487747	-7.941826	97.304581	47.537548	42.575035	106.96846	44.0126475	17.3166045	102.1365205	-53.4267195	30.6340555	111.8192435
-3.332928	6.86343	102.941559	-4.609124	24.64924	107.66214	40.200996	-7.29078	96.841087	47.72879	43.036823	107.725212	43.964893	17.8730215	102.2831495	-53.183141	31.4254585	113.0411305
-3.923322	6.987333	103.190788	-4.578229	25.02986	108.091438	40.066303	-6.917838	96.70768	47.805592	43.321899	108.064178	43.9359475	18.2020305	102.385929	-53.0924055	31.8576895	113.796947
-4.462643	6.875009	103.538147	-4.605989	25.230444	108.400604	39.966797	-6.716992	96.85289	47.785168	43.63213	108.075714	43.8759825	18.457569	102.464302	-53.0879605	32.003319	114.336906
-4.932055	6.595706	104.022507	-4.689507	25.22687	108.509003	39.896404	-6.847521	97.399239	47.60918	43.801571	107.667648	43.752792	18.477025	102.5334435	-53.131806	31.976715	114.4845625
-5.349007	6.084181	104.602066	-4.848626	25.019608	108.444855	39.923912	-7.303658	98.201393	47.249527	43.768509	106.756523	43.5867195	18.2324255	102.478958	-53.2839715	31.8067905	114.410752
-5.748929	5.440933	105.121933	-5.025568	24.582579	108.229935	39.915295	-7.86325	99.13092	46.759449	43.452892	105.642128	43.337372	17.794821	102.386524	-53.388508	31.370337	114.073346
-6.053571	4.664018	105.5298	-5.210783	24.010115	107.908821	39.988403	-8.524433	99.952057	46.330063	42.888168	104.585991	43.159233	17.1818675	102.269024	-53.580799	30.8383625	113.548618
-6.386612	3.43266	105.954453	-5.46435	22.985369	107.365417	39.996361	-9.546804	101.140556	45.35453	42.122074	103.625229	42.6754455	16.287635	102.3828925	-53.6041455	29.683103	112.3479415
-6.531166	2.612212	106.228867	-5.616565	22.260843	107.036064	39.995163	-10.240433	102.038383	45.255535	40.814873	103.109184	42.625349	15.28722	102.5737835	-53.858479	29.234466	111.4983445
-6.599457	1.857146	106.352425	-5.743315	21.624739	106.698334	39.98774	-10.892581	102.959061	45.120495	40.700539	102.681816	42.5541175	14.903979	102.8204385	-54.0407475	28.345499	110.5762295
-6.610013	1.133079	106.089005	-5.839601	21.131485	106.166245	40.039833	-11.340601	103.602722	45.04496	40.247623	102.584206	42.5423965	14.453511	103.093464	-54.2215985	27.809459	109.239026
-6.623967	0.560781	105.293617	-5.920367	20.831188	105.489716	40.034779	-11.485137	103.625748	45.124146	40.110886	102.768074	42.5794625	14.3128745	103.196911	-54.4201965	27.3495015	107.782521
-6.562511	0.122132	104.239311	-6.000222	20.844191	104.75222	39.960167	-11.308842	103.142891	45.16053	40.291443	103.118683	42.5603485	14.4913005	103.130787	-54.5607925	27.1970815	106.373653
-6.536017	-0.179254	103.231323	-6.108276	21.173555	104.160728	39.84108	-10.853898	102.470459	45.105511	40.72839	103.465561	42.4732955	14.937246	102.96801	-54.6898475	27.409864	105.353446
-6.542162	-0.506581	102.360359	-6.332781	22.085308	103.764214	39.791782	-9.831146	101.741959	44.827549	41.787598	103.777084	42.3096655	15.978226	102.7595215	-54.9752275	28.19239	104.7689065
-6.491868	-0.820038	102.119812	-6.477975	22.723755	103.607834	39.830406	-9.073858	101.691544	44.530811	42.603962	103.986862	42.1806085	16.765052	102.839203	-55.1365585	28.682458	104.376465
-6.478433	-1.082606	101.918556	-6.661217	23.202644	103.400505	39.878941	-8.432591	101.740417	44.206539	43.305168	104.082275	42.04274	17.4362885	102.911346	-55.365174	28.9689995	103.889664
-6.450291	-1.441155	101.643394	-6.845203	23.509577	103.1278	39.860817	-7.958023	101.70932	43.933834	43.777443	104.086807	41.8973255	17.90971	102.8980635	-55.5877315	29.109444	103.3575365
-6.485131	-1.858651	101.386047	-7.032765	23.612829	102.917671	39.752029	-7.668857	101.695564	43.692162	44.047897	104.117538	41.7220955	18.18952	102.906551	-55.7876255	29.036138	102.928791
-6.571678	-2.322604	101.231453	-7.24868	23.610846	102.787827	39.628307	-7.510983	101.754471	43.542801	44.181843	104.171303	41.585554	18.33543	102.962887	-56.082914	28.886262	102.612767
-6.651569	-2.851908	101.205292	-7.423589	23.524576	102.652374	39.581837	-7.457899	101.920486	43.389317	44.30835	104.129372	41.485577	18.4252255	103.024929	-56.332755	28.6239265	102.279819
-6.741769	-3.664107	101.086761	-7.528059	23.342491	102.068916	39.64632	-7.41815	102.382408	43.214596	44.429581	103.668869	41.430458	18.5057155	103.0256385	-56.486576	28.1792665	101.1121935
-6.783793	-4.283375	100.97448	-7.465217	23.198092	101.351379	39.788429	-7.469964	102.771591	43.212463	44.416473	102.973137	41.500446	18.4732545	102.872364	-56.43088	27.9229295	99.830394
-6.847468	-4.875175	100.847473	-7.298336	22.938566	100.48745	39.877693	-7.659347	103.076088	43.313961	44.18074	102.054741	41.595827	18.2606965	102.5654145	-56.192499	27.6164355	98.4094855
-6.93812	-5.43924	100.74897	-7.071217	22.612194	99.631577	39.922581	-8.046638	103.37249	43.498093	43.701248	101.071617	41.710337	17.827305	102.2220535	-55.852771	27.397083	97.0411005
-7.027969	-5.970802	100.684647	-6.847383	22.081448	98.957359	39.910549	-8.557944	103.685966	43.681602	43.031467	100.171196	41.7960755	17.2367615	101.928581	-55.4908415	26.9261345	95.986137
-7.143095	-6.397466	100.613144	-6.603611	21.530256	98.473183	39.933765	-9.164399	103.808891	43.914886	42.283104	99.529182	41.9243255	16.5593525	101.6690365	-55.1315475	26.5011595	95.2773295
-7.252141	-6.737594	100.370094	-6.383528	21.007538	98.049522	39.976685	-9.756864	103.858139	44.190414	41.660889	99.117538	42.0835495	15.9520125	101.4878385	-54.8506055	26.0630635	94.6112055
-7.451774	-6.958998	99.896156	-6.11178	20.466507	97.479233	40.107819	-10.429092	103.631126	44.573708	41.092117	98.645752	42.3407635	15.3315125	101.138439	-54.5643235	25.6015015	93.820027
-7.599463	-6.893468	99.680069	-5.958341	20.31056	97.161728	40.218987	-10.743299	103.455338	44.708305	40.868755	98.301369	42.463646	15.062728	100.8783535	-54.380328	25.558392	93.4451025
-7.775753	-6.689908	99.591408	-5.854321	20.226406	96.912918	40.244061	-11.013924	103.473267	44.846626	40.684967	97.829834	42.5453435	14.8355215	100.6515505	-54.2539855	25.6172905	93.1742855
-8.008448	-6.308343	99.524673	-5.812436	20.172663	96.691063	40.259819	-11.342044	103.609398	44.936958	40.49147	97.37265	42.5983885	14.574713	100.491024	-54.2232605	25.770613	92.891102
-8.200462	-5.864104	99.259796	-5.833031	20.063	96.472519	40.175808	-11.760222	103.68811	44.959587	40.315861	97.087975	42.5676975	14.2778195	100.3880425	-54.2337595	25.8481805	92.5569955
-8.375907	-5.301844	98.736618	-5.84166	19.989672	96.232796	39.917011	-12.17414	103.571083	45.064606	40.254288	97.034882	42.4908085	14.040074	100.3029825	-54.1741285	25.93927	92.1626095
-8.572752	-4.640446	97.860352	-5.8516	19.994324	95.906593	39.534065	-12.453974	103.133369	45.1968	40.350067	97.257629	42.3654325	13.9480465	100.195499	-54.0686325	26.0406015	91.617687
-8.869739	-3.478004	95.935326	-5.835513	20.198219	95.199791	39.19297	-12.441202	101.868393	45.323666	40.820831	98.103043	42.258318	14.1898145	99.985718	-53.929344	26.2066235	90.413864
-9.061655	-2.518258	94.61805	-5.815376	20.585812	94.666824	39.089447	-12.156058	100.837875	45.394642	41.313656	98.719963	42.2420445	14.578799	99.778919	-53.8727965	26.592825	89.554729
-9.320925	-1.450875	93.512794	-5.754362	21.107771	94.242142	39.033096	-11.637256	99.856979	45.33794	41.885826	99.205696	42.185518	15.124285	99.5313375	-53.694242	27.091257	88.9529465
-9.587791	-0.314898	92.678574	-5.662893	21.668327	93.907776	39.047989	-11.089937	99.098915	45.792271	42.216213	99.159416	42.42013	15.563138	99.1291655	-53.745916	27.773516	88.6863865
-9.946433	0.846137	92.058693	-5.579924	22.147915	93.646637	39.181252	-10.530982	98.53479	45.712776	42.697861	99.352539	42.447014	16.0834395	98.9436645	-53.606862	28.2123905	88.3496095
-10.390531	1.910489	91.543076	-5.470656	22.492643	93.408974	39.312199	-10.061377	98.166504	45.085968	43.287159	99.822388	42.1990835	16.612891	98.994446	-53.1403955	28.372395	87.823502
-10.851389	2.927643	91.120567	-5.391321	22.664059	93.15168	39.376106	-9.71437	97.929184	45.583645	43.352093	99.629555	42.4798755	16.8188615	98.7793695	-53.2625175	28.5092565	87.5239905
-11.698052	4.389115	90.518044	-5.270548	22.651175	92.766724	39.51881	-9.429661	97.589668	45.518311	43.518799	99.643158	42.5185605	17.044569	98.616413	-53.0596565	28.257781	86.917035
-12.352359	5.331458	90.321083	-5.230537	22.580591	92.594269	39.613171	-9.352731	97.356628	45.469772	43.565445	99.471107	42.5414715	17.106357	98.4138675	-53.0025455	28.054825	86.7746705
-13.068694	6.266786	90.363274	-5.188601	22.467054	92.605171	39.633945	-9.305676	97.184319	45.377235	43.562344	99.181824	42.50559	17.128334	98.1830715	-52.882792	27.805774	87.0272705
-13.859151	7.182142	90.598457	-5.210351	22.312395	92.815498	39.624523	-9.33604	97.083519	44.767483	43.705151	99.206062	42.196003	17.1845555	98.1447905	-52.616705	27.4402345	87.4862055
-14.735574	8.108417	91.047333	-5.281222	22.15469	93.19059	39.623516	-9.438278	97.10672	45.261776	43.441654	98.689651	42.442646	17.001688	97.8981855	-53.00509	27.307692	88.4829945
-15.668162	9.013848	91.565689	-5.378694	22.00308	93.635597	39.582157	-9.525124	97.234581	45.154327	43.350464	98.486481	42.368242	16.91267	97.860531	-53.12563	27.09349	89.410663
-16.605919	9.930527	92.041313	-5.467075	21.912008	94.063995	39.525002	-9.612609	97.334778	45.015995	43.255409	98.321411	42.2704985	16.8214	97.8280945	-53.2046485	27.002616	90.2998955
-18.064972	11.373708	92.715172	-5.560771	21.743866	94.575371	39.444698	-9.668222	97.320084	44.381134	43.330425	98.221306	41.912916	16.8311015	97.770695	-53.034458	26.6566305	91.380047
-19.049219	12.34432	93.107056	-5.623839	21.657957	94.855965	39.3843	-9.693351	97.182747	44.365356	43.210617	97.663696	41.874828	16.758633	97.4232215	-53.122506	26.557281	92.2887085
-20.056213	13.297174	93.512794	-5.699101	21.533642	95.119751	39.321411	-9.684257	96.896255	44.26622	43.116783	97.043259	41.7938155	16.716263	96.969757	-53.1920175	26.351021	93.269745
-21.06044	14.280206	94.066963	-5.840849	21.415911	95.392456	39.150909	-9.657605	96.469048	44.046997	43.055733	96.26635	41.598953	16.699064	96.367699	-53.280651	26.132758	94.417213
-22.028845	15.302796	94.638481	-6.024951	21.312592	95.676895	38.890759	-9.654687	95.965042	43.658859	42.978535	95.536942	41.274809	16.661924	95.750992	-53.324711	25.96326	95.602798
-23.01652	16.332289	95.204803	-6.280257	21.22324	96.000053	38.555302	-9.661222	95.532814	43.265594	42.927597	95.008072	40.910448	16.6331875	95.270443	-53.470962	25.8132925	96.729663
-23.942875	17.3934	95.938248	-6.604134	21.153923	96.426491	38.105362	-9.593983	95.251236	42.943375	42.905243	94.68782	40.5243685	16.65563	94.969528	-53.7326365	25.652216	97.883454
-25.184217	19.022537	97.451157	-7.124977	21.133188	97.424957	37.508057	-9.694186	94.989502	42.370388	42.794868	94.499878	39.9392225	16.550341	94.74469	-54.1891765	25.716035	100.105224
-25.884214	20.166197	98.860413	-7.502543	21.070841	98.459152	36.99826	-9.803149	95.131233	41.957718	42.669128	94.509155	39.477989	16.4329895	94.820194	-54.483075	25.7086925	102.09811
-26.452997	21.173145	100.792656	-7.890805	20.943918	99.835114	36.449902	-10.02732	95.506172	41.481705	42.432949	94.500061	38.9658035	16.2028145	95.0031165	-54.7474135	25.6850215	104.6671115
-26.905876	22.248919	102.786491	-8.258736	20.740757	101.375916	35.865089	-10.362172	96.068428	40.977997	42.071686	94.530136	38.421543	15.854757	95.299282	-54.939015	25.626757	107.45255
-27.231497	23.313354	104.476212	-8.573818	20.498266	102.729858	35.396839	-10.711937	96.736282	40.511845	41.724583	94.826088	37.954342	15.506323	95.781185	-55.101978	25.490209	109.678531
-27.436825	24.275118	105.5467	-8.784053	20.13401	103.639709	35.187698	-11.046373	97.29174	40.344986	41.395535	95.349861	37.766342	15.174581	96.3208005	-55.334448	25.093439	110.9586175
-27.567133	25.271454	105.901848	-8.821585	19.746841	104.045761	35.208801	-11.285351	97.526886	40.472057	41.179581	96.229729	37.840429	14.947115	96.8783075	-55.483599	24.546567	111.2132145
-27.428719	26.810545	105.953773	-8.709476	19.284369	104.146317	35.385899	-11.553521	97.409073	40.883141	40.923409	97.796486	38.13452	14.684944	97.6027795	-55.553472	23.883794	110.6898545
-27.145409	27.751606	106.037857	-8.661175	19.028919	104.227722	35.448769	-11.755836	97.361961	41.120335	40.728806	98.564522	38.284552	14.486485	97.9632415	-55.606902	23.571353	110.4922025
-26.788218	28.721851	106.00853	-8.695667	18.771009	104.241058	35.478653	-11.986288	97.409042	41.250679	40.512527	99.220779	38.364666	14.2631195	98.3149105	-55.756	23.2788985	110.1672055
-26.306204	29.668602	105.767487	-8.819216	18.534185	104.139259	35.466896	-12.219012	97.507751	41.287277	40.280926	99.880913	38.3770865	14.030957	98.694332	-56.0155185	23.037413	109.584186
-25.855339	30.518013	105.467224	-9.055184	18.26619	103.953339	35.365311	-12.452693	97.679893	41.183235	39.994629	100.550446	38.274273	13.770968	99.1151695	-56.384641	22.761412	108.7915085
-25.311598	31.270241	105.326256	-9.388744	17.994354	103.880775	35.173515	-12.736426	97.874405	41.016434	39.691261	101.225327	38.0949745	13.4774175	99.549866	-56.8724625	22.5112905	108.211684
-24.563427	31.914537	105.359016	-9.809416	17.664036	103.983131	34.843384	-13.060266	98.17057	40.784611	39.347343	101.825951	37.8139975	13.1435385	99.9982605	-57.4328295	22.1845335	107.9680015
-23.480589	32.715389	105.633179	-10.478791	17.142981	104.258858	34.287781	-13.524732	98.602249	40.422501	38.377373	102.843941	37.355141	12.4263205	100.723095	-58.312723	21.8596415	107.794621
-22.603621	33.112732	105.874359	-10.979297	16.844082	104.457703	33.94902	-13.76591	98.866081	40.131805	38.167606	103.580223	37.0404125	12.200848	101.223152	-58.9990065	21.487316	107.692254
-21.706093	33.451107	106.079041	-11.465	16.620192	104.6577	33.628716	-13.919051	99.142876	39.836697	38.011379	104.252434	36.7327065	12.046164	101.697655	-59.6627065	21.19422	107.617745
-20.725924	33.682556	106.225464	-11.916452	16.404669	104.836151	33.320686	-14.073221	99.437325	39.571709	38.041683	104.682899	36.4461975	11.984231	102.060112	-60.2791015	20.825107	107.61219
-19.7082	33.848408	106.299362	-12.343057	16.295345	104.981316	33.015915	-14.221991	99.699875	39.246948	38.246605	104.605736	36.1314315	12.012307	102.1528055	-60.8175455	20.578383	107.8098265
-18.584038	33.931221	106.213127	-12.599893	16.106358	105.149307	32.752377	-14.439199	100.043427	38.931248	38.036419	104.289101	35.8418125	11.79861	102.166264	-61.0415985	20.414106	108.13235
-17.423559	33.90834	106.036034	-12.79699	15.91983	105.336472	32.542236	-14.820459	100.537888	38.671925	37.2164	103.826759	35.6070805	11.1979705	102.1823235	-61.2010605	20.6416895	108.4906205
-15.521139	33.645004	105.669167	-12.909698	15.408246	105.693413	32.328453	-15.739447	101.720764	38.510063	36.854565	103.21418	35.419258	10.557559	102.467472	-61.238654	20.258933	108.919354
-14.072382	33.389023	105.433548	-12.862698	14.88443	105.980919	32.248672	-16.577391	102.69828	38.589687	36.017422	103.241837	35.4191795	9.7200155	102.9700585	-61.1445755	20.0488445	108.9917795
-12.625755	33.059517	105.354202	-12.734072	14.282014	106.307922	32.240944	-17.498787	103.690041	38.792915	35.089748	103.662315	35.5169295	8.7954805	103.676178	-60.9850735	19.7685475	108.939666
-11.108986	32.679264	105.492805	-12.634538	13.680845	106.757866	32.29348	-18.367872	104.852333	39.109619	34.195423	104.254219	35.7015495	7.9137755	104.553276	-60.9706255	19.4479145	108.962456
-9.49947	32.318115	105.743446	-12.549135	13.155374	107.18148	32.45845	-19.127914	106.007301	39.541115	33.53981	105.176941	35.9997825	7.205948	105.592121	-61.0980525	19.1048	108.770839
-7.91172	32.025269	106.23214	-12.529045	12.751393	107.566002	32.741989	-19.725565	106.927155	39.952297	33.087864	106.379936	36.347143	6.6811495	106.6535455	-61.405233	18.8216365	108.4784585
-6.345457	31.742699	106.933357	-12.581439	12.502344	107.835152	33.044205	-20.111502	107.356903	40.313194	32.901566	107.695961	36.6786995	6.395032	107.526432	-61.8415775	18.609656	108.143872
-4.028212	31.430477	108.006813	-12.782015	12.464163	107.971176	33.403362	-20.220449	107.247223	40.666592	33.051018	109.893761	37.034977	6.4152845	108.570492	-62.599007	18.5130415	107.37186
-2.538956	31.196842	108.788536	-12.941514	12.598087	108.037033	33.574554	-20.078573	106.966362	40.797909	33.29369	111.246918	37.1862315	6.6075585	109.10664	-63.0692595	18.5886155	106.967426
-1.084771	30.936543	109.606827	-13.095427	12.884853	108.190788	33.675827	-19.769176	106.785133	40.876278	33.711163	112.719109	37.2760525	6.9709935	109.752121	-63.4669065	18.7987125	106.629455
0.29749	30.650434	110.611366	-13.251461	13.283777	108.539307	33.896397	-19.437096	106.946625	40.982838	34.185276	114.262756	37.4396175	7.37409	110.6046905	-63.9425395	19.193464	106.4739235
1.610438	30.309694	111.795448	-13.356744	13.741161	109.190559	34.28772	-19.057346	107.388397	41.149643	34.702957	115.996841	37.7186815	7.8228055	111.692619	-64.4321695	19.6595165	106.688499
2.842357	29.793236	113.117851	-13.510895	14.276255	110.060333	34.741814	-18.564283	108.124451	41.342716	35.133495	117.895782	38.042265	8.284606	113.0101165	-65.064055	20.267904	107.1105495
3.931119	29.196825	114.646324	-13.700959	14.791239	111.138115	35.137859	-18.00716	109.114601	41.565678	35.534687	119.782135	38.3517685	8.7637635	114.448368	-65.7536865	20.8187145	107.827862
5.459491	27.953211	116.951218	-13.919303	15.468095	112.949074	35.53907	-17.335222	110.920906	41.828419	36.086052	122.529259	38.6837445	9.375415	116.7250825	-66.5223505	21.560775	109.1730655
6.296518	27.005211	118.463646	-14.027514	15.784231	114.190186	35.673134	-16.925989	112.247597	41.993221	36.345055	124.189224	38.8331775	9.709533	118.2184105	-66.8882055	21.858929	110.1619615
7.121563	25.872868	119.82164	-14.103264	16.041256	115.411591	35.806965	-16.6138	113.611244	42.108391	36.572304	125.6138	38.957678	9.979252	119.612522	-67.164206	22.10326	111.21066
7.830571	24.669991	120.926155	-14.099392	16.249315	116.59359	35.9767	-16.406971	114.978767	42.263603	36.838604	126.773308	39.1201515	10.2158165	120.8760375	-67.3189355	22.2828135	112.3111425
8.41142	23.389915	121.907219	-14.035612	16.435957	117.762039	36.157719	-16.167019	116.242455	42.815437	36.994354	127.385155	39.486578	10.4136675	121.813805	-67.557802	22.4582465	113.710273
8.962262	21.94998	122.602867	-13.952558	16.654713	118.869255	36.341412	-15.979476	117.563179	42.535397	37.556835	127.874443	39.4384045	10.7886795	122.718811	-67.3435205	22.5207465	115.019699
9.393454	20.521318	123.096214	-13.826856	16.810135	119.815811	36.509758	-15.794967	119.011177	42.657459	37.960815	127.809799	39.5836085	11.082924	123.410488	-67.2373205	22.537346	116.221134
9.886003	18.147802	123.514236	-13.623392	16.935495	120.83062	36.777199	-15.648108	121.265625	42.758797	38.50668	127.202133	39.767998	11.429286	124.233879	-67.014782	22.441704	117.427361
10.430687	16.390987	123.48555	-13.470623	16.901115	121.207985	36.959423	-15.677357	122.550179	42.802979	38.708843	126.691727	39.881201	11.515743	124.620953	-66.822447	22.286487	117.795017
10.203732	14.823815	123.746597	-13.324054	16.762362	121.381226	37.077225	-15.765463	123.645447	42.837189	38.753708	126.114143	39.957207	11.4941225	124.879795	-66.605315	22.0306015	117.882657
10.176565	13.170772	123.75827	-13.10473	16.53161	121.384605	37.156803	-15.853913	124.379227	42.902321	38.673599	125.470581	40.029562	11.409843	124.924904	-66.239022	21.653377	117.844306
10.040621	11.575909	123.70018	-13.107332	16.50927	121.383965	37.22319	-15.837722	124.768028	42.963989	38.580345	124.894081	40.0935895	11.3713115	124.8310545	-66.3082535	21.6472285	117.9368755
9.824971	10.084039	123.626503	-12.999294	16.521181	121.261787	37.298958	-15.710543	124.907112	42.973255	38.592064	124.426338	40.1361065	11.4407605	124.666725	-66.1346945	21.6016015	117.856849
9.53174	8.666752	123.482788	-12.872611	16.609421	121.124947	37.412556	-15.496442	124.836662	42.989643	38.715382	124.139938	40.2010995	11.60947	124.4883	-65.9463215	21.609372	117.761594
8.911126	6.800421	123.391388	-12.710299	16.907982	120.966866	37.652554	-15.068274	124.671127	43.043533	39.095627	123.969208	40.3480435	12.0136765	124.3201675	-65.7686415	21.8022875	117.6135645
8.373387	5.629472	123.301575	-12.608838	17.154173	120.89579	37.815563	-14.744314	124.481606	43.045528	39.388771	123.917068	40.4305455	12.3222285	124.199337	-65.6482215	21.9861175	117.592243
7.759868	4.580279	123.162308	-12.431045	17.340248	120.757202	37.953102	-14.380808	124.263046	43.014622	39.684574	123.770889	40.483862	12.651883	124.0169675	-65.345952	22.028613	117.4974365
7.066971	3.566396	122.933815	-12.404611	17.667835	120.653465	38.062199	-14.058064	124.002502	43.015877	39.997368	123.532661	40.539038	12.969652	123.7675815	-65.34826	22.366018	117.5393485
6.301664	2.597903	122.575905	-12.21167	17.800985	120.375122	38.147209	-13.818704	123.620987	43.048882	40.243614	123.278786	40.5980455	13.212455	123.4498865	-65.0213855	22.389515	117.3003575
5.473289	1.716476	122.12323	-12.110736	17.940071	120.117661	38.257702	-13.636716	123.059967	43.087307	40.481533	123.0289	40.6725045	13.4224085	123.0444335	-64.8939765	22.4577335	117.1908885
4.612808	0.844198	121.529755	-11.993061	18.076363	119.844696	38.306423	-13.472473	122.304619	43.076473	40.695831	122.717346	40.691448	13.611679	122.5109825	-64.67757	22.541047	117.1784095
3.163252	-0.28006	120.612396	-11.797777	18.336647	119.404137	38.494537	-13.252211	120.963165	43.506493	40.839348	121.855034	41.000515	13.7935685	121.4090995	-64.596069	22.8797255	117.3991745
2.151821	-0.950029	120.046906	-11.633166	18.547606	119.086601	38.636841	-13.032343	120.235535	43.062508	41.19664	121.441498	40.8496745	14.0821485	120.8385165	-64.1160065	23.0130635	117.3346855
1.072583	-1.527925	119.626343	-11.363404	18.736774	118.679428	38.791977	-12.759837	119.796524	43.015713	41.401402	120.79203	40.903845	14.3207825	120.294277	-63.630653	23.1527655	117.064579
-4.2e-05	-2.106641	119.184364	-11.232585	18.89049	118.310097	38.998623	-12.546518	119.408081	43.015892	41.570454	120.105766	41.0072575	14.511968	119.7569235	-63.4724275	23.269012	116.8632705
-1.115753	-2.601216	118.703842	-10.998902	18.970657	117.851387	39.195488	-12.397219	118.95771	43.02681	41.682587	119.393799	41.111149	14.642684	119.1757545	-63.108953	23.29863	116.5270195
-2.28602	-3.043668	118.093002	-10.771706	19.028955	117.371689	39.269577	-12.2238	118.314896	43.030941	41.806942	118.757332	41.150259	14.791571	118.536114	-62.693671	23.266339	116.207264
-3.44119	-3.472842	117.293152	-10.507202	19.067526	116.83091	39.279804	-12.119825	117.480873	43.03587	41.948101	118.043777	41.157837	14.914138	117.762325	-62.172241	23.220914	115.899495
-5.263476	-3.93999	116.006813	-10.189753	19.324333	115.884171	39.166759	-11.779058	115.813721	43.006805	42.185486	116.730675	41.086782	15.203214	116.272198	-61.466288	23.445452	115.496144
-6.496123	-4.143399	115.219482	-9.952948	19.497347	115.231491	39.101742	-11.548817	114.75	42.982845	42.286446	115.69371	41.0422935	15.3688145	115.221855	-60.9481895	23.6258795	115.241127
-7.697872	-4.268082	114.638435	-9.732088	19.715563	114.612282	39.111992	-11.365681	113.876129	42.953568	42.359253	114.443672	41.03278	15.496786	114.1599005	-60.496956	23.93434	115.0646635
-8.877091	-4.366328	114.258507	-9.446483	19.910307	113.950623	39.144745	-11.179579	113.125229	42.917618	42.425598	113.099861	41.0311815	15.6230095	113.112545	-59.9241475	24.1976045	114.788701
-10.066367	-4.407792	113.94606	-9.168984	19.99538	113.332954	39.234764	-11.170276	112.602684	43.012817	42.309525	111.668411	41.1237905	15.5696245	112.1355475	-59.4617585	24.4211355	114.5303605
-11.121989	-4.399206	113.693909	-8.875593	19.90892	112.730148	39.362789	-11.226668	112.157127	43.031219	42.086861	110.388062	41.197004	15.4300965	111.2725945	-58.94819	24.3877435	114.1877015
-12.27615	-4.370337	113.489723	-8.601776	19.720015	112.163666	39.51778	-11.418089	111.809372	43.116306	41.773888	109.362137	41.317043	15.1778995	110.5857545	-58.520595	24.2621305	113.7415775
-13.752477	-4.186686	112.925659	-8.194118	19.350752	111.433258	39.730461	-11.825071	111.371437	43.407295	41.297802	108.219505	41.568878	14.7363655	109.795471	-57.957114	23.9651385	113.071045
-14.775857	-3.899826	112.489632	-7.964855	19.165062	110.932884	39.820454	-12.044173	110.921822	43.59576	41.044106	107.621811	41.708107	14.4999665	109.2718165	-57.637817	23.8301575	112.5939515
-15.741971	-3.51667	111.946869	-7.730438	19.046907	110.445915	39.889809	-12.199029	110.348618	43.778465	40.861385	107.126358	41.834137	14.331178	108.737488	-57.295013	23.762636	112.154342
-16.609201	-3.047027	111.314735	-7.513778	19.004581	109.945824	39.944511	-12.278974	109.741974	43.96431	40.728168	106.628265	41.9544105	14.224597	108.1851195	-56.9819665	23.784565	111.7065285
-17.442181	-2.45077	110.644363	-7.297704	19.02165	109.39196	40.021114	-12.304972	109.044098	44.103477	40.698914	106.138969	42.0622955	14.196971	107.5915335	-56.6577035	23.846329	111.1923865
-18.230742	-1.790379	109.905037	-7.081013	19.066509	108.766006	40.143024	-12.284006	108.327553	44.279835	40.769135	105.676987	42.2114295	14.2425645	107.00227	-56.3734555	23.8904535	110.529742
-18.975346	-0.983804	108.993782	-6.888361	19.143656	108.076111	40.267441	-12.218719	107.620773	44.440998	40.865154	105.235962	42.3542195	14.3232175	106.4283675	-56.1309415	23.9640945	109.7238545
-19.970531	0.233458	107.333466	-6.591861	19.25626	106.840363	40.48476	-12.063994	106.354187	44.65852	41.016155	104.683563	42.57164	14.4760805	105.518875	-55.755362	24.0364395	108.161851
-20.585773	1.121905	106.179665	-6.423482	19.322556	105.951881	40.593212	-11.965334	105.528084	44.82626	41.114056	104.289032	42.709736	14.574361	104.908558	-55.5567	24.070751	106.995204
-21.137451	2.065527	105.041039	-6.230771	19.401844	105.054489	40.703602	-11.870136	104.669128	44.970043	41.218681	103.889893	42.8368225	14.6742725	104.2795105	-55.2983645	24.1294155	105.8294675
-21.697369	3.095871	104.046761	-6.073795	19.4925	104.229645	40.81625	-11.795237	103.893532	45.073788	41.273937	103.4366	42.945019	14.73935	103.665066	-55.092609	24.24565	104.794224
-22.18829	4.108832	103.226448	-5.895869	19.627769	103.531837	40.889908	-11.735033	103.310951	45.210312	41.30991	102.867081	43.05011	14.7874385	103.089016	-54.841848	24.4680995	103.974658
-22.577414	5.229909	102.589355	-5.751458	19.738895	102.901802	40.983067	-11.701463	102.867798	45.298985	41.356625	102.248291	43.141026	14.827581	102.5580445	-54.643942	24.650209	103.2455595
-22.974051	6.351092	102.101364	-5.610229	19.831701	102.363693	41.086094	-11.683037	102.52507	45.340843	41.358601	101.69957	43.2134685	14.837782	102.11232	-54.4339265	24.82562	102.615066
-23.527599	8.068494	101.362762	-5.424468	19.820694	101.735237	41.180809	-11.698843	102.238571	45.497444	41.313824	101.065735	43.3391265	14.8074905	101.652153	-54.1880625	24.8338975	101.818321
-23.77429	9.281464	100.924316	-5.28836	19.762527	101.353813	41.269337	-11.758833	102.059662	45.57	41.249992	100.751099	43.4196685	14.7455795	101.4053805	-53.9963885	24.7794745	101.3022455
-24.056744	10.507449	100.479462	-5.157885	19.698656	101.004913	41.332924	-11.822783	101.924065	45.68647	41.183949	100.528908	43.509697	14.680583	101.2264865	-53.825467	24.716729	100.7833395
-24.283415	11.79646	99.921661	-5.004395	19.650942	100.633415	41.447071	-11.874945	101.806938	45.858574	41.15509	100.405411	43.6528225	14.6400725	101.1061745	-53.6616125	24.6618115	100.1606555
-24.423704	13.095421	99.285698	-4.822891	19.671791	100.202049	41.594296	-11.894723	101.617111	46.079926	41.163208	100.314209	43.837111	14.6342425	100.96566	-53.482893	24.7093395	99.438438
-24.605894	14.452275	98.418976	-4.572031	19.690342	99.611893	41.818542	-11.846625	101.277817	46.314045	41.236023	100.309006	44.0662935	14.694699	100.7934115	-53.2103555	24.685985	98.4303745
-24.702572	15.835792	97.25029	-4.238971	19.777845	98.814606	42.138805	-11.694564	100.745201	46.653397	41.405369	100.361488	44.396101	14.8554025	100.5533445	-52.874043	24.7002875	97.0758675
-24.811281	18.011145	95.180008	-3.602473	20.037899	97.322372	42.757381	-11.313218	99.565628	47.229744	41.799328	100.426674	44.9935625	15.243055	99.996151	-52.1985085	24.832743	94.648593
-24.862667	19.481607	93.755325	-3.091091	20.264793	96.22789	43.253616	-10.967378	98.531235	47.635262	42.128754	100.40065	45.444439	15.580688	99.4659425	-51.626621	24.948898	92.9898375
-24.923273	20.98069	92.597832	-2.485193	20.611349	95.252022	43.734444	-10.481872	97.425743	48.078133	42.460587	100.147804	45.9062885	15.9893575	98.7867735	-50.8766745	25.2333405	91.7172705
-24.984501	22.473305	91.995743	-1.875978	21.004511	94.591026	44.262417	-10.022739	96.412247	48.505135	42.835888	99.556747	46.383776	16.4065745	97.984497	-50.135732	25.6024475	91.197555
-25.095976	23.914974	91.94371	-1.358362	21.377645	94.317039	44.731838	-9.623328	95.709106	48.826305	43.138599	98.805008	46.7790715	16.7576355	97.257057	-49.4957955	25.9976545	91.377021
-25.419891	25.306597	92.535431	-1.028693	21.618036	94.530884	45.054188	-9.361565	95.391502	49.035625	43.340527	98.059731	47.0449065	16.989481	96.7256165	-49.1022925	26.246591	92.3361515
-25.627211	26.586718	93.67067	-0.872446	21.683203	95.19619	45.15353	-9.352371	95.459671	49.084503	43.317223	97.479317	47.1190165	16.982426	96.469494	-48.8639085	26.38398	93.922886
-26.088434	28.407106	96.246101	-1.002932	21.378845	96.943146	44.86298	-9.758248	96.120903	48.942738	42.896538	97.010406	46.902859	16.569145	96.5656545	-48.908723	26.188545	97.3206375
-26.470512	29.542076	98.203636	-1.222585	20.962006	98.358528	44.519562	-10.183887	96.717773	48.70195	42.450005	97.004074	46.610756	16.133059	96.8609235	-49.055926	25.790953	99.8561325
-26.644283	30.63916	100.167442	-1.514635	20.528606	99.826988	44.153328	-10.602749	97.302559	48.393883	42.025265	97.194839	46.2736055	15.711258	97.248699	-49.3028755	25.345954	102.405277
-26.886639	31.764221	102.102448	-1.858971	20.136715	101.236	43.812595	-10.97943	97.762566	48.002872	41.718502	97.509872	45.9077335	15.369536	97.636219	-49.6256755	24.903894	104.835781
-27.028919	32.949055	103.758003	-2.270222	19.91535	102.491501	43.364487	-11.172078	98.153671	47.593765	41.531719	97.88166	45.479126	15.1798205	98.0176655	-50.01957	24.6508795	106.9653365
-27.067698	34.077255	105.136169	-2.701267	19.76651	103.542923	42.890186	-11.254754	98.448357	47.140289	41.463566	98.220062	45.0152375	15.104406	98.3342095	-50.4177715	24.428614	108.7516365
-27.123568	35.326538	106.267807	-3.18315	19.705816	104.3461	42.413521	-11.229506	98.612602	46.648045	41.514706	98.532753	44.530783	15.1426	98.5726775	-50.897083	24.269032	110.1195225
-26.991209	37.154778	107.214249	-3.880751	19.732492	105.088127	41.766136	-11.053136	98.688416	45.920315	41.738853	98.986443	43.8432255	15.3428585	98.8374295	-51.6047275	24.1221255	111.3388245
-26.75082	38.361298	107.706581	-4.281795	19.772264	105.369423	41.373341	-10.795814	98.659317	45.517876	41.961533	99.374405	43.4456085	15.5828595	99.016861	-52.0091985	23.9616685	111.721985
-26.351557	39.556477	108.104774	-4.628831	19.882244	105.626442	41.093983	-10.525855	98.576996	45.150753	42.23283	99.910576	43.122368	15.8534875	99.243786	-52.38003	23.9110005	112.009098
-25.868807	40.697556	108.481064	-4.935786	20.017082	105.892075	40.924652	-10.214136	98.567749	44.893013	42.534534	100.566826	42.9088325	16.160199	99.5672875	-52.7804045	23.873965	112.2168625
-25.224859	41.774143	108.916153	-5.164831	20.141077	106.13736	40.92009	-9.899557	98.519287	44.72802	42.893921	101.376022	42.824055	16.497182	99.9476545	-53.153717	23.784972	112.3270655
-24.396418	42.825199	109.358665	-5.339428	20.307369	106.432251	40.860836	-9.493662	98.612221	44.556774	43.233196	102.317848	42.708805	16.869767	100.4650345	-53.387661	23.744971	112.3994675
-23.594992	43.811954	109.916626	-5.516997	20.534597	106.77993	40.888454	-9.077245	98.810349	44.473907	43.616356	103.408409	42.6811805	17.2695555	101.109379	-53.7151745	23.7996385	112.450481
-22.066753	45.152058	110.868706	-5.814146	20.951921	107.546059	40.982838	-8.484444	99.438087	44.473488	44.122169	105.183159	42.728163	17.8188625	102.310623	-54.356455	24.0849795	112.781495
-20.85767	45.865501	111.529205	-6.05816	21.281002	108.196213	41.080551	-8.179832	100.015572	44.484581	44.484798	106.393723	42.782566	18.152483	103.2046475	-54.898886	24.409521	113.1877785
-19.559061	46.524078	112.101494	-6.320886	21.607834	108.842621	41.058998	-7.885368	100.758919	44.505989	44.793438	107.514572	42.7824935	18.454035	104.1367455	-55.4242655	24.761633	113.5484965
-18.40942	47.204052	112.62307	-6.601617	21.880735	109.471657	41.026859	-7.796214	101.50621	44.451103	44.983437	108.364395	42.738981	18.5936115	104.9353025	-55.942215	25.1678585	114.0080115
-16.989428	47.576633	112.761688	-6.919703	22.105507	110.027695	40.88039	-7.820324	102.404999	44.358681	45.066704	108.905518	42.6195355	18.62319	105.6552585	-56.4589415	25.587824	114.4001315
-15.643181	48.0173	112.732109	-7.183963	22.231297	110.471703	40.68224	-7.984562	103.523651	44.267815	45.00444	109.210335	42.4750275	18.509939	106.366993	-56.8429535	25.952655	114.576413
-14.13203	48.227329	112.4832	-7.440786	22.197577	110.764755	40.532242	-8.233259	104.526482	44.20454	44.850082	109.484413	42.368391	18.3084115	107.0054475	-57.249963	26.0867425	114.5240625
-11.842096	48.318405	112.192726	-7.713312	21.85742	110.841095	40.412018	-8.728765	105.594894	44.244549	44.45853	110.183594	42.3282835	17.8648825	107.889244	-57.7549075	25.8499575	113.792946
-10.235113	48.26807	112.165344	-7.818113	21.478863	110.639977	40.457016	-9.059204	105.872955	44.370983	44.188786	110.982964	42.4139995	17.564791	108.4279595	-58.0502255	25.392935	112.8519945
-8.593527	48.079021	112.301254	-7.872613	21.162806	110.446594	40.505497	-9.241256	106.025887	44.505207	43.915306	112.122383	42.505352	17.337025	109.074135	-58.250578	24.988587	111.819053
-6.945041	47.793549	112.711082	-7.913722	20.990995	110.474289	40.640762	-9.37188	106.192841	44.648129	43.747658	113.400444	42.6444455	17.187889	109.7966425	-58.4718895	24.794101	111.1519355
-5.292901	47.481243	113.418892	-7.987654	21.042009	110.918335	40.739616	-9.426451	106.609413	44.961037	43.681458	114.480606	42.8503265	17.1275035	110.5450095	-58.8256345	24.9565145	111.2916605
-3.661391	47.112625	114.273132	-8.073303	21.239168	111.663422	40.790195	-9.423303	107.341087	45.196804	43.698055	115.660881	42.9934995	17.137376	111.500984	-59.1401055	25.34096	111.82586
-2.08078	46.616879	115.298119	-8.262706	21.454096	112.571083	40.782089	-9.458093	108.293808	45.392269	43.74675	116.876839	43.087179	17.1443285	112.5853235	-59.612591	25.7638635	112.5568425
0.132014	45.675247	116.867104	-8.678947	21.725555	114.048981	40.525478	-9.544641	109.907516	45.525814	43.745613	118.781433	43.025646	17.100486	114.3444745	-60.38354	26.350624	113.7534875
1.595057	44.909901	117.977272	-8.977461	21.836512	114.958588	40.259026	-9.637255	111.062325	45.584652	43.686222	120.025208	42.921839	17.0244835	115.5437665	-60.876761	26.6485405	114.3734095
3.042579	43.96946	119.025017	-9.248152	21.886326	115.816093	40.011806	-9.681771	111.943993	45.645252	43.616528	121.244301	42.828529	16.9673785	116.594147	-61.324833	26.8052735	115.038039
4.472708	42.946037	120.015762	-9.459579	21.916378	116.508507	39.774113	-9.737399	112.67749	46.152885	43.351578	122.190712	42.963499	16.8070895	117.434101	-61.882657	27.0256665	115.582913
5.848837	41.873386	120.772758	-9.552058	21.997244	117.106476	39.528519	-9.757388	113.272606	46.276958	43.209251	123.048798	42.9027385	16.7259315	118.160702	-62.0068545	27.2685565	116.05225
7.320302	40.735172	121.120918	-9.547396	22.116516	117.560783	39.362995	-9.867067	113.596115	46.468094	43.094288	123.474373	42.9155445	16.6136105	118.535244	-62.0103365	27.6194215	116.586322
8.717343	39.604805	121.122047	-9.514238	22.303976	117.864906	39.133106	-9.943361	114.019943	46.676411	43.025341	123.449432	42.9047585	16.54099	118.7346875	-61.9332345	28.066962	116.9951245
10.750535	37.729748	120.489899	-9.383629	22.436581	118.030357	38.862698	-10.189664	114.740623	46.880959	42.898922	122.763077	42.8718285	16.354629	118.75185	-61.6390865	28.518533	117.308864
12.099179	36.322517	119.978012	-9.327364	22.373196	118.051231	38.695389	-10.507431	115.307472	46.904774	42.698414	122.051468	42.8000815	16.0954915	118.67947	-61.4548095	28.6509005	117.422992
13.331297	34.830379	119.51786	-9.280426	22.115892	118.006752	38.541367	-10.866984	115.834549	46.518654	42.542759	121.574387	42.5300105	15.8378875	118.704468	-61.0908625	28.3938965	117.309036
14.518749	33.178841	119.1856	-9.241293	21.744806	117.917587	38.424103	-11.31967	116.234612	46.534306	42.127766	121.102295	42.4792045	15.404048	118.6684535	-60.9617905	28.085564	117.1667205
15.670204	31.471344	118.929985	-9.187245	21.29608	117.766884	38.333176	-11.727773	116.491142	46.601089	41.724777	120.811043	42.4671325	14.998502	118.6510925	-60.8416225	27.593658	116.8826755
16.75128	29.793638	118.692223	-9.117772	20.961145	117.568542	38.254288	-12.047978	116.555557	46.657452	41.392319	120.679428	42.45587	14.6721705	118.6174925	-60.691414	27.2501195	116.5195915
17.78632	28.05793	118.512688	-8.965519	20.717123	117.347908	38.206768	-12.270637	116.615204	46.765762	41.128113	120.621422	42.486265	14.428738	118.618313	-60.417303	27.005508	116.077503
19.176596	25.430969	118.482605	-8.669706	20.522644	117.092583	38.276394	-12.48464	116.882393	47.05658	40.863594	121.040138	42.666487	14.189477	118.9612655	-60.005899	26.855811	115.2239005
20.016729	23.648867	118.72184	-8.44206	20.485668	117.036438	38.375931	-12.576048	117.324318	47.254814	40.699966	121.564041	42.8153725	14.061959	119.4441795	-59.6994925	26.909377	114.6286965
20.791521	21.796211	119.100281	-8.184734	20.451044	117.131927	38.487465	-12.760379	118.134644	47.539616	40.567398	122.372696	43.0135405	13.9035095	120.25367	-59.3830085	26.9985785	114.010184
21.440489	19.951323	119.687416	-7.915417	20.345549	117.322815	38.593445	-13.033335	119.21241	47.857952	40.312531	123.256874	43.2256985	13.639598	121.234642	-59.0565325	27.0515	113.410988
22.042074	18.03548	120.29705	-7.67437	20.196014	117.512276	38.667374	-13.339875	120.322868	48.68689	39.751556	123.720634	43.677132	13.2058405	122.021751	-59.025872	27.1861875	113.002801
22.576777	16.139944	120.778564	-7.391335	19.949625	117.615089	38.700623	-13.692792	121.373978	48.444271	39.66341	124.565865	43.572447	12.985309	122.9699215	-58.355117	26.913941	112.2602565
22.975031	14.254191	121.305038	-7.146036	19.707472	117.762009	38.846272	-14.114327	122.43161	49.176228	39.11108	124.818718	44.01125	12.4983765	123.625164	-58.303322	26.9165675	111.898854
23.399525	11.429891	122.037079	-6.80309	19.230394	118.028435	38.930435	-14.742595	123.801598	49.59396	38.663376	125.311554	44.2621975	11.9603905	124.556576	-57.8683775	26.5003975	111.500294
23.483913	9.630829	122.582779	-6.618446	18.833143	118.259575	39.196735	-15.273491	124.481354	49.830811	38.3979	125.71962	44.513773	11.5622045	125.100487	-57.750665	26.1040815	111.418663
23.451101	7.860406	123.076653	-6.505971	18.496014	118.49781	38.985107	-15.465604	125.271034	50.017727	38.202568	126.036263	44.501417	11.368482	125.6536485	-57.513359	25.623546	111.3419715
23.277992	6.161045	123.467064	-6.426181	18.234779	118.705605	39.257889	-15.835021	125.671494	50.061214	37.965881	126.280304	44.6595515	11.06543	125.975899	-57.5119135	25.404128	111.435311
23.044287	4.562884	123.731377	-6.345699	18.052757	118.914459	39.28875	-16.050602	125.993172	50.123768	37.875034	126.539566	44.706259	10.912216	126.266369	-57.397657	25.193298	111.562549
22.678961	3.013384	123.947319	-6.285861	17.898111	119.163658	39.201454	-16.182178	126.219963	50.16964	37.741238	126.630676	44.685547	10.77953	126.4253195	-57.257269	25.016692	111.9019965
22.15708	1.549281	124.160751	-6.294146	17.785791	119.476448	39.114197	-16.224335	126.428856	50.111973	37.620373	126.682472	44.613085	10.698019	126.555664	-57.201377	24.873563	112.397232
21.568466	-0.581538	124.445198	-6.340111	17.656466	120.064888	39.052425	-16.40358	126.848053	50.050217	37.56551	126.660828	44.551321	10.580965	126.7544405	-57.231543	24.731967	113.3753355
20.774607	-1.862715	124.749794	-6.313349	17.525673	120.495392	38.986092	-16.446014	127.210213	50.028187	37.463764	126.685402	44.5071395	10.508875	126.9478075	-57.1338375	24.542471	114.0429765
19.775211	-3.087067	125.069824	-6.256282	17.35734	120.936714	39.037567	-16.652922	127.511261	50.080387	37.327229	126.803932	44.558977	10.3371535	127.1575965	-57.071541	24.3775265	114.7158315
18.796761	-4.252504	125.329659	-6.181558	17.16345	121.357704	39.051418	-16.846653	127.767204	50.24205	37.214653	126.938011	44.646734	10.184	127.3526075	-57.00985	24.1429	115.3628005
17.814154	-5.194021	125.500465	-6.089133	17.019806	121.747002	39.116558	-17.002457	127.895882	50.376175	37.115269	127.021027	44.7463665	10.056406	127.4584545	-56.9246325	23.983206	116.0355495
16.586746	-6.181581	125.671745	-6.008376	16.967783	122.108063	39.231461	-17.034319	128.012177	50.474316	37.066582	126.908173	44.8528885	10.0161315	127.460175	-56.8696405	23.9194345	116.755951
15.363399	-6.941221	125.854805	-5.93568	16.999275	122.412323	39.424931	-17.072742	128.071411	50.522743	37.068577	126.623657	44.973837	9.9979175	127.347534	-56.845197	24.0006325	117.477112
13.346113	-7.806937	126.194809	-5.79647	17.06963	122.809074	39.719517	-16.978859	128.209717	50.55468	37.093716	125.897011	45.1370985	10.0574285	127.053364	-56.7300385	24.0818315	118.564784
11.994137	-8.276194	126.396751	-5.654222	17.059912	123.03318	39.938404	-16.818352	128.265457	50.526707	37.132767	125.279892	45.2325555	10.1572075	126.7726745	-56.5409995	23.9626165	119.2936855
10.541741	-8.552961	126.511383	-5.598963	17.04809	123.175621	40.236633	-16.749699	128.099579	50.434174	37.212677	124.548912	45.3354035	10.231489	126.3242455	-56.5333295	23.864691	120.0269965
9.098832	-8.793299	126.33622	-5.555334	17.047586	123.155418	40.534611	-16.647461	127.615715	49.704456	37.492157	123.982193	45.1195335	10.422348	125.798954	-56.2302015	23.672824	120.511882
7.425091	-8.798022	125.931252	-5.507405	17.065025	123.005272	40.708508	-16.486879	126.766037	50.21175	37.286476	122.973671	45.460129	10.3997985	124.869854	-56.474939	23.7302515	121.14069
6.176783	-8.957091	125.043037	-5.490528	17.098097	122.755173	40.757515	-16.408083	125.504395	49.631001	37.546207	122.52034	45.194258	10.569062	124.0123675	-56.175314	23.627132	121.4979785
4.47835	-8.788604	124.167755	-5.398678	17.189341	122.499374	40.696747	-16.257469	124.047089	49.651611	37.586437	121.878624	45.174179	10.664484	122.9628565	-55.971535	23.714198	122.0358915
2.229561	-8.395317	122.882843	-5.44679	17.551268	122.134102	40.59531	-15.940443	121.823715	49.700268	37.773758	120.931747	45.147789	10.9166575	121.377731	-56.041369	24.1858785	122.890473
0.815281	-7.945213	122.12989	-5.389685	17.834719	121.828445	40.254368	-15.512888	120.720184	49.756317	37.929134	120.26503	45.0053425	11.208123	120.492607	-55.7847125	24.461315	123.164283
-0.541791	-7.517087	121.531227	-5.320691	18.13414	121.490181	40.247883	-15.249387	119.643822	49.730186	38.193398	119.476639	44.9890345	11.4720055	119.5602305	-55.6304165	24.7962745	123.4201315
-1.875477	-6.960548	121.07692	-5.233025	18.42275	121.081627	40.241081	-15.013011	118.734589	49.690102	38.384056	118.604614	44.9655915	11.6855225	118.6696015	-55.4316415	25.1599775	123.4936525
-3.144616	-6.348256	120.743965	-5.164388	18.660433	120.657326	40.265347	-14.865242	118.097351	49.485825	38.511681	117.697784	44.875586	11.8232195	117.8975675	-55.204362	25.4976465	123.4170845
-4.340091	-5.640848	120.55645	-5.130623	18.870062	120.254662	40.346516	-14.88702	117.650513	50.043762	38.331192	116.483376	45.195139	11.722086	117.0669445	-55.456385	26.018038	123.4423795
-5.436872	-4.909671	120.472931	-5.097699	19.015966	119.881149	40.35479	-15.103863	117.586792	50.017578	38.42757	115.756584	45.186184	11.6618535	116.671688	-55.381582	26.3700785	123.09061
-6.982022	-3.636587	120.31279	-5.065227	19.188046	119.452354	39.930058	-15.703598	117.671715	49.418354	38.71627	115.465256	44.674206	11.506336	116.5684855	-54.80466	26.869756	122.3362225
-7.83654	-2.706944	120.062729	-5.015477	19.310947	119.137764	39.32832	-16.446522	117.836914	49.431038	39.014671	115.47937	44.379679	11.2840745	116.658142	-54.410633	27.3378195	121.617386
-8.510199	-1.723862	119.536713	-4.898633	19.612766	118.756149	38.337784	-17.203268	118.170464	49.537041	39.474442	115.542892	43.9374125	11.135587	116.856678	-53.7346785	28.089945	120.65562
-9.320624	-0.545269	118.833031	-4.727859	20.001919	118.177055	36.978359	-17.699839	118.413055	49.560211	40.11731	115.595795	43.269285	11.2087355	117.004425	-52.725003	28.7951025	119.349685
-10.002061	0.645507	117.688927	-4.544458	20.386154	117.405342	35.708447	-17.617842	117.59713	50.258106	40.484501	115.485237	42.9832765	11.4333295	116.5411835	-52.0721925	29.3389785	118.2695005
-10.626693	1.910673	116.091705	-4.459078	20.687248	116.379272	35.140957	-17.358341	116.146599	50.518173	41.025169	115.796234	42.829565	11.833414	115.9714165	-51.747721	29.541082	116.7871275
-11.286155	3.166429	114.125252	-4.385711	20.937885	115.125786	35.33646	-16.775318	114.098068	50.68856	41.32777	115.828133	43.01251	12.276226	114.9631005	-51.783932	29.599544	115.2884715
-12.130592	5.204722	111.206505	-4.04484	21.859219	113.087227	35.610077	-15.239674	110.355186	50.569374	42.371933	115.21505	43.0897255	13.5661295	112.785118	-51.1794055	30.1523085	113.389336
-12.600586	6.622758	109.663666	-3.739082	22.7397	111.872139	36.002323	-14.110991	108.176018	50.477718	43.34301	114.517906	43.2400205	14.6160095	111.346962	-50.7181845	30.8633905	112.397316
-13.165933	8.034364	108.478058	-3.506494	23.64271	110.88382	36.411182	-12.985552	106.379677	50.37347	44.286392	113.582886	43.392326	15.65042	109.9812815	-50.405314	31.635	111.7863585
-13.742691	9.36334	107.706764	-3.361465	24.476324	110.113457	36.660759	-11.955005	105.013191	50.222755	45.232807	112.519547	43.441757	16.638901	108.766369	-50.164687	32.313747	111.460545
-14.289684	10.599612	107.2966	-3.347466	25.189331	109.526787	36.739765	-11.015099	104.109749	49.876102	45.938778	111.458115	43.3079335	17.4618395	107.783932	-50.0028655	32.9168225	111.269642
-14.784654	11.732971	107.243904	-3.406331	25.740736	109.163811	36.715134	-10.405449	103.796806	48.919342	46.707844	110.648537	42.817238	18.1511975	107.2226715	-49.6299	33.3302745	111.1049505
-15.181851	12.785809	107.406021	-3.489327	26.07939	108.996025	36.660065	-10.132383	103.965935	48.699997	46.972836	109.794472	42.680031	18.4202265	106.8802035	-49.658685	33.7385535	111.1118465
-15.666821	14.201853	107.66832	-3.55828	26.220575	108.941582	36.585979	-10.085567	104.683472	48.530289	47.059261	109.236565	42.558134	18.486847	106.9600185	-49.674694	33.954303	110.9231455
-15.899132	15.055225	107.781013	-3.562725	26.166327	108.916618	36.60511	-10.144627	105.012764	48.497807	47.087193	109.104683	42.5514585	18.471283	107.0587235	-49.6769085	33.861371	110.7745125
-16.145754	15.875723	107.738853	-3.524978	26.133835	108.807114	36.623329	-10.176432	105.202553	48.511219	47.125793	109.030655	42.567274	18.4746805	107.116604	-49.61723	33.7929895	110.497624
-16.287868	16.657143	107.63707	-3.474545	26.122671	108.662712	36.722786	-10.143166	105.170357	49.077675	46.994926	108.563972	42.9002305	18.42588	106.8671645	-49.8493205	33.819462	110.4582595
-16.347786	17.491165	107.318344	-3.415142	26.162821	108.355186	36.798985	-10.017141	104.964294	49.056332	47.103615	108.376396	42.9276585	18.543237	106.670345	-49.7579425	33.782405	110.040027
-16.332077	18.360138	106.685081	-3.343754	26.27874	107.835472	36.917461	-9.813576	104.620728	48.488663	47.486282	108.61795	42.703062	18.836353	106.619339	-49.39057	33.721127	109.051605
-16.439547	19.162928	105.83326	-3.321955	26.46574	107.155548	37.035244	-9.543659	104.104164	49.064629	47.544598	108.536888	43.0499365	19.0004695	106.320526	-49.6938465	33.9310105	107.99057
-16.430143	20.421162	104.367508	-3.311275	26.897383	106.05825	37.118149	-8.982623	103.104759	49.018066	48.071426	108.886421	43.0681075	19.5444015	105.99559	-49.6906575	34.2503645	106.12091
-16.381975	21.216595	103.577736	-3.355081	27.268436	105.429794	37.132851	-8.529015	102.480225	48.87698	48.418804	108.985924	43.0049155	19.9448945	105.7330745	-49.7150775	34.5919775	105.1265135
-16.292957	21.966993	102.720688	-3.367283	27.663494	104.790283	37.236237	-8.093216	101.898216	48.749149	48.792229	109.195938	42.992693	20.3495065	105.547077	-49.727259	34.9774815	104.033489
-16.187391	22.632956	101.827324	-3.364981	28.062698	104.127899	37.379883	-7.599116	101.254486	48.65662	49.206364	109.498299	43.0182515	20.803624	105.3763925	-49.7482135	35.321772	102.8794055
-16.092484	23.259405	100.891479	-3.328184	28.443876	103.43763	37.582096	-7.059449	100.605347	48.537498	49.653496	109.800705	43.059797	21.2970235	105.203026	-49.716165	35.5907285	101.672234
-16.032063	23.768999	100.024963	-3.289702	28.810257	102.793251	37.795059	-6.521847	100.023285	48.391178	50.088303	110.170242	43.0931185	21.783228	105.0967635	-49.6725225	35.837286	100.4897385
-16.013018	24.191179	99.292908	-3.254784	29.15489	102.249481	38.026901	-6.05418	99.56189	48.282383	50.500126	110.491547	43.154642	22.222973	105.0267185	-49.66421	36.086807	99.4722435
-16.063742	24.51136	98.426537	-3.217436	29.536766	101.63591	38.289989	-5.564835	99.253601	48.078094	50.92495	110.774086	43.1840415	22.6800575	105.0138435	-49.6189135	36.3934745	98.2579765
-16.162985	24.54104	97.942543	-3.167596	29.699999	101.268814	38.443142	-5.371202	99.217918	47.982998	51.132477	110.868576	43.21307	22.8806375	105.043247	-49.548262	36.5193605	97.494381
-16.28364	24.430775	97.448898	-3.111698	29.716948	100.912834	38.607021	-5.263787	99.233368	47.912292	51.257576	110.81768	43.2596565	22.9968945	105.025524	-49.4830525	36.4370015	96.800144
-16.435383	24.162228	97.041794	-3.012652	29.650494	100.592216	38.789555	-5.257093	99.262604	47.845791	51.306934	110.610023	43.317673	23.0249205	104.9363135	-49.342977	36.2760675	96.2481185
-16.682854	23.78686	96.745972	-2.907915	29.490248	100.322365	38.98481	-5.344167	99.265846	47.831795	51.289982	110.256973	43.4083025	22.9729075	104.7614095	-49.2241325	36.0075885	95.8833205
-17.045664	23.297449	96.702751	-2.810121	29.257771	100.190544	39.054279	-5.5691	99.419716	47.857944	51.177574	109.617844	43.4561115	22.804237	104.51878	-49.0763535	35.711305	95.862308
-17.61375	22.706118	96.814552	-2.765139	29.006159	100.179863	39.009903	-5.937254	99.79406	47.897087	50.938702	108.826706	43.453495	22.500724	104.310383	-48.983773	35.511594	96.049343
-18.617041	21.57741	97.042778	-2.792843	28.454416	100.23967	38.784	-6.716749	100.625954	47.984028	50.350368	107.612488	43.384014	21.8168095	104.119221	-48.9697	35.0920225	96.360119
-19.392643	20.751675	96.967934	-2.868753	27.979555	100.156006	38.651077	-7.271864	101.061775	48.001221	49.883919	107.081985	43.326149	21.3060275	104.07188	-49.063655	34.6530825	96.240132
-20.193333	19.915865	96.774796	-2.916201	27.537766	99.991295	38.533978	-7.747911	101.195816	47.965836	49.415459	106.719139	43.249907	20.833774	103.9574775	-49.082309	34.241758	96.0251125
-21.054846	19.065983	96.578369	-2.988295	27.121002	99.819069	38.418449	-8.121822	101.105865	47.395088	49.308014	106.61068	42.9067685	20.593096	103.8582725	-48.8833585	33.648908	95.7798655
-21.984688	18.186838	96.630974	-3.0734	26.820492	99.758163	38.28577	-8.425208	101.019966	47.848129	48.804451	105.820045	43.0669495	20.1896215	103.4200055	-49.2137495	33.4513625	96.0963205
-23.02632	17.261072	96.944366	-3.180299	26.559401	99.872711	38.12463	-8.767156	101.102974	47.260887	48.665272	105.384277	42.6927585	19.949058	103.2436255	-49.0533565	33.169744	96.5017965
-24.166315	16.366289	97.666649	-3.360675	26.276482	100.192276	37.843948	-9.12176	101.499092	47.168873	48.337112	104.599548	42.5064105	19.607676	103.04932	-49.2277605	32.945288	97.335232
-26.006174	15.052795	99.560722	-3.837369	25.748707	101.11377	37.133602	-9.920865	102.727959	46.741653	47.536312	103.216515	41.9376275	18.8077235	102.972237	-49.6123655	32.6896905	99.255303
-27.336937	14.173193	101.185249	-4.31651	25.189594	101.933792	36.506863	-10.644437	103.837372	46.295063	46.748627	102.438202	41.400963	18.052095	103.137787	-50.033983	32.327093	100.729797
-28.692003	13.350594	102.833519	-4.859184	24.562975	102.846016	35.797043	-11.431647	105.038429	45.841373	45.864906	101.783859	40.819208	17.2166295	103.411144	-50.537576	31.9093205	102.280888
-30.022442	12.61896	104.564857	-5.411037	23.882425	103.797058	35.095512	-12.236623	106.133827	45.255707	44.956482	101.272293	40.1756095	16.3599295	103.70306	-50.9976835	31.4049205	103.891056
-31.263367	12.007137	106.404373	-5.900105	23.19104	104.834007	34.48494	-13.02534	107.052719	44.609932	44.068417	100.766144	39.547436	15.5215385	103.9094315	-51.347646	30.8605415	105.7585825
-32.440453	11.486063	108.026657	-6.308183	22.529997	105.759277	33.992081	-13.724087	107.780457	43.977871	43.259014	100.376823	38.984976	14.7674635	104.07864	-51.601342	30.2925305	107.439914
-33.498871	11.025891	109.110832	-6.594435	21.873207	106.425583	33.706036	-14.3262	108.161308	44.050343	42.382317	99.954201	38.8781895	14.0280585	104.0577545	-52.0670595	29.7183555	108.7934115
-35.035477	10.552211	109.998215	-6.893752	21.054773	107.039177	33.517326	-14.97426	108.111176	43.105766	41.952454	100.40963	38.311546	13.489097	104.260403	-52.09905	28.620449	109.817951
-35.884007	10.475156	110.528709	-7.074714	20.757607	107.407104	33.346161	-15.198168	107.841446	43.405117	41.576714	100.24382	38.375639	13.189273	104.042633	-52.525067	28.325941	110.771575
-36.696709	10.603948	111.152138	-7.298611	20.606327	107.819115	33.073002	-15.324759	107.714569	42.60149	41.621239	100.608513	37.837246	13.14824	104.161541	-52.434468	28.064414	111.476689
-37.383018	10.830964	111.678436	-7.55122	20.488207	108.240471	32.821987	-15.438249	107.739151	42.283459	41.517048	100.85833	37.552723	13.0393995	104.2987405	-52.655163	27.9370145	112.1822015
-38.03326	11.166574	111.988022	-7.821638	20.34837	108.592896	32.629059	-15.552226	107.7826	42.07642	41.510887	101.243004	37.3527395	12.9793305	104.512802	-52.9960155	27.7174095	112.67299
-38.525875	11.606215	112.197701	-8.074454	20.22279	108.882439	32.438583	-15.617543	107.787033	41.812859	41.558205	101.67524	37.125721	12.970331	104.7311365	-53.274629	27.475249	113.0337415
-38.971485	12.231317	112.500885	-8.334427	20.118227	109.19397	32.206703	-15.680652	107.714905	41.60688	41.56163	101.969818	36.9067915	12.940489	104.8423615	-53.5756455	27.295965	113.5455785
-39.428703	13.34965	113.135826	-8.758258	20.019175	109.806381	31.827173	-15.762817	107.787285	41.135063	41.474869	102.294754	36.481118	12.856026	105.0410195	-53.997634	27.182324	114.5717425
-39.571434	14.165801	113.576363	-9.019491	19.933485	110.230194	31.570557	-15.829073	107.91626	40.858635	41.42754	102.537727	36.214596	12.7992335	105.2269935	-54.253578	27.0677365	115.2333945
-39.664501	14.999451	113.912941	-9.275938	19.783772	110.645004	31.345078	-15.932592	108.037865	40.592716	41.372021	102.878151	35.968897	12.7197145	105.458008	-54.520773	26.8478295	115.832
-39.673405	15.964172	114.066193	-9.498955	19.656662	110.937355	31.177643	-16.051205	108.031891	40.417976	41.345596	103.264511	35.7978095	12.6471955	105.648201	-54.7957195	26.6661285	116.226509
-39.577091	16.930382	113.892433	-9.69203	19.509642	111.038612	31.067795	-16.109005	107.820389	40.292572	41.397156	103.766457	35.6801835	12.6440755	105.793423	-55.0642435	26.3752085	116.283801
-39.427818	17.931568	113.45179	-9.861162	19.370144	110.976219	31.001007	-16.107935	107.337936	40.214104	41.566658	104.373062	35.6075555	12.7293615	105.855499	-55.3298795	26.0109265	116.096939
-39.196964	19.00774	113.023315	-10.025756	19.330267	110.82048	30.918377	-16.002527	106.679222	40.127625	41.789986	105.0112	35.523001	12.8937295	105.845211	-55.574513	25.7668045	115.795749
-38.654453	20.849838	112.441658	-10.288774	19.487963	110.595688	30.70153	-15.663719	105.763474	39.960011	42.167862	105.835022	35.3307705	13.2520715	105.799248	-55.9083185	25.7238545	115.392128
-38.236336	22.128164	112.153839	-10.460714	19.673428	110.47007	30.578363	-15.443216	105.356262	39.88311	42.368179	106.29966	35.2307365	13.4624815	105.827961	-56.1521645	25.8843745	115.112179
-37.675621	23.320152	111.693764	-10.611134	19.768276	110.319878	30.501741	-15.334649	105.22097	39.881523	42.511795	106.757561	35.191632	13.588573	105.9892655	-56.4139	25.947979	114.6504905
-37.008438	24.52236	111.215042	-10.736403	19.695536	110.150696	30.482561	-15.409972	105.246101	39.954762	42.466354	107.162354	35.2186615	13.528191	106.2042275	-56.6914675	25.862881	114.0971645
-36.351463	25.585142	110.9207	-10.837315	19.414385	110.047424	30.416367	-15.659904	105.347267	40.049881	42.286301	107.620453	35.233124	13.3131985	106.48386	-56.907754	25.5155715	113.610988
-35.495884	26.620405	110.790634	-10.924433	19.025877	110.115265	30.326847	-16.047707	105.440125	40.207935	41.97319	108.03804	35.267391	12.9627415	106.7390825	-57.116257	25.0890125	113.4914475
-34.601383	27.678728	110.89193	-10.978029	18.591278	110.30986	30.167639	-16.498571	105.662941	40.404297	41.588402	108.462288	35.285968	12.5449155	107.0626145	-57.242026	24.6376405	113.5571055
-33.116051	29.129541	111.257683	-11.069139	17.938501	110.764458	29.949274	-17.291142	106.175591	40.797291	41.025307	109.238075	35.3732825	11.8670825	107.706833	-57.5115605	24.0099195	113.822083
-32.013222	30.09103	111.559059	-11.11618	17.553061	111.179497	29.766077	-17.840096	106.624809	41.053719	40.585457	109.786247	35.409898	11.3726805	108.205528	-57.642258	23.7334415	114.153466
-31.013636	31.039295	111.939194	-11.194023	17.182425	111.666779	29.75173	-18.509434	107.103981	41.318256	40.17701	110.280396	35.534993	10.833788	108.6921885	-57.923039	23.531062	114.6413695
-29.838631	31.997589	112.37587	-11.283131	16.869513	112.202538	29.215754	-18.978003	107.944489	41.530983	39.743813	110.765884	35.3733685	10.382905	109.3551865	-57.9396305	23.356121	115.0498895
-28.616619	32.931793	112.812698	-11.386041	16.561205	112.764381	28.961018	-19.548223	108.721687	41.711987	39.279392	111.242043	35.3365025	9.8655845	109.981865	-58.1085845	23.2568255	115.546897
-27.408838	33.811192	113.233902	-11.452827	16.285492	113.274704	28.726599	-20.042139	109.431183	41.92606	38.841953	111.687027	35.3263295	9.399907	110.559105	-58.2319835	23.171077	115.990303
-26.265896	34.798069	113.687561	-11.528111	16.00988	113.727234	28.542486	-20.484846	109.958969	42.108883	38.440632	112.212944	35.3256845	8.977893	111.0859565	-58.3819065	23.041867	116.3685115
-24.120426	35.925858	114.336777	-11.619355	15.597012	114.267136	28.405413	-20.97366	110.29464	42.345985	37.988743	113.259033	35.375699	8.5075415	111.7768365	-58.614409	22.6864825	116.7574355
-22.820707	36.843838	115.075111	-11.663993	15.456006	114.557625	28.365341	-21.031965	110.027679	42.45776	37.838779	114.235672	35.4115505	8.403407	112.1316755	-58.7395365	22.508605	116.9835745
-21.465179	37.621807	115.984169	-11.719005	15.461204	114.840141	28.276152	-20.874718	109.496155	42.512218	37.817001	115.35952	35.394185	8.4711415	112.4278375	-58.832195	22.4512665	117.2524445
-20.027922	38.412601	116.94957	-11.833742	15.712828	115.135765	28.095385	-20.466167	108.808693	42.565918	37.945698	116.518089	35.3306515	8.7397655	112.663391	-58.9981355	22.6858905	117.608139
-18.325434	39.055412	117.758835	-11.954732	16.173046	115.421234	27.873442	-19.918453	108.15741	42.649174	38.140781	117.646873	35.261308	9.111164	112.9021415	-59.170772	23.234928	117.9403265
-16.890121	39.678135	118.793121	-12.061361	16.665232	115.756622	27.898375	-19.522242	107.439735	42.729042	38.301819	118.701729	35.3137085	9.3897885	113.070732	-59.4364305	23.9406755	118.442512
-15.596135	40.285141	119.683853	-12.110589	17.105177	116.023956	27.675295	-18.963295	106.99633	42.815872	38.457775	119.653114	35.2455835	9.74724	113.324722	-59.4667615	24.463114	118.72319
-12.8567	40.542652	120.311783	-12.120972	17.653482	116.341873	27.471161	-18.446259	106.548157	42.931702	38.62262	120.491325	35.2014315	10.0881805	113.519741	-59.4433755	25.2187835	119.164005
-11.384338	40.660244	120.572113	-12.093621	17.860092	116.45504	27.430788	-18.188751	106.411316	42.976223	38.710598	120.682701	35.2035055	10.2609235	113.5470085	-59.3907475	25.4592605	119.3630715
-9.841921	40.653629	120.548668	-12.073153	17.96921	116.55172	27.430504	-18.131901	106.472458	42.972385	38.736446	120.70607	35.2014445	10.3022725	113.589264	-59.3477505	25.6361475	119.514176
-8.375899	40.440445	120.447456	-12.045686	17.952723	116.608879	27.440744	-18.24461	106.718658	42.937424	38.679821	120.584747	35.189084	10.2176055	113.6517025	-59.280456	25.6878405	119.5660555
-6.92926	40.063015	120.156357	-12.041118	17.864626	116.704536	27.519258	-18.468615	107.110939	42.922722	38.523468	120.399055	35.22099	10.0274265	113.754997	-59.303226	25.7018255	119.654075
-5.824189	39.747688	120.037186	-12.060068	17.683777	116.815063	27.355808	-18.846329	107.693115	42.921413	38.298203	120.228195	35.1386105	9.725937	113.960655	-59.2587465	25.641617	119.669471
-4.309534	39.029785	119.699409	-12.094371	17.523699	116.954018	27.393515	-19.239117	108.414124	42.898308	38.05891	120.097672	35.1459115	9.4098965	114.255898	-59.3346535	25.6375015	119.652138
-2.102358	37.727661	119.355606	-12.252624	17.24176	117.287132	27.011105	-19.976974	109.763489	42.837223	37.631226	120.083847	34.924164	8.827126	114.923668	-59.429412	25.656394	119.650596
-0.612509	36.691727	119.312271	-12.408516	17.019125	117.528625	26.776882	-20.416874	110.744156	42.818855	37.310837	120.405342	34.7978685	8.4469815	115.574749	-59.6149005	25.5912685	119.482501
0.749029	35.534988	119.519661	-12.608504	16.773201	117.775772	26.666483	-20.715925	111.710564	42.843338	37.027271	121.08252	34.7549105	8.155673	116.396542	-59.9719185	25.390729	119.155002
2.143738	34.311676	119.823921	-12.801358	16.577471	118.026222	26.330986	-21.090374	112.618729	42.89806	36.799145	122.010712	34.614523	7.8543855	117.3147205	-60.217239	25.3005565	118.7377235
3.435151	33.017151	120.371155	-12.998865	16.429209	118.229355	26.139351	-21.369316	113.342987	43.024563	36.633232	123.132729	34.581957	7.631958	118.237858	-60.579687	25.22646	118.220852
4.752411	31.559145	120.939705	-13.207939	16.352627	118.450653	25.954113	-21.446083	114.02813	43.134937	36.543858	124.384979	34.544525	7.5488875	119.2065545	-60.960403	25.1563665	117.6947515
5.932557	30.086639	121.631134	-13.452308	16.421959	118.701019	25.803417	-21.48381	114.648209	43.193626	36.470665	125.59581	34.4985215	7.4934275	120.1220095	-61.4031375	25.3504905	117.2800285
7.994981	27.490551	122.361351	-13.714554	16.557322	119.131264	25.698927	-21.35392	115.60775	43.610916	36.293499	127.047577	34.6549215	7.4697895	121.3276635	-62.0840295	25.6448545	116.9348645
8.96947	25.83609	122.988762	-13.826065	16.65284	119.385574	25.781086	-21.293444	116.38588	43.205009	36.548981	128.343063	34.4930475	7.6277685	122.3644715	-62.1451775	25.6779115	116.4066765
9.910869	23.964394	123.56398	-13.844392	16.632717	119.573746	25.979805	-21.302214	117.244217	43.604141	36.497585	129.291779	34.791973	7.5976855	123.267998	-62.480757	25.6677485	115.879494
10.662972	22.049799	124.119858	-13.795516	16.453026	119.666313	26.29619	-21.336033	118.121025	43.571453	36.546623	130.419037	34.9338215	7.605295	124.270031	-62.5248535	25.300757	115.062595
11.444626	19.950663	124.548569	-13.673432	16.205973	119.690002	26.776361	-21.425192	119.006027	43.478596	36.57362	131.475433	35.1274785	7.574214	125.24073	-62.4743425	24.837732	114.139274
11.884951	17.759312	124.836472	-13.527618	15.921103	119.813858	27.333796	-21.537872	119.925568	43.392353	36.604317	132.172882	35.3630745	7.5332225	126.049225	-62.4183105	24.3089835	113.578491
12.322968	15.455389	124.896286	-13.268683	15.686088	119.899353	27.877171	-21.695604	121.178177	42.992496	36.895603	132.603607	35.4348335	7.5999995	126.890892	-61.9721995	23.7721765	112.907814
12.592931	12.024466	124.962296	-12.973525	15.441343	120.251801	28.506237	-21.894827	123.799911	43.122658	37.309029	132.015579	35.8144475	7.707101	127.907745	-61.7614975	23.175585	112.595857
12.080675	9.863112	125.438377	-12.840126	15.272777	120.694756	28.745667	-21.946503	125.787224	43.201942	37.536568	131.161087	35.9738045	7.7950325	128.4741555	-61.6540565	22.7505215	112.9153565
12.076001	7.24968	125.764893	-12.808573	15.07726	121.334564	28.875271	-21.978966	127.766571	43.234287	37.58498	130.191422	36.054779	7.803007	128.9789965	-61.671925	22.351513	113.6901315
11.467466	4.909918	126.516762	-12.715815	14.76327	122.066025	28.95442	-22.009481	129.681244	43.749332	37.346069	129.129547	36.351876	7.668294	129.4053955	-61.783506	21.858246	114.7266545
10.455345	2.725413	127.607323	-12.558653	14.536074	122.766197	29.045122	-21.990381	131.417694	43.455059	37.386425	128.54895	36.2500905	7.698022	129.983322	-61.3673965	21.374126	115.549072
9.766475	0.435	128.41629	-12.476717	14.34212	123.472801	29.138702	-21.951656	132.863922	43.591354	37.243618	127.962021	36.365028	7.645981	130.4129715	-61.318462	21.038259	116.5326305
8.7541	-1.643679	129.186996	-12.405819	14.147252	124.027779	29.273754	-21.939165	133.919235	43.717186	37.151722	127.73011	36.49547	7.6062785	130.8246725	-61.307108	20.6882255	117.2308855
6.961689	-4.453793	129.801514	-12.264528	13.92926	124.444702	29.535791	-21.983713	134.561554	43.863468	37.101906	127.556061	36.6996295	7.5590965	131.0588075	-61.2286855	20.2994235	117.8305965
5.739719	-6.260804	129.697586	-12.187937	13.884536	124.413956	29.737823	-22.072464	134.29718	43.870415	37.032364	127.332054	36.804119	7.47995	130.814617	-61.179993	20.289122	118.013295
4.349476	-7.868831	129.273315	-12.136416	13.908924	124.180374	29.851542	-22.082104	133.64151	43.872639	37.024921	126.83287	36.8620905	7.4714085	130.23719	-61.1349225	20.3464395	118.123558
2.968442	-9.455325	128.653625	-12.024931	13.97646	123.751762	30.100029	-22.183699	132.654694	43.836533	37.035973	126.019707	36.968281	7.426137	129.3372005	-61.018143	20.526783	118.1663235
1.391179	-10.774683	128.033661	-11.850786	14.056355	123.212852	30.330404	-22.150892	131.616852	43.750175	37.043224	124.921524	37.0402895	7.446166	128.269188	-60.7418615	20.666544	118.156516
-0.179155	-12.035515	127.486191	-11.676902	14.090405	122.702263	30.669334	-22.212013	130.657593	43.5993	36.951199	123.521843	37.134317	7.369593	127.089718	-60.488121	20.811217	118.314808
-1.975633	-12.996594	127.184883	-11.488997	14.077917	122.208572	30.970171	-22.236507	129.790634	43.422871	36.826439	121.95327	37.196521	7.294966	125.871952	-60.174515	20.860868	118.545192
-4.521927	-14.228533	126.797119	-11.212182	13.864458	121.627197	31.435802	-22.439024	128.741745	43.11813	36.459229	119.861839	37.276966	7.0101025	124.301792	-59.70133	20.7188135	118.952602
-6.325085	-14.838717	126.562714	-11.059627	13.600034	121.324715	31.804245	-22.719299	128.038315	42.941784	36.210102	118.760658	37.3730145	6.7454015	123.3994865	-59.4922685	20.4546665	119.2499435
-8.058357	-15.323742	126.04451	-10.928534	13.326367	120.98156	32.030357	-23.038092	127.114883	42.739532	36.020138	117.827866	37.3849445	6.491023	122.4713745	-59.2420125	20.161711	119.4917455
-10.041014	-15.523911	125.451042	-10.882245	13.062479	120.64637	32.215569	-23.276421	126.065193	42.568542	35.750263	116.979538	37.3920555	6.236921	121.5223655	-59.1565455	19.888037	119.7703745
-11.845964	-15.710455	124.749115	-10.797305	12.803358	120.294785	32.528023	-23.674864	124.80265	42.391674	35.508106	116.251038	37.4598485	5.916621	120.526844	-59.0544585	19.690095	120.062726
-13.737435	-15.63085	124.105164	-10.773098	12.607765	120.014175	32.772888	-23.937626	123.381996	42.196236	35.305428	115.541969	37.484562	5.683901	119.4619825	-59.030758	19.531629	120.5663675
-15.402407	-15.473186	123.341843	-10.714533	12.444608	119.708656	33.062675	-24.086271	121.862747	41.980335	35.139263	114.806923	37.521505	5.526496	118.334835	-58.950571	19.36272	121.082477
-17.937346	-14.840642	122.372986	-10.614594	12.310888	119.14209	33.375656	-23.875269	119.833633	41.66349	35.028313	113.579323	37.519573	5.576522	116.706478	-58.748761	19.045254	121.577702
-19.519886	-14.284152	121.651184	-10.547508	12.237502	118.653046	33.673622	-23.65797	118.529007	41.486477	35.028679	112.88549	37.5800495	5.6853545	115.7072485	-58.6750655	18.7896495	121.5988435
-21.081409	-13.539544	120.882881	-10.495722	12.219928	118.103264	33.915516	-23.358669	117.413452	41.383274	35.08062	112.349022	37.649395	5.8609755	114.881237	-58.640839	18.5788805	121.325291
-22.487923	-12.745638	120.00573	-10.449208	12.201406	117.486298	34.012589	-23.034296	116.319489	41.357697	35.198189	111.882629	37.685143	6.0819465	114.101059	-58.583559	18.3208655	120.871537
-23.797134	-11.812549	119.04261	-10.459564	12.225749	116.88192	33.922707	-22.720947	115.271446	41.305988	35.260185	111.612938	37.6143475	6.269619	113.442192	-58.5334755	18.181879	120.321648
-25.100964	-10.799676	118.154297	-10.449663	12.25378	116.291496	33.578785	-22.311266	114.45224	41.301651	35.389591	111.515594	37.440218	6.5391625	112.983917	-58.339544	17.9683975	119.599075
-26.312548	-9.717752	117.304596	-10.467682	12.27093	115.81868	33.286163	-22.004307	113.585487	41.329895	35.529274	111.501404	37.308029	6.7624835	112.5434455	-58.243393	17.7793765	119.0939145
-27.908892	-7.910286	116.509117	-10.519611	12.322206	115.389061	33.056503	-21.815605	112.468567	41.242249	35.65081	111.444839	37.149376	6.9176025	111.956703	-58.188598	17.7268095	118.821419
-28.806084	-6.601731	116.259315	-10.507114	12.391021	115.272285	32.915245	-21.625483	111.856995	41.158112	35.777943	111.383331	37.0366785	7.07623	111.620163	-58.0509065	17.705812	118.924407
-29.597319	-5.284837	116.162193	-10.459367	12.46671	115.228096	32.913006	-21.490175	111.365387	41.1003	35.891083	111.352875	37.006653	7.200454	111.359131	-57.925387	17.732966	119.097061
-30.304272	-3.919787	116.082253	-10.379727	12.533877	115.160583	33.003586	-21.388603	110.981522	41.087868	35.99831	111.313354	37.045727	7.3048535	111.147438	-57.805181	17.7629005	119.173728
-30.889214	-2.561587	115.913948	-10.290198	12.529159	115.030632	33.102409	-21.279537	110.60704	41.109615	36.08374	111.252998	37.106012	7.4021015	110.930019	-57.686408	17.6562165	119.131245
-31.342611	-1.172031	115.675995	-10.186502	12.522523	114.865585	33.189629	-21.186838	110.166168	41.107052	36.162914	111.250793	37.1483405	7.488038	110.7084805	-57.5213445	17.557008	119.0226895
-31.755167	0.192202	115.381493	-10.097329	12.476456	114.665688	33.279583	-21.103859	109.698235	41.138565	36.226307	111.329018	37.209074	7.561224	110.5136265	-57.403732	17.391688	118.8177495
-32.190182	2.263562	114.616417	-9.978167	12.452408	114.175758	33.439758	-20.959217	108.978012	41.306896	36.369274	111.565956	37.373327	7.7050285	110.271984	-57.329661	17.1997875	118.079532
-32.277485	3.689615	114.073059	-9.859968	12.511118	113.760712	33.560448	-20.868587	108.486259	41.454887	36.458378	111.67598	37.5076675	7.7948955	110.0811195	-57.2276035	17.2273405	117.4403045
-32.362606	5.076853	113.486656	-9.753779	12.633638	113.309715	33.642078	-20.753757	108.012352	41.594563	36.55175	111.72699	37.6183205	7.8989965	109.869671	-57.1258785	17.3682795	116.749759
-32.341427	6.438208	112.892982	-9.665205	12.783246	112.859741	33.703339	-20.662415	107.587578	41.731213	36.608002	111.712135	37.717276	7.9727935	109.6498565	-57.047686	17.5936985	116.0696255
-32.178001	7.79185	112.404381	-9.597217	12.907717	112.427017	33.740818	-20.597223	107.24852	41.859661	36.622242	111.667542	37.8002395	8.0125095	109.458031	-56.9946735	17.8029245	115.396003
-32.001369	9.068878	111.975861	-9.512791	12.981213	112.058792	33.774696	-20.597857	107.033585	41.981514	36.626118	111.672272	37.878105	8.0141305	109.3529285	-56.903687	17.9482955	114.7646555
-31.750641	10.245934	111.428535	-9.475211	13.02402	111.636505	33.835567	-20.638601	106.896927	42.105701	36.600605	111.708344	37.970634	7.981002	109.3026355	-56.921056	18.067038	113.9703745
-31.224051	11.939579	110.582481	-9.35871	12.985647	111.008408	33.92625	-20.712297	106.740128	42.281853	36.542702	111.695496	38.1040515	7.9152025	109.217812	-56.8214715	18.0560915	112.799004
-30.649767	12.788454	109.985794	-9.358377	13.026052	110.573265	33.992912	-20.750086	106.665817	42.371365	36.512913	111.669632	38.1821385	7.8814135	109.1677245	-56.8988925	18.1706905	111.9788055
-30.35387	14.041562	109.55088	-9.312424	13.038095	110.126968	34.01675	-20.773964	106.611504	42.475914	36.485996	111.635925	38.246332	7.856016	109.1237145	-56.87118	18.220174	111.1302215
-29.874882	14.954024	108.993294	-9.241821	13.110124	109.711052	34.036488	-20.788683	106.567253	42.595135	36.460281	111.587547	38.3158115	7.835799	109.0774	-56.7994535	18.384449	110.344704
-29.37805	15.880053	108.50499	-9.219365	13.165201	109.366081	34.001717	-20.806747	106.637749	42.71489	36.433125	111.551498	38.3583035	7.813189	109.0946235	-56.7970335	18.517213	109.6375385
-28.797956	16.687418	108.230972	-9.201529	13.253057	109.167061	33.894558	-20.876648	106.862465	42.84594	36.345699	111.481834	38.370249	7.7345255	109.1721495	-56.773307	18.7715885	109.1619725
-28.256283	17.473768	108.057343	-9.207986	13.287471	109.053741	33.75946	-20.981949	107.241165	42.995289	36.220215	111.411713	38.3773745	7.619133	109.326439	-56.7933465	18.955809	108.781043
-27.33613	18.469681	107.961891	-9.21963	13.195674	109.097061	33.561222	-21.252998	108.070351	43.156158	35.963478	111.527184	38.35869	7.35524	109.7987675	-56.79795	19.036108	108.3953545
-26.781767	19.057384	107.978714	-9.248277	13.047057	109.279312	33.497726	-21.467493	108.733383	43.266403	35.80822	111.859741	38.3820645	7.1703635	110.296562	-56.8786185	18.9237505	108.262062
-26.231941	19.525623	108.135475	-9.325833	12.839484	109.542717	33.45594	-21.683159	109.443115	43.362339	35.636608	112.41832	38.4091395	6.9767245	110.9307175	-57.0608055	18.7022435	108.1547165
-25.636049	20.06489	108.356903	-9.409836	12.609926	109.844826	33.407204	-21.877693	110.161163	43.424339	35.466209	112.976326	38.4157715	6.794258	111.5687445	-57.2354435	18.425594	108.1209075
-25.047869	20.551048	108.577385	-9.509067	12.469268	110.166405	33.351585	-22.076084	110.840073	43.488926	35.304993	113.562103	38.4202555	6.6144545	112.201088	-57.4383895	18.3240815	108.131722
-24.475071	21.007338	108.774971	-9.599289	12.334471	110.4841	33.227886	-22.284769	111.555229	43.551785	35.108566	114.083038	38.3898355	6.4118985	112.8191335	-57.5884135	18.2570435	108.1490665
-23.984575	21.46933	108.942703	-9.657225	12.215214	110.767601	33.040577	-22.535061	112.387978	43.676872	34.843021	114.414894	38.3587245	6.15398	113.401436	-57.6731745	18.276448	108.133766
-23.204067	22.095661	109.111488	-9.732267	12.010927	111.182259	32.73811	-22.961075	113.773666	43.866894	34.378464	114.742264	38.302502	5.7086945	114.257965	-57.767036	18.3131595	108.106553
-22.706047	22.54031	109.303368	-9.770406	11.794432	111.48584	32.50811	-23.254768	114.610764	43.993252	34.01947	114.815094	38.250681	5.382351	114.712929	-57.791493	18.206513	108.258751
-22.24502	22.933578	109.645691	-9.797164	11.504662	111.883965	32.285206	-23.575262	115.242661	44.10825	33.651089	114.866188	38.196728	5.0379135	115.0544245	-57.791056	17.9714105	108.7135055
-21.822939	23.355705	110.080788	-9.883407	11.234995	112.376831	32.08498	-23.8822	115.770767	44.193623	33.345936	114.951477	38.1393015	4.731868	115.361122	-57.9061155	17.738122	109.39254
-21.508703	23.832552	110.515976	-9.936539	11.048407	112.875771	31.945562	-24.107698	116.374825	44.234497	33.122044	115.035141	38.0900295	4.507173	115.704983	-57.9631075	17.589641	110.046559
-21.217949	24.41017	110.976624	-10.006979	10.933776	113.356377	32.232567	-24.331266	116.768173	44.27737	32.983185	115.117264	38.2549685	4.3259595	115.9427185	-58.2689265	17.5415925	110.7700355
-20.903692	25.056061	111.460556	-10.070221	10.862724	113.814186	31.724495	-24.294378	117.38343	44.289989	32.92374	115.273987	38.007242	4.314681	116.3287085	-58.147684	17.410767	111.2996635
-20.470781	26.070156	112.306992	-10.174549	10.79724	114.483643	31.666204	-24.286875	117.574181	44.203777	32.977043	115.636719	37.9349905	4.345084	116.60545	-58.2840885	17.249396	112.361836
-20.047867	26.742626	112.779526	-10.304575	10.837673	114.87011	31.656738	-24.159918	117.32235	44.079926	33.169418	115.940216	37.868332	4.50475	116.631283	-58.477482	17.170596	113.108937
-19.749765	27.509884	113.328873	-10.428288	11.026336	115.175179	31.671312	-23.924288	116.865685	43.885078	33.484821	116.214279	37.778195	4.7802665	116.539982	-58.634771	17.2724055	113.810376
-19.467346	28.378531	113.887337	-10.528389	11.258704	115.375557	31.707317	-23.577921	116.223419	43.649269	33.861	116.411087	37.678293	5.1415395	116.317253	-58.735071	17.3758685	114.433861
-19.097099	29.265394	114.401901	-10.627428	11.585503	115.529587	31.777679	-23.147615	115.398392	43.37719	34.309277	116.575386	37.5774345	5.580831	115.986889	-58.8322905	17.590175	115.072285
-18.775606	30.121883	115.036453	-10.73848	11.930927	115.680313	31.795698	-22.610527	114.463959	43.14394	34.840012	116.685783	37.469819	6.1147425	115.574871	-58.946779	17.7471115	115.785755
-18.447603	30.987219	115.697655	-10.856947	12.326679	115.85891	31.782841	-21.998365	113.498756	42.895897	35.407646	116.822968	37.339369	6.7046405	115.160862	-59.053263	17.9487175	116.556958
-18.012827	32.247589	116.644203	-11.020862	12.982643	116.23111	31.735134	-21.098808	112.385895	42.517456	36.174118	116.877243	37.126295	7.537655	114.631569	-59.168019	18.427631	117.830651
-17.594975	33.016403	117.139603	-11.118639	13.388805	116.512169	31.611235	-20.576374	111.994446	42.317715	36.606598	116.89119	36.964475	8.015112	114.442818	-59.201753	18.762498	118.58152
-17.223116	33.814419	117.45945	-11.235566	13.795939	116.750862	31.468449	-20.225761	111.989723	42.164658	36.933754	116.744629	36.8165535	8.3539965	114.367176	-59.2876855	19.2378815	119.134548
-16.735203	34.405544	117.512215	-11.328789	13.994089	116.926193	31.376072	-20.113169	112.270287	42.06403	37.076794	116.51503	36.720051	8.4818125	114.3926585	-59.377629	19.5063655	119.4597275
-16.061808	34.81815	117.350784	-11.416193	14.004893	117.038795	31.29599	-20.169418	112.703644	41.978477	37.096657	116.312744	36.6372335	8.4636195	114.508194	-59.4696195	19.5461665	119.569396
-15.457049	35.182018	117.13501	-11.47708	13.787635	117.085114	31.256649	-20.358315	113.221977	41.891556	36.954144	116.148209	36.5741025	8.2979145	114.685093	-59.5282625	19.2773555	119.485135
-14.94731	35.52446	116.92585	-11.562136	13.49304	117.149971	31.256767	-20.62435	113.777145	41.848007	36.772011	116.080559	36.552387	8.0738305	114.928852	-59.676659	18.9122495	119.37109
-13.995102	36.031574	116.716423	-11.692477	13.169641	117.289124	31.253143	-20.956842	114.702751	41.771759	36.490528	116.097771	36.512451	7.766843	115.400261	-59.897405	18.572439	119.177987
-13.220985	36.298607	116.605827	-11.802551	13.048899	117.463387	31.190079	-21.117537	115.332497	41.738659	36.355278	116.210663	36.464369	7.6188705	115.77158	-60.069471	18.4789275	119.155194
-12.432652	36.577438	116.726242	-11.910616	12.961602	117.692139	31.113392	-21.22315	115.859116	41.725994	36.285221	116.516769	36.419693	7.5310355	116.1879425	-60.240925	18.3921685	119.1963355
-11.691794	36.864796	117.018738	-12.050442	12.861914	117.957115	31.05946	-21.269825	116.256416	41.740356	36.289963	117.047211	36.399908	7.510069	116.6518135	-60.500792	18.213759	119.2624165
-10.819755	37.174065	117.568573	-12.200821	12.81875	118.214012	31.02923	-21.251986	116.461792	41.769127	36.411549	117.870888	36.3991785	7.5797815	117.16634	-60.8008205	18.0577185	119.261684
-10.07304	37.500553	118.29393	-12.410795	12.88272	118.47963	31.011509	-21.108728	116.44149	41.794628	36.649982	118.868637	36.4030685	7.770627	117.6550635	-61.2246585	17.994813	119.3041965
-9.263934	37.778938	119.158638	-12.569118	13.084883	118.669975	30.997959	-20.827604	116.236641	41.812626	37.025959	119.921982	36.4052925	8.0991775	118.0793115	-61.5435285	18.0705885	119.2606385
-8.055532	38.246708	120.394424	-12.90309	13.759141	119.044289	30.870871	-20.082851	115.773392	41.744938	37.722664	121.358887	36.3079045	8.8199065	118.5661395	-62.1140845	18.6983755	119.5224385
-6.945568	38.373138	120.931755	-13.12583	14.362179	119.273827	30.751568	-19.503365	115.506233	41.638992	38.270203	122.099518	36.19528	9.383419	118.8028755	-62.44694	19.340939	119.7447785
-6.581128	38.767273	121.707199	-13.357809	14.996311	119.472298	30.610107	-18.915998	115.28965	41.490288	38.775543	122.781197	36.0501975	9.9297725	119.0354235	-62.7658155	20.0628495	119.9091725
-6.073177	38.873322	122.357712	-13.57091	15.532355	119.66964	30.44434	-18.37038	115.070381	41.375931	39.192562	123.4048	35.9101355	10.411091	119.2375905	-63.0519555	20.653619	120.1016895
-5.144048	38.739975	122.697021	-13.763228	15.990098	119.854614	30.267494	-17.887562	114.90387	41.685944	39.417683	123.784004	35.976719	10.7650605	119.343937	-63.503175	21.2151355	120.365291
-4.476293	38.535454	123.092415	-13.953464	16.41312	120.083359	30.090582	-17.486269	114.797089	41.157139	39.869778	124.390541	35.6238605	11.1917545	119.593815	-63.5307885	21.6344855	120.572903
-3.833656	38.276669	123.369362	-14.071428	16.709406	120.347725	29.925268	-17.185694	114.842758	41.488098	39.948299	124.504211	35.706683	11.3813025	119.6734845	-63.849539	22.0375095	121.0219655
-2.478952	37.398926	123.351631	-14.100154	17.133213	120.731903	29.686155	-16.939213	115.143059	41.428341	40.149353	124.635757	35.557248	11.60507	119.889408	-63.757556	22.661356	121.574398
-2.275663	36.939529	123.506714	-14.192067	17.298183	121.029297	29.553621	-16.919519	115.497993	41.449928	40.175392	124.605309	35.5017745	11.6279365	120.051651	-63.8859085	22.9684295	122.006943
-1.741835	36.195438	123.480652	-14.220516	17.417103	121.290848	29.438931	-16.984589	115.961197	41.481026	40.170029	124.509193	35.4599785	11.59272	120.235195	-63.9010105	23.241486	122.346501
-1.201974	35.342262	123.329498	-14.158037	17.494051	121.492096	29.304461	-17.087969	116.493179	41.494904	40.145424	124.286842	35.3996825	11.5287275	120.3900105	-63.7157565	23.4593745	122.5941815
-0.842521	34.470592	123.180855	-14.212614	17.575693	121.659264	29.157713	-17.202013	117.053482	41.054863	40.251987	124.180099	35.106288	11.524987	120.6167905	-63.531516	23.626399	122.7017375
-0.175691	33.310474	122.739983	-14.270522	17.629175	121.794983	29.023243	-17.327517	117.653748	41.010513	40.220257	123.832214	35.016878	11.44637	120.742981	-63.557922	23.81198	122.846985
0.247431	32.258499	122.463226	-14.328508	17.692671	121.859406	28.886211	-17.421783	118.246078	40.923302	40.225536	123.461472	34.9047565	11.4018765	120.853775	-63.5617725	23.9834655	122.865037
0.84826	30.565563	122.037079	-14.411433	17.808525	121.918427	28.700533	-17.557627	118.982422	41.242535	40.056236	122.751877	34.971534	11.2493045	120.8671495	-63.7944	24.3677455	122.9697045
1.180057	29.344198	121.687698	-14.394977	17.882502	121.869675	28.598392	-17.608925	119.407288	41.150055	40.071697	122.28463	34.8742235	11.231386	120.845959	-63.6641775	24.533618	122.893391
1.53768	28.145	121.37146	-14.452995	17.966194	121.797928	28.492382	-17.650143	119.722435	40.623665	40.186253	121.923302	34.5580235	11.268055	120.8228685	-63.4640135	24.664333	122.7729875
1.853172	26.963875	120.987534	-14.452047	18.054693	121.652534	28.372282	-17.681932	120.034538	40.517727	40.159946	121.294235	34.4450045	11.239007	120.6643865	-63.3490985	24.870379	122.6406815
2.159619	25.769007	120.563995	-14.658101	18.200726	121.52829	28.236202	-17.728153	120.310532	40.35004	40.134964	120.609238	34.293121	11.2034055	120.459885	-63.609323	25.1980465	122.596695
2.444459	24.577028	120.163345	-14.597307	18.1807	121.199989	28.033104	-17.745253	120.513176	40.106014	40.024467	119.902885	34.069559	11.139607	120.2080305	-63.264173	25.221793	122.1919475
2.713386	23.420618	119.838921	-14.840582	18.262938	121.043312	27.82979	-17.814915	120.606926	39.940052	39.865284	119.286896	33.884921	11.0251845	119.946911	-63.566085	25.5006915	122.139713
3.137033	21.760216	119.452713	-14.792302	18.171444	120.70713	27.516562	-17.922071	120.704865	39.749416	39.562862	118.487206	33.632989	10.8203955	119.5960355	-63.217593	25.5224925	121.8182245
3.400937	20.719007	119.33416	-14.786479	18.203465	120.583138	27.380245	-18.028791	120.780434	39.728031	39.350704	118.174156	33.554138	10.6609565	119.477295	-63.127096	25.7459735	121.688981
3.721117	19.780031	119.317879	-14.894255	18.311539	120.596024	27.328596	-18.101076	120.932625	39.792339	39.191185	118.008293	33.5604675	10.5450545	119.470459	-63.3489775	26.0780235	121.721589
3.994609	18.944582	119.372902	-14.67974	18.265087	120.470718	27.331793	-18.147314	121.030998	39.886002	39.100651	118.002533	33.6088975	10.4766685	119.5167655	-62.9683775	26.0535055	121.4246705
4.320705	18.159794	119.439865	-14.635581	18.264124	120.435127	27.352604	-18.198463	121.027504	40.022156	39.038918	118.195274	33.68738	10.4202275	119.611389	-62.958542	26.1080205	121.258865
4.651928	17.440069	119.543579	-14.686462	18.308966	120.460846	27.385258	-18.21137	120.856926	40.187557	39.029087	118.620468	33.7864075	10.4088585	119.738697	-63.1593315	26.2090735	121.182995
4.92002	16.752857	119.642387	-14.482246	18.26683	120.334305	27.409536	-18.145178	120.389084	40.380962	39.120304	119.184196	33.895249	10.487563	119.78664	-62.859741	26.046097	120.88197
5.402835	15.963984	119.598854	-14.371625	18.571497	120.198669	27.44492	-17.771322	119.238831	40.601887	39.507885	120.055923	34.0234035	10.8682815	119.647377	-62.7666535	26.2747125	120.749961
5.676832	15.484804	119.402863	-14.313951	18.886692	119.931473	27.495209	-17.34392	118.22171	40.7775	39.870605	120.75676	34.1363545	11.2633425	119.489235	-62.7642565	26.5100415	120.373711
5.97167	15.059575	119.067398	-14.212852	19.269978	119.600723	27.579351	-16.85815	117.113686	40.965355	40.268879	121.324371	34.272353	11.7053645	119.2190285	-62.698057	26.8345915	119.9824175
6.240681	14.573765	118.568825	-14.143186	19.762915	119.218102	27.665823	-16.296671	116.084923	41.085419	40.696728	121.595512	34.375621	12.2000285	118.8402175	-62.661993	27.3258015	119.5959865
6.515029	14.065309	117.97924	-13.939034	20.264172	118.826317	27.789915	-15.726974	115.210304	41.195343	41.093346	121.536064	34.492629	12.683186	118.373184	-62.370697	27.845158	119.27945
6.769099	13.521894	117.447678	-13.698164	20.719221	118.451454	27.939302	-15.290085	114.609352	41.333534	41.37421	121.185387	34.636418	13.0420625	117.8973695	-62.032746	28.3963795	119.0055385
6.988568	12.869719	116.93174	-13.399673	21.016506	118.073082	28.099302	-14.996862	114.173195	41.553894	41.543331	120.796326	34.826598	13.2732345	117.4847605	-61.625944	28.7597775	118.6614035
7.293962	11.647523	116.304764	-12.875429	21.181427	117.595581	28.453737	-14.94249	113.794495	42.009281	41.572998	120.183113	35.231509	13.315254	116.988804	-60.982367	29.0476	118.202358
7.486747	10.752814	115.914619	-12.444095	21.178343	117.340378	28.72716	-14.976923	113.52668	42.383358	41.527439	119.660614	35.555259	13.275258	116.593647	-60.443449	29.081428	118.087109
7.690422	9.842587	115.50267	-11.975203	21.223389	117.079163	29.067177	-14.973137	113.156799	42.740261	41.503414	119.164337	35.903719	13.2651385	116.160568	-59.854125	29.1816395	117.997758
7.86403	8.911729	114.999512	-11.488173	21.332294	116.72065	29.47377	-14.928267	112.746811	43.11171	41.523506	118.586967	36.29274	13.2976195	115.666889	-59.269086	29.3669685	117.774411
8.063999	7.960646	114.398216	-10.975315	21.459099	116.253891	29.909676	-14.833281	112.228539	43.49855	41.582291	118.018196	36.704113	13.374505	115.1233675	-58.654743	29.543693	117.3844145
8.243099	6.909914	113.747696	-10.419079	21.588285	115.721581	30.36795	-14.71516	111.667313	43.909012	41.638641	117.480049	37.138481	13.4617405	114.573681	-57.976639	29.7148295	116.869481
8.44816	5.895971	113.086929	-9.859345	21.709045	115.138947	30.840693	-14.618236	111.090782	44.35939	41.67168	116.887978	37.6000415	13.526722	113.98938	-57.3187315	29.891368	116.288514
8.745109	4.235491	112.136116	-8.934324	21.785194	114.304092	31.583496	-14.636037	110.341248	45.066788	41.659992	116.064346	38.325142	13.5119775	113.202797	-56.19379	30.0584105	115.405387
8.94628	3.056418	111.530258	-8.325444	21.790577	113.705482	32.066475	-14.661607	109.960793	45.551079	41.559055	115.44117	38.808777	13.448724	112.7009815	-55.459665	30.13243	114.7099825
9.148382	1.850581	110.912277	-7.712277	21.753561	112.976898	32.570015	-14.762886	109.66256	46.027351	41.420765	114.718605	39.298683	13.3289395	112.1905825	-54.723237	30.1781825	113.7632135
9.309702	0.598101	110.265625	-7.103492	21.662937	112.118149	33.047466	-14.936686	109.399567	46.460804	41.263573	113.861992	39.754135	13.1634435	111.6307795	-53.961119	30.1624305	112.6055185
9.453485	-0.70409	109.681198	-6.622145	21.539026	111.222252	33.44735	-15.077291	109.207413	46.858578	41.056484	112.885986	40.152964	12.9895965	111.0466995	-53.397254	30.0884555	111.3978045
9.543243	-2.028889	109.225967	-6.178101	21.332462	110.268738	33.783924	-15.320988	109.243034	47.1661	40.801666	111.998245	40.475012	12.740339	110.6206395	-52.831214	29.924585	109.9168365
9.586625	-3.345339	108.937691	-5.837627	21.066299	109.304794	34.060783	-15.667155	109.563721	47.402458	40.481293	111.279884	40.7316205	12.407069	110.4218025	-52.4068745	29.725529	108.1877855
9.467279	-5.306965	108.76635	-5.600968	20.492908	107.824005	34.190994	-16.264458	110.475349	47.59845	39.891914	110.513237	40.894722	11.813728	110.494293	-52.096658	29.172088	105.153717
9.282669	-6.61597	108.857513	-5.580745	20.011806	106.893745	34.091099	-16.655029	111.242615	47.627304	39.413113	110.102188	40.8592015	11.379042	110.6724015	-52.0206915	28.64457	103.1150885
8.948993	-7.851794	109.152092	-5.636834	19.465561	106.054375	33.932171	-17.040211	112.194077	47.613388	38.926788	109.724083	40.7727795	10.9432885	110.95908	-52.0464475	27.9878335	101.14967
8.546391	-8.950498	109.510406	-5.703505	18.921541	105.353035	33.757591	-17.425863	113.227379	47.571751	38.441597	109.418121	40.664671	10.507867	111.32275	-52.071681	27.335215	99.38332
8.041574	-9.906864	109.999611	-5.734567	18.377226	104.8293	33.866879	-17.984413	114.131569	47.544231	37.986122	109.152969	40.705555	10.0008545	111.642269	-52.174689	26.7535975	98.016331
7.461653	-10.706861	110.438049	-5.732227	17.904985	104.444077	33.493675	-18.085781	115.193153	47.581394	37.539063	108.814598	40.5375345	9.726641	112.0038755	-52.0019885	26.083329	96.8842785
6.821146	-11.383304	110.698006	-5.668481	17.453453	104.118477	33.462463	-18.33441	115.82692	47.653423	37.181282	108.5112	40.557943	9.423436	112.16906	-51.894905	25.48347	96.067894
5.749029	-12.102569	110.516998	-5.509216	16.908379	103.713783	33.613754	-18.624928	116.034988	47.767536	36.81311	108.256027	40.690645	9.094091	112.1455075	-51.709077	24.722667	95.2820585
4.98753	-12.369382	110.103592	-5.342049	16.746893	103.472694	33.830643	-18.704617	115.8479	47.886852	36.759056	108.140144	40.8587475	9.0272195	111.994022	-51.5428455	24.4665665	94.951366
4.188859	-12.366929	109.598076	-5.13384	16.743114	103.226913	34.083229	-18.696808	115.460205	48.012054	36.82729	108.038155	41.0476415	9.065241	111.74918	-51.3153215	24.420987	94.704646
3.312998	-12.239713	108.88356	-4.920329	16.891403	103.0242	34.350578	-18.5776	114.902924	48.166248	36.963398	107.970024	41.258413	9.192899	111.436474	-51.099071	24.589907	94.611926
2.289385	-11.878169	108.118507	-4.70371	17.123146	102.873466	34.64727	-18.41375	114.248131	48.303825	37.243099	108.013153	41.4755475	9.4146745	111.130642	-50.8829675	24.8316175	94.61629
1.225908	-11.363386	107.297623	-4.527248	17.429001	102.72094	34.964287	-18.198898	113.552948	48.433655	37.593124	108.085541	41.698971	9.697113	110.8192445	-50.753467	25.160889	94.6226355
0.093466	-10.682291	106.500282	-4.360321	17.782574	102.574226	35.249035	-17.910076	112.812111	48.51009	37.958336	108.037247	41.8795625	10.02413	110.424679	-50.6002045	25.541018	94.723773
-1.852088	-9.435303	105.373016	-4.129765	18.253912	102.324272	35.754974	-17.453207	111.662148	48.58596	38.464928	107.54615	42.170467	10.5058605	109.604149	-50.429997	26.0019635	95.044395
-3.205846	-8.42689	104.637276	-3.989352	18.53842	102.07769	36.127712	-17.112484	110.887756	48.518353	38.884769	106.998024	42.3230325	10.8861425	108.94289	-50.3017365	26.1906975	95.21249
-4.6608	-7.287311	104.01442	-3.864672	18.785936	101.791405	36.502831	-16.729355	110.004997	48.440693	39.30365	106.18293	42.471762	11.2871475	108.0939635	-50.201106	26.2847245	95.4888465
-6.12568	-6.046979	103.356194	-3.734916	19.086405	101.481262	36.887939	-16.305035	109.015038	48.298542	39.699165	105.02285	42.5932405	11.697065	107.018944	-50.0630725	26.475745	95.94358
-7.702798	-4.642887	102.891716	-3.627099	19.393141	101.255501	37.212521	-15.848385	107.954559	48.075478	40.04216	103.627541	42.6439995	12.0968875	105.79105	-49.8981975	26.6893945	96.719952
-9.260068	-3.146695	102.521774	-3.564268	19.69001	101.130936	37.476528	-15.365964	106.814941	47.792763	40.447102	102.294632	42.6346455	12.540569	104.5547865	-49.7631815	26.839451	97.7070855
-10.904482	-1.479284	102.317497	-3.535547	20.053186	101.189018	37.732376	-14.872901	105.618538	47.526421	40.899506	101.331589	42.6293985	13.0133025	103.4750635	-49.7004925	27.0930695	98.9029725
-13.332455	1.211072	102.429626	-3.624982	20.67037	101.696823	37.96521	-14.122839	103.955696	47.141052	41.898018	100.455009	42.553131	13.8875895	102.2053525	-49.803095	27.4531505	101.1882935
-14.940025	3.187162	102.884949	-3.713121	21.179932	102.236595	37.928848	-13.505647	102.862801	46.732922	42.558521	99.934242	42.330885	14.526437	101.3985215	-49.757127	27.833427	103.0746685
-16.50062	5.248533	103.624641	-3.836096	21.698507	102.89785	37.788563	-12.917182	101.915764	46.321037	43.207909	99.415993	42.0548	15.1453635	100.6658785	-49.726992	28.2516505	105.1298215
-17.966675	7.393769	104.512466	-3.991852	22.168182	103.594658	37.594223	-12.40364	101.145157	45.876816	43.756859	98.882454	41.7355195	15.6766095	100.0138055	-49.7192235	28.6597545	107.1755105
-19.305597	9.480656	105.487617	-4.180143	22.505707	104.333557	37.269081	-11.906704	100.5168	45.353405	44.163742	98.636871	41.311243	16.128519	99.5768355	-49.671529	28.882895	109.0902785
-20.639988	11.638565	106.342484	-4.430181	22.719795	105.034325	36.930199	-11.537279	100.08725	45.015179	44.495758	98.786194	40.972689	16.4792395	99.436722	-49.833051	28.9603505	110.631928
-21.797052	13.734107	106.978226	-4.678493	22.867897	105.58709	36.647469	-11.293898	99.776924	44.811363	44.749687	99.173805	40.729416	16.7278945	99.4753645	-50.086402	29.0078995	111.6988155
-23.346844	16.851362	107.579132	-4.95268	22.998419	106.090584	36.28801	-11.066445	99.378143	44.677402	44.979744	99.956474	40.482706	16.9566495	99.6673085	-50.388066	29.0401885	112.5138595
-24.174604	18.981169	107.890808	-5.060266	23.077868	106.336151	36.09259	-10.910677	99.138855	44.644878	45.074562	100.531029	40.368734	17.0819425	99.834942	-50.489266	29.0737935	112.83736
-24.913229	21.08359	108.163918	-5.108107	23.203178	106.514893	35.943588	-10.792957	98.970161	44.674339	45.160439	100.998756	40.3089635	17.183741	99.9844585	-50.5251775	29.222615	113.0453275
-25.421852	23.207518	108.434334	-5.13543	23.373814	106.627106	35.796349	-10.641214	98.826263	44.709152	45.225437	101.40773	40.2527505	17.2921115	100.1169965	-50.5236105	29.4555165	113.1372155
-25.855797	25.258333	108.654114	-5.186198	23.520781	106.756187	35.641068	-10.537289	98.757507	44.735008	45.246628	101.755989	40.188038	17.3546695	100.256748	-50.560434	29.6868925	113.255626
-26.091845	27.256971	108.903542	-5.265761	23.607386	106.89489	35.493626	-10.509208	98.750023	44.722954	45.253059	102.112808	40.10829	17.3719255	100.4314155	-50.639812	29.8428465	113.3583645
-26.302588	29.197046	109.169174	-5.399801	23.599216	107.028946	35.302101	-10.524219	98.775917	44.70546	45.190525	102.500381	40.0037805	17.333153	100.638149	-50.8033825	29.865279	113.419743
-26.382658	31.924519	109.672592	-5.676458	23.41293	107.309273	34.966476	-10.624515	98.74765	44.586861	45.050198	103.323105	39.7766685	17.2128415	101.0353775	-51.1295845	29.6130185	113.5831685
-26.285473	33.639969	110.085533	-5.923577	23.313641	107.579865	34.708714	-10.643648	98.743713	44.467827	45.040497	104.040871	39.5882705	17.1984245	101.392292	-51.4354245	29.4288575	113.767438
-26.037445	35.3008	110.551033	-6.254894	23.316751	107.914528	34.417118	-10.553161	98.80571	44.289944	45.066193	104.850067	39.353531	17.256516	101.8278885	-51.863319	29.376986	114.0011675
-25.687164	36.926273	111.206421	-6.631035	23.415915	108.348236	34.053837	-10.426847	98.964867	44.080486	45.18087	105.636253	39.0671615	17.3770115	102.30056	-52.3292315	29.4548185	114.395912
-25.270224	38.433369	111.902824	-7.043763	23.534737	108.884895	33.656857	-10.248684	99.215927	43.830788	45.353775	106.393066	38.7438225	17.5525455	102.8044965	-52.8313485	29.5169285	114.9652935
-24.740042	39.812256	112.83374	-7.492691	23.680838	109.538399	33.262115	-10.037071	99.487373	43.547634	45.598118	107.177231	38.4048745	17.7805235	103.332302	-53.3902565	29.5811525	115.744496
-23.986448	41.085751	113.723991	-7.919175	23.818819	110.244789	32.854176	-9.812704	99.839661	43.24794	45.864727	107.827827	38.051058	18.0260115	103.833744	-53.889408	29.6116265	116.655834
-22.97098	42.861031	114.752708	-8.416959	24.009201	111.111465	32.381557	-9.58468	100.46965	42.880119	46.151268	108.508232	37.630838	18.283294	104.488941	-54.464756	29.735108	117.733989
-22.015888	43.957729	115.041885	-8.678915	24.107882	111.48349	32.228203	-9.555982	101.009895	42.766926	46.289078	108.872833	37.4975645	18.366548	104.941364	-54.8553945	29.849216	118.025616
-20.906807	44.809498	115.028069	-8.860354	24.130939	111.7201	32.185902	-9.598575	101.556885	42.725994	46.32486	109.151794	37.455948	18.3631425	105.3543395	-55.176656	29.8987355	118.0858605
-19.752451	45.605194	114.95768	-8.997558	24.065664	111.920609	32.152718	-9.744407	102.160645	42.673649	46.293125	109.41153	37.4131835	18.274359	105.7860875	-55.4082995	29.856969	118.0551305
-18.542297	46.371849	114.927734	-9.173534	23.965681	112.213196	32.059536	-9.998405	102.991577	42.618237	46.158306	109.616348	37.3388865	18.0799505	106.3039625	-55.6859545	29.8514115	118.1224295
-17.183836	46.878288	114.760353	-9.448024	23.847624	112.604675	31.954552	-10.338434	104.119766	42.512997	45.953823	109.985176	37.2337745	17.8076945	107.052471	-56.1298225	29.8875535	118.156879
-15.848662	47.451313	114.72802	-9.802851	23.650942	113.027061	31.8634	-10.723626	105.457962	42.371361	45.75016	110.747253	37.1173805	17.513267	108.1026075	-56.7230825	29.788617	117.9515145
-13.594076	47.853981	114.940262	-10.498608	23.274479	113.716331	31.782536	-11.297664	107.523956	42.242054	45.559929	112.875458	37.012295	17.1311325	110.199707	-58.009511	29.4178255	117.232955
-12.053767	48.075119	115.477051	-11.023714	23.095259	114.202522	31.80106	-11.692572	108.811989	42.251831	45.594418	114.765839	37.0264455	16.950923	111.788914	-59.0738735	29.239595	116.61613
-10.515532	48.190392	116.344894	-11.574356	22.992146	114.720772	31.88973	-12.071557	110.011765	42.343777	45.716755	116.981468	37.1167535	16.822599	113.4966165	-60.2654655	29.161693	115.9449275
-8.994603	48.246258	117.478737	-12.120724	23.012907	115.306625	31.959019	-12.213414	111.19474	42.408325	45.842155	119.276703	37.183672	16.8143705	115.2357215	-61.42512	29.2114435	115.3775285
-7.089374	48.025776	118.569962	-12.612651	23.136721	116.050293	32.02142	-12.154874	112.4123	42.378986	45.963699	121.42627	37.200203	16.9044125	116.919285	-62.425505	29.3690295	115.181301
-5.571733	47.874722	119.961441	-13.02379	23.373274	117.030228	32.074028	-12.083684	113.590622	42.658485	46.000854	123.098846	37.3662565	16.958585	118.344734	-63.4138365	29.787963	115.715722
-4.123953	47.568115	121.306801	-13.357566	23.656906	118.188965	32.148014	-12.030168	114.903725	42.542519	46.19075	124.616516	37.3452665	17.080291	119.7601205	-64.0603985	30.233521	116.6178095
-2.036694	46.907562	123.222473	-13.686246	23.897919	119.979141	32.194073	-11.999723	117.0056	42.470299	46.459206	126.54612	37.332186	17.2297415	121.77586	-64.704678	30.5660965	118.182422
-0.720303	46.274319	124.288048	-13.860865	23.968683	121.128166	32.180412	-12.024912	118.428886	42.454262	46.526005	127.633919	37.317337	17.2505465	123.0314025	-65.039067	30.6868195	119.2249295
0.513426	45.541721	125.24382	-13.928596	23.948715	122.164192	32.42033	-12.195271	119.723419	42.437614	46.505608	128.51503	37.428972	17.1551685	124.1192245	-65.286164	30.7422615	120.2091595
1.659082	44.750759	126.076782	-14.068669	23.912092	123.160721	32.329811	-12.312889	121.189331	42.427956	46.474751	129.293747	37.3788835	17.080931	125.241539	-65.5162215	30.743253	121.079903
2.724493	43.817097	126.764389	-14.205338	23.840145	124.094345	32.226955	-12.421656	122.801849	42.447613	46.399864	129.999496	37.337284	16.989104	126.4006725	-65.74796	30.691186	121.7880175
3.612737	42.824348	127.489105	-14.063473	23.55892	124.764381	32.134609	-12.656882	124.51519	42.489014	46.268856	130.674347	37.3118115	16.805987	127.5947685	-65.4387575	30.311853	121.9339935
4.42649	41.756065	128.225433	-14.212311	23.344774	125.460182	31.919533	-12.826432	126.261688	42.476456	46.146259	131.400528	37.1979945	16.6599135	128.831108	-65.6226165	30.0296345	122.089256
5.307267	40.042091	129.294556	-14.398231	23.059517	126.384605	31.879389	-13.295206	128.364639	42.43446	45.872536	132.508575	37.1569245	16.288665	130.436607	-65.9533865	29.830369	122.332603
5.702357	38.906029	130.048798	-14.451255	22.894487	126.946297	31.752514	-13.57694	129.474762	42.390976	45.702579	133.198624	37.071745	16.0628195	131.336693	-65.974255	29.7261545	122.555901
6.051996	37.808956	130.751007	-14.659702	22.653625	127.542809	31.300882	-13.82024	130.33287	42.327835	45.567238	133.860535	36.8143585	15.873499	132.0967025	-66.1337625	29.433751	122.9889155
6.093757	36.679966	131.523468	-14.843728	22.568686	128.166107	31.20524	-14.025867	131.001175	42.250748	45.451134	134.543503	36.727994	15.7126335	132.772339	-66.41545	29.4247385	123.559875
6.10475	35.605778	132.212234	-14.964655	22.547152	128.860825	31.064241	-14.144993	131.477554	42.179825	45.341927	135.205917	36.622033	15.598467	133.3417355	-66.551343	29.495837	124.3799145
5.769757	34.509026	132.97995	-15.063794	22.555975	129.636047	31.144344	-14.132822	131.844971	42.162575	45.258842	135.811325	36.6534595	15.56301	133.828148	-66.7810475	29.54894	125.443946
5.45409	33.428646	133.68544	-15.132173	22.605524	130.487579	30.929226	-14.273763	132.123566	42.219299	45.19006	136.390228	36.5742625	15.4581485	134.256897	-66.8386085	29.7528995	126.718261
4.72798	31.83499	134.712738	-15.031163	22.690542	131.863449	31.022381	-14.352578	132.551224	42.406746	45.157543	137.181122	36.7145635	15.4024825	134.866173	-66.7768895	29.9786015	128.860725
4.060219	30.84664	135.389572	-14.881836	22.827839	132.863754	31.145924	-14.379647	132.83165	42.55888	45.147087	137.638504	36.852402	15.38372	135.235077	-66.616074	30.271958	130.492431
3.304866	29.786968	136.05394	-14.861263	22.76503	133.90387	31.283468	-14.385603	133.064026	42.663528	45.163746	138.032608	36.973498	15.3890715	135.548317	-66.696024	30.1409885	132.259423
2.403243	28.74935	136.672577	-14.851551	22.818615	134.934067	31.283468	-14.385603	133.064026	42.685108	45.219189	138.299408	36.984288	15.416793	135.681717	-66.68739	30.220437	134.186417
1.414242	27.753756	137.170181	-14.857512	22.683937	135.815903	31.2353215	-14.00217325	131.7669555	42.604084	45.31152	138.322922	36.91970275	15.654673375	135.04493875	-66.63472675	29.713200625	136.58686725
0.335253	26.719254	137.484283	-14.907692	22.799679	136.634125	31.187175	-13.6187435	130.469885	42.300079	45.477478	137.947876	36.743627	15.92936725	134.2088805	-66.559011	29.66999075	139.0593695
-0.82258	25.71125	137.473007	-14.971963	22.847458	137.108047	31.1390285	-13.23531375	129.1728145	41.787243	45.569515	136.975967	36.46313575	16.167100625	133.07439075	-66.40706175	29.527815375	141.14170325
-2.598455	24.281673	136.673111	-15.128538	22.935019	137.112076	31.090882	-12.851884	127.875744	40.893353	46.026283	134.989487	35.9921175	16.5871995	131.4326155	-66.2491935	29.2828385	142.7915365
-3.829836	23.349289	135.67189	-15.146923	23.172007	136.593552	31.0427355	-12.46845425	126.5786735	40.108341	46.367832	132.961716	35.57553825	16.949688875	129.77019475	-65.86938425	29.394325125	143.41690925
-5.028875	22.446609	134.346527	-15.162752	23.317039	135.650253	30.994589	-12.0850245	125.281603	39.327026	46.657295	130.65715	35.1608075	17.28613525	127.9693765	-65.4863115	29.34794275	143.3311295
-6.198274	21.496126	132.894241	-15.21976	23.411938	134.473938	30.9464425	-11.70159475	123.9845325	38.590412	46.827469	128.306641	34.76842725	17.562937125	126.14558675	-65.20794725	29.260938875	142.80228925
-7.353151	20.532146	131.516968	-15.269113	23.44561	133.224747	30.898296	-11.318165	122.687462	37.993626	46.919884	126.027718	34.445961	17.8008595	124.35759	-64.984187	29.0903605	142.091904
-8.629726	19.802568	130.391769	-15.374138	23.354141	132.091553	30.567404	-11.221557	121.006073	37.495811	46.881016	124.143509	34.0316075	17.8297295	122.574791	-64.7798835	28.8785525	141.608315
-9.565775	18.824472	129.432938	-15.374138	23.354141	132.091553	29.931944	-11.450616	119.693207	37.169712	46.781013	122.649422	33.550828	17.6651985	121.1713145	-64.299104	29.0430835	143.0117915
-10.752093	17.448503	128.007782	-15.573952	23.110121	129.449692	30.136152	-11.374985	118.609306	36.889935	46.731236	121.082901	33.5130435	17.6781255	119.8461035	-64.6609475	28.5421165	139.0532805
-11.430081	16.52795	126.888405	-15.668817	23.032667	128.161575	29.863972	-11.768264	118.232132	36.440289	46.83675	120.484756	33.1521305	17.534243	119.358444	-64.4897645	28.531091	136.964706
-12.069898	15.712804	125.609802	-15.804058	22.967812	126.680359	29.954	-11.875537	117.823982	36.387062	46.810551	119.743088	33.170531	17.467507	118.783535	-64.778647	28.468117	134.577183
-12.668366	14.886136	124.304688	-16.304802	23.097868	125.329529	29.914019	-11.555692	117.457237	36.173813	46.716343	118.839989	33.043916	17.5803255	118.148613	-65.65352	28.6154105	132.510445
-13.251926	14.121376	123.127449	-16.496464	23.046585	123.971573	29.777109	-11.643643	116.98909	35.935101	46.571079	117.933144	32.856105	17.463718	117.461117	-65.849033	28.629452	130.482029
-13.684869	13.382032	122.135986	-16.63471	22.971298	122.825195	29.653475	-11.761172	116.617249	35.805618	46.42915	117.116783	32.7295465	17.333989	116.867016	-65.9989665	28.608607	128.783374
-14.101542	12.674069	121.224846	-16.658524	22.889185	121.789978	29.660282	-11.913182	116.376472	35.807053	46.28899	116.532944	32.7336675	17.187904	116.454708	-66.0507155	28.590466	127.125248
-14.547197	11.814776	119.877708	-16.555885	22.803249	120.244362	29.844738	-12.101346	115.993706	36.011147	46.155075	115.746094	32.9279425	17.0268645	115.8699	-66.0397125	28.5796335	124.618824
-14.853305	11.346887	119.10318	-16.466116	22.781155	119.356598	29.898426	-12.177436	115.483833	36.056137	46.047802	115.099464	32.9772815	16.935183	115.2916485	-65.9095135	28.627127	123.4215475
-15.121937	10.949467	118.445084	-16.356894	22.800753	118.669823	29.903355	-12.201368	114.849564	36.066395	45.93951	114.47567	32.984875	16.869071	114.662617	-65.698663	28.732435	122.677029
-15.393782	10.648546	118.010948	-16.289753	22.816095	118.276474	29.822186	-12.247987	114.149117	36.115665	45.847885	114.066467	32.9689255	16.799949	114.107792	-65.5484315	28.832241	122.445156
-15.639971	10.466364	117.730545	-16.23073	22.895901	118.107513	29.684868	-12.220806	113.516449	36.175667	45.82901	113.862335	32.9302675	16.804102	113.689392	-65.3917275	28.9877	122.525634
-15.843357	10.320367	117.484093	-16.255661	23.111383	118.030106	29.516155	-12.092579	112.798485	36.18676	45.929981	113.715805	32.8514575	16.918701	113.257145	-65.3627795	29.304065	122.803067
-16.075069	10.287787	117.208733	-16.260782	23.41074	117.905952	29.392389	-11.807423	112.068771	36.106621	46.151146	113.599327	32.749505	17.1718615	112.834049	-65.271069	29.6496185	122.977855
-16.313532	10.263885	116.583313	-16.336336	23.876682	117.578293	29.242188	-11.214929	110.82048	35.925713	46.644043	113.45874	32.5839505	17.714557	112.13961	-65.2566225	30.038807	123.016976
-16.458248	10.270266	116.010368	-16.366777	24.228149	117.290543	29.157942	-10.606758	109.93708	35.759399	47.016354	113.418282	32.4586705	18.204798	111.677681	-65.1922245	30.2515	122.903405
-16.550259	10.28586	115.417053	-16.417294	24.559023	117.028282	29.047594	-9.992797	108.955742	35.596203	47.433487	113.354553	32.3218985	18.720345	111.1551475	-65.1564865	30.397701	122.9014165
-16.596369	10.26906	114.918625	-16.415966	24.936388	116.853546	28.884909	-9.374385	107.921013	35.438492	47.890095	113.339081	32.1617005	19.257855	110.630047	-64.9936325	30.614921	123.077045
-16.606459	10.216443	114.597557	-16.486361	25.297689	116.84034	28.711483	-8.748799	107.073486	35.331787	48.30722	113.44973	32.021635	19.7792105	110.261608	-64.994357	30.8161675	123.419072
-16.618563	10.083278	114.430443	-16.374735	25.64221	116.850304	28.628258	-8.24712	106.629646	35.325958	48.667294	113.589989	31.977108	20.210087	110.1098175	-64.726578	31.074333	123.5907905
-16.454905	9.844328	114.327858	-16.445248	25.922462	116.944138	28.704008	-7.929982	106.575523	35.30772	48.929493	113.835289	32.005864	20.4997555	110.205406	-64.89636	31.3451685	123.68287
-16.077536	9.254608	114.40905	-16.428358	26.121721	116.99791	28.815004	-7.750509	107.076088	35.264061	49.061989	114.044991	32.0395325	20.65574	110.5605395	-64.8962485	31.587702	123.4352805
-15.806193	8.763495	114.509056	-16.408052	26.124563	116.974045	28.925606	-7.838346	107.656929	35.245007	48.992165	114.036713	32.0853065	20.5769095	110.846821	-64.9014105	31.6722165	123.101269
-15.489981	8.14629	114.576324	-16.339184	26.04953	116.840218	29.029623	-8.082767	108.377747	35.259464	48.818363	113.953674	32.1445435	20.367798	111.1657105	-64.8229115	31.731262	122.5147255
-15.160944	7.463814	114.574394	-16.421394	25.947329	116.633308	29.121744	-8.369842	109.100632	35.292229	48.637466	113.847687	32.2069865	20.133812	111.4741595	-65.0497745	31.760846	121.7924565
-14.827757	6.689551	114.382866	-16.487617	25.895523	116.242615	29.227543	-8.619094	109.820557	35.306503	48.455448	113.740387	32.267023	19.918177	111.780472	-65.242257	31.872869	120.704758
-14.499214	5.912577	114.093124	-16.345634	25.725361	115.609238	29.432827	-8.872087	110.508728	35.341736	48.364975	113.614418	32.3872815	19.746444	112.061573	-65.0785495	31.704278	119.156903
-14.050748	5.132085	113.629791	-16.342066	25.64357	114.873695	29.848326	-9.049856	111.178139	35.380878	48.340546	113.411919	32.614602	19.645345	112.295029	-65.298734	31.641795	117.452361
-13.374119	3.939898	112.606689	-16.059334	25.579479	113.421371	30.663004	-9.11674	111.773506	35.535889	48.291828	112.788155	33.0994465	19.587544	112.2808305	-65.2181145	31.571414	114.5619115
-12.917445	3.160334	111.826614	-15.733012	25.413492	112.399483	31.027498	-9.162374	111.966431	35.786701	48.165367	112.291969	33.4070995	19.5014965	112.1292	-64.8731235	31.3254875	112.669766
-12.527612	2.315708	111.217079	-15.340929	25.216204	111.517632	31.355047	-9.419272	111.913681	36.09573	47.875427	111.903229	33.7253885	19.2280775	111.908455	-64.4072465	31.2043305	111.126809
-12.183582	1.508029	110.779022	-14.91865	24.952847	110.834991	31.608757	-9.627871	112.00489	36.560608	47.423199	111.678673	34.0846825	18.897664	111.8417815	-63.9219825	31.00803	109.8282005
-11.916017	0.756613	110.621788	-14.506175	24.674112	110.366974	31.799194	-9.960674	112.48349	37.151989	46.981613	111.767303	34.4755915	18.5104695	112.1253965	-63.4879415	30.8377545	108.6085515
-11.697652	0.053044	110.652145	-14.159857	24.408688	110.004654	32.066185	-10.397838	113.378418	37.713917	46.580021	112.120117	34.890051	18.0910915	112.7492675	-63.209765	30.7262845	107.2600405
-11.605613	-0.558353	110.782539	-13.882867	24.151505	109.605583	32.36005	-10.794495	114.579773	38.185402	46.270645	112.502502	35.272726	17.738075	113.5411375	-63.03846	30.564935	105.6700285
-11.638065	-1.359614	110.880188	-13.565996	23.655539	108.886353	32.611034	-11.34262	116.38343	38.686722	45.813431	112.893295	35.648878	17.2354055	114.6383625	-62.78087	30.0756725	103.1343435
-11.774783	-1.831072	110.877518	-13.404889	23.227341	108.47168	32.688114	-11.710177	117.244293	38.905872	45.436592	112.910057	35.796993	16.8632075	115.077175	-62.606771	29.5914745	101.866185
-12.049348	-2.240629	110.832275	-13.247611	22.807268	108.130112	32.744141	-12.079274	117.763779	39.114655	45.019688	112.79203	35.929398	16.470207	115.2779045	-62.42462	29.144329	100.9823195
-12.402531	-2.547413	110.623062	-13.041465	22.4154	107.881714	32.804348	-12.412787	117.995331	39.338501	44.607891	112.53508	36.0714245	16.097552	115.2652055	-62.1543545	28.733248	100.4982225
-12.829836	-2.744283	110.449013	-12.863297	22.096918	107.751152	32.889603	-12.744633	117.87114	39.569557	44.227337	112.199295	36.22958	15.741352	115.0352175	-61.956174	28.452484	100.4670865
-13.413027	-2.820518	110.128273	-12.655224	21.807764	107.652214	33.01215	-13.065073	117.348083	39.749268	43.895195	111.814201	36.380709	15.415061	114.581142	-61.691157	28.200467	100.723286
-13.978319	-2.789765	109.744324	-12.455746	21.615332	107.610489	33.161053	-13.331472	116.462387	39.897541	43.622322	111.365128	36.529297	15.145425	113.9137575	-61.440789	28.085239	101.3072205
-15.035086	-2.463105	109.150841	-12.139448	21.525066	107.609367	33.387028	-13.56065	114.883354	40.078838	43.307995	110.627686	36.732933	14.8736725	112.75552	-61.011829	28.1764595	102.463214
-15.810275	-2.0694	108.785179	-11.895392	21.523891	107.662628	33.496895	-13.624793	113.989891	40.243458	43.166248	110.251877	36.8701765	14.7707275	112.120884	-60.6609605	28.2770545	103.204372
-16.739851	-1.605054	108.564568	-11.668694	21.50408	107.734215	33.61898	-13.733912	113.288155	40.405827	43.030113	110.016357	37.0124035	14.6481005	111.652256	-60.3497915	28.3600595	103.816174
-17.584402	-1.048447	108.252083	-11.476573	21.45536	107.756516	33.714462	-13.849275	112.685249	40.564434	42.901459	109.933922	37.139448	14.526092	111.3095855	-60.092594	28.384628	104.2034465
-18.570448	-0.458045	107.823853	-11.295211	21.360718	107.735123	33.800613	-13.982378	112.123451	40.750046	42.772064	109.946266	37.2753295	14.394843	111.0348585	-59.8657515	28.326593	104.4353875
-19.534279	0.206515	107.353355	-11.132202	21.234665	107.650909	33.876713	-14.131673	111.53624	40.855762	42.640751	110.039177	37.3662375	14.254539	110.7877085	-59.6306415	28.214791	104.5141095
-20.504471	0.88859	106.879631	-10.997695	21.108063	107.526985	33.947735	-14.256639	110.912704	40.939869	42.511341	110.068489	37.443802	14.127351	110.4905965	-59.439192	28.088775	104.5633735
-22.047924	2.09151	106.170914	-10.835797	20.948803	107.229507	34.01783	-14.45962	109.871635	41.004299	42.381149	109.818115	37.5110645	13.9607645	109.844875	-59.1826585	27.9368415	104.614139
-23.199566	2.922054	105.894577	-10.728906	20.889801	107.015038	33.980293	-14.589241	109.183693	41.014954	42.22541	109.262512	37.4976235	13.8180845	109.2231025	-58.9554355	27.9615175	104.8069735
-24.278774	3.790496	105.653885	-10.609029	20.830744	106.76355	33.92363	-14.734162	108.545448	41.018166	42.073895	108.571793	37.470898	13.6698665	108.5586205	-58.688956	27.9916215	104.9684795
-25.455427	4.66718	105.387375	-10.513012	20.693083	106.487396	33.85656	-14.92451	107.88475	41.023613	41.914318	107.847382	37.4400865	13.494904	107.866066	-58.4661105	27.891262	105.108726
-26.583143	5.496902	105.157761	-10.438098	20.486217	106.1604	33.767979	-15.108031	107.221176	40.993652	41.690987	107.101646	37.3808155	13.291478	107.161411	-58.2570115	27.680956	105.159389
-27.722725	6.378911	104.910049	-10.361764	20.213615	105.840492	33.705826	-15.349716	106.532898	40.935093	41.431282	106.347969	37.3204595	13.040783	106.4404335	-58.0439875	27.386447	105.2405505
-28.857035	7.277522	104.823555	-10.282894	19.951307	105.586205	33.617413	-15.583344	105.828545	40.877388	41.154774	105.555305	37.2474005	12.785715	105.691925	-57.8131885	27.116899	105.480485
-30.527782	8.695182	105.138252	-10.195084	19.576178	105.485596	33.46294	-15.955724	104.900085	40.719418	40.713448	104.362228	37.091179	12.378862	104.6311565	-57.481347	26.773494	106.3400355
-31.615061	9.652374	105.644821	-10.136631	19.347944	105.636955	33.327251	-16.206589	104.387199	40.597637	40.42942	103.628922	36.962444	12.1114155	104.0080605	-57.235706	26.5844725	107.2658495
-32.62476	10.647124	106.42363	-10.065209	19.127644	105.958023	33.177872	-16.459444	103.985092	40.437481	40.158768	102.967644	36.8076765	11.849662	103.476368	-56.9380945	26.405626	108.439678
-33.598915	11.678384	107.458893	-10.064692	18.913315	106.432251	33.017307	-16.679018	103.647507	40.231697	39.937305	102.343811	36.624502	11.6291435	102.995659	-56.753886	26.1974865	109.868843
-34.433865	12.750673	108.557251	-10.092131	18.678097	107.016411	32.811737	-16.904873	103.362358	39.964581	39.709618	101.723076	36.388159	11.4023725	102.542717	-56.572421	25.9538215	111.490105
-35.234196	13.81509	109.640251	-10.148727	18.435045	107.548035	32.573475	-17.07375	103.066971	39.660183	39.531853	101.210365	36.116829	11.2290515	102.138668	-56.414283	25.6410385	112.957402
-35.937775	14.94001	110.440125	-10.24927	18.174282	107.952072	32.326511	-17.180866	102.755699	39.389343	39.393909	100.809822	35.857927	11.1065215	101.7827605	-56.356467	25.2420425	114.1213835
-36.851173	16.600233	111.109993	-10.452876	17.79837	108.242035	32.009327	-17.295084	102.237366	38.99131	39.256676	100.613426	35.5003185	10.980796	101.425396	-56.4060705	24.615944	115.058674
-37.320213	17.726675	111.276588	-10.627853	17.591387	108.304214	31.823563	-17.318014	102.006554	38.842739	39.20919	100.772682	35.333151	10.945588	101.389618	-56.588857	24.237186	115.21881
-37.707233	18.899189	111.206284	-10.782285	17.463661	108.329033	31.696999	-17.342741	101.885666	38.762257	39.193222	101.06739	35.229628	10.9252405	101.476528	-56.794198	24.0020815	115.181538
-37.945908	20.045952	111.309624	-10.91225	17.380075	108.410179	31.574293	-17.339342	101.834229	38.727097	39.180859	101.418709	35.150695	10.9207585	101.626469	-56.975195	23.8393915	115.193889
-38.004124	21.18301	111.436546	-10.982866	17.331467	108.547676	31.506241	-17.349842	101.813828	38.791195	39.173416	101.787933	35.148718	10.911787	101.8008805	-57.11445	23.751147	115.2944715
-37.967224	22.375309	111.526886	-11.027247	17.292349	108.713341	31.465456	-17.363968	101.843262	38.861553	39.184155	102.223778	35.1635045	10.9100935	102.03352	-57.2179985	23.6746045	115.393162
-37.81094	23.516983	111.619377	-11.056091	17.287302	108.859703	31.408607	-17.389673	101.968155	38.976429	39.176609	102.631332	35.192518	10.893468	102.2997435	-57.3047	23.681136	115.4196625
-37.341717	25.24972	111.622169	-11.099751	17.273947	109.040817	31.316519	-17.540575	102.254295	39.208149	39.078518	103.231934	35.262334	10.7689715	102.7431145	-57.461836	23.7789225	115.3385195
-36.859329	26.410978	111.711464	-11.161415	17.205086	109.231102	31.209251	-17.635256	102.486504	39.338371	38.967072	103.62191	35.273811	10.665908	103.054207	-57.596641	23.744264	115.407997
-36.299278	27.531824	111.848854	-11.213883	17.123423	109.446693	31.141823	-17.752237	102.735695	39.399998	38.858776	103.983711	35.2709105	10.5532695	103.359703	-57.6986765	23.6935765	115.533683
-35.677044	28.577242	112.039291	-11.319105	17.037477	109.701881	31.068083	-17.871525	103.016678	39.424698	38.798939	104.398033	35.2463905	10.463707	103.7073555	-57.8846005	23.611247	115.6964065
-34.897423	29.641851	112.108978	-11.454455	16.952169	109.964005	31.030174	-17.954901	103.334824	39.471836	38.76236	104.878593	35.251005	10.4037295	104.1067085	-58.159915	23.5006085	115.8213015
-34.032913	30.637205	112.154793	-11.520061	16.879404	110.164795	31.036631	-17.992401	103.69651	39.538734	38.734425	105.386902	35.2876825	10.371012	104.541706	-58.3278045	23.387796	115.787884
-33.193607	31.635159	112.179314	-11.607055	16.840378	110.345161	31.083155	-17.995054	104.037895	39.558266	38.679897	105.942978	35.3207105	10.3424215	104.9904365	-58.5348205	23.3383345	115.6998855
-31.642538	33.150177	112.189575	-11.712242	16.858141	110.576736	31.124517	-17.944368	104.497955	39.736465	38.659973	106.532585	35.430491	10.3578025	105.51527	-58.854975	23.3584795	115.638202
-30.48374	34.079273	112.224937	-11.796931	16.830133	110.748466	31.134331	-17.912283	104.758926	39.787724	38.143108	106.998589	35.4610275	10.1154125	105.8787575	-59.0548895	23.5448535	115.6181745
-29.262659	34.969406	112.340942	-11.907603	16.8326	110.961571	31.092993	-17.895102	105.031929	39.773041	38.614151	107.419113	35.433017	10.3595245	106.225521	-59.248223	23.3056755	115.697621
-27.912422	35.819885	112.493774	-12.025972	16.797758	111.203888	31.017002	-17.908583	105.283508	39.821999	38.633369	107.772652	35.4195005	10.362393	106.52808	-59.4714445	23.233123	115.879696
-26.600361	36.603168	112.749901	-12.162076	16.718128	111.477386	30.887041	-17.943167	105.53138	39.809666	38.598335	108.124939	35.3483535	10.327584	106.8281595	-59.6725055	23.108672	116.1266125
-25.347754	37.453415	112.967575	-12.29009	16.65218	111.738541	30.741507	-18.015812	105.782631	39.801563	38.546684	108.454826	35.271535	10.265436	107.1187285	-59.851715	23.038924	116.3583535
-23.597036	38.067467	113.021591	-12.389447	16.58604	111.96965	30.655167	-18.103582	106.051041	39.788631	38.481617	108.829201	35.221899	10.1890175	107.440121	-60.000793	22.9830625	116.499179
-21.17918	39.036522	113.062599	-12.514524	16.455246	112.209061	30.536446	-18.255621	106.50222	39.853943	38.375237	109.38475	35.1951945	10.059808	107.943485	-60.2242425	22.850684	116.474637
-19.541491	39.66502	113.09816	-12.622648	16.39662	112.30719	30.501431	-18.334076	106.866165	39.855297	38.272858	109.990715	35.178364	9.969391	108.42844	-60.42366	22.823849	116.18594
-17.678379	40.219765	113.013313	-12.766997	16.384993	112.378334	30.541151	-18.415518	107.375946	39.912033	38.245392	110.850128	35.226592	9.914937	109.113037	-60.760586	22.855049	115.643631
-15.974019	40.740387	113.181328	-12.924849	16.386658	112.465691	30.617233	-18.421055	108.052979	40.037327	38.298691	111.944946	35.32728	9.938818	109.9989625	-61.176978	22.834498	114.9324195
-14.171436	41.214279	113.468849	-13.115579	16.488279	112.637833	30.751156	-18.418686	108.867554	40.148666	38.393089	113.256561	35.449911	9.9872015	111.0620575	-61.681069	22.9893565	114.2136085
-12.31299	41.622795	113.941666	-13.325969	16.628185	112.973763	30.996704	-18.407763	109.830986	40.227425	38.542519	114.69532	35.6120645	10.067378	112.263153	-62.2640025	23.188992	113.684373
-10.526369	41.935524	114.829491	-13.512619	16.765022	113.568649	31.311575	-18.499022	110.755249	40.328663	38.733109	116.149452	35.820119	10.1170435	113.4523505	-62.845357	23.4130005	113.6849475
-7.830694	42.238598	116.62072	-13.851559	17.02243	114.908897	31.607393	-18.517609	112.035706	40.437534	38.994473	118.334976	36.0224635	10.238432	115.185341	-63.7255815	23.806428	114.632453
-6.160651	42.320007	118.022812	-14.160167	17.188213	115.917839	31.70191	-18.47406	113.025513	40.511627	39.130081	119.927429	36.1067685	10.3280105	116.476471	-64.4271025	24.0484155	115.359207
-4.084343	42.110264	119.383415	-14.497283	17.354479	116.947067	31.822458	-18.451378	114.144707	40.549423	39.213978	121.641075	36.1859405	10.3813	117.892891	-65.1805065	24.327658	116.001243
-2.570008	41.927208	120.999931	-14.853096	17.454573	117.974876	31.876663	-18.3554	115.182541	40.930687	39.129032	123.256935	36.403675	10.386816	119.219738	-66.109867	24.52233	116.730014
-0.98365	41.630966	122.550369	-15.1997	17.564457	118.985786	31.927004	-18.209826	116.087448	40.839748	39.183247	124.965622	36.383376	10.4867105	120.526535	-66.782776	24.6422035	117.445037
0.416702	41.225281	124.157333	-15.441421	17.611366	119.980179	31.962126	-18.002445	116.957458	40.743637	39.228798	126.574097	36.3528815	10.6131765	121.7657775	-67.2357235	24.6095555	118.1945805
1.792435	40.71656	125.683228	-15.632254	17.685064	120.919373	32.03933	-17.796494	117.70443	40.672596	39.274151	128.114502	36.355963	10.7388285	122.909466	-67.620471	24.6312995	118.92928
3.709885	39.691715	127.712997	-15.902531	17.785744	122.285141	32.185768	-17.484308	118.816757	40.560074	39.253883	130.075668	36.372921	10.8847875	124.4462125	-68.177983	24.6867005	120.1240695
4.880914	38.892105	128.868958	-15.564425	17.551403	122.908524	32.25481	-17.309896	119.53949	40.480949	39.235451	131.211823	36.3678795	10.9627775	125.3756565	-67.4967295	24.1400285	120.4413915
5.995252	37.927849	129.860123	-15.707724	17.561623	123.743317	32.330769	-17.210396	120.295509	40.42701	39.233635	132.126083	36.3788895	11.0116195	126.210796	-67.7943375	24.1116265	121.275838
7.044449	37.023342	130.657654	-15.836233	17.579649	124.500763	32.315845	-17.150969	121.032776	40.361057	39.224548	132.877106	36.338451	11.0367895	126.954941	-68.010917	24.1225085	122.046585
7.938454	35.805008	131.30986	-15.959565	17.553026	125.199905	32.232075	-17.109707	121.69812	40.297791	39.186752	133.485092	36.264933	11.0385225	127.591606	-68.184063	24.0675295	122.808204
8.671345	34.506237	131.777802	-16.119396	17.536503	125.891388	32.157974	-17.16217	122.443924	40.245354	39.129795	133.96405	36.201664	10.9838125	128.203987	-68.440456	24.0891935	123.578789
9.363726	33.16058	132.111115	-16.195429	17.447716	126.458931	32.08371	-17.207415	123.156235	40.210346	39.034374	134.348984	36.147028	10.9134795	128.7526095	-68.537886	23.9819525	124.1652525
10.220423	30.871428	132.423065	-16.244068	17.281338	127.154564	32.190575	-17.413372	124.370697	40.170868	38.909481	134.874374	36.1807215	10.7480545	129.6225355	-68.6688575	23.8146215	124.6865925
10.59227	29.290623	132.585663	-16.668003	17.409069	127.742889	32.274586	-17.560158	125.200363	40.1567	38.842403	135.156326	36.215643	10.6411225	130.1783445	-69.551649	24.1770155	125.3074335
10.905085	27.587181	132.69101	-16.172882	17.0026	127.799713	32.342548	-17.662766	126.042191	40.178665	38.812298	135.384888	36.2606065	10.574766	130.7135395	-68.6063705	23.430434	124.8858865
11.070257	25.791279	132.764008	-16.130138	16.905542	128.044586	32.430355	-17.743902	126.884605	40.174145	38.828663	135.553375	36.30225	10.5423805	131.21899	-68.562526	23.2687035	124.870182
11.087953	24.024733	132.747299	-16.133074	16.833305	128.316742	32.535118	-17.793718	127.680984	40.156818	38.913536	135.627151	36.345968	10.559909	131.6540675	-68.612116	23.106701	124.9794165
10.979259	22.156548	132.728439	-16.150873	16.769896	128.608521	32.616417	-17.804655	128.465958	40.171059	39.052929	135.554001	36.393738	10.624137	132.0099795	-68.695484	22.915655	125.2070625
10.697991	20.337349	132.757858	-16.0875	16.870733	128.908554	32.696537	-17.740437	129.279175	40.164883	39.232395	135.373505	36.43071	10.745979	132.32634	-68.60571	22.995487	125.490768
10.122263	17.511292	132.842987	-16.011097	16.985914	129.443512	32.811878	-17.58214	130.398636	40.209095	39.587273	134.966324	36.5104865	11.0025665	132.68248	-68.5326805	22.9692615	126.204544
9.547449	15.684983	132.922058	-15.929858	17.058815	129.816071	32.949734	-17.457764	131.083023	40.245827	39.80228	134.605667	36.5977805	11.172258	132.844345	-68.4574965	22.945372	126.787797
8.859295	13.804274	133.100876	-15.841434	17.120113	130.210159	33.194706	-17.326998	131.760986	40.29776	40.046432	134.15036	36.746233	11.359717	132.955673	-68.429101	22.880509	127.464645
8.063423	12.050514	133.170227	-15.71376	17.162195	130.518372	33.235687	-17.122036	132.408279	40.344994	40.294327	133.593262	36.7903405	11.5861455	133.0007705	-68.2178605	22.7382445	128.0359735
7.177922	10.258805	133.199326	-15.538099	17.185499	130.714859	33.624191	-16.923317	132.527084	40.3839	40.537399	133.026779	37.0040455	11.807041	132.7769315	-68.0802435	22.563957	128.6527865
6.183949	8.593982	133.16333	-15.415814	17.211836	130.755035	33.860363	-16.79332	132.849243	40.386219	40.782063	132.421951	37.123291	11.9943715	132.635597	-67.954919	22.4293005	128.874473
5.121339	6.933803	133.007568	-15.253507	17.256186	130.649948	34.039982	-16.564905	132.801849	40.370956	40.941013	131.845444	37.205469	12.188054	132.3236465	-67.712483	22.324318	128.9762495
3.360009	4.720485	132.393112	-15.115896	17.383236	130.235275	34.247925	-16.352264	132.206955	40.344875	41.212112	131.053085	37.2964	12.429924	131.63002	-67.528192	22.336548	128.84053
2.11418	3.215167	131.7836	-15.032051	17.517645	129.82814	34.16029	-16.084694	131.549271	40.319016	41.368523	130.424271	37.239653	12.6419145	130.986771	-67.303755	22.3933755	128.669509
0.752719	1.927513	131.032394	-14.965383	17.717749	129.372238	34.023479	-15.865694	130.546356	40.242462	41.524021	129.695419	37.1329705	12.8291635	130.1208875	-67.0637365	22.6063345	128.6235885
-0.578241	0.563537	130.188049	-14.8859	17.938461	128.863068	33.920963	-15.661213	129.418152	39.743584	41.874825	128.950317	36.8322735	13.106806	129.1842345	-66.6040735	22.770116	128.5419015
-2.016013	-0.589939	129.319122	-14.767723	18.209541	128.29982	33.777866	-15.473804	128.205048	39.585098	42.085396	127.932083	36.681482	13.305796	128.0685655	-66.216928	23.113286	128.5310745
-3.445929	-1.718527	128.471741	-14.680793	18.526342	127.727127	33.625328	-15.335337	126.920662	39.81662	42.171574	126.625404	36.720974	13.4181185	126.773033	-66.08256	23.6345655	128.681221
-4.960241	-2.669645	127.637413	-14.565952	18.784657	127.135445	33.522236	-15.190399	125.681946	39.604305	42.380291	125.461945	36.5632705	13.594946	125.5719455	-65.6951745	23.974368	128.6989445
-7.6383	-3.795979	126.666748	-14.693653	19.313629	126.304367	33.289162	-15.016884	123.887955	39.275654	42.595737	123.745323	36.282408	13.7894265	123.816639	-65.669714	24.8378315	128.792095
-8.837947	-4.83935	125.956322	-14.547387	19.510462	125.591385	33.297485	-15.021785	122.900917	39.040363	42.761974	122.559082	36.168924	13.8700945	122.7299995	-65.263698	25.1508295	128.4527705
-10.210101	-5.626778	125.586845	-14.457565	19.689871	124.857483	33.218723	-14.925967	122.324684	38.357208	42.967281	121.386292	35.7879655	14.020657	121.855488	-64.7030955	25.359085	127.859478
-11.548538	-6.309011	125.479996	-14.341434	19.753168	124.156151	33.523514	-14.894348	121.920097	38.080578	42.867081	119.901421	35.802046	13.9863665	120.910759	-64.484914	25.5199695	127.401543
-12.863981	-6.945565	125.672195	-14.259354	19.713551	123.491196	33.547485	-14.894048	121.963348	37.802734	42.649132	118.368973	35.6751095	13.877542	120.1661605	-64.1938175	25.54956	126.8162315
-14.130595	-7.439058	126.011299	-14.178313	19.588533	122.87117	33.644882	-14.949201	122.273972	37.587387	42.312317	116.953514	35.6161345	13.681558	119.613743	-63.9727605	25.495508	126.128597
-15.348768	-7.793233	126.251396	-14.077041	19.344963	122.298813	33.583069	-15.070155	122.669769	37.492554	41.914238	115.785126	35.5378115	13.4220415	119.2274475	-63.6918935	25.2678845	125.3701785
-17.013626	-8.151285	126.46357	-13.944763	18.977821	121.492538	33.688606	-15.375264	123.180641	37.524433	41.306255	114.380051	35.6065195	12.9654955	118.780346	-63.4960455	24.9901465	124.20473
-18.070042	-8.169316	126.448456	-13.868949	18.71936	121.042397	33.612133	-15.554481	123.360191	37.569313	40.893227	113.681854	35.590723	12.669373	118.5210225	-63.328621	24.769347	123.5637715
-19.050285	-7.966615	126.264023	-13.845889	18.499876	120.73822	33.180363	-15.604851	123.449089	37.609951	40.507298	113.175095	35.395157	12.4512235	118.312092	-63.086935	24.5485285	123.164348
-20.214376	-7.541996	126.06945	-13.851261	18.30835	120.52774	33.017574	-15.787914	123.261467	37.65086	40.247112	112.875877	35.334217	12.229599	118.068672	-63.036739	24.387101	122.986808
-21.06481	-7.036226	125.58963	-13.829656	18.165285	120.349953	33.162418	-16.083549	122.793472	37.722908	40.149857	112.803772	35.442663	12.033154	117.798622	-63.101975	24.297416	122.901284
-21.85771	-6.39059	124.912895	-13.781929	18.084719	120.172417	33.14629	-16.139294	122.287224	37.838589	40.21307	112.949165	35.4924395	12.036888	117.6181945	-63.0562975	24.13255	122.7266395
-22.631979	-5.490496	124.077843	-13.703147	18.097158	119.960808	32.874271	-15.923901	121.754417	37.9618	40.43251	113.19635	35.4180355	12.2543045	117.4753835	-62.8243295	23.9400115	122.4462325
-23.610023	-3.845854	122.620728	-13.605168	18.225863	119.516548	32.99107	-15.727808	120.449654	38.134331	40.892956	113.634789	35.5627005	12.582574	117.0422215	-62.7730365	23.869152	121.9908745
-24.168291	-2.613135	121.576836	-13.501514	18.379604	119.123878	33.108685	-15.546486	119.421211	38.246807	41.229588	113.832405	35.677746	12.841551	116.626808	-62.680774	23.917657	121.620948
-24.65103	-1.188424	120.524727	-13.376114	18.578817	118.648018	33.207657	-15.291924	118.360161	38.354092	41.56871	113.923576	35.7808745	13.138393	116.1418685	-62.5331025	24.019241	121.1541675
-25.041904	0.326134	119.507172	-13.209402	18.795845	118.119873	33.358234	-15.060703	117.262718	38.470402	41.876472	113.955116	35.914318	13.4078845	115.608917	-62.333122	24.1838055	120.630829
-25.372881	1.914364	118.516716	-13.064907	19.016991	117.602196	33.5103	-14.789484	116.178421	38.60376	42.182209	113.875519	36.05703	13.6963625	115.02697	-62.186844	24.3376195	120.177422
-25.526655	3.603651	117.517174	-12.878593	19.202065	117.055534	33.687927	-14.513013	115.092934	38.762302	42.46619	113.823715	36.2251145	13.9765885	114.4583245	-61.9823005	24.4275415	119.6527435
-25.738773	5.312308	116.547539	-12.63573	19.369804	116.468262	33.89365	-14.249128	113.996948	38.952667	42.754955	113.861404	36.4231585	14.2529135	113.929176	-61.6946185	24.4866945	119.007348
-25.802677	7.940753	114.99704	-12.304839	19.668903	115.508995	34.191082	-13.770424	112.343361	39.281448	43.191719	113.934685	36.736265	14.7106475	113.139023	-61.345943	24.6271585	117.878967
-25.858234	9.725093	114.018227	-12.085379	19.885845	114.795876	34.39238	-13.400372	111.157967	39.512775	43.479359	114.119934	36.9525775	15.0394935	112.6389505	-61.1233355	24.7321965	116.9528015
-25.812164	11.528236	113.047562	-11.85878	20.139841	114.105522	34.601498	-13.017234	110.0289	39.79948	43.775566	114.316833	37.200489	15.379166	112.1728665	-60.918049	24.900516	116.0381775
-25.714579	13.28742	112.068771	-11.605861	20.440069	113.424973	34.874939	-12.571576	109.024429	40.08601	44.126572	114.781128	37.4804745	15.777498	111.9027785	-60.6921965	25.10264	114.9471675
-25.753372	14.986775	111.28981	-11.372675	20.765039	112.756958	35.207909	-12.051427	108.099602	40.364742	44.510605	115.421089	37.7863255	16.229589	111.7603455	-60.5316755	25.300489	113.7535705
-25.550819	16.549767	110.476318	-11.198581	21.113115	112.202202	35.524227	-11.456771	107.228806	40.561127	44.898239	116.023567	38.042677	16.720734	111.6261865	-60.439839	25.505496	112.7782175
-25.373915	18.032454	110.027435	-11.042978	21.462959	111.789787	35.800098	-10.829614	106.446495	40.630207	45.285221	116.489204	38.2151525	17.2278035	111.4678495	-60.3011085	25.6981145	112.1117245
-25.228891	20.028225	109.988998	-10.898307	21.976461	111.517319	36.123528	-9.937809	105.723778	40.599339	45.906101	116.910049	38.3614335	17.984146	111.3169135	-60.1580475	25.968776	111.7177245
-25.219658	21.162565	110.07534	-10.841475	22.252234	111.488403	36.288597	-9.442126	105.513657	40.57859	46.261795	117.15921	38.4335935	18.4098345	111.3364335	-60.1165435	26.0946335	111.6403725
-25.105051	22.086325	110.126152	-10.80725	22.526438	111.461464	36.449055	-9.054303	105.477737	40.582043	46.584778	117.419754	38.515549	18.7652375	111.4487455	-60.130049	26.2876385	111.4741825
-25.006622	22.962793	110.085594	-10.758441	22.705549	111.449768	36.613686	-8.681454	105.475937	40.612705	46.87669	117.7313	38.6131955	19.097618	111.6036185	-60.1300775	26.31348	111.2959175
-24.897987	23.661509	110.005936	-10.719234	22.889194	111.340965	36.831604	-8.299833	105.402626	41.063805	47.023922	117.8936	38.9477045	19.3620445	111.648113	-60.3861725	26.4163435	111.033817
-24.681953	24.185759	109.830368	-10.63672	23.105654	111.180389	37.076225	-7.853825	105.255447	40.64566	47.506474	118.444038	38.8609425	19.8263245	111.8497425	-60.1343825	26.3849835	110.5110355
-24.646729	24.698717	109.667862	-10.520457	23.381378	111.028801	37.344486	-7.350114	105.085823	41.055237	47.720673	118.589699	39.1998615	20.1852795	111.837761	-60.2407755	26.5774765	110.219841
-24.392632	25.022585	109.231949	-10.376118	23.850449	110.768639	37.747074	-6.59643	104.905495	40.602371	48.535393	118.946907	39.1747225	20.9694815	111.926201	-59.9269585	26.7314165	109.611077
-24.364302	25.132185	109.06031	-10.255144	24.184738	110.632088	38.019173	-6.164696	104.948174	40.596352	48.431206	118.873238	39.3077625	21.133255	111.910706	-59.8180505	27.236221	109.35347
-24.348845	24.964312	108.76857	-10.083722	24.480593	110.40332	38.304672	-5.817101	105.149162	40.578541	49.455791	118.545792	39.4416065	21.819345	111.847477	-59.6090505	27.141841	108.959163
-24.164759	24.666651	108.389771	-9.892794	24.654701	110.149597	38.63023	-5.563026	105.378601	40.617752	49.84272	118.26532	39.623991	22.139847	111.8219605	-59.409579	27.169555	108.4772335
-24.116098	24.2838	107.880043	-9.680363	24.713787	109.857094	39.001545	-5.322621	105.516434	40.737415	50.133751	118.04496	39.86948	22.405565	111.780697	-59.230206	27.022009	107.933491
-23.992537	23.782366	107.381165	-9.401402	24.782507	109.516273	39.425964	-5.068244	105.554787	40.849911	50.475121	117.826553	40.1379375	22.7034385	111.69067	-58.9407415	26.8615755	107.341876
-23.943766	23.19566	106.983795	-9.053031	24.888548	109.250603	39.88879	-4.791731	105.64846	41.009323	50.841988	117.428116	40.4490565	23.0251285	111.538288	-58.5551185	26.7519675	106.962918
-23.660507	21.792578	106.487701	-8.4201	25.09078	109.01445	40.633038	-4.462344	106.239296	41.502686	51.428764	116.239761	41.067862	23.48321	111.2395285	-57.908062	26.69835	106.7893715
-23.610664	20.724916	106.348381	-7.924423	25.169468	108.873817	41.262154	-4.435203	107.151176	42.186127	51.646793	115.064934	41.7241405	23.605795	111.108055	-57.5729865	26.733141	106.639579
-23.559849	19.5991	106.161438	-7.399391	25.083647	108.67511	41.919807	-4.538909	108.464096	42.170219	51.954704	114.160065	42.045013	23.7078975	111.3120805	-56.843795	26.4593965	106.0381395
-23.433527	18.36002	105.937157	-6.88053	24.790066	108.463394	42.556675	-4.763339	109.832993	42.60704	51.981319	113.166191	42.5818575	23.60899	111.499592	-56.3429175	25.971142	105.427196
-23.471104	16.951851	105.657066	-6.320839	24.290098	108.174583	43.173122	-5.078695	110.997726	43.144489	51.769562	112.499382	43.1588055	23.3454335	111.748554	-55.8004835	25.2347625	104.600612
-23.460108	15.625267	105.21032	-5.801608	23.730833	107.878899	43.738632	-5.378435	111.835442	43.662487	51.560627	112.226784	43.7005595	23.091096	112.031113	-55.3037755	24.37057	103.726685
-23.61801	14.322342	104.816612	-5.332981	23.318182	107.626511	44.179142	-5.62	112.387611	44.201263	51.403244	112.126991	44.1902025	22.891622	112.257301	-54.8561645	23.744742	102.995721
-23.929653	12.639041	104.788414	-4.861463	23.152859	107.569542	44.564743	-5.741234	113.003815	44.7994	51.296825	111.917786	44.6820715	22.7777955	112.4608005	-54.4049975	23.5279225	102.6782835
-24.363789	11.660827	105.404175	-4.755212	23.299711	107.870224	44.611801	-5.71494	113.46756	44.971905	51.271187	111.489487	44.791853	22.7781235	112.4785235	-54.302277	23.8212985	103.2619245
-25.006739	10.75363	106.559441	-4.818301	23.472811	108.432877	44.464478	-5.671459	114.000893	45.023724	51.208168	110.784996	44.744101	22.7683545	112.3929445	-54.380703	24.1772675	104.4728095
-25.720715	10.015373	108.134438	-5.03954	23.539717	109.267342	44.169323	-5.705632	114.578079	44.853821	51.027351	110.090851	44.511572	22.6608595	112.334465	-54.590652	24.4185745	106.200219
-26.480679	9.282805	109.90461	-5.323161	23.500654	110.32338	43.845421	-5.800956	115.203407	44.58905	50.788361	109.699097	44.2172355	22.4937025	112.451252	-54.8635575	24.5076055	108.195508
-27.300661	8.619301	111.609207	-5.61599	23.392067	111.46624	43.5765	-5.888654	115.790405	44.33432	50.618298	109.612	43.95541	22.364822	112.7012025	-55.18739	24.419312	110.2312775
-27.994781	8.031174	113.149834	-5.834444	23.301617	112.563309	43.383579	-5.927938	116.214706	44.064209	50.510567	109.699341	43.723894	22.2913145	112.9570235	-55.392782	24.3119195	112.1695945
-29.036585	7.397934	115.172218	-6.017355	23.261482	113.910339	43.261772	-5.898038	116.602066	43.759136	50.452187	109.775337	43.510454	22.2770745	113.1887015	-55.545164	24.2458895	114.6319765
-29.672909	7.104812	116.238113	-6.016357	23.249809	114.577087	43.250717	-5.897621	116.856827	43.702599	50.38908	109.770493	43.476658	22.2457295	113.31366	-55.509372	24.2538885	115.840514
-30.191151	6.876994	117.028252	-5.956792	23.229816	115.075455	43.283741	-5.9515	117.175316	43.736324	50.284134	109.759613	43.5100325	22.166317	113.4674645	-55.4236165	24.293315	116.6834455
-30.710756	6.729008	117.658997	-5.865824	23.143206	115.425743	43.34927	-6.074889	117.431702	43.8563	50.130932	109.685944	43.602785	22.0280215	113.558823	-55.334433	24.2583905	117.292663
-31.25666	6.665389	118.177902	-5.768939	23.041111	115.693153	43.340645	-6.254489	117.493698	43.965549	49.885525	109.493507	43.653097	21.815518	113.4936025	-55.190975	24.266704	117.8927035
-31.798643	6.734277	118.67421	-5.703625	22.889027	115.912781	43.26067	-6.486253	117.412987	44.01355	49.564831	109.266663	43.63711	21.539289	113.339825	-55.04436	24.238765	118.485737
-32.254639	6.910028	119.187775	-5.657229	22.777346	116.176079	43.145775	-6.70308	117.366829	44.044052	49.306953	109.111229	43.5949135	21.3019365	113.239029	-54.9093715	24.2527555	119.113129
-32.857086	7.413925	119.979683	-5.71518	22.636612	116.752304	42.933281	-6.999372	117.444778	43.999908	48.94289	109.170059	43.4665945	20.971759	113.3074185	-54.8969545	24.301465	120.1971895
-33.226688	7.851591	120.547691	-5.812466	22.527481	117.230927	42.752007	-7.212386	117.549011	43.919895	48.713085	109.347321	43.335951	20.7503495	113.448166	-54.960883	24.3046125	121.013688
-33.526711	8.451221	121.126854	-5.947803	22.378168	117.74099	42.529587	-7.439289	117.630783	43.803864	48.462425	109.535263	43.1667255	20.511568	113.583023	-55.0623315	24.244768	121.898957
-33.766632	9.160874	121.63092	-6.070232	22.208044	118.23468	42.278538	-7.692901	117.617416	43.63126	48.230015	109.765862	42.954899	20.268557	113.691639	-55.095363	24.147531	122.777721
-34.001507	10.025292	122.074615	-6.22585	22.024513	118.718925	42.030277	-7.945297	117.539177	43.470551	47.994808	109.999588	42.750414	20.0247555	113.7693825	-55.202114	24.0242705	123.6684675
-34.153065	10.973891	122.462883	-6.395062	21.845131	119.145012	41.772415	-8.175231	117.377052	43.262051	47.791977	110.289528	42.517233	19.808373	113.83329	-55.307357	23.881889	124.456734
-34.291618	11.978791	122.630287	-6.583131	21.690117	119.459404	41.506966	-8.375712	117.23925	43.089787	47.629951	110.564781	42.2983765	19.6271195	113.9020155	-55.4646385	23.7531145	125.0167925
-34.382336	13.731445	122.340408	-6.809636	21.503595	119.612137	41.210091	-8.637028	117.096725	42.928814	47.44709	111.075356	42.0694525	19.405031	114.0860405	-55.6887245	23.602159	125.1382335
-34.351532	14.982012	121.786179	-6.94492	21.353666	119.488861	41.140858	-8.79537	117.125534	42.95388	47.362675	111.587883	42.047369	19.2836525	114.3567085	-55.937209	23.4236795	124.6210135
-34.272186	16.238789	120.785019	-7.038324	21.117353	119.17852	41.142159	-9.009662	117.175911	43.11351	47.257629	112.211548	42.1278345	19.1239835	114.6937295	-56.2044825	23.1107225	123.6633105
-34.189369	17.60849	119.768677	-7.13122	20.876705	118.769348	41.079937	-9.290982	117.125954	43.263756	47.062241	112.71199	42.1718465	18.8856295	114.918972	-56.4342865	22.8677805	122.619724
-33.995934	19.083843	119.124435	-7.21721	20.653521	118.447937	40.897778	-9.618747	117.011879	43.322285	46.74942	112.902138	42.1100315	18.5653365	114.9570085	-56.5444515	22.7417055	121.9388655
-33.757538	20.636541	118.758499	-7.295388	20.437382	118.301857	40.700279	-9.985699	116.83329	43.350765	46.33028	112.866058	42.025522	18.1722905	114.849674	-56.616298	22.7024735	121.75404
-33.520332	22.314878	118.715843	-7.305173	20.188213	118.331123	40.529865	-10.379627	116.737137	43.378025	45.908527	112.788651	41.953945	17.76445	114.762894	-56.564291	22.611976	121.899352
-33.007915	24.880451	118.748894	-7.290622	19.720346	118.620049	40.379345	-11.048389	116.787041	43.511768	45.218662	112.896538	41.9455565	17.0851365	114.8417895	-56.5268005	22.3555555	122.3983085
-32.626846	26.724035	118.968094	-7.270604	19.368277	118.911888	40.26878	-11.51384	116.880264	43.62434	44.766617	113.130806	41.94656	16.6263885	115.005535	-56.487768	22.1101655	122.818241
-32.190643	28.620152	119.233665	-7.271163	19.009382	119.29631	40.108551	-11.985174	116.935745	43.717258	44.305832	113.448692	41.9129045	16.160329	115.1922185	-56.4552305	21.858435	123.4004015
-31.760273	30.602327	119.684624	-7.31423	18.723623	119.769203	39.953667	-12.419228	117.014351	43.758938	43.942596	113.888039	41.8563025	15.761684	115.451195	-56.4847625	21.685562	124.087211
-31.266933	32.677044	120.195732	-7.402032	18.452314	120.297897	39.81702	-12.791124	117.070404	43.764896	43.65329	114.426697	41.790958	15.431083	115.7485505	-56.595022	21.473545	124.8472435
-30.753084	34.792675	120.83744	-7.541106	18.204655	120.843491	39.695427	-13.062975	117.015854	43.720428	43.494614	115.138153	41.7079275	15.2158195	116.0770035	-56.7901395	21.1934905	125.6099785
-30.232662	37.026424	121.576157	-7.732089	18.103943	121.313477	39.543362	-13.165402	116.709183	43.615883	43.461361	115.930916	41.5796225	15.1479795	116.3200495	-57.0438005	21.0599065	126.3069045
-29.27627	40.416111	123.054733	-8.073734	18.077738	121.83889	39.270851	-12.888721	115.565598	43.388046	43.762814	117.362083	41.3294485	15.4370465	116.4638405	-57.4769165	20.7184295	127.2139395
-28.669844	42.727673	124.435402	-8.314822	18.260767	122.090172	39.063892	-12.38868	114.311111	43.178501	44.155151	118.594589	41.1211965	15.8832355	116.45285	-57.7508405	20.6382985	127.727494
-27.983368	45.027061	126.148918	-8.609647	18.630331	122.295227	38.740166	-11.560392	112.723373	42.882805	44.679016	119.952118	40.8114855	16.559312	116.3377455	-58.0307795	20.70135	128.2527085
-27.283773	47.249371	128.157608	-8.844152	19.207872	122.53994	38.375351	-10.556386	111.27478	43.071049	45.107681	121.151985	40.7232	17.2756475	116.2133825	-58.411504	21.1400965	128.8664975
-26.140312	49.260761	129.623825	-9.13776	19.908676	122.822746	38.339195	-9.836743	110.21241	42.540024	45.73951	122.629333	40.4396095	17.9513835	116.4208715	-58.7151295	21.8659685	129.2246205
-25.601841	51.420795	131.382431	-9.343742	20.591309	123.044373	38.388241	-8.914855	109.621826	42.398407	46.145176	123.686958	40.393324	18.6151605	116.654392	-59.080808	22.5674575	129.434354
-24.148773	53.627586	131.587646	-9.523377	21.020313	123.2407	37.717525	-8.573214	110.026978	42.846531	46.158817	124.397018	40.282028	18.7928015	117.211998	-59.328782	23.2478245	129.269402
-22.763229	56.05352	132.517059	-9.71857	21.11731	123.722031	37.928825	-8.850899	110.936485	42.936317	45.97665	125.731659	40.432571	18.5628755	118.334072	-59.869711	23.6717445	129.10999
-21.811176	56.844402	132.892487	-9.469628	20.684238	124.235939	38.324009	-9.604009	112.144318	43.089844	45.646065	126.73278	40.7069265	18.021028	119.438549	-59.6461825	23.347448	129.033329
-20.374607	57.310913	132.931381	-9.568992	20.300745	124.779579	38.715317	-10.465852	113.630554	43.288128	45.204041	127.75631	41.0017225	17.3690945	120.693432	-60.1397065	23.2323955	128.865726
-18.816376	57.585884	133.089355	-9.561437	19.911188	125.623276	39.051418	-11.272331	115.198029	43.543034	44.743217	128.769379	41.297226	16.735443	121.983704	-60.4201	23.086933	129.262848
-17.514229	57.415245	133.508469	-9.629482	19.625122	126.746475	39.335297	-11.978858	116.791107	43.841358	44.261566	129.868134	41.5883275	16.141354	123.3296205	-60.8472915	23.10889	130.1633295
-16.545368	56.801353	134.565277	-9.532791	19.189728	127.59404	39.612106	-12.63121	118.392967	44.262585	43.771889	131.117035	41.9373455	15.5703395	124.755001	-61.0029275	22.8091165	130.433079
-15.287953	56.480175	135.019043	-9.55512	18.875793	128.577942	39.833221	-13.192466	119.967018	44.65086	43.285828	132.516922	42.2420405	15.046681	126.24197	-61.3522805	22.704905	130.913914
-12.962471	55.447136	135.903625	-9.74909	18.422844	130.043961	39.977886	-13.820502	122.209488	44.99231	42.605175	134.583786	42.485098	14.3923365	128.396637	-61.983278	22.4533515	131.691285
-11.74522	54.661537	136.494049	-9.847292	18.288929	130.960876	39.947742	-14.166209	123.712608	45.103245	42.214714	135.745056	42.5254935	14.0242525	129.728832	-62.2200775	22.5536055	132.19292
-10.500013	53.837879	136.889465	-9.996981	17.992098	131.772171	39.927326	-14.518576	125.24054	45.155128	41.841202	136.683289	42.541227	13.661313	130.9619145	-62.535189	22.322883	132.5824275
-9.348157	52.902943	137.167816	-10.049358	17.864119	132.537949	40.005493	-14.867685	126.783669	45.25164	41.526257	137.44046	42.6285665	13.329286	132.1120645	-62.7272825	22.398952	132.9638335
-8.205607	51.895245	137.261932	-10.000875	17.775021	133.268463	40.130909	-15.218061	128.378616	45.43853	41.280823	138.121307	42.7847195	13.031381	133.2499615	-62.7864695	22.518661	133.2869645
-7.074374	50.843895	137.338669	-9.874011	17.782248	133.994446	40.504585	-15.60065	129.99054	45.701813	41.03318	138.711639	43.103199	12.716265	134.3510895	-62.851221	22.848231	133.6378025
-6.116824	49.737885	137.510757	-9.766854	17.736786	134.691544	40.806602	-15.960057	131.560989	45.933487	40.830097	139.314636	43.3700445	12.43502	135.4378125	-62.9037525	23.038552	133.9452755
-4.778643	47.943329	138.058609	-9.75305	17.608297	135.857864	40.509682	-16.262312	133.467896	46.20298	40.426933	140.111298	43.356331	12.0823105	136.789597	-62.862431	23.1342835	134.926131
-4.199341	46.846497	138.664612	-9.700943	17.630768	136.752182	40.38953	-16.425653	134.613708	46.350883	40.124893	140.46962	43.3702065	11.84962	137.541664	-62.7720925	23.411916	135.9627
-3.242505	45.443207	139.137802	-9.637051	17.589128	137.51944	4.896201294	-2.200848978	16.67461071	46.532234	39.889248	140.828384	25.714217647	18.844199511	78.751497355	-44.988319647	16.334056489	196.287382645
-2.602675	44.212608	139.53418	-9.505351	17.596628	138.151886	4.928877713	-2.169211331	16.70720416	46.938923	39.85487	141.152695	25.9339003565	18.8428293345	78.92994958	-44.9446023565	16.3504266655	197.37382242
-1.928687	42.982845	139.821014	-9.332536	17.698448	138.656754	4.961554132	-2.137573684	16.73979762	47.24498	39.777584	141.350372	26.103267066	18.820005158	79.04508481	-44.768339066	16.576890842	198.26842319
-1.409044	41.74152	140.071411	-9.128862	17.853464	138.984985	4.994230551	-2.105936037	16.77239107	47.565609	39.749794	141.423218	26.2799197755	18.8219289815	79.097804535	-44.5376437755	16.8849990185	198.872165465
-0.904712	40.549828	140.063507	-8.895018	18.076159	139.279114	5.026906971	-2.07429839	16.80498453	47.868546	39.738743	141.353851	26.4477264855	18.832222305	79.079417765	-44.2377624855	17.320095695	199.478810235
-0.204334	38.762871	140.078705	-8.601189	18.307243	139.632416	5.05958339	-2.042660743	16.83757799	48.211193	39.738319	141.084976	26.635388195	18.8478291285	78.961276995	-43.837766195	17.7666568715	200.303555005
0.04262	37.568634	140.192017	-8.704894	18.645758	139.9944	5.092259809	-2.011023096	16.87017144	48.408733	39.756828	140.901627	26.7504964045	18.872902452	78.88589922	-44.1602844045	18.418613548	201.10290078
0.289225	36.425514	140.344482	-8.310181	18.709793	140.191895	5.124936228	-1.979385449	16.9027649	48.595123	39.812576	140.791061	26.860029614	18.9165952755	78.84691295	-43.480391614	18.5029907245	201.53687705
0.558007	35.30267	140.475922	-8.132373	18.917059	140.519257	5.157612647	-1.947747801	16.93535835	47.215176	40.339134	140.985352	26.1863943235	19.1956930995	78.960355175	-42.4511403235	18.6384249005	202.078158825
0.656101	34.163445	140.645691	-7.970712	19.132669	140.775314	5.190289066	-1.916110154	16.96795181	47.401428	40.461277	140.751831	26.295858533	19.272583423	78.859891405	-42.237282533	18.992754577	202.690736595
0.81283	33.108356	140.661575	-7.799223	19.345785	140.944229	5.222965485	-1.884472507	17.00054526	47.510815	40.606834	140.285828	26.3668902425	19.3611807465	78.64318663	-41.9653362425	19.3303892535	203.24527137
0.909901	32.045834	140.493134	-7.679833	19.570932	140.918762	5.255641904	-1.85283486	17.03313872	47.859478	40.578007	139.621445	26.557559952	19.36258607	78.32729186	-41.917225952	19.77927793	203.51023214
1.000631	30.495033	140.023575	-7.42693	19.714025	140.558395	5.288318324	-1.821197213	17.06573218	48.964222	40.320683	138.202774	27.126270162	19.2497428935	77.63425309	-41.980130162	20.1783071065	203.48253691
1.114286	29.522095	139.516754	-7.219271	19.805294	140.124405	5.320994743	-1.789559566	17.09832563	48.917458	40.369541	137.462631	27.1192263715	19.289990717	77.280478315	-41.5577683715	20.320597283	202.968331685
1.199085	28.541136	139.067703	-7.016273	19.922962	139.674393	5.353671162	-1.757921919	17.13091909	49.009369	40.463642	136.800537	27.181520081	19.3528600405	76.965728045	-41.214066081	20.4930639595	202.383057955
1.381959	27.608215	138.558167	-6.79741	20.024281	139.177017	5.386347581	-1.726284272	17.16351254	49.140419	40.564346	136.204514	27.2633832905	19.419030864	76.68401327	-40.8582032905	20.629531136	201.67002073
1.445543	26.686064	138.057098	-6.613774	20.133629	138.689865	42.086399	-14.801068	135.425018	49.290646	40.690334	135.673843	45.6885225	12.944633	135.5494305	-58.9160705	27.322625	141.8302995
1.615088	25.838083	137.547562	-6.366365	20.287348	138.184753	42.294422	-14.604059	134.796677	49.454578	40.814686	135.131042	45.8745	13.1053135	134.9638595	-58.60723	27.4693825	141.4056465
1.796687	25.01491	137.007675	-6.136529	20.519833	137.65332	42.161053	-14.372401	134.353851	49.588291	40.952522	134.522232	45.874672	13.2900605	134.4380415	-58.14773	27.7496055	140.8685985
2.149431	23.848915	136.153168	-5.795237	21.028076	136.837372	42.395702	-13.831779	133.484573	49.706699	41.352245	133.536072	46.0512005	13.760233	133.5103225	-57.6416745	28.295919	140.1644215
2.389311	23.136421	135.52243	-5.587408	21.345537	136.28038	42.562576	-13.486059	132.898956	49.721302	41.621037	132.835373	46.141939	14.067489	132.8671645	-57.316755	28.623585	139.6935955
2.664003	22.428043	135.001053	-5.407548	21.598812	135.717102	42.676701	-13.196714	132.372101	49.754238	41.84481	132.118729	46.2154695	14.324048	132.245415	-57.0305655	28.873576	139.188789
3.150634	21.859537	134.374207	-5.225714	21.800167	135.160767	43.26965	-13.310716	131.989487	49.805637	42.002499	131.444595	46.5376435	14.3458915	131.717041	-56.9890715	29.2544425	138.604493
3.300121	21.093842	133.930237	-5.061198	21.960985	134.620911	42.961468	-12.826997	131.468658	49.909473	42.120441	130.883713	46.4354705	14.646722	131.1761855	-56.5578665	29.275248	138.0656365
3.71121	20.452684	133.401688	-4.917754	22.161978	134.133087	43.043457	-12.704214	131.041397	50.031693	42.194046	130.394684	46.537575	14.744916	130.7180405	-56.373083	29.57904	137.5481335
4.082304	19.930044	132.934967	-4.763943	22.220865	133.654739	43.101524	-12.601736	130.566208	50.140999	42.24229	129.973022	46.6212615	14.820277	130.269615	-56.1491475	29.621453	137.039863
4.756237	19.218534	132.343948	-4.598133	22.354574	133.012634	43.115009	-12.499773	129.808945	50.288982	42.248547	129.530304	46.7019955	14.874387	129.6696245	-55.8982615	29.834761	136.3556435
4.866731	18.941816	132.109192	-4.564469	22.489794	132.665985	43.069901	-12.397302	129.273468	50.387676	42.262966	129.357513	46.7287885	14.932832	129.3154905	-55.8577265	30.046756	136.0164795
5.47384	18.549189	131.783249	-4.505012	22.626083	132.378983	43.010338	-12.309616	128.744431	50.448563	42.302872	129.321747	46.7294505	14.996628	129.033089	-55.7394745	30.255538	135.724877
5.954264	18.237078	131.512634	-4.488262	22.765331	132.120636	42.920067	-12.19754	128.251633	50.501198	42.34737	129.309891	46.7106325	15.074915	128.780762	-55.6871565	30.455747	135.46051
6.444547	17.965525	131.251785	-4.49392	22.932693	131.904358	42.84174	-12.08819	127.809753	50.525429	42.392296	129.345581	46.6835845	15.152053	128.577667	-55.6714245	30.713333	135.231049
6.978261	17.763664	131.041809	-4.525904	23.17108	131.69899	42.751583	-11.98212	127.44001	50.558273	42.451267	129.410965	46.654928	15.2345735	128.4254875	-55.706736	31.1075865	134.9724925
7.549934	17.557104	130.770584	-4.476945	23.351856	131.421219	42.687389	-11.836134	127.190781	50.61927	42.548504	129.444717	46.6533295	15.356185	128.317749	-55.6072195	31.347527	134.524689
8.479855	17.281824	130.257019	-4.468223	23.686497	130.884232	42.545948	-11.575523	126.663399	50.654938	42.735119	129.332581	46.600443	15.579798	127.99799	-55.536889	31.793196	133.770474
9.071137	17.141764	129.838867	-4.476593	23.919765	130.496353	42.450951	-11.365726	126.229271	50.607239	42.860733	129.040466	46.529095	15.7475035	127.6348685	-55.482281	32.0920265	133.3578375
9.66347	16.972691	129.369003	-4.447679	24.142078	130.079407	42.390965	-11.126091	125.698662	50.614803	42.993591	128.71611	46.502884	15.93375	127.207386	-55.398242	32.350406	132.951428
10.311878	16.864815	128.928741	-4.341528	24.328318	129.674393	42.405064	-10.876439	125.248947	50.661945	43.134834	128.413528	46.5335045	16.1291975	126.8312375	-55.2165605	32.5274385	132.5175485
10.950127	16.756516	128.647354	-4.171015	24.498068	129.341354	42.597858	-10.700102	125.028084	50.797623	43.265961	128.364456	46.6977405	16.2829295	126.69627	-55.0397705	32.7132065	131.986438
11.631943	16.554129	128.576965	-4.018612	24.594145	129.165176	42.862617	-10.610154	125.179581	51.018566	43.346924	128.766556	46.9405915	16.368385	126.9730685	-54.9778155	32.819905	131.3572835
12.325359	16.387295	128.872635	-3.887644	24.626671	129.12001	43.224266	-10.608475	125.841454	51.315262	43.387856	129.697433	47.269764	16.3896905	127.7694435	-55.045052	32.8636515	130.4705765
13.650973	15.989118	129.510651	-3.864632	24.638233	129.043427	43.685059	-10.726748	127.456078	51.610668	43.37468	131.735916	47.6478635	16.323966	129.595997	-55.3771275	32.9525	128.490857
14.155642	15.807082	130.031998	-4.370695	24.861092	129.036682	43.806599	-10.811574	128.600952	51.699986	43.350513	133.081177	47.7532925	16.2694695	130.8410645	-56.4946825	33.4527145	127.2322995
14.566495	15.657223	130.397568	-4.151312	24.643373	128.534653	43.736122	-10.885215	129.627304	51.573898	43.347759	134.146637	47.65501	16.231272	131.8869705	-55.957634	33.055474	125.1823355
14.843414	15.527989	130.686142	-4.386408	24.654835	128.29628	43.596924	-10.870928	130.410553	51.403385	43.382423	134.736343	47.5001545	16.2557475	132.573448	-56.2729705	33.0539225	124.019112
14.730162	15.539273	131.018036	-4.628035	24.634537	128.217865	43.420307	-10.808403	130.902618	51.139854	43.423126	135.025299	47.2800805	16.3073615	132.9639585	-56.5361505	32.9617125	123.4717715
14.793899	15.400809	131.215591	-4.85101	24.543262	128.267914	43.344635	-10.723005	131.163452	50.898308	43.471573	135.208755	47.1214715	16.374284	133.1861035	-56.8234915	32.71224	123.3497245
15.016243	15.183205	131.311935	-5.027239	24.539175	128.437668	43.261189	-10.663909	131.27858	50.676315	43.540836	135.339645	46.968752	16.4384635	133.3091125	-57.02323	32.6398865	123.5662235
14.829967	14.945014	131.368118	-5.355909	24.567577	128.675552	42.978809	-10.525468	131.15126	50.343483	43.637951	135.336548	46.661146	16.5562415	133.243904	-57.372964	32.5789125	124.1072
14.527978	14.883642	131.220596	-5.637166	24.632074	128.758133	42.784679	-10.437097	130.739288	50.072617	43.743847	135.070831	46.428648	16.653375	132.9050595	-57.70298	32.610773	124.6112065
14.070004	14.842664	130.785385	-5.873149	24.719633	128.635849	42.509377	-10.285463	129.941666	49.782799	43.891087	134.478119	46.146088	16.802812	132.2098925	-57.892386	32.636454	125.0618055
13.59378	14.810659	129.99057	-6.142738	24.84359	128.334351	42.165573	-10.089333	128.804688	49.535404	44.065807	133.55954	45.8504885	16.988237	131.182114	-58.1359645	32.698943	125.486588
12.997696	14.809902	128.949081	-6.341654	24.967684	127.775558	41.833435	-9.881525	127.408722	49.277164	44.217129	132.469467	45.5552995	17.167802	129.9390945	-58.2386075	32.767566	125.6120215
12.342516	14.680791	127.734993	-6.434289	25.041706	127.014305	41.568031	-9.655477	125.855682	49.011475	44.337658	131.319504	45.289753	17.3410905	128.587593	-58.158331	32.7423215	125.441017
11.324523	14.661569	126.614014	-6.79234	25.295555	126.290955	41.392075	-9.433006	124.406693	48.793678	44.503922	130.254593	45.0928765	17.535458	127.330643	-58.6775565	33.055652	125.251267
10.207593	14.405248	124.978325	-6.529245	25.284328	124.959625	41.157211	-9.118548	122.504494	48.505138	44.623798	128.77597	44.8311745	17.752625	125.640232	-57.8896645	32.816031	124.279018
9.460585	14.116338	124.128166	-6.859112	25.571886	124.499832	41.1161	-9.102678	121.625015	48.330872	44.640984	127.891006	44.723486	17.769153	124.7580105	-58.44171	33.374619	124.2416535
8.579157	13.824955	123.571419	-6.858121	25.617451	124.087074	41.100906	-9.147289	121.083389	48.213852	44.633057	127.254807	44.657379	17.742884	124.169098	-58.373621	33.492018	124.00505
7.561141	13.429821	123.247169	-6.902422	25.622154	123.84597	41.042675	-9.216929	120.836937	48.062592	44.599365	126.790619	44.5526335	17.691218	123.813778	-58.3574775	33.55309	123.878162
6.539758	12.97673	123.020363	-6.704015	25.439507	123.508156	40.901722	-9.296589	120.841072	47.914757	44.555447	126.546303	44.4082395	17.629429	123.6936875	-57.8162695	33.249585	123.3226245
5.497188	12.494369	122.935501	-6.866184	25.454309	123.39109	40.716732	-9.333463	121.090683	47.740467	44.55481	126.455643	44.2285995	17.6106735	123.773163	-57.9609675	33.2979445	123.009017
4.387826	12.025401	122.920677	-7.415761	25.639709	123.481796	40.505508	-9.26688	121.542442	47.515388	44.619316	126.469254	44.010448	17.676218	124.005848	-58.84197	33.6032	122.957744
2.576394	11.176909	123.070717	-7.760003	25.733419	123.549675	40.159431	-9.170639	122.298492	47.103806	44.743103	126.659416	43.6316185	17.786232	124.478954	-59.1516245	33.680606	122.620396
1.33234	10.61462	123.199486	-7.749923	25.547531	123.575989	39.887733	-9.130406	122.777702	46.866882	44.779957	126.812973	43.3773075	17.8247755	124.7953375	-58.8771535	33.2702865	122.3566405
0.078316	10.045476	123.309837	-8.245048	25.818808	123.803558	39.628624	-9.093991	123.179588	46.673054	44.8013	127.041222	43.150839	17.8536545	125.110405	-59.640935	33.7839615	122.496711
-1.24474	9.432439	123.383316	-8.453517	25.895367	123.985649	39.403465	-8.985779	123.439262	46.474888	44.869743	127.340866	42.9391765	17.941982	125.390064	-59.8462105	33.848752	122.581234
-2.635129	8.802466	123.364471	-8.623523	25.983423	124.147675	39.208317	-8.885778	123.538467	46.292431	44.981323	127.590942	42.750374	18.0477725	125.5647045	-59.99742	33.9190735	122.7306455
-3.990424	8.203323	123.18132	-8.806993	26.09477	124.189484	39.001602	-8.80416	123.381126	46.099766	45.083035	127.643547	42.550684	18.1394375	125.5123365	-60.16467	34.0501025	122.8666315
-5.436207	7.610901	122.773399	-8.940319	26.171324	124.03064	38.788307	-8.747749	122.883377	45.924458	45.160503	127.347443	42.3563825	18.206377	125.11541	-60.2370205	34.136271	122.94587
-7.519186	6.575601	121.575119	-9.055582	26.249495	123.29512	38.393394	-8.698128	121.389099	45.65876	45.378407	125.798439	42.026077	18.3401395	123.593769	-60.137241	34.1588505	122.996471
-8.980267	5.92419	120.610794	-9.121392	26.353451	122.442055	38.011555	-8.55801	119.758781	45.397964	45.626144	123.839203	41.7047595	18.534067	121.798992	-59.9475435	34.172835	123.085118
-10.490435	5.233758	119.647598	-9.105241	26.51895	121.346786	37.562988	-8.354334	117.856583	44.539547	46.08226	121.464752	41.0512675	18.863963	119.6606675	-59.2617495	34.173937	123.0329045
-11.943886	4.532459	118.916199	-9.06179	26.708654	120.202721	37.15007	-8.258028	115.881561	44.150116	46.20031	118.30703	40.650093	18.971141	117.0942955	-58.773673	34.446167	123.3111465
-13.319892	3.790558	118.572464	-8.919089	26.684687	119.125328	36.72242	-8.352975	114.440346	43.707542	46.045105	115.155182	40.214981	18.846065	114.797764	-58.053159	34.523309	123.452892
-14.677456	2.959558	118.869873	-8.801462	26.397982	118.257233	36.871563	-9.015572	113.642776	43.780846	45.332241	112.002609	40.3262045	18.1583345	112.8226925	-57.9291285	34.6376295	123.6917735
-15.849651	2.095603	119.376549	-8.720149	25.747337	117.482185	36.243633	-9.821931	114.128662	43.052727	44.482716	109.803223	39.64818	17.3303925	111.9659425	-57.088478	34.1642815	122.9984275
-17.525057	0.87461	120.407532	-8.673861	24.228832	116.838028	36.210018	-11.473257	115.475784	42.855595	42.481686	107.82399	39.5328065	15.5042145	111.649887	-56.8805285	32.9534495	122.026169
-18.526009	0.146329	121.139587	-8.735943	23.104687	116.759048	36.135082	-12.554985	116.659966	42.851276	41.12476	107.327034	39.493179	14.2848875	111.9935	-56.965065	31.9244865	121.524596
-19.474932	-0.40246	121.68174	-8.885399	22.203449	116.8564	35.981258	-13.466951	117.648331	42.803925	39.981838	107.342186	39.3925915	13.2574435	112.4952585	-57.1633895	31.1494545	121.2175415
-20.346464	-0.879725	122.066948	-9.127433	21.56785	117.058098	35.781948	-14.066558	118.422745	42.688007	39.299191	107.732216	39.2349775	12.6163165	113.0774805	-57.4898435	30.5193835	121.0387155
-21.174025	-1.173661	122.235153	-9.430717	21.204987	117.315384	35.588322	-14.368927	119.013992	42.590557	39.042492	108.4664	39.0894395	12.3367825	113.740196	-57.9508735	30.0731915	120.890572
-21.927288	-1.289017	122.187653	-9.727416	21.062963	117.642258	35.447083	-14.455242	119.436607	42.525654	39.148785	109.412178	38.9863685	12.3467715	114.4243925	-58.4412005	29.7791545	120.8601235
-22.620729	-1.259507	121.96225	-10.009343	21.027164	117.911652	35.351974	-14.380171	119.625893	42.48521	39.51585	110.493515	38.918592	12.5678395	115.059704	-58.937278	29.4864885	120.7636
-23.588491	-1.038356	120.838608	-10.317147	20.951595	117.996582	35.379868	-14.22431	119.404396	42.604599	40.354137	112.183609	38.9922335	13.0649135	115.7940025	-59.6265275	28.8382765	120.1991615
-24.134167	-0.816714	119.522621	-10.406936	20.891531	117.623627	35.464455	-14.118197	118.846344	42.788853	41.019779	113.134384	39.126654	13.450791	115.990364	-59.940526	28.332271	119.25689
-24.652798	-0.546665	117.938683	-10.495328	20.876593	116.96286	35.522667	-13.96997	118.035553	43.061577	41.742233	113.741745	39.292122	13.8861315	115.888649	-60.282778	27.8670545	118.037071
-25.0492	-0.085352	116.489792	-10.548707	20.976643	116.133514	35.465385	-13.800046	117.14946	43.422287	42.606152	113.58461	39.443836	14.403053	115.367035	-60.54125	27.550233	116.899993
-25.450569	0.533344	115.444778	-10.595675	21.179937	115.396118	35.304306	-13.645756	116.341766	43.848392	43.685349	112.445473	39.576349	15.0197965	114.3936195	-60.767699	27.3400775	116.3986165
-25.909483	1.202171	114.731689	-10.609438	21.390352	114.765945	35.099499	-13.562044	115.652557	43.811188	44.247772	111.0989	39.4553435	15.342864	113.3757285	-60.6742195	27.43784	116.1561615
-26.395481	1.949131	114.283844	-10.636223	21.522028	114.236656	34.896854	-13.500555	114.989075	43.477104	44.486217	109.710159	39.186979	15.492831	112.349617	-60.459425	27.551225	116.123695
-27.078455	3.069687	113.692009	-10.721372	21.595903	113.463715	34.661163	-13.468896	114.049301	42.538891	44.518055	107.824722	38.600027	15.5245795	110.9370115	-60.042771	27.6672265	115.9904185
-27.521641	3.853475	113.134148	-10.804848	21.549692	112.856827	34.478302	-13.359806	113.389267	41.778152	44.244335	107.177063	38.128227	15.4422645	110.283165	-59.737923	27.6571195	115.430489
-27.814796	4.586234	112.460899	-10.95978	21.467464	112.202728	34.338398	-13.228019	112.767776	41.195663	44.160419	106.880745	37.7670305	15.4662	109.8242605	-59.6865905	27.468728	114.5811955
-28.048304	5.357565	111.503891	-11.153319	21.357613	111.598778	34.260757	-13.205221	112.299454	41.038158	44.244446	106.769691	37.6494575	15.5196125	109.5345725	-59.9560955	27.1956135	113.6629835
-28.355425	6.180352	110.753799	-11.3429	21.251701	111.092972	34.136917	-13.1504	111.939743	41.173954	44.452389	107.091881	37.6554355	15.6509945	109.515812	-60.3412355	26.8524075	112.670132
-28.60075	7.098072	110.079315	-11.467108	21.154051	110.741806	33.986183	-13.120987	111.619888	41.312901	44.585888	107.479858	37.649542	15.7324505	109.549873	-60.583758	26.5756515	111.933739
-28.856628	7.933973	109.64624	-11.530428	21.103834	110.47747	33.886036	-13.196256	111.288223	41.339443	44.523502	107.758652	37.6127395	15.663623	109.5234375	-60.6735955	26.544045	111.4315025
-29.059849	9.252286	109.171524	-11.398803	21.088144	110.133377	33.780132	-13.200861	110.748497	41.115253	44.095516	107.876297	37.4476925	15.4473275	109.312397	-60.2452985	26.7289605	110.954357
-29.286364	10.172703	108.921303	-11.214521	21.06834	109.929779	33.864479	-13.205114	110.40493	41.018978	43.922951	107.851501	37.4417285	15.3589185	109.1282155	-59.8707705	26.7777615	110.7313425
-29.379457	11.090326	108.759499	-10.979917	21.048676	109.743477	34.040485	-13.255471	110.153557	41.177231	43.800579	107.74633	37.608858	15.272554	108.9499435	-59.568692	26.824798	110.5370105
-29.490128	11.922384	108.496178	-10.709805	20.961164	109.57383	34.219074	-13.320444	109.919655	41.424934	43.677444	107.716599	37.822004	15.1785	108.818127	-59.241614	26.743828	110.329533
-29.540951	12.715056	108.205048	-10.375487	20.85829	109.301224	34.439671	-13.437692	109.694221	41.76918	43.554214	107.678261	38.1044255	15.058261	108.686241	-58.8553995	26.658319	109.916207
-29.639462	13.526739	107.522415	-9.989908	20.748577	108.841454	34.734043	-13.582974	109.379616	42.18148	43.44236	107.714989	38.4577615	14.929693	108.5473025	-58.4375775	26.567461	109.1356055
-29.730801	14.36331	106.498024	-9.539802	20.649017	108.148254	35.14473	-13.665795	108.832947	42.685371	43.451641	107.893562	38.9150505	14.892923	108.3632545	-57.9946545	26.405111	107.9332535
-29.809734	15.590507	104.749046	-8.752416	20.606894	106.930992	35.839119	-13.599591	107.529961	43.387966	43.528961	108.04895	39.6135425	14.964685	107.7894555	-57.1183745	26.249103	106.0725285
-29.92292	16.39381	103.98922	-8.290776	20.712147	106.236992	36.314922	-13.484221	106.571327	43.799938	43.680237	107.782257	40.05743	15.098008	107.176792	-56.638982	26.326286	105.297192
-30.109734	17.15946	103.734818	-7.9304	20.872383	105.829498	36.658928	-13.342655	105.780258	44.061584	43.870365	107.064186	40.360256	15.263855	106.422222	-56.221056	26.480911	105.236774
-30.455923	17.836384	104.072556	-7.786086	20.988918	105.7873	36.7659	-13.257773	105.288574	44.109497	43.948166	106.023598	40.4376985	15.3451965	105.656086	-56.0098705	26.6326395	105.918514
-30.886566	18.493614	104.863503	-7.855023	20.980423	106.057533	36.679478	-13.344667	105.20649	43.901543	43.913303	104.984642	40.2905105	15.284318	105.095566	-56.0005565	26.676528	107.0195
-31.360525	18.953375	105.82579	-8.120288	20.776377	106.5588	36.417942	-13.562672	105.489243	43.461102	43.677147	104.175995	39.939522	15.0572375	104.832619	-56.180098	26.4955165	108.284981
-31.972424	19.343256	107.031929	-8.476392	20.408804	107.312729	36.035206	-13.942165	106.022202	42.951439	43.265827	103.754868	39.4933225	14.661831	104.888535	-56.4461065	26.155777	109.736923
-32.897041	19.928308	108.900383	-9.042545	19.692657	108.684601	35.339264	-14.704171	107.028221	42.357426	42.467628	103.689369	38.848345	13.8817285	105.358795	-56.933435	25.5035855	112.010407
-33.467278	20.360302	110.073563	-9.360889	19.243994	109.570602	34.913124	-15.165083	107.571724	41.999626	41.975098	103.793808	38.456375	13.4050075	105.682766	-57.178153	25.0829805	113.458438
-33.882477	20.87294	111.145363	-9.621278	18.859638	110.402557	34.59317	-15.516474	107.967819	41.676025	41.610493	103.95417	38.1345975	13.0470095	105.9609945	-57.3771535	24.6722665	114.8441195
-34.205639	21.258207	112.07373	-9.794641	18.565727	111.057114	34.413139	-15.743523	108.161819	41.415043	41.389198	104.123627	37.914091	12.8228375	106.142723	-57.503373	24.3086165	115.971505
-34.423332	21.576082	112.792633	-9.887291	18.348106	111.491226	34.307507	-15.853386	108.235237	41.221142	41.301445	104.289986	37.7643245	12.7240295	106.2626115	-57.5389065	23.9721825	116.7198405
-34.550095	21.965176	113.06826	-9.92681	18.207329	111.724434	34.310966	-15.892228	108.232224	41.11272	41.271584	104.428337	37.711843	12.689678	106.3302805	-57.565463	23.72498	117.1185875
-34.64465	22.407988	113.109253	-9.914967	18.127262	111.777794	34.377106	-15.885283	108.119492	41.123989	41.294758	104.519501	37.7505475	12.7047375	106.3194965	-57.5804815	23.5497865	117.2360915
-34.62796	23.158306	113.091789	-9.889051	18.01045	111.77462	34.460339	-15.811953	107.776955	41.032207	41.333603	104.607483	37.746273	12.760825	106.192219	-57.524375	23.260075	117.357021
-34.484901	23.671581	113.336632	-9.881941	17.935205	111.857605	34.409351	-15.780817	107.508888	40.909611	41.319916	104.609207	37.659481	12.7695495	106.0590475	-57.423363	23.1008605	117.6561625
-34.324261	24.165497	113.585869	-9.975963	17.859144	111.993042	34.260948	-15.811457	107.316696	40.764484	41.287941	104.58802	37.512716	12.738242	105.952358	-57.464642	22.980046	118.033726
-34.12542	24.649384	113.745453	-10.042475	17.828493	112.127647	34.097786	-15.848907	107.226547	40.638248	41.208988	104.58136	37.368017	12.6800405	105.9039535	-57.452967	22.9769455	118.3513405
-33.792263	25.214735	113.80278	-10.1432	17.80925	112.194595	33.939465	-15.914048	107.210526	40.551193	41.121899	104.535316	37.245329	12.6039255	105.872921	-57.531729	23.0145745	118.516269
-33.399494	25.792576	113.776123	-10.208217	17.808584	112.20504	33.780418	-15.986999	107.221397	40.437267	40.964901	104.445839	37.1088425	12.488951	105.833618	-57.5252765	23.128217	118.576462
-32.867798	26.413921	113.673653	-10.258631	17.733162	112.174965	33.628483	-16.081568	107.233665	40.352612	40.776505	104.362976	36.9905475	12.3474685	105.7983205	-57.5078095	23.1188555	118.5516095
-31.965054	27.279932	113.462685	-10.34919	17.612295	112.092087	33.465565	-16.315876	107.317261	40.286766	40.509243	104.283989	36.8761655	12.0966835	105.800625	-57.5745455	23.1279065	118.383549
-31.304241	27.880589	113.223312	-10.402209	17.511698	112.013069	33.351471	-16.501013	107.424461	40.249588	40.276619	104.150536	36.8005295	11.887803	105.7874985	-57.6049475	23.135593	118.2386395
-30.525135	28.487587	112.839172	-10.491771	17.401045	111.89183	33.219448	-16.738506	107.649216	40.145657	39.968475	103.996185	36.6825525	11.6149845	105.8227005	-57.6660945	23.1871055	117.9609595
-29.601837	29.127556	112.48349	-10.551203	17.241819	111.783806	33.069244	-17.027184	107.959732	40.146904	39.616131	103.903557	36.608074	11.2944735	105.9316445	-57.71048	23.1891645	117.6359675
-28.701664	29.746733	112.068726	-10.630024	16.995747	111.690666	32.95042	-17.368891	108.327995	40.151917	39.201061	104.078636	36.5511685	10.916085	106.2033155	-57.8112165	23.075409	117.1780165
-27.721394	30.403343	111.755287	-10.714654	16.710938	111.698997	32.848141	-17.761292	108.87867	40.258823	38.792927	104.565407	36.553482	10.5158175	106.7220385	-57.98279	22.9060585	116.6759555
-26.668894	31.096041	111.481895	-10.809649	16.421562	111.795631	32.77018	-18.181076	109.510063	40.394665	38.381069	105.229797	36.5824225	10.0999965	107.36993	-58.2017205	22.7431275	116.221332
-24.942917	32.166691	111.40226	-10.983554	16.014307	112.087677	32.588268	-18.742569	110.385201	40.534325	37.768456	106.443619	36.5612965	9.5129435	108.41441	-58.5284045	22.5156705	115.760944
-23.746286	32.950737	111.526024	-11.113692	15.760684	112.385345	32.436111	-19.039438	110.869133	40.595993	37.433155	107.421577	36.516052	9.1968585	109.145355	-58.743436	22.3245095	115.625335
-22.43359	33.779301	111.912361	-11.246447	15.546398	112.762199	32.250656	-19.339912	111.28318	40.652283	37.125404	108.506203	36.4514695	8.892746	109.8946915	-58.9443635	22.20005	115.6297065
-21.161659	34.626297	112.393211	-11.410613	15.445078	113.227936	32.035442	-19.572483	111.768768	40.707771	36.887924	109.64724	36.3716065	8.6577205	110.708004	-59.1928325	22.2324355	115.747868
-19.931936	35.584042	113.065315	-11.578959	15.374701	113.720299	31.851465	-19.733833	112.225342	40.768059	36.70314	110.908195	36.309762	8.4846535	111.5667685	-59.46768	22.2647485	115.8738295
-18.629135	36.486122	113.787697	-11.763576	15.361124	114.245247	31.743162	-19.853748	112.609772	40.799366	36.602081	112.288895	36.271264	8.3741665	112.4493335	-59.798416	22.3480815	116.0411605
-17.134026	37.350632	114.535667	-11.957494	15.426144	114.782043	31.738297	-19.887217	112.970802	40.840816	36.601795	113.835487	36.2895565	8.357289	113.4031445	-60.2045445	22.494999	116.1609415
-15.188456	38.717289	116.207214	-12.223314	15.670761	115.660355	31.898579	-19.82275	113.410736	40.957859	36.804131	116.449417	36.428219	8.4906905	114.9300765	-60.874847	22.8508315	116.3906335
-13.972836	39.664707	117.518425	-12.398375	15.962527	116.352486	32.07999	-19.753391	113.702271	41.575642	37.039005	118.624138	36.827816	8.642807	116.1632045	-61.624566	23.282247	116.5417675
-12.578532	40.417175	118.840767	-12.58523	16.365187	117.132744	32.283585	-19.630749	114.069817	41.626747	37.340591	120.500015	36.955166	8.854921	117.284916	-62.125626	23.875453	116.980572
-10.966593	41.012745	120.078217	-12.786574	16.782131	117.986763	32.518002	-19.397507	114.609337	41.740562	37.612503	122.290169	37.129282	9.107498	118.449753	-62.70243	24.456764	117.523773
-9.745	41.665813	121.479965	-12.984851	17.213892	118.914177	32.722195	-19.150408	115.304947	41.900604	37.830372	124.024261	37.3113995	9.339982	119.664604	-63.2811015	25.087802	118.16375
-8.564151	42.19249	122.890236	-13.136308	17.515106	119.870712	32.956116	-18.934879	116.056084	42.044514	37.993141	125.61779	37.500315	9.529131	120.836937	-63.772931	25.501081	118.904487
-7.421134	42.612591	124.172592	-13.273986	17.788496	120.823219	33.151356	-18.738695	116.817947	42.216663	38.119419	127.025558	37.6840095	9.690362	121.9217525	-64.2319815	25.88663	119.7246855
-6.219749	43.148285	126.07843	-13.41459	18.033297	122.123405	33.355446	-18.493134	118.022728	42.394955	38.213287	128.816727	37.8752005	9.8600765	123.4197275	-64.7043805	26.2065175	120.8270825
-5.263899	43.321918	126.962982	-13.128045	17.944925	122.739937	33.464352	-18.379351	118.870941	42.887321	38.063999	129.656128	38.1758365	9.842324	124.2635345	-64.4319265	26.047526	121.2163395
-4.07029	43.274635	127.667633	-13.21994	18.049187	123.520569	33.556492	-18.26693	119.736984	42.979931	38.067749	130.544556	38.2682115	9.9004095	125.14077	-64.7080915	26.1979645	121.900368
-3.315873	43.195503	128.407837	-13.288775	18.077549	124.265015	33.378216	-17.91811	120.465179	43.038082	38.003929	131.340698	38.208149	10.0429095	125.9029385	-64.785699	26.1121885	122.6270915
-2.641559	43.032932	129.041595	-13.441847	18.064623	125.001297	33.336544	-17.813173	121.429398	43.104744	37.896381	132.045959	38.220644	10.041604	126.7376785	-65.104338	26.087642	123.2649155
-2.062082	42.809746	129.582306	-13.461274	18.019611	125.56076	33.21497	-17.890478	122.445442	43.149273	37.778915	132.637497	38.1821215	9.9442185	127.5414695	-65.1046695	26.0950035	123.5800505
-1.61388	42.48904	130.043716	-13.545616	17.952221	126.123703	33.069767	-17.971069	123.340546	43.128231	37.663036	133.097397	38.098999	9.8459835	128.2189715	-65.190231	26.0584585	124.0284345
-0.946736	41.850758	130.660599	-14.131461	18.168221	127.144386	32.843216	-18.080425	124.330833	43.07933	37.497475	133.531326	37.961273	9.708525	128.9310795	-66.224195	26.627917	125.3576925
-0.686147	41.34428	131.077118	-14.141241	18.141722	127.725288	32.758873	-18.071306	124.721291	43.054974	37.415661	133.639511	37.9069235	9.6721775	129.180401	-66.1894055	26.6112665	126.270175
-0.495196	40.760006	131.539291	-13.781236	17.885326	128.243484	32.67078	-18.12171	125.004181	43.051758	37.32375	133.650055	37.861269	9.60102	129.327118	-65.423741	26.169632	127.15985
-0.458881	40.15239	132.111664	-13.792981	17.856167	129.071884	32.566776	-18.154135	125.21138	43.089752	37.240345	133.658829	37.828264	9.543105	129.4351045	-65.414226	26.169229	128.7086635
-0.476649	39.507496	132.746582	-13.783998	17.832851	129.943924	32.472576	-18.18224	125.425591	43.14341	37.168465	133.718018	37.807993	9.4931125	129.5718045	-65.375989	26.1725895	130.3160435
-0.644342	38.803047	133.417694	-13.806248	17.798044	130.875885	32.360249	-18.200607	125.70623	43.189316	37.085548	133.894608	37.7747825	9.4424705	129.800419	-65.3872785	26.1536175	131.951351
-0.873726	37.981365	134.060593	-13.851769	17.789143	131.787628	32.228642	-18.256659	126.113632	43.216595	37.009026	134.097351	37.7226185	9.3761835	130.1054915	-65.4261565	26.2021025	133.4697645
-1.326651	36.663166	134.842819	-13.950393	17.807713	133.118256	32.270222	-18.429256	127.021202	43.160957	36.982544	134.314148	37.7155895	9.276644	130.667675	-65.6163755	26.338782	135.568837
-1.694445	35.764755	135.23851	-14.067152	17.865013	133.896667	32.10997	-18.509678	127.806107	43.059399	37.019386	134.368408	37.5846845	9.254854	131.0872575	-65.7189885	26.475172	136.7060765
-2.086313	34.867775	135.426544	-14.226476	17.920412	134.516617	31.931269	-18.592388	128.61348	42.88905	37.095791	134.262314	37.4101595	9.2517015	131.437897	-65.8631115	26.5891225	137.595337
-2.524686	33.911648	135.422638	-14.36437	17.990429	134.940369	31.775269	-18.690018	129.315216	42.70689	37.178097	133.992416	37.2410795	9.2440395	131.653816	-65.9698195	26.7368185	138.226922
-3.008513	32.913879	135.222961	-14.437078	18.014837	135.128799	31.602663	-18.737186	129.86377	42.583694	37.261589	133.551971	37.0931785	9.2622015	131.7078705	-65.9673345	26.7674725	138.5497275
-3.412886	31.926685	134.838242	-14.501934	18.022873	135.113174	31.256372	-18.739407	130.028107	42.457245	37.292	132.987152	36.8568085	9.2762965	131.5076295	-65.8606765	26.7694495	138.7187185
-3.833494	30.95587	134.333633	-14.463347	17.988756	134.916229	31.425297	-18.765768	130.303818	42.397091	37.30373	132.391785	36.911194	9.268981	131.3478015	-65.837888	26.708531	138.4846565
-4.535577	29.502825	133.700287	-14.409307	17.948906	134.480118	31.445763	-18.739054	130.183502	42.377537	37.285	131.594254	36.91165	9.272973	130.888878	-65.730264	26.624839	138.071358
-4.963761	28.579372	133.360962	-14.376606	17.93161	134.213074	31.428921	-18.699118	129.969208	42.366947	37.287781	131.24321	36.897934	9.2943315	130.606209	-65.651146	26.5688885	137.819939
-5.403397	27.714664	133.158234	-14.360939	17.823008	133.931122	31.405127	-18.619373	129.731705	42.351135	37.318077	131.077499	36.878131	9.349352	130.404602	-65.600009	26.296664	137.457642
-5.865788	26.915297	133.012985	-14.427341	17.907669	133.757904	31.422276	-18.542591	129.480362	42.357044	37.366928	131.070084	36.88966	9.4121685	130.275223	-65.744342	26.4031695	137.240585
-6.340546	26.115856	132.947723	-14.44092	17.958389	133.613007	31.376345	-18.429935	129.242966	42.376205	37.430931	131.168579	36.876275	9.500498	130.2057725	-65.758115	26.41628	137.0202415
-6.911241	25.339941	132.956177	-14.455334	18.021006	133.536438	31.319666	-18.290245	129.008408	42.36375	37.501041	131.301346	36.841708	9.605398	130.154877	-65.752376	26.436614	136.917999
-7.336821	24.583366	132.961029	-14.491709	18.130882	133.49939	31.256035	-18.139645	128.786011	42.366554	37.577759	131.446869	36.8112945	9.719057	130.11644	-65.7947125	26.542707	136.88234
-8.107721	23.565445	132.930161	-14.489065	18.500889	133.509705	31.153662	-17.897436	128.505936	42.340435	37.734432	131.543381	36.7470485	9.918498	130.0246585	-65.7251785	27.08328	136.9947515
-8.635679	22.851583	132.906723	-14.536574	18.651529	133.494812	31.075335	-17.721027	128.396317	42.361538	37.878448	131.510056	36.7184365	10.0787105	129.9531865	-65.7915845	27.2243475	137.0364375
-9.21255	22.156191	132.877014	-14.4811	18.828072	133.445724	31.043934	-17.559326	128.317383	42.381252	38.014847	131.435059	36.712593	10.2277605	129.876221	-65.674793	27.4283835	137.015227
-9.659184	21.450188	132.753952	-14.431888	19.126354	133.429077	31.041172	-17.424137	128.261536	42.435738	38.155975	131.341415	36.738455	10.365919	129.8014755	-65.602231	27.886789	137.0566785
-10.176607	20.799957	132.666046	-14.268395	19.376671	133.354599	31.038013	-17.306841	128.236115	42.509041	38.285122	131.240723	36.773527	10.4891405	129.738419	-65.310317	28.2642015	136.970779
-10.700857	20.091051	132.523056	-14.317757	19.442062	133.261093	31.044674	-17.206141	128.212067	42.584343	38.388069	131.136139	36.8145085	10.590964	129.674103	-65.4500225	28.29316	136.848083
-10.700857	20.091051	132.523056	-13.270169	19.655821	132.972504	31.027061	-17.102346	128.1884	42.651539	38.477592	131.03891	36.8393	10.687623	129.613655	-63.379638	28.624019	136.331353
-10.700857	20.091051	132.523056	-13.989751	20.031288	133.05455	31.002232	-16.992687	128.154724	42.758194	38.596237	130.930511	36.880213	10.801775	129.5426175	-64.859715	29.260801	136.5664825
-10.700857	20.091051	132.523056	-14.017393	20.092371	133.037155	30.959049	-16.92811	128.118469	42.795734	38.642326	130.900467	36.8773915	10.857108	129.509468	-64.9121775	29.327634	136.564842
-10.700857	20.091051	132.523056	-14.051606	20.176878	132.978867	30.863735	-16.841242	128.105682	42.807922	38.710316	130.891495	36.8358285	10.934537	129.4985885	-64.9390405	29.419219	136.4591455
-10.291529	19.235146	132.022476	-14.129639	20.324188	132.942688	30.786621	-16.731701	128.072357	42.802299	38.789444	130.895859	36.79446	11.0288715	129.484108	-65.053738	29.6195045	136.401268
-10.193098	19.161171	131.966919	-14.07777	20.681095	132.737808	30.706463	-16.602484	128.06546	42.785427	38.872711	130.88887	36.745945	11.1351135	129.477165	-64.901485	30.2270765	135.998451
-10.131729	19.108671	131.841888	-14.079868	20.945286	132.629013	30.580784	-16.464516	128.061005	42.83202	38.983139	130.849228	36.706402	11.2593115	129.4551165	-64.866138	30.6312605	135.8029095
-10.014879	19.011772	131.729263	-14.095902	21.171867	132.533691	30.446184	-16.33119	127.969978	42.906895	39.046791	130.809708	36.6765395	11.3578005	129.389843	-64.8683435	30.9859335	135.677539
-9.884941	18.775505	131.595627	-14.064228	21.464121	132.394165	30.746115	-16.149027	127.479362	42.999725	39.197495	130.735367	36.87292	11.524234	129.1073645	-65.001376	31.404008	135.6809655
-9.70602	18.588198	131.455505	-14.02545	21.599924	132.297897	30.734657	-16.191238	127.456047	43.043537	39.276272	130.758209	36.889097	11.542517	129.107128	-64.939997	31.657331	135.488666
-9.494007	18.395	131.312439	-14.08515	21.690346	132.26712	30.154928	-15.845392	126.985481	43.023804	39.335651	130.737823	36.589366	11.7451295	128.861652	-64.759666	31.6355625	135.672588
-9.341884	18.153435	131.232315	-14.071274	21.826958	132.205948	30.613449	-15.767906	126.2836	42.964161	39.416103	130.629272	36.788805	11.8240985	128.456436	-64.931353	31.8298175	135.95546
-9.316133	17.810513	131.214432	-14.1101	21.995974	132.131226	30.407709	-15.805695	126.23494	42.87817	39.522816	130.423157	36.6429395	11.8585605	128.3290485	-64.8631395	32.1333875	135.9334035
-9.055078	17.564981	130.993225	-14.296227	22.084282	132.079498	30.30974	-15.687457	125.851212	42.857258	39.653751	130.101959	36.583499	11.983147	127.9765855	-65.175953	32.185417	136.1824105
-9.102427	17.403408	130.852936	-14.239081	22.291903	131.83725	30.249006	-15.350088	125.106155	42.798286	39.79871	129.635162	36.523646	12.224311	127.3706585	-65.001808	32.359495	136.3038415
-8.853831	17.073759	130.231903	-14.226731	22.81743	131.287811	30.018488	-15.245435	124.862267	42.318214	40.218475	128.894562	36.168351	12.48652	126.8784145	-64.621813	33.14834	135.6972075
-8.713874	16.817873	129.637238	-14.104347	23.081453	130.71077	29.873735	-14.961365	124.390007	42.303101	40.412285	128.25264	36.088418	12.72546	126.3213235	-64.297112	33.437446	135.1002165
-8.566633	16.51465	128.944321	-14.236901	23.525726	130.14447	29.832447	-14.697608	123.958519	42.376511	40.63118	127.759399	36.104479	12.966786	125.858959	-64.578281	34.084666	134.429981
-8.288767	16.178366	128.146698	-14.112457	23.798143	129.344482	29.862782	-14.384398	123.550751	42.542927	40.826042	127.488014	36.2028545	13.220822	125.5193825	-64.4277685	34.375464	133.1695815
-8.077501	15.76755	127.360687	-13.977453	24.008802	128.461212	30.052753	-14.220241	123.155464	42.735947	40.969845	127.386681	36.39435	13.374802	125.2710725	-64.349256	34.642802	131.6513515
-7.799732	15.391678	126.440903	-13.904121	24.201485	127.533302	30.071106	-14.005144	122.608162	42.877182	41.088257	127.212402	36.474144	13.5415565	124.910282	-64.282386	34.8614135	130.156322
-7.56275	15.015973	125.45562	-13.872242	24.368975	126.56282	30.107386	-13.774395	121.887733	42.901558	41.200523	126.929535	36.504472	13.713064	124.408634	-64.248956	35.024886	128.717006
-7.262105	14.405784	123.674606	-13.746294	24.537069	124.871109	30.127672	-13.51489	120.241562	42.875816	41.236397	125.836334	36.501744	13.8607535	123.038948	-63.994332	35.2133845	126.70327
-7.137673	13.969667	122.272316	-13.604459	24.666346	123.582626	30.088764	-13.323897	118.773415	42.783718	41.394855	124.433113	36.436241	14.035479	121.603264	-63.645159	35.297213	125.561988
-6.952172	13.470048	120.70665	-13.39338	24.864601	122.155441	30.024174	-13.051263	117.093361	42.649708	41.675777	122.617744	36.336941	14.312257	119.8555525	-63.123701	35.416945	124.4553295
-6.632749	12.95019	119.056908	-13.093382	25.111687	120.678223	30.006811	-12.676098	115.354836	42.571682	41.987862	120.520844	36.2892465	14.655882	117.93784	-62.4760105	35.567492	123.418606
-6.398587	12.422517	117.586136	-12.780783	25.372087	119.170448	30.611076	-12.461328	113.692688	42.525848	42.347416	118.373489	36.568462	14.943044	116.0330885	-62.130028	35.80113	122.3078075
-6.060129	11.8388	116.097916	-12.401334	25.616011	117.597519	30.474939	-12.184019	112.765778	42.543129	42.688049	116.498291	36.509034	15.252015	114.6320345	-61.311702	35.980007	120.5630035
-5.699026	11.299481	114.632179	-12.022585	25.816336	115.96843	30.810472	-11.989843	111.791489	42.567207	42.948486	114.610291	36.6888395	15.4793215	113.20089	-60.7340095	36.1533505	118.73597
-5.000461	10.354778	112.190201	-11.525887	25.945696	113.276604	31.320038	-11.723867	110.294617	42.581539	43.395393	111.906456	36.9507885	15.835763	111.1005365	-60.0025625	36.055629	115.4526715
-4.548793	9.719732	110.547653	-11.175371	25.93092	111.532227	31.675703	-11.620214	109.312775	42.650379	43.544292	110.408844	37.163041	15.962039	109.8608095	-59.513783	35.899801	113.2036445
-3.993068	9.00427	109.022888	-10.803125	25.810047	109.948418	32.019768	-11.48566	108.331573	42.745075	43.694206	109.163643	37.3824215	16.104273	108.747608	-58.9886715	35.515821	111.149228
-3.398819	8.366676	107.605759	-10.415368	25.741703	108.501518	32.428242	-11.304321	107.285019	42.843449	43.869556	108.041809	37.6358455	16.2826175	107.663414	-58.4665815	35.2007885	109.339622
-2.808605	7.753634	106.248474	-10.003153	25.674566	107.125923	32.870502	-11.090951	106.2827	43.007442	44.087505	106.944046	37.938972	16.498277	106.613373	-57.945278	34.850855	107.638473
-2.189559	7.203939	104.874542	-9.567539	25.61062	105.691109	33.317963	-10.849591	105.319489	43.195492	44.301434	105.926193	38.2567275	16.7259215	105.622841	-57.3918055	34.4953185	105.759377
-1.648239	6.653312	103.407288	-9.147915	25.57266	104.145599	33.760494	-10.630159	104.406181	43.365334	44.527737	104.929993	38.562914	16.948789	104.668087	-56.858744	34.196531	103.623111
-0.798942	5.785656	101.088043	-8.58049	25.470314	101.588776	34.338795	-10.429493	103.126251	43.642826	44.735546	103.465996	38.9908105	17.1530265	103.2961235	-56.1517905	33.7876015	99.8814285
-0.280944	5.180536	99.468056	-8.188615	25.340313	99.790817	34.654362	-10.26066	102.206657	43.794178	44.794849	102.430893	39.22427	17.2670945	102.318775	-55.6015	33.4135315	97.262859
0.225004	4.568534	97.843521	-7.815752	25.139376	97.99942	34.982033	-10.230218	101.300415	43.935009	44.802193	101.574051	39.458521	17.2859875	101.437233	-55.090025	32.9927645	94.561607
0.719337	3.922119	96.307762	-7.434724	24.929886	96.343727	35.292034	-10.261934	100.419983	44.101761	44.740807	100.863029	39.6968975	17.2394365	100.641506	-54.5663455	32.6203355	92.045948
1.109962	3.323436	94.906601	-7.062102	24.717688	94.845512	35.560753	-10.26249	99.577339	44.321396	44.660423	100.237427	39.9410745	17.1989665	99.907383	-54.0652785	32.2364095	89.783641
1.434483	2.785061	93.626251	-6.630663	24.56983	93.52285	35.887188	-10.22714	98.661606	44.603275	44.570263	99.539581	40.2452315	17.1715615	99.1005935	-53.5065575	31.9680985	87.9451065
1.685133	2.288861	92.510345	-6.124386	24.449686	92.35614	36.24588	-10.215035	97.765999	44.939026	44.511532	98.72644	40.592453	17.1482485	98.2462195	-52.841225	31.7511235	86.4660605
1.895967	1.566508	91.101898	-5.36589	24.283041	90.881905	36.767395	-10.250997	96.566948	45.457241	44.363792	97.434914	41.112318	17.0563975	97.000931	-51.844098	31.5096845	84.762879
1.849717	1.09168	90.288422	-4.919703	24.112717	89.936249	37.04961	-10.418994	95.987823	45.803921	44.193687	96.510803	41.4267655	16.8873465	96.249313	-51.2661715	31.3380875	83.623185
1.703234	0.563023	89.372894	-4.552813	23.834084	88.934494	37.301617	-10.660707	95.515701	46.049904	43.957951	95.63916	41.6757605	16.648622	95.5774305	-50.7813865	31.019546	82.2915575
1.395606	0.012623	88.428886	-4.252949	23.439602	87.929001	37.558746	-10.92401	94.976784	46.242474	43.722023	94.883575	41.90061	16.3990065	94.9301795	-50.406508	30.4801975	80.9278225
1.040462	-0.505471	87.437103	-3.98489	22.980495	86.956177	37.869873	-11.160954	94.327087	46.303871	43.527191	94.166435	42.086872	16.1831185	94.246761	-50.056652	29.7778715	79.665593
0.576013	-1.012493	86.450172	-3.731695	22.533033	86.029823	38.148239	-11.362616	93.704781	46.303024	43.284405	93.430862	42.2256315	15.9608945	93.5678215	-49.6890215	29.1051715	78.4918245
0.040855	-1.448463	85.577766	-3.542166	22.172277	85.266747	38.395016	-11.531607	93.184479	46.300102	43.087646	92.776886	42.347559	15.7780195	92.9806825	-49.431891	28.5665345	77.5528115
-1.066155	-1.793451	84.637413	-3.335082	21.740454	84.453842	38.685471	-11.659719	92.712288	46.27343	43.009235	91.973763	42.4794505	15.674758	92.3430255	-49.1496145	27.80615	76.5646585
-2.069297	-1.946721	84.328323	-3.202756	21.578878	84.209351	38.853367	-11.694072	92.51062	46.907932	42.817101	91.072426	42.8806495	15.5615145	91.791523	-49.2861615	27.5962415	76.627179
-3.166066	-2.054569	84.237144	-3.091255	21.420544	84.083008	38.951363	-11.727283	92.393234	46.91404	42.732143	90.322769	42.9327015	15.50243	91.3580015	-49.1152115	27.338658	76.8080145
-4.305579	-2.137073	84.534737	-3.03596	21.242359	84.037636	38.997768	-11.917621	92.370895	46.970524	42.542198	89.473274	42.984146	15.3122885	90.9220845	-49.056066	27.1724295	77.1531875
-5.479991	-2.183769	84.624512	-3.063186	20.985035	84.046295	39.587257	-12.161696	92.132111	46.344017	42.38752	88.931976	42.965637	15.112912	90.5320435	-49.092009	26.857158	77.5605465
-6.804953	-2.182999	84.702827	-3.144267	20.64518	84.110397	38.874924	-12.473118	92.616394	46.287079	42.017002	88.219315	42.5810015	14.771942	90.4178545	-48.8695355	26.518418	77.8029395
-8.199503	-2.16718	84.863785	-3.224573	20.269283	84.198341	39.553204	-12.731807	92.341118	46.203518	41.619537	87.66774	42.878361	14.443865	90.004429	-49.327507	26.094701	78.392253
-10.39036	-1.960064	84.741737	-3.336753	19.650351	84.278328	38.82523	-13.149921	92.803604	46.021084	41.215286	87.210052	42.423157	14.0326825	90.006828	-49.096663	25.2680195	78.549828
-11.907354	-1.692387	84.663948	-3.37909	19.349485	84.382271	39.510475	-13.290741	92.417656	45.917667	41.059391	86.984726	42.714071	13.884325	89.701191	-49.472251	24.814645	79.063351
-13.532173	-1.320581	84.879211	-3.379813	19.133171	84.596176	38.953808	-13.401323	92.601822	45.864555	40.878536	86.681633	42.4091815	13.7386065	89.6417275	-49.1688075	24.5277355	79.5506245
-15.238439	-0.776413	85.268623	-3.406984	18.973177	84.937485	38.928764	-13.597528	92.632034	45.826672	40.608059	86.300682	42.377718	13.5052655	89.466358	-49.191686	24.4410885	80.408612
-17.002203	-0.159854	85.631523	-3.517814	18.798973	85.322044	38.854778	-13.887074	92.709892	45.732151	40.243237	85.913757	42.2934645	13.1780815	89.3118245	-49.3290925	24.4198645	81.3322635
-18.858295	0.535635	86.088402	-3.692626	18.592707	85.757774	38.724297	-14.161725	92.642334	45.58181	39.871983	85.602615	42.1530535	12.855129	89.1224745	-49.5383055	24.330285	82.3930735
-20.692112	1.344294	86.583755	-3.927421	18.402306	86.208351	38.508152	-14.380405	92.415184	45.456219	39.513512	85.353622	41.9821855	12.5665535	88.884403	-49.8370275	24.2380585	83.532299
-23.603031	2.85266	87.356911	-4.390172	18.117945	86.934998	38.118702	-14.794169	92.033409	45.17104	38.997971	85.008308	41.644871	12.101901	88.5208585	-50.425215	24.133989	85.3491375
-25.546179	3.899283	87.99424	-4.782114	17.925716	87.468895	37.806694	-15.042098	91.679977	44.809032	38.651237	84.716179	41.307863	11.8045695	88.198078	-50.872091	24.0468625	86.739712
-27.278938	5.019591	89.260498	-5.256011	17.746902	88.065834	37.387619	-15.255899	91.174057	44.34486	38.390324	84.338829	40.8662395	11.5672125	87.756443	-51.3782615	23.9265915	88.375225
-29.035892	6.190518	90.271729	-5.856132	17.603239	88.801483	36.869495	-15.406877	90.429543	43.671951	38.270332	83.892502	40.270723	11.4317275	87.1610225	-51.982987	23.7747505	90.4419435
-30.712069	7.497491	91.685036	-6.561782	17.494659	89.752869	36.17308	-15.450746	89.497498	42.781502	38.256275	83.424469	39.477291	11.4027645	86.4609835	-52.600855	23.5865535	93.0447545
-32.307636	8.857448	93.643158	-7.419619	17.469488	90.886726	35.269112	-15.268934	88.527908	41.496788	38.556332	83.226151	38.38295	11.643699	85.8770295	-53.222188	23.295277	95.8964225
-33.801121	10.339544	95.290688	-8.475526	17.486881	92.19767	34.194115	-14.931193	87.600525	40.2281	38.94054	83.198853	37.2111075	12.0046735	85.399689	-54.1621595	22.9690885	98.995651
-35.604568	12.760119	98.302582	-10.207083	17.669184	94.367867	32.392952	-13.985128	86.165771	38.039803	40.082539	84.180832	35.2163775	13.0487055	85.1733015	-55.6305435	22.2896625	103.5624325
-36.571674	14.372903	100.200294	-11.29969	17.965664	95.738228	31.21306	-13.12972	85.405975	36.707436	41.037594	85.385834	33.960248	13.953937	85.3959045	-56.559628	21.977391	106.0805515
-37.462135	16.043621	101.418877	-12.144772	18.373957	96.795448	30.315069	-12.169109	84.856873	35.706177	41.931671	86.719925	33.010623	14.881281	85.788399	-57.300167	21.866633	107.802497
-38.083546	17.756449	102.311157	-12.710546	18.849503	97.49572	29.805302	-11.269044	84.60704	35.107143	42.753143	87.760071	32.4562225	15.7420495	86.1835555	-57.8773145	21.9569565	108.8078845
-38.480797	19.416315	102.882469	-12.976063	19.293537	97.880646	29.654676	-10.569592	84.643478	34.790318	43.361835	88.585327	32.222497	16.3961215	86.6144025	-58.174623	22.1909525	109.1468895
-38.739784	20.981464	102.895462	-13.075122	19.640711	97.976608	29.728127	-10.01088	84.810043	34.75399	43.862679	89.418404	32.2410585	16.9258995	87.1142235	-58.3913025	22.3555225	108.8389925
-38.835018	22.546856	102.512444	-13.059388	19.879847	97.837219	29.98744	-9.674627	85.120201	35.003521	44.192261	90.208977	32.4954805	17.258817	87.664589	-58.6142565	22.500877	108.009849
-38.711277	24.679071	101.431702	-12.960675	19.961548	97.320206	30.522484	-9.559067	85.713219	35.501698	44.29834	91.395424	33.012091	17.3696365	88.5543215	-58.933441	22.5534595	106.0860905
-38.426407	25.985878	100.76487	-12.930158	19.902866	97.032776	30.74538	-9.682799	86.119659	35.786648	44.197277	91.973183	33.266014	17.257239	89.046421	-59.12633	22.548493	105.019131
-37.969757	27.202187	100.318542	-12.921866	19.820986	96.846626	30.860147	-9.88956	86.540138	35.968765	44.002556	92.486153	33.414456	17.056498	89.5131455	-59.258188	22.585474	104.1801065
-37.429337	28.217299	100.205597	-12.984188	19.683033	96.819901	30.830791	-10.12345	86.922745	36.116302	43.769184	92.88765	33.4735465	16.822867	89.9051975	-59.4419225	22.543199	103.7346045
-36.806187	29.115936	100.229393	-13.081572	19.440443	96.989891	30.719646	-10.325442	87.20842	36.082233	43.546856	93.250809	33.4009395	16.610707	90.2296145	-59.5640835	22.270179	103.7501675
-35.983513	29.873711	100.523987	-13.295915	19.253378	97.267387	30.563828	-10.515941	87.488937	35.942574	43.386448	93.637711	33.253201	16.4352535	90.563324	-59.845031	22.0715025	103.97145
-35.188164	30.570284	100.728226	-13.59468	19.071302	97.557541	30.294605	-10.710817	87.828629	35.740768	43.26157	94.022758	33.0176865	16.2753765	90.9256935	-60.2070465	21.8672275	104.1893885
-33.891655	31.616783	100.880173	-14.208046	18.809053	97.908875	29.713608	-11.024184	88.35231	35.324253	43.053829	94.514511	32.5189305	16.0148225	91.4334105	-60.9350225	21.6032835	104.3843395
-32.964035	32.190739	100.87484	-14.605506	18.661434	98.114601	29.291401	-11.250297	88.735344	34.959404	42.859406	94.695076	32.1254025	15.8045545	91.71521	-61.3364145	21.5183135	104.513992
-31.866938	32.663971	100.855995	-15.000606	18.520842	98.286987	28.873318	-11.515439	89.174202	34.639679	42.617424	94.846382	31.7564985	15.5509925	92.010292	-61.7577105	21.4906915	104.563682
-30.688814	33.075985	100.626358	-15.328781	18.408861	98.469284	28.487783	-11.843073	89.775444	34.389236	42.340351	94.987869	31.4385095	15.248639	92.3816565	-62.0960715	21.569083	104.5569115
-29.507536	33.408112	100.339355	-15.602407	18.22102	98.547638	28.210201	-12.282636	90.592491	34.193623	41.947697	95.097366	31.201912	14.8325305	92.8449285	-62.406726	21.6095095	104.2503475
-28.143015	33.656425	99.902412	-15.796547	17.928623	98.573341	28.025564	-12.796368	91.406471	34.078457	41.46656	95.272957	31.0520105	14.335096	93.339714	-62.6451045	21.52215	103.806968
-26.654989	33.805103	99.470108	-15.916869	17.575724	98.600861	27.884766	-13.36149	92.255661	34.094456	40.91774	95.488373	30.989611	13.778125	93.872017	-62.823349	21.373323	103.329705
-24.350374	33.909225	98.913376	-15.971637	16.950365	98.605682	27.733124	-14.192057	93.406525	34.212547	40.049809	95.863609	30.9728355	12.928876	94.635067	-62.9161095	20.971854	102.576297
-22.665335	34.000195	98.584297	-15.971848	16.573496	98.620148	27.667061	-14.710291	94.113014	34.304573	39.480911	96.155098	30.985817	12.38531	95.134056	-62.929513	20.761682	102.10624
-20.98139	33.992443	98.323402	-15.940434	16.250343	98.614731	27.651325	-15.19655	94.810219	34.468475	38.970123	96.476608	31.0599	11.8867865	95.6434135	-62.940768	20.6138995	101.5860485
-19.171232	34.007736	97.998451	-15.884373	15.966068	98.595886	27.622805	-15.624406	95.439835	34.630932	38.54668	96.81028	31.1268685	11.461137	96.1250575	-62.8956145	20.470999	101.0667145
-17.300011	34.030674	97.759804	-15.826769	15.775162	98.530762	27.603754	-15.948961	96.031792	34.781197	38.220177	97.12484	31.1924755	11.135608	96.578316	-62.8460135	20.414716	100.483208
-15.422419	34.044682	97.686913	-15.780574	15.62034	98.525665	27.613214	-16.167944	96.414581	34.900017	37.979038	97.48745	31.2566155	10.905547	96.9510155	-62.8177635	20.335133	100.1003145
-13.517412	34.091541	97.846985	-15.734365	15.549798	98.677719	27.628592	-16.276365	96.675568	34.976704	37.870258	98.057938	31.302648	10.7969465	97.366753	-62.771378	20.3026495	99.988685
-10.740071	34.097462	98.597588	-15.74492	15.666496	99.143234	27.674559	-16.165678	96.990585	35.014309	38.01498	99.384064	31.344434	10.924651	98.1873245	-62.834274	20.408341	100.0991435
-8.875126	34.181374	99.445244	-15.849797	15.939508	99.560097	27.696033	-15.930057	97.236328	35.028927	38.293285	100.668404	31.36248	11.181614	98.952366	-63.062074	20.697402	100.167828
-7.055274	34.207649	100.516281	-16.031881	16.328516	100.080559	27.648071	-15.542807	97.622803	35.017082	38.689205	102.433014	31.3325765	11.573199	100.0279085	-63.3963385	21.083833	100.1332095
-5.284585	34.219135	101.752174	-16.333143	16.856497	100.614204	27.537737	-15.016942	98.034164	34.99049	39.241226	104.544899	31.2641135	12.112142	101.2895315	-63.9303995	21.600852	99.9388765
-3.552188	34.137333	103.088913	-16.639568	17.54278	101.232384	27.413189	-14.377687	98.484909	34.872158	39.855156	106.693695	31.1426735	12.7387345	102.589302	-64.4218095	22.3468255	99.875466
-1.853196	34.019653	104.335449	-16.929861	18.309551	101.898994	27.300396	-13.648174	99.15052	34.790348	40.473766	108.708038	31.045372	13.412796	103.929279	-64.905094	23.206306	99.868709
-0.190111	33.781887	105.500206	-17.157505	19.101963	102.553436	27.267101	-13.005058	100.034843	34.769943	41.04707	110.529732	31.018522	14.021006	105.2822875	-65.333532	24.18292	99.8245845
2.205461	33.185982	107.019463	-17.301943	20.099705	103.477394	27.379232	-12.198036	101.534737	34.777676	41.794518	112.680138	31.078454	14.798241	107.1074375	-65.68234	25.401169	99.8473505
3.722784	32.613895	107.749542	-17.301985	20.638252	104.126152	27.600351	-11.820349	102.62545	34.862823	42.222889	113.69603	31.231587	15.20127	108.16074	-65.835557	26.075234	100.091564
5.229973	31.894749	108.371498	-17.183935	21.019243	104.781807	27.934732	-11.560698	103.840446	34.990402	42.61834	114.538277	31.462567	15.528821	109.1893615	-65.830437	26.509665	100.3742525
6.623285	31.07687	109.055496	-17.015272	21.256327	105.46701	28.346231	-11.424617	105.251373	35.152992	42.939877	115.265976	31.7496115	15.75763	110.2586745	-65.7801555	26.755024	100.6753455
7.979473	30.019819	109.738251	-16.790808	21.349808	106.182991	28.855572	-11.453719	106.977676	35.359501	43.197407	115.964165	32.1075365	15.871844	111.4709205	-65.6891525	26.827772	100.8950615
9.159611	28.848818	110.681679	-16.526077	21.308659	107.011864	29.492283	-11.625152	109.016296	35.570221	43.38324	116.819763	32.531252	15.879044	112.9180295	-65.583406	26.738274	101.1056985
10.179683	27.601742	111.875237	-16.250145	21.159523	107.979218	30.20524	-11.930038	111.325111	35.808338	43.522449	117.857338	33.006789	15.7962055	114.5912245	-65.507079	26.5228405	101.3672115
11.417922	25.500902	114.013496	-15.872115	20.888161	109.570038	31.199196	-12.29807	115.014114	36.30579	43.690506	119.761292	33.752493	15.696218	117.387703	-65.496723	26.080104	101.752373
11.966363	24.155743	115.660324	-15.635477	20.74675	110.675705	31.826656	-12.504975	117.369553	36.640785	43.840645	121.2584	34.2337205	15.667835	119.3139765	-65.5046745	25.825665	102.0374335
12.382475	22.797209	117.335388	-15.444632	20.647928	111.778236	32.3713	-12.67356	119.525444	36.967182	43.979408	122.787498	34.669241	15.652924	121.156471	-65.558505	25.642932	102.400001
12.595235	21.485664	118.901993	-15.283317	20.675261	112.856781	32.734718	-12.646285	121.379913	37.217175	44.21701	124.289001	34.9759465	15.7853625	122.834457	-65.5425805	25.5651595	102.879105
12.678885	20.228138	120.263031	-15.082341	20.778862	113.845779	33.064674	-12.561502	122.953918	37.584412	44.445644	125.417686	35.324543	15.942071	124.185802	-65.489225	25.615653	103.505756
12.608372	19.006292	121.387375	-14.884745	20.936565	114.762985	33.269234	-12.31561	124.268379	37.94799	44.714043	126.238129	35.608612	16.1992165	125.253254	-65.378102	25.6739135	104.272716
12.410542	17.852262	122.217819	-14.692719	21.163628	115.597557	33.329464	-11.924958	125.321281	38.269688	45.016582	126.836708	35.799576	16.545812	126.0789945	-65.185014	25.781444	105.1161195
12.120273	16.14489	122.856773	-14.480516	21.534004	116.689857	33.752232	-11.509885	126.086189	38.697929	45.503059	127.339127	36.2250805	16.996587	126.712658	-65.1861125	26.071421	106.667056
11.129419	15.295015	123.232521	-14.37685	21.864513	117.286774	33.939445	-11.105728	126.147774	38.838776	45.866577	127.487442	36.3891105	17.3804245	126.817608	-65.1428105	26.3486015	107.75594
10.674848	14.353238	123.103584	-14.301827	22.279411	117.779068	34.138306	-10.70209	125.992516	38.92786	46.2728	127.420601	36.533083	17.785355	126.7065585	-65.136737	26.773467	108.8515775
9.426443	13.690014	123.045036	-14.214868	22.726404	118.180153	34.305195	-10.199748	125.574638	38.934071	46.710922	127.228058	36.619633	18.255587	126.401348	-65.049369	27.197221	109.958958
8.26552	13.010907	122.75602	-14.22154	23.283773	118.481979	33.24028	-8.996181	125.30397	38.8895	47.18269	126.919258	36.06489	19.0932545	126.111614	-64.50797	27.4742915	110.852344
7.075021	12.34034	122.206749	-14.249457	23.934126	118.697189	34.769173	-9.084044	124.028038	38.704006	47.67696	126.500023	36.7365895	19.296458	125.2640305	-65.2355035	28.571794	112.1303475
5.661641	11.724732	121.602333	-14.319708	24.639702	118.814728	33.358047	-7.569355	123.655464	38.446869	48.27137	125.985313	35.902458	20.3510075	124.8203885	-64.541874	28.9283965	112.8090675
3.397453	11.010883	120.528206	-14.504462	25.781244	118.837997	34.453156	-6.89233	121.721794	38.087463	49.249744	125.02494	36.2703095	21.178707	123.373367	-65.2792335	30.383781	114.302627
1.730883	10.545605	119.678787	-14.53373	26.442389	118.550278	34.407227	-6.107302	120.637871	38.180756	49.752556	124.054024	36.2939915	21.822627	122.3459475	-65.3614515	31.062151	114.7546085
0.010251	10.170224	118.772995	-14.632697	27.149492	118.151703	34.306679	-5.304495	119.512749	37.84285	50.502884	123.021782	36.0747645	22.5991945	121.2672655	-65.3401585	31.6997895	115.0361405
-1.797442	9.716908	117.833801	-14.700519	27.727396	117.600693	34.16441	-4.525465	118.352333	37.483242	51.051701	121.827469	35.823826	23.263118	120.089901	-65.224864	32.191674	115.111485
-3.624653	9.319599	116.968132	-14.749662	28.132313	116.884148	34.045933	-3.871547	117.394112	37.100513	51.636482	120.386185	35.573223	23.8824675	118.8901485	-65.072547	32.3821585	114.8781475
-5.483878	8.875502	116.138412	-14.778902	28.433445	115.922798	33.956448	-3.294538	116.666603	36.216824	52.368511	118.793198	35.086636	24.5369865	117.7299005	-64.64444	32.3299035	114.1156955
-7.41983	8.458618	115.38652	-14.809805	28.606144	114.718697	33.91346	-2.889294	116.109619	35.86684	52.674694	116.670944	34.89015	24.8927	116.3902815	-64.50976	32.319588	113.0471125
-10.281063	7.8352	113.975479	-14.77451	28.495714	112.610474	33.823189	-2.676106	115.187744	35.301575	52.779793	113.039398	34.562382	25.0518435	114.113571	-64.111402	31.9395845	111.107377
-12.219175	7.449871	112.922058	-14.674587	28.178757	111.075676	33.79837	-2.815438	114.377342	35.069645	52.349426	110.526154	34.4340075	24.766994	112.451748	-63.7831815	31.59052	109.699604
-14.181507	7.157204	111.83567	-14.525816	27.74572	109.567932	33.708496	-3.11062	113.616028	35.092121	51.801552	108.098473	34.4003085	24.345466	110.8572505	-63.4519405	31.145974	108.2786135
-16.029285	7.036029	110.801735	-14.309165	27.326233	108.150337	33.596268	-3.48402	112.849358	35.196709	51.103771	105.729355	34.3964885	23.8098755	109.2893565	-63.0148185	30.8425905	107.0113175
-18.012119	7.097097	109.874222	-14.063798	26.933565	106.811859	33.546829	-3.953386	112.157944	35.339485	50.362068	103.444244	34.443157	23.204341	107.801094	-62.570753	30.662789	105.822624
-19.892879	7.290313	108.870186	-13.810943	26.540598	105.531143	33.495026	-4.319768	111.403999	35.519474	49.664112	101.278496	34.50725	22.672172	106.3412475	-62.129136	30.409024	104.7210385
-21.774569	7.668907	107.717964	-13.549791	26.143	104.409752	33.516739	-4.703331	110.35968	35.630219	48.996372	99.5466	34.573479	22.1465205	104.95314	-61.673061	30.1394795	103.866364
-24.541845	8.515604	105.735687	-13.209738	25.545328	102.923569	33.502956	-5.262766	108.435043	35.854351	48.441185	97.865227	34.6786535	21.5892095	103.150135	-61.0981295	29.5014465	102.697003
-26.294718	9.348054	104.300514	-13.004269	25.363768	101.959969	33.44141	-5.376808	106.660629	36.043396	48.411076	96.939415	34.742403	21.517134	101.800022	-60.750941	29.210402	102.119916
-28.088451	10.424603	102.878166	-12.851503	25.401329	100.963989	33.443634	-5.311619	104.681107	36.091976	48.624996	96.033852	34.767805	21.6566885	100.3574795	-60.470811	29.1459695	101.5704985
-29.772509	11.662073	101.441528	-12.650922	25.560423	99.921349	33.547371	-5.037781	102.469078	36.03997	49.097008	95.141563	34.7936705	22.0296135	98.8053205	-60.0955145	29.0912325	101.0373775
-31.452612	13.100992	100.174843	-12.464768	25.829182	98.915886	33.726906	-4.604035	100.126282	35.949871	49.736927	94.227562	34.8383885	22.566446	97.176922	-59.7679245	29.091918	100.65485
-33.002476	14.646075	99.038948	-12.232735	26.149727	97.96106	33.923462	-4.059276	97.816612	35.846649	50.408047	93.320313	34.8850555	23.1743855	95.5684625	-59.3505255	29.1250685	100.3536575
-34.475006	16.301735	98.263206	-12.037024	26.409489	97.150375	34.015881	-3.342887	95.489616	35.719654	51.119095	92.572929	34.8677675	23.888104	94.0312725	-58.9418155	28.930874	100.2694775
-36.427799	18.828491	97.919815	-11.817818	26.670956	96.504646	34.090893	-2.408636	92.377716	35.420345	52.016914	91.847481	34.755619	24.804139	92.1125985	-58.391255	28.537773	100.8966935
-37.579746	20.52393	98.536713	-11.785791	26.715979	96.578064	33.91441	-1.867283	90.785027	35.151039	52.359646	91.564545	34.5327245	25.2461815	91.174786	-58.1043065	28.1857765	101.981342
-38.563873	22.22773	99.635185	-11.849068	26.646414	96.998093	34.118832	-1.63403	89.439896	34.840775	52.337082	91.330322	34.4798035	25.351526	90.385109	-58.1779395	27.941302	103.611077
-39.431061	23.848377	101.015556	-12.001013	26.484543	97.631577	33.180088	-1.532299	88.972466	34.496151	52.473511	91.129288	33.8381195	25.470606	90.050877	-57.8401455	27.49848	105.212277
-40.100323	25.489712	102.490952	-12.223782	26.235893	98.404686	32.679607	-1.64554	88.564339	34.123032	52.26757	91.154694	33.4013195	25.311015	89.8595165	-57.8488835	27.160771	106.9498555
-40.685478	27.058346	104.05545	-12.446981	25.921503	99.285973	32.106255	-1.888071	88.441788	33.717091	51.944214	91.359535	32.911673	25.0280715	89.9006615	-57.805635	26.8149345	108.6712845
-41.02002	28.579586	105.482719	-12.70401	25.604334	100.189339	31.576115	-2.162105	88.525307	33.436317	51.54557	91.850266	32.506216	24.6917325	90.1877865	-57.914236	26.5169355	110.1908915
-41.34206	30.897518	106.852188	-12.996621	25.210794	101.22995	31.027168	-2.655027	89.064529	33.300446	50.987106	92.925209	32.163807	24.1660395	90.994869	-58.157049	26.2555485	111.465031
-41.346802	32.409622	107.211349	-13.152138	25.008482	101.633766	30.851242	-2.982496	89.589455	33.394505	50.655621	93.750153	32.1228735	23.8365625	91.669804	-58.4271495	26.1804015	111.597728
-41.242306	33.901253	107.359711	-13.226499	24.835352	101.895012	30.79781	-3.284458	90.09861	33.592171	50.361626	94.593819	32.1949905	23.538584	92.3462145	-58.6479885	26.13212	111.4438095
-40.892647	35.345776	107.356117	-13.256371	24.683834	102.07534	30.827263	-3.557727	90.63665	33.794914	50.066765	95.334015	32.3110885	23.254519	92.9853325	-58.8238305	26.113149	111.1653475
-40.378605	36.708435	107.326424	-13.211647	24.536341	102.229843	30.879234	-3.82349	91.100548	34.041866	49.80946	96.013153	32.46055	22.992985	93.5568505	-58.883844	26.079697	110.9028355
-39.705772	38.002781	107.280754	-13.156466	24.379477	102.359604	30.966017	-4.09187	91.52034	34.276421	49.564659	96.608833	32.621219	22.7363945	94.0645865	-58.934151	26.0225595	110.6546215
-38.836498	39.213367	107.235313	-13.119457	24.190365	102.479912	31.043655	-4.341624	91.921806	34.455311	49.309944	97.138626	32.749483	22.48416	94.530216	-58.988397	25.89657	110.429608
-37.308323	40.869778	107.393646	-13.095769	23.862263	102.785301	31.088343	-4.712128	92.346588	34.637661	48.929222	97.821732	32.863002	22.108547	95.08416	-59.05454	25.615979	110.486442
-36.089401	41.849407	107.567688	-13.104015	23.656303	103.015495	31.054598	-4.943179	92.570999	34.708687	48.692688	98.225174	32.8816425	21.8747545	95.3980865	-59.0896725	25.4378515	110.6329035
-34.797878	42.755344	107.654381	-13.150787	23.538404	103.223083	30.984283	-5.180152	92.788445	34.776176	48.436962	98.621941	32.8802295	21.628405	95.705193	-59.1818035	25.448403	110.740973
-33.288086	43.578571	107.686386	-13.20969	23.380684	103.399681	30.921438	-5.419824	92.997437	34.842693	48.20826	99.018082	32.8820655	21.394218	96.0077595	-59.3014455	25.36715	110.7916025
-31.713093	44.303905	107.71006	-13.265666	23.223431	103.56411	30.819357	-5.632878	93.153656	34.93066	47.971771	99.44709	32.8750085	21.1694465	96.300373	-59.4063405	25.2774155	110.827847
-30.002678	45.001415	107.777008	-13.28695	23.07896	103.736732	30.713802	-5.864146	93.327156	35.045315	47.689228	99.865387	32.8795585	20.912541	96.5962715	-59.4534585	25.245379	110.8771925
-28.177992	45.524284	107.795166	-13.32891	22.96686	103.912781	30.625027	-6.086512	93.533295	35.151024	47.431805	100.30452	32.8880255	20.6726465	96.9189075	-59.5458455	25.2610735	110.9066545
-25.329655	46.284901	107.755959	-13.389919	22.87368	104.182556	30.533239	-6.4361	94.017914	35.367001	47.08551	101.053383	32.95012	20.324705	97.5356485	-59.729958	25.422655	110.8294635
-23.057041	46.515457	107.374977	-13.520917	22.797777	104.182602	30.466764	-6.704454	94.435074	35.477051	46.853497	101.606682	32.9719075	20.0745215	98.020878	-60.0137415	25.5210325	110.344326
-21.044168	46.789577	106.921707	-13.704413	22.689451	103.995041	30.39039	-7.00713	94.898529	35.545429	46.634487	102.202049	32.9679095	19.8136785	98.550289	-60.3767355	25.5652235	109.439793
-18.822823	46.88026	106.427292	-13.954666	22.520267	103.753189	30.314939	-7.280257	95.318169	35.538708	46.395069	102.950943	32.9268235	19.557406	99.134556	-60.8361555	25.483128	108.371822
-16.603144	46.878288	106.019913	-14.251037	22.328381	103.467308	30.20126	-7.545904	95.855186	35.539841	46.155403	103.992783	32.8705505	19.3047495	99.9239845	-61.3726245	25.3520125	107.0106315
-14.284123	46.746456	105.739883	-14.605136	22.195194	103.251991	30.011269	-7.849319	96.583282	35.575096	45.948765	105.295143	32.7931825	19.049723	100.9392125	-62.0034545	25.340665	105.5647695
-11.992003	46.475349	105.737984	-14.999537	22.051889	103.228165	29.785341	-8.244623	97.600594	35.658558	45.745853	106.887344	32.7219495	18.750615	102.243969	-62.7210235	25.353163	104.212361
-8.548483	45.676373	106.427971	-15.627055	21.86356	103.689911	29.381767	-8.897645	99.832275	35.90575	45.410736	109.646858	32.6437585	18.2565455	104.7395665	-63.8978685	25.4705745	102.6402555
-6.30139	44.943504	107.275269	-15.958282	21.764111	104.230453	29.182497	-9.402505	101.614594	36.058117	45.098488	111.479317	32.620307	17.8479915	106.5469555	-64.536871	25.6802305	101.9139505
-4.166199	44.07972	108.132172	-16.279119	21.6931	104.860626	29.04563	-9.838596	103.639748	36.205177	44.888611	113.284561	32.6254035	17.5250075	108.4621545	-65.1836415	25.8611925	101.2590975
-2.059021	43.066483	109.047577	-16.491465	21.644852	105.611656	29.030237	-10.304242	105.953255	36.39426	44.729244	114.778175	32.7122485	17.212501	110.365715	-65.6951785	26.077203	100.857597
-0.054105	41.952496	109.971024	-16.589001	21.573046	106.534424	29.192301	-10.760971	108.314072	36.595131	44.59124	116.063736	32.893716	16.9151345	112.188904	-66.071718	26.2309575	100.879944
1.879016	40.716503	111.017899	-16.619427	21.494352	107.592072	29.534838	-11.20908	110.681023	36.900948	44.527702	117.102875	33.217893	16.659311	113.891949	-66.456747	26.329393	101.292195
3.637981	39.416489	112.09433	-16.560385	21.411448	108.761452	30.066277	-11.639339	112.915314	37.237457	44.516884	118.06192	33.651867	16.4387725	115.488617	-66.772637	26.3841235	102.034287
5.99658	37.319542	113.874352	-16.423887	21.32626	110.596107	30.949148	-12.187013	115.803337	37.764191	44.611931	119.492363	34.3566695	16.212459	117.64785	-67.2044435	26.440061	103.544364
7.343774	35.940586	115.180954	-16.258183	21.29158	111.785378	31.42082	-12.224543	117.504814	38.112274	44.686882	120.433304	34.766547	16.2311695	118.969059	-67.282913	26.3519905	104.601697
8.570655	34.599258	116.469147	-16.069685	21.357338	112.982689	31.79043	-12.056908	119.15506	38.449711	44.820801	121.346794	35.1200705	16.3819465	120.250927	-67.2594405	26.3327295	105.714451
9.669239	33.299332	117.681923	-15.839614	21.512566	114.127754	32.118492	-11.830365	120.703568	38.8843	44.979557	122.098503	35.501396	16.574596	121.4010355	-67.180624	26.450536	106.8544725
10.584169	32.061546	118.881973	-15.614104	21.762266	115.225479	32.489681	-11.559158	122.023323	39.320259	45.172264	122.711632	35.90497	16.806553	122.3674775	-67.133178	26.717979	108.0834805
11.341856	30.905066	119.919907	-15.38176	22.06098	116.189728	32.342693	-10.942358	123.343895	39.684563	45.350769	123.157715	36.013628	17.2042055	123.250805	-66.777148	26.9177545	109.128651
12.037491	29.856434	120.742104	-15.303792	22.508825	117.037842	32.697224	-10.581632	124.102905	39.961792	45.599384	123.433998	36.329508	17.508876	123.7684515	-66.937092	27.508774	110.3072325
12.682411	28.413973	121.599556	-14.885902	23.067411	117.766823	33.291592	-10.044624	124.464668	40.186394	46.052208	123.527573	36.738993	18.003792	123.9961205	-66.510797	28.13103	111.5375255
13.028879	27.561224	121.730125	-14.986732	23.698448	118.251266	33.628735	-9.553024	124.276566	40.222351	46.45396	123.313812	36.925543	18.450468	123.795189	-66.899007	28.946428	112.707343
13.238438	26.757902	121.688499	-14.774455	24.170036	118.393387	33.735123	-8.935513	123.982605	40.255745	46.829945	122.885666	36.995434	18.947216	123.4341355	-66.544344	29.392856	113.3526385
13.392321	26.053169	121.380081	-14.551844	24.714424	118.417755	33.99078	-8.385739	123.346123	40.240105	47.258083	122.273895	37.1154425	19.436172	122.810009	-66.2191305	29.992676	114.025501
13.37981	25.430866	120.862625	-14.26325	25.300907	118.275642	34.20945	-7.757796	122.471748	40.172218	47.770901	121.422287	37.190834	20.0065525	121.9470175	-65.717334	30.5952615	114.6042665
13.345462	24.967932	120.205711	-14.048985	26.051001	118.083939	34.40004	-7.072832	121.584999	40.086037	48.338165	120.361435	37.2430385	20.6326665	120.973217	-65.3410085	31.4693355	115.194661
13.144978	24.579468	119.377541	-13.911733	26.880375	117.854942	34.625008	-6.384994	120.496658	39.885654	48.908863	119.116386	37.255331	21.2619345	119.806522	-65.078797	32.4988155	115.903362
12.784666	24.159718	117.852951	-13.40766	27.889528	117.053604	34.853985	-5.384771	118.478157	39.614006	49.661934	117.156769	37.2339955	22.1385815	117.817463	-64.0493155	33.6404745	116.289745
12.49146	23.953989	116.722702	-13.155235	28.499407	116.449486	35.060101	-4.833204	116.98513	39.434807	50.104553	115.904427	37.247454	22.6356745	116.4447785	-63.557924	34.3631395	116.4541935
12.14659	23.825794	115.537491	-12.901536	28.981277	115.716103	35.100357	-4.269153	115.332207	39.218845	50.433456	114.711357	37.159601	23.0821515	115.021782	-62.962673	34.8804025	116.410424
11.769806	23.773949	114.31031	-12.698631	29.378036	114.898918	35.133438	-3.846538	113.700806	39.032856	50.730503	113.536537	37.083147	23.4419825	113.6186715	-62.480409	35.3140895	116.1791645
11.392733	23.7668	113.006821	-12.532316	29.687256	114.022743	35.088615	-3.475274	112.076546	38.816498	50.89069	112.390289	36.9525565	23.707708	112.2334175	-62.0171885	35.666804	115.8120685
10.989712	23.815042	111.749519	-12.413294	29.917591	113.137497	34.844311	-3.082886	110.265259	38.661133	50.909634	111.456917	36.752722	23.913374	110.861088	-61.57931	35.921808	115.413906
10.611396	23.881638	110.596809	-12.356617	30.112314	112.325096	34.591633	-2.843211	108.559631	38.590488	50.950581	110.763428	36.5910605	24.053685	109.6615295	-61.3042945	36.170943	114.9886625
10.104089	24.056963	109.205803	-12.384345	30.456629	111.22097	34.167053	-2.276912	106.100739	38.434135	51.024673	110.454628	36.300594	24.3738805	108.2776835	-61.069284	36.5393775	114.1642565
9.787242	24.174122	108.497604	-12.4471	30.695831	110.57589	33.908756	-1.970438	104.875732	38.403191	51.070709	110.800148	36.1559735	24.5501355	107.83794	-61.0501735	36.8415265	113.31384
9.510465	24.289644	108.017197	-12.577698	30.973789	110.079048	33.65712	-1.559887	103.675735	38.368771	51.154266	111.718666	36.0129455	24.7971895	107.6972005	-61.1683415	37.1503885	112.4608955
9.20254	24.358419	107.665337	-12.750703	31.294228	109.74128	33.478607	-1.091712	102.754997	38.262238	51.225315	112.93898	35.8704225	25.0668015	107.8469885	-61.3718285	37.5216545	111.6355715
8.862317	24.37676	107.533524	-12.959469	31.675863	109.629753	33.325565	-0.580903	102.11779	38.122051	51.330017	114.325867	35.723808	25.374557	108.2218285	-61.642746	37.977169	111.0376775
8.504504	24.227783	107.611588	-13.178971	32.110519	109.755478	33.186169	-0.032541	101.797195	37.953232	51.499832	115.813187	35.5697005	25.7336455	108.805191	-61.9276425	38.4873925	110.705765
8.121713	23.889641	107.82682	-13.436391	32.478256	110.074104	33.018787	0.490324	101.942039	37.74498	51.647926	117.109093	35.3818835	26.069125	109.525566	-62.2546655	38.887387	110.622642
7.396114	22.907049	108.326683	-13.805264	32.848705	110.608063	33.053833	0.809738	102.758286	37.363823	51.88287	118.465569	35.208828	26.346304	110.6119275	-62.819356	39.351106	110.6041985
6.866363	22.025206	108.817627	-14.012968	32.878994	110.855316	33.108948	0.583773	104.102859	37.065327	52.042995	118.678955	35.0871375	26.313384	111.390907	-63.1130735	39.444604	110.319725
6.344105	20.804073	109.283295	-14.211808	32.673855	110.860756	33.174652	0.042269	105.81913	36.744846	52.113174	118.442978	34.959749	26.0777215	112.131054	-63.383365	39.2699885	109.590458
5.717827	19.409756	109.769096	-14.436105	32.137524	110.654488	33.325474	-0.788713	107.680916	36.435272	51.992493	117.937347	34.880373	25.60189	112.8091315	-63.752583	38.673158	108.4998445
5.017407	17.83387	110.192574	-14.605551	31.266367	110.294319	33.482189	-1.787507	109.50341	36.132744	51.509499	117.457077	34.8074665	24.860996	113.4802435	-64.0185685	37.671738	107.1083945
4.251503	16.142479	110.488274	-14.742729	30.144226	109.867714	33.599277	-2.895513	110.984909	35.999332	50.805832	117.081619	34.7993045	23.9551595	114.033264	-64.2847625	36.3332925	105.702164
3.488265	14.492085	110.573875	-14.767877	28.983006	109.418701	33.666565	-3.996347	112.03109	36.033619	50.022484	116.867233	34.850092	23.0130685	114.4491615	-64.385846	34.9529435	104.3882405
2.194592	12.008572	110.351585	-14.694031	27.348051	108.734261	33.658314	-5.582014	112.921776	36.714573	48.709072	116.690239	35.1864435	21.563529	114.8060075	-64.5745055	33.132573	102.6625145
1.226676	10.40686	110.040192	-14.580101	26.488289	108.388947	33.586895	-6.451167	113.251923	36.931252	48.072105	116.706398	35.2590735	20.810469	114.9791605	-64.4192755	32.166109	101.7987335
0.164304	8.974658	109.776329	-14.462574	25.842785	108.170166	33.513378	-7.184794	113.378403	37.135078	47.558437	116.8134	35.324228	20.1868215	115.0959015	-64.249376	31.4987485	101.2444305
-1.040545	7.62525	109.484741	-14.369437	25.414749	108.077606	33.551155	-7.727306	113.481888	37.327621	47.194286	116.98674	35.439388	19.73349	115.234314	-64.178262	31.096008	100.920898
-2.367029	6.337836	109.206474	-14.295535	25.246393	108.099518	33.595184	-8.020412	113.447845	37.496559	46.988491	117.112396	35.5458715	19.4840395	115.2801205	-64.1369415	31.0087465	100.9189155
-3.829664	5.241322	109.083916	-14.222582	25.274212	108.24379	33.591927	-8.053372	113.35218	37.625839	46.940334	117.11055	35.608883	19.443481	115.231365	-64.054047	31.104943	101.256215
-5.453329	4.17103	109.001007	-14.15745	25.434959	108.485291	33.568974	-8.000058	113.287613	37.752609	46.898544	116.92823	35.6607915	19.449243	115.1079215	-63.9756915	31.420675	101.8626605
-8.151147	2.702671	109.196175	-14.125031	25.67893	108.941689	33.463028	-7.891797	113.445953	37.8228	46.883656	116.64193	35.642914	19.4959295	115.0439415	-63.892976	31.8619305	102.8394365
-10.105546	1.746686	109.417328	-14.131459	25.736042	109.234032	33.277355	-7.78093	113.732101	37.863827	46.816917	116.482506	35.570591	19.5179935	115.1073035	-63.833509	31.9540905	103.3607605
-12.148316	0.833698	109.820511	-14.154318	25.725016	109.569084	33.109497	-7.807463	114.161804	37.496944	46.849174	116.449036	35.3032205	19.5208555	115.30542	-63.6118565	31.9291765	103.832748
-14.252217	-0.056511	110.33754	-14.157992	25.590244	109.939178	32.921158	-7.973752	114.692345	37.534164	46.604233	116.098114	35.227661	19.3152405	115.3952295	-63.543645	31.8652475	104.4831265
-16.468159	-0.858809	111.222366	-14.136108	25.39126	110.365189	32.750759	-8.163736	115.450775	37.587124	46.28434	115.500053	35.1689415	19.060302	115.475414	-63.4411575	31.722218	105.254964
-18.825687	-1.551433	112.451431	-14.105715	25.075487	110.840645	32.585312	-8.397725	116.398064	37.628891	45.792095	114.592537	35.1071015	18.697185	115.4953005	-63.3185315	31.453789	106.1859895
-21.175152	-2.125903	113.843681	-14.036181	24.590023	111.325394	32.463375	-8.859638	117.452942	37.654682	45.070412	113.50515	35.0590285	18.105387	115.479046	-63.1313905	31.074659	107.171742
-24.774343	-2.818052	115.954376	-13.870281	23.444576	112.069344	32.122334	-9.726977	118.566444	37.778282	43.630917	111.638298	34.950308	16.95197	115.102371	-62.69087	29.937182	109.036317
-27.191172	-3.090486	117.347488	-13.70116	22.529734	112.541603	31.958956	-10.504877	118.953003	37.744766	42.43663	110.289742	34.851861	15.9658765	114.6213725	-62.254181	29.0935915	110.4618335
-29.521957	-3.211543	118.643608	-13.539425	21.581156	112.998344	31.918245	-11.454696	119.165588	37.674244	41.097832	108.799171	34.7962445	14.821568	113.9823795	-61.8750945	28.340744	112.0143085
-31.844175	-3.080122	119.929054	-13.391384	20.604158	113.490036	31.834061	-12.425693	119.057587	37.517326	39.858292	107.469246	34.6756935	13.7162995	113.2634165	-61.4584615	27.4920165	113.7166555
-34.087364	-2.783064	120.986626	-13.215221	19.622293	114.035736	31.739838	-13.415752	118.615952	37.303158	38.710136	106.421242	34.521498	12.647192	112.518597	-60.95194	26.597394	115.552875
-36.195225	-2.369699	121.687256	-13.07692	18.684132	114.558876	31.679621	-14.384596	117.821609	37.681156	37.715183	105.483177	34.6803885	11.6652935	111.652393	-60.8342285	25.7029705	117.465359
-38.30011	-1.749076	122.236	-13.05757	17.945024	115.049599	31.673435	-15.249099	116.482452	37.530422	37.268181	105.062126	34.6019285	11.009541	110.772289	-60.7170685	24.880507	119.326909
-41.154915	-0.177726	123.163582	-13.067186	17.493641	115.571365	31.548738	-15.932268	114.179024	36.500591	37.193508	104.621033	34.0246645	10.63062	109.4000285	-60.1590365	24.356662	121.7427015
-42.86235	1.190328	123.759552	-13.026589	17.628687	115.726662	31.225988	-15.82071	112.589821	36.112816	37.225578	103.975723	33.669402	10.702434	108.282772	-59.72258	24.55494	123.170552
-44.30175	2.587308	123.977745	-13.088907	17.985086	115.682838	30.898766	-15.469931	110.913635	35.676849	37.559654	103.320587	33.2878075	11.0448615	107.117111	-59.4656215	24.9253105	124.248565
-45.785267	4.321599	123.981514	-13.165595	18.4009	115.316864	30.617657	-15.060781	109.184471	35.298801	38.090038	102.515007	32.958229	11.5146285	105.849739	-59.289419	25.2871715	124.783989
-47.142677	6.07351	123.606346	-13.436463	18.804714	114.592728	30.284538	-14.616958	107.266449	34.845505	38.631794	101.576927	32.5650215	12.007418	104.421688	-59.4379475	25.60201	124.763768
-48.311512	7.902147	123.132179	-13.661943	19.125834	113.727585	29.800194	-14.174281	105.101608	34.337002	39.219067	100.464508	32.068598	12.522393	102.783058	-59.392484	25.729275	124.672112
-49.306709	9.788464	122.74736	-13.973816	19.475552	112.861565	29.168108	-13.634186	102.87751	33.725979	39.925404	99.213081	31.4470435	13.145609	101.0452955	-59.3946755	25.805495	124.6778345
-50.008457	12.758228	122.428535	-14.429071	20.0742	111.592773	27.883812	-12.595502	99.706161	32.589321	40.916122	97.3442	30.2365665	14.16031	98.5251805	-59.0947085	25.98809	124.6603655
