# Supplementary material for: How to jointly control a ball trajectory on a moving board: Methodological insights into Motor Learning and Rehabilitation
Source: PLoS One. 2025 Oct 15;20(10):e0334588. doi: 10.1371/journal.pone.0334588 (PMC12527165; doi:10.1371/journal.pone.0334588)
Supplement: S2 Data — (ZIP) [file pone.0334588.s002.zip › D3_021.csv]

Ball_X	Ball_Y	Ball_Z	BoardCentre_X	BoardCentre_Y	BoardCentre_Z	P1LeftHand_X	P1LeftHand_Y	P1LeftHand_Z	P1RightHand_X	P1RightHand_Y	P1RightHand_Z	P1MidHands_X	P1MidHands_Y	P1MidHands_Z	P2MidHands_X	P2MidHands_Y	P2MidHands_Z
-4.344357	9.954776	107.125298	-11.507836	27.980583	108.674789	38.259487	-0.094669	105.660835	39.503838	50.179691	107.722702	38.8816625	25.042511	106.6917685	-61.8973345	30.918655	110.6578095
-4.718667	9.965773	106.251503	-11.394707	28.298361	107.941963	38.411034	0.235446	104.784584	39.458763	50.607468	107.068756	38.9348985	25.421457	105.92667	-61.7243125	31.175265	109.957256
-5.085821	9.979272	105.290375	-11.299825	28.638945	107.055008	38.525833	0.672554	103.974113	39.448811	51.065331	106.343208	38.987322	25.8689425	105.1586605	-61.586972	31.4089475	108.9513555
-5.435861	10.033728	104.133759	-11.181536	28.984255	106.025299	38.626965	1.169259	103.043732	39.274326	51.494373	105.709076	38.9506455	26.331816	104.376404	-61.3137175	31.636694	107.674194
-5.771258	10.100281	102.92382	-11.077425	29.326502	105.031799	38.792057	1.606453	102.012398	39.094269	52.011089	105.05484	38.943163	26.808771	103.533619	-61.098013	31.844233	106.529979
-6.069588	10.122317	101.768402	-10.987349	29.735735	104.123901	38.944054	2.13376	101.051071	38.989769	52.621418	104.485512	38.9669115	27.377589	102.7682915	-60.9416095	32.093881	105.4795105
-6.518032	10.196072	100.350479	-10.788389	30.468964	103.044975	39.31155	2.898426	99.851158	38.774254	53.566666	103.867081	39.042902	28.232546	101.8591195	-60.61968	32.705382	104.2308305
-6.797502	10.159794	99.686974	-10.664185	30.900187	102.471527	39.498699	3.371508	99.494568	38.682892	54.175819	103.512726	39.0907955	28.7736635	101.503647	-60.4191655	33.0267105	103.439407
-7.078902	10.072221	99.206993	-10.574044	31.246794	101.93605	39.688255	3.611745	99.383949	38.628727	54.638351	103.17527	39.158491	29.125048	101.2796095	-60.306579	33.36854	102.5924905
-7.438263	9.891764	98.809067	-10.495612	31.415722	101.37851	39.855175	3.634335	99.385521	38.542294	54.833359	102.736198	39.1987345	29.233847	101.0608595	-60.1899585	33.597597	101.6961605
-7.798858	9.61673	98.463181	-10.454514	31.408077	100.790962	39.904308	3.473577	99.4459	38.510628	54.794193	102.169571	39.207468	29.133885	100.8077355	-60.116496	33.682269	100.7741885
-8.166975	9.26694	98.199966	-10.414094	31.184452	100.23571	39.826862	3.152851	99.495224	38.538395	54.510654	101.448013	39.1826285	28.8317525	100.4716185	-60.0108165	33.5371515	99.9998015
-8.509306	8.796973	98.011467	-10.377813	30.816402	99.71167	39.720432	2.640124	99.521057	38.602119	54.025723	100.644859	39.1612755	28.3329235	100.082958	-59.9169015	33.2998805	99.340382
-9.041071	8.110432	97.868118	-10.270538	30.047035	99.014259	39.554642	1.764459	99.544113	38.711952	53.045158	99.327599	39.133297	27.4048085	99.435856	-59.674373	32.6892615	98.592662
-9.414402	7.681787	97.823784	-10.182045	29.425657	98.611336	39.470993	1.130838	99.514809	38.791161	52.345936	98.439377	39.131077	26.738387	98.977093	-59.495167	32.112927	98.245579
-9.72263	7.250824	97.791214	-10.121425	28.800682	98.267952	39.417076	0.514458	99.46315	38.872944	51.665833	97.592918	39.14501	26.0901455	98.528034	-59.38786	31.5112185	98.00787
-9.983997	6.83893	97.732826	-10.03779	28.183052	97.970573	39.372593	-0.092279	99.361748	38.949551	50.996853	96.858292	39.161072	25.452287	98.11002	-59.236652	30.913817	97.831126
-10.178707	6.507562	97.666145	-9.93741	27.643194	97.742874	39.346462	-0.606292	99.215508	39.019039	50.425362	96.307335	39.1827505	24.909535	97.7614215	-59.0575705	30.376853	97.7243265
-10.316926	6.266496	97.508339	-9.823205	27.197998	97.582733	39.393921	-1.03752	99.013802	39.104328	49.993942	95.956078	39.2491245	24.478211	97.48494	-58.8955345	29.917785	97.680526
-10.421359	6.099518	97.224304	-9.731254	26.945526	97.447922	39.520889	-1.344102	98.719139	39.206039	49.796982	95.804199	39.363464	24.22644	97.261669	-58.825972	29.664612	97.634175
-10.496699	6.051415	96.549568	-9.558475	26.892508	97.17836	39.789978	-1.466584	98.138809	39.304401	50.061195	96.080383	39.5471895	24.2973055	97.109596	-58.6641395	29.4877105	97.247124
-10.483498	6.130697	95.94664	-9.430262	27.074619	96.964737	39.952202	-1.583679	97.751984	39.333691	50.534386	96.541122	39.6429465	24.4753535	97.146553	-58.5034705	29.6738845	96.782921
-10.45016	6.259653	95.29377	-9.264974	27.413141	96.757317	39.992378	-1.417715	97.255241	39.378078	51.182278	97.118149	39.685228	24.8822815	97.186695	-58.215176	29.9440005	96.327939
-10.284615	6.33869	94.764473	-9.105172	27.833721	96.587494	40.090977	-1.094356	96.612167	39.40485	51.864475	97.768852	39.7479135	25.3850595	97.1905095	-57.9582575	30.2823825	95.9844785
-10.102544	6.373749	94.386826	-8.926577	28.23765	96.504005	40.136143	-0.864937	96.082047	39.483074	52.503323	98.355988	39.8096085	25.819193	97.2190175	-57.6627625	30.656107	95.7889925
-9.973485	6.344787	94.175079	-8.735464	28.612656	96.50425	40.00425	-0.909556	95.900734	39.569656	53.096676	98.880318	39.786953	26.09356	97.390526	-57.257881	31.131752	95.617974
-9.871524	6.212419	93.994949	-8.588842	28.880947	96.494995	39.904915	-0.892794	95.811508	39.647957	53.556187	99.297836	39.776436	26.3316965	97.554672	-56.95412	31.4301975	95.435318
-9.792555	5.801749	93.516861	-8.460512	29.056179	96.206108	40.037838	-0.964505	95.808746	39.734291	53.893589	99.638596	39.8860645	26.464542	97.723671	-56.8070885	31.647816	94.688545
-9.803707	5.495478	93.026657	-8.434242	29.035669	95.859482	40.152065	-1.120868	95.789658	39.746078	53.968586	99.637329	39.9490715	26.423859	97.7134935	-56.8175555	31.647479	94.0054705
-9.820652	5.090238	92.525208	-8.399086	28.945026	95.42598	40.190193	-1.081007	95.652885	39.791279	53.890968	99.4907	39.990736	26.4049805	97.5717925	-56.788908	31.4850715	93.2801675
-9.863631	4.679644	92.122147	-8.384645	28.831259	94.933174	40.134258	-1.135927	95.661781	39.815514	53.768856	99.166763	39.974886	26.3164645	97.414272	-56.744176	31.3460535	92.452076
-9.950288	4.164366	91.852631	-8.375679	28.664419	94.419571	39.993378	-1.284	95.845276	39.793484	53.564423	98.67569	39.893431	26.1402115	97.260483	-56.644789	31.1886265	91.578659
-10.086171	3.654495	91.782387	-8.372269	28.420782	93.963043	39.905434	-1.523364	96.108231	39.788929	53.27549	98.020187	39.8471815	25.876063	97.064209	-56.5917195	30.965501	90.861877
-10.292707	3.115524	91.951256	-8.355804	28.100908	93.625809	39.76405	-1.855033	96.493515	39.832718	52.835381	97.224579	39.798384	25.490174	96.859047	-56.509992	30.711642	90.392571
-10.698566	2.31213	92.553619	-8.285963	27.429131	93.391052	39.516087	-2.473782	97.189583	39.888527	51.992893	95.980782	39.702307	24.7595555	96.5851825	-56.274233	30.0987065	90.1969215
-11.044584	1.809268	92.993263	-8.242646	26.927706	93.34893	39.425117	-2.948392	97.673187	39.895363	51.417542	95.344124	39.66024	24.234575	96.5086555	-56.145532	29.620837	90.1892045
-11.388721	1.353922	93.293808	-8.182215	26.463995	93.289505	39.373947	-3.315803	98.091766	39.936714	50.941719	94.866058	39.6553305	23.812958	96.478912	-56.0197605	29.115032	90.100098
-11.751144	0.994292	93.406891	-8.10508	26.077	93.178062	39.400902	-3.568679	98.379089	39.989666	50.58601	94.511124	39.695284	23.5086655	96.4451065	-55.905444	28.6453345	89.9110175
-12.158201	0.694821	93.385582	-7.994097	25.781691	93.005447	39.492756	-3.766717	98.542923	40.087879	50.344753	94.229111	39.7903175	23.289018	96.386017	-55.7785115	28.274364	89.624877
-12.568116	0.497567	93.223953	-7.856559	25.548271	92.774948	39.63541	-3.864666	98.571739	40.212543	50.215023	93.978241	39.9239765	23.1751785	96.27499	-55.6370945	27.9213635	89.274906
-12.952781	0.407099	92.992531	-7.703291	25.458494	92.532524	39.782597	-3.880316	98.456528	40.325489	50.153732	93.712151	40.054043	23.136708	96.0843395	-55.460625	27.78028	88.9807085
-13.521492	0.427666	92.503304	-7.459453	25.470034	92.106766	40.001095	-3.824018	98.125381	40.500683	50.202812	93.324577	40.250889	23.189397	95.724979	-55.169795	27.750671	88.488553
-13.971102	0.599147	92.207413	-7.313541	25.5674	91.870712	40.133656	-3.777757	97.850243	40.585072	50.289696	93.09156	40.359364	23.2559695	95.4709015	-54.986446	27.8788305	88.2705225
-14.482528	0.876434	92.08416	-7.18222	25.680225	91.740128	40.154037	-3.741936	97.668953	40.68486	50.359558	92.760452	40.4194485	23.308811	95.2147025	-54.7838885	28.051639	88.2655535
-15.082916	1.206161	92.171753	-7.093243	25.806335	91.711166	40.112274	-3.754164	97.59594	40.751602	50.297474	92.357841	40.431938	23.271655	94.9768905	-54.618424	28.341015	88.4454415
-15.819839	1.669129	92.477966	-7.070022	25.832314	91.79435	39.98349	-3.933778	97.688522	40.775631	50.091244	91.865005	40.3795605	23.078733	94.7767635	-54.5196045	28.585895	88.8119365
-16.506088	2.09816	92.867332	-7.094751	25.783352	91.939995	39.726665	-4.185639	97.883316	40.778236	49.686588	91.344765	40.2524505	22.7504745	94.6140405	-54.4419525	28.8162295	89.2659495
-17.229921	2.594021	93.180244	-7.179637	25.599131	92.048248	39.372391	-4.489146	98.066849	40.713623	49.173199	90.817772	40.043007	22.3420265	94.4423105	-54.402281	28.8562355	89.6541855
-18.206373	3.358146	93.27774	-7.356734	25.128984	92.00325	38.762974	-4.992263	98.135361	40.537228	48.296062	90.040939	39.650101	21.6518995	94.08815	-54.363569	28.6060685	89.91835
-18.964573	4.033503	92.95285	-7.523105	24.760002	91.7715	38.396824	-5.381224	97.939545	40.387112	47.773434	89.626793	39.391968	21.196105	93.783169	-54.438178	28.323899	89.759831
-19.594927	4.716266	92.36438	-7.696431	24.400917	91.403046	38.079266	-5.629804	97.605927	40.221725	47.335659	89.361595	39.1504955	20.8529275	93.483761	-54.5433575	27.9489065	89.322331
-20.307793	5.443132	91.684059	-7.885287	24.060865	90.98526	37.866013	-5.906789	97.138771	40.129665	47.020958	89.172035	38.997839	20.5570845	93.155403	-54.768413	27.5646455	88.815117
-20.940342	6.340064	90.958145	-8.038935	23.82246	90.610382	37.702171	-6.185586	96.659836	39.901535	46.851601	89.164719	38.801853	20.3330075	92.9122775	-54.879723	27.3119125	88.3084865
-21.618259	7.383434	90.307083	-8.170528	23.673096	90.333801	37.559093	-6.273218	96.218437	39.758266	46.812363	89.267555	38.6586795	20.2695725	92.742996	-54.9997355	27.0766195	87.924606
-22.194014	8.461324	89.765045	-8.26241	23.618715	90.14344	37.493382	-6.259933	95.783981	39.683426	46.920979	89.45562	38.588404	20.330523	92.6198005	-55.113224	26.906907	87.6670795
-23.14102	10.304422	89.073738	-8.396029	23.694582	90.01297	37.459419	-6.009631	95.157921	39.46896	47.315739	90.054543	38.4641895	20.653054	92.606232	-55.2562475	26.73611	87.419708
-23.766293	11.638783	88.652603	-8.467338	23.836895	89.985916	37.486065	-5.703234	94.743118	39.343388	47.63987	90.619537	38.4147265	20.968318	92.6813275	-55.3494025	26.705472	87.2905045
-24.390638	12.993028	88.321945	-8.54538	24.00725	89.988441	37.49276	-5.276335	94.239265	39.231205	48.047249	91.286232	38.3619825	21.385457	92.7627485	-55.4527425	26.629043	87.2141335
-25.025957	14.402194	88.070938	-8.608106	24.228378	90.064346	37.558903	-4.833976	93.571182	39.12553	47.777306	92.098213	38.3422165	21.471665	92.8346975	-55.5584285	26.985091	87.2939945
-25.705402	15.853557	87.856178	-8.676661	24.459421	90.152908	37.552639	-4.260446	92.81266	39.157982	48.022606	92.782303	38.3553105	21.88108	92.7974815	-55.7086325	27.037762	87.5083345
-26.374949	17.218803	87.69397	-8.7031	24.690037	90.162491	37.5756	-3.786263	91.803894	39.165203	48.237015	93.355515	38.3704015	22.225376	92.5797045	-55.7766015	27.154698	87.7452775
-27.078182	18.58864	87.457771	-8.708632	24.934118	90.035851	37.538464	-3.211076	90.625145	39.108318	49.12838	93.657875	38.323391	22.958652	92.14151	-55.740655	26.909584	87.930192
-28.124063	20.544704	87.091278	-8.73023	25.485016	89.754257	37.507114	-2.286283	88.998322	38.992115	49.133572	94.232529	38.2496145	23.4236445	91.6154255	-55.7100745	27.5463875	87.8930885
-28.877726	21.697969	87.0392	-8.818199	25.872707	89.60907	37.493965	-1.708252	88.1717	38.869686	50.173424	94.23819	38.1818255	24.232586	91.204945	-55.8182235	27.512828	88.013195
-29.63987	22.719606	87.299263	-8.90528	26.282686	89.655258	37.387604	-1.295321	87.61557	38.743587	50.491993	94.036987	38.0655955	24.598336	90.8262785	-55.8761555	27.967036	88.4842375
-30.454636	23.596405	88.197578	-9.094219	26.483355	90.082115	37.11953	-1.215435	87.399063	38.577541	50.585037	93.520668	37.8485355	24.684801	90.4598655	-56.0369735	28.281909	89.7043645
-31.369474	24.202738	89.598976	-9.359124	26.441553	90.864014	36.634098	-1.604958	87.561455	38.352436	50.303902	92.80217	37.493267	24.349472	90.1818125	-56.211515	28.533634	91.5462155
-32.279457	24.642723	91.294167	-9.794476	26.067118	91.887016	35.923222	-2.360223	87.976791	38.059513	49.617538	92.137756	36.9913675	23.6286575	90.0572735	-56.5803195	28.5055785	93.7167585
-33.166782	24.879412	93.06266	-10.343086	25.456602	92.999069	35.052967	-3.342135	88.556526	37.68047	48.709023	91.668953	36.3667185	22.683444	90.1127395	-57.0528905	28.22976	95.8853985
-34.39502	25.080288	95.545784	-11.257289	24.444517	94.649155	33.754459	-4.822236	89.62764	36.93832	47.281322	91.227554	35.3463895	21.229543	90.427597	-57.8609675	27.659491	98.870713
-35.090954	25.171539	96.909904	-11.824272	23.752504	95.616531	32.987904	-5.745272	90.382507	36.430775	45.767628	91.128685	34.7093395	20.011178	90.755596	-58.3578835	27.49383	100.477466
-35.703621	25.306627	98.04882	-12.335749	23.126612	96.426888	32.303936	-6.594354	91.101181	35.9118	44.912994	90.91745	34.107868	19.15932	91.0093155	-58.779366	27.093904	101.8444605
-36.243885	25.460764	98.860756	-12.783491	22.53426	97.072403	31.737793	-7.301877	91.79567	35.46693	44.144596	90.817612	33.6023615	18.4213595	91.306641	-59.1693435	26.6471605	102.838165
-36.641888	25.565697	99.382912	-13.170934	22.028028	97.497498	31.354078	-8.018203	92.414444	35.08297	44.071285	90.734032	33.218524	18.026541	91.574238	-59.560392	26.029515	103.420758
-36.943066	25.674746	99.518761	-13.515958	21.568684	97.744438	31.055578	-8.552814	93.008896	34.827164	43.513256	90.826431	32.941371	17.480221	91.9176635	-59.973287	25.657147	103.5712125
-37.196106	25.788044	99.420258	-13.813376	21.153332	97.800827	30.92103	-9.072917	93.530708	34.610462	43.045937	90.928246	32.765746	16.98651	92.229477	-60.392498	25.320154	103.372177
-37.302773	26.01701	98.943779	-14.201803	20.659151	97.662743	30.72365	-9.618029	94.200569	34.382252	42.467186	91.046486	32.552951	16.4245785	92.6235275	-60.956557	24.8937235	102.7019585
-37.198822	26.244413	98.609047	-14.383883	20.388927	97.516624	30.613464	-9.90393	94.470222	34.247242	42.162685	91.039925	32.430353	16.1293775	92.7550735	-61.198119	24.6484765	102.2781745
-36.977535	26.50466	98.369232	-14.491264	20.16326	97.423714	30.509531	-10.145928	94.668564	34.132336	41.909622	90.962997	32.3209335	15.881847	92.8157805	-61.3034615	24.444673	102.0316475
-36.643669	26.805553	98.283234	-14.588089	19.937798	97.416512	30.425671	-10.370679	94.85141	34.02549	41.653828	90.849045	32.2255805	15.6415745	92.8502275	-61.4017585	24.2340215	101.9827965
-36.187904	27.121607	98.235306	-14.668019	19.73284	97.475281	30.351336	-10.618858	95.027725	33.905849	41.404396	90.778641	32.1285925	15.392769	92.903183	-61.4646305	24.072911	102.047379
-35.731968	27.461205	98.246643	-14.800747	19.510925	97.595253	30.240047	-10.891175	95.271378	33.789043	41.123817	90.757027	32.014545	15.116321	93.0142025	-61.616039	23.905529	102.1763035
-35.158272	27.772629	98.256653	-14.948255	19.258871	97.721764	30.102427	-11.214643	95.57679	33.706169	40.799484	90.756767	31.904298	14.7924205	93.1667785	-61.800808	23.7253215	102.2767495
-34.141045	28.393307	98.09375	-15.172453	18.83466	97.871384	29.831978	-11.748312	96.017242	33.554691	40.224457	90.958099	31.6933345	14.2380725	93.4876705	-62.0382405	23.4312475	102.2550975
-33.306793	28.854557	97.980812	-15.31051	18.546854	97.949905	29.655338	-12.163266	96.323463	33.512341	39.828434	91.128609	31.5838395	13.832584	93.726036	-62.2048595	23.261124	102.173774
-32.465775	29.267723	97.813644	-15.394367	18.206617	98.00573	29.538912	-12.56859	96.579666	33.469753	39.447353	91.40789	31.5043325	13.4393815	93.993778	-62.2930665	22.9738525	102.017682
-31.470388	29.743343	97.669014	-15.458371	17.829859	98.02829	29.47784	-12.912932	96.717743	33.53006	39.127583	91.719765	31.50395	13.1073255	94.218754	-62.420692	22.5523925	101.837826
-30.39974	30.275764	97.473602	-15.494474	17.468477	97.945824	29.501614	-13.168025	96.651581	33.64883	38.948997	92.123703	31.575222	12.890486	94.387642	-62.56417	22.046468	101.504006
-29.358	30.82214	97.269531	-15.483692	17.196173	97.791016	29.571808	-13.298943	96.399376	33.767109	38.885803	92.681107	31.6694585	12.79343	94.5402415	-62.6368425	21.598916	101.0417905
-28.133743	31.441444	97.072823	-15.44894	17.094486	97.700859	29.615244	-13.398901	96.228966	33.891777	38.819611	93.059326	31.7535105	12.710355	94.644146	-62.6513905	21.478617	100.757572
-26.124119	32.546814	96.903831	-15.352779	17.053862	97.82769	29.591789	-13.793673	96.560249	34.093861	38.424858	93.060471	31.842825	12.3155925	94.81036	-62.548383	21.7921315	100.84502
-24.708208	33.206284	96.768028	-15.315639	16.897537	97.987022	29.524998	-14.226045	97.081078	34.223286	37.943031	92.930878	31.874142	11.858493	95.005978	-62.50542	21.936581	100.968066
-23.287552	33.89711	96.787506	-15.296814	16.582378	98.254402	29.415375	-14.689777	97.521523	34.286015	37.434162	93.092827	31.850695	11.3721925	95.307175	-62.444323	21.7925635	101.201629
-21.7446	34.608746	97.071426	-15.313992	16.190239	98.600998	29.332405	-15.065514	97.788612	34.460888	37.07798	93.578766	31.8966465	11.006233	95.683689	-62.5246305	21.374245	101.518307
-20.162865	35.342312	97.62281	-15.38073	15.907778	98.989418	29.308739	-15.248089	97.77948	34.59763	36.937359	94.590996	31.9531845	10.844635	96.185238	-62.7146445	20.970921	101.793598
-18.505421	36.207214	98.416824	-15.435036	15.864338	99.374184	29.312492	-15.149582	97.549202	34.632622	37.092773	96.052147	31.972557	10.9715955	96.8006745	-62.842629	20.7570805	101.9476935
-16.802975	37.107513	99.406219	-15.547082	16.148258	99.804031	29.366371	-14.759403	97.263893	34.646954	37.520542	97.666046	32.0066625	11.3805695	97.4649695	-63.1008265	20.9159465	102.1430925
-14.186016	38.589462	101.244926	-15.736159	16.867628	100.561226	29.488239	-13.903144	97.082428	34.730122	38.335426	100.369667	32.1091805	12.216141	98.7260475	-63.5814985	21.519115	102.3964045
-12.422038	39.403362	102.703026	-15.930134	17.466105	101.047729	29.600037	-13.193731	97.073624	34.802574	38.962654	102.543831	32.2013055	12.8844615	99.8087275	-64.0615735	22.0477485	102.2867305
-10.640154	40.178928	104.3367	-16.133055	18.145435	101.576324	29.733381	-12.314911	97.16185	34.859364	39.067085	105.212799	32.2963725	13.376087	101.1873245	-64.5624825	22.914783	101.9653235
-8.921617	40.771252	106.096634	-16.370523	18.921127	102.290169	30.056498	-11.398573	97.3881	34.897076	39.861225	107.819984	32.476787	14.231326	102.604042	-65.217833	23.610928	101.976296
-7.223423	41.237137	107.947418	-16.583118	19.756634	103.252197	30.515369	-10.588464	97.825699	35.375492	40.913494	110.004066	32.9454305	15.162515	103.9148825	-66.1116665	24.350753	102.5895115
-5.504667	41.474339	109.558296	-16.748962	20.493689	104.341522	30.988131	-9.993566	98.706139	35.565601	41.461044	112.149719	33.276866	15.733739	105.427929	-66.77479	25.253639	103.255115
-3.790247	41.5392	111.047577	-16.90979	21.139448	105.534866	31.472033	-9.593457	99.946724	35.78801	41.848606	113.985512	33.6300215	16.1275745	106.966118	-67.4496015	26.1513215	104.103614
-1.335797	41.184425	112.965309	-16.958357	21.483387	107.334007	32.272953	-9.496736	102.12233	36.210041	42.148514	116.392502	34.241497	16.325889	109.257416	-68.158211	26.640885	105.410598
0.314719	40.610001	114.132378	-16.888708	21.410599	108.498291	32.756775	-9.587566	103.782509	36.527523	42.170994	117.781044	34.642149	16.291714	110.7817765	-68.419565	26.529484	106.2148055
1.840278	39.880844	115.269218	-16.793095	21.233803	109.734688	33.294945	-9.799414	105.538177	36.876816	42.065254	119.159088	35.0858805	16.13292	112.3486325	-68.6720705	26.334686	107.1207435
3.322209	38.859924	116.497513	-16.616573	20.943758	111.018166	33.871025	-10.109593	107.413437	37.27729	41.965263	120.590004	35.5741575	15.927835	114.0017205	-68.8073035	25.959681	108.0346115
4.690209	37.613884	117.727577	-16.468893	20.622614	112.283615	34.442482	-10.481491	109.543564	37.280369	41.933655	122.273659	35.8614255	15.726082	115.9086115	-68.7992115	25.519146	108.6586185
5.908484	36.291962	119.031357	-16.25878	20.213627	113.642906	35.074341	-10.786143	111.928108	37.716198	41.733528	123.830582	36.3952695	15.4736925	117.879345	-68.9128295	24.9535615	109.406467
7.065578	34.726761	120.409332	-16.066248	19.823963	115.125671	35.729416	-11.133545	114.356361	38.628052	41.377411	125.124466	37.178734	15.121933	119.7404135	-69.31123	24.525993	110.5109285
8.890069	32.108585	122.389244	-15.68901	19.242296	117.435577	36.677151	-11.792159	118.372467	39.323071	41.079803	127.165756	38.000111	14.643822	122.7691115	-69.378131	23.84077	112.1020425
9.653308	30.328962	123.940674	-15.36968	18.818745	118.9608	37.261189	-12.313632	121.09687	39.894733	40.964802	128.590225	38.577961	14.325585	124.8435475	-69.317321	23.311905	113.0780525
10.255594	28.542311	125.550461	-15.059331	18.448141	120.433723	38.247826	-12.863989	123.492241	40.443562	40.73991	129.899612	39.345694	13.9379605	126.6959265	-69.464356	22.9583215	114.1715195
10.704032	26.792067	127.024567	-14.734401	18.097412	121.862137	38.23114	-13.093445	125.433395	40.998219	40.565346	131.126419	39.6146795	13.7359505	128.279907	-69.0834815	22.4588735	115.444367
10.981036	24.961916	128.428024	-13.972735	17.52397	122.971931	38.498871	-13.43258	127.186653	41.604546	40.452919	132.215363	40.0517085	13.5101695	129.701008	-67.9971785	21.5377705	116.242854
11.104514	23.19054	129.624908	-13.675147	17.296902	124.170013	38.739567	-13.691389	128.623428	42.164227	40.320873	133.1371	40.451897	13.314742	130.880264	-67.802191	21.279062	117.459762
11.063294	21.479294	130.547104	-13.424829	17.135397	125.212517	38.979713	-13.950084	129.732666	42.620995	40.155369	133.907822	40.800354	13.1026425	131.820244	-67.650012	21.1681515	118.60479
10.720305	18.915567	131.564148	-13.064918	16.940933	126.474319	39.430855	-14.218241	130.669586	43.228661	40.138287	134.849319	41.329758	12.960023	132.7594525	-67.459594	20.921843	120.1891855
10.355134	17.320057	131.86026	-12.799997	16.915554	127.07988	39.767162	-14.337954	130.895401	43.507843	40.033504	135.240921	41.6375025	12.847775	133.068161	-67.2374965	20.983333	121.091599
9.860744	15.678361	131.93309	-12.531045	16.916801	127.569023	40.091988	-14.362736	130.876343	43.749409	40.050865	135.395462	41.9206985	12.8440645	133.1359025	-66.9827885	20.9895375	122.0021435
9.189226	14.12009	131.82959	-12.288614	16.983526	127.965126	40.381203	-14.300978	130.618256	44.029358	40.285439	135.344131	42.2052805	12.9922305	132.9811935	-66.7825085	20.9748215	122.9490585
8.390074	12.584062	131.55246	-12.054547	17.15093	128.256256	40.680817	-14.204833	130.183228	44.189293	40.329166	135.139816	42.435055	13.0621665	132.661522	-66.544149	21.2396935	123.85099
7.42369	11.10427	131.137497	-11.827535	17.324507	128.46579	40.975086	-14.058772	129.608185	44.293011	40.566906	134.763229	42.6340485	13.254067	132.185707	-66.2891185	21.394947	124.745873
6.390899	9.633024	130.629349	-11.6463	17.595882	128.587219	41.182674	-13.744916	128.895462	44.406807	40.885071	134.272476	42.7947405	13.5700775	131.583969	-66.0873405	21.6216865	125.590469
4.489261	7.620865	129.595016	-11.33797	18.10104	128.458817	41.520424	-13.315701	127.649712	44.394463	41.107571	133.311218	42.9574435	13.895935	130.480465	-65.6333835	22.306145	126.437169
3.154893	6.158285	128.758102	-11.186582	18.478613	128.115601	41.605267	-12.99721	127.067688	43.928806	41.736835	132.602982	42.7670365	14.3698125	129.835335	-65.1402005	22.5874135	126.395867
1.762176	4.799276	127.668526	-11.016843	18.909554	127.490601	41.790119	-12.473652	125.802681	43.81691	42.030376	131.592499	42.8035145	14.778362	128.69759	-64.8372005	23.040746	126.283612
0.359751	3.490074	126.394394	-11.191039	19.479733	126.747223	41.648384	-11.896411	124.663567	43.546303	42.345913	130.394836	42.5973435	15.224751	127.5292015	-64.9794215	23.734715	125.9652445
-1.647722	2.319534	125.181686	-11.058414	19.832397	125.616714	41.622356	-11.341739	123.561142	43.20359	42.914227	128.942413	42.412973	15.786244	126.2517775	-64.529801	23.87855	124.9816505
-3.287538	0.935783	123.751305	-10.950488	20.169289	124.357307	41.569839	-10.766236	122.31665	42.79356	43.268188	127.243576	42.1816995	16.250976	124.780113	-64.0826755	24.087602	123.934501
-4.79052	-0.502354	122.263351	-10.856576	20.532017	123.008255	41.499481	-10.285454	120.964577	42.319691	43.846615	125.064339	41.909586	16.7805805	123.014458	-63.622738	24.2834535	123.002052
-7.367581	-2.464024	120.458832	-10.73412	21.057848	120.777	41.106258	-9.43681	118.911301	41.57642	44.288441	121.166542	41.341339	17.4258155	120.0389215	-62.809579	24.6898805	121.5150785
-9.10832	-3.807947	119.549156	-10.555429	21.27812	119.266869	40.957726	-9.291337	117.607437	41.169102	44.506908	118.347801	41.063414	17.6077855	117.977619	-62.174272	24.9484545	120.556119
-10.800598	-5.077405	118.776154	-10.36973	21.382355	117.714348	40.853127	-9.300325	116.513458	40.808548	44.542965	115.418503	40.8308375	17.62132	115.9659805	-61.5702975	25.14339	119.4627155
-12.512175	-6.271316	118.138901	-10.075033	21.176512	116.189049	40.79908	-9.466938	115.349579	40.510063	44.075245	112.620972	40.6545715	17.3041535	113.9852755	-60.8046375	25.0488705	118.3928225
-14.218485	-7.415214	117.473091	-9.875321	20.821301	114.67588	40.606861	-9.879622	114.297142	40.318756	43.717049	110.002266	40.4628085	16.9187135	112.149704	-60.2134505	24.7238885	117.202056
-15.912973	-8.440401	116.62191	-9.707015	20.365273	113.088013	40.320293	-10.349682	113.079193	40.081017	42.975025	107.628098	40.200655	16.3126715	110.3536455	-59.614685	24.4178745	115.8223805
-17.580326	-9.375966	115.674232	-9.639575	19.811054	111.500359	39.973076	-11.086431	111.92421	40.015923	42.125847	105.524971	39.9944995	15.519708	108.7245905	-59.2736495	24.1024	114.2761275
-20.091446	-10.352977	114.720032	-9.68259	18.963238	109.369514	39.116199	-12.171742	110.451637	39.773388	40.662556	102.222313	39.4447935	14.245407	106.336975	-58.8099735	23.681069	112.402053
-21.684483	-10.733457	114.435127	-9.795855	18.440516	108.171188	38.505421	-12.922296	109.485992	39.312599	39.471718	99.847244	38.90901	13.274711	104.666618	-58.50072	23.606321	111.675758
-23.14476	-10.869693	114.281448	-9.922245	17.851467	107.172539	37.91782	-13.58592	108.61235	38.888695	38.356728	97.54953	38.4032575	12.385404	103.08094	-58.2477475	23.31753	111.264138
-24.475761	-10.825193	114.056732	-10.055079	17.246853	106.407753	37.311268	-14.181473	107.478241	38.427361	37.363525	95.733871	37.8693145	11.591026	101.606056	-57.9794725	22.90268	111.20945
-25.716803	-10.712485	113.504425	-10.140672	16.602589	105.774712	36.794888	-14.771586	106.263878	38.069107	36.574711	94.36512	37.4319975	10.9015625	100.314499	-57.7133415	22.3036155	111.234925
-26.831764	-10.444883	112.771378	-10.180088	16.065493	105.200005	36.384094	-15.297757	104.918419	37.828503	36.115383	93.362854	37.1062985	10.408813	99.1406365	-57.4664745	21.722173	111.2593735
-27.82391	-9.923072	111.883995	-10.225861	15.731375	104.669334	35.948498	-15.593704	103.333344	37.591629	35.962017	92.60791	36.7700635	10.1841565	97.970627	-57.2217855	21.2785935	111.368041
-29.060585	-8.860385	110.169136	-10.359632	15.576579	103.707123	35.173195	-15.640257	100.991646	37.271046	36.146538	91.656456	36.2221205	10.2531405	96.324051	-56.9413845	20.9000175	111.090195
-29.785706	-7.977148	108.668411	-10.541501	15.642938	102.850868	34.692902	-15.481374	99.276611	36.999001	36.489929	91.07106	35.8459515	10.5042775	95.1738355	-56.9289535	20.7815985	110.5279005
-30.381029	-6.966143	106.814255	-10.802474	15.738975	101.739487	34.192875	-15.146976	97.50563	36.697548	36.942806	90.502808	35.4452115	10.897915	94.004219	-57.0501595	20.580035	109.474755
-30.879147	-5.899535	104.64325	-11.133106	15.862094	100.408043	33.701385	-14.689435	95.696762	36.393749	37.521976	90.020424	35.047567	11.4162705	92.858593	-57.313779	20.3079175	107.957493
-31.203169	-4.740466	102.442375	-11.504124	16.126337	98.973526	33.261742	-14.113251	93.90522	36.101109	38.143776	89.746574	34.6814255	12.0152625	91.825897	-57.6896735	20.2374115	106.121155
-31.441652	-3.484241	100.32251	-11.890352	16.477779	97.639076	32.780308	-13.425136	92.476692	35.856308	38.742317	89.581032	34.318308	12.6585905	91.028862	-58.099012	20.2969675	104.24929
-31.440826	-2.183952	98.451096	-12.250517	16.893921	96.491943	32.380768	-12.840499	91.320335	35.682331	39.245682	89.599266	34.0315495	13.2025915	90.4598005	-58.5325835	20.5852505	102.5240855
-31.237572	-0.15639	96.373459	-12.679418	17.481127	95.290466	31.805351	-12.214396	90.172623	35.530045	39.812279	89.899208	33.667698	13.7989415	90.0359155	-59.026534	21.1633125	100.5450165
-30.910852	1.112761	95.202446	-12.926134	17.836752	94.654305	31.480526	-11.940798	89.697968	35.55825	40.032791	90.270256	33.519388	14.0459965	89.984112	-59.371656	21.6275075	99.324498
-30.463474	2.429312	94.122818	-13.125738	18.144625	94.061951	31.214268	-11.769236	89.505402	35.576641	40.151199	90.703545	33.3954545	14.1909815	90.1044735	-59.6469305	22.0982685	98.0194285
-29.931313	3.650614	92.855644	-13.290019	18.43882	93.329269	31.072899	-11.645118	89.414124	35.698879	40.269394	91.159363	33.385889	14.312138	90.2867435	-59.965927	22.565502	96.3717945
-29.34309	4.850005	91.340736	-13.435085	18.675529	92.324982	31.009638	-11.520081	89.214775	35.866119	40.394684	91.606522	33.4378785	14.4373015	90.4106485	-60.3080485	22.9137565	94.2393155
-28.620743	5.966172	89.732964	-13.45195	18.856396	91.209129	31.007217	-11.329662	88.889481	36.013958	40.542858	91.886543	33.5105875	14.606598	90.388012	-60.4144875	23.106194	92.030246
-27.834278	7.067099	88.387009	-13.329515	19.108448	90.139557	31.154922	-11.089807	88.453331	36.11974	40.802711	91.922798	33.637331	14.856452	90.1880645	-60.296361	23.360444	90.0910495
-26.505194	8.4918	87.122673	-12.790643	19.47208	88.97802	31.682911	-10.672354	87.677109	36.364567	41.172894	91.424667	34.023739	15.25027	89.550888	-59.605025	23.69389	88.405152
-25.606611	9.326659	86.637451	-12.323092	19.642132	88.438972	32.102348	-10.45578	87.170319	37.328739	41.126919	90.588799	34.7155435	15.3355695	88.879559	-59.3617275	23.9486945	87.998385
-24.679752	10.033465	86.223434	-11.874418	19.731859	87.98732	32.488869	-10.309231	86.696129	37.655918	41.259102	90.122246	35.0723935	15.4749355	88.4091875	-58.8212295	23.9887825	87.5654525
-23.793766	10.67661	85.97934	-11.492843	19.753193	87.659851	32.853992	-10.231652	86.239037	38.022816	41.347157	89.706436	35.438404	15.5577525	87.9727365	-58.42409	23.9486335	87.3469655
-22.928947	11.303049	85.788872	-11.187194	19.75709	87.4161	33.135208	-10.129251	85.791344	38.270512	41.388599	89.404007	35.70286	15.629674	87.5976755	-58.077248	23.884506	87.2345245
-22.00683	11.825761	85.615036	-10.946646	19.747522	87.213669	33.377056	-9.994031	85.38269	38.441418	41.495018	89.212151	35.909237	15.7504935	87.2974205	-57.802529	23.7445505	87.1299175
-21.143673	12.295107	85.28183	-10.78672	19.777008	86.919632	33.61174	-9.8135	85.051254	38.613312	41.704021	89.120583	36.112526	15.9452605	87.0859185	-57.685966	23.6087555	86.7533455
-19.867189	12.879972	84.402969	-10.614564	19.917202	86.167503	33.961811	-9.422121	84.626656	38.590904	42.043434	89.193535	36.2763575	16.3106565	86.9100955	-57.5054855	23.5237475	85.4249105
-18.997519	13.248785	83.605537	-10.493153	20.11467	85.468018	34.203514	-9.123664	84.386162	38.620831	42.298584	89.195557	36.4121725	16.58746	86.7908595	-57.3984785	23.64188	84.1451765
-18.14286	13.569381	82.749977	-10.320113	20.333586	84.667191	34.45261	-8.884101	84.212097	38.726357	42.509056	89.007713	36.5894835	16.8124775	86.609905	-57.2297095	23.8546945	82.724477
-17.291862	13.789183	81.916618	-10.063161	20.520998	83.855347	34.738487	-8.714842	84.114098	38.895336	42.647144	88.638092	36.8169115	16.966151	86.376095	-56.9432335	24.075845	81.334599
-16.469397	13.878815	81.197563	-9.737043	20.597084	83.106018	35.053631	-8.688453	84.079948	39.100533	42.676567	88.164711	37.077082	16.994057	86.1223295	-56.551168	24.200111	80.0897065
-15.728969	13.870588	80.574867	-9.368588	20.546412	82.474121	35.394405	-8.753651	84.037933	38.772861	42.859531	88.119926	37.083633	17.05294	86.0789295	-55.820809	24.039884	78.8693125
-15.035685	13.769839	80.030151	-8.96771	20.438936	81.889473	35.750393	-8.845155	83.910759	39.110489	42.748497	87.586746	37.430441	16.951671	85.7487525	-55.365861	23.926201	78.0301935
-14.143332	13.475198	79.377533	-8.402918	20.25391	81.148819	36.285721	-8.943539	83.535507	39.590469	42.568443	86.771652	37.938095	16.812452	85.1535795	-54.743931	23.695368	77.1440585
-13.651379	13.18748	79.045235	-8.055444	20.14138	80.776329	36.638828	-9.008546	83.166512	40.454655	42.210026	85.709755	38.5467415	16.60074	84.4381335	-54.6576295	23.68202	77.1145245
-13.280836	12.873507	78.88298	-7.787149	20.050966	80.549606	36.903717	-9.084652	82.838814	40.636429	42.058296	85.101151	38.770073	16.486822	83.9699825	-54.344371	23.61511	77.1292295
-12.972922	12.487001	78.817909	-7.581867	19.953194	80.426498	37.135193	-9.172309	82.517418	40.225037	42.062832	84.914291	38.680115	16.4452615	83.7158545	-53.843849	23.4611265	77.1371415
-12.798283	12.058068	78.773796	-7.448766	19.877935	80.347313	37.29821	-9.230159	82.236755	40.134865	41.092419	84.608002	38.7165375	15.93113	83.4223785	-53.6140695	23.82474	77.2722475
-12.682894	11.568032	78.751144	-7.343737	19.824892	80.316902	37.418152	-9.241446	81.989212	40.288097	41.808475	83.945206	38.8531245	16.2835145	82.967209	-53.5405985	23.3662695	77.666595
-12.596732	11.070314	78.809517	-7.279387	19.807697	80.333328	37.495705	-9.228189	81.805542	40.315792	41.780136	83.731873	38.9057485	16.2759735	82.7687075	-53.4645225	23.3394205	77.8979485
-12.653647	10.384711	78.979286	-7.277669	19.811323	80.476273	37.518955	-9.156	81.755058	40.429626	42.069141	83.808372	38.9742905	16.4565705	82.781715	-53.5296285	23.1660755	78.170831
-12.738291	9.910306	79.144081	-7.300536	19.831491	80.656662	37.504139	-9.135921	81.838982	40.437981	42.154613	83.850395	38.97106	16.509346	82.8446885	-53.572132	23.153636	78.4686355
-12.8737	9.459344	79.334969	-7.319763	19.836533	80.858406	37.479965	-9.15017	82.016716	40.437759	42.11512	83.998581	38.958862	16.482475	83.0076485	-53.598388	23.190591	78.7091635
-13.091225	9.039059	79.52314	-7.362415	19.811504	81.04258	37.424088	-9.187841	82.272629	40.354561	42.148746	84.100967	38.8893245	16.4804525	83.186798	-53.6141545	23.1425555	78.898362
-13.375464	8.590577	79.695946	-7.432204	19.799698	81.185226	37.390663	-9.270417	82.609619	40.31385	42.056324	84.264336	38.8522565	16.3929535	83.4369775	-53.7166645	23.2064425	78.9334745
-13.728261	8.133211	79.752144	-7.511208	19.767792	81.261658	37.312908	-9.404511	83.016861	40.265026	41.998486	84.351723	38.788967	16.2969875	83.684292	-53.811383	23.2385965	78.839024
-14.096024	7.607003	79.790039	-7.582095	19.670074	81.297775	37.201195	-9.578226	83.460541	40.262367	41.829006	84.438614	38.731781	16.12539	83.9495775	-53.895971	23.214758	78.6459725
-14.779992	6.785491	79.877487	-7.648089	19.446396	81.325508	37.067623	-9.891441	84.016022	40.47023	41.523472	84.405136	38.7689265	15.8160155	84.210579	-54.0651045	23.0767765	78.440437
-15.267275	6.252199	79.949738	-7.645426	19.28256	81.35923	37.047638	-10.092378	84.283791	40.442604	41.346066	84.440125	38.745121	15.626844	84.361958	-54.035973	22.938276	78.356502
-15.749523	5.74413	80.004372	-7.611271	19.075323	81.402184	37.074448	-10.262885	84.459373	40.412056	41.172173	84.431061	38.743252	15.454644	84.445217	-53.965794	22.696002	78.359151
-16.260048	5.290284	80.095642	-7.544142	18.869581	81.426857	37.101711	-10.42969	84.578964	40.402401	41.070518	84.38736	38.752056	15.320414	84.483162	-53.84034	22.418748	78.370552
-16.793169	4.901635	80.278267	-7.435273	18.710257	81.494278	37.179306	-10.612258	84.621407	40.619289	40.9063	84.22448	38.8992975	15.147021	84.4229435	-53.7698435	22.273493	78.5656125
-17.409794	4.479049	80.550758	-7.328007	18.564037	81.63018	37.224831	-10.80839	84.677025	40.794132	40.719063	83.939262	39.0094815	14.9553365	84.3081435	-53.6654955	22.1727375	78.9522165
-18.074938	4.127492	80.934967	-7.212594	18.409988	81.780891	37.262283	-11.026856	84.692535	40.947704	40.544624	83.640961	39.1049935	14.758884	84.166748	-53.5301815	22.061092	79.395034
-19.180685	3.723282	81.557053	-7.009374	18.149498	81.962273	37.290089	-11.419003	84.580322	41.186253	40.28616	82.988655	39.238171	14.4335785	83.7844885	-53.256919	21.8654175	80.1400575
-19.841501	3.517205	81.913742	-6.935844	17.923689	82.08992	37.295879	-11.701125	84.487076	41.278744	39.978893	82.492416	39.2873115	14.138884	83.489746	-53.1589995	21.708494	80.690094
-20.530458	3.430222	82.147507	-6.906603	17.749636	82.132431	37.297363	-11.967576	84.383926	42.10387	39.550911	81.400932	39.7006165	13.7916675	82.892429	-53.5138225	21.7076045	81.372433
-21.145933	3.407384	82.19355	-6.872045	17.590578	82.081978	37.304153	-12.163662	84.25843	41.835197	39.083065	81.114326	39.569675	13.4597015	82.686378	-53.313765	21.7214545	81.477578
-21.828163	3.445522	82.133125	-6.855086	17.447399	81.963005	37.303417	-12.31081	84.084335	41.700298	38.831745	80.709251	39.5018575	13.2604675	82.396793	-53.2120295	21.6343305	81.529217
-22.525724	3.572075	81.98764	-6.865492	17.358429	81.830421	37.331955	-12.401873	83.910767	40.912907	38.866108	80.847572	39.122431	13.2321175	82.3791695	-52.853415	21.4847405	81.2816725
-23.183306	3.769449	81.893875	-6.865445	17.283796	81.750206	37.581566	-12.535727	83.65802	41.392532	38.537659	80.372406	39.487049	13.000966	82.015213	-53.217939	21.566626	81.485199
-24.00551	4.299576	82.065353	-6.824563	17.245264	81.817093	37.35894	-12.473992	83.664314	41.272976	38.505898	80.232819	39.315958	13.015953	81.9485665	-52.965084	21.474575	81.6856195
-24.532963	4.762175	82.253784	-6.830262	17.230183	81.978844	37.351254	-12.537651	83.756699	41.213478	38.413563	80.13681	39.282366	12.937956	81.9467545	-52.94289	21.52241	82.0109335
-25.071182	5.299983	82.423836	-6.884751	17.195969	82.144241	37.295921	-12.600808	83.913994	41.119175	38.267651	80.008095	39.207548	12.8334215	81.9610445	-52.97705	21.5585165	82.3274375
-25.524681	5.948343	82.51165	-6.948766	17.157707	82.247177	37.238537	-12.660906	84.005997	40.345188	38.30537	80.241028	38.7918625	12.822232	82.1235125	-52.6893945	21.493182	82.3708415
-26.019239	6.649616	82.480934	-7.022112	17.171824	82.265953	37.158245	-12.664132	84.028259	40.125904	38.14724	80.111053	38.6420745	12.741554	82.069656	-52.6862985	21.602094	82.46225
-26.448467	7.415202	82.299492	-7.071509	17.214464	82.189468	37.094334	-12.637225	83.972725	39.92955	38.053482	79.982269	38.511942	12.7081285	81.977497	-52.65496	21.7207995	82.401439
-26.806187	8.253336	81.973404	-7.101787	17.259546	81.989227	37.063042	-12.567632	83.819267	39.813087	38.032265	79.820572	38.4380645	12.7323165	81.8199195	-52.6416385	21.7867755	82.1585345
-27.25848	9.614544	81.21138	-7.083188	17.424986	81.500763	37.062706	-12.372968	83.450508	39.750187	38.11047	79.493935	38.4064465	12.868751	81.4722215	-52.5728225	21.981221	81.5293045
-27.506945	10.68119	80.569626	-7.037617	17.583055	81.034782	37.133675	-12.187929	83.071259	39.790287	38.22337	79.193802	38.461981	13.0177205	81.1325305	-52.537215	22.1483895	80.9370335
-27.811659	11.779891	79.86274	-6.946929	17.76671	80.510094	37.225723	-11.949287	82.635582	39.84544	38.44059	78.906052	38.5355815	13.2456515	80.770817	-52.4294395	22.2877685	80.249371
-27.949327	12.892169	79.233841	-6.860002	17.989033	80.011192	37.3526	-11.650331	82.144913	40.540272	38.494217	78.239098	38.946436	13.421943	80.1920055	-52.66644	22.556123	79.8303785
-28.152237	14.105169	78.854439	-6.746524	18.254244	79.705681	37.48473	-11.307836	81.671707	39.945568	39.078911	78.335648	38.715149	13.8855375	80.0036775	-52.208197	22.6229505	79.4076845
-28.235413	15.466434	78.872986	-6.645001	18.537674	79.638138	37.6511	-10.987445	81.293198	39.988495	39.430939	78.036911	38.8197975	14.221747	79.6650545	-52.1097995	22.853601	79.6112215
-28.435608	16.846008	79.2407	-6.609345	18.798647	79.847488	37.698181	-10.71115	81.086555	40.031929	39.68869	77.74115	38.865055	14.48877	79.4138525	-52.083745	23.108524	80.2811235
-28.607092	18.918518	80.329002	-6.698378	18.986202	80.604782	37.62907	-10.492155	81.00605	39.911518	39.913731	77.50164	38.770294	14.710788	79.253845	-52.16705	23.261616	81.955719
-28.646725	20.338387	81.38974	-6.842546	18.987549	81.370285	37.499153	-10.389885	80.953011	39.671577	39.970901	77.467735	38.585365	14.790508	79.210373	-52.270457	23.18459	83.530197
-28.683224	21.824862	82.62571	-7.09535	19.004036	82.292091	37.284134	-10.250934	80.912491	39.37838	40.110165	77.583473	38.331257	14.9296155	79.247982	-52.521957	23.0784565	85.3362
-28.644037	23.313255	83.813881	-7.435812	19.043041	83.237823	36.947857	-10.060355	80.94696	38.987843	40.296959	77.923218	37.96785	15.118302	79.435089	-52.839474	22.96778	87.040557
-28.561152	24.805143	84.872368	-7.827049	19.085707	84.094025	36.609924	-9.857971	81.047211	38.511745	40.523609	78.448524	37.5608345	15.332819	79.7478675	-53.2149325	22.838595	88.4401825
-28.401058	26.386234	85.783821	-8.293069	19.144688	84.884369	36.282383	-9.655365	81.205078	37.996006	40.782486	79.162857	37.1391945	15.5635605	80.1839675	-53.7253325	22.7258155	89.5847705
-28.102604	27.970892	86.524574	-8.784694	19.20167	85.616425	35.95792	-9.373827	81.409988	37.443729	41.094162	80.134499	36.7008245	15.8601675	80.7722435	-54.2702125	22.5431725	90.4606065
-27.681484	30.300041	87.696281	-9.506275	19.362738	86.60717	35.519016	-8.827337	81.725937	36.780651	41.67519	81.955513	36.1498335	16.4239265	81.840725	-55.1623835	22.3015495	91.373615
-27.212816	31.858477	88.284721	-9.983783	19.521881	87.171547	35.290867	-8.351159	81.927147	36.412079	42.169975	83.325874	35.851473	16.909408	82.6265105	-55.819039	22.134354	91.7165835
-26.669609	33.362858	88.901535	-10.417838	19.706575	87.627068	35.086712	-7.797175	82.142143	36.028526	42.728214	84.774605	35.557619	17.4655195	83.458374	-56.393295	21.9476305	91.795762
-26.000416	34.810875	89.464706	-10.808329	19.955738	88.013474	34.972164	-7.14608	82.347481	35.689049	42.756355	86.390015	35.3306065	17.8051375	84.368748	-56.9472645	22.1063385	91.6582
-25.285566	36.206871	89.940918	-11.23258	20.196907	88.276001	34.900387	-6.389231	82.509628	35.249271	44.038437	87.779778	35.074829	18.824603	85.144703	-57.539989	21.569211	91.407299
-24.540668	37.598904	90.418587	-11.629099	20.569958	88.503738	34.878483	-5.590549	82.721619	34.929501	44.246006	89.525948	34.903992	19.3277285	86.1237835	-58.16219	21.8121875	90.8836925
-23.706633	38.884117	90.845673	-11.990398	21.043495	88.813675	34.725487	-4.834342	83.11837	34.649338	45.689861	90.880409	34.6874125	20.4277595	86.9993895	-58.6682085	21.6592305	90.6279605
-22.264299	40.624634	91.813866	-12.428552	21.799759	89.584503	34.494717	-3.986752	84.129349	34.508999	46.705631	92.839584	34.501858	21.3594395	88.4844665	-59.358962	22.2400785	90.6845395
-21.195295	41.520683	92.720963	-12.704924	22.079872	90.408638	34.402153	-3.764853	85.129158	34.512745	46.412735	94.029739	34.457449	21.323941	89.5794485	-59.867297	22.835803	91.2378275
-20.092999	42.247974	93.629082	-12.966774	22.288639	91.315804	34.221504	-3.699418	86.256912	34.462372	46.524544	95.131317	34.341938	21.412563	90.6941145	-60.275486	23.164715	91.9374935
-18.999887	42.867264	94.571297	-13.208479	22.395731	92.209747	34.082455	-3.754555	87.305412	34.449192	46.546944	96.128319	34.2658235	21.3961945	91.7168655	-60.6827815	23.3952675	92.7026285
-17.806515	43.258305	95.433792	-13.415583	22.418299	93.088455	33.922287	-3.901104	88.281128	34.455795	47.040115	96.91716	34.189041	21.5695055	92.599144	-61.020207	23.2670925	93.577766
-16.615187	43.540962	96.172546	-13.611846	22.360809	93.93	33.753937	-4.109359	89.173637	34.454384	46.98246	97.719124	34.1041605	21.4365505	93.4463805	-61.3278525	23.2850675	94.4136195
-15.385511	43.707413	96.906113	-13.799392	22.264996	94.774536	33.552074	-4.374341	89.984451	34.465904	46.867443	98.406311	34.008989	21.246551	94.195381	-61.607773	23.283441	95.353691
-13.503477	43.715714	97.729919	-14.084883	22.126474	95.93821	33.154541	-4.860203	91.351074	34.420059	46.63158	99.185883	33.7873	20.8856885	95.2684785	-61.957066	23.3672595	96.6079415
-12.166986	43.64006	98.173058	-14.290311	22.074356	96.714104	32.954319	-5.231169	92.384727	34.384487	46.422337	99.639275	33.669403	20.595584	96.012001	-62.250025	23.553128	97.416207
-10.90787	43.443901	98.578812	-14.484183	21.955544	97.504921	32.842846	-5.693898	93.524612	34.361137	46.202488	100.060143	33.6019915	20.254295	96.7923775	-62.5703575	23.656793	98.2174645
-9.574691	43.066124	98.971481	-14.695074	21.874401	98.296097	32.595081	-6.088836	94.87072	34.395695	45.959633	100.465141	33.495388	19.9353985	97.6679305	-62.885536	23.8134035	98.9242635
-8.205812	42.678055	99.401741	-14.925014	21.741243	99.046974	32.516487	-6.598712	96.039566	34.409546	45.765175	101.013275	33.4630165	19.5832315	98.5264205	-63.3130445	23.8992545	99.5675275
-6.885345	42.248024	99.834488	-15.179962	21.670893	99.756615	32.457863	-7.03055	97.202614	34.404259	45.61504	101.67881	33.431061	19.292245	99.440712	-63.790985	24.049541	100.072518
-5.529443	41.67503	100.349213	-15.472706	21.600121	100.373505	32.448273	-7.377215	98.287872	34.385487	45.513107	102.513649	33.41688	19.067946	100.4007605	-64.362292	24.132296	100.3462495
-3.55882	40.884861	101.262894	-15.999319	21.655148	101.022926	32.556324	-7.78148	99.844978	34.411308	45.70076	104.299774	33.483816	18.95964	102.072376	-65.482454	24.350656	99.973476
-2.254522	40.264271	101.956451	-16.384003	21.802889	101.363312	32.95322	-8.01059	100.751617	34.433319	45.952362	105.756447	33.6932695	18.970886	103.254032	-66.4612755	24.634892	99.472592
-0.999638	39.645363	102.772964	-16.680092	22.030472	101.69606	33.530468	-8.053013	101.561562	34.545246	46.346401	107.239128	34.037857	19.146694	104.400345	-67.398041	24.91425	98.991775
0.285017	38.995975	103.613617	-16.863251	22.322435	102.169273	34.114136	-7.763943	102.465164	34.655643	46.778263	108.795631	34.3848895	19.50716	105.6303975	-68.1113915	25.13771	98.7081485
1.515711	38.31823	104.562424	-16.942917	22.654982	102.78212	34.705822	-7.278048	103.471672	34.932701	47.240646	110.057533	34.8192615	19.981299	106.7646025	-68.7050955	25.328665	98.7996375
2.688019	37.567799	105.562767	-16.941101	22.975014	103.555801	35.2757	-6.752112	104.509041	35.194172	47.725155	111.330307	35.234936	20.4865215	107.919674	-69.117138	25.4635065	99.191928
3.794704	36.744213	106.588211	-16.856756	23.259085	104.493484	35.741016	-6.209678	105.611801	35.472855	48.183804	112.474182	35.6069355	20.987063	109.0429915	-69.3204475	25.531107	99.9439765
5.305983	35.468071	108.38739	-16.692184	23.68771	106.284622	36.306103	-5.225323	107.396088	35.993355	48.757591	114.021873	36.149729	21.766134	110.7089805	-69.534097	25.609286	101.8602635
6.210313	34.56065	109.692345	-16.551783	24.012733	107.692635	36.547123	-4.624467	108.770584	36.424046	49.174152	114.999237	36.4855845	22.2748425	111.8849105	-69.5891505	25.7506235	103.5003595
6.966961	33.668221	111.090103	-16.434086	24.431587	109.203049	36.698921	-4.016325	110.411644	36.907051	49.592915	116.010902	36.802986	22.788295	113.211273	-69.671158	26.074879	105.194825
7.611077	32.78207	112.670197	-16.33894	24.88747	110.704483	36.80666	-3.381072	112.104942	37.368748	49.986984	117.13694	37.087704	23.302956	114.620941	-69.765584	26.471984	106.788025
8.141069	31.938431	114.298508	-16.269819	25.383854	112.20549	36.898457	-2.733187	113.957191	37.818169	50.380558	118.394508	37.358313	23.8236855	116.1758495	-69.897951	26.9440225	108.2351305
8.556334	31.077347	115.923454	-16.19372	25.846056	113.655563	37.045334	-2.144424	116.013229	38.243042	50.767506	119.692467	37.644188	24.311541	117.852848	-70.031628	27.380571	109.458278
8.869395	30.275476	117.565468	-16.170435	26.289507	114.963211	37.170391	-1.601006	118.069077	38.666267	51.080086	120.973038	37.918329	24.73954	119.5210575	-70.259199	27.839474	110.4053645
9.085083	29.178274	119.695404	-16.152683	26.848534	116.527641	37.168842	-0.827248	120.508369	39.186535	51.50528	122.761642	38.1776885	25.339016	121.6350055	-70.4830545	28.358052	111.4202765
9.124013	28.352854	120.645416	-16.14957	27.143532	117.25737	37.237583	-0.523338	121.806183	39.433563	51.724339	123.702713	38.335573	25.6005005	122.754448	-70.634713	28.6865635	111.760292
9.014064	27.676758	121.362236	-16.159552	27.442915	117.774879	37.25634	-0.29546	122.527573	39.61747	51.873432	124.314919	38.436905	25.788986	123.421246	-70.756009	29.096844	112.128512
8.837189	27.041063	121.694115	-16.147179	27.703449	118.030441	37.272182	-0.025527	122.82206	39.729828	52.016876	124.658157	38.501005	25.9956745	123.7401085	-70.795363	29.4112235	112.3207735
8.543889	26.41555	121.679459	-16.136551	27.928415	118.054268	37.343494	0.178352	122.85392	39.710255	52.130096	124.80162	38.5268745	26.154224	123.82777	-70.7999765	29.702606	112.280766
8.133431	25.837254	121.456467	-16.119577	28.139145	117.901779	37.399055	0.389406	122.647713	39.646183	52.239536	124.711189	38.522619	26.314471	123.679451	-70.761773	29.963819	112.124107
7.618901	25.243095	121.058693	-16.094694	28.324291	117.638885	37.461445	0.568699	122.335457	39.537209	52.384335	124.505356	38.499327	26.476517	123.4204065	-70.688715	30.172065	111.8573635
6.635756	24.578222	120.330002	-16.064205	28.584248	117.159042	37.469631	0.816652	121.760139	39.367405	52.600075	123.918739	38.418518	26.7083635	122.839439	-70.546928	30.4601325	111.478645
5.835598	24.176445	119.728912	-16.06278	28.772009	116.783203	37.458454	0.959719	121.282944	39.169155	52.711338	123.478508	38.3138045	26.8355285	122.380726	-70.4393645	30.7084895	111.18568
4.922458	23.821297	118.98925	-16.080395	28.915134	116.332153	37.393551	1.019345	120.659622	38.906319	52.7066	122.838844	38.149935	26.8629725	121.749233	-70.310725	30.9672955	110.915073
3.921666	23.472544	118.104027	-16.12554	29.013613	115.765846	37.269775	1.036283	119.798767	38.60564	52.839024	121.990143	37.9377075	26.9376535	120.894455	-70.1887875	31.0895725	110.637237
2.825559	23.242884	117.063332	-16.258224	29.166395	115.168442	37.1334	1.103446	118.614868	38.343887	52.875538	121.121201	37.7386435	26.989492	119.8680345	-70.2550915	31.343298	110.4688495
1.704041	23.009462	115.840233	-16.146532	29.168268	114.386436	36.955963	1.087347	117.097687	38.05172	52.804722	119.955231	37.5038415	26.9460345	118.526459	-69.7969055	31.3905015	110.246413
0.507538	22.84263	114.543831	-16.065643	29.271646	113.668564	36.738071	1.103504	115.288177	37.791359	52.878006	118.678177	37.264715	26.990755	116.983177	-69.396001	31.552537	110.353951
-1.372417	22.799473	112.64019	-15.884974	29.567209	112.565826	36.339561	1.260122	112.50708	37.526421	52.815075	116.799271	36.932991	27.0375985	114.6531755	-68.702939	32.0968195	110.4784765
-2.64275	22.816233	111.493423	-15.756299	29.967489	111.87735	36.091969	1.435517	110.699532	37.384571	52.968323	115.691414	36.73827	27.20192	113.195473	-68.250868	32.733058	110.559227
-3.968428	22.933258	110.507141	-15.622052	30.475262	111.297607	35.919193	1.745495	109.184349	37.268837	53.122627	114.797188	36.594015	27.434061	111.9907685	-67.838119	33.516463	110.6044455
-5.280152	23.099243	109.759483	-15.546057	31.03038	110.77813	35.774727	2.152104	108.107445	37.146656	53.447239	114.023232	36.4606915	27.7996715	111.0653385	-67.5528055	34.2610885	110.4909215
-6.613814	23.251657	109.171165	-15.505247	31.608925	110.314163	35.67955	2.585446	107.300743	36.999626	53.902477	113.515266	36.339588	28.2439615	110.4080045	-67.350082	34.9738885	110.2203215
-7.949561	23.357143	108.728264	-15.505804	32.030685	109.976746	35.638958	3.036079	106.711197	36.789711	54.224705	113.185593	36.2143345	28.630392	109.948395	-67.2259425	35.430978	110.005097
-9.279613	23.426563	108.509743	-15.549831	32.317276	109.799278	35.605667	3.31554	106.292641	36.527	54.51944	112.962685	36.0663335	28.91749	109.627663	-67.1659955	35.717062	109.970893
-11.258646	23.497545	108.377281	-15.636608	32.655991	109.797165	35.420425	3.574858	105.830696	36.191067	54.700966	112.850365	35.805746	29.137912	109.3405305	-67.078962	36.17407	110.2537995
-12.595156	23.532038	108.402039	-15.702211	32.839279	109.91304	35.179237	3.778618	105.496338	36.090626	54.77224	112.877846	35.6349315	29.275429	109.187092	-67.0393535	36.403129	110.638988
-13.89005	23.508333	108.490219	-15.804383	32.994171	110.081062	34.927921	3.804319	105.281555	36.00246	54.803131	112.934052	35.4651905	29.303725	109.1078035	-67.0739565	36.684617	111.0543205
-15.143691	23.501699	108.65889	-15.870357	33.192875	110.303093	34.695736	3.886716	105.039658	35.94725	54.799789	112.900101	35.321493	29.3432525	108.9698795	-67.062207	37.0424975	111.6363065
-16.364048	23.427519	108.859482	-15.907343	33.409508	110.531082	34.49836	3.950904	104.959824	35.869728	54.846977	112.798485	35.184044	29.3989405	108.8791545	-66.99873	37.4200755	112.1830095
-17.528067	23.313137	109.186569	-15.867785	33.651058	110.783745	34.374329	3.957218	104.994789	35.827591	54.937595	112.541771	35.10096	29.4474065	108.76828	-66.83653	37.8547095	112.79921
-18.613113	23.208015	109.57029	-15.749788	33.878914	111.059525	34.314556	3.956076	105.04705	35.818134	54.970795	112.153961	35.066345	29.4634355	108.6005055	-66.565921	38.2943925	113.5185445
-20.12142	22.90834	110.058739	-15.480283	34.035896	111.333405	34.338425	3.861646	105.171875	35.919006	54.89146	111.560287	35.1287155	29.376553	108.366081	-66.0892815	38.695239	114.300729
-21.140656	22.634897	110.234306	-15.286681	33.98196	111.36348	34.461845	3.714432	105.183205	36.033924	54.75275	111.271683	35.2478845	29.233591	108.227444	-65.8212465	38.730329	114.499516
-21.988518	22.344172	110.18071	-15.118273	33.851517	111.241615	34.600346	3.551937	105.182884	36.153259	54.575581	111.050224	35.3768025	29.063759	108.116554	-65.6133485	38.639275	114.366676
-22.824207	22.019491	110.058533	-14.97541	33.633293	111.00898	34.694664	3.323629	105.127762	36.23177	54.414852	110.794868	35.463217	28.8692405	107.961315	-65.414037	38.3973455	114.056645
-23.652958	21.677853	109.819397	-14.888604	33.394901	110.725258	34.750656	3.095451	105.034805	36.237194	54.244221	110.479095	35.493925	28.669836	107.75695	-65.271133	38.119966	113.693566
-24.452868	21.346149	109.60482	-14.863432	33.173061	110.422226	34.776592	2.900713	104.946098	36.1964	54.006489	110.115723	35.486496	28.453601	107.5309105	-65.21336	37.892521	113.3135415
-25.205868	21.001888	109.39933	-14.858569	32.862553	110.11232	34.844322	2.493036	104.909042	36.144169	53.791176	109.69194	35.4942455	28.142106	107.300491	-65.2113835	37.583	112.924149
-26.138941	20.500595	109.073448	-14.830215	32.461884	109.629166	34.878426	2.0541	104.794777	36.021248	53.410912	108.947495	35.449837	27.732506	106.871136	-65.110267	37.191262	112.387196
-26.666105	20.190535	108.903465	-14.769369	32.181431	109.326385	34.896114	1.795831	104.772354	35.95797	53.11132	108.442261	35.427042	27.4535755	106.6073075	-64.96578	36.9092865	112.0454625
-27.174458	19.845446	108.76725	-14.695853	31.899458	109.059669	34.988449	1.343645	104.738464	35.934406	52.876228	107.911346	35.4614275	27.1099365	106.324905	-64.8531335	36.6889795	111.794433
-27.603376	19.535931	108.602287	-14.583592	31.64801	108.766258	35.042671	0.99202	104.637077	35.890804	52.609383	107.388214	35.4667375	26.8007015	106.0126455	-64.6339215	36.4953185	111.5198705
-27.958876	19.232582	108.417343	-14.465763	31.384888	108.458054	35.181454	0.642768	104.521393	35.829128	52.342354	106.912125	35.505291	26.492561	105.716759	-64.436817	36.277215	111.199349
-28.294548	18.970758	108.208916	-14.350235	31.128571	108.144463	35.375271	0.334524	104.435646	35.815018	52.16893	106.450714	35.5951445	26.251727	105.44318	-64.2956145	36.005415	110.845746
-28.548801	18.788532	107.919334	-14.250682	30.895687	107.792793	35.569862	0.125155	104.260216	35.767265	52.030338	105.979324	35.6685635	26.0777465	105.11977	-64.1699275	35.7136275	110.465816
-28.778738	18.582703	107.158043	-14.15352	30.592352	107.072708	35.892334	-0.105311	103.932175	35.620914	51.84407	105.400932	35.756624	25.8693795	104.6665535	-64.063664	35.3153245	109.4788625
-28.817419	18.475019	106.31813	-14.085796	30.396118	106.390236	36.04015	-0.145455	103.556778	35.525944	51.788456	104.986023	35.783047	25.8215005	104.2714005	-63.954639	34.9707355	108.5090715
-28.82752	18.414049	105.164108	-14.081809	30.227692	105.426285	36.128372	-0.134917	102.942886	35.348831	51.775253	104.498116	35.7386015	25.820168	103.720501	-63.9022195	34.635216	107.132069
-28.77804	18.381506	103.734612	-14.038915	30.091724	104.220474	36.184391	-0.066858	102.249146	35.184677	51.782345	103.804207	35.684534	25.8577435	103.0266765	-63.762364	34.3257045	105.4142715
-28.621605	18.38521	102.301765	-13.952124	29.988813	102.92598	36.174526	0.071001	101.535942	35.053688	51.772289	102.834358	35.614107	25.921645	102.18515	-63.518355	34.055981	103.66681
-28.393698	18.397856	100.848183	-13.815734	29.838375	101.613762	36.11042	0.207749	100.789413	35.388588	51.551216	101.684486	35.749504	25.8794825	101.2369495	-63.380972	33.7972675	101.9905745
-28.156439	18.400862	99.458412	-13.65615	29.620987	100.390266	36.044548	0.267214	100.145546	35.343987	51.420879	100.946953	35.6942675	25.8440465	100.5462495	-63.0065675	33.3979275	100.2342825
-27.735016	18.337976	97.52253	-13.421877	29.173347	98.724136	35.940922	0.222024	99.383247	35.090115	51.355892	100.413498	35.5155185	25.788958	99.8983725	-62.3592725	32.557736	97.5498995
-27.407541	18.235201	96.394104	-13.26147	28.820271	97.751579	35.925594	0.136667	98.772484	35.237625	51.185745	100.046371	35.5816095	25.661206	99.4094275	-62.1045495	31.979336	96.0937305
-27.069262	18.089741	95.432205	-13.106203	28.530594	96.935638	35.894588	0.038729	98.229958	35.365704	51.016762	99.70192	35.630146	25.5277455	98.965939	-61.842552	31.5334425	94.905337
-26.74053	17.919903	94.64753	-12.982059	28.290668	96.239723	35.879162	-0.02551	97.803566	35.47665	50.857605	99.456078	35.677906	25.4160475	98.629822	-61.642024	31.1652885	93.849624
-26.463486	17.673374	93.962013	-12.887213	28.119919	95.694786	35.901703	-0.085431	97.46508	35.539299	50.764698	99.299362	35.720501	25.3396335	98.382221	-61.494927	30.9002045	93.007351
-26.184187	17.388214	93.409096	-12.763045	28.017431	95.255882	36.002033	-0.096167	97.202637	35.573963	50.73867	99.204895	35.787998	25.3212515	98.203766	-61.314088	30.7136105	92.307998
-25.942648	17.085794	92.939896	-12.661769	27.937946	94.869156	36.16153	-0.009895	97.012474	35.621815	50.795841	99.110458	35.8916725	25.392973	98.061466	-61.2152105	30.482919	91.676846
-25.623241	16.531313	92.332367	-12.493389	27.949575	94.361404	36.4426	0.165386	96.788818	35.671009	50.964546	98.934204	36.0568045	25.564966	97.861511	-61.0435825	30.334184	90.861297
-25.449949	16.148632	91.933022	-12.331855	27.984295	94.040146	36.636875	0.283116	96.714005	35.672916	51.092976	98.776978	36.1548955	25.688046	97.7454915	-60.8186055	30.280544	90.3348005
-25.339556	15.788322	91.556221	-12.157481	28.001299	93.719658	36.878593	0.367043	96.664665	35.718483	51.182129	98.561104	36.298538	25.774586	97.6128845	-60.6135	30.228012	89.8264315
-25.221279	15.433153	91.327522	-11.957143	28.035112	93.443558	37.135395	0.438051	96.621246	35.829124	51.260185	98.215866	36.4822595	25.849118	97.418556	-60.3965455	30.221106	89.46856
-25.184137	15.093546	91.31514	-11.686291	28.035931	93.293221	37.394958	0.476853	96.596825	36.018417	51.289825	97.670929	36.7066875	25.883339	97.133877	-60.0792695	30.188523	89.452565
-25.183746	14.764266	91.643509	-11.365647	28.005154	93.284637	37.641109	0.410202	96.640564	36.257698	51.205055	96.898476	36.9494035	25.8076285	96.76952	-59.6806975	30.2026795	89.799754
-25.247972	14.448463	92.210373	-11.065252	27.871496	93.400436	37.822498	0.17724	96.793587	36.584618	50.984543	95.890846	37.203558	25.5808915	96.3422165	-59.334062	30.1621005	90.4586555
-25.493759	14.034117	93.343765	-10.579172	27.439487	93.762108	37.995632	-0.465826	97.119576	37.0117	50.246788	94.305313	37.503666	24.890481	95.7124445	-58.66201	29.988493	91.8117715
-25.636847	13.73699	94.073692	-10.282426	26.975468	94.035469	38.02766	-1.0753	97.341583	37.252377	49.535381	93.360687	37.6400185	24.2300405	95.351135	-58.2048705	29.7208955	92.719803
-25.86425	13.521841	94.678314	-10.036777	26.411057	94.259193	38.001312	-1.767961	97.565041	37.489723	48.717834	92.540131	37.7455175	23.4749365	95.052586	-57.8190715	29.3471775	93.4658
-26.041626	13.317553	95.022194	-9.823826	25.749865	94.360008	38.004383	-2.436028	97.731186	37.654449	47.937565	91.911491	37.829416	22.7507685	94.8213385	-57.477068	28.7489615	93.8986775
-26.161068	13.16912	95.07785	-9.650656	25.127346	94.331528	38.126835	-3.087835	97.723618	37.731228	47.138748	91.49157	37.9290315	22.0254565	94.607594	-57.2303435	28.2292355	94.055462
-26.235813	13.070446	94.874161	-9.515294	24.532608	94.171638	38.207115	-3.584099	97.647705	37.81781	46.544228	91.163139	38.0124625	21.4800645	94.405422	-57.0430505	27.5851515	93.937854
-26.320076	13.013615	94.473663	-9.384614	24.072849	93.886597	38.344296	-3.930445	97.436325	37.835415	46.123852	90.944656	38.0898555	21.0967035	94.1904905	-56.8590835	27.0489945	93.5827035
-26.337114	13.130797	93.927086	-9.177857	23.651937	93.418259	38.631294	-4.20719	97.064514	37.949444	45.82579	90.591904	38.290369	20.8093	93.828209	-56.646083	26.494574	93.008309
-26.316761	13.345533	93.45623	-9.037984	23.526011	93.105553	38.831917	-4.248121	96.862503	38.020535	45.692444	90.407501	38.426226	20.7221615	93.635002	-56.502194	26.3298605	92.576104
-26.306328	13.634025	92.888069	-8.919125	23.464905	92.734444	39.002552	-4.189625	96.636345	38.072933	45.624496	90.257324	38.5377425	20.7174355	93.4468345	-56.3759925	26.2123745	92.0220535
-26.320118	14.050621	92.243179	-8.798428	23.446272	92.337944	39.169373	-4.082862	96.367722	38.108398	45.679508	90.234825	38.6388855	20.798323	93.3012735	-56.2357415	26.094221	91.3746145
-26.349411	14.577929	91.501617	-8.70476	23.449863	91.879814	39.323349	-3.980667	96.057594	38.162621	45.84547	90.31321	38.742985	20.9324015	93.185402	-56.152505	25.9673245	90.574226
-26.320759	15.121542	90.743629	-8.609596	23.514147	91.413368	39.444584	-3.80898	95.695969	38.225231	46.060143	90.487732	38.8349075	21.1255815	93.0918505	-56.0540995	25.9027125	89.7348855
-26.304794	15.751189	89.946404	-8.4982	23.593597	90.944534	39.559937	-3.579525	95.263756	38.323334	46.302814	90.674957	38.9416355	21.3616445	92.9693565	-55.9380355	25.8255495	88.9197115
-26.245176	16.667175	88.736404	-8.312651	23.786392	90.208015	39.824234	-3.118749	94.518814	38.442547	46.750809	91.070801	39.1333905	21.81603	92.7948075	-55.7586925	25.756754	87.6212225
-26.164997	17.366884	88.005402	-8.129883	23.983152	89.707985	40.030483	-2.773031	94.066177	38.562489	47.097729	91.317062	39.296486	22.162349	92.6916195	-55.556252	25.803955	86.7243505
-26.046204	18.159494	87.246666	-7.931405	24.223705	89.219894	40.267029	-2.393409	93.65538	38.697277	47.463608	91.529579	39.482153	22.5350995	92.5924795	-55.344963	25.9123105	85.8473085
-25.951391	18.917694	86.508759	-7.677028	24.4928	88.739716	40.538754	-2.023259	93.318878	38.857563	47.824596	91.669853	39.6981585	22.9006685	92.4943655	-55.0522145	26.0849315	84.9850665
-25.946423	19.773336	85.8246	-7.405677	24.726183	88.279716	40.828491	-1.730074	93.014381	39.056442	48.132496	91.752724	39.9424665	23.201211	92.3835525	-54.7538205	26.251155	84.1758795
-25.926981	20.525961	85.163376	-7.117598	24.886286	87.806877	41.120686	-1.50811	92.715988	39.261703	48.365562	91.86805	40.1911945	23.428726	92.292019	-54.4263905	26.343846	83.321735
-25.925535	21.233391	84.512207	-6.826277	24.982391	87.349876	41.399937	-1.353714	92.407066	39.499416	48.509403	91.943649	40.4496765	23.5778445	92.1753575	-54.1022305	26.3869375	82.5243945
-26.113102	22.105656	83.627129	-6.375302	25.10944	86.731277	41.806335	-1.180763	91.935974	39.9035	48.66415	92.067322	40.8549175	23.7416935	92.001648	-53.6055215	26.4771865	81.460906
-26.427073	22.636539	83.132057	-6.070836	25.200357	86.393799	42.063652	-1.085331	91.669968	40.171631	48.747898	92.136795	41.1176415	23.8312835	91.9033815	-53.2593135	26.5694305	80.8842165
-26.815981	23.119698	82.832901	-5.778217	25.308006	86.199295	42.291622	-0.98147	91.458534	40.480785	48.843132	92.145828	41.3862035	23.930831	91.802181	-52.9426375	26.685181	80.596409
-27.267302	23.614523	82.982811	-5.484881	25.44997	86.303764	42.492142	-0.896127	91.327072	40.842308	48.888996	92.015335	41.667225	23.9964345	91.6712035	-52.636987	26.9035055	80.9363245
-27.938751	24.015379	83.796326	-5.197736	25.56448	86.784897	42.625912	-0.960238	91.365227	41.306641	48.826851	91.651627	41.9662765	23.9333065	91.508427	-52.3617485	27.1956535	82.061367
-28.598076	24.318401	85.187859	-4.965365	25.591108	87.672485	42.668015	-1.205371	91.604103	41.793007	48.549248	91.094658	42.230511	23.6719385	91.3493805	-52.161241	27.5102775	83.9955895
-29.390636	24.508041	87.036232	-4.834934	25.428474	88.846046	42.578732	-1.725792	92.051079	42.131824	48.065369	90.513611	42.355278	23.1697885	91.282345	-52.025146	27.6871595	86.409747
-30.66864	24.680916	90.004021	-4.83222	24.798632	90.862068	42.240295	-2.822383	92.881775	42.248043	46.937645	89.852806	42.244169	22.057631	91.3672905	-51.908609	27.539633	90.3568455
-31.514952	24.743868	92.11129	-4.96554	24.167429	92.266106	41.945572	-3.585759	93.384392	42.145554	46.097614	89.679024	42.045563	21.2559275	91.531708	-51.976643	27.0789305	93.000504
-32.364948	24.796509	94.23745	-5.203592	23.549416	93.709656	41.56826	-4.212085	93.852402	41.813808	45.349602	89.769241	41.691034	20.5687585	91.8108215	-52.098218	26.5300735	95.6084905
-33.024281	24.934008	96.320435	-5.500695	22.958963	95.179955	41.20388	-4.876314	94.274292	41.439457	44.698895	90.010002	41.3216685	19.9112905	92.142147	-52.3230585	26.0066355	98.217763
-33.627449	25.174236	98.194588	-5.804011	22.459614	96.548225	40.807831	-5.387839	94.718323	41.066807	44.195107	90.306801	40.937319	19.403634	92.512562	-52.545341	25.515594	100.583888
-34.224636	25.489309	99.85997	-6.129364	22.031195	97.752022	40.469929	-5.731762	95.044792	40.66058	43.831951	90.657059	40.5652545	19.0500945	92.8509255	-52.8239825	25.0122955	102.6531185
-34.715347	25.827461	101.222885	-6.471902	21.746828	98.730209	40.154842	-5.933688	95.289185	40.199219	43.623894	91.08757	40.1770305	18.845103	93.1883775	-53.1208345	24.648553	104.2720405
-35.276993	26.464712	102.801178	-6.998319	21.471964	99.901733	39.740784	-6.049756	95.664345	39.561535	43.532032	91.735527	39.6511595	18.741138	93.699936	-53.6477975	24.20279	106.10353
-35.5186	26.901833	103.440598	-7.316273	21.358595	100.439896	39.535381	-6.065899	95.884964	39.196674	43.528118	92.13131	39.3660275	18.7311095	94.008137	-53.9985735	23.9860805	106.871655
-35.546989	27.390259	103.805336	-7.568203	21.282391	100.806114	39.391781	-6.044119	96.060204	38.949696	42.969765	92.690834	39.1707385	18.462823	94.375519	-54.3071445	24.101959	107.236709
-35.451618	27.938828	103.969978	-7.767428	21.232452	101.003777	39.270061	-6.013968	96.144089	38.772327	43.600994	93.047112	39.021194	18.793513	94.5956005	-54.55605	23.671391	107.4119535
-35.233494	28.576073	104.017624	-7.928511	21.151325	101.164841	39.189384	-5.951985	96.124069	38.727509	43.681709	93.610123	38.9584465	18.864862	94.867096	-54.8154685	23.437788	107.462586
-34.84045	29.222	104.121994	-8.036283	21.114502	101.308289	39.130695	-5.886359	96.048203	38.738625	43.793755	94.196358	38.93466	18.953698	95.1222805	-55.007226	23.275306	107.4942975
-34.391689	29.851484	104.315887	-8.093445	21.136993	101.500282	39.085052	-5.832839	95.990265	38.789333	43.905071	94.75843	38.9371925	19.036116	95.3743475	-55.1240825	23.23787	107.6262165
-33.44429	30.672369	104.473198	-8.141104	21.146809	101.741005	39.032951	-5.825752	95.993248	38.954956	43.970737	95.525566	38.9939535	19.0724925	95.759407	-55.2761615	23.2211255	107.722603
-32.577663	31.18886	104.447487	-8.162649	21.117245	101.88063	39.014416	-5.93542	96.053314	39.070969	43.938156	96.016838	39.0426925	19.001368	96.035076	-55.3679905	23.233122	107.726184
-31.601337	31.743919	104.324409	-8.241644	21.011589	101.972939	38.972355	-6.115978	96.188065	39.204895	43.814407	96.501961	39.088625	18.8492145	96.345013	-55.571913	23.1739635	107.600865
-30.628881	32.235573	104.278824	-8.314324	20.83536	102.079758	38.87368	-6.438712	96.451965	39.352711	43.529167	96.917183	39.1131955	18.5452275	96.684574	-55.7418435	23.1254925	107.474942
-29.537544	32.707809	104.194748	-8.396038	20.600615	102.238403	38.714912	-6.911781	96.811211	39.484283	43.089413	97.28492	39.0995975	18.088816	97.0480655	-55.8916735	23.112414	107.4287405
-28.241671	33.181374	104.162895	-8.496937	20.238281	102.495682	38.524021	-7.499304	97.269287	39.577061	42.517204	97.680748	39.050541	17.50895	97.4750175	-56.044415	22.967612	107.5163465
-26.916971	33.55574	104.214691	-8.573341	19.781679	102.834717	38.340206	-8.199881	97.839142	39.686844	41.823586	98.208153	39.013525	16.8118525	98.0236475	-56.160207	22.7515055	107.6457865
-24.847162	34.17881	104.30056	-8.676292	18.909052	103.440201	38.136013	-9.568551	99.036201	40.041756	40.66251	99.271492	39.0888845	15.5469795	99.1538465	-56.4414685	22.2711245	107.7265555
-23.268818	34.574005	104.180351	-8.74018	18.263882	103.831909	38.12421	-10.735789	100.043594	40.546398	39.764126	100.033295	39.335304	14.5141685	100.0384445	-56.815664	22.0135955	107.6253735
-21.717552	34.861473	104.375748	-8.797676	17.539568	104.226219	38.082008	-11.932519	101.182449	41.12875	38.878258	100.854073	39.605379	13.4728695	101.018261	-57.200731	21.6062665	107.434177
-20.047812	35.147896	104.136589	-8.830113	16.812906	104.691948	38.016071	-13.105032	102.384926	41.713886	37.928604	101.819405	39.8649785	12.411786	102.1021655	-57.5252045	21.214026	107.2817305
-18.357029	35.34914	104.600105	-8.866131	16.063585	105.245781	38.01033	-14.177571	103.497574	42.465015	36.623875	102.965096	40.2376725	11.223152	103.231335	-57.9699345	20.904018	107.260227
-16.578476	35.709946	105.066452	-8.907537	15.383323	105.822525	37.982563	-15.173072	104.405746	43.180923	36.63324	104.577995	40.581743	10.730084	104.4918705	-58.396817	20.036562	107.1531795
-14.730091	36.058128	105.946899	-8.979511	14.907151	106.498825	37.974838	-15.809774	105.171295	43.870438	36.239071	106.507156	40.922638	10.2146485	105.8392255	-58.88166	19.5996535	107.1584245
-11.943648	36.805538	107.843956	-9.139152	14.703971	107.7248	38.138115	-16.360178	106.199158	44.87801	36.260895	110.179184	41.5080625	9.9503585	108.189171	-59.7863665	19.4575835	107.260429
-10.141939	37.325554	109.631584	-9.305742	14.956966	108.665443	38.33395	-16.422491	106.821373	45.406921	36.344742	112.741936	41.8704355	9.9611255	109.7816545	-60.4819195	19.9528065	107.5492315
-8.35566	37.938889	111.424187	-9.499316	15.486926	109.620872	38.590302	-16.289135	107.192085	45.85659	36.635555	115.131508	42.223446	10.17321	111.1617965	-61.222078	20.800642	108.0799475
-6.578853	38.509186	113.228333	-9.648542	16.144627	110.555412	38.794552	-15.890926	107.488884	46.203697	37.01593	117.162132	42.4991245	10.562502	112.325508	-61.7962085	21.726752	108.785316
-4.832414	38.999851	114.952263	-9.728076	16.883015	111.487007	38.9133	-15.252505	107.68927	46.517326	37.293728	118.784241	42.715313	11.0206115	113.2367555	-62.171465	22.7454185	109.7372585
-3.135329	39.381756	116.532745	-9.772202	17.597511	112.391159	39.002628	-14.501826	107.788338	46.882935	37.61491	120.298264	42.9427815	11.556542	114.043301	-62.4871855	23.63848	110.739017
-1.486343	39.571003	118.043243	-9.762328	18.261034	113.319603	39.115482	-13.807121	107.928261	47.70443	37.68438	121.446571	43.409956	11.9386295	114.687416	-62.934612	24.5834385	111.95179
0.925228	39.601303	120.038239	-9.61942	18.935486	114.687775	39.26339	-12.904942	108.412041	48.273163	37.968655	123.236526	43.7682765	12.5318565	115.8242835	-63.0071165	25.3391155	113.5512665
2.821973	39.175652	120.985703	-9.521351	19.156668	115.649353	39.50457	-12.648232	109.097961	48.601063	38.038277	124.311218	44.0528165	12.6950225	116.7045895	-63.0955185	25.6183135	114.5941165
4.227857	38.765301	122.035301	-9.492886	19.322113	116.584991	39.754177	-12.510711	109.958336	48.883102	38.093346	125.26915	44.3186395	12.7913175	117.613743	-63.3044115	25.8529085	115.556239
5.641433	38.209431	122.936478	-9.493155	19.335873	117.590698	39.991684	-12.517303	111.017082	49.039265	38.067814	126.146629	44.5154745	12.7752555	118.5818555	-63.5017845	25.8964905	116.5995405
6.864563	37.456852	123.831055	-9.568506	19.206467	118.507515	40.188683	-12.614557	112.140083	49.163021	37.969189	127.020248	44.675852	12.677316	119.5801655	-63.812864	25.735618	117.4348645
7.993032	36.553669	124.613281	-9.767366	19.120621	119.398026	40.23687	-12.705475	113.300385	49.199566	37.912552	127.790894	44.718218	12.6035385	120.5456395	-64.25295	25.6377035	118.2504125
9.031286	35.473137	125.275803	-9.962616	18.995148	120.196785	40.226082	-12.968063	114.611855	49.146252	37.804337	128.411407	44.686167	12.418137	121.511631	-64.611399	25.572159	118.881939
9.953557	33.943157	126.218781	-10.267221	18.804251	121.172157	40.03986	-13.38914	116.632698	48.980568	37.866749	129.130722	44.510214	12.2388045	122.88171	-65.044656	25.3696975	119.462604
10.80414	32.63073	126.480309	-10.483419	18.664536	121.640106	40.216343	-13.56339	117.755821	48.824657	37.952908	129.374985	44.5205	12.194759	123.565403	-65.487338	25.134313	119.714809
11.265028	31.34222	126.744057	-10.707558	18.502497	121.939102	40.086872	-13.712335	118.754646	48.601742	38.060898	129.53598	44.344307	12.1742815	124.145313	-65.759423	24.8307125	119.732891
12.450078	29.573021	126.480186	-10.935452	18.302326	122.117409	39.621464	-13.690008	119.513741	48.344971	38.230087	129.602295	43.9832175	12.2700395	124.558018	-65.8541215	24.3346125	119.6768
12.974535	28.040802	126.266029	-11.13011	18.138344	122.202232	39.394672	-13.666778	119.891777	48.124382	38.217148	129.546219	43.759527	12.275185	124.718998	-66.019747	24.001503	119.685466
13.45083	26.439322	125.958504	-11.280695	18.019762	122.199043	39.250378	-13.590086	119.768585	47.893745	38.329834	129.411987	43.5720615	12.369874	124.590286	-66.1334515	23.66965	119.8078
13.817954	24.773848	125.47039	-11.386116	17.960024	122.12484	39.067131	-13.480684	119.389084	47.683353	38.320892	129.165741	43.375242	12.420104	124.2774125	-66.147474	23.499944	119.9722675
13.779849	22.390936	125.046204	-11.514104	17.954319	121.979996	38.786983	-13.201904	118.390587	47.447033	38.289772	128.964813	43.117008	12.543934	123.6777	-66.145216	23.364704	120.282292
14.478996	20.271595	124.250778	-11.586391	17.991467	121.828011	38.61285	-13.048908	117.708122	47.306236	38.301868	128.862701	42.959543	12.62648	123.2854115	-66.132325	23.356454	120.3706105
14.386066	18.443748	123.79631	-11.701051	18.066372	121.667374	38.41898	-12.811547	116.988518	47.133396	38.319977	128.730881	42.776188	12.754215	122.8596995	-66.17829	23.378529	120.4750485
14.398232	16.478781	123.203041	-11.804539	18.187237	121.441391	38.25544	-12.608574	116.534317	46.888794	38.47699	128.480408	42.572117	12.934208	122.5073625	-66.181195	23.440266	120.3754195
14.502541	14.392555	122.445915	-11.916785	18.409615	121.183266	38.082012	-12.360124	116.294708	46.670845	38.700428	127.955154	42.3764285	13.170152	122.124931	-66.2099985	23.649078	120.241601
14.437859	12.266174	121.655777	-12.014088	18.520212	120.788872	37.999329	-12.189352	116.325699	46.427849	39.025845	127.172829	42.213589	13.4182465	121.749264	-66.241765	23.6221775	119.82848
14.42157	10.003766	120.870361	-12.07183	18.571892	120.197235	38.017899	-12.099303	116.489967	45.668976	39.538681	126.358948	41.8434375	13.719689	121.4244575	-65.9870975	23.424095	118.9700125
14.258639	6.426392	119.735268	-11.997678	18.416597	118.969086	38.162537	-12.113028	116.70636	44.910103	39.81287	124.220741	41.53632	13.849921	120.4635505	-65.531676	22.983273	117.4746215
14.088885	3.995815	118.861221	-11.94903	18.193737	117.983231	38.225983	-12.071984	116.628204	44.22459	40.154427	122.294464	41.2252865	14.0412215	119.461334	-65.1233465	22.3462525	116.505128
13.904815	1.557736	118.097099	-11.884336	17.987694	116.834686	38.302532	-11.916126	116.437019	43.641716	40.032257	120.125267	40.972124	14.0580655	118.281143	-64.740796	21.9173225	115.388229
13.618114	-0.81465	117.54348	-11.783949	17.747459	115.765312	38.445766	-11.940543	116.217972	43.084915	39.73315	117.657303	40.7653405	13.8963035	116.9376375	-64.3332385	21.5986145	114.5929865
13.336878	-3.126049	117.044891	-11.672696	17.583263	114.67894	38.555099	-11.929904	115.987564	42.563686	39.488518	115.365959	40.5593925	13.779307	115.6767615	-63.9047845	21.387219	113.6811185
12.99679	-5.333631	116.687332	-11.597768	17.397449	113.620293	38.652977	-11.964053	115.638443	42.15744	39.160301	113.545311	40.4052085	13.598124	114.591877	-63.6007445	21.196774	112.648709
12.657467	-7.455428	116.507027	-11.491507	17.147177	112.601135	38.798599	-12.153086	115.626678	41.926498	38.794579	111.8834	40.3625485	13.3207465	113.755039	-63.3455625	20.9736075	111.447231
12.092025	-10.359419	116.144165	-11.430799	16.893696	111.097885	38.609116	-12.246714	115.160728	41.578617	38.151028	109.940254	40.0938665	12.952157	112.550491	-62.9554645	20.835235	109.645279
11.705752	-12.045018	115.840401	-11.345395	16.684965	110.181549	38.463203	-12.471413	114.826813	41.564159	37.658737	108.933411	40.013681	12.593662	111.880112	-62.704471	20.776268	108.482986
11.365013	-13.791301	115.337669	-11.211226	16.502861	109.290405	38.289497	-12.644829	114.411964	41.678326	37.162991	108.107758	39.9839115	12.259081	111.259861	-62.4063635	20.746641	107.320949
11.048845	-15.329748	114.831177	-11.000422	16.304407	108.439186	38.176617	-12.869527	113.917313	41.773087	36.803307	107.553413	39.974852	11.96689	110.735363	-61.975696	20.641924	106.143009
10.753768	-16.744759	114.256775	-10.789795	16.117123	107.783981	38.114872	-13.149129	113.507057	41.971172	36.407799	107.160889	40.043022	11.629335	110.333973	-61.622612	20.604911	105.233989
10.225342	-17.159357	113.639702	-10.624131	16.010107	107.395531	38.039341	-13.325373	113.090729	42.174183	36.206478	107.158157	40.106762	11.4405525	110.124443	-61.355024	20.5796615	104.666619
9.536783	-17.308292	113.337265	-10.497526	15.952997	107.275604	38.005756	-13.440092	112.984024	42.334534	36.119965	107.471428	40.170145	11.3399365	110.227726	-61.165197	20.5660575	104.323482
8.487472	-17.396238	113.149284	-10.421908	15.986917	107.44281	37.90469	-13.517189	113.235435	42.593262	36.045033	108.235588	40.248976	11.263922	110.7355115	-61.092792	20.709912	104.1501085
7.695745	-17.277658	113.073692	-10.407892	15.94148	107.6772	37.74519	-13.614781	113.496696	42.674282	35.9464	109.037315	40.209736	11.1658095	111.2670055	-61.02552	20.7171505	104.0873945
6.875642	-17.152477	113.037094	-10.422919	15.85387	108.003571	37.598324	-13.781449	113.729774	42.786911	35.843678	109.926964	40.1926175	11.0311145	111.828369	-61.0384555	20.6766255	104.178773
6.062517	-16.948067	112.890732	-10.447016	15.754594	108.351578	37.471684	-13.954361	113.84034	42.905624	35.791576	110.82399	40.188654	10.9186075	112.332165	-61.082686	20.5905805	104.370991
5.163487	-16.623569	112.672821	-10.456018	15.672488	108.661781	37.373154	-14.091115	113.864365	43.044189	35.771912	111.669006	40.2086715	10.8403985	112.7666855	-61.1207075	20.5045775	104.5568765
4.321789	-16.259762	112.384209	-10.415141	15.641197	108.93425	37.316628	-14.204793	113.863647	43.209305	35.783264	112.4814	40.2629665	10.7892355	113.1725235	-61.0932485	20.4931585	104.6959765
3.312276	-15.755178	112.196922	-10.347775	15.683319	109.184708	37.293961	-14.298731	113.82238	43.476372	35.832409	113.103508	40.3851665	10.766839	113.462944	-61.0807165	20.599799	104.906472
1.791249	-14.880729	112.139427	-10.131205	15.782867	109.541725	37.30735	-14.406596	113.855194	43.864014	35.792793	113.62339	40.585682	10.6930985	113.739292	-60.848092	20.8726355	105.344158
0.664821	-14.246643	112.110329	-9.975989	15.851459	109.780968	37.362347	-14.456185	113.834251	44.048683	35.799732	113.897171	40.705515	10.6717735	113.865711	-60.657493	21.0311445	105.696225
-0.408881	-13.591625	111.881409	-9.828946	15.872696	110.025536	37.473763	-14.435914	113.569435	44.225796	35.818069	114.158234	40.8497795	10.6910775	113.8638345	-60.5076715	21.0543145	106.1872375
-1.509838	-12.836385	111.474503	-9.657256	15.919643	110.249069	37.602135	-14.350089	113.087151	44.381599	35.889252	114.525436	40.991867	10.7695815	113.8062935	-60.306379	21.0697045	106.6918445
-2.616322	-12.112381	110.910347	-9.478463	16.083261	110.498177	37.74395	-14.165115	112.448883	44.591347	36.078804	115.089096	41.1676485	10.9568445	113.7689895	-60.1245745	21.2096775	107.2273645
-3.797168	-11.279855	110.417404	-9.315597	16.350903	110.788521	37.891914	-13.907337	111.740623	44.871037	36.368759	115.698753	41.3814755	11.230711	113.719688	-60.0126695	21.471095	107.857354
-4.987131	-10.425079	109.950874	-9.118709	16.762157	111.10836	37.995468	-13.511787	111.054321	45.101074	36.721367	116.359726	41.548271	11.60479	113.7070235	-59.785689	21.919524	108.5096965
-6.864104	-9.209509	109.318665	-8.856506	17.480797	111.528824	38.241676	-12.895958	110.220909	45.885677	37.140472	116.98246	42.0636765	12.122257	113.6016845	-59.7766885	22.839337	109.4559635
-8.093189	-8.467052	108.846809	-8.683537	17.954458	111.714218	38.451653	-12.492499	109.60878	45.934189	37.586765	117.486847	42.192921	12.547133	113.5478135	-59.559995	23.361783	109.8806225
-9.44522	-7.75509	108.481827	-8.526475	18.46685	111.791847	38.551159	-12.071776	108.946815	45.94162	37.938915	117.495384	42.2463895	12.9335695	113.2210995	-59.2993395	24.0001305	110.3625945
-10.737528	-7.129928	108.184959	-8.43244	18.940788	111.701225	38.591625	-11.737487	108.29171	45.819969	38.340599	116.836586	42.205797	13.301556	112.564148	-59.070677	24.58002	110.838302
-12.116126	-6.704026	108.246216	-8.436665	19.452908	111.413017	38.63924	-11.506226	107.674667	45.46426	38.74334	115.396202	42.05175	13.618557	111.5354345	-58.92508	25.287259	111.2905995
-13.55562	-6.373261	108.644745	-8.517062	19.854332	110.91951	38.686848	-11.289381	107.19838	44.532177	39.325802	113.539459	41.6095125	14.0182105	110.3689195	-58.6436365	25.6904535	111.4701005
-14.920506	-6.143326	109.294632	-8.641201	20.157818	110.37352	38.647831	-11.056016	106.962753	44.34927	39.425171	110.783325	41.4985505	14.1845775	108.873039	-58.7809525	26.1310585	111.874001
-16.829887	-5.966645	110.687958	-8.939181	20.164557	109.668472	38.385288	-11.161527	106.995155	42.691063	39.596222	107.345871	40.5381755	14.2173475	107.170513	-58.4165375	26.1117665	112.166431
-18.110308	-5.887919	111.448738	-9.208914	19.859734	109.249748	38.030479	-11.514001	107.006798	42.177303	39.227165	105.213333	40.103891	13.856582	106.1100655	-58.521719	25.862886	112.3894305
-19.40086	-5.783621	111.976685	-9.509991	19.42547	108.830788	37.599308	-11.942919	106.967529	41.595028	38.023495	103.523926	39.597168	13.040288	105.2457275	-58.61715	25.810652	112.4158485
-20.600626	-5.638266	112.098778	-9.782107	18.958061	108.333275	37.140102	-12.475995	106.979988	41.040359	37.991425	102.02153	39.0902305	12.757715	104.500759	-58.6544445	25.158407	112.165791
-21.727322	-5.420622	111.813652	-10.061003	18.561831	107.725098	36.68087	-13.015929	106.699707	40.730167	37.518528	100.81955	38.7055185	12.2512995	103.7596285	-58.8275245	24.8723625	111.6905675
-22.82143	-5.074108	111.184105	-10.318616	18.280924	107.038643	36.191757	-13.362256	106.195	40.380371	37.152882	99.926064	38.286064	11.895313	103.060532	-58.923296	24.666535	111.016754
-23.841616	-4.628993	110.364738	-10.536628	18.161077	106.338188	35.759125	-13.548533	105.610512	40.053703	36.949989	99.175217	37.906414	11.700728	102.3928645	-58.97967	24.621426	110.2835115
-25.161167	-3.67051	109.002411	-10.824076	18.25536	105.21904	35.168083	-13.448177	104.297302	39.70602	37.07571	98.180458	37.4370515	11.8137665	101.23888	-59.0852035	24.6969535	109.1992
-25.885231	-2.906518	107.921692	-10.979774	18.413954	104.391052	34.865479	-13.129714	103.366684	39.520885	37.386658	97.611961	37.193182	12.128472	100.4893225	-59.15273	24.699436	108.2927815
-26.537636	-2.045079	106.62719	-11.056021	18.655325	103.46067	34.66608	-12.668149	102.391449	39.358414	37.752117	97.082962	37.012247	12.541984	99.7372055	-59.124289	24.768666	107.1841345
-27.101135	-1.114043	105.275093	-11.096414	18.954027	102.466545	34.54525	-12.138308	101.40033	39.147697	38.225033	96.651169	36.8464735	13.0433625	99.0257495	-59.0393015	24.8646915	105.9073405
-27.573479	-0.072763	104.019333	-11.111721	19.308094	101.518867	34.443935	-11.671618	100.544647	38.997662	38.751976	96.201416	36.7207985	13.540179	98.3730315	-58.9442405	25.076009	104.6647025
-27.992392	1.010086	102.947906	-11.107882	19.688015	100.668564	34.31966	-11.182354	99.787659	38.922112	39.170803	95.568047	36.620886	13.9942245	97.677853	-58.83665	25.3818055	103.659275
-28.321293	2.194513	102.043152	-11.098478	20.070591	99.898888	34.237419	-10.734121	99.018776	38.685081	39.550716	94.941994	36.46125	14.4082975	96.980385	-58.658206	25.7328845	102.817391
-28.693485	4.115607	100.920677	-11.110835	20.570705	98.961555	33.99107	-10.202952	98.107269	38.330807	40.040432	94.044189	36.1609385	14.91874	96.075729	-58.3826085	26.22267	101.847381
-28.870329	5.463777	100.299927	-11.170848	20.850943	98.45681	33.770981	-9.918591	97.638229	38.173534	40.298183	93.528725	35.9722575	15.189796	95.583477	-58.3139535	26.51209	101.330143
-28.975227	6.853837	99.791016	-11.263073	21.075317	98.028961	33.512661	-9.706261	97.215492	37.920399	40.516411	93.156631	35.71653	15.405075	95.1860615	-58.242676	26.745559	100.8718605
-29.09359	8.32202	99.295464	-11.376075	21.234697	97.68351	33.244549	-9.547659	96.846581	37.798565	40.575581	92.813339	35.521557	15.513961	94.82996	-58.273707	26.955433	100.53706
-29.075819	9.7861	98.740494	-11.520718	21.321804	97.353127	32.965279	-9.457254	96.526649	37.70993	40.622478	92.663033	35.3376045	15.582612	94.594841	-58.3790405	27.060996	100.111413
-29.064253	11.267098	98.110954	-11.692772	21.349026	97.024933	32.716427	-9.404795	96.225616	37.647022	40.66061	92.712357	35.1817245	15.6279075	94.4689865	-58.5672685	27.0701445	99.5808795
-28.991318	12.820071	97.408737	-11.820226	21.379107	96.675201	32.536594	-9.373039	95.875496	37.61409	40.760044	92.933464	35.075342	15.6935025	94.40448	-58.715794	27.0647115	98.945922
-28.776747	15.207071	96.32267	-11.974085	21.451811	96.044403	32.385326	-9.213514	95.329567	38.175331	40.754734	93.000854	35.2803285	15.77061	94.1652105	-59.2284985	27.133012	97.9235955
-28.535906	16.858078	95.49926	-11.992589	21.583366	95.554245	32.412563	-9.037404	94.924255	38.2103	40.932133	93.190674	35.3114315	15.9473645	94.0574645	-59.2966095	27.2193675	97.0510255
-28.290077	18.516495	94.58445	-11.938293	21.728483	94.922577	32.519703	-8.746063	94.468452	38.257076	41.129192	93.226448	35.3883895	16.1915645	93.84745	-59.2649755	27.2654015	95.997704
-28.041273	20.17491	93.486679	-11.81571	21.904671	94.110435	32.722256	-8.363513	93.910027	38.384674	41.522942	93.273033	35.553465	16.5797145	93.59153	-59.184885	27.2296275	94.62934
-27.736563	21.854511	92.319511	-11.634426	22.102339	93.207176	33.030483	-7.916578	93.280106	38.382248	41.836006	93.404625	35.7063655	16.959714	93.3423655	-58.9752175	27.244964	93.0719865
-27.459791	23.484875	91.223709	-11.429151	22.275028	92.308426	33.318043	-7.465796	92.658821	38.059189	42.364647	93.749115	35.688616	17.4494255	93.203968	-58.546918	27.1006305	91.412884
-27.227163	25.06896	90.282463	-11.242476	22.364279	91.509888	33.521385	-7.128221	92.09037	38.41304	42.524391	93.705017	35.9672125	17.698085	92.8976935	-58.4521645	27.030473	90.1220825
-26.875227	27.374029	89.346664	-11.076272	22.450977	90.608154	33.722332	-6.833021	91.458801	37.96204	42.933392	93.806053	35.842186	18.0501855	92.632427	-57.99473	26.8517685	88.583881
-26.773283	28.840908	89.099045	-11.022338	22.433636	90.308746	33.813705	-6.767337	91.173592	37.988636	42.913582	93.558899	35.9011705	18.0731225	92.3662455	-57.9458465	26.7941495	88.2512465
-26.730618	30.199633	89.275864	-11.015109	22.365444	90.347168	33.80867	-6.810656	91.013947	37.939857	42.861145	93.289291	35.8742635	18.0252445	92.151619	-57.9044815	26.7056435	88.542717
-26.75642	31.51716	89.91658	-11.138279	22.255384	90.771378	33.685028	-6.931617	90.970436	37.786648	42.745037	92.998314	35.735838	17.90671	91.984375	-58.012396	26.604058	89.558381
-26.916155	32.75251	90.959595	-11.378249	22.105274	91.53756	33.395672	-7.122375	91.100868	37.48402	42.550358	92.653587	35.439846	17.7139915	91.8772275	-58.196344	26.4965565	91.1978925
-27.086185	33.966724	92.247925	-11.742219	21.94446	92.54364	32.969112	-7.384601	91.396545	37.04884	42.30645	92.354385	35.008976	17.4609245	91.875465	-58.493414	26.4279955	93.211815
-27.28945	35.168358	93.539818	-12.218803	21.734522	93.596191	32.437248	-7.642232	91.810516	37.278427	41.74218	91.80822	34.8578375	17.049974	91.809368	-59.2954435	26.41907	95.383014
-27.659719	36.906384	95.329063	-13.062408	21.406456	95.01358	31.634363	-7.940642	92.359833	35.713909	41.746113	92.350075	33.674136	16.9027355	92.354954	-59.798952	25.9101765	97.672206
-27.815563	38.093933	96.399117	-13.609819	21.277399	95.827988	31.162193	-8.0051	92.495415	35.192146	41.691757	92.670662	33.1771695	16.8433285	92.5830385	-60.3968075	25.7114695	99.0729375
-28.028858	39.318089	97.407967	-14.132097	21.234217	96.526932	30.687677	-7.918847	92.523369	34.735977	41.777412	93.056854	32.711827	16.9292825	92.7901115	-60.976021	25.5391515	100.2637525
-28.071493	40.45858	98.17868	-14.598903	21.248522	97.032372	30.29336	-7.673223	92.478928	34.293278	41.981552	93.55323	32.293319	17.1541645	93.016079	-61.491125	25.3428795	101.048665
-28.083233	41.677292	98.775757	-15.003763	21.440962	97.364677	29.998463	-7.336243	92.410027	33.85535	42.298813	94.090164	31.9269065	17.481285	93.2500955	-61.9344325	25.400639	101.4792585
-27.938118	42.861332	99.256104	-15.335709	21.609686	97.597786	29.845827	-6.953536	92.277092	33.525803	42.663822	94.596634	31.685815	17.855143	93.436863	-62.357233	25.364229	101.758709
-27.980412	44.085712	99.837036	-15.574215	21.827782	97.804466	29.773394	-6.538565	92.152855	33.238911	42.49287	95.193848	31.5061525	17.9771525	93.6733515	-62.6545825	25.6784115	101.9355805
-27.616362	45.653049	100.66494	-15.782456	22.124447	98.113724	29.803839	-5.804423	91.966354	33.001396	43.202072	96.34536	31.4026175	18.6988245	94.155857	-62.9675295	25.5500695	102.071591
-27.389547	46.663609	101.407204	-15.93208	22.292027	98.357269	29.879879	-5.315608	91.864876	32.886158	44.158207	97.154251	31.3830185	19.4212995	94.5095635	-63.2471785	25.1627545	102.2049745
-26.870949	47.533237	102.092171	-16.068983	22.481321	98.666855	29.932829	-4.84389	91.839226	32.827026	44.603683	98.180214	31.3799275	19.8798965	95.00972	-63.5178935	25.0827455	102.32399
-26.684517	48.434414	103.030457	-16.205334	22.660614	99.08416	29.978462	-4.377938	91.900024	32.78997	45.034058	99.274918	31.384216	20.32806	95.587471	-63.794884	24.993168	102.580849
-26.245216	49.1647	103.837883	-16.335821	22.893816	99.533119	30.040668	-3.994756	92.101685	32.785164	45.435314	100.34819	31.412916	20.720279	96.2249375	-64.084558	25.067353	102.8413005
-25.657957	49.742748	104.471329	-16.454771	23.117689	100.044647	30.097792	-3.730183	92.469696	32.831047	45.812187	101.313171	31.4644195	21.041002	96.8914335	-64.3739615	25.194376	103.1978605
-25.164953	50.363148	105.079056	-16.543758	23.289894	100.568542	30.156693	-3.532735	92.993454	32.903854	46.127987	102.05442	31.5302735	21.297626	97.523937	-64.6177895	25.282162	103.613147
-24.124901	50.996323	105.666061	-16.660889	23.436945	101.492264	30.229389	-3.60991	94.126091	32.897625	46.344738	102.810379	31.563507	21.367414	98.468235	-64.885285	25.506476	104.516293
-23.427521	51.287426	106.066154	-16.770452	23.421467	102.198914	30.345757	-3.846461	95.058174	32.831554	46.365253	103.283485	31.5886555	21.259396	99.1708295	-65.1295595	25.583538	105.2269985
-22.755962	51.516449	106.455437	-16.922646	23.340742	102.89904	30.485184	-4.16119	96.102753	32.77935	46.238079	103.754684	31.632267	21.0384445	99.9287185	-65.477559	25.6430395	105.8693615
-21.939512	51.699322	106.749084	-17.045851	23.152241	103.579292	30.63736	-4.589639	97.210243	32.765499	46.046711	104.337967	31.7014295	20.728536	100.774105	-65.7931315	25.575946	106.384479
-21.203747	51.762344	107.044968	-17.185724	22.894211	104.141029	30.842007	-5.052107	98.267685	32.823841	45.829052	105.013397	31.832924	20.3884725	101.640541	-66.204372	25.3999495	106.641517
-20.363552	51.812027	107.277	-17.318766	22.594164	104.569496	31.073931	-5.501896	99.188248	32.922146	45.596394	105.781769	31.9980385	20.047249	102.4850085	-66.6355705	25.141079	106.6539835
-19.507481	51.765221	107.491096	-17.417717	22.350031	104.913841	31.321758	-5.890627	99.960129	33.061771	45.388069	106.574883	32.1917645	19.748721	103.267506	-67.0271985	24.951341	106.560176
-18.151131	51.724781	107.996452	-17.520117	22.006367	105.320381	31.691656	-6.26744	100.841034	33.354641	45.139122	107.829262	32.5231485	19.435841	104.335148	-67.5633825	24.576893	106.305614
-17.167482	51.603329	108.391396	-17.546242	21.865467	105.650436	31.946522	-6.399748	101.321838	33.557018	45.033264	108.728157	32.75177	19.316758	105.0249975	-67.844254	24.414176	106.2758745
-16.15761	51.475368	108.971916	-17.597567	21.794916	106.027725	32.256264	-6.473693	101.800903	33.760201	44.982758	109.704086	33.0082325	19.2545325	105.7524945	-68.2033665	24.3352995	106.3029555
-15.162971	51.281582	109.638824	-17.622103	21.800961	106.485153	32.55743	-6.458563	102.321114	34.009083	44.960629	110.782707	33.2832565	19.251033	106.5519105	-68.5274625	24.350889	106.4183955
-14.158231	51.086533	110.479523	-17.673004	21.851887	106.982162	32.786766	-6.337114	102.948036	34.245487	45.021339	112.056328	33.5161265	19.3421125	107.502182	-68.8621345	24.3616615	106.462142
-13.171476	50.751549	111.406937	-17.744896	21.935373	107.495712	33.197193	-6.314991	103.521416	34.486893	45.098831	113.479568	33.842043	19.39192	108.500492	-69.331835	24.478826	106.490932
-12.161922	50.419964	112.422035	-17.784033	22.05592	108.176056	33.5919	-6.287674	104.273071	34.752487	45.184158	115.018066	34.1721935	19.448242	109.6455685	-69.7402595	24.663598	106.7065435
-10.610005	49.72464	114.065483	-17.818748	22.32242	109.333107	34.283428	-6.422248	105.498795	35.231419	45.329662	117.376923	34.7574235	19.453707	111.437859	-70.3949195	25.191133	107.228355
-9.638401	49.127335	115.124001	-17.826212	22.551336	110.181747	34.717827	-6.487107	106.27623	35.617046	45.461327	118.922279	35.1674365	19.48711	112.5992545	-70.8198605	25.615562	107.7642395
-8.598829	48.491192	116.135872	-17.797791	22.773813	111.10952	35.084076	-6.46367	107.051758	36.00211	45.548351	120.32093	35.543093	19.5423405	113.686344	-71.138675	26.0052855	108.532696
-7.556823	47.653069	117.04261	-17.780443	23.019903	112.014069	35.35984	-6.456568	107.862404	36.728062	45.426079	121.337341	36.043951	19.4847555	114.5998725	-71.604837	26.5550505	109.4282655
-6.621166	46.784756	117.864464	-17.682236	23.155315	112.888229	35.565399	-6.410782	108.647606	37.043163	45.484673	122.400047	36.304281	19.5369455	115.5238265	-71.668753	26.7736845	110.2526315
-5.638394	45.846577	118.508385	-17.658484	23.350735	113.724693	35.750237	-6.390499	109.487411	37.352779	45.512161	123.307648	36.551508	19.560831	116.3975295	-71.868476	27.140639	111.0518565
-4.693343	44.68206	118.967941	-17.617434	23.447388	114.514603	35.888378	-6.402596	110.34565	37.637947	45.580395	123.968742	36.7631625	19.5888995	117.157196	-71.9980305	27.3058765	111.87201
-3.329146	42.904255	119.376923	-17.537651	23.616022	115.530861	35.884754	-6.405292	111.767944	37.949623	45.626335	124.526512	36.9171885	19.6105215	118.147228	-71.9924905	27.6215225	112.914494
-2.479447	41.566315	119.366165	-17.494633	23.749224	116.147354	35.833923	-6.49492	112.778053	38.101089	45.646168	124.557808	36.967506	19.575624	118.6679305	-71.956772	27.922824	113.6267775
-1.652407	40.176247	119.315445	-17.417774	23.807268	116.707314	35.762875	-6.692942	113.715698	38.228424	45.661976	124.373924	36.9956495	19.484517	119.044811	-71.8311975	28.130019	114.369817
-0.849746	38.727551	119.182648	-17.35751	23.838711	117.197708	35.640507	-6.858333	114.592171	38.368607	45.632572	124.057098	37.004557	19.3871195	119.3246345	-71.719577	28.2903025	115.0707815
-0.128639	37.16077	119.050087	-17.265598	23.799076	117.560661	35.551422	-7.084946	115.606979	38.522018	45.550541	123.679985	37.03672	19.2327975	119.643482	-71.567916	28.3653545	115.47784
0.584059	35.576984	118.937286	-17.213755	23.70944	117.831635	35.431259	-7.366591	116.611328	38.622635	45.371048	123.312126	37.026947	19.0022285	119.961727	-71.454457	28.4166515	115.701543
1.301968	33.989204	118.881241	-17.278576	23.584236	118.051361	35.262127	-7.63439	117.432915	38.729916	45.15736	123.046364	36.9960215	18.761485	120.2396395	-71.5531735	28.406987	115.8630825
2.235607	31.595928	118.910446	-17.210279	23.318335	118.151047	35.06065	-8.116413	118.509697	38.892685	44.814381	122.732315	36.9766675	18.348984	120.621006	-71.3972255	28.287686	115.681088
2.825308	30.044273	118.900955	-17.259581	23.200455	118.156075	34.869431	-8.321966	118.986595	38.963459	44.585529	122.54287	36.916445	18.1317815	120.7647325	-71.435607	28.2691285	115.5474175
3.372952	28.551037	118.859467	-17.303558	23.124893	118.090477	34.699024	-8.47421	119.320206	39.016888	44.445526	122.383499	36.857956	17.985658	120.8518525	-71.465072	28.264128	115.3291015
3.905292	27.132078	118.845871	-17.33095	23.138981	117.97538	34.54847	-8.566763	119.464111	39.071308	44.36153	122.204414	36.809889	17.8973835	120.8342625	-71.471789	28.3805785	115.1164975
4.423248	25.812229	118.777679	-17.33449	23.211243	117.841568	34.432228	-8.543029	119.43985	39.098957	44.353645	122.016106	36.7655925	17.905308	120.727978	-71.4345725	28.517178	114.955158
4.878239	24.538874	118.660126	-17.321936	23.329422	117.672287	34.369717	-8.487785	119.308304	39.128338	44.396706	121.796417	36.7490275	17.9544605	120.5523605	-71.3928995	28.7043835	114.7922135
5.32595	23.339537	118.509315	-17.329546	23.439314	117.414734	34.325409	-8.377554	119.05217	39.161724	44.478886	121.599831	36.7435665	18.050666	120.3260005	-71.4026585	28.827962	114.5034675
5.972387	21.654207	118.10144	-17.36854	23.629961	116.671661	34.317638	-8.146914	118.611549	39.137833	44.717892	121.528229	36.7277355	18.285489	120.069889	-71.4648155	28.974433	113.273433
6.321719	20.553415	117.647659	-17.35486	23.754614	115.849236	34.383305	-7.859974	118.270256	39.062096	44.953354	121.477913	36.7227005	18.54669	119.8740845	-71.4324205	28.962538	111.8243875
6.695239	19.548153	117.028854	-17.27298	23.967978	114.954399	34.525707	-7.520295	117.885376	38.863651	45.162014	121.110085	36.694679	18.8208595	119.4977305	-71.240639	29.1150965	110.4110675
7.039323	18.586748	116.354904	-17.08741	24.229883	114.090958	34.773041	-7.190886	117.538429	38.285019	45.58289	120.471397	36.52903	19.196002	119.004913	-70.70385	29.263764	109.177003
7.353499	17.677692	115.660797	-16.826391	24.525284	113.250282	35.04628	-6.790733	117.205605	38.271496	45.913998	119.339386	36.658888	19.5616325	118.2724955	-70.31167	29.4889355	108.2280685
7.644391	16.823465	115.024139	-16.497681	24.722437	112.44178	35.321419	-6.388544	116.897461	38.296581	46.105816	118.109718	36.809	19.858636	117.5035895	-69.804362	29.586238	107.3799705
7.87441	15.984501	114.362625	-16.149223	24.81074	111.697044	35.587658	-6.108132	116.500595	38.362785	46.286083	117.025772	36.9752215	20.0889755	116.7631835	-69.2736675	29.5325045	106.6309045
8.195044	14.804536	113.229477	-15.644312	24.805578	110.654961	35.964951	-5.821489	115.508446	38.460793	46.508045	115.821877	37.212872	20.343278	115.6651615	-68.501496	29.267878	105.6447605
8.318125	14.090708	112.337265	-15.282157	24.833275	110.021278	36.173462	-5.685012	114.545204	38.580166	46.683613	115.138199	37.376814	20.4993005	114.8417015	-67.941128	29.1672495	105.2008545
8.411913	13.47451	111.343971	-14.912894	24.953833	109.429871	36.323093	-5.485549	113.353821	38.746849	46.889107	114.518654	37.534971	20.701779	113.9362375	-67.360759	29.205887	104.9235045
8.50736	12.926152	110.267998	-14.562631	25.242514	108.861076	36.478603	-5.202119	111.967232	38.930218	47.149818	113.8937	37.7044105	20.9738495	112.930466	-66.8296725	29.5111785	104.791686
8.529229	12.45097	109.188797	-14.221233	25.662439	108.260658	36.639294	-4.784426	110.554756	39.118801	47.507359	113.228729	37.8790475	21.3614665	111.8917425	-66.3215135	29.9634115	104.6295735
8.574321	12.031756	108.098534	-13.900142	26.191738	107.546928	36.798504	-4.20515	109.189156	39.206989	47.974159	112.72998	38.0027465	21.8845045	110.959568	-65.8030305	30.4989715	104.134288
8.557342	11.625912	106.974556	-13.612721	26.712635	106.657745	36.994175	-3.621579	107.902214	39.251102	48.468254	112.238586	38.1226385	22.4233375	110.0704	-65.3480805	31.0019325	103.24509
8.50241	10.990047	105.059753	-13.244343	27.420414	104.846107	37.289696	-2.902358	106.314323	39.265217	49.154404	111.175537	38.2774565	23.126023	108.74493	-64.7661425	31.714805	100.947284
8.435062	10.503595	103.66275	-12.978642	27.822062	103.315414	37.461452	-2.539904	105.272278	39.186745	49.399803	110.371552	38.3240985	23.4299495	107.821915	-64.2813825	32.2141745	98.808913
8.374257	9.922049	102.151085	-12.744859	28.10326	101.74688	37.549625	-2.25242	104.310844	39.142361	49.649033	109.35463	38.345993	23.6983065	106.832737	-63.835711	32.5082135	96.661023
8.263146	9.340026	100.657677	-12.497321	28.269152	100.293602	37.646343	-1.969881	103.280937	39.070583	49.864178	108.299759	38.358463	23.9471485	105.790348	-63.353105	32.5911555	94.796856
8.096726	8.644368	99.442673	-12.184217	28.382858	99.120026	37.791424	-1.718453	102.224365	38.987259	49.839054	107.260468	38.3893415	24.0603005	104.7424165	-62.7577755	32.7054155	93.4976355
7.872125	7.904133	98.622444	-11.896622	28.407188	98.202621	37.880371	-1.681933	101.65287	39.030209	49.831181	106.214165	38.45529	24.074624	103.9335175	-62.248534	32.739752	92.4717245
7.543801	7.049128	98.159279	-11.623998	28.368319	97.429947	37.958641	-1.773089	101.472839	39.106102	49.847076	105.21965	38.5323715	24.0369935	103.3462445	-61.7803675	32.6996445	91.5136495
6.904858	5.685747	97.800133	-11.306969	28.065178	96.386909	38.106876	-2.122067	101.654076	39.102882	49.595474	103.810326	38.604879	23.7367035	102.732201	-61.218817	32.3936525	90.041617
6.373656	4.748557	97.639236	-11.165851	27.67458	95.792648	38.163067	-2.46701	101.889923	39.09156	49.278515	102.852859	38.6273135	23.4057525	102.371391	-60.9590155	31.9434075	89.213905
5.813291	3.7917	97.548347	-11.043643	27.147552	95.288109	38.180359	-2.862293	102.078545	39.042263	48.824459	101.989838	38.611311	22.981083	102.0341915	-60.698597	31.314021	88.5420265
5.123192	2.790429	97.454422	-10.965117	26.60091	94.923546	38.157616	-3.292394	102.199318	38.996021	48.296082	101.324951	38.5768185	22.501844	101.7621345	-60.5070525	30.699976	88.0849575
4.369054	1.841387	97.348	-10.919619	26.050791	94.641357	38.073208	-3.760737	102.293457	38.993679	47.819145	100.811371	38.5334435	22.029204	101.552414	-60.3726815	30.072378	87.7303
3.507807	0.964908	97.257469	-10.949213	25.627428	94.438545	37.955753	-4.151825	102.324677	39.015266	47.412903	100.343201	38.4855095	21.630539	101.333939	-60.3839355	29.624317	87.543151
2.599085	0.214717	97.180191	-10.977842	25.291582	94.283043	37.862827	-4.453469	102.242676	39.006119	47.072884	99.868217	38.434473	21.3097075	101.0554465	-60.390157	29.2734565	87.5106395
1.186701	-0.822442	97.003105	-10.969972	24.969788	94.105217	37.772034	-4.708604	102.033195	38.965137	46.6931	99.072632	38.3685855	20.992248	100.5529135	-60.3085295	28.947328	87.6575205
0.134217	-1.433247	96.886566	-10.955517	24.818134	94.02018	37.781219	-4.788679	101.832855	38.907372	46.480721	98.54451	38.3442955	20.846021	100.1886825	-60.2553295	28.790247	87.8516775
-0.962165	-1.895577	96.851089	-10.929988	24.73402	93.975357	37.840034	-4.914445	101.69693	38.856041	46.302608	98.073425	38.3480375	20.6940815	99.8851775	-60.2080135	28.7739585	88.0655365
-2.089193	-2.341207	96.865448	-10.882421	24.644405	93.99614	37.891029	-5.018394	101.637924	38.853973	46.183155	97.704659	38.372501	20.5823805	99.6712915	-60.137343	28.7064295	88.3209885
-3.275887	-2.714804	96.849838	-10.845901	24.521269	94.03933	37.932648	-5.135278	101.543488	38.830994	46.042213	97.426712	38.381821	20.4534675	99.4851	-60.073623	28.5890705	88.59356
-4.526159	-3.027081	96.737404	-10.786961	24.420843	94.123878	37.95937	-5.253763	101.378563	38.751648	45.906521	97.223381	38.355509	20.326379	99.300972	-59.929431	28.515307	88.946784
-5.778141	-3.275583	96.588882	-10.695045	24.311314	94.240646	37.985714	-5.337996	101.082336	38.729153	45.779568	97.014366	38.3574335	20.220786	99.048351	-59.7475235	28.401842	89.432941
-7.719351	-3.555891	96.512039	-10.463955	24.19084	94.501045	38.111576	-5.403509	100.421074	38.734497	45.693447	96.598045	38.4230365	20.144969	98.5095595	-59.3509465	28.236711	90.4925305
-9.041355	-3.592062	96.871033	-10.253633	24.169626	94.89592	38.241924	-5.428923	100.075462	38.826183	45.602634	96.16571	38.5340535	20.0868555	98.120586	-59.0413195	28.2523965	91.671254
-10.379585	-3.588486	97.726234	-9.993043	24.134836	95.565231	38.410652	-5.544956	99.942657	38.968895	45.405247	95.593048	38.6897735	19.9301455	97.7678525	-58.6758595	28.3395265	93.3626095
-11.755779	-3.532367	98.925545	-9.733798	24.022213	96.457382	38.558369	-5.817925	100.092171	39.059155	45.052235	95.053879	38.808762	19.617155	97.573025	-58.276358	28.427271	95.341739
-13.120018	-3.387036	100.221169	-9.531176	23.744205	97.431633	38.63789	-6.20722	100.414421	39.074535	44.582142	94.688812	38.8562125	19.187461	97.5516165	-57.9185645	28.300949	97.3116495
-14.381822	-3.211019	101.353119	-9.388507	23.349472	98.378761	38.706467	-6.682621	100.65992	39.005932	44.088604	94.54483	38.8561995	18.7029915	97.602375	-57.6332135	27.9959525	99.155147
-15.699985	-3.072158	102.24115	-9.32469	22.881123	99.190308	38.669308	-7.090172	100.841164	38.892735	43.645603	94.589119	38.7810215	18.2777155	97.7151415	-57.4304015	27.4845305	100.6654745
-17.590975	-2.67947	103.098885	-9.318693	22.171213	100.113968	38.619934	-7.709528	100.7715	38.656719	43.175743	94.867615	38.6383265	17.7331075	97.8195575	-57.2757125	26.6093185	102.4083785
-18.819483	-2.313237	103.38652	-9.364766	21.844965	100.579414	38.453995	-7.891577	100.757599	38.491871	42.961903	95.170265	38.472933	17.535163	97.963932	-57.202465	26.154767	103.194896
-19.996515	-1.842267	103.636673	-9.47298	21.607527	100.949814	38.425152	-8.077394	100.650764	38.343506	42.848858	95.560806	38.384329	17.385732	98.105785	-57.330289	25.829322	103.793843
-21.170931	-1.265708	103.764023	-9.645843	21.456837	101.235893	38.309036	-8.117117	100.746658	38.229675	42.830685	96.054337	38.2693555	17.356784	98.4004975	-57.5610415	25.55689	104.0712885
-22.269426	-0.628435	103.692757	-9.841131	21.397676	101.374603	38.291737	-8.156969	100.798401	38.151489	42.890694	96.582291	38.221613	17.3668625	98.690346	-57.903875	25.4284895	104.05886
-23.332632	0.056765	103.349014	-10.044619	21.371403	101.328743	38.15501	-8.07822	100.9217	38.091579	43.002647	97.115044	38.1232945	17.4622135	99.018372	-58.2125325	25.2805925	103.639114
-24.371775	0.78534	102.717018	-10.288763	21.324059	101.110016	38.08382	-8.022491	100.893387	38.045837	43.156746	97.696999	38.0648285	17.5671275	99.295193	-58.6423545	25.0809905	102.924839
-25.799196	1.970619	101.473549	-10.564457	21.304754	100.570572	37.916454	-7.881259	100.540718	38.026402	43.4505	98.530861	37.971428	17.7846205	99.5357895	-59.100342	24.8248875	101.6053545
-26.511034	2.64462	100.375275	-10.694411	21.344679	100.107315	37.818661	-7.747872	100.173759	38.034878	43.646049	99.045532	37.9267695	17.9490885	99.6096455	-59.3155915	24.7402695	100.6049845
-27.589664	3.788123	99.531609	-10.765977	21.44997	99.632591	37.744946	-7.595544	99.745537	38.071808	43.872089	99.499969	37.908377	18.1382725	99.622753	-59.440331	24.7616675	99.642429
-28.466242	4.682163	98.736183	-10.799398	21.58181	99.232018	37.715145	-7.397103	99.305214	38.142735	44.098221	99.823212	37.92894	18.350559	99.564213	-59.527736	24.813061	98.899823
-29.253431	5.641956	98.248932	-10.770961	21.795158	98.988831	37.701092	-7.209787	98.914497	38.191284	44.297646	100.031982	37.946188	18.5439295	99.4732395	-59.48811	25.0463865	98.5044225
-30.095955	6.607306	98.131302	-10.710974	22.003735	98.939774	37.705864	-7.089578	98.690704	38.272739	44.388847	100.044945	37.9893015	18.6496345	99.3678245	-59.4112495	25.3578355	98.5117235
-30.913254	7.529655	98.447266	-10.66387	22.155895	99.091164	37.691418	-7.083146	98.658165	38.332302	44.384502	99.907043	38.01186	18.650678	99.282604	-59.3396	25.661112	98.899724
-32.143669	8.791165	99.566711	-10.621893	22.14142	99.773926	37.584106	-7.327811	98.933632	38.341366	44.112839	99.661552	37.962736	18.392514	99.297592	-59.206522	25.890326	100.25026
-32.969902	9.610111	100.615021	-10.663232	21.944187	100.458481	37.428158	-7.657135	99.249756	38.317383	43.806583	99.538391	37.8727705	18.074724	99.3940735	-59.1992345	25.81365	101.5228885
-33.732529	10.394302	101.774147	-10.730844	21.640121	101.216591	37.242393	-8.046625	99.582016	38.26009	43.39782	99.50399	37.7512415	17.6755975	99.543003	-59.2129295	25.6046445	102.890179
-34.499504	11.128101	102.917694	-10.807981	21.293653	102.007256	37.030159	-8.473331	99.932365	38.204308	42.963169	99.540382	37.6172335	17.244919	99.7363735	-59.2331955	25.342387	104.2781385
-35.173717	11.919151	103.957787	-10.901497	20.943102	102.727715	36.834564	-8.923065	100.314987	38.154697	42.569389	99.617149	37.4946305	16.823162	99.966068	-59.2976245	25.063042	105.489362
-35.837788	12.72963	104.750618	-10.968528	20.582857	103.299263	36.68816	-9.351141	100.694893	38.13055	42.194893	99.659264	37.409355	16.421876	100.1770785	-59.346411	24.743838	106.4214475
-36.484016	13.564688	105.398689	-11.063378	20.240398	103.743782	36.578796	-9.739552	101.023819	38.066292	41.802692	99.659027	37.322544	16.03157	100.341423	-59.4493	24.449226	107.146141
-37.267216	14.854325	105.9944	-11.207797	19.766294	104.170967	36.522648	-10.253091	101.334465	37.931355	41.324108	99.677826	37.2270015	15.5355085	100.5061455	-59.6425955	23.9970795	107.8357885
-37.743084	15.730587	106.218872	-11.285456	19.451302	104.344299	36.449287	-10.510906	101.425873	37.832813	41.045151	99.713425	37.14105	15.2671225	100.569649	-59.711962	23.6354815	108.118949
-38.199989	16.672718	106.447113	-11.363516	19.200222	104.511765	36.314762	-10.662386	101.488602	37.736023	40.838234	99.728432	37.0253925	15.087924	100.608517	-59.7524245	23.31252	108.415013
-38.55204	17.692186	106.771019	-11.403944	18.981897	104.735649	36.241867	-10.810833	101.407578	37.650906	40.660103	99.730659	36.9463865	14.924635	100.5691185	-59.7542745	23.039159	108.9021795
-38.796589	18.706106	107.256065	-11.415359	18.771101	105.059181	36.159367	-10.944334	101.245567	37.54723	40.52581	99.781387	36.8532985	14.790738	100.513477	-59.6840165	22.751464	109.604885
-38.976685	19.787518	107.893005	-11.429257	18.613907	105.455315	36.069412	-11.016616	101.066719	37.42733	40.442322	99.884071	36.748371	14.712853	100.475395	-59.606885	22.514961	110.435235
-39.083313	20.883863	108.492729	-11.421995	18.448896	105.871223	36.077118	-11.074075	100.863029	37.297867	40.379105	100.031075	36.6874925	14.652515	100.447052	-59.5314825	22.245277	111.295394
-39.050571	22.596663	109.279129	-11.35232	18.274092	106.424355	36.049118	-11.021577	100.7071	37.216953	40.383873	100.328995	36.6330355	14.681148	100.5180475	-59.3376755	21.867036	112.3306625
-38.935436	23.796751	109.702744	-11.300083	18.172075	106.719696	36.118687	-10.989128	100.581596	37.219822	40.417995	100.60537	36.6692545	14.7144335	100.593483	-59.2694205	21.6297165	112.845909
-38.752094	24.980801	109.963692	-11.212667	18.080132	106.924973	36.209976	-10.958554	100.42485	37.266056	40.455879	100.91568	36.738016	14.7486625	100.670265	-59.16335	21.4116015	113.179681
-38.499226	26.272381	110.10376	-11.124396	18.058481	107.050148	36.309475	-10.940659	100.301445	37.344749	40.479275	101.206299	36.827112	14.769308	100.753872	-59.075904	21.347654	113.346424
-38.159702	27.512381	110.087479	-11.082731	18.085028	107.054367	36.400993	-10.888434	100.225212	37.455051	40.525459	101.447937	36.928022	14.8185125	100.8365745	-59.093484	21.3515435	113.2721595
-37.753647	28.788706	109.882393	-11.078734	18.074881	106.973099	36.438763	-10.839014	100.161186	37.510612	40.551285	101.724136	36.9746875	14.8561355	100.942661	-59.1321555	21.2936265	113.003537
-37.302895	30.069551	109.633553	-11.16947	18.04491	106.837479	36.437355	-10.809879	100.099243	37.545891	40.576256	102.02507	36.991623	14.8831885	101.0621565	-59.330563	21.2066315	112.6128015
-36.457523	31.890673	109.344254	-11.368228	17.903645	106.661697	36.358078	-10.80794	99.943977	37.516064	40.581276	102.576683	36.937071	14.886668	101.26033	-59.673527	20.920622	112.063064
-35.814949	33.109684	109.257973	-11.504452	17.737623	106.602684	36.24535	-10.811277	99.812256	37.49511	40.584343	102.971161	36.87023	14.886533	101.3917085	-59.879134	20.588713	111.8136595
-35.092293	34.304001	109.302269	-11.647882	17.583149	106.5709	36.147625	-10.821052	99.619141	37.475388	40.569012	103.382156	36.8115065	14.87398	101.5006485	-60.1072705	20.292318	111.6411515
-34.245483	35.493172	109.388245	-11.769004	17.461897	106.543282	36.05542	-10.813153	99.428131	37.485977	40.544693	103.832642	36.7706985	14.86577	101.6303865	-60.3087065	20.058024	111.4561775
-33.398567	36.665409	109.430206	-11.855459	17.413046	106.525948	35.972492	-10.792234	99.33519	37.526249	40.552166	104.200554	36.7493705	14.879966	101.767872	-60.4602885	19.946126	111.284024
-32.395725	37.810875	109.436523	-11.925158	17.449677	106.537231	35.938816	-10.766171	99.325912	37.627811	40.576164	104.47702	36.7833135	14.9049965	101.901466	-60.6336295	19.9943575	111.172996
-31.375065	38.958244	109.501884	-11.958625	17.514858	106.595695	35.938206	-10.727376	99.449287	37.729805	40.619534	104.689873	36.8340055	14.946079	102.06958	-60.7512555	20.083637	111.12181
-29.738474	40.563225	109.67263	-12.008324	17.545643	106.817711	36.0112	-10.639218	99.829163	37.876537	40.65023	105.113197	36.9438685	15.005506	102.47118	-60.9605165	20.08578	111.164242
-28.570637	41.567459	109.747124	-12.07489	17.520725	107.002747	36.15892	-10.6229	100.283638	38.018417	40.648411	105.678268	37.0886685	15.0127555	102.980953	-61.2384485	20.0286945	111.024541
-27.331947	42.522751	109.911171	-12.160387	17.476383	107.221916	36.390972	-10.626586	100.921181	38.224365	40.138115	106.542252	37.3076685	14.7557645	103.7317165	-61.6284425	20.1970015	110.7121155
-26.289072	43.559422	110.276367	-12.278078	17.466921	107.524681	36.682362	-10.615542	101.616119	38.418251	40.223442	107.544556	37.5503065	14.80395	104.5803375	-62.1064625	20.129892	110.4690245
-24.809826	44.351261	110.513535	-12.381056	17.464914	107.844208	36.929474	-10.526986	102.307716	38.595528	40.406441	108.652412	37.762501	14.9397275	105.480064	-62.524613	19.9901005	110.208352
-23.464478	45.197018	110.978195	-12.499058	17.584574	108.159828	37.175579	-10.419959	102.940056	39.157246	40.987396	109.385155	38.1664125	15.2837185	106.1626055	-63.1645285	19.8854295	110.1570505
-22.295589	46.135338	111.428085	-12.552052	17.75898	108.505692	37.393234	-10.287887	103.487328	39.318035	41.227127	110.2911	38.3556345	15.46962	106.889214	-63.4597385	20.04834	110.12217
-20.227797	47.326878	112.06012	-12.619138	18.167036	108.881569	37.689316	-9.967136	104.068695	39.532688	41.653545	111.419502	38.611002	15.8432045	107.7440985	-63.849278	20.4908675	110.0190395
-18.802666	48.081242	112.522873	-12.578556	18.441227	109.125687	37.891792	-9.722153	104.301201	39.649433	41.964588	111.995827	38.7706125	16.1212175	108.148514	-63.9277245	20.7612365	110.10286
-17.322697	48.670723	112.95507	-12.52362	18.736759	109.462288	38.091927	-9.44068	104.564926	39.8176	42.320343	112.543488	38.9547635	16.4398315	108.554207	-64.0020035	21.0336865	110.370369
-15.889378	49.285625	113.532555	-12.449284	19.056232	109.854851	38.331085	-9.148265	104.859039	39.982941	42.697479	113.264938	39.157013	16.774607	109.0619885	-64.055581	21.337857	110.6477135
-14.483621	49.803444	114.235092	-12.389605	19.346983	110.409378	38.58736	-8.880566	105.382523	39.861443	43.162739	114.449059	39.2244015	17.1410865	109.915791	-64.0036115	21.5528795	110.902965
-13.067922	50.171154	115.140045	-12.410968	19.698215	111.112129	38.876499	-8.680775	106.284477	40.683868	43.244003	115.50058	39.7801835	17.281614	110.8925285	-64.6021195	22.114816	111.3317295
-11.714676	50.528645	116.259705	-12.444916	20.034227	112.03643	39.193283	-8.516897	107.467674	40.69318	43.717365	117.2407	39.9432315	17.600234	112.354187	-64.8330635	22.46822	111.718673
-9.277181	50.57608	117.949593	-12.56556	20.547583	113.797951	39.66721	-8.333594	109.514496	41.380791	44.195965	119.880936	40.5240005	17.9311855	114.697716	-65.6551205	23.1639805	112.898186
-7.99422	50.630814	119.223343	-12.686528	20.924782	115.035416	39.891956	-8.091934	110.950157	42.187031	44.345901	121.36158	41.0394935	18.1269835	116.1558685	-66.4125495	23.7225805	113.9149635
-6.652579	50.606228	120.465576	-12.793504	21.285442	116.29071	40.030838	-7.884679	112.362183	42.531879	44.564323	122.843384	41.2813585	18.339822	117.6027835	-66.8683665	24.231062	114.9786365
-5.640355	50.657761	121.724739	-12.895716	21.64875	117.460182	40.138824	-7.717989	113.676895	42.870777	44.815063	124.214661	41.5048005	18.548537	118.945778	-67.2962325	24.748963	115.974586
-4.165384	50.358727	122.672592	-13.000578	21.965931	118.536438	40.171524	-7.560721	114.817596	43.232883	44.962914	125.403107	41.7022035	18.7010965	120.1103515	-67.7033595	25.2307655	116.9625245
-2.960691	50.180073	123.735771	-13.013527	22.143852	119.511162	40.166992	-7.46378	115.750977	43.513721	45.049263	126.49733	41.8403565	18.7927415	121.1241535	-67.8674105	25.4949625	117.8981705
-2.018163	49.882378	124.782143	-13.034576	22.284519	120.405136	40.110252	-7.425488	116.520012	43.847004	45.175285	127.551529	41.978628	18.8748985	122.0357705	-68.04778	25.6941395	118.7745015
-0.501398	49.21199	126.172134	-13.011521	22.352736	121.506752	39.94622	-7.239517	117.457024	44.257431	45.108425	128.867889	42.1018255	18.934454	123.1624565	-68.1248675	25.771018	119.8510475
0.85076	48.557793	126.856384	-12.57492	22.17577	121.924149	39.889458	-7.215117	118.030655	44.516582	45.087784	129.724747	42.20302	18.9363335	123.877701	-67.35286	25.4152065	119.970597
1.819114	47.888027	127.596771	-12.530391	22.154972	122.448898	39.839169	-7.212807	118.517982	44.78001	45.09882	130.515976	42.3095895	18.9430065	124.516979	-67.3703715	25.3669375	120.380817
2.399596	47.347469	128.377975	-12.525662	22.183794	122.943962	39.824917	-7.203239	118.889069	44.952671	45.000938	131.176453	42.388794	18.8988495	125.032761	-67.440118	25.4687385	120.855163
3.110346	46.581711	128.973312	-12.492859	22.229582	123.374794	39.844223	-7.242657	119.185783	45.12809	44.921146	131.778793	42.4861565	18.8392445	125.482288	-67.4718745	25.6199195	121.2673
3.971962	45.760391	129.487228	-12.465444	22.285309	123.781166	39.843159	-7.245942	119.407097	45.288635	44.883083	132.331711	42.565897	18.8185705	125.869404	-67.496785	25.7520475	121.692928
4.687084	44.861485	129.93718	-12.412181	22.418535	124.139198	39.797585	-7.200172	119.582809	45.470116	44.884106	132.821487	42.6338505	18.841967	126.202148	-67.4582125	25.995103	122.076248
5.658545	43.427647	130.461899	-12.40902	22.64105	124.668732	39.69928	-7.182896	119.702766	45.383839	45.055748	133.527832	42.5415595	18.936426	126.615299	-67.3595995	26.345674	122.722165
6.692252	42.105385	130.550323	-12.331939	22.948013	125.025391	39.574833	-7.089747	119.734398	45.971626	44.917992	133.652283	42.7732295	18.9141225	126.6933405	-67.4371075	26.9819035	123.3574415
6.856981	41.063316	130.845612	-12.321566	23.205894	125.325165	39.372795	-6.922951	119.760941	46.083061	44.869034	133.78746	42.727928	18.9730415	126.7742005	-67.37106	27.4387465	123.8761295
7.386703	39.760349	130.851166	-12.320299	23.489889	125.605133	39.126122	-6.847583	119.7145	46.308571	44.957401	133.926605	42.7173465	19.054909	126.8205525	-67.3579445	27.924869	124.3897135
8.310453	38.072742	130.642868	-12.336373	23.742487	125.856224	38.821323	-6.802063	119.665352	46.434109	44.972309	134.008865	42.627716	19.085123	126.8371085	-67.300462	28.399851	124.8753395
8.335627	36.704262	130.575851	-12.414509	24.025448	126.084747	38.435314	-6.776756	119.690453	46.485783	45.037502	133.894272	42.4605485	19.130373	126.7923625	-67.2895665	28.920523	125.3771315
9.324529	34.910645	129.990997	-12.54966	24.331337	126.276039	37.952988	-6.831255	119.718086	46.478634	45.141121	133.53331	42.215811	19.154933	126.625698	-67.315131	29.507741	125.92638
9.378126	32.371059	129.149673	-12.689278	24.841501	126.408325	37.216724	-6.9561	119.747375	46.237598	45.067406	132.340118	41.727161	19.055653	126.0437465	-67.105717	30.627349	126.7729035
10.114077	30.264214	128.06105	-12.761207	25.124884	126.336113	36.826057	-7.105193	119.89241	45.954018	45.33511	131.125092	41.3900375	19.1149585	125.508751	-66.9124515	31.1348095	127.163475
10.11307	28.529518	127.172256	-13.08881	25.561068	126.182106	36.626537	-7.145891	120.170502	45.709221	45.538708	129.690781	41.167879	19.1964085	124.9306415	-67.345499	31.9257275	127.4335705
10.460952	26.429054	126.177444	-13.121133	25.722467	125.626862	36.630062	-7.20035	120.710884	45.317604	45.604359	128.156036	40.973833	19.2020045	124.43346	-67.216099	32.2429295	126.820264
10.890551	24.251329	125.330482	-13.120182	25.703032	124.900177	36.717216	-7.240966	121.495438	44.961937	45.558662	126.763916	40.8395765	19.158848	124.129677	-67.0799405	32.247216	125.670677
11.210401	22.061335	124.857155	-13.174767	25.47699	124.017509	36.880287	-7.357861	122.52636	44.727165	45.399197	125.656761	40.803726	19.020668	124.0915605	-67.15326	31.933312	123.9434575
11.520602	19.902796	124.583076	-13.547647	25.273582	123.272827	36.913792	-7.508859	123.635353	44.11364	45.318859	125.16127	40.513716	18.905	124.3983115	-67.60901	31.642164	122.1473425
11.774514	16.736431	124.653183	-13.483763	24.488401	122.066368	36.697483	-7.835422	125.036308	43.874149	44.917522	124.575653	40.285816	18.54105	124.8059805	-67.253342	30.435752	119.3267555
11.922974	14.781885	124.929726	-13.629772	24.25098	121.711639	36.514702	-8.025681	125.926781	43.81023	44.670891	124.415298	40.162466	18.322605	125.1710395	-67.42201	30.179355	118.2522385
11.969782	13.00541	125.505272	-13.696832	24.143162	121.55275	36.350723	-8.074428	126.856079	43.8993	44.651382	124.512955	40.1250115	18.288477	125.684517	-67.5186755	29.997847	117.420983
11.983555	11.416914	126.241074	-13.746577	24.123682	121.501877	36.289497	-8.011894	127.897629	44.016113	44.740097	124.704826	40.152805	18.3641015	126.3012275	-67.645959	29.8832625	116.7025265
11.92665	9.998592	127.050377	-13.789333	24.141056	121.59214	36.235229	-7.861382	128.953613	44.027519	44.808586	124.958267	40.131374	18.473602	126.95594	-67.71004	29.80851	116.22834
11.826056	8.754973	127.908691	-13.768259	24.188066	121.746613	36.255779	-7.65889	129.967529	44.124756	44.872612	125.139656	40.1902675	18.606861	127.5535925	-67.7267855	29.769271	115.9396335
11.968213	7.507636	128.576477	-13.725084	24.21628	121.906151	36.34507	-7.452184	130.857941	44.226585	45.036076	125.364067	40.2858275	18.791946	128.111004	-67.7359955	29.640614	115.701298
11.576106	6.071268	129.429672	-13.594784	24.206606	122.218109	36.503132	-7.260349	131.65863	44.373081	45.195354	125.530899	40.4381065	18.9675025	128.5947645	-67.6276745	29.4457095	115.8414535
11.303039	5.212523	129.591202	-13.461197	24.205217	122.386185	36.687653	-7.193525	131.80397	44.493114	45.24625	125.537659	40.5903835	19.0263625	128.6708145	-67.5127775	29.3840715	116.1015555
10.934307	4.486466	129.42041	-13.315068	24.175583	122.517372	36.827885	-7.229445	131.509995	44.679367	45.333321	125.607468	40.753626	19.051938	128.5587315	-67.383762	29.299228	116.4760125
10.616782	3.767402	128.938477	-13.125134	24.167974	122.635674	37.036655	-7.320846	130.803848	44.848629	45.384945	125.700439	40.942642	19.0320495	128.2521435	-67.19291	29.3038985	117.0192045
10.107938	3.228258	128.285187	-12.994138	24.167557	122.748528	37.216274	-7.422663	129.84198	45.014053	45.402805	125.795486	41.1151635	18.990071	127.818733	-67.1034395	29.345043	117.678323
9.305877	2.975493	127.676071	-12.831111	24.247446	122.842537	37.474422	-7.513504	128.746933	45.147293	45.401684	125.910019	41.3108575	18.94409	127.328476	-66.9730795	29.550802	118.356598
8.777965	2.639826	126.987541	-12.680268	24.404802	122.944298	37.61731	-7.456417	127.750168	45.259266	45.487907	126.026833	41.438288	19.015745	126.8885005	-66.798824	29.793859	119.0000955
7.774244	2.374317	126.214912	-12.497389	24.778606	123.054947	37.744759	-7.2121	126.617943	45.372494	45.60891	126.139107	41.5586265	19.198405	126.378525	-66.5534045	30.358807	119.731369
7.028391	2.282567	125.935486	-12.341807	25.015181	123.0746	37.877007	-7.037662	126.215897	45.449562	45.775352	126.244019	41.6632845	19.368845	126.229958	-66.3468985	30.661517	119.919242
6.160828	2.295659	125.817169	-12.21626	25.168949	123.135498	38.039169	-6.938588	126.116577	45.559425	45.924759	126.442314	41.799297	19.4930855	126.2794455	-66.231817	30.8448125	119.9915505
5.317662	2.250751	125.757828	-12.051621	25.205809	123.220825	38.071014	-6.886513	126.278282	45.677155	45.907032	126.78009	41.8740845	19.5102595	126.529186	-65.9773265	30.9013585	119.912464
4.387605	2.27271	125.702194	-11.930377	25.143349	123.357948	38.171761	-6.977018	126.359726	45.842003	45.940372	127.358665	42.006882	19.481677	126.8591955	-65.867636	30.805021	119.8567005
3.410256	2.254153	125.523827	-11.829321	25.098276	123.556343	38.229595	-7.075282	126.360596	46.426117	45.764236	127.796021	42.327856	19.344477	127.0783085	-65.986498	30.852075	120.0343775
2.270915	2.373959	125.298271	-11.732541	25.167728	123.758408	38.29216	-7.092494	126.243904	46.603401	45.739334	128.31871	42.4477805	19.32342	127.281307	-65.9128625	31.012036	120.235509
0.544216	2.568247	124.879753	-11.581311	25.482363	124.047104	38.353188	-6.923361	125.775955	46.810005	45.87986	128.979431	42.5815965	19.4782495	127.377693	-65.7442185	31.4864765	120.716515
-0.805014	2.739533	124.584328	-11.486147	25.811878	124.18895	38.384293	-6.69484	125.324867	46.924335	46.014187	129.111404	42.654314	19.6596735	127.2181355	-65.626608	31.9640825	121.1597645
-2.067091	2.887028	124.19664	-11.390807	26.170799	124.209885	38.466331	-6.478436	124.716209	46.973911	46.211544	128.999634	42.720121	19.866554	126.8579215	-65.501735	32.475044	121.5618485
-3.357765	3.020511	123.747673	-11.277061	26.511648	124.108543	38.552536	-6.251708	123.979042	46.93243	46.501358	128.538574	42.742483	20.124825	126.258808	-65.296605	32.898471	121.958278
-4.795976	3.212216	123.402802	-11.099463	26.85549	123.864639	38.650127	-5.947065	123.143326	46.807755	46.722519	127.653313	42.728941	20.387727	125.3983195	-64.927867	33.323253	122.3309585
-6.151321	3.277587	122.976997	-10.890502	27.159548	123.490799	38.770573	-5.682691	122.112297	46.590874	46.920547	126.536644	42.6807235	20.618928	124.3244705	-64.4617275	33.700168	122.6571275
-7.377244	3.260375	122.437981	-10.636057	27.404943	123.041	38.927464	-5.497418	121.19249	46.293983	47.168411	125.306999	42.6107235	20.8354965	123.2497445	-63.8828375	33.9743895	122.8322555
-9.593945	3.239042	121.911942	-10.242377	27.628714	122.273277	39.00441	-5.370581	119.835197	45.468365	47.506741	123.636162	42.2363875	21.06808	121.7356795	-62.7211415	34.189348	122.8108745
-10.850845	3.171502	121.448586	-10.032081	27.706825	121.728226	38.99258	-5.368282	119.101074	45.256084	47.560322	122.424088	42.124332	21.09602	120.762581	-62.188494	34.31763	122.693871
-12.215858	3.113498	121.043777	-9.875755	27.687159	121.10553	39.039757	-5.440085	118.450455	45.015511	47.594471	121.307983	42.027634	21.077193	119.879219	-61.779144	34.297125	122.331841
-13.582432	3.02765	120.559326	-9.821977	27.613365	120.410522	39.066719	-5.421342	118.028816	44.823135	47.597775	120.31089	41.944927	21.0882165	119.169853	-61.588881	34.1385135	121.651191
-14.823127	2.900084	119.906448	-9.728551	27.444223	119.543755	39.095409	-5.453465	117.663803	44.644066	47.730339	119.312378	41.8697375	21.138437	118.4880905	-61.3268395	33.750009	120.5994195
-16.104477	2.794888	119.126595	-9.695954	27.278763	118.577728	39.207718	-5.466647	117.172195	44.379131	47.716156	118.319916	41.7934245	21.1247545	117.7460555	-61.1853325	33.4327715	119.4094005
-17.406145	2.754023	118.287788	-9.671233	27.087414	117.546989	39.273716	-5.422345	116.620384	44.059174	47.791218	117.146385	41.666445	21.1844365	116.8833845	-61.008911	32.9903915	118.2105935
-19.163456	2.735483	117.058334	-9.610764	26.863935	115.953133	39.257683	-5.319526	115.540062	43.442631	47.72765	115.113762	41.350157	21.204062	115.326912	-60.571685	32.523808	116.579354
-20.384502	2.757336	116.407944	-9.559121	26.706726	114.992432	39.219509	-5.202187	114.671066	43.076359	47.728531	113.614639	41.147934	21.263172	114.1428525	-60.266176	32.15028	115.8420115
-21.511629	2.909392	116.044167	-9.499688	26.556662	114.196304	39.113148	-5.064697	113.795296	42.703812	47.66946	111.99086	40.90848	21.3023815	112.893078	-59.907856	31.8109425	115.49953
-22.601185	3.04274	116.032555	-9.436164	26.447111	113.611511	39.032528	-5.045115	113.104698	42.320869	47.425243	110.408127	40.6766985	21.190064	111.7564125	-59.5490265	31.704158	115.4666095
-23.639402	3.306659	116.315773	-9.385987	26.335838	113.283386	38.889698	-5.067264	112.623489	41.959812	47.294155	108.87748	40.424755	21.1134455	110.7504845	-59.196729	31.5582305	115.8162875
-24.59267	3.640555	116.653526	-9.359068	26.237509	113.051476	38.747738	-5.079221	112.24897	41.600349	47.03154	107.54081	40.1740435	20.9761595	109.89489	-58.8921795	31.4988585	116.208062
-25.490242	4.042668	116.909668	-9.363468	26.105265	112.903687	38.663654	-5.138784	111.905754	41.331459	46.814705	106.524979	39.9975565	20.8379605	109.2153665	-58.7244925	31.3725695	116.5920075
-26.736584	4.71158	117.052795	-9.326968	25.832207	112.691414	38.524681	-5.218667	111.242065	41.062893	46.653057	105.291901	39.793787	20.717195	108.266983	-58.447723	30.947219	117.115845
-27.488503	5.232445	116.867599	-9.291386	25.652704	112.46402	38.437111	-5.261059	110.664459	40.882885	46.550266	104.774307	39.659998	20.6446035	107.719383	-58.24277	30.6608045	117.208657
-28.11372	5.877998	116.435394	-9.225104	25.515059	112.160538	38.437271	-5.269794	110.078087	40.863243	46.590439	104.407013	39.650257	20.6603225	107.24255	-58.100465	30.3697955	117.078526
-28.740061	6.593862	115.796341	-9.156554	25.424322	111.739555	38.47345	-5.164873	109.5485	40.908096	46.760685	104.182693	39.690773	20.797906	106.8655965	-58.003881	30.050738	116.6135135
-29.265081	7.364692	114.781059	-9.076308	25.340092	111.165192	38.635666	-5.073573	109.003792	40.993153	46.980137	104.241432	39.8144095	20.953282	106.622612	-57.9670255	29.726902	115.707772
-29.748934	8.121196	113.339493	-9.029912	25.227884	110.412407	38.813793	-4.955888	108.425972	41.208755	47.290264	104.511246	40.011274	21.167188	106.468609	-58.071098	29.28858	114.356205
-30.217537	8.935204	111.549225	-9.000665	25.092056	109.45668	38.99366	-4.817142	107.605835	41.487633	47.657608	104.923668	40.2406465	21.420233	106.2647515	-58.2419765	28.763879	112.6486085
-30.794537	10.26485	108.910767	-8.885939	25.045538	107.858696	39.170734	-4.497094	106.119278	41.807991	48.236511	105.352615	40.4893625	21.8697085	105.7359465	-58.2612405	28.2213675	109.9814455
-31.168589	11.239118	107.612564	-8.767674	25.181231	106.888458	39.265568	-4.212859	105.151939	41.918308	48.562111	105.147018	40.591938	22.174626	105.1494785	-58.127286	28.187836	108.6274375
-31.515043	12.292939	106.911758	-8.590304	25.391079	106.197502	39.337559	-3.937333	104.292168	41.90321	48.758228	104.59433	40.6203845	22.4104475	104.443249	-57.8009925	28.3717105	107.951755
-31.813654	13.303865	106.627235	-8.425708	25.563818	105.794182	39.371265	-3.778516	103.739464	41.881668	48.787868	103.925964	40.6264665	22.504676	103.832714	-57.4778825	28.62296	107.75565
-32.098408	14.298508	106.782532	-8.284901	25.684595	105.65329	39.393566	-3.76554	103.540543	41.922516	48.730061	103.303658	40.658041	22.4822605	103.4221005	-57.227843	28.8869295	107.8844795
-32.317646	15.358459	107.282104	-8.197461	25.706535	105.824745	39.317364	-3.917502	103.648613	41.958733	48.492775	102.715935	40.6380485	22.2876365	103.182274	-57.0329705	29.1254335	108.467216
-32.522842	16.380934	107.990173	-8.147572	25.560146	106.207214	39.19286	-4.244885	103.968796	41.908501	48.087074	102.282104	40.5506805	21.9210945	103.12545	-56.8458245	29.1991975	109.288978
-32.788288	17.886139	109.02269	-8.21643	25.077766	106.970741	38.982857	-4.867922	104.569748	41.808655	47.385632	102.042519	40.395756	21.258855	103.3061335	-56.828616	28.896677	110.6353485
-32.930786	18.943018	109.610771	-8.264574	24.678331	107.469856	38.853069	-5.331194	104.925896	41.766396	46.896023	102.060905	40.3097325	20.7824145	103.4934005	-56.8388805	28.5742475	111.4463115
-33.00243	20.049181	110.085358	-8.319731	24.278799	107.905899	38.729908	-5.796263	105.25708	41.781662	46.398209	102.126381	40.255785	20.300973	103.6917305	-56.895247	28.256625	112.1200675
-33.050762	21.200886	110.337769	-8.333556	23.901192	108.233246	38.637234	-6.253978	105.580971	41.830452	45.910263	102.222534	40.233843	19.8281425	103.9017525	-56.900955	27.9742415	112.5647395
-32.976166	22.401896	110.350357	-8.312618	23.531206	108.399437	38.618591	-6.690413	105.823936	41.918503	45.499496	102.38018	40.268547	19.4045415	104.102058	-56.893783	27.6578705	112.696816
-32.887032	23.65988	110.117744	-8.28656	23.156986	108.395508	38.657017	-7.068446	105.885887	42.019909	45.170513	102.556763	40.338463	19.0510335	104.221325	-56.911583	27.2629385	112.569691
-32.713142	25.007994	109.82782	-8.244738	22.809467	108.298615	38.688713	-7.376941	105.806793	42.102192	44.922207	102.678108	40.3954525	18.772633	104.2424505	-56.8849285	26.846301	112.3547795
-32.320259	27.130413	109.458778	-8.208685	22.430567	108.153519	38.68898	-7.705224	105.380379	42.105183	44.63353	102.785751	40.3970815	18.464153	104.083065	-56.8144515	26.396981	112.223973
-31.979095	28.645897	109.496559	-8.209906	22.252115	108.184326	38.640526	-7.786409	104.923103	42.039135	44.536839	102.824905	40.3398305	18.375215	103.874004	-56.7596425	26.129015	112.494648
-31.566759	30.295198	109.624573	-8.212794	22.135332	108.272591	38.593834	-7.777344	104.419243	41.977188	44.52663	102.989494	40.285511	18.374643	103.7043685	-56.711099	25.896021	112.8408135
-31.173674	31.982553	109.736862	-8.236152	22.033251	108.337273	38.567986	-7.696293	103.904045	41.930286	44.609959	103.394493	40.249136	18.456833	103.649269	-56.72144	25.609669	113.025277
-30.620533	33.698143	109.800255	-8.287152	21.97035	108.28965	38.55228	-7.542455	103.342056	41.953918	44.810982	104.023293	40.253099	18.6342635	103.6826745	-56.827403	25.3064365	112.8966255
-30.088783	35.462315	109.885956	-8.395037	22.008478	108.209396	38.481857	-7.322264	102.665756	41.99649	45.082024	104.847649	40.2391735	18.87988	103.7567025	-57.0292475	25.137076	112.6620895
-29.435349	37.261669	110.336617	-8.495191	22.171202	108.293327	38.346279	-7.008556	102.061447	42.028221	45.373802	105.693497	40.18725	19.182623	103.877472	-57.177632	25.159781	112.709182
-28.348837	40.025551	111.489067	-8.650805	22.653807	108.937622	38.050926	-6.487893	101.660431	42.176083	45.800999	107.111374	40.1135045	19.656553	104.3859025	-57.4151145	25.651061	113.4893415
-27.54784	41.816521	112.429932	-8.78681	23.093151	109.614304	37.955975	-6.232215	102.002907	42.310532	46.015587	108.275558	40.1332535	19.891686	105.1392325	-57.7068735	26.294616	114.0893755
-26.705614	43.606674	113.315369	-8.968394	23.476492	110.441338	37.958138	-6.116886	102.834381	42.496346	46.205009	109.659264	40.227242	20.0440615	106.2468225	-58.16403	26.9089225	114.6358535
-25.856791	45.285561	114.14888	-9.194076	23.758743	111.349022	38.086666	-6.140501	104.075333	42.734478	46.415485	111.103096	40.410572	20.137492	107.5892145	-58.798724	27.379994	115.1088295
-24.996017	46.850456	115.019562	-9.446436	23.894785	112.375351	38.263691	-6.278455	105.541489	42.947803	46.519428	112.635246	40.605747	20.1204865	109.0883675	-59.498619	27.6690835	115.6623345
-24.120188	48.35001	115.906189	-9.728182	23.883286	113.46611	38.553501	-6.565021	107.160255	43.168293	46.539795	114.21479	40.860897	19.987387	110.6875225	-60.317261	27.779185	116.2446975
-23.25947	49.709351	116.839638	-9.990993	23.798895	114.585327	38.854073	-6.874535	108.759598	43.395336	46.524601	115.764008	41.1247045	19.825033	112.261803	-61.1066905	27.772757	116.908851
-21.886753	51.673935	118.256691	-10.273802	23.578241	116.15995	39.319614	-7.35142	110.787292	43.649117	46.391651	117.883316	41.4843655	19.5201155	114.335304	-62.0319695	27.6363665	117.984596
-21.01746	52.908825	119.305763	-10.444782	23.424187	117.132484	39.508076	-7.526783	111.892166	43.890072	46.267143	119.193718	41.699074	19.37018	115.542942	-62.588638	27.478194	118.722026
-20.085621	54.103863	120.45472	-10.596792	23.35438	118.038597	39.584972	-7.618585	112.762367	44.084087	46.183975	120.408226	41.8345295	19.282695	116.5852965	-63.0281135	27.426065	119.4918975
-19.256159	55.254303	121.779457	-10.727539	23.315777	118.899063	39.615623	-7.675881	113.280693	44.720898	45.931355	121.348129	42.1682605	19.127737	117.314411	-63.6233385	27.503817	120.483715
-18.40312	56.360416	123.217094	-10.854889	23.327702	119.691086	39.60453	-7.661193	113.541473	44.909592	45.8358	122.459412	42.257061	19.0873035	118.0004425	-63.966839	27.5681005	121.3817295
-17.57029	57.383549	124.639084	-10.999007	23.366114	120.395103	39.572121	-7.565703	113.708817	45.116596	45.819111	123.583282	42.3443585	19.126704	118.6460495	-64.3423725	27.605524	122.1441565
-16.837797	58.335709	126.103806	-11.115956	23.464909	121.030251	39.485455	-7.350417	113.843712	45.284214	45.750565	124.734413	42.3848345	19.200074	119.2890625	-64.6167465	27.729744	122.7714395
-15.737346	59.511024	128.173645	-10.962692	23.453653	121.623466	39.47517	-6.907258	114.109871	45.552845	45.64711	126.671837	42.5140075	19.369926	120.390854	-64.4393915	27.53738	122.856078
-15.074272	60.158424	129.541229	-11.095376	23.604454	122.116104	39.44696	-6.528645	114.289322	45.587341	45.612961	127.880859	42.5171505	19.542158	121.0850905	-64.7079025	27.66675	123.1471175
-14.190008	60.615826	130.598633	-11.250644	23.72809	122.725914	39.405899	-6.176802	114.49028	45.59911	45.61536	128.976563	42.5025045	19.719279	121.7334215	-65.0037925	27.736901	123.7184065
-13.931518	61.143261	131.716949	-11.388127	23.886084	123.12484	39.324738	-5.877223	114.771805	45.564354	45.633064	129.854095	42.444546	19.8779205	122.31295	-65.2208	27.8942475	123.93673
-13.478394	61.540478	132.501633	-11.588544	24.074087	123.763695	39.313229	-5.772107	115.217033	45.48801	45.66869	130.473541	42.4006195	19.9482915	122.845287	-65.5777075	28.1998825	124.682103
-13.026585	61.852573	133.020645	-11.646934	24.106398	124.035858	39.272614	-5.685937	115.634712	45.424618	45.729225	131.010193	42.348616	20.021644	123.3224525	-65.642484	28.191152	124.7492635
-12.594758	61.988567	133.315872	-11.72292	24.152714	124.372795	39.186775	-5.660622	116.028618	45.421974	45.785915	131.393234	42.3043745	20.0626465	123.710926	-65.7502145	28.2427815	125.034664
-11.744589	61.80246	133.462112	-11.810167	24.082775	124.745766	39.140007	-5.804327	116.632286	45.456379	45.761879	131.761444	42.298193	19.978776	124.196865	-65.918527	28.186774	125.294667
-11.366816	61.584194	133.508469	-11.825919	24.027657	124.955544	39.148262	-5.97465	116.989967	45.532871	45.714699	132.003738	42.3405665	19.8700245	124.4968525	-65.9924045	28.1852895	125.4142355
-11.057943	61.232613	133.509308	-11.864079	24.017296	125.230217	39.139503	-6.119005	117.353371	45.590786	45.671539	132.151459	42.3651445	19.776267	124.752415	-66.0933025	28.258325	125.708019
-10.967624	60.866608	133.527023	-11.827501	24.077398	125.485786	39.11911	-6.162358	117.733017	45.642765	45.61451	132.216888	42.3809375	19.726076	124.9749525	-66.0359395	28.42872	125.9966195
-10.371984	60.26656	133.162308	-11.864622	24.105083	125.909782	39.139351	-6.290258	118.304016	45.701164	45.631149	132.23465	42.4202575	19.6704455	125.269333	-66.1495015	28.5397205	126.550231
-9.869143	59.574944	132.766205	-11.830359	24.295347	126.44532	39.1101	-6.401213	119.03286	45.76318	45.662781	132.171494	42.43664	19.630784	125.602177	-66.097358	28.95991	127.288463
-9.997693	58.76429	132.58255	-11.81917	24.390785	127.038322	39.109085	-6.622189	120.043549	45.855541	45.641006	132.145798	42.482313	19.5094085	126.0946735	-66.120653	29.2721615	127.9819705
-9.171016	57.152908	132.105072	-11.833165	24.377878	127.994049	38.9925	-7.030249	121.736755	46.086063	45.555935	132.367096	42.5392815	19.262843	127.0519255	-66.2056115	29.492913	128.9361725
-8.797557	56.025368	131.936737	-11.895034	24.276785	128.714706	38.809319	-7.383564	123.025276	46.250397	45.368107	132.599564	42.529858	18.9922715	127.81242	-66.319926	29.5612985	129.616992
-8.902582	54.829712	132.117645	-11.99653	24.139883	129.412918	38.486744	-7.800773	124.345711	46.382645	45.098549	132.839783	42.4346945	18.648888	128.592747	-66.4277545	29.630878	130.233089
-8.347977	53.393162	131.915237	-12.209262	23.88271	130.063492	38.018024	-8.342125	125.73407	46.475212	44.864674	132.923309	42.246618	18.2612745	129.3286895	-66.665142	29.5041455	130.7982945
-8.183481	52.088173	131.694214	-12.369564	23.795124	130.663361	37.394924	-8.866019	127.065956	46.443043	44.556984	132.566284	41.9189835	17.8454825	129.81612	-66.6581115	29.7447655	131.510602
-7.865511	50.70163	130.961151	-12.52839	23.656712	130.984512	36.808006	-9.407819	128.234207	46.300121	43.953789	131.657166	41.5540635	17.272985	129.9456865	-66.6108435	30.040439	132.0233375
-8.006546	49.401539	130.081543	-12.555988	23.393267	130.956268	36.326401	-9.907113	129.111755	46.193817	43.450146	130.521484	41.260109	16.7715165	129.8166195	-66.372085	30.0150175	132.0959165
-7.683772	47.405167	128.324875	-12.597108	23.023724	130.449066	35.935886	-10.532083	129.569641	46.011356	42.846592	128.590561	40.973621	16.1572545	129.080101	-66.167837	29.8901935	131.818031
-7.488713	46.148308	127.328751	-12.477883	22.59697	129.845535	35.968933	-10.853748	129.324921	45.855503	42.283962	127.455711	40.912218	15.715107	128.390316	-65.867984	29.478833	131.300754
-7.235396	44.947414	126.689438	-12.408681	22.203217	129.168228	36.075676	-11.157966	128.741943	45.810471	41.854321	126.790359	40.9430735	15.3481775	127.766151	-65.7604355	29.0582565	130.570305
-7.020847	43.834278	126.362946	-12.557654	21.864946	128.553558	36.090851	-11.465222	127.816116	45.868393	41.608696	126.432716	40.979622	15.071737	127.124416	-66.09493	28.658155	129.9827
-6.823708	42.914261	126.130447	-12.669184	21.65564	127.903435	35.913101	-11.622786	126.700577	45.829208	41.355476	126.061081	40.8711545	14.866345	126.380829	-66.2095225	28.444935	129.426041
-6.544368	42.151886	125.839546	-12.778111	21.672184	127.272377	35.612984	-11.670237	125.434914	45.57312	41.265259	125.536072	40.593052	14.797511	125.485493	-66.149274	28.546857	129.059261
-6.324542	41.471939	125.361374	-12.945917	21.886625	126.68605	35.31847	-11.595743	124.225639	45.193207	41.269913	124.712242	40.2558385	14.837085	124.4689405	-66.1476725	28.936165	128.9031595
-5.93445	40.499687	124.435249	-13.105631	22.277021	125.858292	34.956509	-11.428348	122.721886	44.151218	41.533695	123.448006	39.5538635	15.0526735	123.084946	-65.7651255	29.5013685	128.631638
-5.600779	39.882519	123.766747	-13.12993	22.381609	125.384926	34.826054	-11.401788	122.106186	43.85693	41.554298	122.58139	39.341492	15.076255	122.343788	-65.601352	29.686963	128.426064
-5.215429	39.331093	123.24749	-13.115326	22.368818	125.030991	34.80648	-11.444698	121.898926	43.685493	41.567917	121.908524	39.2459865	15.0616095	121.903725	-65.4766385	29.6760265	128.158257
-4.774064	38.819839	122.953308	-13.089502	22.252531	124.809288	34.866463	-11.520805	121.880661	43.631573	41.455441	121.697342	39.249018	14.967318	121.7890015	-65.428022	29.537744	127.8295745
-4.342451	38.373562	122.887527	-13.128755	22.080414	124.740517	34.919037	-11.619099	122.024628	43.59684	41.411358	121.803925	39.2579385	14.8961295	121.9142765	-65.5154485	29.2646985	127.5667575
-3.86829	38.046272	122.999382	-13.230258	21.990498	124.767639	34.88018	-11.542996	122.380981	43.491508	41.407715	122.062775	39.185844	14.9323595	122.221878	-65.64636	29.0486365	127.3134
-3.307689	37.900467	123.168114	-13.351721	22.056522	124.815628	34.855988	-11.346139	122.820892	43.396297	41.594254	122.447166	39.1261425	15.1240575	122.634029	-65.8295845	28.9889865	126.997227
-2.615496	37.83194	123.376038	-13.652013	22.407059	124.856697	34.83469	-10.802009	123.529564	43.125839	42.166714	122.959602	38.9802645	15.6823525	123.244583	-66.2842905	29.1317655	126.468811
-2.136293	37.951542	123.372437	-13.856089	22.698864	124.790504	34.759132	-10.36242	123.890472	42.886494	42.591118	123.05983	38.822813	16.114349	123.475151	-66.534991	29.283379	126.105857
-1.66357	38.104725	123.255371	-14.096106	22.940382	124.665474	34.649391	-10.0238	123.945	42.660645	43.001602	123.134209	38.655018	16.488901	123.5396045	-66.84723	29.391863	125.7913435
-1.169803	38.271687	123.164474	-14.239465	23.037634	124.51545	34.555202	-9.804542	123.791801	42.534069	43.329296	123.14875	38.5446355	16.762377	123.4702755	-67.0235655	29.312891	125.5606245
-0.594678	38.530804	123.188309	-14.267256	22.998829	124.35218	34.552101	-9.664217	123.474945	42.523911	43.549202	123.365273	38.538006	16.9424925	123.420109	-67.072518	29.0551655	125.284251
-0.14357	38.826454	123.544693	-14.281983	22.925842	124.216339	34.628506	-9.550567	122.955467	42.597736	43.780785	124.00843	38.613121	17.115109	123.4819485	-67.177087	28.736575	124.9507295
0.339356	39.114395	124.165169	-14.317899	22.845776	124.103722	34.809639	-9.474403	122.25164	42.751144	44.011757	125.113869	38.7803915	17.268677	123.6827545	-67.4161895	28.422875	124.5246895
0.846144	39.64959	125.468864	-14.495489	22.996546	124.175682	34.832703	-9.060176	121.309998	43.290703	44.091217	126.858688	39.061703	17.5155205	124.084343	-68.052681	28.4775715	124.267021
1.447597	39.867832	126.224388	-14.663301	23.3638	124.52887	34.790112	-8.657987	120.939003	43.305496	44.315155	128.029602	39.047804	17.828584	124.4843025	-68.374406	28.899016	124.5734375
1.658682	40.237888	127.11438	-14.52359	23.571848	124.827431	34.816151	-8.206007	120.883324	43.418797	44.661392	129.040665	39.117474	18.2276925	124.9619945	-68.164654	28.9160035	124.6928675
1.872144	40.536026	127.922127	-14.551541	24.01524	125.310501	34.898815	-7.751544	121.06752	43.461918	45.042946	129.835388	39.1803665	18.645701	125.451454	-68.2834485	29.384779	125.169548
2.081605	40.737839	128.60199	-14.613211	24.290266	125.794388	35.016708	-7.423182	121.338097	43.404926	45.355915	130.529572	39.210817	18.9663665	125.9338345	-68.437239	29.6141655	125.6549415
2.25654	40.83865	129.16748	-14.640214	24.373318	126.193573	35.122066	-7.259382	121.676933	43.445866	45.654133	131.121796	39.283966	19.1973755	126.3993645	-68.564394	29.5492605	125.9877815
2.445626	40.827984	129.638809	-14.667402	24.36282	126.510239	35.156258	-7.159365	121.964836	43.348	45.821568	131.61377	39.252129	19.3311015	126.789303	-68.586933	29.3945385	126.231175
2.311197	40.832569	130.303802	-14.770733	24.335648	126.910355	35.102783	-7.076976	122.115326	43.260845	46.033615	132.088913	39.181814	19.4783195	127.1021195	-68.72328	29.1929765	126.7185905
2.687781	40.48835	130.253296	-14.829394	24.3505	127.094711	35.046013	-7.000546	122.096107	43.182507	46.107433	132.122131	39.11426	19.5534435	127.109119	-68.773048	29.1475565	127.080303
2.779351	40.286201	130.183273	-14.79663	24.434195	127.1884	34.998928	-6.914315	121.987213	43.142525	46.250267	131.949738	39.0707265	19.667976	126.9684755	-68.6639865	29.200414	127.4083245
2.842843	39.978287	129.945389	-14.782129	24.47617	127.276695	34.983238	-6.86366	121.844482	43.138897	46.383728	131.613724	39.0610675	19.760034	126.729103	-68.6253255	29.192306	127.824287
2.87143	39.60281	129.634506	-14.722843	24.509762	127.301338	34.935631	-6.839531	121.647896	43.218758	46.51046	131.14389	39.0771945	19.8354645	126.395893	-68.5228805	29.1840595	128.206783
2.879165	39.136589	129.298141	-14.66206	24.502037	127.313759	34.905449	-6.853195	121.431442	43.222218	46.526817	130.652939	39.0638335	19.836811	126.0421905	-68.3879535	29.167263	128.5853275
2.761328	38.643993	129.016464	-14.625162	24.430449	127.326546	34.830654	-6.895576	121.2687	43.171085	46.439907	130.288437	39.0008695	19.7721655	125.7785685	-68.2511935	29.0887325	128.8745235
2.537414	37.624378	128.726181	-14.597291	24.315178	127.396095	34.747158	-7.080513	121.24292	43.180813	46.310337	129.894073	38.9639855	19.614912	125.5684965	-68.1585675	29.015444	129.2236935
2.369354	36.790813	128.579605	-14.639084	24.211508	127.458191	34.653164	-7.19618	121.279503	43.134392	46.199238	129.734451	38.893778	19.501529	125.506977	-68.171946	28.921487	129.409405
2.144467	35.89262	128.480835	-14.688004	24.127337	127.526176	34.574272	-7.387854	121.407906	43.039478	46.074402	129.615036	38.806875	19.343274	125.511471	-68.182883	28.9114	129.540881
1.611164	35.132576	128.493332	-14.785218	24.031153	127.616814	34.387402	-7.560808	121.488014	42.877281	45.971287	129.362793	38.6323415	19.2052395	125.4254035	-68.2027775	28.8570665	129.8082245
1.762253	34.008148	128.119598	-14.917074	23.966909	127.669205	34.202705	-7.744846	121.554634	42.593433	45.930984	128.935104	38.398069	19.093069	125.244869	-68.232217	28.840749	130.093541
1.127864	33.179779	127.917946	-15.092204	23.906317	127.638649	33.94453	-7.928626	121.470413	42.176826	45.815346	128.245087	38.060678	18.94336	124.85775	-68.245086	28.869274	130.419548
0.815497	32.143478	127.360657	-15.255594	23.858643	127.418472	33.608112	-8.12007	121.186493	41.66135	45.645687	127.307533	37.634731	18.7628085	124.247013	-68.145919	28.9544775	130.589931
0.349083	30.502987	126.249657	-15.422338	23.719818	126.785446	33.174957	-8.392882	120.30867	40.554054	45.545906	125.90834	36.8645055	18.576512	123.108505	-67.7091815	28.863124	130.462387
0.150992	29.492115	125.511681	-15.773029	23.751286	126.281967	32.945427	-8.545455	119.510353	40.188782	45.30917	124.8237	36.5671045	18.3818575	122.1670265	-68.1131625	29.1207145	130.3969075
0.087028	28.640312	124.504105	-15.77681	23.574564	125.594879	32.766514	-8.722383	118.614265	39.903202	45.02346	123.762871	36.334858	18.1505385	121.188568	-67.888478	28.9985895	130.00119
-0.022361	27.729988	123.75412	-15.811133	23.403206	124.922516	32.582352	-8.869953	117.749718	39.609608	44.7612	122.770378	36.09598	17.9456235	120.260048	-67.718246	28.8607885	129.584984
-0.027573	26.786285	122.994408	-15.853925	23.245834	124.333679	32.364506	-8.986465	116.961899	39.698353	44.425026	121.701576	36.0314295	17.7192805	119.3317375	-67.7392795	28.7723875	129.3356205
-0.018792	25.874046	122.341965	-15.947537	23.15366	123.843979	32.221802	-9.124992	116.417061	39.007	44.440212	121.115341	35.614401	17.65761	118.766201	-67.509475	28.64971	128.921757
0.091557	24.864405	121.73941	-15.98484	23.070036	123.427521	32.121941	-9.225518	116.10215	38.753056	44.39209	120.548668	35.4374985	17.583286	118.325409	-67.4071785	28.556786	128.529633
0.370427	23.600445	121.315063	-16.169825	22.868282	122.955093	31.972244	-9.365829	115.838799	38.420067	44.230515	119.903885	35.1961555	17.432343	117.871342	-67.5358055	28.304221	128.038844
0.584841	22.756147	120.97702	-16.265221	22.712336	122.696815	31.874884	-9.501543	115.752159	38.220062	44.101727	119.591202	35.047473	17.300092	117.6716805	-67.577915	28.12458	127.7219495
0.899699	21.919901	120.727631	-16.336287	22.534281	122.45343	31.806915	-9.663916	115.707489	38.102776	43.963104	119.433891	34.9548455	17.149594	117.57069	-67.6274195	27.918968	127.33617
1.30805	21.059093	120.538223	-16.434774	22.354881	122.260811	31.73464	-9.809372	115.748421	38.049137	43.798126	119.397285	34.8918885	16.994377	117.572853	-67.7614365	27.715385	126.948769
1.71404	20.228558	120.379433	-16.530077	22.190315	122.103073	31.731949	-9.996203	115.812134	38.010216	43.657585	119.462051	34.8710825	16.830691	117.6370925	-67.9312365	27.549939	126.5690535
2.170835	19.432661	120.315193	-16.640657	22.003933	121.990372	31.662378	-10.094544	116.078423	37.943676	43.544136	119.638321	34.803027	16.724796	117.858372	-68.084341	27.28307	126.122372
2.653876	18.656775	120.318329	-16.790148	21.827347	121.861626	31.641256	-10.210825	116.275826	37.869579	43.443073	119.87841	34.7554175	16.616124	118.077118	-68.3357135	27.03857	125.646134
3.488034	17.510618	120.149681	-17.027798	21.532028	121.471634	31.661749	-10.41452	116.421806	37.84457	43.299973	120.43856	34.7531595	16.4427265	118.430183	-68.8087555	26.6213295	124.513085
4.060675	16.728535	120.073341	-17.170591	21.341785	121.083435	31.695847	-10.494136	116.521599	37.876194	43.21349	120.916519	34.7860205	16.359677	118.719059	-69.1272025	26.323893	123.447811
4.655462	15.973483	119.850555	-17.25215	21.162355	120.653893	31.781441	-10.536812	116.655052	37.97401	43.110626	121.523796	34.8777255	16.286907	119.089424	-69.3820255	26.037803	122.218362
5.23319	15.37172	119.857574	-17.386732	20.977045	120.309021	31.884596	-10.49275	116.935539	38.58136	42.870502	122.030411	35.232978	16.188876	119.482975	-70.006442	25.765214	121.135067
5.820859	14.757236	120.033371	-17.470627	20.769062	120.136574	32.070793	-10.498502	117.277237	38.735668	42.856007	122.802773	35.4032305	16.1787525	120.040005	-70.3444845	25.3593715	120.233143
6.39572	14.159698	120.41925	-17.507795	20.558601	120.176125	32.323551	-10.556605	117.798683	38.859112	42.800091	123.821953	35.5913315	16.121743	120.810318	-70.6069215	24.995459	119.541932
6.96953	13.547127	121.079109	-17.573729	20.373381	120.408287	32.54454	-10.639008	118.561211	38.605099	42.829533	125.16185	35.5748195	16.0952625	121.8615305	-70.7222775	24.6514995	118.9550435
7.602868	12.482525	122.400452	-17.887289	20.189957	121.000839	32.856461	-10.878735	120.067635	39.209633	42.517071	127.208778	36.033047	15.819168	123.6382065	-71.807625	24.560746	118.3634715
7.834294	11.75607	123.326561	-18.15078	20.09136	121.46032	32.957741	-11.016053	121.130684	38.876118	42.480286	128.949326	35.9169295	15.7321165	125.040005	-72.2184895	24.4506035	117.880635
7.956484	10.829967	124.300873	-18.399841	19.990826	121.901665	32.98875	-11.110052	122.324265	38.879608	42.337307	130.439941	35.934179	15.6136275	126.382103	-72.733861	24.3680245	117.421227
8.314175	9.733501	125.056198	-18.138741	19.617546	122.084641	32.960201	-11.205825	123.516846	38.853382	42.233837	131.854233	35.9067915	15.514006	127.6855395	-72.1842735	23.721086	116.4837425
8.210715	8.772838	126.017426	-18.374039	19.5403	122.551689	32.931206	-11.256969	124.722328	39.098061	41.999405	132.856445	36.0146335	15.371218	128.7893865	-72.7627115	23.709382	116.3139915
8.021418	7.751947	126.830948	-18.520359	19.49049	123.005447	32.819267	-11.27377	125.885391	38.902924	41.963737	133.644028	35.8610955	15.3449835	129.7647095	-72.9018135	23.6359965	116.2461845
7.663474	6.780386	127.493347	-18.676214	19.456125	123.466705	32.724678	-11.254754	126.920998	38.43969	42.145279	134.29213	35.582184	15.4452625	130.606564	-72.934612	23.4669875	116.326846
6.880183	5.189415	128.277695	-18.736576	19.442268	124.079178	32.638981	-11.238257	128.226807	38.822636	42.203651	134.275482	35.7308085	15.482697	131.2511445	-73.2039605	23.401839	116.9072115
6.175219	4.145732	128.674942	-18.716684	19.448454	124.411369	32.639942	-11.208747	128.939804	38.862968	42.323139	134.024948	35.751455	15.557196	131.482376	-73.184823	23.339712	117.340362
5.421423	3.143275	129.000488	-18.663589	19.455103	124.666931	32.703991	-11.183376	129.583405	38.975288	42.487431	133.649261	35.8396395	15.6520275	131.616333	-73.1668175	23.2581785	117.717529
4.47252	2.103803	129.179672	-18.552368	19.426559	124.833069	32.77523	-11.178805	130.116791	39.11808	42.67606	133.233398	35.946655	15.7486275	131.6750945	-73.051391	23.1044905	117.9910435
3.411327	1.038584	129.258636	-18.446251	19.403534	124.930779	32.889008	-11.212446	130.491974	39.258408	42.815666	132.758362	36.073708	15.80161	131.625168	-72.96621	23.005458	118.23639
2.220658	0.189336	129.399078	-18.317785	19.36738	124.955093	32.985851	-11.207088	130.716431	39.383347	42.97525	132.229385	36.184599	15.884081	131.472908	-72.820169	22.850679	118.437278
0.942693	-0.661948	129.195648	-18.232975	19.371088	124.851799	33.102837	-11.144258	130.748367	39.451431	43.108688	131.582993	36.277134	15.982215	131.16568	-72.743084	22.759961	118.537918
-1.118767	-1.812892	128.527695	-18.286646	19.566383	124.591705	33.336594	-10.978048	130.299805	39.519039	43.06781	130.28981	36.4278165	16.044881	130.2948075	-73.0011085	23.087885	118.8886025
-2.594712	-2.526756	127.763832	-18.06076	19.528093	124.18438	33.549973	-10.941173	129.61882	39.159988	43.228985	129.549026	36.3549805	16.143906	129.583923	-72.4765005	22.91228	118.784837
-4.152586	-3.20576	127.037933	-17.756233	19.429768	123.710976	33.756634	-10.988299	128.758789	39.232697	43.139771	128.529709	36.4946655	16.075736	128.644249	-72.0071315	22.7838	118.777703
-5.735846	-3.812255	126.159836	-17.433338	19.316683	123.261345	34.005363	-11.103645	127.870964	39.233387	42.848351	127.389763	36.619375	15.872353	127.6303635	-71.486051	22.761013	118.8923265
-7.479883	-4.388257	125.431351	-17.096115	19.195518	122.852394	34.24477	-11.280494	126.986	39.243885	42.626335	126.247475	36.7443275	15.6729205	126.6167375	-70.9365575	22.7181155	119.0880505
-9.50326	-4.649413	124.997665	-16.781729	19.073381	122.536888	34.451763	-11.449571	126.134071	39.257984	42.402008	125.101723	36.8548735	15.4762185	125.617897	-70.4183315	22.6705435	119.455879
-11.408838	-4.992116	124.650024	-16.480551	18.984051	122.32045	34.570648	-11.639359	125.377312	39.223038	41.93486	123.884949	36.896843	15.1477505	124.6311305	-69.857945	22.8203515	120.0097695
-14.247603	-5.339344	124.17157	-16.193451	18.957382	122.10759	34.725838	-11.960352	124.241875	39.195332	41.534355	122.177711	36.960585	14.7870015	123.209793	-69.347487	23.1277625	121.005387
-16.237793	-5.406718	124.024673	-15.661512	18.809031	121.737862	34.76466	-12.075782	123.499786	39.164963	41.099983	120.976151	36.9648115	14.5121005	122.2379685	-68.2878355	23.1059615	121.2377555
-18.125273	-5.355848	124.01577	-15.328691	18.801857	121.491608	34.80965	-12.192725	122.824585	39.190216	40.760674	119.724525	36.999933	14.2839745	121.274555	-67.657315	23.3197395	121.708661
-20.054363	-5.166078	124.191559	-14.97683	18.804537	121.334061	34.93462	-12.343075	122.257935	39.11845	40.462017	118.474922	37.026535	14.059471	120.3664285	-66.980195	23.549603	122.3016935
-21.757265	-4.946024	124.384018	-14.634802	18.719364	121.260513	35.048943	-12.510255	121.703468	39.018562	39.984142	117.237831	37.0337525	13.7369435	119.4706495	-66.3033565	23.7017845	123.0503765
-23.803564	-4.424793	124.783531	-14.328387	18.554346	121.232689	35.147228	-12.710793	121.183311	38.958942	39.571827	116.233864	37.053085	13.430517	118.7085875	-65.709859	23.678175	123.7567905
-25.524393	-3.931885	124.933716	-14.208731	18.442968	121.315262	35.228775	-12.944643	120.677422	38.921871	39.166836	115.4384	37.075323	13.1110965	118.057911	-65.492785	23.7748395	124.572613
-28.089418	-2.869617	124.995003	-13.776432	18.093754	121.169685	35.230625	-13.224751	119.915649	38.964867	38.727718	114.523087	37.097746	12.7514835	117.219368	-64.65061	23.4360245	125.120002
-29.796684	-1.969698	124.814247	-13.68041	18.015577	121.015869	35.138386	-13.339606	119.279686	38.932304	38.575134	114.061783	37.035345	12.617764	116.6707345	-64.396165	23.41339	125.3610035
-31.302383	-1.003594	124.540901	-13.638331	17.987814	120.783981	35.023163	-13.390673	118.62236	38.848747	38.457687	113.56398	36.935955	12.533507	116.09317	-64.212617	23.442121	125.474792
-32.765545	0.073878	124.073601	-13.789077	18.064735	120.496834	34.9091	-13.380228	117.875229	38.737892	38.459869	113.127426	36.823496	12.5398205	115.5013275	-64.40165	23.5896495	125.4923405
-34.189785	1.305075	123.60141	-13.652658	18.02165	120.005714	34.790001	-13.360624	117.07338	38.621311	38.50391	112.705231	36.705656	12.571643	114.8893055	-64.010972	23.471657	125.1221225
-35.521812	2.637916	122.98024	-13.624467	18.027163	119.524063	34.690292	-13.284655	116.212257	38.509331	38.552433	112.17675	36.5998115	12.633889	114.1945035	-63.8487455	23.420437	124.8536225
-36.687195	3.986774	122.293022	-13.635837	18.045357	118.923553	34.592331	-13.178994	115.155006	38.341152	38.651417	111.426689	36.4667415	12.7362115	113.2908475	-63.7384155	23.3545025	124.5562585
-38.236652	6.273425	121.212158	-13.664122	18.112759	117.777504	34.335461	-12.923591	113.078568	37.913559	38.918911	109.906151	36.12451	12.99766	111.4923595	-63.452754	23.227858	124.0626485
-39.061188	7.88661	120.479752	-13.678755	18.167997	116.849174	34.079617	-12.685035	111.389938	37.578468	39.18132	108.635689	35.8290425	13.2481425	110.0128135	-63.1865525	23.0878515	123.6855345
-39.760368	9.601189	119.63308	-13.678974	18.232241	115.885971	33.816776	-12.409679	109.712303	37.125717	39.329952	107.56781	35.4712465	13.4601365	108.6400565	-62.8291945	23.0043455	123.1318855
-40.299053	11.325823	118.766197	-13.739874	18.279615	115.021606	33.560814	-12.070761	108.155357	36.808907	39.453094	106.544136	35.1848605	13.6911665	107.3497465	-62.6646085	22.8680635	122.6934655
-40.664787	13.118742	118.07122	-13.771539	18.385283	114.194962	33.320175	-11.737607	106.646896	36.589184	39.756958	105.679359	34.9546795	14.0096755	106.1631275	-62.4977575	22.7608905	122.2267965
-40.943768	14.983207	117.35424	-13.841489	18.510477	113.427864	33.0121	-11.332046	105.224335	36.30204	40.049847	105.018784	34.65707	14.3589005	105.1215595	-62.340048	22.6620535	121.7341685
-41.021301	16.8253	116.752983	-13.906879	18.643524	112.7164	32.670837	-10.928431	103.911194	36.029999	40.341251	104.414772	34.350418	14.70641	104.162983	-62.164176	22.580638	121.269817
-40.796795	19.704802	115.89122	-14.03715	18.985575	111.745308	32.285824	-10.386483	102.29409	35.638672	40.773258	103.631889	33.962248	15.1933875	102.9629895	-62.036548	22.7777625	120.5276265
-40.455311	21.561932	115.275253	-14.090912	19.217213	111.178802	32.130623	-10.049302	101.494194	35.465336	41.069462	103.366341	33.7979795	15.51008	102.4302675	-61.9798035	22.924346	119.9273365
-40.008419	23.439924	114.624008	-14.128147	19.412523	110.696884	32.050373	-9.781465	100.929451	35.429459	41.323059	103.334305	33.739916	15.770797	102.131878	-61.99621	23.054249	119.26189
-39.375324	25.255814	114.062263	-14.167974	19.551744	110.283493	32.048153	-9.529615	100.554153	35.496414	41.479729	103.560349	33.7722835	15.975057	102.057251	-62.1082315	23.128431	118.509735
-38.655186	27.046835	113.388023	-14.1417	19.615641	109.881866	32.161743	-9.37344	100.329163	35.665722	41.607441	103.99128	33.9137325	16.1170005	102.1602215	-62.1971325	23.1142815	117.6035105
-37.746597	28.76404	112.593079	-14.160357	19.691355	109.402298	32.318287	-9.268058	100.213173	35.886383	41.177132	104.690338	34.102335	15.954537	102.4517555	-62.423049	23.428173	116.3528405
-36.795864	30.47319	111.687042	-14.178769	19.734798	108.856331	32.505684	-9.149049	100.175537	36.14259	41.265602	105.398872	34.324137	16.0582765	102.7872045	-62.681675	23.4113195	114.9254575
-35.168526	32.918739	110.538757	-14.268184	19.870411	108.145882	32.695007	-9.042817	100.328537	36.448853	41.449867	106.438995	34.57193	16.203525	103.383766	-63.108298	23.537297	112.907998
-34.001125	34.33062	110.173309	-14.385242	20.000162	107.951355	32.697533	-9.031287	100.635056	36.532001	41.49958	107.054153	34.614767	16.2341465	103.8446045	-63.385251	23.7661775	112.0581055
-32.765625	35.660873	110.06279	-14.484891	20.028732	107.992599	32.645428	-9.082291	101.11525	36.601917	42.024536	107.701279	34.6236725	16.4711225	104.4082645	-63.5934545	23.5863415	111.5769335
-31.456936	36.875839	110.212158	-14.63413	19.984041	108.218781	32.655632	-9.230581	101.736176	37.153614	41.774044	108.419571	34.904623	16.2717315	105.0778735	-64.172883	23.6963505	111.3596885
-30.080322	37.996422	110.455093	-14.820896	19.892948	108.595314	32.63847	-9.431812	102.442886	37.342384	41.708694	109.502754	34.990427	16.138441	105.97282	-64.632219	23.647455	111.217808
-28.744852	38.970543	111.011375	-15.006812	19.786329	109.072983	32.633705	-9.647788	103.226341	37.082958	41.850273	111.044968	34.8583315	16.1012425	107.1356545	-64.8719555	23.4714155	111.0103115
-27.287916	39.920685	111.7183	-15.267038	19.746593	109.699341	32.685833	-9.921012	104.187515	37.247566	41.858757	112.607025	34.9666995	15.9688725	108.39727	-65.5007755	23.5243135	111.001412
-25.252655	41.029079	113.336121	-15.672776	19.785488	110.939529	32.630875	-10.355421	105.824707	37.505737	41.926308	115.138969	35.068306	15.7854435	110.481838	-66.413858	23.7855325	111.39722
-24.192982	41.622578	114.51149	-15.963393	19.838421	111.913887	32.598557	-10.633657	106.932617	37.677914	41.95816	116.893814	35.1382355	15.6622515	111.9132155	-67.0650215	24.0145905	111.9145585
-22.844627	41.872547	115.758156	-16.256191	19.91585	112.869713	32.631607	-10.973392	107.87896	37.896782	41.977299	118.583488	35.2641945	15.5019535	113.231224	-67.7765765	24.3297465	112.508202
-21.711443	42.145966	116.771332	-16.506348	19.928333	113.836266	32.59631	-11.181849	108.779205	38.117527	41.945152	120.222733	35.3569185	15.3816515	114.500969	-68.3696145	24.4750145	113.171563
-20.662577	42.324825	118.060921	-16.726032	19.869001	114.744438	32.55983	-11.271683	109.471832	38.320068	41.885384	121.772171	35.439949	15.3068505	115.6220015	-68.892013	24.4311515	113.8668745
-19.468616	42.323078	118.838272	-16.879278	19.793568	115.582573	32.500534	-11.304943	110.107399	38.515778	41.767044	123.065865	35.508156	15.2310505	116.586632	-69.266712	24.3560855	114.578514
-17.927849	41.923729	119.8078	-17.09668	19.798609	116.279205	32.397671	-11.218798	110.61525	39.107658	41.472973	123.999809	35.7526645	15.1270875	117.3075295	-69.9460245	24.4701305	115.2508805
-16.183224	41.496555	120.858208	-17.206348	19.68549	117.161217	32.320972	-11.249228	111.472023	39.417206	41.306065	125.341072	35.869089	15.0284185	118.4065475	-70.281785	24.3425615	115.9158865
-15.477458	41.216614	121.333862	-17.181265	19.557833	117.672577	32.19503	-11.292896	112.082146	39.584202	41.12262	125.898682	35.889616	14.914862	118.990414	-70.252146	24.200804	116.35474
-14.0019	40.506737	121.70932	-17.212152	19.475792	118.107498	32.326439	-11.568317	112.488708	39.726032	40.949894	126.32309	36.0262355	14.6907885	119.405899	-70.4505395	24.2607955	116.809097
-13.057329	39.772995	121.958527	-17.213087	19.315266	118.485855	32.306839	-11.770687	112.972412	39.826859	40.839985	126.646255	36.066849	14.534649	119.8093335	-70.493023	24.095883	117.1623765
-12.073648	38.943542	122.112946	-17.285843	19.241962	118.726646	31.938406	-11.765612	113.537849	39.871895	40.684597	126.779785	35.9051505	14.4594925	120.158817	-70.4768365	24.0244315	117.294475
-11.116355	38.011589	121.987938	-17.345394	19.11294	118.912338	31.820465	-11.978065	113.863777	39.853184	40.529991	126.770638	35.8368245	14.275963	120.3172075	-70.5276125	23.949917	117.5074685
-10.269293	36.976082	121.782158	-17.412947	18.947451	119.002319	31.642971	-12.167807	114.138115	39.431061	40.575825	126.790199	35.537016	14.204009	120.464157	-70.36291	23.690893	117.540481
-8.993246	35.199871	121.351074	-17.478981	18.835901	119.049545	32.010769	-12.666388	114.349449	39.309711	40.312405	126.132797	35.66024	13.8230085	120.241123	-70.618202	23.8487935	117.857967
-8.190882	33.916756	120.724281	-17.395481	18.716307	118.970299	31.38299	-12.735529	114.849091	39.172279	40.15427	125.391479	35.2776345	13.7093705	120.120285	-70.0685965	23.7232435	117.820313
-7.714759	32.787636	120.229187	-17.398203	18.604498	118.745018	31.177292	-12.969587	115.208984	39.030884	40.09396	124.429115	35.104088	13.5621865	119.8190495	-69.900494	23.6468095	117.6709865
-6.804004	31.409565	119.388496	-17.369221	18.474121	118.502846	30.943233	-13.21536	115.533897	38.826977	39.929642	123.119827	34.885105	13.357141	119.326862	-69.623547	23.591101	117.67883
-6.000338	30.022577	118.483078	-17.367279	18.293358	118.17305	30.784256	-13.503058	115.770164	38.50663	39.792053	121.638916	34.645443	13.1444975	118.70454	-69.380001	23.4422185	117.64156
-5.141331	28.601265	117.585693	-17.335957	18.059578	117.787315	30.684906	-13.833848	115.942261	38.225525	39.550888	120.127083	34.4552155	12.85852	118.034672	-69.1271295	23.260636	117.539958
-4.272806	27.212736	116.742218	-17.277826	17.759819	117.370285	30.619045	-14.2046	116.030396	37.852333	39.278561	118.543938	34.235689	12.5369805	117.287167	-68.791341	22.9826575	117.453403
-3.029398	25.270445	115.494751	-17.186754	17.341036	116.594955	30.535511	-14.654345	115.809082	37.38509	38.780727	116.526459	33.9603005	12.063191	116.1677705	-68.3338085	22.618881	117.0221395
-2.095661	24.050783	114.731232	-17.153082	17.050415	116.058853	30.485603	-14.896131	115.473236	37.153435	38.415146	115.32563	33.819519	11.7595075	115.399433	-68.125683	22.3413225	116.718273
-1.138049	22.937405	114.070618	-17.22644	16.900118	115.5327	30.428101	-15.038002	114.957932	36.963768	38.167458	114.287209	33.6959345	11.564728	114.6225705	-68.1488145	22.235508	116.4428295
-0.19223	21.957785	113.424698	-17.064285	16.755451	114.91053	30.379572	-15.092479	114.292908	36.759121	37.970577	113.455177	33.5693465	11.439049	113.8740425	-67.6979165	22.071853	115.9470175
0.782586	21.080652	112.841652	-17.051851	16.70586	114.347931	30.354839	-15.105213	113.536034	36.59042	37.856457	112.75737	33.4726295	11.375622	113.146702	-67.5763315	22.036098	115.54916
1.809153	20.317585	112.314919	-17.065357	16.70286	113.889732	30.323824	-15.053391	112.727905	36.474049	37.8251	112.200653	33.3989365	11.3858545	112.464279	-67.5296505	22.0198655	115.315185
2.860593	19.593435	111.908554	-16.967548	16.747746	113.469276	30.279844	-14.934224	111.916115	36.40332	37.873604	111.928139	33.341582	11.46969	111.922127	-67.276678	22.025802	115.016425
4.473997	18.730257	111.663902	-17.026421	16.827984	113.042175	30.349937	-14.734107	110.978271	36.452538	38.098339	112.354637	33.4012375	11.682116	111.666454	-67.4540795	21.973852	114.417896
5.593715	18.258486	111.721741	-17.018993	16.895115	112.892319	30.418438	-14.522285	110.583481	36.581238	38.294865	113.168945	33.499838	11.88629	111.876213	-67.537824	21.90394	113.908425
6.696324	17.752781	112.054565	-17.090113	17.019608	112.815514	30.530584	-14.278017	110.483757	36.805553	38.577793	114.408287	33.6680685	12.149888	112.446022	-67.8482945	21.889328	113.185006
7.770772	17.384956	112.616348	-17.198648	17.24547	112.868942	30.665016	-13.964726	110.670921	37.056095	38.930698	115.967979	33.8605555	12.482986	113.31945	-68.2578515	22.007954	112.418434
8.869353	16.99386	113.33358	-17.290014	17.53639	113.030373	30.870289	-13.578801	111.212227	37.302483	39.247543	117.682838	34.086386	12.834371	114.4475325	-68.666414	22.238409	111.6132135
9.936253	16.586491	114.250168	-17.385098	17.809769	113.25177	31.130537	-13.223946	111.890053	37.590084	39.50066	119.537582	34.3603105	13.138357	115.7138175	-69.1305065	22.481181	110.7897225
10.959402	16.159544	115.192436	-17.422056	18.06654	113.50219	31.439867	-12.898781	112.653671	37.825058	39.806385	121.344543	34.6324625	13.453802	116.999107	-69.4765745	22.679278	110.005273
12.398653	15.340446	116.57003	-17.341679	18.507271	114.008034	32.028324	-12.383637	114.170036	38.502064	40.072723	123.265114	35.265194	13.844543	118.717575	-69.948552	23.169999	109.298493
13.25185	14.72005	117.472336	-17.215364	18.740391	114.339653	32.52644	-12.159019	115.283218	38.221382	40.552383	124.577248	35.373911	14.196682	119.930233	-69.804639	23.2841	108.749073
14.061685	14.009872	118.296608	-16.991125	18.8242	114.697525	33.032944	-12.0111	116.464935	38.327442	40.810154	125.522491	35.680193	14.399527	120.993713	-69.662443	23.248873	108.401337
14.843811	13.299147	119.172874	-16.733784	18.733185	115.165398	33.574474	-11.93868	117.579521	38.454929	40.899994	126.310265	36.0147015	14.480657	121.944893	-69.4822695	22.985713	108.385903
15.522536	12.435485	120.056366	-16.4664	18.459801	115.756653	34.059975	-12.113874	118.604126	38.644142	40.895554	127.110504	36.3520585	14.39084	122.857315	-69.2848585	22.528762	108.655991
16.078859	11.465137	121.04213	-16.228407	18.055296	116.443619	34.372086	-12.350783	119.530212	38.858593	40.719624	127.944443	36.6153395	14.1844205	123.7373275	-69.0721535	21.9261715	109.1499105
16.444765	10.464514	122.048637	-15.999248	17.711596	117.228569	34.980221	-12.781231	120.375885	39.107479	40.508198	128.803192	37.04385	13.8634835	124.5895385	-69.042346	21.5597085	109.8675995
16.765314	8.930232	123.592964	-15.698523	17.286373	118.345169	35.122063	-13.081126	122.277084	39.904697	40.000172	129.920364	37.51338	13.459523	126.098724	-68.910426	21.113223	110.591614
16.818649	7.904268	124.587906	-15.541228	17.063902	119.002487	35.588749	-13.530095	123.421928	40.136555	39.782135	130.737854	37.862652	13.12602	127.079891	-68.945108	21.001784	110.925083
17.067001	6.72569	125.41362	-15.437905	16.88064	119.578087	35.399281	-13.572777	124.765305	40.306587	39.606209	131.538544	37.852934	13.016716	128.1519245	-68.728744	20.744564	111.0042495
16.762184	5.569537	126.250664	-15.39055	16.746056	120.080307	35.440601	-13.773449	125.868294	40.459827	39.464405	132.253525	37.950214	12.845478	129.0609095	-68.731314	20.646634	111.0997045
16.403387	4.473514	126.893356	-15.326518	16.643412	120.482468	35.708527	-14.085801	126.722427	40.617989	39.408573	132.814896	38.163258	12.661386	129.7686615	-68.816294	20.625438	111.1962745
15.866182	3.44015	127.413048	-15.29298	16.659302	120.847412	35.705471	-14.12188	127.510521	40.776524	39.476292	133.188492	38.2409975	12.677206	130.3495065	-68.8269575	20.641398	111.3453175
15.23068	2.40685	127.687057	-15.224159	16.649134	121.128342	35.747032	-14.145117	128.074188	40.8983	39.615379	133.299835	38.322666	12.735131	130.6870115	-68.770984	20.563137	111.5696725
14.006023	0.890081	127.656593	-15.185388	16.604326	121.388229	35.824043	-14.040904	128.468231	40.989979	39.830456	133.086395	38.407011	12.894776	130.777313	-68.777787	20.313876	111.999145
13.074934	-0.187391	127.289925	-15.116901	16.564493	121.448624	35.6875	-13.81021	128.471832	41.004772	39.914864	132.802231	38.346136	13.052327	130.6370315	-68.579938	20.076659	112.2602165
12.039249	-1.237616	126.796494	-15.015549	16.561424	121.423485	35.823307	-13.70866	128.172195	41.035294	40.057133	132.37561	38.4293005	13.1742365	130.2739025	-68.4603985	19.9486115	112.5730675
10.865643	-2.187871	126.205765	-14.867538	16.587299	121.337303	36.000767	-13.536838	127.705742	41.080257	40.247612	131.849472	38.540512	13.355387	129.777607	-68.275588	19.819211	112.896999
9.605202	-3.160393	125.406029	-14.73238	16.721159	121.185593	36.47464	-13.465945	126.98996	41.095474	40.418869	131.174789	38.785057	13.476462	129.0823745	-68.249817	19.965856	113.2888115
8.132059	-4.034677	124.572388	-14.600486	16.878847	120.961105	36.501167	-13.019697	126.339401	41.043022	40.645489	130.347839	38.7720945	13.812896	128.34362	-67.9730665	19.944798	113.57859
6.584489	-4.831364	123.642441	-14.382304	17.030169	120.559097	36.76881	-12.65419	125.413536	40.900379	40.876034	129.324875	38.8345945	14.110922	127.3692055	-67.5992025	19.949416	113.7489885
3.815346	-5.852394	122.05838	-14.002027	17.414974	119.671608	37.241573	-12.1302	123.563133	40.762409	41.041832	127.065643	39.001991	14.455816	125.314388	-67.006045	20.374132	114.028828
2.06982	-6.581745	120.637642	-13.69942	17.683918	118.874832	37.426834	-11.855423	122.024391	40.735565	41.252945	125.257744	39.0811995	14.698761	123.6410675	-66.4800395	20.669075	114.1085965
0.291998	-7.299526	119.259415	-13.179491	17.767529	117.853012	37.532677	-11.581462	120.309532	40.753193	41.32106	123.020111	39.142935	14.869799	121.6648215	-65.501917	20.665259	114.0412025
-1.622703	-7.946755	118.069092	-12.789816	17.890266	116.905251	37.503391	-11.440001	118.60672	40.341343	41.14497	120.344078	38.922367	14.8524845	119.475399	-64.501999	20.9280475	114.335103
-3.573726	-8.522193	117.319359	-12.346256	17.852718	115.941528	37.483562	-11.510753	117.046127	40.284927	40.599327	117.532814	38.8842445	14.544287	117.2894705	-63.5767565	21.161149	114.5935855
-5.555763	-9.036534	116.921112	-12.007391	17.71158	115.136429	37.42593	-11.680061	115.948036	40.26762	39.994007	114.827118	38.846775	14.156973	115.387577	-62.861557	21.266187	114.885281
-7.47768	-9.412678	116.883621	-11.746859	17.493343	114.380348	37.392418	-11.944946	115.185776	40.200554	39.434235	112.401672	38.796486	13.7446445	113.793724	-62.290204	21.2420415	114.966972
-10.210703	-9.813	116.683136	-11.392537	17.006805	113.262535	37.331902	-12.435845	114.356865	39.999535	38.707142	109.489616	38.6657185	13.1356485	111.9232405	-61.4507925	20.8779615	114.6018295
-12.032532	-9.946348	116.402771	-11.21242	16.59343	112.464783	37.26968	-12.771943	113.788857	39.81913	38.255291	107.800087	38.544405	12.741674	110.794472	-60.969245	20.445186	114.135094
-13.915706	-9.844921	116.032967	-11.05546	16.188217	111.745239	37.220985	-13.190295	113.043037	39.623352	37.725773	106.396271	38.4221685	12.267739	109.719654	-60.5330885	20.108695	113.770824
-15.558207	-9.6307	115.625504	-10.829593	15.828061	111.137817	37.111958	-13.569424	112.373711	39.531513	37.194218	105.023643	38.3217355	11.812397	108.698677	-59.9809215	19.843725	113.576957
-17.220289	-9.069016	115.454552	-10.636242	15.628611	110.606087	36.997543	-13.872258	111.57856	39.4767	36.654556	103.628601	38.2371215	11.391149	107.6035805	-59.5096055	19.866073	113.6085935
-18.628695	-8.329863	115.129539	-10.407643	15.54828	110.144592	36.942074	-14.107736	110.790016	39.373791	36.199444	102.321304	38.1579325	11.045854	106.55566	-58.9732185	20.050706	113.733524
-20.102192	-7.402562	114.78492	-10.173788	15.491599	109.726692	36.910229	-14.248392	109.980324	39.353596	35.827938	101.137611	38.1319125	10.789773	105.5589675	-58.4794885	20.193425	113.8944165
-22.051739	-5.717095	113.983025	-9.868648	15.504773	109.062721	36.922058	-14.33027	108.597527	39.291115	35.585987	99.929497	38.1065865	10.6278585	104.263512	-57.8438825	20.3816875	113.86193
-23.228525	-4.399045	113.268135	-9.72611	15.48725	108.700325	36.958359	-14.294357	107.641769	39.313515	35.722961	99.602684	38.135937	10.714302	103.6222265	-57.588157	20.260198	113.7784235
-24.266041	-2.965426	112.499702	-9.632613	15.576376	108.373001	36.95591	-14.163131	106.613991	39.329071	35.973442	99.502495	38.1424905	10.9051555	103.058243	-57.4077165	20.2475965	113.687759
-25.227148	-1.31171	111.620224	-9.604361	15.739375	108.037781	36.931641	-13.948277	105.562004	39.318707	36.332626	99.555336	38.125174	11.1921745	102.55867	-57.333896	20.2865755	113.516892
-26.137087	0.438185	110.575615	-9.615086	15.943185	107.569122	36.893196	-13.62163	104.447662	39.326538	36.810337	99.804657	38.109867	11.5943535	102.1261595	-57.340039	20.2920165	113.0120845
-26.911921	2.282303	109.198593	-9.662957	16.175611	106.907295	36.840019	-13.202223	103.292511	39.384552	37.356346	100.209427	38.1122855	12.0770615	101.750969	-57.4381995	20.2741605	112.063621
-27.627445	4.15943	107.542969	-9.749108	16.458084	105.995117	36.832779	-12.736271	102.035583	39.481907	37.968517	100.747787	38.157343	12.616123	101.391685	-57.655559	20.300045	110.598549
-28.426701	7.153717	104.863525	-9.897589	17.048748	104.387009	36.792778	-11.824553	100.012291	39.576206	38.976635	101.588379	38.184492	13.576041	100.800335	-57.97967	20.521455	107.973683
-28.876389	9.213821	103.530243	-9.931022	17.626442	103.472092	36.789436	-11.110988	98.679626	39.593838	39.6717	101.880852	38.191637	14.280356	100.280239	-58.053681	20.972528	106.663945
-29.140877	11.244658	102.620995	-9.930067	18.24477	102.811111	36.765678	-10.296034	97.453537	39.551437	40.361435	102.039825	38.1585575	15.0327005	99.746681	-58.0186915	21.4568395	105.875541
-29.259274	13.283788	102.077957	-9.880407	18.943796	102.335045	36.77639	-9.506269	96.439537	39.56385	41.01799	102.243362	38.17012	15.7558605	99.3414495	-57.930934	22.1317315	105.3286405
-29.378206	15.208365	101.87075	-9.851203	19.598274	102.060211	36.748791	-8.782154	95.713333	39.610775	41.589764	102.430115	38.179783	16.403805	99.071724	-57.882189	22.792743	105.048698
-29.362377	16.968315	102.039314	-9.855879	20.174492	102.102005	36.636391	-8.23982	95.219475	39.641811	42.047997	102.536026	38.139101	16.9040885	98.8777505	-57.850859	23.4448955	105.3262595
-29.214966	18.566351	102.700401	-9.862152	20.633154	102.463531	36.406437	-7.866305	95.028893	40.046352	42.201942	102.281479	38.2263945	17.1678185	98.655186	-57.9506985	24.0984895	106.271876
-28.901402	20.713446	104.172966	-9.931522	20.918625	103.420998	36.127335	-7.678199	95.261017	39.933754	42.354809	102.332603	38.0305445	17.338305	98.79681	-57.8935885	24.498945	108.045186
-28.570948	21.941917	104.97731	-9.982535	20.943489	104.016724	36.011997	-7.757617	95.667046	39.942982	42.288239	102.523697	37.9774895	17.265311	99.0953715	-57.9425595	24.621667	108.9380765
-28.114309	23.090033	105.478195	-10.021351	20.852779	104.413811	35.938457	-7.931466	96.077934	39.97604	42.155941	102.784012	37.9572485	17.1122375	99.430973	-57.9999505	24.5933205	109.396649
-27.652618	24.149408	105.629387	-10.082623	20.75787	104.54422	35.929604	-8.124188	96.490059	40.071686	41.986763	103.142914	38.000645	16.9312875	99.8164865	-58.165891	24.5844525	109.2719535
-27.118311	25.188347	105.360054	-10.137492	20.654503	104.424011	35.962364	-8.32344	96.886566	40.221325	41.842426	103.583656	38.0918445	16.759493	100.235111	-58.3668285	24.549513	108.612911
-26.468193	26.156313	104.844406	-10.197483	20.563038	104.104401	35.983238	-8.548082	97.279076	40.35651	41.709976	104.0009	38.169874	16.580947	100.639988	-58.56484	24.545129	107.568814
-25.809742	27.002733	104.201019	-10.335516	20.518999	103.735817	35.921047	-8.782259	97.730278	40.02322	41.734062	104.531288	37.9721335	16.4759015	101.130783	-58.6431655	24.5620965	106.340851
-24.71422	28.245819	103.237961	-10.706129	20.411695	103.167702	35.630798	-9.332763	98.825745	40.107014	40.867115	104.993713	37.868906	15.767176	101.909729	-59.281164	25.056214	104.425675
-24.007725	28.855461	102.485809	-11.128969	20.200504	102.723869	35.285061	-9.823591	99.753159	40.075397	40.662491	105.37838	37.680229	15.41945	102.5657695	-59.938167	24.981558	102.8819685
-23.339577	29.388546	101.662216	-11.651509	19.898668	102.225319	34.796978	-10.301719	100.644241	39.929878	40.600685	105.8592	37.363428	15.149483	103.2517205	-60.666446	24.647853	101.1989175
-22.652576	29.887762	100.993416	-12.180545	19.489637	101.800362	34.246017	-10.843301	101.424431	39.719872	40.59465	106.166183	36.9829445	14.8756745	103.795307	-61.3440345	24.1035995	99.805417
-21.910158	30.203676	100.526703	-12.645308	19.023939	101.463791	33.691006	-11.411743	102.07605	39.515461	40.236958	106.344971	36.6032335	14.4126075	104.2105105	-61.8938495	23.6352705	98.7170715
-21.252239	30.480263	100.221039	-13.007237	18.530508	101.289284	33.216145	-11.97056	102.605667	39.348171	39.820789	106.394669	36.282158	13.9251145	104.500168	-62.296632	23.1359015	98.0784
-20.559048	30.756584	100.188828	-13.269041	18.00633	101.283501	32.877766	-12.518503	103.01564	39.202663	39.36491	106.36084	36.0402145	13.4232035	104.68824	-62.5782965	22.5894565	97.878762
-19.519987	31.010735	100.362801	-13.519279	17.33054	101.558304	32.600285	-13.212344	103.568588	38.970104	38.732388	106.156601	35.7851945	12.760022	104.8625945	-62.8237525	21.901058	98.2540135
-18.911345	31.241516	100.60569	-13.595366	16.97378	101.892006	32.509556	-13.573606	103.859734	38.829861	38.370514	105.933228	35.6697085	12.398454	104.896481	-62.8604405	21.549106	98.887531
-18.264399	31.4464	100.957443	-13.659847	16.681337	102.307304	32.461605	-13.872349	104.132637	38.68856	38.064617	105.712006	35.5750825	12.096134	104.9223215	-62.8947765	21.26654	99.6922865
-17.68306	31.761412	101.270844	-13.748257	16.417919	102.678207	32.443638	-14.132283	104.415604	38.540501	37.787575	105.512444	35.4920695	11.827646	104.964024	-62.9885835	21.008192	100.39239
-17.117085	32.021278	101.444069	-13.863145	16.231949	102.88987	32.410301	-14.288717	104.586029	38.348782	37.633755	105.332092	35.3795415	11.672519	104.9590605	-63.1058315	20.791379	100.8206795
-16.551476	32.302898	101.3741	-14.004667	16.089426	102.890671	32.304432	-14.376924	104.610062	38.121548	37.582516	105.087646	35.21299	11.602796	104.848854	-63.222324	20.576056	100.932488
-16.036583	32.642677	101.068604	-14.180449	16.013687	102.655899	32.163769	-14.376548	104.434433	37.853149	37.580742	104.728928	35.008459	11.602097	104.5816805	-63.369357	20.425277	100.7301175
-15.191349	33.217529	100.576019	-14.431216	15.986575	102.042618	31.907627	-14.245129	103.621841	37.370445	37.701572	104.106079	34.639036	11.7282215	103.86396	-63.501468	20.2449285	100.221276
-14.690241	33.6796	100.418678	-14.500962	16.030239	101.638199	31.81539	-14.073464	102.643143	37.071262	37.871128	103.738174	34.443326	11.898832	103.1906585	-63.44525	20.161646	100.0857395
-14.094665	34.1245	100.453484	-14.482509	16.185377	101.302948	31.812786	-13.76737	101.407875	36.810287	38.204079	103.334198	34.3115365	12.2183545	102.3710365	-63.2765545	20.1523995	100.2348595
-13.520071	34.593895	100.563644	-14.443357	16.432438	101.061867	31.84593	-13.252724	100.075058	36.526958	38.676697	102.895035	34.186444	12.7119865	101.4850465	-63.073158	20.1528895	100.6386875
-12.947376	35.100712	100.663795	-14.365679	16.81456	100.867844	31.877962	-12.615286	98.825378	36.256374	39.258705	102.404488	34.067168	13.3217095	100.614933	-62.798526	20.3074105	101.120755
-12.247943	35.60191	100.832748	-14.242454	17.264376	100.779198	31.870308	-11.856241	97.751678	36.00246	39.82399	101.933418	33.936384	13.9838745	99.842548	-62.421292	20.5448775	101.715848
-11.595968	36.055912	101.075134	-14.118793	17.732485	100.826607	31.89584	-11.143345	96.799805	35.786133	40.413021	101.583336	33.8409865	14.634838	99.1915705	-62.0785725	20.830132	102.4616435
-10.5586	36.569168	101.434303	-13.98423	18.336676	101.030388	31.868071	-10.263818	95.688377	35.575855	41.076138	101.198494	33.721963	15.40616	98.4434355	-61.690423	21.267192	103.6173405
-9.821307	36.832561	101.621567	-13.979192	18.597927	101.170746	31.760275	-9.848438	95.15889	35.499607	41.32674	101.067604	33.629941	15.739151	98.113247	-61.588325	21.456703	104.228245
-9.048135	36.907703	101.741089	-14.024308	18.8022	101.303123	31.556467	-9.657909	94.810959	35.474533	41.453293	101.008095	33.5155	15.897692	97.909527	-61.564116	21.706708	104.696719
-8.229259	36.964066	101.772583	-14.152752	18.951752	101.406303	31.27672	-9.629554	94.690041	35.417522	41.454895	101.135277	33.347121	15.9126705	97.912659	-61.652625	21.9908335	104.899947
-7.31972	36.921085	101.852921	-14.328842	19.01281	101.539574	30.956942	-9.658684	94.62709	35.417519	41.3424	101.22464	33.1872305	15.841858	97.925865	-61.8449145	22.183762	105.153283
-6.417198	36.751827	101.933655	-14.482604	19.023031	101.689575	30.605635	-9.835614	94.647812	35.36496	41.187988	101.436043	32.9852975	15.676187	98.0419275	-61.9505055	22.369875	105.3372225
-5.429367	36.503429	102.033325	-14.669502	18.994717	101.844917	30.898443	-9.981815	94.453018	35.342018	40.998287	101.672539	33.1202305	15.508236	98.0627785	-62.4592345	22.481198	105.6270555
-3.815722	35.95203	102.164444	-14.894926	18.908546	102.1371	29.899689	-10.258118	94.76281	35.345196	40.733494	102.107132	32.6224425	15.237688	98.434971	-62.4122945	22.579404	105.839229
-2.689061	35.436951	102.380135	-15.015316	18.871485	102.371239	29.653624	-10.452204	94.874214	35.360256	40.550396	102.561508	32.50694	15.049096	98.717861	-62.537572	22.693874	106.024617
-1.486428	34.872654	102.613686	-15.140194	18.792194	102.586487	29.47109	-10.619145	95.096603	35.435184	40.408726	103.213837	32.453137	14.8947905	99.15522	-62.733525	22.6895975	106.017754
-0.236545	34.17704	102.94043	-15.330401	18.732782	102.831032	29.359808	-10.732281	95.438248	35.537285	40.312332	104.268982	32.4485465	14.7900255	99.853615	-63.1093485	22.6755385	105.808449
1.001162	33.352127	103.645874	-15.554415	18.68582	103.218773	29.368187	-10.804029	96.100517	35.736824	40.275898	105.945709	32.5525055	14.7359345	101.023113	-63.6613355	22.6357055	105.414433
2.286623	32.394939	104.71109	-15.807669	18.666803	103.778984	29.52857	-10.847962	97.185333	36.062477	40.398682	108.372154	32.7955235	14.77536	102.7787435	-64.4108615	22.558246	104.7792245
3.553671	31.299091	106.253662	-16.083261	18.741911	104.573502	29.843363	-10.884879	98.645348	36.496414	40.643467	111.378769	33.1698885	14.879294	105.0120585	-65.3364105	22.604528	104.1349455
5.337574	29.348007	109.040627	-16.602467	18.995161	106.152222	30.571852	-10.818605	101.785149	37.150391	40.920921	116.293167	33.8611215	15.051158	109.039158	-67.0660555	22.939164	103.265286
6.417984	27.861977	110.972618	-16.903931	19.17613	107.313049	31.325245	-10.889499	104.316628	37.396137	41.117508	119.232651	34.360691	15.1140045	111.7746395	-68.168553	23.2382555	102.8514585
7.491756	26.257912	112.764122	-17.042894	19.412346	108.650444	32.23243	-11.013891	106.892456	37.547695	41.397575	121.695091	34.8900625	15.191842	114.2937735	-68.9758505	23.63285	103.0071145
8.430332	24.576696	114.549278	-17.060446	19.652546	110.117165	33.464973	-11.014314	109.025932	37.706409	41.832008	123.652756	35.585691	15.408847	116.339344	-69.706583	23.896245	103.894986
9.320097	22.626083	116.206421	-16.936449	19.796459	111.653175	34.036255	-10.855274	111.465897	37.909775	42.379032	125.249252	35.973015	15.761879	118.3575745	-69.845913	23.831039	104.9487755
10.103147	20.66013	117.925034	-16.695992	19.777065	113.292839	34.695278	-10.764761	114.231781	38.13895	42.941639	126.393593	36.417114	16.088439	120.312687	-69.809098	23.465691	106.272991
10.672533	18.505264	119.701508	-16.44857	19.702139	115.024902	34.932232	-10.331512	117.322098	38.425713	43.35944	127.208672	36.6789725	16.513964	122.265385	-69.5761125	22.890314	107.784419
11.312424	15.192879	122.302475	-16.012463	19.420013	117.434456	35.953754	-10.411877	121.332596	38.984695	43.919895	128.075897	37.4692245	16.754009	124.7042465	-69.4941505	22.086017	110.1646655
11.526878	13.038415	123.965363	-15.733343	19.292238	118.778023	36.437454	-10.42369	123.656891	39.691086	44.086388	128.412216	38.06427	16.831349	126.0345535	-69.530956	21.753127	111.5214925
12.022829	10.796995	125.167549	-15.515651	19.23908	119.88176	36.659325	-10.089824	125.037704	39.555077	44.482185	128.963181	38.107201	17.1961805	127.0004425	-69.138503	21.2819795	112.7630775
11.855103	8.644194	126.233376	-15.325244	19.28278	120.724831	36.90292	-9.889007	126.313438	39.751469	44.667721	129.134811	38.3271945	17.389357	127.7241245	-68.9776825	21.176203	113.7255375
11.799544	6.625403	126.877357	-15.002351	19.285727	121.216331	37.162136	-9.665855	127.107285	39.863064	44.817558	128.990463	38.5126	17.5758515	128.048874	-68.517302	20.9956025	114.383788
11.490254	4.758972	127.180359	-14.551064	19.205072	121.333038	37.385792	-9.489003	127.494942	39.899452	44.902561	128.497849	38.642622	17.706779	127.9963955	-67.74475	20.703365	114.6696805
10.800014	2.861551	127.20343	-14.421715	19.313156	121.390152	38.080204	-9.612411	127.514305	39.863335	44.893532	127.713135	38.9717695	17.6405605	127.61372	-67.8151995	20.9857515	115.166584
9.939042	0.207429	126.669518	-14.398453	19.4352	121.163536	38.062645	-9.072658	126.743912	39.711224	44.746693	126.063118	38.8869345	17.8370175	126.403515	-67.6838405	21.0333825	115.923557
9.294271	-1.595072	125.977776	-14.184443	19.287071	120.714806	38.269455	-8.942968	126.121613	39.645287	44.549973	124.814644	38.957371	17.8035025	125.4681285	-67.326257	20.7706395	115.9614835
8.510736	-3.263864	125.22821	-13.98139	19.072128	120.220718	37.892002	-8.751358	125.287758	39.539196	44.160938	123.496246	38.715599	17.70479	124.392002	-66.678379	20.439466	116.049434
7.993387	-5.06192	124.242569	-13.808617	18.805042	119.65406	38.801788	-9.238453	124.100151	39.482082	43.658371	122.135757	39.141935	17.209959	123.117954	-66.759169	20.400125	116.190166
6.71304	-6.376118	123.621002	-13.589033	18.561495	119.080261	38.723164	-9.406444	123.210922	39.456932	43.061787	120.678207	39.090048	16.8276715	121.9445645	-66.268114	20.2953185	116.2159575
5.718801	-7.739321	122.98275	-13.363033	18.355455	118.526756	38.481365	-9.746519	122.523537	39.483433	42.330338	118.959167	38.982399	16.2919095	120.741352	-65.708465	20.4190005	116.31216
4.867612	-9.020984	122.523705	-13.092817	18.194555	117.990112	38.035168	-9.833652	122.182808	39.54324	41.643421	117.181076	38.789204	15.9048845	119.681942	-64.974838	20.4842255	116.298282
2.774328	-10.107579	122.864319	-12.704359	17.873346	117.336784	37.912186	-10.294884	121.994362	39.541573	40.528481	114.801849	38.7268795	15.1167985	118.3981055	-64.1355975	20.6298935	116.2754625
1.531789	-10.687409	123.288368	-12.532182	17.572529	117.003265	37.854416	-10.632903	122.213707	39.551796	39.754501	113.375832	38.703106	14.560799	117.7947695	-63.76747	20.584259	116.2117605
0.331472	-11.049204	123.618492	-12.425716	17.156689	116.705444	38.079281	-11.191959	122.326767	39.429573	39.080269	112.459946	38.754427	13.944155	117.3933565	-63.605859	20.369223	116.0175315
-0.896651	-11.258792	123.84996	-12.364529	16.651386	116.467819	37.961758	-11.569075	122.589371	39.411118	38.374866	111.764786	38.686438	13.4028955	117.1770785	-63.415496	19.8998765	115.7585595
-2.151007	-11.294864	123.747849	-12.344204	16.140356	116.230728	37.803333	-11.991796	122.700844	39.484245	37.794468	111.349236	38.643789	12.901336	117.02504	-63.332197	19.379376	115.436416
-3.215941	-11.26682	123.213638	-12.33327	15.692465	116.005791	37.632927	-12.432812	122.528229	39.562572	37.339523	111.214401	38.5977495	12.4533555	116.871315	-63.2642895	18.9315745	115.140267
-4.188397	-11.047911	122.361038	-12.290208	15.359256	115.728928	37.452377	-12.812988	122.061707	39.677998	37.007694	111.268211	38.5651875	12.097353	116.664959	-63.1456035	18.621159	114.792897
-6.194328	-10.133271	120.555176	-12.213478	15.174142	115.193413	36.955338	-13.077609	120.833191	39.896622	36.883045	111.719833	38.42598	11.902718	116.276512	-62.852936	18.445566	114.110314
-7.295132	-9.400002	118.990242	-12.13247	15.269889	114.747025	36.830692	-13.205987	119.489609	40.123756	37.002857	112.119377	38.477224	11.898435	115.804493	-62.742164	18.641343	113.689557
-8.492674	-8.38973	117.262566	-12.074541	15.611464	114.214409	36.688789	-13.152893	117.849258	40.38166	37.202484	112.511719	38.5352245	12.0247955	115.1804885	-62.6843065	19.1981325	113.2483295
-9.614899	-7.128794	115.463448	-11.933153	16.117729	113.604286	36.586353	-12.950626	116.061951	40.64093	37.537838	112.764572	38.6136415	12.293606	114.4132615	-62.4799475	19.941852	112.7953105
-10.590285	-5.782658	113.823441	-11.721113	16.733093	112.976601	36.536354	-12.564037	114.20282	40.895096	37.980934	112.719177	38.715725	12.7084485	113.4609985	-62.157951	20.7577375	112.4922035
-11.697116	-4.259871	112.434792	-11.476392	17.462696	112.292122	36.564686	-12.084942	112.28318	41.059162	38.49844	112.226692	38.811924	13.206749	112.254936	-61.764708	21.718643	112.329308
-12.681417	-2.649323	111.114586	-11.175851	18.163767	111.47596	36.551865	-11.476062	110.354576	41.059135	39.020287	111.472282	38.8055	13.7721125	110.913429	-61.157202	22.5554215	112.038491
-13.963848	-0.267595	109.270203	-10.731297	19.047113	110.181084	36.529564	-10.551175	107.527794	40.915401	39.802368	109.897934	38.7224825	14.6255965	108.712864	-60.1850765	23.4686295	111.649304
-14.86814	1.337867	108.249352	-10.4877	19.477718	109.380295	36.454563	-10.015902	105.93541	40.674129	40.209503	109.153702	38.564346	15.0968005	107.544556	-59.539746	23.8586355	111.216034
-15.6971	2.866933	107.395958	-10.35798	19.83676	108.721458	36.339657	-9.549471	104.570641	40.614655	40.601776	108.607674	38.477156	15.5261525	106.5891575	-59.193116	24.1473675	110.8537585
-16.491434	4.411652	106.703232	-10.360689	20.181995	108.1632	36.160534	-9.117631	103.4384	40.600616	40.941669	108.022499	38.380575	15.912019	105.7304495	-59.101953	24.451971	110.5959505
-17.183701	5.945107	106.233727	-10.405869	20.615267	107.674202	35.907425	-8.66817	102.418983	40.769882	41.094868	107.087387	38.3386535	16.213349	104.753185	-59.1503915	25.017185	110.595219
-17.930599	7.41113	105.890823	-10.470737	21.051126	107.184937	35.625751	-8.163874	101.483879	39.959805	41.633904	106.343636	37.792778	16.735015	103.9137575	-58.734252	25.367237	110.4561165
-18.443211	8.851153	105.505386	-10.567995	21.545963	106.639137	35.354973	-7.704801	100.775375	39.536499	41.958748	105.368385	37.445736	17.1269735	103.07188	-58.581726	25.9649525	110.206394
-19.219135	10.912025	104.804993	-10.776989	22.079569	105.717049	35.010414	-7.256022	100.130371	39.086742	42.332581	104.099747	37.048578	17.5382795	102.115059	-58.602556	26.6208585	109.319039
-19.673437	12.248583	104.219734	-10.952985	22.330853	105.001411	34.814789	-7.064004	99.797638	38.854225	42.483875	103.36071	36.834507	17.7099355	101.579174	-58.740477	26.9517705	108.423648
-20.067106	13.474332	103.45179	-11.125361	22.475281	104.208801	34.590443	-6.932017	99.489357	38.582905	42.549725	102.773239	36.586674	17.808854	101.131298	-58.837396	27.141708	107.286304
-20.331326	14.645429	102.619827	-11.317035	22.577051	103.411552	34.368057	-6.883807	99.23317	38.373627	42.580418	102.408958	36.370842	17.8483055	100.821064	-59.004912	27.3057965	106.00204
-20.576948	15.845277	101.783623	-11.55705	22.682705	102.652916	34.121456	-6.86432	99.11322	38.152798	42.606792	102.412483	36.137127	17.871236	100.7628515	-59.251227	27.494174	104.5429805
-20.757277	16.973476	101.010643	-11.87472	22.744175	102.007484	33.811642	-6.895685	99.28743	37.948219	42.629501	103.022682	35.8799305	17.866908	101.155056	-59.6293705	27.621442	102.859912
-20.939604	18.029808	100.299644	-12.322594	22.845245	101.558151	33.416897	-6.973629	99.770699	38.205566	42.469021	104.096939	35.8112315	17.747696	101.933819	-60.4564195	27.942794	101.182483
-21.094357	19.502634	99.695587	-13.144798	23.040926	101.324333	32.7747	-7.02543	100.959	37.490875	42.745052	107.028816	35.1327875	17.859811	103.993908	-61.4223835	28.222041	98.654758
-21.381289	20.46825	99.566162	-13.706568	23.236269	101.365913	32.360931	-6.989195	101.866447	37.231503	42.884327	109.022858	34.796217	17.947566	105.4446525	-62.209353	28.524972	97.2871735
-21.658613	21.379175	99.549362	-14.23849	23.515385	101.491783	31.994047	-6.922886	102.775558	36.944763	43.063404	110.8974	34.469405	18.070259	106.836479	-62.946385	28.960511	96.147087
-21.845476	22.147591	99.64212	-14.657442	23.849539	101.682091	31.717184	-6.793603	103.608009	36.67535	43.249336	112.47065	34.196267	18.2278665	108.0393295	-63.511151	29.4712115	95.3248525
-22.148663	22.855143	99.801353	-14.956524	24.233873	101.953033	31.513409	-6.583181	104.246208	36.492085	43.487663	113.605072	34.002747	18.452241	108.92564	-63.915795	30.015505	94.980426
-22.51696	23.432592	100.04158	-15.107705	24.656944	102.255951	31.40307	-6.325936	104.696976	36.384949	43.73695	114.289642	33.8940095	18.705507	109.493309	-64.1094195	30.608381	95.018593
-22.965853	23.906319	100.431297	-15.174584	25.026863	102.677216	31.380972	-6.025856	104.940094	36.352512	43.983738	114.545906	33.866742	18.978941	109.743	-64.21591	31.074785	95.611432
-23.776875	24.381277	101.13237	-15.123937	25.420479	103.380356	31.433651	-5.607446	105.088684	36.369766	44.290878	114.430847	33.9017085	19.341716	109.7597655	-64.1495825	31.499242	97.0009465
-24.381811	24.546247	101.553383	-15.011017	25.550932	103.837372	31.494839	-5.447689	105.151543	36.438385	44.355221	114.271759	33.966612	19.453766	109.711651	-63.988646	31.648098	97.963093
-25.23374	24.634596	102.004204	-14.892663	25.558281	104.295822	31.573967	-5.448833	105.271759	36.566589	44.342705	114.144608	34.070278	19.446936	109.7081835	-63.855604	31.669626	98.8834605
-25.946886	24.565018	102.320564	-14.777676	25.497347	104.648849	31.637531	-5.50105	105.462143	36.690304	44.309185	114.062737	34.1639175	19.4040675	109.76244	-63.7192695	31.5906265	99.535258
-26.850657	24.430332	102.556313	-14.681985	25.402964	104.897324	31.714705	-5.583457	105.61824	36.776909	44.244785	113.900909	34.245807	19.330664	109.7595745	-63.609777	31.475264	100.0350735
-27.776655	24.189747	102.739548	-14.597169	25.296911	105.104019	31.756083	-5.684379	105.734695	36.877487	44.182083	113.566231	34.316785	19.248852	109.650463	-63.511123	31.34497	100.557575
-28.762527	23.902483	102.807632	-14.514153	25.190434	105.205132	31.763823	-5.795339	105.81498	36.917107	44.156052	113.004181	34.340465	19.1803565	109.4095805	-63.368771	31.2005115	101.0006835
-30.403978	23.319218	102.734772	-14.51633	25.000874	105.060753	31.734776	-5.970001	105.836868	36.779339	44.144917	111.901268	34.2570575	19.087458	108.869068	-63.2897175	30.91429	101.252438
-31.515642	22.861525	102.636276	-14.526796	24.833601	104.882446	31.635454	-6.085419	105.717232	36.676891	44.143524	110.901306	34.1561725	19.0290525	108.309269	-63.2097645	30.6381495	101.455623
-32.660667	22.356787	102.788506	-14.454226	24.674835	104.795181	31.574408	-6.196097	105.496536	36.554554	44.037148	109.672424	34.064481	18.9205255	107.58448	-62.972933	30.4291445	102.005882
-33.882339	21.790705	103.492828	-14.351973	24.471586	105.03833	31.492081	-6.37804	105.390259	36.912319	43.592934	107.936272	34.2022	18.607447	106.6632655	-62.906146	30.335725	103.4133945
-35.090656	21.246752	104.780258	-14.188301	24.292011	105.607521	31.415272	-6.668788	105.4804	36.455242	43.437939	106.524467	33.935257	18.3845755	106.0024335	-62.311859	30.1994465	105.2126085
-36.215755	20.719124	106.627869	-13.992567	24.050474	106.527817	31.350771	-7.040447	105.734787	36.330685	42.964081	105.014816	33.840728	17.961817	105.3748015	-61.825862	30.139131	107.6808325
-37.320919	20.242323	108.710167	-13.816835	23.694027	107.627724	31.203699	-7.560884	106.234375	36.143486	42.377926	103.704597	33.6735925	17.408521	104.969486	-61.3072625	29.979533	110.285962
-38.740978	19.572466	111.761299	-13.509724	22.995445	109.205688	30.987144	-8.477141	107.028511	35.682983	41.149078	102.063301	33.3350635	16.3359685	104.545906	-60.3545115	29.6549215	113.86547
-39.584694	19.157516	113.302994	-13.326719	22.454029	109.970558	30.957928	-9.128269	107.410278	35.530472	40.383827	101.292015	33.2442	15.627779	104.3511465	-59.897638	29.280279	115.5899695
-40.330566	18.840393	114.512764	-13.121726	21.885466	110.499702	30.928242	-9.666406	107.525017	35.462391	39.667809	100.685593	33.1953165	15.0007015	104.105305	-59.4387685	28.7702305	116.894099
-41.017582	18.607464	115.527939	-12.942398	21.466454	110.916313	30.8904	-10.084547	107.422897	35.234188	39.133251	100.233795	33.062294	14.524352	103.828346	-58.94709	28.408556	118.00428
-41.557587	18.525295	116.348175	-12.870266	21.170013	111.238182	30.844828	-10.445031	107.362076	35.779251	38.454525	99.562416	33.3120395	14.004747	103.462246	-59.0525715	28.335279	119.014118
-41.936474	18.561069	116.884102	-12.844722	20.960917	111.512886	30.754379	-10.668131	107.22406	35.20166	38.413383	99.655769	32.9780195	13.872626	103.4399145	-58.6674635	28.049208	119.5858575
-42.21328	18.682907	117.235878	-12.855467	20.808521	111.700249	30.663023	-10.78203	107.105209	35.622501	38.074413	99.330788	33.142762	13.6461915	103.2179985	-58.853696	27.9708505	120.1824995
-42.474041	19.087856	117.431686	-13.005903	20.699961	111.861206	30.45631	-10.839732	106.987	34.950703	38.267582	99.752449	32.7035065	13.713925	103.3697245	-58.7153125	27.685997	120.3526875
-42.449387	19.528551	117.383217	-13.133462	20.73908	111.897568	30.324436	-10.816483	106.885323	34.816158	38.349377	99.87812	32.570297	13.766447	103.3817215	-58.837221	27.711713	120.4134145
-42.336102	20.065681	117.175819	-13.270992	20.703568	111.889542	30.231943	-10.769324	106.769012	35.194771	38.231937	99.713326	32.713357	13.7313065	103.241169	-59.255341	27.6758295	120.537915
-42.101059	20.725491	116.89547	-13.406946	20.71707	111.863289	30.145227	-10.708919	106.652939	34.42609	38.577244	100.172661	32.2856585	13.9341625	103.4128	-59.0995505	27.4999775	120.313778
-41.689346	21.516346	116.610146	-13.531043	20.66213	111.782135	30.059832	-10.661375	106.471947	34.437405	38.589794	100.230637	32.2486185	13.9642095	103.351292	-59.3107045	27.3600505	120.212978
-41.16127	22.365219	116.030739	-13.575556	20.601717	111.585411	29.951017	-10.655357	106.28302	34.362759	38.564983	100.239227	32.156888	13.954813	103.2611235	-59.308	27.248621	119.9096985
-40.584682	23.210358	114.988419	-13.805016	20.379585	111.142876	29.936171	-10.728262	106.081329	34.345737	38.508293	100.279305	32.140954	13.8900155	103.180317	-59.750986	26.8691545	119.105435
-39.582996	24.52615	112.596336	-14.064267	19.796623	109.875038	30.06407	-10.949451	105.61972	34.474743	38.423779	100.46183	32.2694065	13.737164	103.040775	-60.3979405	25.856082	116.709301
-38.828606	25.423973	110.539795	-14.312002	19.262085	108.709648	30.134806	-11.162364	105.247543	34.527596	38.359951	100.644753	32.331201	13.5987935	102.946148	-60.955205	24.9253765	114.473148
-37.995804	26.374907	108.502304	-14.578819	18.667152	107.484291	30.191603	-11.425941	104.830254	34.530315	38.213875	100.806091	32.360959	13.393967	102.8181725	-61.518597	23.940337	112.1504095
-37.083542	27.488836	106.797943	-14.845019	18.080338	106.411133	30.205765	-11.673592	104.293648	34.446331	38.119923	100.931145	32.326048	13.2231655	102.6123965	-62.016086	22.9375105	110.2098695
-36.043449	28.797573	105.770111	-15.047518	17.72637	105.722	30.099216	-11.848276	103.797005	34.281776	38.03904	100.987305	32.190496	13.095382	102.392155	-62.285532	22.357358	109.051845
-34.952335	30.284193	105.280602	-15.213344	17.563629	105.504021	29.92622	-11.977651	103.492439	34.134163	37.929993	100.936676	32.0301915	12.976171	102.2145575	-62.4568795	22.151087	108.7934845
-33.715534	31.882015	105.216423	-15.337555	17.479919	105.539429	29.806597	-12.085542	103.312347	34.037632	37.903114	101.144051	31.9221145	12.908786	102.228199	-62.5972245	22.051052	108.850659
-31.834129	34.461098	105.407501	-15.568377	17.388435	105.70993	29.619143	-12.127156	102.878548	34.038345	38.052578	101.928459	31.828744	12.962711	102.4035035	-62.965498	21.814159	109.0163565
-30.473495	36.240768	105.767265	-15.751502	17.417414	105.832657	29.44747	-12.013193	102.376732	34.006523	38.270447	102.728928	31.7269965	13.128627	102.55283	-63.2300005	21.706201	109.112484
-29.133394	38.101585	106.327209	-15.94175	17.542459	106.007896	29.260921	-11.807749	101.823441	33.972942	38.606094	103.738747	31.6169315	13.3991725	102.781094	-63.5004315	21.6857455	109.234698
-27.658573	40.004333	107.103287	-16.177263	17.81299	106.275108	29.051819	-11.460669	101.394333	33.956825	39.015537	104.947754	31.504322	13.777434	103.1710435	-63.858848	21.848546	109.3791725
-26.342838	41.942036	108.188606	-16.436953	18.270229	106.670868	28.832966	-11.022086	101.027473	34.029713	39.474754	106.353363	31.4313395	14.226334	103.690418	-64.3052455	22.314124	109.651318
-24.791105	43.82452	109.493576	-16.694378	18.776432	107.214127	28.595367	-10.486989	100.910782	34.13253	39.500053	108.059433	31.3639485	14.506532	104.4851075	-64.7527045	23.046332	109.9431465
-23.267843	45.661705	111.071167	-16.981125	19.27742	107.945564	28.431759	-10.036527	100.985924	34.700836	40.328354	109.643005	31.5662975	15.1459135	105.3144645	-65.5285475	23.4089265	110.5766635
-20.943857	48.155609	113.804398	-17.410332	19.988495	109.102158	28.41684	-9.497473	101.541641	35.152142	40.836582	112.788162	31.784491	15.6695545	107.1649015	-66.605155	24.3074355	111.0394145
-19.328463	49.582016	115.763725	-17.647251	20.365425	109.972145	28.698841	-9.238776	102.12146	35.081596	41.272499	115.11409	31.8902185	16.0168615	108.617775	-67.1847205	24.7139885	111.326515
-17.370277	50.735794	117.475212	-17.78664	20.693592	110.928169	29.069496	-9.172462	102.933289	35.806641	41.283615	116.985046	32.4380685	16.0555765	109.9591675	-68.0113485	25.3316075	111.8971705
-15.754095	51.793743	119.433952	-17.93144	20.95266	112.029198	30.243906	-9.437641	103.579834	36.176437	41.432842	118.986069	33.2101715	15.9976005	111.2829515	-69.0730515	25.9077195	112.7754445
-14.248469	52.656891	121.247505	-18.03455	21.104206	113.171196	30.900707	-9.522783	104.621735	36.508087	41.533463	121.033417	33.704397	16.00534	112.827576	-69.773497	26.203072	113.514816
-13.120146	53.448277	123.299339	-18.152334	21.209061	114.380089	30.988821	-9.208469	106.076851	36.773121	41.472626	123.024193	33.880971	16.1320785	114.550522	-70.185639	26.2860435	114.209656
-11.395242	53.851955	124.861511	-18.253319	21.183689	115.656952	31.627708	-9.124701	107.591522	36.986858	41.400852	124.872993	34.307283	16.1380755	116.2322575	-70.813921	26.2293025	115.0816465
-9.222135	54.13044	127.380035	-18.399981	21.163557	117.649368	32.487125	-8.972509	109.973442	37.214622	41.229118	127.62735	34.8508735	16.1283045	118.800396	-71.6508355	26.1988095	116.49834
-8.25652	54.253799	129.143799	-18.44228	21.055389	118.993355	32.896648	-8.813661	111.767685	37.39119	41.149391	129.379059	35.143919	16.167865	120.573372	-72.028479	25.942913	117.413338
-6.669251	53.988369	130.509048	-18.479	20.929932	120.294548	33.340366	-8.936852	113.633087	37.506611	41.10952	131.032043	35.4234885	16.086334	122.332565	-72.3814885	25.77353	118.256531
-5.828663	53.783684	132.064682	-18.476868	20.846943	121.575714	33.732594	-8.968143	115.411888	37.593643	40.99593	132.632202	35.6631185	16.0138935	124.022045	-72.6168545	25.6799925	119.129383
-4.776115	53.305691	133.405563	-18.283033	20.689518	122.737122	34.06971	-9.007183	117.095886	37.707397	41.01363	134.194595	35.8885535	16.0032235	125.6452405	-72.4546195	25.3758125	119.8290035
-3.617361	52.61237	134.568878	-17.927542	20.428038	123.67469	34.443481	-9.069246	118.579971	37.776836	40.927532	135.65683	36.1101585	15.929143	127.1184005	-71.9652425	24.926933	120.2309795
-2.723821	51.715004	135.666473	-17.773632	20.328051	124.687599	34.779049	-9.133067	119.91494	37.888081	40.749245	137.063736	36.333565	15.808089	128.489338	-71.880829	24.848013	120.88586
-1.54374	50.253391	137.110184	-17.617796	20.059477	126.015869	35.280182	-9.322444	121.484375	38.118252	40.553215	138.887207	36.699217	15.6153855	130.185791	-71.934809	24.5035685	121.845947
-1.21986	49.1535	137.871307	-17.416855	19.926336	126.744102	35.617992	-9.500289	122.281349	38.354019	40.407772	140.00444	36.9860055	15.4537415	131.1428945	-71.8197155	24.3989305	122.3453095
-0.321138	47.706589	138.228363	-17.242043	19.808071	127.4776	35.939777	-9.656932	122.928253	38.614956	40.286522	140.747635	37.2773665	15.314795	131.837944	-71.7614525	24.301347	123.117256
0.068587	46.239349	138.497025	-17.013737	19.725574	128.119034	36.227856	-9.76811	123.490479	38.88398	40.166492	141.359665	37.555918	15.199191	132.425072	-71.583392	24.251957	123.812996
0.545237	44.614956	138.482925	-16.767662	19.71785	128.737335	36.498367	-9.885214	124.00193	39.237194	40.258423	141.92128	37.8677805	15.1866045	132.961605	-71.4031045	24.2490955	124.513065
0.831287	42.89645	138.343918	-16.513554	19.765574	129.359329	37.011765	-9.965755	124.523994	39.547993	40.35368	142.114532	38.279879	15.1939625	133.319263	-71.306987	24.3371855	125.399395
1.097525	41.008591	137.910812	-16.274517	19.897434	130.002625	37.227066	-10.036039	125.090393	39.895996	40.530212	142.056549	38.561531	15.2470865	133.573471	-71.110565	24.5477815	126.431779
1.277031	38.128967	137.055466	-15.899688	20.222809	130.862335	37.395306	-10.149577	126.133987	40.384956	40.957523	141.587189	38.890131	15.403973	133.860588	-70.689507	25.041645	127.864082
1.281382	35.950981	136.331482	-15.716974	20.525343	131.377853	36.795666	-9.922957	126.754272	40.662254	41.304825	140.81871	38.72896	15.690934	133.786491	-70.162908	25.359752	128.969215
1.321431	33.710392	135.360214	-15.56144	20.795099	131.733521	36.579792	-10.198915	127.442993	40.890377	41.582169	139.64502	38.7350845	15.691627	133.5440065	-69.8579645	25.898571	129.9230355
1.137554	31.317017	134.319702	-15.469028	20.992046	131.82785	36.371975	-10.626976	128.010162	40.979992	41.654831	137.630844	38.6759835	15.5139275	132.820503	-69.6140395	26.4701645	130.835197
0.993671	28.793001	132.95076	-15.338041	20.99814	131.481033	35.644722	-11.024296	128.245544	40.998734	41.390179	134.894562	38.321728	15.1829415	131.570053	-68.99781	26.8133385	131.392013
0.751238	26.195324	131.292557	-15.281267	20.731649	130.637009	35.565052	-12.185974	128.23465	40.947105	40.900169	132.341599	38.2560785	14.3570975	130.2881245	-68.8186125	27.1062005	130.9858935
0.495769	23.503323	129.640625	-15.250765	20.204317	129.475693	34.829105	-13.060488	127.401443	40.235889	40.187027	129.478455	37.532497	13.5632695	128.439949	-68.034027	26.8453645	130.511437
-0.188761	19.638935	126.876915	-15.17827	19.05706	127.070961	34.025391	-14.231838	125.244118	40.345509	38.656181	125.115417	37.18545	12.2121715	125.1797675	-67.54199	25.9019485	128.9621545
-0.571441	16.994368	125.069176	-15.381758	18.430054	125.416039	33.636364	-14.984478	123.064743	40.086121	37.781578	122.825027	36.8612425	11.39855	122.944885	-67.6247585	25.461558	127.887193
-0.701244	14.381435	123.173569	-15.322124	17.824409	123.760536	33.403652	-15.563138	120.751282	39.508347	37.278137	121.01976	36.4559995	10.8574995	120.885521	-67.1002475	24.7913185	126.635551
-0.897456	11.987632	121.608559	-15.272421	17.503128	122.33194	33.165161	-15.864224	118.500732	39.338707	36.870296	119.480042	36.251934	10.503036	118.990387	-66.796776	24.50322	125.673493
-1.023286	9.77148	120.272301	-15.188636	17.446547	121.120346	33.015076	-15.814151	116.779305	39.245338	36.724136	118.475914	36.130207	10.4549925	117.6276095	-66.507479	24.4381015	124.6130825
-1.070275	7.570087	119.317505	-15.15504	17.600273	120.272362	32.917599	-15.616936	115.6633	39.156273	36.757141	117.810349	36.036936	10.5701025	116.7368245	-66.347016	24.6304435	123.8078995
-1.094332	5.4826	118.880753	-15.217002	17.862263	119.709465	32.873978	-15.368146	115.488136	39.048214	36.885101	117.431343	35.961096	10.7584775	116.4597395	-66.3951	24.9660485	122.9591905
-1.026565	2.372087	119.230423	-15.54956	18.246161	119.354881	32.935013	-15.089144	116.72187	38.915611	37.0914	117.347733	35.925312	11.001128	117.0348015	-67.024432	25.491194	121.6749605
-0.937525	0.309742	119.83577	-15.750925	18.160957	119.20446	33.030804	-14.953412	118.324303	38.79213	37.191055	117.709755	35.911467	11.1188215	118.017029	-67.413317	25.2030925	120.391891
-0.858389	-1.662463	120.762024	-15.888232	17.802975	119.174698	33.069592	-14.9701	119.915184	38.684811	37.200737	118.477455	35.8772015	11.1153185	119.1963195	-67.6536655	24.4906315	119.1530765
-0.718795	-3.675778	121.634399	-16.382595	17.535864	119.404015	32.982418	-15.016502	121.61187	38.614021	37.191288	119.617638	35.7982195	11.087393	120.614754	-68.5634095	23.984335	118.193276
-0.669138	-5.532012	122.676071	-16.747849	17.298391	119.637726	32.736038	-15.056278	123.407745	38.630207	37.227497	121.132149	35.6831225	11.0856095	122.269947	-69.1788205	23.5111725	117.005505
-0.673579	-7.186987	123.78006	-17.081968	17.180937	119.903229	32.469349	-15.080805	125.320984	38.695938	37.328495	122.895096	35.5826435	11.123845	124.10804	-69.7465795	23.238029	115.698418
-0.824098	-8.794689	125.082611	-17.097469	17.049225	120.159927	32.110779	-15.062361	127.257492	38.699039	37.407677	124.521767	35.404909	11.172658	125.8896295	-69.599847	22.925792	114.4302245
-0.851726	-10.900842	127.184891	-17.318136	17.242971	120.891281	31.578871	-14.852921	130.171951	38.633026	37.343468	125.896919	35.1059485	11.2452735	128.034435	-69.7422205	23.2406685	113.748127
-1.060217	-12.012248	128.763474	-17.380514	17.386127	121.357254	31.398222	-14.684455	131.824005	38.567402	37.209785	126.11338	34.982812	11.262665	128.9686925	-69.74384	23.509589	113.7458155
-1.581514	-13.058334	130.239304	-17.358145	17.415407	121.657776	31.611893	-14.55982	133.283966	38.472939	37.062851	126.087273	35.042416	11.2515155	129.6856195	-69.758706	23.5792985	113.6299325
-2.012767	-14.02397	131.498306	-17.325766	17.250607	122.059479	31.448763	-14.591667	134.410629	38.477489	36.946339	126.096054	34.963126	11.177336	130.2533415	-69.614658	23.323878	113.8656165
-2.446039	-14.874594	132.590714	-17.282087	17.0021	122.608589	31.515911	-14.679451	135.271484	38.50589	36.686283	126.12619	35.0109005	11.003416	130.698837	-69.5750745	23.000784	114.518341
-3.019246	-15.563017	133.661362	-17.166777	16.807451	123.215973	31.560867	-14.810888	136.052628	38.723656	36.368404	126.060608	35.1422615	10.778758	131.056618	-69.4758155	22.836144	115.375328
-3.598791	-16.153757	134.513397	-17.05121	16.692553	123.883949	31.655098	-14.934078	136.624359	38.998421	36.16964	126.108994	35.3267595	10.617781	131.3666765	-69.4291795	22.767325	116.4012215
-4.670825	-16.653494	135.368591	-16.774473	16.710558	124.644699	31.84199	-15.017689	137.367493	39.45134	35.940002	126.408508	35.646665	10.4611565	131.8880005	-69.195611	22.9599595	117.4013975
-5.412864	-16.868694	135.49263	-16.552071	16.69149	125.014946	31.969151	-15.182763	137.644409	39.842121	35.914551	126.903511	35.905636	10.365894	132.27396	-69.009778	23.017086	117.755932
-6.240485	-16.916988	135.364609	-16.11603	16.361998	125.207726	32.141792	-15.385246	137.770004	40.226425	35.900383	127.422943	36.1841085	10.2575685	132.5964735	-68.4161685	22.4664275	117.8189785
-7.063979	-16.839958	134.914536	-16.139013	16.530857	125.614273	32.331524	-15.59679	137.70015	40.586506	35.906487	127.968262	36.459015	10.1548485	132.834206	-68.737041	22.9068655	118.39434
-8.000437	-16.744095	134.219116	-15.96454	16.459486	125.942932	32.615391	-15.842134	137.299423	40.907936	36.011078	128.605835	36.7616635	10.084472	132.952629	-68.6907435	22.8345	118.933235
-9.056442	-16.448647	133.298676	-15.464229	16.292805	126.178375	32.96064	-16.101698	136.538101	41.564087	36.029018	129.027771	37.2623635	9.96366	132.782936	-68.1908215	22.62195	119.573814
-10.174881	-16.122393	132.277405	-15.583132	16.342167	126.599487	33.281265	-16.32951	135.350235	41.703831	36.165924	129.430695	37.492548	9.918207	132.390465	-68.658812	22.766127	120.808509
-12.072642	-15.277539	130.669876	-15.12044	16.477352	126.645752	33.476059	-16.279804	133.227829	41.815445	36.350201	129.240768	37.645752	10.0351985	131.2342985	-67.886632	22.9195055	122.0572055
-13.419372	-14.433686	129.587967	-14.851771	16.708588	126.466789	33.785706	-16.222746	131.422928	41.753788	36.523579	128.59166	37.769747	10.1504165	130.007294	-67.473289	23.2667595	122.926284
-14.807315	-13.72284	128.471771	-14.454934	16.834578	126.065865	34.108002	-16.056103	129.579193	41.169384	36.90287	127.962944	37.638693	10.4233835	128.7710685	-66.548561	23.2457725	123.3606615
-16.216787	-12.741613	127.435638	-14.25919	17.082926	125.689903	34.488434	-15.973902	127.6996	41.068298	36.979507	126.769875	37.778366	10.5028025	127.2347375	-66.296746	23.6630495	124.1450685
-17.675852	-11.969313	126.424286	-13.864052	17.07074	125.204262	34.584713	-15.660972	126.005806	40.965557	37.035679	125.606064	37.775135	10.6873535	125.805935	-65.503239	23.4541265	124.602589
-19.266371	-10.891926	125.635338	-13.454771	17.010269	124.783478	34.947815	-15.629885	124.560844	40.977715	36.971569	124.57383	37.962765	10.670842	124.567337	-64.872307	23.349696	124.999619
-20.874094	-9.881598	125.025955	-13.101697	16.976254	124.477974	35.722763	-15.965882	123.144218	41.525017	36.835976	123.605087	38.62389	10.435047	123.3746525	-64.827284	23.517461	125.5812955
-23.158169	-8.382381	124.505127	-12.666209	17.095293	124.128937	36.047684	-15.79587	122.093987	41.528103	37.125759	122.580566	38.7878935	10.6649445	122.3372765	-64.1203115	23.5256415	125.9205975
-24.708071	-7.302049	124.442116	-12.44636	17.261971	123.904335	36.217751	-15.546827	121.610428	41.040966	37.556229	121.960617	38.6293585	11.004701	121.7855225	-63.5220785	23.519241	126.0231475
-26.17914	-6.20494	124.501678	-12.287129	17.392769	123.722664	35.790771	-15.205303	121.342766	41.369041	37.541611	120.85466	38.579906	11.168154	121.098713	-63.154164	23.617384	126.346615
-27.634933	-5.112014	124.604416	-12.194186	17.421263	123.514465	35.719822	-14.986227	120.841682	40.749195	37.907337	120.071198	38.2345085	11.460555	120.45644	-62.6228805	23.381971	126.57249
-29.068693	-4.046198	124.593414	-12.217799	17.422327	123.208405	35.605183	-14.752561	120.220673	40.459141	38.01247	119.09285	38.032162	11.6299545	119.6567615	-62.46776	23.2146995	126.7600485
-30.492702	-2.970641	124.412987	-12.215125	17.340281	122.83062	35.453873	-14.557629	119.478676	40.228989	38.087902	118.131729	37.841431	11.7651365	118.8052025	-62.271681	22.9154255	126.8560375
-31.870464	-1.906421	124.087837	-12.26996	17.293083	122.341408	35.281925	-14.356287	118.606041	39.912655	38.208908	117.16684	37.59729	11.9263105	117.8864405	-62.13721	22.6598555	126.7963755
-33.699123	-0.372694	123.279678	-12.608886	17.351959	121.485962	34.922058	-13.937579	117.032364	39.268799	38.451946	115.648422	37.0954285	12.2571835	116.340393	-62.3132005	22.4467345	126.631531
-35.167973	0.993566	122.915741	-12.685692	17.353439	120.690453	34.590618	-13.626419	115.778076	38.742237	38.660965	114.460205	36.6664275	12.517273	115.1191405	-62.0378115	22.189605	126.2617655
-36.420547	2.179248	122.396149	-12.904289	17.432604	119.861267	34.223766	-13.235243	114.229248	38.118465	38.935715	113.173317	36.1711155	12.850236	113.7012825	-61.9796935	22.014972	126.0212515
-37.49844	3.396181	121.894226	-13.086799	17.534285	119.052277	33.913277	-12.842311	112.645401	37.579746	39.235123	111.776245	35.7465115	13.196406	112.210823	-61.9201095	21.872164	125.893731
-38.488041	4.555122	121.50309	-13.308987	17.613451	118.309875	33.691948	-12.432062	111.01973	37.100239	39.55653	110.437248	35.3960935	13.562234	110.728489	-62.0140675	21.664668	125.891261
-39.374588	5.718603	121.302208	-13.359286	17.627937	117.674698	33.405079	-12.073439	109.316254	36.629452	39.819805	109.185501	35.0172655	13.873183	109.2508775	-61.7358375	21.382691	126.0985185
-40.113277	6.858996	121.339508	-13.495883	17.634956	117.209206	33.031914	-11.711987	107.799423	36.123051	39.51424	108.131012	34.5774825	13.9011265	107.9652175	-61.5692485	21.3687855	126.4531945
-41.024063	8.611644	121.59494	-13.778001	17.811319	116.798378	32.427303	-11.285892	105.979958	35.430462	40.409115	106.781242	33.9288825	14.5616115	106.3806	-61.4848845	21.0610265	127.216156
-41.506721	9.786727	121.635101	-13.942592	17.943575	116.555367	32.062508	-11.102686	105.219543	35.139008	39.956238	106.269897	33.600758	14.426776	105.74472	-61.485942	21.460374	127.366014
-41.874657	10.950288	121.544792	-14.14485	17.99782	116.266991	31.706676	-11.035506	104.690361	34.868408	39.99136	105.805016	33.287542	14.477927	105.2476885	-61.577242	21.517713	127.2862935
-42.141724	12.03308	121.316696	-14.342171	17.981913	115.941277	31.428921	-11.134691	104.396729	34.549747	39.903172	105.400787	32.989334	14.3842405	104.898758	-61.673676	21.5795855	126.983796
-42.281471	13.118979	120.978416	-14.619249	17.901173	115.592918	31.116741	-11.323253	104.20076	34.19524	40.302269	104.863251	32.6559905	14.489508	104.5320055	-61.8944885	21.312838	126.6538305
-42.316719	14.17338	120.483826	-14.973495	17.718338	115.19281	30.848461	-11.588991	104.182922	33.879658	40.025467	104.370438	32.3640595	14.218238	104.27668	-62.3110495	21.218438	126.10894
-42.219116	15.226227	119.859779	-15.192116	17.468494	114.71447	30.628887	-11.977456	104.259613	33.605446	39.656372	103.905746	32.1171665	13.839458	104.0826795	-62.5013985	21.09753	125.3462605
-41.887188	16.81481	118.720436	-15.521218	16.943001	114.001991	30.412462	-12.758162	104.620384	33.448608	38.335625	103.23806	31.930535	12.7887315	103.929222	-62.972971	21.0972705	124.07476
-41.451073	17.847237	117.651764	-15.599277	16.482473	113.380524	30.433659	-13.402472	104.907822	33.526188	38.17334	102.738419	31.9799235	12.385434	103.8231205	-63.1784775	20.579512	122.9379275
-40.952526	18.897785	116.355766	-15.632001	15.876266	112.689697	30.439318	-14.135175	105.377068	33.669289	36.939205	102.49897	32.0543035	11.402015	103.938019	-63.3183055	20.350517	121.441375
-40.39748	19.999865	115.01387	-15.956582	15.235225	112.086853	30.337311	-14.885171	105.951881	33.662178	36.618759	102.365669	31.9997445	10.866794	104.158775	-63.9129085	19.603656	120.014931
-39.694645	21.117002	113.88372	-16.219852	14.54072	111.65583	30.150303	-15.625154	106.508041	33.594185	35.827808	102.376472	31.872244	10.101327	104.4422565	-64.311948	18.980113	118.8694035
-38.908844	22.396925	113.092995	-16.351753	13.846093	111.466179	29.975914	-16.325054	106.988228	33.513027	35.122223	102.423561	31.7444705	9.3985845	104.7058945	-64.4479765	18.2936015	118.2264635
-37.893879	23.770466	112.60952	-16.540953	13.272621	111.475662	29.801338	-16.926128	107.322609	33.45853	34.506264	102.639832	31.629934	8.790068	104.9812205	-64.71184	17.755174	117.9701035
-36.197292	26.120234	112.306763	-16.745281	12.717242	111.721024	29.611361	-17.477064	107.529663	33.430462	34.045254	103.254631	31.5209115	8.284095	105.392147	-65.0114735	17.150389	118.049901
-34.905159	27.901876	112.394539	-16.881884	12.61634	111.935043	29.485613	-17.55917	107.371506	33.443008	34.043617	103.895378	31.4643105	8.2422235	105.633442	-65.2280785	16.9904565	118.236644
-33.52948	29.840275	112.658821	-16.943478	12.72436	112.175049	29.349152	-17.422205	106.960548	33.526085	34.285755	104.743492	31.4376185	8.431775	105.85202	-65.3245745	17.016945	118.498078
-32.018017	31.874868	113.104866	-16.971693	12.996305	112.389694	29.335249	-17.044945	106.462517	33.705147	34.730495	105.872452	31.520198	8.842775	106.1674845	-65.463584	17.149835	118.6119035
-30.445486	33.983433	113.738861	-17.072586	13.388151	112.670364	29.471329	-16.503487	106.049141	33.989388	35.439865	107.480446	31.7303585	9.468189	106.7647935	-65.8755305	17.308113	118.5759345
-28.789352	36.135571	114.579483	-17.140955	13.937656	113.017639	29.797295	-15.802423	105.995682	34.378864	36.346165	109.645012	32.0880795	10.271871	107.820347	-66.3699895	17.603441	118.214931
-27.053627	38.288792	115.906059	-17.21777	14.572759	113.722183	30.34618	-15.046628	106.455788	34.861279	37.2714	112.241486	32.6037295	11.112386	109.348637	-67.0392695	18.033132	118.095729
-24.397146	41.3344	118.762466	-17.310684	15.473197	115.334717	31.324821	-14.155579	107.48999	35.630764	38.498257	116.551865	33.4777925	12.171339	112.0209275	-68.0991605	18.775055	118.6485065
-22.665644	43.221478	121.100769	-17.365564	15.912911	116.598999	31.989002	-13.558396	108.462189	36.049599	39.136509	119.440033	34.0193005	12.7890565	113.951111	-68.7504285	19.0367655	119.246887
-20.897335	44.923489	123.515854	-17.420437	16.258848	117.967567	32.642689	-12.945831	109.41362	36.853729	39.389534	122.011688	34.748209	13.2218515	115.712654	-69.589083	19.2958445	120.22248
-19.183647	46.486366	125.922737	-17.573933	16.658445	119.401947	33.283318	-12.425943	110.589935	37.139294	39.720299	124.537086	35.211306	13.647178	117.5635105	-70.359172	19.669712	121.2403835
-17.422659	47.840618	128.175308	-17.636236	16.930023	120.78849	33.932945	-12.054474	112.007668	37.424339	39.983646	126.933083	35.678642	13.964586	119.4703755	-70.951114	19.89546	122.1066045
-15.796575	49.054344	130.418976	-17.223429	16.803083	121.989143	34.51561	-11.717632	113.492035	37.669498	40.149372	129.357086	36.092554	14.21587	121.4245605	-70.539412	19.390296	122.5537255
-13.976653	49.93705	132.69693	-17.282986	16.940474	123.541771	34.948776	-11.292311	115.150536	37.826138	40.216351	131.789047	36.387457	14.46202	123.4697915	-70.953429	19.418928	123.6137505
-11.808752	51.064144	136.540192	-17.965555	17.506802	126.444794	35.539482	-10.792499	117.531334	37.906525	40.175667	135.465652	36.7230035	14.691584	126.498493	-72.6541135	20.32202	126.391095
-10.732445	51.609684	139.279251	-17.774567	17.44096	127.959595	35.820534	-10.450937	119.015419	37.888187	40.014355	137.763596	36.8543605	14.781709	128.3895075	-72.4034945	20.100211	127.5296825
-9.158954	51.743542	141.666428	-17.739107	17.326464	129.5448	36.08786	-10.301187	120.387077	37.797253	39.68174	139.798645	36.9425565	14.6902765	130.092861	-72.4207705	19.9626515	128.996739
-7.976589	51.907688	143.841583	-17.374132	16.940414	130.785553	36.326321	-10.152678	121.477631	37.790497	39.456951	141.621811	37.058409	14.6521365	131.549721	-71.806673	19.2286915	130.021385
-6.770123	51.880829	145.545929	-17.276354	16.811886	132.011932	36.526596	-10.568683	122.429718	37.879517	39.251465	143.110245	37.2030565	14.341391	132.7699815	-71.7557645	19.282381	131.2538825
-6.064363	51.680981	146.92717	-17.168627	16.736647	133.03421	36.780632	-10.631477	123.412704	37.997604	39.092007	144.24292	37.389118	14.230265	133.827812	-71.726372	19.243029	132.240608
-5.200016	51.144264	147.514526	-17.035761	16.676664	133.846146	36.875462	-10.353523	124.19529	38.16996	39.011848	145.108673	37.522711	14.3291625	134.6519815	-71.594233	19.0241655	133.0403105
-3.976729	50.174244	147.854797	-16.926609	16.481316	134.810867	36.993744	-10.646028	125.180412	37.529518	39.306023	146.265076	37.261631	14.3299975	135.722744	-71.114849	18.6326345	133.89899
-3.261822	49.264919	147.763031	-16.906965	16.257273	135.259583	37.023415	-10.911637	125.788498	37.899147	39.085495	146.391357	37.461281	14.086929	136.0899275	-71.275211	18.427617	134.4292385
-2.809593	48.108673	147.643402	-16.959805	16.042564	135.673325	36.945942	-11.15905	126.368523	38.141094	38.840889	146.433777	37.543518	13.8409195	136.40115	-71.463128	18.2442085	134.9455
-2.176395	46.758698	147.339447	-17.041937	15.800471	135.987823	36.84832	-11.498636	126.876427	38.071918	38.711967	146.559982	37.460119	13.6066655	136.7182045	-71.543993	17.9942765	135.2574415
-1.528276	45.168255	146.929764	-17.14185	15.649149	136.238129	36.684483	-11.877924	127.364494	37.918068	38.457203	146.561569	37.3012755	13.2896395	136.9630315	-71.5849755	18.0086585	135.5132265
-1.4885	43.534164	146.575638	-17.297882	15.471178	136.359192	36.46619	-12.298101	127.817986	37.920212	38.187008	146.530518	37.193201	12.9444535	137.174252	-71.788965	17.9979025	135.544132
-1.08359	41.647083	145.932556	-17.429239	15.354191	136.391769	36.175201	-12.791485	128.364044	37.921604	37.899147	146.355698	37.0484025	12.553831	137.359871	-71.9068805	18.154551	135.423667
-0.759389	38.540642	144.659607	-17.60973	15.139635	136.34024	35.704998	-13.593072	129.261215	37.504433	37.711189	146.004181	36.6047155	12.0590585	137.632698	-71.8241755	18.2202115	135.047782
-0.227335	36.155434	143.512299	-17.684027	15.003318	136.291046	35.624287	-14.475766	129.850693	38.188614	37.139286	145.124146	36.9064505	11.33176	137.4874195	-72.2745045	18.674876	135.0946725
0.021452	33.762856	142.326508	-17.75211	14.844857	136.257935	35.779457	-15.364821	130.789017	38.343731	36.625435	144.039627	37.061594	10.630307	137.414322	-72.565814	19.059407	135.101548
0.027016	31.198008	141.081955	-17.789801	14.569667	136.123581	35.309731	-16.161236	131.558365	37.837124	36.199856	142.645905	36.5734275	10.01931	137.102135	-72.1530295	19.120024	135.145027
-0.317425	28.619267	139.797867	-17.791313	14.147689	135.814911	34.648453	-17.140802	132.281631	39.031052	35.27639	140.659637	36.8397525	9.067794	136.470634	-72.4223785	19.227584	135.159188
0.107039	25.56065	138.098907	-17.792501	13.624425	135.329376	33.602905	-18.057718	133.047516	39.130058	34.450699	138.698959	36.3664815	8.1964905	135.8732375	-71.9514835	19.0523595	134.7855145
-0.068027	22.581692	136.565048	-17.8116	13.061805	134.653214	32.99963	-19.047266	133.267578	39.335926	33.373146	136.236328	36.167778	7.16294	134.751953	-71.790978	18.96067	134.554475
-0.317107	18.094606	134.199585	-18.018534	12.168047	133.330215	31.862444	-20.271523	133.169296	39.17556	32.027225	133.232086	35.519002	5.877851	133.200691	-71.55607	18.458243	133.459739
-0.540947	15.191038	132.97261	-18.231634	11.716707	132.481262	31.30109	-20.827133	132.934769	38.847977	31.272972	131.299149	35.0745335	5.2229195	132.116959	-71.5378015	18.2104945	132.845565
-0.907396	12.362185	132.0914	-18.532654	11.402785	131.701599	30.79397	-21.077154	132.795319	38.447529	30.748331	129.873032	34.6207495	4.8355885	131.3341755	-71.6860575	17.9699815	132.0690225
-1.138202	9.714816	131.583252	-18.857479	11.294724	131.065948	30.365145	-21.145241	132.856842	37.997772	30.441919	128.944489	34.1814585	4.648339	130.9006655	-71.8964165	17.941109	131.2312305
-1.609017	7.204749	131.506104	-19.235994	11.299187	130.597916	29.956978	-21.098337	133.185898	37.631161	30.33148	128.337234	33.7940695	4.6165715	130.761566	-72.2660575	17.9818025	130.434266
-1.906337	4.946949	131.561829	-19.635197	11.40005	130.304672	29.525349	-20.928452	133.584869	37.267742	30.394831	128.090851	33.3965455	4.7331895	130.83786	-72.6669395	18.0669105	129.771484
-2.42495	2.660182	131.853989	-20.084068	11.577814	130.186218	29.503674	-20.906973	133.851868	36.816048	30.620728	128.053131	33.159861	4.8568775	130.9524995	-73.327997	18.2987505	129.4199365
-3.075609	-0.404583	132.547653	-20.763868	12.010976	130.210358	29.053259	-20.250874	134.444351	36.000347	31.276756	128.219147	32.526803	5.512941	131.331749	-74.054539	18.509011	129.088967
-3.383267	-2.238343	132.970016	-21.221119	12.411638	130.28746	28.810062	-19.706284	134.747131	35.441673	31.896704	128.407318	32.1258675	6.09521	131.5772245	-74.5681055	18.728066	128.9976955
-3.95294	-4.033751	133.425003	-21.633902	12.862783	130.378021	28.591839	-19.101065	134.895462	34.920273	32.580902	128.609589	31.756056	6.7399185	131.7525255	-75.02386	18.9856475	129.0035165
-4.36837	-5.732586	133.666489	-22.008104	13.29746	130.409134	28.424835	-18.525494	134.869034	34.411587	33.276649	128.94986	31.418211	7.3755775	131.909447	-75.434419	19.2193425	128.908821
-4.880975	-7.26039	133.778244	-22.392536	13.669768	130.47438	28.274382	-18.068609	134.719147	33.922924	33.873249	129.276596	31.098653	7.90232	131.9978715	-75.883725	19.437216	128.9508885
-5.265431	-8.747009	133.684082	-22.782181	14.002567	130.528381	28.01474	-17.630245	134.438614	33.466442	34.363441	129.521484	30.740591	8.366598	131.980049	-76.304953	19.638536	129.076713
-5.931541	-10.230492	133.641235	-23.144527	14.287334	130.591675	27.702904	-17.204014	134.078644	32.996498	34.766121	129.630524	30.349701	8.7810535	131.854584	-76.638755	19.7936145	129.328766
-6.613192	-12.196843	133.589905	-23.670044	14.769634	130.674225	27.257622	-16.530157	133.684723	32.230602	35.324158	129.224487	29.744112	9.3970005	131.454605	-77.0842	20.1422675	129.893845
-7.343544	-13.439875	133.793762	-24.01071	15.149302	130.664581	26.924229	-16.011017	133.536743	31.350491	35.84893	128.669327	29.13736	9.9189565	131.103035	-77.15878	20.3796475	130.226127
-7.861695	-14.571649	134.018616	-24.341606	15.522474	130.563202	26.568947	-15.476486	133.406799	30.83865	36.250389	127.839317	28.7037985	10.3869515	130.623058	-77.3870105	20.6579965	130.503346
-8.459977	-15.621075	134.388916	-24.660213	15.919224	130.378296	25.992125	-14.813684	133.410995	30.323273	36.621109	126.881577	28.157699	10.9037125	130.146286	-77.478125	20.9347355	130.610306
-9.128707	-16.501041	134.877274	-25.009676	16.251806	130.171997	25.912731	-14.478601	133.269638	29.840267	36.979355	126.013397	27.876499	11.250377	129.6415175	-77.895851	21.253235	130.7024765
-9.659651	-17.334881	135.219193	-25.289757	16.506268	130.008881	25.706556	-14.037464	133.215469	29.390261	37.267975	125.358185	27.5484085	11.6152555	129.286827	-78.1279225	21.3972805	130.730935
-9.939245	-17.883745	135.303085	-25.476894	16.69659	129.924377	25.545618	-13.6848	133.169724	29.065535	37.521435	124.990189	27.3055765	11.9183175	129.0799565	-78.2593645	21.4748625	130.7687975
-11.168514	-18.944021	135.633728	-25.697432	16.890774	130.025253	25.271957	-13.341591	133.124191	28.844505	37.912464	125.19735	27.058231	12.2854365	129.1607705	-78.453095	21.4961115	130.8897355
-11.786837	-19.387579	135.643799	-25.875038	17.051537	130.282944	25.115004	-13.125459	133.145279	28.751431	38.2089	125.721779	26.9332175	12.5417205	129.433529	-78.6832935	21.5613535	131.132359
-12.338172	-19.602945	135.542404	-26.125168	17.257814	130.621017	24.873224	-12.882683	133.135651	28.964371	38.430233	126.269852	26.9187975	12.773775	129.7027515	-79.1691335	21.741853	131.5392825
-12.996372	-19.529926	135.299835	-26.46681	17.528662	131.014496	24.587729	-12.580958	133.13176	28.337374	38.975216	127.120522	26.4625515	13.197129	130.126141	-79.3961715	21.860195	131.902851
-13.562783	-19.334784	135.08139	-26.831415	17.802473	131.378342	24.279787	-12.280951	133.086868	28.015371	39.347912	127.69619	26.147579	13.5334805	130.391529	-79.810409	22.0714655	132.365155
-14.166816	-19.054934	134.862701	-27.177084	18.060926	131.63269	24.045839	-11.919194	132.977097	27.639828	39.675667	128.129852	25.8428335	13.8782365	130.5534745	-80.1970015	22.2436155	132.7119055
-14.744883	-18.821606	134.552444	-27.510881	18.254745	131.75145	23.615978	-11.783266	132.798248	27.283209	39.915989	128.38472	25.4495935	14.0663615	130.591484	-80.4713555	22.4431285	132.911416
-15.719496	-17.996817	134.133301	-27.851894	18.370338	131.6819	23.293915	-11.592921	132.50293	26.923449	40.140186	128.555801	25.108682	14.2736325	130.5293655	-80.81247	22.4670435	132.8344345
-16.428411	-17.455933	133.875687	-27.958893	18.40403	131.566681	23.16552	-11.545746	132.331406	26.792332	40.21027	128.551346	24.978926	14.332262	130.441376	-80.896712	22.475798	132.691986
-17.104294	-16.962469	133.727768	-28.037807	18.426413	131.473633	23.083578	-11.547726	132.197311	26.718855	40.240963	128.443787	24.9012165	14.3466185	130.320549	-80.9768305	22.5062075	132.626717
-17.726397	-16.290369	133.627396	-28.087616	18.415007	131.385727	23.01473	-11.572706	132.100006	26.667574	40.257462	128.305939	24.841152	14.342378	130.2029725	-81.016384	22.487636	132.5684815
-18.303616	-15.814125	133.690048	-28.131229	18.371082	131.314529	22.963833	-11.679616	131.942535	26.606766	40.158131	128.169678	24.7852995	14.2392575	130.0561065	-81.0477575	22.5029065	132.5729515
-18.712782	-15.246883	133.135803	-28.109192	18.262114	131.197739	22.940914	-11.847118	131.642334	26.600283	39.990726	128.044312	24.7705985	14.071804	129.843323	-80.9889825	22.452424	132.552155
-19.24864	-14.5934	132.749039	-28.092855	18.073788	131.021088	22.882925	-12.090715	131.155029	26.999083	39.676514	127.760017	24.941004	13.7928995	129.457523	-81.126714	22.3546765	132.584653
-19.972614	-13.678365	131.512146	-27.909719	17.811153	130.609497	22.884148	-12.354212	130.015594	26.73414	39.657806	127.786552	24.809144	13.651797	128.901073	-80.628582	21.970509	132.317921
-20.217485	-12.983109	130.244904	-27.771133	17.678865	130.204865	22.961746	-12.630735	128.944214	26.820473	39.619465	127.71946	24.8911095	13.494365	128.331837	-80.4333755	21.863365	132.077893
-20.833197	-12.43784	128.744568	-27.591133	17.594517	129.653244	22.994644	-12.847063	127.675858	26.968065	39.629791	127.80764	24.9813545	13.391364	127.741749	-80.1636205	21.79767	131.564739
-21.477036	-11.589726	126.970253	-27.388296	17.53981	128.880386	23.059128	-13.034853	126.116539	27.543713	39.558517	127.883003	25.3014205	13.261832	126.999771	-80.0780125	21.817788	130.761001
-22.053316	-10.87779	125.083633	-27.191725	17.633997	128.02475	23.20747	-12.927	124.411049	27.385124	39.834423	128.204346	25.296297	13.4537115	126.3076975	-79.679747	21.8142825	129.7418025
-22.432934	-10.297791	123.485931	-26.985207	17.798447	127.171478	23.188023	-12.598094	122.764656	27.819365	39.851704	127.726997	25.503694	13.626805	125.2458265	-79.474108	21.970089	129.0971295
-22.827349	-9.87719	122.264053	-26.65798	18.09746	126.285339	22.736029	-12.129605	121.571983	27.40995	40.354805	127.09066	25.0729895	14.1126	124.3313215	-78.3889495	22.08232	128.2393565
-23.376387	-9.4764	121.016228	-26.180761	18.617994	124.932899	22.99412	-11.62265	119.966339	27.953932	40.872299	125.184608	25.474026	14.6248245	122.5754735	-77.835548	22.6111635	127.2903245
-23.80785	-9.415924	120.462227	-26.139149	19.027697	124.150146	23.195084	-11.434175	119.254639	28.038424	41.062733	123.90641	25.616754	14.814279	121.5805245	-77.895052	23.241115	126.7197675
-24.132732	-9.533046	120.155296	-25.855049	19.088078	123.382446	23.321062	-11.422214	118.795204	28.144077	40.980206	122.682503	25.7325695	14.778996	120.7388535	-77.4426675	23.39716	126.0260385
-24.508718	-9.778331	120.052704	-25.581287	18.950668	122.807968	23.434269	-11.614894	118.52832	27.845335	40.89904	121.868256	25.639802	14.642073	120.198288	-76.802376	23.259263	125.417648
-24.737896	-10.108783	120.042458	-25.307405	18.721052	122.429001	23.571388	-11.943052	118.398392	28.138966	40.513187	121.010185	25.855177	14.2850675	119.7042885	-76.469987	23.1570365	125.1537135
-24.921289	-10.467467	120.084358	-25.026318	18.452229	122.183296	23.712191	-12.228673	118.326042	28.391832	40.167522	120.415207	26.0520115	13.9694245	119.3706245	-76.1046475	22.9350335	124.9959675
-25.1252	-10.712987	120.181915	-24.729307	18.284903	122.010628	23.939711	-12.453122	118.275871	28.669081	39.921265	119.90377	26.304396	13.7340715	119.0898205	-75.76301	22.8357345	124.9314355
-25.30114	-11.047515	120.167923	-24.209187	18.241251	121.635475	24.351568	-12.604205	118.159058	29.095003	39.786125	119.120316	26.7232855	13.59096	118.639687	-75.1416595	22.891542	124.631263
-25.408649	-11.305731	120.035812	-23.813145	18.216341	121.283104	24.734316	-12.611538	117.985222	29.403395	39.777451	118.539581	27.0688555	13.5829565	118.2624015	-74.6951455	22.8497255	124.3038065
-25.416109	-11.589014	119.804909	-23.366297	18.220612	120.844673	25.152245	-12.604013	117.705704	29.717276	39.775272	117.894539	27.4347605	13.5856295	117.8001215	-74.1673545	22.8555945	123.8892245
-25.312737	-11.902039	119.515755	-22.841955	18.137424	120.338264	25.603518	-12.676419	117.360031	30.034893	39.742065	117.192734	27.8192055	13.532823	117.2763825	-73.5031155	22.742025	123.4001455
-25.16909	-12.190584	119.263397	-22.347052	17.974518	119.860603	26.06089	-12.761971	116.939438	30.368504	39.637642	116.415993	28.214697	13.4378355	116.6777155	-72.908801	22.5112005	123.0434905
-24.950226	-12.487803	119.039299	-21.792698	17.760941	119.398788	26.524147	-12.921749	116.512909	30.702282	39.504486	115.601662	28.6132145	13.2913685	116.0572855	-72.1986105	22.2305135	122.7402905
-24.617945	-12.75873	118.840767	-21.254847	17.510241	118.968819	26.985291	-13.132948	116.140678	31.067741	39.366074	114.82756	29.026516	13.116563	115.484119	-71.53621	21.903919	122.453519
-24.084599	-13.064938	118.53833	-20.471054	17.056236	118.260239	27.685043	-13.520188	115.597298	31.577133	39.009903	113.70182	29.631088	12.7448575	114.649559	-70.573196	21.3676145	121.870919
-23.64451	-13.22191	118.29686	-19.994787	16.795393	117.712852	28.159878	-13.743045	115.325974	31.89241	38.789795	112.889656	30.026144	12.523375	114.107815	-70.015718	21.067411	121.317889
-23.200855	-13.287842	118.021919	-19.524286	16.602184	117.02697	28.60449	-13.890213	115.143921	32.170944	38.564888	112.061653	30.387717	12.3373375	113.602787	-69.436289	20.8670305	120.451153
-22.755436	-13.288734	117.648064	-19.13291	16.48135	116.21463	29.03809	-13.990325	115.119911	32.420475	38.392601	111.373901	30.7292825	12.201138	113.246906	-68.9951025	20.761562	119.182354
-22.284159	-13.257727	117.031082	-18.791662	16.292818	115.286148	29.469061	-14.052545	115.198921	32.696926	38.28616	110.83419	31.0829935	12.1168075	113.0165555	-68.6663175	20.4688285	117.5557405
-21.796156	-13.228406	116.081703	-18.544563	16.00495	114.306068	29.876268	-14.141232	115.108253	32.948814	38.209267	110.539124	31.412541	12.0340175	112.8236885	-68.501667	19.9758825	115.7884475
-21.290693	-13.145394	114.856018	-18.351786	15.696208	113.289391	30.203543	-14.216699	114.757141	33.14254	38.171986	110.395935	31.6730415	11.9776435	112.576538	-68.3766135	19.4147725	114.002244
-20.606621	-12.836207	112.971458	-18.12636	15.367107	111.807121	30.528435	-14.167979	113.97525	33.417599	38.304184	110.369202	31.973017	12.0681025	112.172226	-68.225737	18.6661115	111.442016
-20.149603	-12.505605	111.641632	-18.06122	15.295813	110.90815	30.77153	-14.034149	113.374176	33.554287	38.557941	110.482178	32.1629085	12.261896	111.928177	-68.2853485	18.32973	109.888123
-19.677233	-12.090584	110.386101	-17.944221	15.374829	110.049805	30.978102	-13.764194	112.748734	33.639584	38.908836	110.543289	32.308843	12.572321	111.6460115	-68.197285	18.177337	108.4535985
-19.2425	-11.539267	109.298943	-17.728168	15.552757	109.301399	31.198788	-13.386026	112.07235	33.697079	39.305038	110.507629	32.4479335	12.959506	111.2899895	-67.9042695	18.146008	107.3128085
-18.846502	-10.923933	108.317719	-17.590927	15.791183	108.648621	31.4998	-12.96142	111.338448	33.762928	39.721615	110.3629	32.631364	13.3800975	110.850674	-67.813218	18.2022685	106.446568
-18.531229	-10.276305	107.446503	-17.308208	16.012217	108.075035	31.815771	-12.577947	110.665741	33.9254	40.090908	110.235123	32.8705855	13.7564805	110.450432	-67.4870015	18.2679535	105.699638
-18.236723	-9.649267	106.707748	-16.945778	16.25128	107.55793	32.179241	-12.239158	110.080887	34.165318	40.393482	110.043571	33.1722795	14.077162	110.062229	-67.0638355	18.425398	105.053631
-17.791771	-8.672445	105.726608	-16.30258	16.524935	106.767891	32.788601	-11.858917	109.363129	34.616676	40.720413	109.655334	33.7026385	14.430748	109.5092315	-66.3077985	18.619122	104.0265505
-17.558348	-8.089354	105.027786	-15.822079	16.60914	106.152786	33.257671	-11.692303	108.963097	34.970184	40.865116	109.34008	34.1139275	14.5864065	109.1515885	-65.7580855	18.6318735	103.1539835
-17.449514	-7.577451	104.313004	-15.366899	16.619837	105.483841	33.712051	-11.55565	108.544525	35.306816	40.94783	108.980927	34.5094335	14.69609	108.762726	-65.2432315	18.543584	102.204956
-17.321661	-7.111045	103.687538	-14.919777	16.596764	104.848442	34.125309	-11.438963	108.1418	35.601643	40.994705	108.51194	34.863476	14.777871	108.32687	-64.70303	18.415657	101.370014
-17.339918	-6.626742	103.210762	-14.492194	16.620165	104.312813	34.509724	-11.353847	107.76503	35.882813	41.01347	107.918846	35.1962685	14.8298115	107.841938	-64.1806565	18.4105185	100.783688
-17.495636	-6.149464	102.942253	-14.110208	16.636488	103.96067	34.853683	-11.264492	107.429588	36.113155	41.018879	107.2873	35.483419	14.8771935	107.358444	-63.703835	18.3957825	100.562896
-17.673426	-5.637401	102.930626	-13.795905	16.702871	103.80423	35.121021	-11.182096	107.194672	36.375	41.070389	106.617126	35.7480105	14.9441465	106.905899	-63.3398205	18.4615955	100.702561
-18.09421	-4.965024	103.188454	-13.433787	16.822807	103.874268	35.387932	-11.068957	106.998703	36.590866	41.092422	105.949493	35.989399	15.0117325	106.474098	-62.856973	18.6338815	101.274438
-18.465683	-4.527339	103.380272	-13.252638	16.89854	104.041908	35.51218	-11.004865	106.926773	36.758347	41.149326	105.685661	36.1352635	15.0722305	106.306217	-62.6405395	18.7248495	101.777599
-18.886396	-4.042631	103.461395	-13.115019	16.95743	104.199257	35.640274	-10.909596	106.766472	36.788269	41.294212	105.688538	36.2142715	15.192308	106.227505	-62.4443095	18.722552	102.171009
-19.300959	-3.582152	103.365997	-12.997262	17.078581	104.259888	35.783119	-10.71472	106.442299	36.864475	41.443832	105.708054	36.323797	15.364556	106.0751765	-62.318321	18.792606	102.4445995
-19.724968	-3.099977	102.972237	-12.855416	17.24085	104.180649	35.921455	-10.417434	105.974541	36.959438	41.764542	105.773041	36.4404465	15.673554	105.873791	-62.1512785	18.808146	102.487507
-20.166643	-2.617742	102.400658	-12.705801	17.505108	103.948067	36.121868	-10.052567	105.359123	36.999191	41.601326	105.867294	36.5605295	15.7743795	105.6132085	-61.9721315	19.2358365	102.2829255
-20.664917	-2.127423	101.822433	-12.5321	17.882601	103.641319	36.334671	-9.580843	104.664925	37.066196	42.002399	105.698982	36.7004335	16.210778	105.1819535	-61.7646335	19.554424	102.1006845
-21.325047	-1.393088	101.265869	-12.151861	18.650589	103.162094	36.689533	-8.810115	103.699257	37.231125	42.644138	104.73288	36.960329	16.9170115	104.2160685	-61.264051	20.3841665	102.1081195
-21.730484	-0.993088	101.183868	-11.882857	19.171488	102.91288	36.94054	-8.349825	103.169594	37.384651	43.595234	103.648315	37.1625955	17.6227045	103.4089545	-60.9283095	20.7202715	102.4168055
-22.136404	-0.671141	101.400085	-11.572247	19.596222	102.789833	37.188828	-7.930853	102.792213	37.54583	43.933849	102.641953	37.367329	18.001498	102.717083	-60.511823	21.190946	102.862583
-22.551249	-0.48443	101.816895	-11.260287	19.843304	102.810753	37.463833	-7.731242	102.702042	37.685375	44.075249	101.743019	37.574604	18.1720035	102.2225305	-60.095178	21.5146045	103.3989755
-22.959705	-0.350114	102.37603	-10.949389	19.89661	102.962387	37.707001	-7.713259	102.770851	37.878468	44.003887	100.983253	37.7927345	18.145314	101.877052	-59.6915125	21.647906	104.047722
-23.39185	-0.302927	103.101395	-10.672909	19.769672	103.236618	37.869072	-7.851617	102.940247	38.110142	43.768852	100.320389	37.989607	17.9586175	101.630318	-59.335425	21.5807265	104.842918
-23.741529	-0.329199	103.880348	-10.396129	19.600533	103.541519	37.981544	-8.095947	103.125656	38.340599	43.440777	99.712639	38.1610715	17.672415	101.4191475	-58.9533295	21.528651	105.6638905
-24.182528	-0.322422	104.956688	-10.005589	19.26362	103.953674	38.121105	-8.452377	103.463509	38.58799	42.915379	98.932091	38.3545475	17.231501	101.1978	-58.3657255	21.295739	106.709548
-24.385616	-0.295404	105.415276	-9.796792	19.06275	104.089119	38.26413	-8.677188	103.716103	38.737392	42.640858	98.570946	38.500761	16.981835	101.1435245	-58.094345	21.143665	107.0347135
-24.614182	-0.255417	105.506477	-9.626935	18.881405	104.059395	38.472557	-8.823463	103.888611	38.872955	42.478134	98.361519	38.672756	16.8273355	101.125065	-57.926626	20.9354745	106.993725
-24.825356	-0.213635	105.217979	-9.468606	18.689939	103.835152	38.711414	-8.908311	103.869019	38.993969	42.437519	98.291786	38.8526915	16.764604	101.0804025	-57.7899035	20.615274	106.5899015
-24.99296	-0.133916	104.571426	-9.350902	18.543247	103.423882	38.915009	-8.845402	103.625885	39.094746	42.553112	98.342377	39.0048775	16.853855	100.984131	-57.7066815	20.232639	105.863633
-25.12393	0.031197	103.759727	-9.256944	18.465298	102.908775	39.111431	-8.672481	103.135704	39.148197	42.786774	98.437492	39.129814	17.0571465	100.786598	-57.643702	19.8734495	105.030952
-25.274282	0.238602	102.986565	-9.169771	18.563993	102.415482	39.285172	-8.357835	102.524292	39.140816	43.118568	98.455467	39.212994	17.3803665	100.4898795	-57.552536	19.7476195	104.3410845
-25.464634	0.656786	102.391304	-9.090063	19.026443	101.962112	39.376171	-7.738072	101.751961	39.097607	43.696136	98.174309	39.236889	17.979032	99.963135	-57.417015	20.073854	103.961089
-25.611025	1.004935	102.245651	-9.078514	19.437538	101.829376	39.393005	-7.313758	101.457687	39.043152	44.075565	97.906723	39.2180785	18.3809035	99.682205	-57.3751065	20.4941725	103.976547
-25.719543	1.354451	102.162491	-9.106682	19.813612	101.718796	39.355236	-6.939975	101.292709	39.027367	44.39809	97.697472	39.1913015	18.7290575	99.4950905	-57.4046655	20.8981665	103.9425015
-25.811949	1.710578	102.090752	-9.183929	20.118549	101.610817	39.263996	-6.655902	101.17762	39.068066	44.692093	97.495583	39.166031	19.0180955	99.3366015	-57.533889	21.2190025	103.8850325
-25.77002	2.059399	102.052864	-9.246409	20.368443	101.491638	39.132099	-6.433539	101.099037	39.123688	44.938354	97.283844	39.1278935	19.2524075	99.1914405	-57.6207115	21.4844785	103.7918355
-25.768652	2.402752	102.010712	-9.322958	20.53861	101.379143	38.99015	-6.290826	101.025856	39.143623	45.083313	97.087204	39.0668865	19.3962435	99.05653	-57.7128025	21.6809765	103.701756
-25.686487	2.725587	101.970932	-9.393886	20.674919	101.281334	38.843472	-6.22402	100.949631	39.163734	45.161629	96.896591	39.003603	19.4688045	98.923111	-57.791375	21.8810335	103.639557
-25.50942	3.163113	101.859299	-9.458566	20.752731	101.105156	38.669559	-6.194826	100.775101	39.128418	45.221714	96.696938	38.8989885	19.513444	98.7360195	-57.8161205	21.992018	103.4742925
-25.279274	3.504361	101.733376	-9.453722	20.823643	100.939034	38.604969	-6.156497	100.6362	39.11087	45.246788	96.490356	38.8579195	19.5451455	98.563278	-57.7653635	22.1021405	103.31479
-25.006109	3.840187	101.4142	-9.427642	20.936214	100.708374	38.572384	-6.07133	100.495956	39.099903	45.263981	96.289604	38.8361435	19.5963255	98.39278	-57.6914275	22.2761025	103.023968
-24.635597	4.199675	100.817764	-9.379972	21.055647	100.323952	38.611847	-5.912792	100.289665	39.049152	45.356537	96.255493	38.8304995	19.7218725	98.272579	-57.5904435	22.3894215	102.375325
-24.22436	4.649256	99.947098	-9.317807	21.234285	99.811066	38.680336	-5.67268	100.048027	39.015121	45.554707	96.444817	38.8477285	19.9410135	98.246422	-57.4833425	22.5275565	101.37571
-23.717516	5.111099	98.934822	-9.29586	21.426161	99.175072	38.730316	-5.378309	99.810822	39.058739	45.848282	96.703781	38.8945275	20.2349865	98.2573015	-57.4862475	22.6173355	100.0928425
-23.351252	5.638281	97.853935	-9.278364	21.70566	98.467651	38.770424	-5.065006	99.617561	39.125404	46.186047	96.980812	38.947914	20.5605205	98.2991865	-57.504642	22.8507995	98.6361155
-22.524746	6.422531	96.360947	-9.257757	22.1259	97.430923	38.785118	-4.598017	99.416336	39.133961	46.734726	97.337631	38.9595395	21.0683545	98.3769835	-57.4750535	23.1834455	96.4848625
-22.0609	6.954514	95.6437	-9.258685	22.411268	96.898399	38.758873	-4.256107	99.325066	39.046032	47.061043	97.605461	38.9024525	21.402468	98.4652635	-57.4198225	23.420068	95.3315345
-21.684278	7.443079	95.113632	-9.292628	22.640165	96.562469	38.708611	-3.922488	99.360397	38.938812	47.296234	97.944191	38.8237115	21.686873	98.652294	-57.4089675	23.593457	94.472644
-21.34399	7.842838	94.811058	-9.378343	22.824905	96.396835	38.650391	-3.713229	99.580551	38.821545	47.470596	98.376503	38.735968	21.8786835	98.978527	-57.492654	23.7711265	93.815143
-21.059027	8.248579	94.643631	-9.52284	22.963636	96.364395	38.529903	-3.558181	99.894119	38.711338	47.598312	98.82412	38.6206205	22.0200655	99.3591195	-57.6663005	23.9072065	93.3696705
-20.769409	8.618063	94.570259	-9.683693	23.066839	96.380196	38.3801	-3.443424	100.175392	38.595478	47.697132	99.233986	38.487789	22.126854	99.704689	-57.855175	24.006824	93.055703
-20.49654	8.996737	94.518936	-9.850986	23.172468	96.403656	38.227238	-3.316326	100.370705	38.426544	47.797592	99.558357	38.326891	22.240633	99.964531	-58.028863	24.104303	92.842781
-20.242737	9.558997	94.553619	-10.061987	23.353464	96.405167	38.070263	-3.048993	100.543747	38.143322	48.023243	99.744087	38.1067925	22.487125	100.143917	-58.2307665	24.219803	92.666417
-20.083647	9.939264	94.67704	-10.155433	23.506685	96.422333	38.003017	-2.861228	100.638405	37.994595	48.195473	99.594749	37.998806	22.6671225	100.116577	-58.309672	24.3462475	92.728089
-19.964993	10.272471	94.945908	-10.203463	23.677107	96.47995	37.980824	-2.69333	100.749496	37.902191	48.343868	99.145653	37.9415075	22.825269	99.9475745	-58.3484335	24.528945	93.0123255
-19.892157	10.570702	95.272034	-10.213863	23.817558	96.57576	37.973286	-2.580147	100.877441	37.865784	48.418514	98.560112	37.919535	22.9191835	99.7187765	-58.347261	24.7159325	93.4327435
-19.823412	10.807837	95.594635	-10.202481	23.892088	96.684402	37.988575	-2.507059	101.013351	37.848755	48.436855	98.066887	37.918665	22.964898	99.540119	-58.323627	24.819278	93.828685
-19.793501	11.030482	95.820564	-10.158513	23.878075	96.768654	38.031181	-2.503018	101.082352	37.859051	48.387527	97.746414	37.945116	22.9422545	99.414383	-58.262142	24.8138955	94.122925
-19.775425	11.229696	95.848991	-10.086628	23.786446	96.779022	38.051994	-2.541301	101.048187	37.922539	48.317612	97.62159	37.9872665	22.8881555	99.3348885	-58.1605225	24.6847365	94.2231555
-19.788275	11.489777	95.624199	-9.994658	23.656704	96.638832	38.107525	-2.557535	100.755051	38.035271	48.292751	97.70594	38.071398	22.867608	99.2304955	-58.060714	24.4458	94.0471685
-19.810585	11.738264	95.256416	-9.925326	23.637299	96.471382	38.150345	-2.498173	100.495148	38.074928	48.377853	97.987457	38.1126365	22.93984	99.2413025	-57.9632885	24.334758	93.7014615
-19.744558	12.075941	94.894272	-9.868732	23.681311	96.294312	38.229649	-2.390464	100.223473	38.106068	48.549839	98.413971	38.1678585	23.0796875	99.318722	-57.9053225	24.2829345	93.269902
-19.751934	12.461964	94.519524	-9.842618	23.815184	96.125671	38.300003	-2.220778	99.945656	38.13047	48.749378	98.865814	38.2152365	23.2643	99.405735	-57.9004725	24.366068	92.845607
-19.81892	12.888525	94.241226	-9.798649	24.021406	96.02858	38.33189	-1.975417	99.671585	38.134834	49.004631	99.26786	38.233362	23.514607	99.4697225	-57.83066	24.528205	92.5874375
-19.958323	13.391449	94.036713	-9.789813	24.327837	95.96183	38.363701	-1.708149	99.432663	38.139721	49.27166	99.569557	38.251711	23.7817555	99.50111	-57.831337	24.8739185	92.42255
-20.157896	13.832505	93.893341	-9.8037	24.625378	95.936172	38.339947	-1.394931	99.262146	38.53051	49.405453	99.575157	38.4352285	24.005261	99.4186515	-58.0426285	25.245495	92.4536925
-20.624559	14.527418	93.737114	-9.864919	25.108845	95.916748	38.283657	-0.994217	99.094177	38.024456	49.946148	99.941696	38.1540565	24.4759655	99.5179365	-57.8838945	25.7417245	92.3155595
-21.047459	14.973094	93.686028	-9.910503	25.357807	95.916077	38.219341	-0.784123	99.022865	37.950851	50.131382	100.037422	38.085096	24.6736295	99.5301435	-57.906102	26.0419845	92.3020105
-21.497961	15.393564	93.551071	-9.987764	25.485065	95.89093	38.162342	-0.674814	98.966614	37.883888	50.237202	100.158371	38.023115	24.781194	99.5624925	-57.998643	26.188936	92.2193675
-21.980511	15.760295	93.416016	-10.049491	25.541067	95.825752	38.127754	-0.657826	98.870354	37.838337	50.25124	100.280365	37.9830455	24.796707	99.5753595	-58.0820275	26.285427	92.0761445
-22.470131	16.010563	93.251625	-10.052806	25.511248	95.733681	38.104767	-0.742224	98.750351	37.840782	50.17485	100.304153	37.9727745	24.716313	99.527252	-58.0783865	26.306183	91.94011
-22.915754	16.195892	93.101776	-10.034852	25.450533	95.598526	38.072948	-0.902417	98.608604	38.327362	49.878277	99.975494	38.200155	24.48793	99.292049	-58.269859	26.413136	91.905003
-23.397129	16.363092	92.912621	-9.979492	25.354689	95.443954	38.044117	-1.072524	98.422432	38.002045	49.846748	99.906189	38.023081	24.387112	99.1643105	-57.982065	26.322266	91.7235975
-24.310076	16.580147	92.876381	-9.806434	25.162258	95.284935	38.049713	-1.39322	98.205475	38.159969	49.472713	99.246689	38.104841	24.0397465	98.726082	-57.717709	26.2847695	91.843788
-24.9708	16.682751	93.062607	-9.648453	25.010448	95.310333	38.112427	-1.699918	98.207016	38.36166	49.157299	98.640442	38.2370435	23.7286905	98.423729	-57.5339495	26.2922055	92.196937
-25.618908	16.786745	93.492027	-9.444296	24.835466	95.502327	38.157028	-2.051089	98.410812	38.61071	48.745029	97.926201	38.383869	23.34697	98.1685065	-57.272461	26.323962	92.8361475
-26.341885	16.856312	94.178749	-9.259128	24.613146	95.851601	38.154949	-2.504112	98.850784	38.910648	48.204288	97.239235	38.5327985	22.850088	98.0450095	-57.0510545	26.376204	93.6581925
-27.022379	16.948296	94.906532	-9.06496	24.311417	96.283813	38.165257	-3.052167	99.431145	39.173393	47.56599	96.658257	38.669325	22.2569115	98.044701	-56.799245	26.3659225	94.522925
-27.729576	17.085875	95.572632	-8.906462	23.965088	96.723579	38.195774	-3.622506	100.049065	39.405209	46.933998	96.283203	38.8004915	21.655746	98.166134	-56.6134155	26.27443	95.281024
-28.508768	17.240494	96.161751	-8.758356	23.570152	97.134117	38.218475	-4.13863	100.604225	39.631016	46.319603	95.976509	38.9247455	21.0904865	98.290367	-56.4414575	26.0498175	95.977867
-29.66264	17.528326	96.969154	-8.551112	22.988146	97.669662	38.335045	-4.77387	101.086891	39.836483	45.616089	95.670654	39.085764	20.4211095	98.3787725	-56.187988	25.5551825	96.9605515
-30.322479	17.765606	97.617722	-8.427839	22.611069	98.053917	38.442425	-5.147093	101.213005	39.883171	45.282307	95.458153	39.162798	20.067607	98.335579	-56.018476	25.154531	97.772255
-31.017729	18.119915	98.311882	-8.310794	22.220873	98.500175	38.548641	-5.4238	101.189484	39.895649	45.004463	95.086128	39.222145	19.7903315	98.137806	-55.843733	24.6514145	98.862544
-31.7115	18.593771	99.202026	-8.202601	21.891256	99.050385	38.671951	-5.648794	101.066658	39.805611	44.766132	94.701035	39.238781	19.558669	97.8838465	-55.643983	24.223843	100.2169235
-32.361919	19.090088	100.30439	-8.164368	21.546652	99.720795	38.783161	-5.822918	100.837646	39.542103	44.580231	94.401253	39.162632	19.3786565	97.6194495	-55.491368	23.7146475	101.8221405
-32.885254	19.670786	101.433388	-8.141784	21.227472	100.451317	38.871555	-5.940263	100.51609	39.178734	44.473423	94.226845	39.0251445	19.26658	97.3714675	-55.3087125	23.188364	103.5311665
-33.367439	20.351776	102.466057	-8.214327	20.948917	101.150574	38.876743	-5.956285	100.142944	38.778069	44.51403	94.247635	38.827406	19.2788725	97.1952895	-55.25606	22.6189615	105.1058585
-34.024078	21.543711	103.670609	-8.457118	20.656637	101.988853	38.770027	-5.735632	99.47612	38.168346	44.80946	94.713654	38.4691865	19.536914	97.094887	-55.3834225	21.77636	106.882819
-34.355446	22.363304	104.210701	-8.642413	20.565407	102.380966	38.669662	-5.44409	99.126755	37.805981	45.126297	95.178444	38.2378215	19.8411035	97.1525995	-55.5226475	21.2897105	107.6093325
-34.616905	23.257082	104.629372	-8.871283	20.576746	102.723923	38.586578	-5.121811	98.819656	37.465874	45.469757	95.74469	38.026226	20.173973	97.282173	-55.768792	20.979519	108.165673
-34.822617	24.312836	104.99585	-9.098712	20.656506	103.007019	38.473667	-4.715008	98.596367	37.150322	45.91008	96.361977	37.8119945	20.597536	97.479172	-56.0094185	20.715476	108.534866
-34.863247	25.32328	105.358658	-9.305091	20.825541	103.284241	38.376732	-4.276577	98.394165	36.885242	45.788383	97.078171	37.630987	20.755903	97.736168	-56.241169	20.895179	108.832314
-34.800919	26.299685	105.715248	-9.479159	21.056734	103.555916	38.254704	-3.842686	98.268936	36.645699	46.789894	97.493462	37.4502015	21.473604	97.881199	-56.4085195	20.639864	109.230633
-34.618027	27.298311	106.045952	-9.64884	21.280394	103.806236	38.134747	-3.473988	98.226311	36.427402	47.142048	97.824432	37.2810745	21.83403	98.0253715	-56.5787545	20.726758	109.5871005
-34.165661	28.849455	106.476105	-9.870896	21.532131	104.147766	37.954021	-3.123445	98.231651	36.170258	47.546413	98.124794	37.0621395	22.211484	98.1782225	-56.8039315	20.852778	110.1173095
-33.680473	29.7999	106.717171	-9.985207	21.549139	104.370262	37.830872	-3.023354	98.263268	36.013073	47.706219	98.373299	36.9219725	22.3414325	98.3182835	-56.8923865	20.7568455	110.4222405
-33.116756	30.608114	106.877541	-10.10262	21.434181	104.58078	37.73473	-2.994238	98.36496	35.880997	47.769501	98.785355	36.8078635	22.3876315	98.5751575	-57.0131035	20.4807305	110.5864025
-32.424683	31.452158	106.902824	-10.246167	21.224964	104.734627	37.68882	-3.070128	98.577049	35.796131	47.752224	99.302589	36.7424755	22.341048	98.939819	-57.2348095	20.10888	110.529435
-31.635735	32.188583	106.809319	-10.408442	20.956207	104.836189	37.684406	-3.251334	98.905304	35.759075	47.658333	99.863396	36.7217405	22.2034995	99.38435	-57.5386245	19.7089145	110.288028
-30.861017	32.914276	106.610962	-10.590051	20.682482	104.898521	37.644939	-3.472073	99.357864	35.723518	47.500137	100.378708	36.6842285	22.014032	99.868286	-57.8643305	19.350932	109.928756
-29.892355	33.630486	106.351067	-10.784951	20.36533	104.93705	37.575287	-3.777517	99.870483	35.704739	47.267704	100.823273	36.640013	21.7450935	100.346878	-58.209915	18.9855665	109.527222
-28.338444	34.572868	105.814491	-11.026737	19.717766	104.85141	37.518261	-4.435055	100.577057	35.737286	46.800632	101.565979	36.6277735	21.1827885	101.071518	-58.6812475	18.2527435	108.631302
-27.207705	35.128326	105.436111	-11.164011	19.255054	104.701698	37.526001	-4.893901	100.986954	35.851303	46.437092	102.149475	36.688652	20.7715955	101.5682145	-59.016674	17.7385125	107.8351815
-26.129923	35.731186	105.140945	-11.306816	18.751415	104.557213	37.475407	-5.396441	101.332298	35.988613	46.080845	102.805389	36.73201	20.342202	102.0688435	-59.345642	17.160628	107.0455825
-24.785686	36.186249	104.960251	-11.440087	18.287882	104.51313	37.399208	-5.891607	101.625076	36.124107	45.798908	103.620407	36.7616575	19.9536505	102.6227415	-59.6418315	16.6221135	106.4035185
-23.467497	36.654064	105.152092	-11.604596	17.900459	104.60434	37.284653	-6.272449	101.787888	36.257797	45.575584	104.725983	36.771225	19.6515675	103.2569355	-59.980417	16.1493505	105.9517445
-22.090427	37.108253	105.775955	-11.852817	17.637926	104.87236	37.126099	-6.491313	101.885307	36.364658	45.44397	106.181801	36.7453785	19.4763285	104.033554	-60.4510125	15.7995235	105.711166
-20.728775	37.51894	106.680321	-12.183766	17.618568	105.356133	36.930012	-6.542627	102.052246	36.44281	45.422173	107.915131	36.686411	19.439773	104.9836885	-61.053943	15.797363	105.7285775
-18.702829	38.082405	108.420197	-12.857316	17.963947	106.259369	36.705948	-6.375836	102.656746	36.584957	45.742207	111.075363	36.6454525	19.6831855	106.8660545	-62.3600845	16.2447085	105.6526835
-17.364552	38.340813	109.645065	-13.341475	18.366751	106.999908	36.620979	-6.216795	103.281143	36.629135	46.018818	113.237396	36.625057	19.9010115	108.2592695	-63.308007	16.8324905	105.7405465
-16.07481	38.52037	110.777176	-13.839166	18.925154	107.741035	36.620312	-6.044107	104.038033	36.670235	46.242336	115.253304	36.6452735	20.0991145	109.6456685	-64.3236055	17.7511935	105.8364015
-14.852099	38.658367	111.797058	-14.292988	19.552351	108.553207	36.76091	-5.972612	104.864288	36.669613	46.405365	116.909683	36.7152615	20.2163765	110.8869855	-65.3012375	18.8883255	106.2194285
-13.545416	38.519901	112.664352	-14.651487	20.125332	109.402214	36.660149	-5.886791	105.954529	36.724571	46.631371	118.170082	36.69236	20.37229	112.0623055	-65.995334	19.878374	106.7421225
-12.250243	38.241787	113.305031	-14.918709	20.534658	110.26368	36.986778	-6.059719	106.909813	36.801956	46.792213	119.120392	36.894367	20.366247	113.0151025	-66.731785	20.703069	107.5122575
-11.046467	37.828388	113.80204	-15.053195	20.778303	111.110245	37.092678	-6.224288	108.096077	36.890064	46.804325	119.714233	36.991371	20.2900185	113.905155	-67.097761	21.2665875	108.315335
-9.162211	36.729507	114.325623	-15.084265	20.680092	112.228981	36.894329	-6.602703	110.237373	37.173088	46.582161	120.14048	37.0337085	19.989729	115.1889265	-67.2022385	21.370455	109.2690355
-7.972454	35.782558	114.49263	-15.028691	20.334139	112.882027	37.006191	-7.104749	111.638222	37.388885	46.250767	120.114578	37.197538	19.573009	115.8764	-67.25492	21.095269	109.887654
-6.907754	34.708378	114.562248	-14.945006	19.849384	113.466072	37.097607	-7.711172	113.03717	37.618412	45.76828	119.844971	37.3580095	19.028554	116.4410705	-67.2480215	20.670214	110.4910735
-5.846462	33.518768	114.552864	-14.836632	19.292526	113.941872	37.130066	-8.371358	114.365898	37.807499	45.209541	119.369629	37.4687825	18.4190915	116.8677635	-67.1420465	20.1659605	111.0159805
-4.896027	32.266895	114.452492	-14.750237	18.706345	114.268158	37.116093	-9.069033	115.496353	37.954384	44.63715	118.736336	37.5352385	17.7840585	117.1163445	-67.0357125	19.6286315	111.4199715
-3.986491	31.028187	114.266243	-14.700101	18.099672	114.470337	37.004745	-9.769855	116.338539	38.048969	43.965752	118.039513	37.526857	17.0979485	117.189026	-66.927059	19.1013955	111.751648
-3.215711	29.845724	114.051674	-14.685445	17.531343	114.545105	36.821198	-10.466747	116.888931	38.104862	43.225544	117.382004	37.46303	16.3793985	117.1354675	-66.83392	18.6832875	111.9547425
-2.146856	28.105465	113.791969	-14.718908	16.732389	114.483475	36.503742	-11.407987	117.245987	38.199375	42.105747	116.601646	37.3515585	15.34888	116.9238165	-66.7893745	18.115898	112.0431335
-1.455797	26.982841	113.678886	-14.733757	16.288662	114.390312	36.329304	-11.990158	117.301796	38.281521	41.448746	116.31675	37.3054125	14.729294	116.809273	-66.7729265	17.84803	111.971351
-0.911558	26.005569	113.678886	-14.748158	15.996255	114.344345	36.189297	-12.501514	117.29081	38.372849	40.883415	116.205215	37.281073	14.1909505	116.7480125	-66.777389	17.8015595	111.9406775
-0.416714	25.138866	113.752213	-14.815928	15.825875	114.380264	36.040012	-12.933903	117.29319	38.472397	40.403004	116.181755	37.2562045	13.7345505	116.7374725	-66.8880605	17.9171995	112.0230555
-0.025949	24.370605	113.950417	-14.839899	15.738651	114.493454	35.86898	-13.286914	117.367973	38.601593	40.018063	116.294968	37.2352865	13.3655745	116.8314705	-66.9150845	18.1117275	112.1554375
0.330469	23.659716	114.222527	-14.894711	15.698472	114.663742	35.774982	-13.621866	117.512108	38.703648	39.734791	116.581833	37.239315	13.0564625	117.0469705	-67.028737	18.3404815	112.2805135
0.613106	23.023684	114.572617	-14.984886	15.669455	114.884972	35.677677	-13.890579	117.641357	38.758972	39.516056	116.995132	37.2183245	12.8127385	117.3182445	-67.1880965	18.5261715	112.4516995
0.891619	22.149185	115.226921	-15.167573	15.623943	115.269783	35.512707	-14.18329	117.804146	38.826286	39.359459	117.905617	37.1694965	12.5880845	117.8548815	-67.5046425	18.6598015	112.6846845
0.980708	21.668713	115.665115	-15.348606	15.660028	115.530228	35.316071	-14.296739	117.855904	38.805466	39.37854	118.553833	37.0607685	12.5409005	118.2048685	-67.7579805	18.7791555	112.8555875
1.004245	21.281219	115.98513	-15.565949	15.833921	115.755165	35.057552	-14.364344	117.798782	38.658375	39.484653	118.879738	36.8579635	12.5601545	118.33926	-67.9898615	19.1076875	113.17107
0.979989	20.986038	116.142189	-15.80324	16.172871	115.987434	34.750671	-14.276092	117.664429	38.391762	39.663372	118.674683	36.5712165	12.69364	118.169556	-68.1776965	19.652102	113.805312
0.916655	20.712551	116.067375	-15.830883	16.55304	116.085541	34.418499	-14.087025	117.417061	37.984623	39.859856	117.822052	36.201561	12.8864155	117.6195565	-67.863327	20.2196645	114.5515255
0.824915	20.441324	115.71032	-15.995521	16.947504	116.102776	34.051701	-13.91672	116.907631	37.608608	39.948933	116.49942	35.8301545	13.0161065	116.7035255	-67.8211965	20.8789015	115.5020265
0.775132	20.135889	115.130699	-15.928395	17.187176	115.949821	33.745647	-13.888314	116.122971	37.197189	39.817585	114.867058	35.471418	12.9646355	115.4950145	-67.328208	21.4097165	116.4046275
0.711088	19.727343	114.097443	-15.741174	17.271141	115.626015	33.339039	-14.078678	114.672379	36.723171	39.282974	112.197876	35.031105	12.602148	113.4351275	-66.513453	21.940134	117.8169025
0.742322	19.524275	113.501831	-15.482672	17.175571	115.422188	33.134018	-14.33413	113.762192	36.523724	38.834476	110.660042	34.828871	12.250173	112.211117	-65.794215	22.100969	118.633259
0.799785	19.414871	113.050163	-15.241194	16.954559	115.320442	32.993774	-14.64288	113.060905	36.418777	38.320858	109.461746	34.7062755	11.838989	111.2613255	-65.1886635	22.070129	119.3795585
0.959993	19.404064	112.758385	-15.137011	16.754543	115.285042	32.889999	-14.950909	112.57151	36.392029	37.903503	108.755257	34.641014	11.476297	110.6633835	-64.915036	22.032789	119.9067005
1.180918	19.463743	112.522575	-15.053381	16.493145	115.189156	32.832317	-15.253475	112.249313	36.392307	37.594639	108.445992	34.612312	11.170582	110.3476525	-64.719074	21.815708	120.0306595
1.443235	19.627636	112.276093	-15.046666	16.29425	114.927818	32.69677	-15.420781	111.948059	36.33881	37.400986	108.364471	34.51779	10.9901025	110.156265	-64.611122	21.5983975	119.699371
1.72341	19.866388	111.970413	-15.287102	16.22378	114.629974	32.486412	-15.453	111.634529	36.16478	37.344608	108.357918	34.325596	10.945804	109.9962235	-64.8998	21.501756	119.2637245
2.223628	20.432741	111.567322	-15.723334	16.290855	114.223877	32.065186	-15.280617	111.272743	35.748817	37.453892	108.46701	33.9070015	11.0866375	109.8698765	-65.3536695	21.4950725	118.5778775
2.69131	20.888588	111.460899	-15.940973	16.371674	114.031746	31.83494	-15.092175	111.138168	35.501896	37.640907	108.835014	33.668418	11.274366	109.986591	-65.550364	21.468982	118.076901
3.229382	21.425982	111.473015	-16.203407	16.361174	113.862839	31.71159	-14.888469	110.979034	35.363815	37.891407	109.597466	33.5377025	11.501469	110.28825	-65.9445165	21.220879	117.437428
3.896835	21.996597	111.628929	-16.537651	16.356569	113.660881	31.629318	-14.635473	110.646347	35.327473	38.156597	110.795502	33.4783955	11.760562	110.7209245	-66.5536975	20.952576	116.6008375
4.562336	22.591244	111.870087	-16.668579	16.293858	113.284134	31.571054	-14.332146	110.129379	35.384266	38.439152	112.342796	33.47766	12.053503	111.2360875	-66.814818	20.534213	115.3321805
5.280324	23.200594	112.293037	-17.032791	16.46921	113.130058	31.472519	-13.966845	109.674004	35.534847	38.689312	114.093994	33.503683	12.3612335	111.883999	-67.569265	20.5771865	114.376117
6.049295	23.769981	112.9673	-17.209917	16.769705	113.206802	31.354401	-13.605859	109.490479	35.772747	38.943375	115.856293	33.563574	12.668758	112.673386	-67.983408	20.870652	113.740218
7.221675	24.549042	114.492775	-17.547922	17.499014	113.871368	31.282795	-12.9722	109.894226	36.188377	39.50267	118.471359	33.735586	13.265235	114.1827925	-68.83143	21.732793	113.5599435
7.962342	24.906715	115.710953	-17.713072	18.005348	114.520493	31.351372	-12.559139	110.518501	36.48196	39.923241	120.153618	33.916666	13.682051	115.3360595	-69.34281	22.328645	113.7049265
8.643867	25.221466	116.888496	-17.771908	18.420298	115.167557	31.530098	-12.159006	111.365738	36.770596	40.272507	121.74604	34.150347	14.0567505	116.555889	-69.694163	22.7838455	113.779225
9.350868	25.260868	118.053177	-17.978487	18.751949	115.732285	31.78154	-11.875034	112.153175	36.998714	40.555252	123.321877	34.390127	14.340109	117.737526	-70.347101	23.163789	113.727044
10.03553	25.239361	118.986664	-17.993195	18.913923	116.172066	32.011551	-11.678964	112.741127	37.163742	40.795101	124.609253	34.5876465	14.5580685	118.67519	-70.5740365	23.2697775	113.668942
10.685418	25.071262	119.609543	-17.980526	19.030088	116.548035	32.236008	-11.468062	113.124405	37.293823	40.986881	125.425636	34.7649155	14.7594095	119.2750205	-70.7259675	23.3007665	113.8210495
11.236618	24.825396	119.948997	-17.955902	19.195885	116.921684	32.473228	-11.252876	113.396072	37.403751	41.181599	125.74028	34.9384895	14.9643615	119.568176	-70.8502935	23.4274085	114.275192
12.063137	24.285128	120.016479	-17.782892	19.416145	117.251991	32.83424	-11.007829	113.835014	37.520752	41.550369	125.690498	35.177496	15.27127	119.762756	-70.74328	23.56102	114.741226
12.487761	23.717001	119.944611	-17.621925	19.395905	117.398979	33.132515	-10.945076	114.177849	37.572552	41.707424	125.479149	35.3525335	15.381174	119.828499	-70.5963835	23.410636	114.969459
12.872547	23.020262	119.850159	-17.475971	19.368748	117.471825	33.413376	-10.945777	114.587448	37.664398	41.819744	125.229431	35.538887	15.4369835	119.9084395	-70.490829	23.3005125	115.0352105
13.10269	22.207823	119.786034	-17.327177	19.270855	117.577705	33.669575	-10.966166	114.966492	37.713333	41.877258	125.018394	35.691454	15.455546	119.992443	-70.345808	23.086164	115.162967
13.340135	21.225824	119.650139	-17.220921	19.199148	117.635201	33.874729	-11.019675	115.330589	37.741947	41.916065	124.770607	35.808338	15.448195	120.050598	-70.25018	22.950101	115.219804
13.399693	20.266174	119.624878	-17.135832	19.168493	117.728615	34.029545	-11.029184	115.661064	37.772491	41.963821	124.491676	35.901018	15.4673185	120.07637	-70.172682	22.8696675	115.38086
13.369753	19.23694	119.486534	-17.044228	19.18202	117.830231	34.153851	-11.031236	115.931656	37.802509	42.01688	124.213455	35.97818	15.492822	120.0725555	-70.066636	22.871218	115.5879065
13.207485	17.618681	119.354523	-16.873234	19.29093	117.890701	34.26215	-10.980696	116.270767	37.857334	42.104992	123.965111	36.059742	15.562148	120.117939	-69.80621	23.019712	115.663463
13.045687	16.479399	119.199028	-16.792776	19.40749	117.843536	34.326683	-10.924916	116.368164	37.917744	42.185001	123.803604	36.1222135	15.6300425	120.085884	-69.7077655	23.1849375	115.601188
12.756367	15.358838	118.993011	-16.787394	19.581989	117.743851	34.369545	-10.840571	116.397522	37.977638	42.270054	123.58596	36.1735915	15.7147415	119.991741	-69.7483795	23.4492365	115.495961
12.427134	14.178383	118.667221	-16.662729	19.710428	117.496071	34.406448	-10.759403	116.401085	37.978458	42.387043	123.28495	36.192453	15.81382	119.8430175	-69.517911	23.607036	115.1491245
12.026917	13.006677	118.416527	-16.648329	19.901272	117.264679	34.442936	-10.693001	116.448227	38.011288	42.458759	122.881149	36.227112	15.882879	119.664688	-69.52377	23.919665	114.86467
11.57489	11.815244	118.096886	-16.553297	20.026243	116.99324	34.482281	-10.645845	116.506371	38.067802	42.508472	122.467545	36.2750415	15.9313135	119.486958	-69.3816355	24.1211725	114.499522
10.994393	10.573406	117.79847	-16.455694	20.121714	116.652206	34.511627	-10.626995	116.580345	38.141529	42.534248	122.088966	36.326578	15.9536265	119.3346555	-69.237966	24.2898015	113.9697565
10.066603	8.745248	117.378212	-16.330387	20.20792	116.043198	34.608814	-10.664663	116.733719	38.657627	42.408863	121.409561	36.6332205	15.8721	119.07164	-69.2939945	24.54374	113.014756
9.300289	7.518966	117.007637	-16.246231	20.224386	115.518761	34.661652	-10.654879	116.788956	38.284191	42.570286	121.29792	36.4729215	15.9577035	119.043438	-68.9653835	24.4910685	111.994084
8.493059	6.330191	116.606163	-16.136408	20.200781	114.961327	34.734161	-10.685977	116.733971	38.323532	42.541801	120.9963	36.5288465	15.927912	118.8651355	-68.8016625	24.47365	111.0575185
7.639683	5.157781	116.130997	-16.005537	20.164143	114.435043	34.809193	-10.726712	116.620827	38.357906	42.523636	120.64328	36.5835495	15.898462	118.6320535	-68.5946235	24.429824	110.2380325
6.628384	4.015858	115.656807	-15.874343	20.173811	114.003304	34.884445	-10.761495	116.461243	38.409569	42.478493	120.212952	36.647007	15.858499	118.3370975	-68.395693	24.489123	109.6695105
5.570852	2.94824	115.271912	-15.710717	20.143881	113.659645	34.953751	-10.799449	116.266739	38.485386	42.40831	119.769455	36.7195685	15.8044305	118.018097	-68.1410025	24.4833315	109.301193
4.424899	1.856944	114.838264	-15.580326	20.140522	113.380981	34.987701	-10.846003	116.007874	38.581585	42.340862	119.395912	36.784643	15.7474295	117.701893	-67.945295	24.5336145	109.060069
2.529962	0.38327	114.175209	-15.420428	20.212202	113.083054	34.958683	-10.874774	115.418663	38.675911	42.254154	118.986046	36.817297	15.68969	117.2023545	-67.658153	24.734714	108.9637535
1.194389	-0.537842	113.776505	-15.327209	20.304523	112.982117	34.937103	-10.850714	114.987389	38.705124	42.209797	118.691193	36.8211135	15.6795415	116.839291	-67.4755315	24.9295045	109.124943
-0.267883	-1.435883	113.484917	-15.221034	20.419706	112.945793	34.971767	-10.807529	114.649643	38.753918	42.19902	118.350685	36.8628425	15.6957455	116.500164	-67.3049105	25.1436665	109.391422
-1.763809	-2.220994	113.459137	-15.082206	20.485418	112.93708	35.100689	-10.815969	114.564339	38.78603	42.198666	117.98613	36.9433595	15.6913485	116.2752345	-67.1077715	25.2794875	109.5989255
-3.342615	-3.027751	113.557671	-14.932972	20.478981	112.9217	35.258549	-10.88856	114.755455	38.83271	42.148869	117.586533	37.0456295	15.6301545	116.170994	-66.9115735	25.3278075	109.672406
-4.943613	-3.812143	113.784195	-14.760208	20.318073	112.916946	35.427605	-11.031623	115.04245	38.88839	41.976921	117.085541	37.1579975	15.472649	116.0639955	-66.6784135	25.163497	109.7698965
-6.606067	-4.53783	113.987053	-14.574478	20.061495	112.922371	35.557358	-11.275528	115.278313	38.905178	41.699974	116.53389	37.231268	15.212223	115.9061015	-66.380224	24.910767	109.9386405
-9.168755	-5.553056	114.339676	-14.339762	19.590933	112.982727	35.673393	-11.705048	115.431152	38.979069	41.16906	115.568054	37.326231	14.732006	115.499603	-66.005755	24.44986	110.465851
-10.817711	-6.13517	114.521233	-14.124395	19.22715	113.02298	35.76038	-12.012859	115.343094	38.97356	40.809887	114.776924	37.36697	14.398514	115.060009	-65.61576	24.055786	110.985951
-12.518984	-6.609313	114.970673	-13.881418	18.843756	113.214935	35.860752	-12.322324	115.169403	38.932274	40.368271	113.831291	37.396513	14.0229735	114.500347	-65.159349	23.6645385	111.929523
-14.186147	-6.919526	115.647469	-13.589184	18.419495	113.539482	36.018597	-12.66484	114.975082	38.858578	39.861008	112.804428	37.4385875	13.598084	113.889755	-64.6169555	23.240906	113.189209
-15.858549	-7.097942	116.481041	-13.263838	17.971664	113.996628	36.191109	-12.962677	114.881851	38.806168	39.340382	111.868881	37.4986385	13.1888525	113.375366	-64.0263145	22.7544755	114.61789
-17.371702	-7.141717	117.34198	-12.945527	17.5305	114.495087	36.399632	-13.26277	114.893677	38.807259	38.840614	111.156487	37.6034455	12.788922	113.025082	-63.4944995	22.272078	115.965092
-18.968403	-7.038191	118.093872	-12.639338	17.071939	114.898811	36.630127	-13.572514	114.909897	38.813339	38.413593	110.64032	37.721733	12.4205395	112.7751085	-63.000409	21.7233385	117.0225135
-21.139786	-6.747097	118.533302	-12.294933	16.422091	115.17527	36.859436	-13.931106	114.734528	38.819706	37.875702	110.110901	37.839571	11.972298	112.4227145	-62.429437	20.871884	117.9278255
-22.55464	-6.406177	118.432465	-12.189039	16.070656	115.151718	36.860168	-14.125517	114.318169	38.785046	37.584396	109.902443	37.822607	11.7294395	112.110306	-62.200685	20.4118725	118.19313
-23.9209	-5.929857	118.085518	-12.137053	15.755023	114.952446	36.78373	-14.307575	113.742241	38.717171	37.380898	109.783813	37.7504505	11.5366615	111.763027	-62.0245565	19.9733845	118.141865
-25.292419	-5.318496	117.39489	-12.229086	15.544706	114.6633	36.636906	-14.391841	113.023994	38.6609	37.277119	109.807434	37.648903	11.442639	111.415714	-62.107075	19.646773	117.910886
-26.500362	-4.633571	116.536919	-12.208561	15.409253	114.197289	36.514809	-14.42229	112.212303	38.646347	37.276829	109.919014	37.580578	11.4272695	111.0656585	-61.9977	19.3912365	117.3289195
-27.701271	-3.76284	115.546654	-12.352623	15.452455	113.688637	36.404034	-14.399807	111.422203	38.651085	37.301842	109.991814	37.5275595	11.4510175	110.7070085	-62.2328055	19.4538925	116.6702655
-28.723902	-2.714633	114.652504	-12.381681	15.537461	113.16407	36.258011	-14.320076	110.59182	38.662537	37.35556	109.973969	37.460274	11.517742	110.2828945	-62.223636	19.55718	116.0452455
-30.131554	-0.985748	113.69902	-12.355094	15.810254	112.576416	36.021717	-14.108009	109.448303	38.715984	37.438564	109.809433	37.3688505	11.6652775	109.628868	-62.0790385	19.9552305	115.523964
-30.938929	0.250287	113.352859	-12.308286	15.980406	112.365196	35.921635	-14.01396	108.869232	38.746693	37.470203	109.697632	37.334164	11.7281215	109.283432	-61.950736	20.2326905	115.44696
-31.669352	1.53369	113.206902	-12.242861	16.105267	112.260559	35.835571	-13.935728	108.417473	38.778736	37.469337	109.599327	37.3071535	11.7668045	109.0084	-61.7928755	20.4437295	115.512718
-32.220131	2.806164	113.231895	-12.174417	16.157497	112.255112	35.777401	-13.905194	108.086395	38.801804	37.440296	109.444466	37.2896025	11.767551	108.7654305	-61.6384365	20.547443	115.7447935
-32.682903	4.078649	113.353416	-12.104725	16.090002	112.287888	35.752491	-13.934372	107.862762	38.80624	37.362938	109.269859	37.2793655	11.714283	108.5663105	-61.4888155	20.465721	116.0094655
-33.047405	5.381834	113.478981	-12.025729	15.920873	112.336731	35.777584	-14.049566	107.731308	38.809093	37.249409	109.13916	37.2933385	11.5999215	108.435234	-61.3447965	20.2418245	116.238228
-33.302963	6.630301	113.554337	-11.950946	15.640053	112.360405	35.830906	-14.24871	107.675339	38.833546	37.092175	109.036125	37.332226	11.4217325	108.355732	-61.234118	19.8583735	116.365078
-33.506332	8.518987	113.613068	-11.848036	15.146512	112.3675	35.926453	-14.606614	107.654762	38.87624	36.859631	108.934631	37.4013465	11.1265085	108.2946965	-61.0974185	19.1665155	116.4403035
-33.565323	9.764648	113.545418	-11.767815	14.840116	112.334023	36.005642	-14.91161	107.726845	38.878616	36.770615	108.844864	37.442129	10.9295025	108.2858545	-60.977759	18.7507295	116.3821915
-33.466312	11.049059	113.420235	-11.709082	14.516516	112.23246	36.057995	-15.265381	107.800385	38.885841	36.615486	108.677124	37.471918	10.6750525	108.2387545	-60.890082	18.3579795	116.2261655
-33.299015	12.353131	113.173851	-11.647721	14.151415	112.03196	36.083675	-15.615502	107.81517	38.934074	36.359394	108.539322	37.5088745	10.371946	108.177246	-60.8043165	17.930884	115.886674
-33.092426	13.612321	112.699379	-11.603364	13.77351	111.77092	36.118542	-15.966855	107.72979	39.003796	36.025776	108.469559	37.561169	10.0294605	108.0996745	-60.767897	17.5175595	115.4421655
-32.765915	14.923059	112.149681	-11.565462	13.381742	111.376251	36.184708	-16.301826	107.46286	39.110023	35.697834	108.515526	37.6473655	9.698004	107.989193	-60.7782895	17.06548	114.763309
-32.411324	16.239473	111.532768	-11.538489	13.072063	110.938095	36.212093	-16.531614	107.031395	39.24493	35.39957	108.689461	37.7285115	9.433978	107.860428	-60.8054895	16.710148	114.015762
-31.625912	18.273533	110.776047	-11.507104	12.824074	110.271454	36.197063	-16.657799	106.247475	39.362572	35.103092	108.935402	37.7798175	9.2226465	107.5914385	-60.7940255	16.4255015	112.9514695
-30.998589	19.636288	110.476662	-11.523371	12.793253	109.981583	36.154949	-16.640381	105.782997	39.410107	35.018078	109.087669	37.782528	9.1888485	107.435333	-60.82927	16.3976575	112.527833
-30.282862	20.964136	110.37822	-11.540334	12.824207	109.843742	36.103039	-16.603065	105.442467	39.472321	34.98418	109.241089	37.78768	9.1905575	107.341778	-60.868348	16.4578565	112.345706
-29.539507	22.258787	110.546066	-11.590968	12.900622	109.882439	35.996426	-16.558956	105.19352	39.475899	34.947636	109.452797	37.7361625	9.19434	107.3231585	-60.9180985	16.606904	112.4417195
-28.68541	23.516979	110.84726	-11.683621	12.955053	110.0513	35.85342	-16.540796	105.051102	39.484558	34.856327	109.706726	37.668989	9.1577655	107.378914	-61.036231	16.7523405	112.723686
-27.754206	24.651775	111.1894	-11.764049	12.89639	110.298332	35.673828	-16.590065	105.000099	39.51474	34.739872	110.042252	37.594284	9.0749035	107.5211755	-61.122382	16.7178765	113.0754885
-26.793676	25.718313	111.584435	-11.892746	12.819557	110.540405	35.488747	-16.703564	105.060211	39.558685	34.559864	110.448898	37.523716	8.92815	107.7545545	-61.309208	16.710964	113.3262555
-25.212029	27.116602	111.960045	-12.079926	12.55966	110.853287	35.266556	-16.982077	105.254112	39.640736	34.266251	110.997711	37.453646	8.642087	108.1259115	-61.613498	16.477233	113.5806625
-24.154005	27.94733	112.096008	-12.183678	12.349739	110.969078	35.164871	-17.182041	105.454651	39.645473	34.054195	111.270546	37.405172	8.436077	108.3625985	-61.772528	16.263401	113.5755575
-22.937819	28.771042	112.121262	-12.258033	12.175166	111.04509	35.093071	-17.387455	105.687332	39.624237	33.859001	111.456093	37.358654	8.235773	108.5717125	-61.87472	16.114559	113.5184675
-21.661261	29.453966	112.137161	-12.308154	12.018838	111.156639	35.07642	-17.614353	105.974182	39.619041	33.652096	111.520813	37.3477305	8.0188715	108.7474975	-61.9640385	16.0188045	113.5657805
-20.39863	30.114588	112.159851	-12.335435	11.794524	111.299606	35.04668	-17.888773	106.376221	39.645363	33.41647	111.543251	37.3460215	7.7638485	108.959736	-62.0168915	15.8251995	113.639476
-19.10107	30.684618	112.209724	-12.378382	11.531707	111.516014	35.028889	-18.255735	106.800064	39.701431	33.086483	111.579788	37.36516	7.415374	109.189926	-62.121924	15.64804	113.842102
-17.676046	31.103458	112.312675	-12.42241	11.162128	111.746704	34.987396	-18.676502	107.223717	39.738266	32.689102	111.699059	37.362831	7.0063	109.461388	-62.207651	15.317956	114.03202
-15.479167	31.643612	112.57547	-12.560706	10.520258	112.047455	34.858559	-19.327299	107.604263	39.84063	32.091377	112.098679	37.3495945	6.382039	109.851471	-62.4710065	14.658477	114.243439
-13.961617	31.83687	112.821838	-12.691092	10.135959	112.195847	34.70911	-19.726763	107.692192	39.908504	31.732618	112.541183	37.308807	6.0029275	110.1166875	-62.690991	14.2689905	114.2750065
-12.337996	32.101994	113.256142	-12.820021	9.906072	112.362122	34.520039	-19.992838	107.654526	40.006836	31.553143	113.285255	37.2634375	5.7801525	110.4698905	-62.9034795	14.0319915	114.2543535
-10.775687	32.31078	113.827682	-13.033592	9.857395	112.518776	34.34536	-20.084982	107.638611	40.08009	31.545444	114.309952	37.212725	5.730231	110.9742815	-63.279909	13.984559	114.0632705
-9.122191	32.456398	114.48262	-13.27862	10.001771	112.678703	34.202236	-20.041306	107.724022	40.235619	31.617064	115.593597	37.2189275	5.787879	111.6588095	-63.7761675	14.215663	113.6985965
-7.544685	32.557213	115.29744	-13.574765	10.304446	112.871239	34.064369	-19.871052	107.90992	40.402306	31.792059	117.153679	37.2333375	5.9605035	112.5317995	-64.3828675	14.6483885	113.2106785
-6.022848	32.585781	116.217911	-13.917336	10.736719	113.134155	33.95282	-19.665335	108.195732	40.527161	31.967024	118.689407	37.2399905	6.1508445	113.4425695	-65.0746625	15.3225935	112.8257405
-3.703576	32.291981	117.7024	-14.508198	11.552696	113.833023	33.891247	-19.397392	108.830536	40.600861	32.380917	121.063194	37.246054	6.4917625	114.946865	-66.26245	16.6136295	112.719181
-2.253639	31.919458	118.743858	-14.828749	12.005958	114.469864	34.01746	-19.21756	109.41156	41.006275	32.542992	122.333801	37.5118675	6.662716	115.8726805	-67.1693655	17.3492	113.0670475
-0.419529	31.15204	119.524193	-15.061538	12.419781	115.226959	34.209072	-19.026167	110.092354	40.985149	32.861809	123.682831	37.5971105	6.917821	116.8875925	-67.7201865	17.921741	113.5663255
0.552404	30.624577	120.644203	-15.267749	12.747097	115.971115	34.443745	-18.89687	110.867752	40.989403	33.159378	124.899254	37.716574	7.131254	117.883503	-68.252072	18.36294	114.058727
1.895487	29.664124	121.399963	-15.421945	12.998472	116.735252	34.667076	-18.755445	111.709442	40.991741	33.388195	125.95768	37.8294085	7.316375	118.833561	-68.6732985	18.680569	114.636943
3.134515	28.591436	121.973	-15.440271	13.100412	117.355469	34.859947	-18.605347	112.595642	40.985565	33.572884	126.829681	37.922756	7.4837685	119.7126615	-68.803298	18.7170555	114.9982765
4.312447	27.302015	122.44606	-15.371039	13.096815	117.956772	35.019733	-18.494036	113.59304	40.956104	33.749474	127.485672	37.9879185	7.627719	120.539356	-68.7299965	18.565911	115.374188
5.921237	25.090515	122.855965	-15.754541	13.249334	118.779877	35.108776	-18.319321	114.967155	40.893959	34.003399	128.131622	38.0013675	7.842039	121.5493885	-69.5104495	18.656629	116.0103655
7.273955	23.247791	122.8246	-15.846673	13.279669	119.201576	35.107235	-18.258217	115.814301	40.83094	34.124279	128.343094	37.9690875	7.933031	122.0786975	-69.6624335	18.626307	116.3244545
7.777809	21.700821	123.017715	-15.930695	13.28028	119.515251	35.038395	-18.225183	116.607872	40.793724	34.209518	128.417587	37.9160595	7.9921675	122.5127295	-69.7774495	18.5683925	116.5177725
8.591688	19.80629	122.96244	-16.031187	13.284576	119.744408	34.9356	-18.293119	117.336967	40.730148	34.260666	128.312927	37.832874	7.9837735	122.824947	-69.895248	18.5853785	116.663869
9.305303	17.802853	122.732994	-16.013422	13.284646	119.850075	34.779087	-18.293358	117.950104	40.647869	34.30624	128.029388	37.713478	8.006441	122.989746	-69.740322	18.562851	116.710404
9.921092	15.755838	122.464409	-16.230019	13.353554	119.994911	34.606655	-18.257404	118.498062	40.102299	34.553955	127.690186	37.354477	8.1482755	123.094124	-69.814515	18.5588325	116.895698
10.418131	13.665819	122.151009	-16.273474	13.382177	120.009438	34.532719	-18.249588	119.036057	39.969952	34.648529	127.006683	37.2513355	8.1994705	123.02137	-69.7982835	18.5648835	116.997506
10.985467	10.365617	121.800934	-16.173281	13.364235	119.88652	34.553032	-18.190279	120.0345	39.744686	34.782337	125.775101	37.148859	8.296029	122.9048005	-69.495421	18.432441	116.8682395
11.233778	8.177053	121.761955	-16.083639	13.273375	119.790817	34.676277	-18.190361	120.799637	40.070683	34.650093	124.751877	37.37348	8.229866	122.775757	-69.540758	18.316884	116.805877
11.395201	5.968529	121.829163	-15.926573	13.171209	119.711151	34.768208	-18.196615	121.632919	40.010216	34.585449	123.831985	37.389212	8.194417	122.732452	-69.242358	18.148001	116.68985
11.48774	3.808524	122.047218	-15.981486	13.198081	119.763412	34.930744	-18.202847	122.576668	40.041454	34.440899	122.856018	37.486099	8.119026	122.716343	-69.449071	18.277136	116.810481
11.424996	1.69062	122.34613	-15.528649	12.859389	119.485649	35.114658	-18.277069	123.405418	39.672192	34.427917	122.228157	37.393425	8.075424	122.8167875	-68.450723	17.643354	116.1545105
11.365124	-0.339273	122.646156	-15.328343	12.581083	119.290497	35.295872	-18.413521	124.094917	39.802055	34.146481	121.505646	37.5489635	7.86648	122.8002815	-68.2056495	17.295686	115.7807125
11.18821	-2.314565	122.852501	-15.152773	12.254794	119.074104	35.374413	-18.585201	124.597588	39.963238	33.810017	120.926872	37.6688255	7.612408	122.76223	-67.9743715	16.89718	115.385978
10.731994	-4.987798	122.995148	-14.914296	11.818148	118.651962	35.465721	-18.938757	124.99688	40.173775	33.36179	120.118698	37.819748	7.2115165	122.557789	-67.64834	16.4247795	114.746135
10.303239	-6.56752	123.045715	-14.792876	11.612079	118.31485	35.270298	-18.913477	125.203766	40.254478	33.064682	119.414864	37.762388	7.0756025	122.309315	-67.34814	16.1485555	114.320385
9.798738	-8.023592	122.925652	-14.696307	11.472061	117.945358	35.247688	-18.994087	125.156044	40.298225	32.822388	118.715988	37.7729565	6.9141505	121.936016	-67.1655705	16.0299715	113.9547
9.230193	-9.308934	122.705147	-14.566812	11.30504	117.547134	35.226585	-19.114771	124.947121	40.316498	32.648689	118.124481	37.7715415	6.766959	121.535801	-66.9051655	15.843121	113.558467
8.664906	-10.517402	122.234787	-14.455256	11.134426	117.099449	35.242699	-19.308884	124.527023	40.344952	32.438267	117.572166	37.7938255	6.5646915	121.0495945	-66.7043375	15.7041605	113.1493035
8.003041	-11.574378	121.467613	-14.294436	10.941432	116.552261	35.593544	-19.769363	123.578087	40.371357	32.232292	117.100975	37.9824505	6.2314645	120.339531	-66.5713225	15.6513995	112.764991
7.344567	-12.533792	120.372406	-14.14793	10.802784	115.943619	35.554775	-20.004787	122.484245	40.363621	32.072906	116.620544	37.959198	6.0340595	119.5523945	-66.255058	15.5715085	112.3348435
6.301901	-13.664124	118.428909	-13.95399	10.822568	114.922623	35.428566	-20.172411	120.407509	40.351807	31.883219	115.670837	37.8901865	5.855404	118.039173	-65.7981665	15.789732	111.806073
5.570219	-14.224219	117.061554	-13.734451	10.897781	114.191147	35.373135	-20.130352	118.828651	40.330883	31.887663	115.015137	37.852009	5.8786555	116.921894	-65.320911	15.9169065	111.4604
4.746716	-14.657065	115.765297	-13.510238	11.0343	113.489876	35.30558	-19.974733	117.30027	40.309601	31.90126	114.249565	37.8075905	5.9632635	115.7749175	-64.8280665	16.1053365	111.2048345
3.934129	-14.836781	114.676819	-13.282204	11.183972	112.821754	35.307003	-19.829775	115.924858	40.308155	31.950014	113.362289	37.807579	6.0601195	114.6435735	-64.371987	16.3078245	110.9999345
3.125656	-14.980679	113.64492	-13.077046	11.326918	112.185242	35.348648	-19.659933	114.7351	40.207291	32.02747	112.430176	37.7779695	6.1837685	113.582638	-63.9320615	16.4700675	110.787846
2.272219	-15.034816	112.600578	-12.823174	11.337699	111.397644	35.369156	-19.496367	113.530144	40.065441	32.114979	111.345032	37.7172985	6.309306	112.437588	-63.3636465	16.366092	110.3577
1.455658	-15.050833	111.392441	-12.630598	11.33358	110.48925	35.342834	-19.335186	112.192307	39.887001	32.081882	110.075882	37.6149175	6.373348	111.1340945	-62.8761135	16.293812	109.8444055
0.308669	-14.896517	109.449043	-12.255965	11.230998	108.97448	35.315178	-19.125462	109.873428	39.747421	31.936497	108.07177	37.5312995	6.4055175	108.972599	-62.0432295	16.0564785	108.976361
-0.450083	-14.73271	108.223007	-11.952667	11.195729	108.055428	35.271145	-18.999466	108.385971	39.758091	31.833866	107.010628	37.514618	6.4172	107.6982995	-61.419952	15.974258	108.4125565
-1.170075	-14.47396	107.18042	-11.624009	11.226996	107.330559	35.346149	-18.934517	107.214233	39.856529	31.776583	106.415298	37.601339	6.421033	106.8147655	-60.849357	16.032959	107.8463525
-1.837878	-14.149035	106.328896	-11.316074	11.367844	106.812859	35.485657	-18.828604	106.398605	40.050262	31.839375	106.164848	37.7679595	6.5053855	106.2817265	-60.4001075	16.2303025	107.3439915
-2.446087	-13.661478	105.551254	-11.07078	11.598175	106.381355	35.676151	-18.639378	105.688393	40.237648	32.042736	106.194916	37.9568995	6.701679	105.9416545	-60.0984595	16.494671	106.8210555
-3.048529	-13.083981	104.73555	-10.891018	11.908072	105.928841	35.836914	-18.317657	104.983902	40.427391	32.378479	106.367706	38.1321525	7.030411	105.675804	-59.9141885	16.785733	106.181878
-3.608735	-12.456112	103.854454	-10.76399	12.24768	105.361427	35.967464	-17.922028	104.322289	40.588604	32.765831	106.575073	38.278034	7.4219015	105.448681	-59.806014	17.0734585	105.274173
-4.426059	-11.527207	102.453682	-10.614405	12.839578	104.25457	36.156448	-17.286097	103.532173	40.703411	33.405334	106.766472	38.4299295	8.0596185	105.1493225	-59.6587395	17.6195375	103.3598175
-4.943689	-10.91858	101.558067	-10.533944	13.212492	103.451477	36.291836	-16.900141	103.10556	40.695702	33.774479	106.662796	38.493769	8.437169	104.884178	-59.561657	17.987815	102.018776
-5.445512	-10.312771	100.73996	-10.431407	13.492051	102.655663	36.454453	-16.608492	102.744484	40.662071	34.042503	106.419464	38.558262	8.7170055	104.581974	-59.421076	18.2670965	100.729352
-5.974461	-9.752429	99.966164	-10.314805	13.655061	101.807381	36.618389	-16.406893	102.494324	40.595695	34.185875	106.186005	38.607042	8.889491	104.3401645	-59.236652	18.420631	99.2745975
-6.479846	-9.24661	99.108704	-10.195088	13.702743	100.931358	36.808159	-16.29167	102.287277	40.611694	34.232655	105.930962	38.7099265	8.9704925	104.1091195	-59.1001025	18.4349935	97.7535965
-6.968615	-8.770819	98.214516	-10.045588	13.714108	100.041512	36.973061	-16.223322	102.052437	40.688175	34.263084	105.769257	38.830618	9.019881	103.910847	-58.921794	18.408335	96.172177
-7.494084	-8.342712	97.394966	-9.839439	13.702543	99.243706	37.187325	-16.133095	101.739525	40.809158	34.346924	105.68718	38.9982415	9.1069145	103.7133525	-58.6771195	18.2981715	94.7740595
-8.322313	-7.671156	96.451118	-9.444725	13.808942	98.445908	37.595837	-15.98265	101.315453	41.064323	34.545944	105.563263	39.33008	9.281647	103.439358	-58.21953	18.336237	93.452458
-8.9817	-7.237586	96.093498	-9.139415	13.931497	98.180229	37.884274	-15.845314	101.153122	41.267345	34.640869	105.427124	39.5758095	9.3977775	103.290123	-57.8546395	18.4652165	93.070335
-9.684982	-6.78372	95.757462	-8.831607	14.121488	97.992508	38.190353	-15.664381	101.014832	41.486969	34.783691	105.339157	39.838661	9.559655	103.1769945	-57.501875	18.683321	92.8080215
-10.38192	-6.339415	95.28083	-8.531312	14.338318	97.798767	38.497047	-15.420373	100.756752	41.73243	35.031734	105.39328	40.1147385	9.8056805	103.075016	-57.1773625	18.8709555	92.522518
-11.167378	-5.905867	94.617004	-8.268277	14.554782	97.527847	38.824917	-15.070259	100.346695	41.950073	35.339294	105.562378	40.387495	10.1345175	102.9545365	-56.924049	18.9750465	92.1011575
-11.996258	-5.516575	93.834534	-8.018894	14.807765	97.182556	39.151131	-14.654854	99.805122	42.100464	35.692425	105.761406	40.6257975	10.5187855	102.783264	-56.6635855	19.0967445	91.581848
-12.894853	-5.12336	93.082146	-7.78817	15.076363	96.840149	39.415539	-14.144688	99.266396	42.194603	36.09721	105.853546	40.805071	10.976261	102.559971	-56.381411	19.176465	91.120327
-14.451851	-4.680495	92.61277	-7.503933	15.593632	96.629318	39.844444	-13.448845	98.649025	42.311337	36.759697	105.33699	41.0778905	11.655426	101.9930075	-56.0857565	19.531838	91.2656285
-15.727533	-4.538389	93.129272	-7.377777	15.928406	96.817307	40.005405	-13.128159	98.632362	42.373505	37.135578	104.380653	41.189455	12.0037095	101.5065075	-55.945009	19.8531025	92.1281065
-17.105501	-4.430868	94.303894	-7.350303	16.095518	97.296448	40.037201	-13.066382	99.01033	42.314304	36.70739	103.18792	41.1757525	11.820504	101.099125	-55.8763585	20.370532	93.493771
-18.565308	-4.486408	95.810699	-7.40317	16.004759	97.934921	39.926075	-13.307653	99.715439	42.085613	36.515526	101.985634	41.005844	11.6039365	100.8505365	-55.812184	20.4055815	95.0193055
-20.057573	-4.653734	97.431488	-7.568998	15.555601	98.7201	39.728592	-13.914137	100.623619	41.825874	35.977863	101.07621	40.777233	11.031863	100.8499145	-55.915229	20.079339	96.5902855
-21.584997	-4.788364	98.999535	-7.801651	14.888037	99.485741	39.403748	-14.686015	101.681244	41.708393	35.218365	100.39579	40.5560705	10.266175	101.038517	-56.1593725	19.509899	97.932965
-23.130392	-4.924448	100.366226	-8.008077	14.133427	100.187477	39.082413	-15.484699	102.605057	41.52388	34.466885	99.908546	40.3031465	9.491093	101.2568015	-56.3193005	18.775761	99.1181525
-25.288633	-5.027547	101.930092	-8.255478	13.057571	100.991867	38.682682	-16.469	103.652916	41.165642	33.345829	99.199226	39.924162	8.4384145	101.426071	-56.435118	17.6767275	100.557663
-26.679462	-4.893862	102.678719	-8.381191	12.492029	101.33419	38.534061	-16.945751	104.066238	40.899555	33.346863	98.669601	39.716808	8.200556	101.3679195	-56.47919	16.783502	101.3004605
-28.018188	-4.697167	103.254868	-8.470411	12.062993	101.636375	38.446011	-17.259523	104.332268	40.745605	32.927425	98.284271	39.595808	7.833951	101.3082695	-56.53663	16.292035	101.9644805
-29.311621	-4.321278	103.972435	-8.559978	11.762934	102.035858	38.419701	-17.427721	104.514816	40.554985	32.711399	98.049911	39.487343	7.641839	101.2823635	-56.607299	15.884029	102.7893525
-30.530273	-3.718264	104.887222	-8.691491	11.560713	102.64344	38.361938	-17.466446	104.696915	40.318993	32.598198	97.940666	39.3404655	7.565876	101.3187905	-56.7234475	15.55555	103.9680895
-31.696575	-3.026756	105.986107	-8.85842	11.444896	103.46756	38.278564	-17.445248	104.966713	40.013161	32.571747	97.959396	39.1458625	7.5632495	101.4630545	-56.8627025	15.3265425	105.4720655
-32.75111	-2.122032	107.313583	-9.07698	11.345129	104.482422	38.155163	-17.390333	105.275497	39.622604	32.646511	98.16169	38.8888835	7.628089	101.7185935	-57.0428435	15.062169	107.2462505
-34.208984	-0.551925	109.190834	-9.556128	11.287775	106.113922	37.836422	-17.200794	105.750595	38.889084	32.868595	98.885216	38.362753	7.8339005	102.3179055	-57.475009	14.7416495	109.9099385
-35.078831	0.613293	110.151398	-9.940148	11.23816	107.069382	37.602898	-16.99161	105.954361	38.348789	33.175941	99.535423	37.9758435	8.0921655	102.744892	-57.8561395	14.3841545	111.393872
-35.903061	1.86847	110.868835	-10.329557	11.312838	107.836426	37.344204	-16.661535	105.961655	37.813564	33.645065	100.232849	37.578884	8.491765	103.097252	-58.237998	14.133911	112.5756
-36.638145	3.244441	111.243011	-10.716134	11.411067	108.356766	37.127502	-16.22296	105.863014	37.336319	33.737823	100.903526	37.2319105	8.7574315	103.38327	-58.6641785	14.0647025	113.330262
-37.177757	4.680066	111.389862	-11.100017	11.593136	108.670616	36.93412	-15.708727	105.702278	36.871086	34.836781	101.46804	36.902603	9.564027	103.585159	-59.102637	13.622245	113.756073
-37.723904	6.181633	111.408295	-11.451536	11.838991	108.856499	36.766838	-15.186988	105.485878	36.49007	34.979897	102.089989	36.628454	9.8964545	103.7879335	-59.531526	13.7815275	113.9250645
-38.09589	7.804032	111.328926	-11.723305	12.102764	108.960274	36.619549	-14.673731	105.27607	36.183243	35.593498	102.60302	36.401396	10.4598835	103.939545	-59.848006	13.7456445	113.981003
-38.288479	10.319019	111.398766	-11.97406	12.544489	109.159866	36.441662	-13.968946	104.997932	35.933147	36.391266	103.298653	36.1874045	11.21116	104.1482925	-60.1355245	13.877818	114.1714395
-38.259834	12.059674	111.572227	-12.034242	12.837762	109.365913	36.40274	-13.616265	104.864922	35.897556	37.325321	103.585518	36.150148	11.854528	104.22522	-60.218632	13.820996	114.506606
-38.019077	13.804182	111.828636	-12.032935	13.027203	109.638618	36.40358	-13.353334	104.794571	35.952412	37.619038	103.902458	36.177996	12.132852	104.3485145	-60.243866	13.921554	114.9287215
-37.727158	15.526258	112.12883	-11.967422	13.092165	109.925781	36.441898	-13.222628	104.722847	36.051575	37.824944	104.300842	36.2467365	12.301158	104.5118445	-60.1815805	13.883172	115.3397175
-37.204609	17.225971	112.301422	-11.916704	13.070456	110.158791	36.510693	-13.154981	104.718277	36.193615	37.942127	104.776474	36.352154	12.393573	104.7473755	-60.185562	13.747339	115.5702065
-36.570728	18.903482	112.40345	-11.871667	13.023232	110.338974	36.572029	-13.126784	104.782906	36.343437	38.075413	105.338142	36.457733	12.4743145	105.060524	-60.201067	13.5721495	115.617424
-35.924583	20.606276	112.369797	-11.889677	12.958805	110.467705	36.655666	-13.069686	104.8731	36.436489	38.220566	106.027199	36.5460775	12.57544	105.4501495	-60.3254315	13.34217	115.4852605
-34.725101	23.113541	112.335777	-12.044468	13.026801	110.681152	36.748272	-12.829755	105.17511	36.49091	38.48877	107.189156	36.619591	12.8295075	106.182133	-60.708527	13.2240945	115.180171
-33.808601	24.805878	112.319077	-12.234048	13.187903	110.839615	36.77224	-12.637319	105.529022	36.590977	38.756569	108.073929	36.6816085	13.059625	106.8014755	-61.1497045	13.316181	114.8777545
-32.807644	26.443138	112.345848	-12.482975	13.378424	111.050865	36.752335	-12.446756	105.992149	36.709221	39.070438	109.160255	36.730778	13.311841	107.576202	-61.696728	13.445007	114.525528
-31.664383	28.09	112.477386	-12.811868	13.69186	111.284149	36.663742	-12.238986	106.468758	36.805801	39.447647	110.449158	36.7347715	13.6043305	108.458958	-62.3585075	13.7793895	114.10934
-30.553829	29.618565	112.91877	-13.119106	14.021297	111.605667	36.565468	-12.009681	106.787682	36.965137	39.841061	111.918007	36.7653025	13.91569	109.3528445	-63.0035145	14.126904	113.8584895
-29.204823	31.112501	113.740143	-13.369748	14.525421	112.11113	36.42178	-11.668832	106.871819	37.257427	40.306316	113.565651	36.8396035	14.318742	110.218735	-63.5790995	14.7321	114.003525
-27.794827	32.454681	114.905235	-13.546421	15.113637	112.880836	36.229927	-11.158767	106.860161	37.608688	40.798088	115.111771	36.9193075	14.8196605	110.985966	-64.0121495	15.4076135	114.775706
-25.494787	34.303818	116.842781	-13.581091	16.1315	114.153496	35.965492	-10.362937	106.863045	38.340622	41.416264	117.268539	37.153057	15.5266635	112.065792	-64.315239	16.7363365	116.2412
-23.859003	35.298107	117.954529	-13.547738	16.686625	114.92659	35.89959	-9.929213	107.049881	38.855354	41.712883	118.617233	37.377472	15.891835	112.833557	-64.472948	17.481415	117.019623
-22.209408	36.179104	118.790962	-13.472539	17.163992	115.552391	35.997181	-9.638798	107.275604	39.313591	41.90406	119.709946	37.655386	16.132631	113.492775	-64.600464	18.195353	117.612007
-20.563078	36.884586	119.410637	-13.45637	17.519657	116.055656	36.021919	-9.449913	107.638565	39.684193	42.045216	120.511536	37.853056	16.2976515	114.0750505	-64.765796	18.7416625	118.0362615
-18.893438	37.400185	119.767639	-13.443195	17.757654	116.46888	36.014004	-9.429491	108.103668	39.945534	42.097225	120.906494	37.979769	16.333867	114.505081	-64.866159	19.181441	118.432679
-17.184601	37.831287	119.791672	-13.442824	17.885992	116.813835	36.022373	-9.591333	108.748222	40.090012	42.072823	120.982697	38.0561925	16.240745	114.8654595	-64.9418405	19.531239	118.7622105
-15.512321	38.105873	119.594551	-13.452271	17.922546	116.995308	35.967403	-9.877794	109.541809	40.166698	41.941715	120.824524	38.0670505	16.0319605	115.1831665	-64.9715925	19.8131315	118.8074495
-13.011622	38.202492	118.934181	-13.511658	17.711782	117.214966	35.898365	-10.537769	110.957191	40.193523	41.583508	120.27478	38.045944	15.5228695	115.6159855	-65.06926	19.9006945	118.8139465
-11.272902	38.100391	118.417427	-13.48899	17.502121	117.327103	35.803665	-11.027092	111.963806	40.159073	41.189159	119.77668	37.981369	15.0810335	115.870243	-64.959349	19.9232085	118.783963
-9.523151	37.825916	117.904488	-13.617979	17.178442	117.491547	35.614113	-11.531951	112.81427	40.123646	40.736313	119.166885	37.8688795	14.602181	115.9905775	-65.1048375	19.754703	118.9925165
-7.827131	37.439816	117.501915	-13.736693	16.780088	117.620384	35.338543	-12.091816	113.486351	40.041279	40.213058	118.603218	37.689911	14.060621	116.0447845	-65.163297	19.499555	119.1959835
-6.10022	37.024815	117.146362	-13.825956	16.363171	117.668472	34.920471	-12.610355	113.869461	39.899246	39.633873	118.056122	37.4098585	13.511759	115.9627915	-65.0617705	19.214583	119.3741525
-4.342573	36.539059	116.829979	-14.010082	15.994345	117.606903	34.378769	-13.07737	113.943985	39.727737	39.027122	117.558899	37.053253	12.974876	115.751442	-65.073417	19.013814	119.462364
-2.587606	36.059437	116.540977	-14.316751	15.778689	117.443726	33.777859	-13.470764	113.856277	39.571415	38.599133	117.345001	36.674637	12.5641845	115.600639	-65.308139	18.9931935	119.286813
0.02738	35.329269	116.517349	-14.645532	15.595961	117.019119	32.835712	-13.80171	113.792862	39.484619	38.167194	117.890373	36.1601655	12.182742	115.8416175	-65.4512295	19.00918	118.1966205
1.790802	34.829819	116.977669	-15.00223	15.618192	116.786514	32.234116	-13.81969	113.883614	39.499657	38.076748	119.0308	35.8668865	12.128529	116.457207	-65.8713465	19.107855	117.115821
3.455734	34.280704	117.965698	-15.433974	15.797252	116.708412	31.657904	-13.690175	114.114716	39.472359	38.172836	120.923149	35.5651315	12.2413305	117.5189325	-66.4330795	19.3531735	115.8978915
5.047833	33.694347	119.358025	-16.001841	16.128044	116.900925	31.06929	-13.479781	114.594078	39.361526	38.27449	123.166847	35.215408	12.3973545	118.8804625	-67.21909	19.8587335	114.9213875
6.540073	32.931713	120.969025	-16.546436	16.498785	117.278313	30.500338	-13.226435	115.233208	39.272327	38.351448	125.535522	34.8863325	12.5625065	120.384365	-67.9792045	20.4350635	114.172261
8.350477	31.882318	122.419891	-16.906456	16.849138	117.8246	30.321846	-13.043221	115.87677	39.197071	38.379452	127.795433	34.7594585	12.6681155	121.8361015	-68.5723705	21.0301605	113.8130985
9.755799	30.890942	123.888275	-16.79417	16.934349	118.251816	30.078836	-12.901174	116.793022	39.548954	38.216644	129.465454	34.813895	12.657735	123.129238	-68.402235	21.210963	113.374394
11.747001	29.193705	125.531639	-17.206448	17.359461	119.42495	30.044041	-12.749826	118.410667	39.505184	38.305668	131.194931	34.7746125	12.777921	124.802799	-69.1875085	21.941001	114.047101
13.005771	28.005091	126.215515	-17.249512	17.407185	120.050621	30.233128	-12.752128	119.510017	39.459713	38.51976	131.833771	34.8464205	12.883816	125.671894	-69.3454445	21.930554	114.429348
14.213838	26.640182	126.667664	-17.228937	17.287939	120.627609	30.450594	-12.811615	120.649788	39.482498	38.738667	132.114594	34.966546	12.963526	126.382191	-69.42442	21.612352	114.873027
15.305553	25.189491	126.927185	-17.08852	17.003674	121.143021	30.690235	-12.963511	121.861435	39.575253	38.864479	132.140732	35.132744	12.950484	127.0010835	-69.309784	21.056864	115.2849585
16.30113	23.592363	127.226189	-16.899431	16.694979	121.74984	30.969229	-13.174261	123.092445	39.733627	38.972385	132.10849	35.351428	12.899062	127.6004675	-69.15029	20.490896	115.8992125
17.150826	21.94944	127.618965	-17.009008	16.575493	122.591995	31.175045	-13.263406	124.49572	39.925827	38.987656	131.965424	35.550436	12.862125	128.230572	-69.568452	20.288861	116.953418
17.847198	20.167181	128.162338	-16.305853	16.103254	123.061096	31.386957	-13.365769	125.957962	40.162895	38.941238	131.944931	35.774926	12.7877345	128.9514465	-68.386632	19.4187735	117.1707455
18.622026	17.447498	129.318054	-16.03179	15.78232	124.118767	31.596581	-13.486002	128.13353	40.53429	38.948303	132.333603	36.0654355	12.7311505	130.2335665	-68.1290155	18.8334895	118.0039675
18.867571	15.658845	130.193405	-15.930801	15.623858	124.770203	31.552959	-13.490434	129.494614	40.699261	38.87574	132.765152	36.12611	12.692653	131.129883	-67.987712	18.555063	118.410523
18.961716	13.831243	131.095825	-15.924176	15.544822	125.387848	31.453785	-13.416391	130.725296	40.834564	38.820686	133.296463	36.1441745	12.7021475	132.0108795	-67.9925265	18.3874965	118.7648165
18.922955	12.079902	131.954987	-15.938091	15.569065	125.992073	31.3263	-13.318427	131.911667	40.926262	38.897537	133.881241	36.126281	12.789555	132.896454	-68.002463	18.348575	119.087692
18.72646	10.305448	132.771149	-16.020329	15.660013	126.563469	31.099621	-13.130731	133.017334	40.941376	38.955227	134.410233	36.0204985	12.912248	133.7137835	-68.0611565	18.407778	119.4131545
18.368982	8.562238	133.404022	-16.162827	15.700311	127.026733	30.842054	-13.010365	133.934372	40.943481	38.924267	134.891876	35.8927675	12.956951	134.413124	-68.2184215	18.443671	119.640342
17.888889	6.871945	133.924469	-16.246168	15.72747	127.409363	30.581772	-12.895276	134.687988	40.953709	38.947041	135.258286	35.7677405	13.0258825	134.973137	-68.2600765	18.4290575	119.845589
16.91213	4.255885	134.393295	-16.387955	15.803673	127.80793	30.234539	-12.752126	135.649384	40.906654	39.031239	135.489578	35.5705965	13.1395565	135.569481	-68.3465065	18.4677895	120.046379
16.122568	2.583866	134.566696	-16.498619	15.835335	128.025284	30.084557	-12.687334	136.109695	40.871712	39.032547	135.45517	35.4781345	13.1726065	135.7824325	-68.4753725	18.4980635	120.2681355
15.144554	0.907704	134.642517	-16.517061	15.830289	128.154831	29.995766	-12.673807	136.407272	40.880386	39.074429	135.321793	35.438076	13.200311	135.8645325	-68.472198	18.460267	120.4451295
14.058653	-0.680843	134.649689	-16.510908	15.842691	128.227859	29.921919	-12.610449	136.725861	40.893105	39.047939	134.982986	35.407512	13.218745	135.8544235	-68.429328	18.466637	120.6012945
12.843754	-2.230784	134.572388	-16.418053	15.915167	128.237503	29.847408	-12.493988	136.93811	40.903957	38.962456	134.50708	35.3756825	13.234234	135.722595	-68.2117885	18.5961	120.752411
11.455677	-3.690078	134.467926	-16.669703	15.911839	128.343933	29.869041	-12.463787	137.036377	40.947598	38.975327	133.975067	35.4083195	13.25577	135.505722	-68.7477255	18.567908	121.182144
10.034046	-5.006033	134.317322	-16.308174	15.818876	128.176498	29.859158	-12.338175	137.100769	40.974388	38.952847	133.299667	35.416773	13.307336	135.200218	-68.033121	18.330416	121.152778
7.453332	-6.979839	134.007446	-16.208435	15.716455	128.049942	29.91997	-12.260466	136.982834	40.974789	38.927971	132.310547	35.4473795	13.3337525	134.6466905	-67.8642495	18.0991575	121.4531935
5.626151	-8.092482	133.823959	-16.275778	15.55514	127.931297	29.959583	-12.196321	136.954681	41.008194	38.978748	131.619705	35.4838885	13.3912135	134.287193	-68.0354445	17.7190665	121.575401
3.670969	-9.095579	133.596512	-16.273478	15.537414	127.791847	30.080154	-12.095705	136.779709	41.021812	38.912003	130.885468	35.550983	13.408149	133.8325885	-68.097939	17.666679	121.7511055
1.674004	-9.996493	133.250259	-16.164526	15.400614	127.521721	30.364101	-12.094649	136.353577	40.978794	38.78154	130.103165	35.6714475	13.3434455	133.228371	-68.0004995	17.4577825	121.815071
-0.463603	-10.678349	132.907181	-16.031853	15.290542	127.211426	30.771559	-12.180718	135.943481	40.910686	38.627281	128.925949	35.8411225	13.2232815	132.434715	-67.9048285	17.3578025	121.988137
-2.625945	-11.29566	132.505432	-15.872051	15.191996	126.849281	31.447134	-12.428308	135.405212	40.421795	38.741657	127.77578	35.9344645	13.1566745	131.590496	-67.6785665	17.2273175	122.108066
-4.642925	-11.701056	131.977875	-15.565663	15.033557	126.417145	32.276497	-12.624523	134.730881	40.439953	38.694317	126.364227	36.358225	13.034897	130.547554	-67.489551	17.032217	122.286736
-8.130877	-12.205054	131.135635	-15.193855	14.92196	125.852188	33.635212	-12.921942	133.266586	40.476662	38.553448	124.424316	37.055937	12.815753	128.845451	-67.443647	17.028167	122.858925
-10.343306	-12.321093	130.302841	-14.739047	14.80131	125.425041	34.570065	-13.161929	132.11792	40.598114	38.442402	123.43795	37.5840895	12.6402365	127.777935	-67.0621835	16.9623835	123.072147
-12.57024	-12.256743	129.325974	-14.334933	14.756593	125.040268	35.460014	-13.452968	130.796967	40.784718	38.457169	122.617027	38.122366	12.5021005	126.706997	-66.792232	17.0110855	123.373539
-14.867069	-11.943485	128.373383	-13.97382	14.788164	124.64563	36.214809	-13.769676	129.100098	40.930645	38.528652	121.935905	38.572727	12.379488	125.5180015	-66.520367	17.19684	123.7732585
-17.170376	-11.471145	127.320816	-13.636053	14.940818	124.23085	36.808029	-13.988084	127.214256	41.020412	38.621555	121.273651	38.9142205	12.3167355	124.2439535	-66.1863265	17.5649005	124.2177465
-19.496525	-10.829499	126.40332	-13.31722	15.149782	123.801743	37.207745	-14.100397	125.487579	41.041607	38.873707	120.509163	39.124676	12.386655	122.998371	-65.759116	17.912909	124.605115
-21.953283	-9.861744	125.75383	-12.914474	15.431738	123.311996	37.327953	-13.960187	123.728416	40.965897	39.286587	119.601479	39.146925	12.6632	121.6649475	-64.975873	18.200276	124.9590445
-25.223938	-8.301106	124.958405	-12.187546	15.813591	122.526489	37.102718	-13.422031	121.453598	40.795574	39.765278	117.815628	38.949146	13.1716235	119.634613	-63.324238	18.4555585	125.418365
-27.147776	-7.270383	124.501564	-11.724331	15.85603	122.043518	37.441006	-13.433644	119.825127	40.582985	40.121754	116.748177	39.0119955	13.344055	118.286652	-62.4606575	18.368005	125.800384
-29.283237	-6.034102	124.191704	-11.278459	15.716762	121.604958	38.085537	-13.563791	118.178108	40.408352	39.940968	115.665184	39.2469445	13.1885885	116.921646	-61.8038625	18.2449355	126.28827
-31.250732	-4.853616	123.907387	-10.847618	15.399456	121.212723	37.955307	-13.286071	116.92514	40.293194	39.807682	114.850143	39.1242505	13.2608055	115.8876415	-60.8194865	17.5381065	126.5378045
-33.022236	-3.592746	123.783539	-10.514066	15.082767	120.984779	38.165058	-13.300612	115.743813	40.211601	39.704765	114.298454	39.1883295	13.2020765	115.0211335	-60.2164615	16.9634575	126.9484245
-34.717842	-2.208123	123.845924	-10.228575	14.868414	120.842567	38.251976	-13.285072	114.734886	40.130051	39.569687	113.836121	39.1910135	13.1423075	114.2855035	-59.6481635	16.5945205	127.3996305
-36.289795	-0.729986	124.062538	-10.044379	14.768312	120.741356	38.265888	-13.226549	113.878418	40.009972	39.534969	113.461159	39.13793	13.15421	113.6697885	-59.226688	16.382414	127.8129235
-38.431011	1.607044	124.523941	-9.802109	14.788289	120.705345	38.28891	-13.079849	112.895905	39.864246	39.59174	113.020538	39.076578	13.2559455	112.9582215	-58.680796	16.3206325	128.4524685
