# Supplementary material for: How to jointly control a ball trajectory on a moving board: Methodological insights into Motor Learning and Rehabilitation
Source: PLoS One. 2025 Oct 15;20(10):e0334588. doi: 10.1371/journal.pone.0334588 (PMC12527165; doi:10.1371/journal.pone.0334588)
Supplement: S2 Data — (ZIP) [file pone.0334588.s002.zip › D3_022.csv]

Ball_X	Ball_Y	Ball_Z	BoardCentre_X	BoardCentre_Y	BoardCentre_Z	P1LeftHand_X	P1LeftHand_Y	P1LeftHand_Z	P1RightHand_X	P1RightHand_Y	P1RightHand_Z	P1MidHands_X	P1MidHands_Y	P1MidHands_Z	P2MidHands_X	P2MidHands_Y	P2MidHands_Z
-7.611852	25.344791	108.474174	-12.747592	18.526571	109.877686	38.008644	-9.015827	105.880615	38.375469	41.791672	105.430962	38.1920565	16.3879225	105.6557885	-63.6872405	20.6652195	114.0995835
-7.106226	24.976887	108.573738	-12.653526	18.432064	110.028877	38.085384	-9.124866	106.026802	38.480518	41.671143	105.41642	38.282951	16.2731385	105.721611	-63.590003	20.5909895	114.336143
-6.614997	24.706505	108.730507	-12.595198	18.357172	110.191109	38.135883	-9.176132	106.239342	38.528416	41.61993	105.628693	38.3321495	16.221899	105.9340175	-63.5225455	20.492445	114.4482005
-6.102216	24.510805	108.939316	-12.604763	18.356283	110.407898	38.178204	-9.185588	106.565681	38.63858	41.647572	106.03756	38.408392	16.230992	106.3016205	-63.617918	20.481574	114.5141755
-5.564456	24.382341	109.204758	-12.644105	18.387234	110.628738	38.21608	-9.158992	106.991112	38.697208	41.709476	106.584702	38.456644	16.275242	106.787907	-63.744854	20.499226	114.469569
-5.044073	24.301424	109.501816	-12.728895	18.45775	110.879532	38.21806	-9.015067	107.420937	38.754189	41.803215	107.360077	38.4861245	16.394074	107.390507	-63.9439145	20.521426	114.368557
-4.174944	24.215069	110.243317	-12.937487	18.66449	111.451462	38.191406	-8.735612	108.434555	38.935463	42.031174	108.978477	38.5634345	16.647781	108.706516	-64.4384085	20.681199	114.196408
-3.530012	24.215359	110.999443	-13.150923	18.872324	112.048172	38.162029	-8.495101	109.384064	39.065563	42.299156	110.414757	38.613796	16.9020275	109.8994105	-64.915642	20.8426205	114.1969335
-2.930907	24.282053	111.955193	-13.384562	19.106642	112.823906	38.156403	-8.22751	110.562637	39.205292	42.655201	112.033371	38.6808475	17.2138455	111.298004	-65.4499715	20.9994385	114.349808
-2.334755	24.362617	113.063957	-13.636516	19.388081	113.69088	38.173107	-7.919512	111.883858	39.380573	43.054218	113.760818	38.77684	17.567353	112.822338	-66.049872	21.208809	114.559422
-1.797992	24.469244	114.241051	-13.857884	19.649652	114.642372	38.227322	-7.605365	113.272049	39.558174	43.454044	115.552811	38.892748	17.9243395	114.41243	-66.608516	21.3749645	114.872314
-1.248622	24.493725	115.456055	-14.0355	19.947826	115.567955	38.320618	-7.255345	114.609146	39.695274	43.848431	117.251839	39.007946	18.296543	115.9304925	-67.078946	21.599109	115.2054175
-0.742316	24.555401	116.514984	-14.18287	20.238503	116.433167	38.381783	-6.858729	115.818665	39.784496	44.194401	118.715645	39.0831395	18.667836	117.267155	-67.4488795	21.80917	115.599179
0.026576	24.580284	117.885818	-14.338914	20.671879	117.520752	38.499741	-6.382257	117.148125	39.927872	44.628033	120.342758	39.2138065	19.122888	118.7454415	-67.8916345	22.22087	116.2960625
0.467278	24.624992	118.569946	-14.37513	20.881659	118.041435	38.551613	-6.1404	117.747772	39.997524	44.852497	121.121071	39.2745685	19.3560485	119.4344215	-68.0248285	22.4072695	116.6484485
0.857426	24.64201	119.035545	-14.426083	21.060095	118.398117	38.600246	-5.962529	118.144676	40.436882	44.882328	121.495781	39.518564	19.4598995	119.8202285	-68.37073	22.6602905	116.9760055
1.179357	24.649057	119.305847	-14.474148	21.173159	118.616829	38.575947	-5.801622	118.330559	40.460072	45.020123	121.769508	39.5180095	19.6092505	120.0500335	-68.4663055	22.7370675	117.1836245
1.453346	24.652042	119.447388	-14.52397	21.301382	118.732849	38.548004	-5.696496	118.384956	40.464401	45.122681	121.91037	39.5062025	19.7130925	120.147663	-68.5541425	22.8896715	117.318035
1.716955	24.634188	119.514862	-14.551328	21.383816	118.798431	38.515335	-5.633929	118.396774	40.421642	45.208691	121.945763	39.4684885	19.787381	120.1712685	-68.5711445	22.980251	117.4255935
1.947207	24.584311	119.57328	-14.58962	21.459507	118.834671	38.469467	-5.611751	118.438683	40.403511	45.277359	121.919296	39.436489	19.832804	120.1789895	-68.615729	23.08621	117.4903525
2.235172	24.517281	119.597542	-14.581248	21.547712	118.836365	38.416145	-5.581775	118.603745	40.330521	45.398643	121.844124	39.373333	19.908434	120.2239345	-68.535829	23.18699	117.4487955
2.368938	24.444653	119.612572	-14.693521	21.623219	118.904793	38.382408	-5.578183	118.7995	40.227703	45.504726	121.687294	39.3050555	19.9632715	120.243397	-68.6920975	23.2831665	117.566189
2.469716	24.375135	119.629372	-14.767321	21.694691	118.963539	38.326672	-5.519263	118.92115	40.065636	45.640339	121.43074	39.196154	20.060538	120.175945	-68.730796	23.328844	117.751133
2.509911	24.306791	119.600487	-14.839396	21.762945	119.036697	38.280361	-5.468695	118.949509	39.802971	45.87001	120.896339	39.041666	20.2006575	119.922924	-68.720458	23.3252325	118.15047
2.552543	24.232937	119.44059	-14.915111	21.831089	119.045746	38.216469	-5.366953	118.714081	39.038532	46.271645	120.325218	38.6275005	20.452346	119.5196495	-68.4577225	23.209832	118.5718425
2.56503	24.156717	119.079735	-14.900914	21.887861	118.893478	38.117725	-5.290482	118.091431	38.663696	46.55056	119.292786	38.3907105	20.630039	118.6921085	-68.1925385	23.145683	119.0948475
2.544378	24.14259	118.444466	-14.919071	21.966278	118.609657	38.008991	-5.137677	117.152061	38.23114	46.773315	117.98053	38.1200655	20.817819	117.5662955	-67.9582075	23.114737	119.6530185
2.579131	24.149776	117.305267	-14.80053	22.037003	118.090591	37.856979	-4.921195	115.314842	37.751312	46.755424	116.071465	37.8041455	20.9171145	115.6931535	-67.4052055	23.1568915	120.4880285
2.603637	24.228119	116.784355	-14.64972	21.983896	117.888031	37.777565	-4.913532	114.36937	37.648308	46.642757	115.048897	37.7129365	20.8646125	114.7091335	-67.0123765	23.1031795	121.0669285
2.689271	24.319086	116.549133	-14.542277	21.911257	117.927299	37.76395	-5.001374	113.649307	37.647118	46.522038	114.482094	37.705534	20.760332	114.0657005	-66.790088	23.062182	121.7888975
2.81657	24.417648	116.566971	-14.353598	21.82374	118.084229	37.751369	-5.081885	113.319908	37.685963	46.439423	114.26889	37.718666	20.678769	113.794399	-66.425862	22.968711	122.374059
2.968021	24.574776	116.758301	-14.327847	21.8039	118.396164	37.697777	-5.099813	113.28614	37.685566	46.375637	114.253738	37.6916715	20.637912	113.769939	-66.3473655	22.969888	123.022389
3.116649	24.80978	117.005142	-14.425869	21.845133	118.699707	37.591133	-5.084476	113.402687	37.584595	46.38023	114.385269	37.587864	20.647877	113.893978	-66.439602	23.042389	123.505436
3.311405	25.073307	117.250916	-14.56564	21.924852	118.956505	37.441601	-4.983482	113.599396	37.444057	46.448547	114.625481	37.442829	20.7325325	114.1124385	-66.574109	23.1171715	123.8005715
3.599767	25.453627	117.522644	-14.900708	22.013123	119.195511	37.235603	-4.736406	113.848366	37.202244	46.670448	115.078697	37.2189235	20.967021	114.4635315	-67.0203395	23.059225	123.9274905
3.827841	25.69265	117.620979	-15.10987	22.076319	119.303108	37.051605	-4.585373	113.78492	37.012066	46.79208	115.3358	37.0318355	21.1033535	114.56036	-67.2515755	23.0492845	124.045856
4.0666	25.97192	117.679024	-15.279588	22.159019	119.419899	36.835648	-4.426674	113.58783	36.823307	46.88702	115.527405	36.8294775	21.230173	114.5576175	-67.3886535	23.087865	124.2821805
4.372622	26.203718	117.751694	-15.40588	22.27817	119.541183	36.669975	-4.242531	113.389526	36.677841	47	115.776482	36.673908	21.3787345	114.583004	-67.485668	23.1776055	124.499362
4.820186	26.487659	117.918526	-15.452309	22.402271	119.673477	36.599003	-4.006933	113.323593	36.650146	47.131359	116.188385	36.6245745	21.562213	114.755989	-67.5291925	23.242329	124.590965
5.346768	26.721256	118.136177	-15.444124	22.540422	119.830254	36.639194	-3.865674	113.386024	36.728645	47.259136	116.776703	36.6839195	21.696731	115.0813635	-67.5721675	23.384113	124.5791445
5.976905	26.952785	118.479324	-15.396774	22.667128	120.017181	36.709705	-3.681009	113.622177	36.915859	47.323837	117.639816	36.812782	21.821414	115.6309965	-67.60633	23.512842	124.4033655
7.02412	27.210251	119.460915	-15.416951	22.776104	120.500229	36.916042	-3.451829	114.573074	37.400856	47.367332	119.639168	37.158449	21.9577515	117.106121	-67.992351	23.5944565	123.894337
7.669804	27.307463	120.514023	-15.452525	22.85376	121.024742	37.088993	-3.35723	115.578529	38.269035	47.246338	121.152946	37.679014	21.944554	118.3657375	-68.584064	23.762966	123.6837465
8.315439	27.342487	121.72184	-15.553114	22.93927	121.697411	37.271603	-3.314614	116.709755	38.273685	47.425224	123.175659	37.772644	22.055305	119.942707	-68.878872	23.823235	123.452115
8.916721	27.268196	123.042229	-15.339775	22.870014	122.308601	37.422386	-3.238913	117.87542	38.653942	47.431622	124.908234	38.038164	22.0963545	121.391827	-68.717714	23.6436735	123.225375
9.584455	27.136711	124.195374	-15.675679	23.230213	123.263168	37.541149	-3.092638	118.986916	38.942501	47.459511	126.426338	38.241825	22.1834365	122.706627	-69.593183	24.2769895	123.819709
10.236223	26.970955	125.319923	-15.743174	23.447172	124.105682	37.682945	-2.829846	119.956795	39.159588	47.583817	127.652084	38.4212665	22.3769855	123.8044395	-69.9076145	24.5173585	124.4069245
10.831872	26.770487	126.279976	-15.369174	23.53841	124.632896	37.883339	-2.535309	120.836388	39.374069	47.79565	128.653641	38.628704	22.6301705	124.7450145	-69.367052	24.4466495	124.5207775
11.712368	26.328505	127.318939	-15.198053	23.923817	125.383545	38.278435	-2.126095	121.946503	39.682163	48.113029	129.775482	38.980299	22.993467	125.8609925	-69.376405	24.854167	124.9060975
11.787542	26.218943	127.938332	-15.055715	24.161009	125.681519	38.519608	-1.86002	122.442093	39.831474	48.282558	130.302078	39.175541	23.211269	126.3720855	-69.286971	25.110749	124.9909525
12.883348	25.463045	127.838493	-14.91656	24.375242	125.874184	38.726524	-1.635919	122.751389	40.393326	48.298794	130.488403	39.559925	23.3314375	126.619896	-69.393045	25.4190465	125.128472
13.258341	24.927197	127.921021	-14.757858	24.561579	125.971054	38.904442	-1.464474	122.90136	40.559551	48.387932	130.655914	39.7319965	23.461729	126.778637	-69.2477125	25.661429	125.163471
13.601059	24.263309	127.867249	-14.614338	24.701967	126.005722	39.086948	-1.315922	122.987259	40.707275	48.43652	130.68396	39.8971115	23.560299	126.8356095	-69.1257875	25.843635	125.1758345
13.837862	23.543697	127.746536	-14.426139	24.844	126.001785	39.280869	-1.229939	123.066353	40.461346	48.64027	130.786591	39.8711075	23.7051655	126.926472	-68.7233855	25.9828345	125.077098
13.974443	22.795898	127.664742	-14.182836	24.945692	125.953445	39.475258	-1.188364	123.215675	40.648586	48.670925	130.650284	40.061922	23.7412805	126.9329795	-68.427594	26.1501035	124.9739105
13.884968	21.684896	127.566681	-13.849945	25.053982	125.891182	39.801834	-1.20729	123.646118	40.920208	48.7201	130.282364	40.361021	23.756405	126.964241	-68.060911	26.351559	124.818123
13.855131	20.735622	127.547714	-13.638668	25.163578	125.85788	40.002174	-1.222467	124.083885	41.552906	48.602783	129.760437	40.77754	23.690158	126.922161	-68.054876	26.636998	124.793599
14.021915	19.616158	127.427139	-13.468647	25.209225	125.872314	40.207745	-1.250482	124.602364	41.312508	48.794956	129.491455	40.7601265	23.772237	127.0469095	-67.6974205	26.646213	124.6977185
13.903581	18.735867	127.46489	-13.213156	25.151386	125.769173	40.414547	-1.281842	125.130211	41.483002	48.818893	129.032776	40.9487745	23.7685255	127.0814935	-67.3750865	26.5342465	124.4568525
13.564287	17.67841	127.478447	-12.993757	25.242373	125.694275	40.610416	-1.292655	125.658813	41.636543	48.810055	128.468048	41.1234795	23.7587	127.0634305	-67.1109935	26.726046	124.3251195
13.003445	16.806149	127.621506	-12.857312	25.199436	125.600792	40.781151	-1.356529	126.123962	41.795864	48.77512	127.919319	41.2885075	23.7092955	127.0216405	-67.0031315	26.6895765	124.1799435
12.821792	15.674017	127.518463	-12.621835	25.207748	125.432274	41.052902	-1.471846	126.565323	41.967369	48.656891	127.344452	41.5101355	23.5925225	126.9548875	-66.7538055	26.8229735	123.9096605
11.716245	14.506501	127.560616	-12.571923	25.112284	125.223518	41.242764	-1.662181	126.999893	42.239773	48.407597	126.535774	41.7412685	23.372708	126.7678335	-66.8851145	26.85186	123.6792025
11.177624	13.655347	127.365639	-12.380554	24.89171	124.967682	41.40559	-1.855527	127.105209	42.378075	48.203354	126.186752	41.8918325	23.1739135	126.6459805	-66.6529405	26.6095065	123.2893835
10.507418	12.833087	127.15844	-12.237493	24.667194	124.752068	41.565044	-2.042742	127.06839	42.498291	48.011631	125.914749	42.0316675	22.9844445	126.4915695	-66.5066535	26.3499435	123.0125665
9.790788	12.136399	126.886215	-12.092019	24.456396	124.602104	41.583374	-2.186899	126.859642	42.586555	47.812035	125.785301	42.0849645	22.812568	126.3224715	-66.2690025	26.100224	122.8817365
8.986237	11.563549	126.635216	-12.014507	24.327684	124.53476	41.736897	-2.349517	126.56913	42.647926	47.670166	125.792328	42.1924115	22.6603245	126.180729	-66.2214255	25.9950435	122.888791
8.091727	11.103795	126.389763	-11.925081	24.267963	124.529602	41.743889	-2.43766	126.214149	42.720818	47.568348	125.886681	42.2323535	22.565344	126.050415	-66.0825155	25.970582	123.008789
7.107565	10.686357	126.129234	-11.851159	24.269451	124.589966	41.795689	-2.468617	125.805725	42.80571	47.510181	126.016029	42.3006995	22.520782	125.910877	-66.0030175	26.01812	123.269055
5.657438	10.186173	125.715164	-11.705047	24.400486	124.745857	41.91021	-2.434672	125.121811	42.939537	47.518097	126.231621	42.4248735	22.5417125	125.676716	-65.8349675	26.2592595	123.814998
4.577697	9.971028	125.439621	-11.59461	24.514355	124.840126	42.000008	-2.34539	124.634644	43.025444	47.57209	126.386406	42.512726	22.61335	125.510525	-65.701946	26.41536	124.169727
3.499534	9.783689	125.05983	-11.504351	24.667984	124.887909	42.045246	-2.232533	124.069992	43.077461	47.664429	126.487434	42.5613535	22.715948	125.278713	-65.5700555	26.62002	124.497105
2.289867	9.593815	124.681023	-11.44173	24.877357	124.87928	42.076786	-2.057006	123.384491	43.092533	47.841034	126.501099	42.5846595	22.892014	124.942795	-65.4681195	26.8627	124.815765
1.118898	9.502872	124.156883	-11.388944	25.132364	124.748276	42.067558	-1.790925	122.507919	43.436092	47.981937	126.16497	42.751825	23.095506	124.3364445	-65.529713	27.169222	125.1601075
-0.017872	9.409375	123.416344	-11.37453	25.497299	124.485207	42.031685	-1.439746	121.45433	43.32391	48.345566	125.796715	42.6777975	23.45291	123.6255225	-65.4268575	27.541688	125.3448915
-1.252534	9.267348	122.691299	-10.98337	25.667551	123.903915	42.030682	-1.046876	120.349594	43.148388	48.733002	125.17865	42.589535	23.843063	122.764122	-64.556275	27.492039	125.043708
-3.118486	9.116338	121.523727	-11.104486	26.378155	123.190414	42.056667	-0.418255	118.615662	42.827408	49.316181	123.81958	42.4420375	24.448963	121.217621	-64.6510095	28.307347	125.163207
-4.33678	8.985137	120.713684	-10.948091	26.683775	122.570587	42.052643	-0.002255	117.424217	42.617382	49.628399	122.798706	42.3350125	24.813072	120.1114615	-64.2311945	28.554478	125.0297125
-5.554437	8.729345	120.067337	-10.823793	26.873293	122.000648	42.080124	0.268209	116.374123	42.362278	49.840668	121.745972	42.221201	25.0544385	119.0600475	-63.868787	28.6921475	124.9412485
-6.765219	8.490043	119.520569	-10.761877	27.016657	121.496811	42.073666	0.487557	115.45887	42.150547	49.99577	120.754959	42.1121065	25.2416635	118.1069145	-63.6358605	28.7916505	124.8867075
-7.859934	8.195412	119.098152	-10.715713	27.150932	121.131981	42.062569	0.619226	114.756348	41.476501	50.245537	120.086731	41.769535	25.4323815	117.4215395	-63.200961	28.8694825	124.8424225
-9.012277	7.840334	118.948891	-10.640272	27.217207	120.837296	42.051201	0.623461	114.341988	41.288452	50.305897	119.330856	41.6698265	25.464679	116.836422	-62.9503705	28.969735	124.83817
-10.058106	7.487855	118.962624	-10.611757	27.247009	120.589485	42.034893	0.558285	114.149651	41.111286	50.290859	118.537971	41.5730895	25.424572	116.343811	-62.7966035	29.069446	124.835159
-11.561007	6.925192	119.168091	-10.489489	27.227455	120.200768	42.069305	0.254003	114.179588	40.955917	50.09021	117.363129	41.512611	25.1721065	115.7713585	-62.491589	29.2828035	124.6301775
-12.604957	6.58973	119.333839	-10.414701	27.110533	119.879807	42.11639	-0.073476	114.350037	40.935814	49.853111	116.577759	41.526102	24.8898175	115.463898	-62.355504	29.3312485	124.295716
-13.41744	6.206923	119.334328	-10.295386	26.903856	119.499817	42.152664	-0.469112	114.433716	40.947865	49.462074	115.700546	41.5502645	24.496481	115.067131	-62.1410365	29.311231	123.932503
-14.273724	5.924371	119.334305	-10.188337	26.521931	119.106636	42.173302	-0.996556	114.342392	40.982452	48.951546	114.872704	41.577877	23.977495	114.607548	-61.954551	29.066367	123.605724
-15.034817	5.637628	119.201508	-10.058488	26.076756	118.684593	42.181458	-1.678542	114.19381	41.017612	48.369591	114.018394	41.599535	23.3455245	114.106102	-61.716511	28.8079875	123.263084
-15.823172	5.415861	119.06427	-9.939444	25.594688	118.270515	42.156319	-2.340371	113.972404	41.053402	47.722878	113.175797	41.6048605	22.6912535	113.5741005	-61.4837485	28.4981225	122.9669295
-16.467451	5.25881	118.892715	-9.829727	25.119759	117.854965	42.153187	-3.105476	113.684547	41.10495	47.097378	112.354004	41.6290685	21.995951	113.0192755	-61.2885225	28.243567	122.6906545
-17.269302	5.12172	118.436691	-9.675687	24.418072	117.134979	42.183498	-4.261686	113.45134	41.177212	46.23494	111.087227	41.680355	20.986627	112.2692835	-61.031729	27.849517	122.0006745
-17.708015	5.180202	117.959702	-9.555792	23.94533	116.598343	42.164982	-4.959579	113.073059	41.220032	45.707207	110.422256	41.692507	20.373814	111.7476575	-60.804091	27.516846	121.4490285
-18.076429	5.251272	117.256844	-9.442767	23.462667	115.997681	42.151958	-5.509405	112.696945	41.363396	45.240082	110.001328	41.757677	19.8653385	111.3491365	-60.643211	27.0599955	120.6462255
-18.343946	5.423215	116.361443	-9.348932	22.995455	115.330864	42.124344	-5.957371	112.345627	41.548054	44.795208	109.805283	41.836199	19.4189185	111.075455	-60.534063	26.5719915	119.586273
-18.57061	5.685952	115.397202	-9.305637	22.580799	114.613342	41.963871	-6.237227	112.016212	41.722755	44.422302	109.764084	41.843313	19.0925375	110.890148	-60.454587	26.0690605	118.336536
-18.752316	5.993193	114.357742	-9.283305	22.24943	113.856636	41.852989	-6.552059	111.562073	41.875439	44.06982	109.796181	41.864214	18.7588805	110.679127	-60.430824	25.7399795	117.034145
-18.914944	6.367306	113.338837	-9.32303	21.953123	113.174866	41.818703	-6.88673	110.997864	41.998844	43.783905	109.92881	41.9087735	18.4485875	110.463337	-60.5548335	25.4576585	115.886395
-18.905939	7.017189	111.990997	-9.374897	21.590553	112.37677	41.605553	-7.167817	110.218391	42.060318	43.457584	110.472252	41.8329355	18.1448835	110.3453215	-60.5827295	25.0362225	114.4082185
-18.80862	7.472265	111.246964	-9.444487	21.369049	112.044502	41.517426	-7.345706	109.752258	42.103775	43.275364	111.081406	41.8106005	17.964829	110.416832	-60.6995745	24.773269	113.672172
-18.726593	7.966732	110.681702	-9.501225	21.208464	111.869476	41.371109	-7.409671	109.397469	42.171818	43.11552	111.871246	41.7714635	17.8529245	110.6343575	-60.7739135	24.5640035	113.1045945
-18.611931	8.440785	110.2201	-9.551208	21.103189	111.76783	41.282677	-7.491293	109.048035	42.274391	42.952911	112.67836	41.778534	17.730809	110.8631975	-60.88095	24.475569	112.6724625
-18.429392	8.866259	109.836594	-9.614251	21.039469	111.707512	41.242226	-7.575636	108.683456	42.331421	42.7771	113.508987	41.7868235	17.600732	111.0962215	-61.0153255	24.478206	112.3188025
-18.2729	9.223943	109.443031	-9.66394	21.016069	111.598335	41.121845	-7.551368	108.472672	42.377857	42.606159	114.294838	41.749851	17.5273955	111.383755	-61.077731	24.5047425	111.812915
-18.114462	9.517014	109.029091	-9.723107	21.040138	111.448112	41.050491	-7.575184	108.239517	42.846992	42.308422	114.745728	41.9487415	17.366619	111.4926225	-61.3949555	24.713657	111.4036015
-17.836662	9.770094	108.427582	-9.800155	21.091471	111.114632	40.967144	-7.604312	107.825592	42.809586	42.158028	115.295425	41.888365	17.276858	111.5605085	-61.488675	24.906084	110.6687555
-17.679869	9.796975	108.023361	-9.846451	21.116024	110.819672	40.930523	-7.624982	107.504608	42.759632	42.088978	115.336021	41.8450775	17.231998	111.4203145	-61.5379795	25.00005	110.2190295
-17.545364	9.657576	107.635735	-9.842265	21.074808	110.48571	40.940521	-7.701507	107.221581	42.720432	41.971123	115.266563	41.8304765	17.134808	111.244072	-61.5150065	25.014808	109.727348
-17.384392	9.427843	107.226982	-9.786816	20.958086	110.141335	41.005753	-7.85292	107.006989	42.665524	41.834007	115.143494	41.8356385	16.9905435	111.0752415	-61.4092705	24.9256285	109.2074285
-17.2269	9.023445	106.819168	-9.754707	20.74938	109.769295	41.100307	-8.062433	106.839874	42.62574	41.649612	114.973701	41.8630235	16.7935895	110.9067875	-61.3724375	24.7051705	108.6318025
-17.082794	8.470663	106.419632	-9.68457	20.496058	109.406746	41.197414	-8.31089	106.658844	42.594772	41.420193	114.759491	41.896093	16.5546515	110.7091675	-61.265233	24.4374645	108.1043245
-16.926748	7.785352	106.044075	-9.604105	20.199499	109.078964	41.313206	-8.567685	106.476929	42.140324	41.367432	114.675011	41.726765	16.3998735	110.57597	-60.934975	23.9991245	107.581958
-16.784538	6.638662	105.498123	-9.488652	19.795073	108.6017	41.464828	-8.863992	106.241516	42.094967	41.112965	114.198242	41.7798975	16.1244865	110.219879	-60.7572015	23.4656595	106.983521
-16.711876	5.811919	105.144951	-9.458031	19.595285	108.281769	41.537495	-8.989089	106.102753	42.433411	40.858173	113.586319	41.985453	15.934542	109.844536	-60.901515	23.256028	106.719002
-16.691992	4.960769	104.860153	-9.430725	19.48175	107.933784	41.571873	-9.040613	105.972527	42.336105	40.833916	112.975739	41.953989	15.8966515	109.474133	-60.815439	23.0668485	106.393435
-16.693813	4.055561	104.59288	-9.422634	19.3981	107.572937	41.582714	-9.067349	105.839622	42.23695	40.828465	112.197426	41.909832	15.880558	109.018524	-60.7551	22.915642	106.12735
-16.750521	3.008075	104.449654	-9.40641	19.338409	107.245468	41.549412	-9.152995	105.787453	42.175583	40.855362	111.256882	41.8624975	15.8511835	108.5221675	-60.6753175	22.8256345	105.9687685
-16.787643	1.836974	104.441246	-9.360522	19.275936	106.966019	41.504623	-9.266819	105.800232	42.112499	40.840656	110.185051	41.808561	15.7869185	107.9926415	-60.529605	22.7649535	105.9393965
-16.604641	0.495781	104.519569	-9.313405	19.173294	106.69384	41.439472	-9.45351	105.864655	41.624306	40.888206	109.287117	41.531889	15.717348	107.575886	-60.158699	22.62924	105.811794
-16.971415	-1.075099	104.835251	-9.214499	18.838964	106.309525	41.347771	-9.94722	106.015717	41.635258	40.508022	107.84037	41.4915145	15.280401	106.9280435	-59.9205125	22.397527	105.6910065
-17.062187	-2.330416	105.022369	-9.185099	18.544138	106.100296	41.271542	-10.357724	106.203499	41.680428	40.070896	107.040115	41.475985	14.856586	106.621807	-59.846183	22.23169	105.578785
-17.113987	-3.593673	105.251083	-9.10533	18.198713	105.927956	41.223949	-10.840944	106.413887	41.778679	39.582645	106.446587	41.501314	14.3708505	106.430237	-59.711974	22.0265755	105.425675
-17.152626	-4.831103	105.534363	-9.037861	17.829121	105.80777	41.177864	-11.31819	106.757713	41.907284	39.120216	105.985939	41.542574	13.901013	106.371826	-59.618296	21.757229	105.243714
-17.241673	-5.917969	105.878876	-8.972834	17.517277	105.718193	41.126026	-11.717031	107.128609	42.026241	38.672073	105.623055	41.5761335	13.477521	106.375832	-59.5218015	21.557033	105.060554
-17.265486	-6.927585	106.17186	-8.948366	17.262732	105.643486	41.096584	-12.054746	107.523361	42.059105	38.308708	105.317833	41.5778445	13.126981	106.420597	-59.4745765	21.398483	104.866375
-17.304098	-7.890983	106.468109	-8.919225	17.075153	105.541817	41.070412	-12.295592	107.886169	42.124683	38.014591	104.988838	41.5975475	12.8594995	106.4375035	-59.4359975	21.2908065	104.6461305
-17.297215	-9.251822	106.699219	-8.884445	16.831532	105.319664	41.008148	-12.535562	108.236015	42.208473	37.708725	104.590118	41.6083105	12.5865815	106.4130665	-59.3772005	21.0764825	104.2262615
-17.337332	-9.999347	106.722847	-8.85498	16.729038	105.173805	40.991055	-12.629967	108.296883	42.244629	37.570908	104.404533	41.617842	12.4704705	106.350708	-59.327802	20.9876055	103.996902
-17.325174	-10.649335	106.732605	-8.816514	16.652689	105.046753	40.994999	-12.638323	108.296646	42.312103	37.516094	104.245712	41.653551	12.4388855	106.271179	-59.286579	20.8664925	103.822327
-17.3522	-11.102889	106.784012	-8.743271	16.634897	104.957489	41.035252	-12.577287	108.281685	42.360722	37.567715	104.153732	41.697987	12.495214	106.2177085	-59.184529	20.77458	103.6972695
-17.260086	-11.497404	106.761253	-8.668779	16.674007	104.921471	41.117142	-12.481811	108.29805	42.405682	37.654045	104.092155	41.761412	12.586117	106.1951025	-59.09897	20.761897	103.6478395
-17.212732	-11.810884	106.848167	-8.593965	16.74728	104.908943	41.187294	-12.369435	108.355644	42.469666	37.745117	104.080048	41.82848	12.687841	106.217846	-59.01641	20.806719	103.60004
-17.161299	-12.08266	106.961967	-8.526633	16.841825	104.909073	41.257027	-12.259349	108.417213	42.54015	37.856789	104.060448	41.8985885	12.79872	106.2388305	-58.9518545	20.88493	103.5793155
-17.208549	-12.306385	107.006096	-8.447877	16.964304	104.84549	41.273483	-12.174178	108.438896	42.633732	37.931171	103.980003	41.9536075	12.8784965	106.2094495	-58.8493615	21.0501115	103.4815305
-17.21871	-12.395731	106.909538	-8.410105	17.025618	104.72776	41.25515	-12.109027	108.434723	42.676208	37.977882	103.944626	41.965679	12.9344275	106.1896745	-58.785889	21.1168085	103.2658455
-17.238255	-12.402565	106.692436	-8.392381	17.101809	104.541	41.244843	-12.058338	108.387115	42.72665	38.014732	103.933945	41.9857465	12.978197	106.16053	-58.7705085	21.225421	102.92147
-17.219858	-12.388781	106.383881	-8.371593	17.13763	104.292419	41.232933	-12.014489	108.324005	42.763863	38.078518	103.941811	41.998398	13.0320145	106.132908	-58.741584	21.2432455	102.45193
-17.246365	-12.278535	105.980751	-8.345969	17.195793	103.983368	41.22097	-11.941987	108.25325	42.80835	38.13541	103.953979	42.01466	13.0967115	106.1036145	-58.706598	21.2948745	101.8631215
-17.220194	-12.159563	105.515419	-8.324108	17.257444	103.640701	41.212734	-11.870337	108.10952	42.841557	38.207016	103.984596	42.0271455	13.1683395	106.047058	-58.6753615	21.3465485	101.234344
-17.243122	-11.950865	105.037216	-8.289676	17.315079	103.304222	41.205536	-11.810731	107.899323	42.892494	38.292675	103.963959	42.049015	13.240972	105.931641	-58.628367	21.389186	100.676803
-17.301491	-11.53249	104.340759	-8.200554	17.378223	102.847351	41.22065	-11.721234	107.552017	42.987698	38.353184	103.90477	42.104174	13.315975	105.7283935	-58.505282	21.440471	99.9663085
-17.415222	-11.194371	103.946304	-8.131205	17.439756	102.601707	41.241272	-11.66711	107.273193	43.03009	38.425423	103.79361	42.135681	13.3791565	105.5334015	-58.398091	21.5003555	99.6700125
-17.531277	-10.8152	103.612587	-8.061595	17.471781	102.399101	41.262169	-11.614355	106.953987	43.085594	38.465431	103.625633	42.1738815	13.425538	105.28981	-58.2970715	21.518024	99.508392
-17.575151	-10.416258	103.266838	-7.975229	17.496504	102.235321	41.276566	-11.580047	106.625534	43.1105	38.505569	103.472176	42.193533	13.462761	105.048855	-58.143991	21.530247	99.421787
-17.618179	-9.90067	102.95134	-7.889042	17.472006	102.127861	41.32	-11.583633	106.294739	43.160435	38.52644	103.420296	42.2402175	13.4714035	104.8575175	-58.0183015	21.4726085	99.3982045
-17.801783	-9.312522	102.578354	-7.816328	17.420752	102.019325	41.346844	-11.612494	106.00386	43.235352	38.496037	103.486183	42.291098	13.4417715	104.7450215	-57.923754	21.3997325	99.2936285
-17.958473	-8.663539	102.125	-7.704493	17.327877	101.889969	41.406227	-11.691003	105.716133	43.350632	38.451813	103.664871	42.3784295	13.380405	104.690502	-57.7874155	21.275349	99.089436
-18.240377	-7.593246	101.295532	-7.520408	17.171204	101.621582	41.512535	-11.864613	105.267265	43.557663	38.329212	103.970657	42.535099	13.2322995	104.618961	-57.575915	21.1101085	98.624203
-18.448088	-6.901421	100.719604	-7.406791	17.081831	101.36541	41.58527	-11.973055	104.964684	43.747307	38.221813	104.035294	42.6662885	13.124379	104.499989	-57.4798705	21.039283	98.230831
-18.649765	-6.1184	100.281059	-7.266938	17.028677	101.089462	41.683216	-12.069736	104.64624	43.880264	38.111942	103.979919	42.78174	13.021103	104.3130795	-57.315616	21.036251	97.8658445
-18.868923	-5.263429	100.018372	-7.121363	16.986704	100.888405	41.772263	-12.149809	104.377579	43.999802	38.006367	103.749176	42.8860325	12.928279	104.0633775	-57.1287585	21.045129	97.7134325
-19.224949	-4.333295	99.987724	-6.971797	16.992147	100.828613	41.831776	-12.272939	104.22287	44.14642	37.855835	103.441063	42.989098	12.791448	103.8319665	-56.932692	21.192846	97.8252595
-19.612543	-3.385482	100.068733	-6.865477	16.947151	100.86776	41.867237	-12.454391	104.194321	44.301277	37.662907	103.254608	43.084257	12.604258	103.7244645	-56.815211	21.290044	98.0110555
-19.921356	-2.565357	100.309898	-6.770968	16.862095	100.986412	41.864967	-12.658236	104.26947	44.448555	37.454399	103.213715	43.156761	12.3980815	103.7415925	-56.698697	21.3261085	98.2312315
-20.322723	-1.392405	100.280594	-6.679252	16.68232	101.1026	41.900509	-12.932512	104.348907	44.595966	37.166412	103.326225	43.2482375	12.11695	103.837566	-56.6067415	21.24769	98.367634
-20.72291	-0.524324	100.114677	-6.621817	16.540455	101.045776	41.93922	-13.069722	104.289886	44.660431	37.044849	103.36808	43.2998255	11.9875635	103.828983	-56.5434595	21.0933465	98.262569
-21.04027	0.347865	99.84285	-6.542278	16.432835	100.885094	42.000019	-13.144396	104.136253	44.717113	36.963619	103.339043	43.358566	11.9096115	103.737648	-56.443122	20.9560585	98.03254
-21.385685	1.230965	99.302078	-6.459707	16.3675	100.62355	42.092224	-13.179976	103.849319	44.776398	36.959404	103.258362	43.434311	11.889714	103.5538405	-56.353725	20.845286	97.6932595
-21.759172	2.264283	98.731575	-6.348303	16.306208	100.261223	42.202301	-13.169039	103.412498	44.853382	37.014912	103.049469	43.5278415	11.9229365	103.2309835	-56.2244475	20.6894795	97.2914625
-22.252348	3.32512	98.28244	-6.197683	16.316551	99.88414	42.324619	-13.127054	102.852272	44.932011	37.059555	102.682663	43.628315	11.9662505	102.7674675	-56.023681	20.6668515	97.0008125
-22.743147	4.429384	98.02037	-5.991139	16.349092	99.610481	42.480499	-13.063225	102.198158	45.016872	37.116669	102.091339	43.7486855	12.026722	102.1447485	-55.7309635	20.671462	97.0762135
-23.316191	6.092926	98.242798	-5.670373	16.352875	99.58609	42.686035	-12.997584	101.365807	45.160942	37.139603	101.114716	43.9234885	12.0710095	101.2402615	-55.2642345	20.6347405	97.9319185
-23.810833	7.292847	98.79332	-5.503118	16.351957	99.896812	42.761692	-12.99489	101.097359	45.266922	37.086674	100.650063	44.014307	12.045892	100.873711	-55.020543	20.658022	98.919913
-24.292467	8.466013	99.593697	-5.377009	16.305126	100.474022	42.818432	-13.053688	101.082275	45.329941	37.023769	100.475609	44.0741865	11.9850405	100.778942	-54.8282045	20.6252115	100.169102
-24.643248	9.549023	100.643745	-5.298857	16.214443	101.138985	42.857967	-13.129166	101.25235	45.380005	36.947266	100.517357	44.118986	11.90905	100.8848535	-54.7167	20.519836	101.3931165
-25.038511	10.661686	101.317047	-5.234955	16.092175	101.770996	42.907402	-13.196395	101.430222	45.429688	36.874763	100.705704	44.168545	11.839184	101.067963	-54.638455	20.345166	102.474029
-25.369343	11.779872	101.735756	-5.19477	15.955164	102.2463	42.994247	-13.236115	101.51075	45.449783	36.853783	100.933327	44.222015	11.808834	101.2220385	-54.611555	20.101494	103.2705615
-25.680784	12.796397	102.240921	-5.130056	15.808791	102.559555	43.094292	-13.233142	101.35379	45.485512	36.855019	101.073334	44.289902	11.8109385	101.213562	-54.550014	19.8066435	103.905548
-26.184374	14.541885	103.022125	-4.979882	15.72893	102.967308	43.226238	-13.115578	100.688293	45.466663	36.977337	100.693359	44.3464505	11.9308795	100.690826	-54.3062145	19.5269805	105.24379
-26.39155	15.722528	103.781273	-4.871557	15.773533	103.323997	43.263592	-12.936234	100.038651	45.325703	37.105713	100.155273	44.2946475	12.0847395	100.096962	-54.0377615	19.4623265	106.551032
-26.464928	16.743877	104.691925	-4.809761	15.775553	103.72937	43.171165	-12.698844	99.474274	45.161716	37.259666	99.68869	44.1664405	12.280411	99.581482	-53.7859625	19.270695	107.877258
-26.392	17.728598	105.266068	-4.828787	15.700081	104.062202	43.172474	-12.545037	98.97348	44.976105	37.463551	99.506226	44.0742895	12.459257	99.239853	-53.7318635	18.940905	108.884551
-26.249489	18.790295	105.789413	-4.890657	15.634851	104.334045	43.052895	-12.340603	98.724075	44.814636	37.624306	99.671555	43.9337655	12.6418515	99.197815	-53.7150795	18.6278505	109.470275
-26.122915	19.772383	105.937073	-4.988516	15.513868	104.522957	43.020432	-12.212036	98.543114	44.69408	37.764664	100.094391	43.857256	12.776314	99.3187525	-53.834288	18.251422	109.7271615
-25.924408	20.686344	106.073143	-5.073271	15.425159	104.716873	42.981892	-12.103233	98.479424	44.575432	37.846191	100.610664	43.778662	12.871479	99.545044	-53.925204	17.978839	109.888702
-25.490688	22.127829	106.744621	-5.209844	15.270831	105.131058	42.930195	-12.087977	98.624702	44.464584	37.878044	101.310966	43.6973895	12.8950335	99.967834	-54.1170775	17.6466285	110.294282
-25.047419	23.027245	106.901573	-5.267127	15.148565	105.405449	42.905842	-12.156002	98.873459	44.44989	37.267365	101.81868	43.677866	12.5556815	100.3460695	-54.21212	17.7414485	110.4648285
-24.632444	23.840887	106.962357	-5.365705	15.015352	105.570114	42.917168	-12.275742	99.235542	44.412457	37.154873	102.258278	43.6648125	12.4395655	100.74691	-54.3962225	17.5911385	110.393318
-24.177931	24.621643	106.876518	-5.497114	14.874821	105.667076	42.934792	-12.432172	99.75219	44.382576	37.027912	102.696861	43.658684	12.29787	101.2245255	-54.652912	17.451772	110.1096265
-23.688057	25.533068	106.705055	-5.669307	14.722209	105.706894	42.931904	-12.611632	100.413635	44.352589	36.86618	103.112556	43.6422465	12.127274	101.7630955	-54.9808605	17.317144	109.6506925
-23.036184	26.30168	106.453598	-5.83093	14.57807	105.790886	42.90374	-12.790172	101.19101	44.276218	36.696415	103.551613	43.589979	11.9531215	102.3713115	-55.251839	17.2030185	109.2104605
-22.344156	26.941277	106.498695	-6.028859	14.397311	105.998383	42.927269	-13.01406	101.995377	44.213493	36.53067	104.005478	43.570381	11.758305	103.0004275	-55.628099	17.036317	108.9963385
-21.360138	27.869999	106.575012	-6.247753	14.083375	106.506958	42.904873	-13.292806	103.282547	44.143623	36.838909	104.684708	43.524248	11.7730515	103.9836275	-56.019754	16.3936985	109.0302885
-20.531916	28.473484	106.758919	-6.368331	13.881811	106.888458	42.894917	-13.458376	104.039276	44.090054	36.700001	105.07933	43.4924855	11.6208125	104.559303	-56.2291475	16.1428095	109.217613
-19.772955	29.02663	107.039299	-6.449875	13.682611	107.280983	42.890568	-13.619564	104.639671	44.076267	36.5438	105.372833	43.4834175	11.462118	105.006252	-56.3831675	15.903104	109.555714
-18.902731	29.516951	107.198967	-6.515895	13.50668	107.602737	42.870865	-13.785031	105.154869	44.063576	36.402039	105.520821	43.4672205	11.308504	105.337845	-56.4990105	15.704856	109.867629
-17.896727	30.097311	107.303658	-6.563953	13.376043	107.900833	42.854244	-13.914569	105.57283	44.065876	36.279716	105.657074	43.46006	11.1825735	105.614952	-56.587966	15.5695125	110.186714
-17.045038	30.709055	107.464661	-6.633339	13.251125	108.167114	42.838551	-14.009884	105.942535	44.059521	36.193771	105.831146	43.449036	11.0919435	105.8868405	-56.715714	15.4103065	110.4473875
-16.151592	31.273397	107.674995	-6.68452	13.180025	108.440231	42.826756	-14.060979	106.358635	44.024868	36.156921	106.140793	43.425812	11.047971	106.249714	-56.794852	15.312079	110.630748
-14.651397	32.204632	107.995033	-6.872962	13.128276	108.929169	42.77203	-14.028509	106.976387	44.016041	36.262424	106.935432	43.3940355	11.1169575	106.9559095	-57.1399595	15.1395945	110.9024285
-13.6553	32.897373	108.4897	-7.039784	13.158031	109.317635	42.725143	-13.94359	107.358788	43.931561	36.397629	107.767166	43.328352	11.2270195	107.562977	-57.40792	15.0890425	111.072293
-12.73174	33.518864	109.143089	-7.265399	13.221076	109.713768	42.656094	-13.781455	107.715538	43.885212	36.640305	108.693291	43.270653	11.429425	108.2044145	-57.801451	15.012727	111.2231215
-11.730313	34.143181	109.651207	-7.522374	13.359678	110.058937	42.557083	-13.565962	107.963646	43.824852	36.927341	109.620163	43.1909675	11.6806895	108.7919045	-58.2357155	15.0386665	111.3259695
-10.729543	34.852112	110.111618	-7.800057	13.548647	110.285568	42.394653	-13.328782	108.103264	43.740906	37.217232	110.445702	43.0677795	11.944225	109.274483	-58.6678935	15.153069	111.296653
-9.767089	35.492176	110.542358	-8.091302	13.774639	110.431	42.227165	-13.076028	108.161606	43.632729	37.52713	111.23365	42.929947	12.225551	109.697628	-59.112551	15.323727	111.164372
-8.783216	36.171959	110.869888	-8.404243	14.095911	110.564133	42.055477	-12.823631	108.255302	43.522762	37.839485	111.928925	42.7891195	12.507927	110.0921135	-59.5976055	15.683895	111.0361525
-7.262732	37.200184	111.454987	-8.897677	14.636186	110.819832	41.726398	-12.420609	108.559013	43.354	38.3162	112.925804	42.540199	12.9477955	110.7424085	-60.335553	16.3245765	110.8972555
-6.384524	37.854706	112.021553	-9.270409	15.041077	111.131813	41.530643	-12.193329	108.923912	43.217987	38.649113	113.763786	42.374315	13.227892	111.343849	-60.915133	16.854262	110.919777
-5.430746	38.466103	112.763382	-9.684261	15.421478	111.670624	41.42688	-11.984756	109.460213	43.129421	38.97356	114.837936	42.2781505	13.494402	112.1490745	-61.6466725	17.348554	111.1921735
-4.501019	39.063087	113.843361	-10.116807	15.799753	112.402725	41.237415	-11.71888	110.298775	43.034084	39.291679	116.147408	42.1357495	13.7863995	113.2230915	-62.3693635	17.8131065	111.5823585
-3.642622	39.527443	115.033257	-10.558505	16.155991	113.279762	41.089352	-11.524193	111.365868	42.979111	39.548508	117.619942	42.0342315	14.0121575	114.492905	-63.1512415	18.2998245	112.066619
-2.860497	40.021576	116.344391	-10.972666	16.465612	114.264084	41.062935	-11.396795	112.54953	42.987019	39.807076	119.263168	42.024977	14.2051405	115.906349	-63.970309	18.7260835	112.621819
-1.991579	40.409489	117.755219	-11.314135	16.768843	115.34153	41.08382	-11.265219	113.817833	43.021496	40.046013	120.988045	42.052658	14.390397	117.402939	-64.680928	19.147289	113.280121
-0.876173	40.820648	120.022308	-11.719371	17.133253	117.095055	41.15799	-11.070107	115.757599	43.144974	40.348343	123.495987	42.151482	14.639118	119.626793	-65.590224	19.627388	114.563317
-0.209817	41.053051	121.45578	-11.96279	17.390139	118.261513	41.202602	-10.876143	116.993881	43.225201	40.518425	125.007843	42.2139015	14.821141	121.000862	-66.1394815	19.959137	115.522164
0.387491	41.279503	122.823288	-12.134871	17.649204	119.416214	41.241268	-10.658131	118.170441	43.695591	40.51717	126.179672	42.4684295	14.9295195	122.1750565	-66.7381715	20.3688885	116.6573715
0.97903	41.333656	124.108398	-12.256104	17.851788	120.514153	41.232403	-10.426131	119.16835	43.771332	40.659939	127.390656	42.5018675	15.116904	123.279503	-67.0140755	20.586672	117.748803
1.563072	41.370716	125.267372	-12.373884	18.052498	121.522141	41.22168	-10.215179	120.115532	43.831284	40.77684	128.456696	42.526482	15.2808305	124.286114	-67.27425	20.8241655	118.758168
1.934565	41.327545	126.37323	-12.505806	18.197737	122.418999	41.183548	-10.039703	120.93499	43.820763	40.901871	129.408203	42.5021555	15.431084	125.1715965	-67.5137675	20.96439	119.6664015
2.197813	41.240944	127.341949	-12.243113	18.109377	122.99836	41.104527	-9.89042	121.599556	43.758133	40.982613	130.257095	42.43133	15.5460965	125.9283255	-66.917556	20.6726575	120.0683945
2.459368	40.978874	128.491028	-12.54114	18.263678	123.945389	40.960094	-9.75107	122.35643	43.598274	41.10083	131.266708	42.279184	15.67488	126.811569	-67.361464	20.852476	121.079209
2.449502	40.740097	129.046402	-12.694704	18.359251	124.348022	40.770565	-9.641748	122.657883	43.458687	41.136246	131.710419	42.114626	15.747249	127.184151	-67.504034	20.971253	121.511893
2.417577	40.424786	129.390182	-12.931581	18.404514	124.776672	40.536247	-9.532783	122.8088	43.295731	41.142414	131.964294	41.915989	15.8048155	127.386547	-67.779151	21.0042125	122.166797
2.340608	39.959202	129.570892	-13.016838	18.544281	125.030861	40.280346	-9.455204	122.807678	43.144936	41.194408	131.95015	41.712641	15.869602	127.378914	-67.746317	21.21896	122.682808
2.191367	39.478413	129.496933	-13.138822	18.637398	125.31691	39.985676	-9.366469	122.652138	42.98312	41.2579	131.714218	41.484398	15.9457155	127.183178	-67.762042	21.3290805	123.450642
2.001825	38.898174	129.342102	-13.227506	18.727539	125.576782	39.698784	-9.291776	122.318626	42.799362	41.362286	131.182129	41.249073	16.035255	126.7503775	-67.704085	21.419823	124.4031865
2.191065	37.988808	128.79361	-13.293044	18.781267	125.781143	39.409809	-9.228024	121.845306	42.549744	41.555569	130.361679	40.9797765	16.1637725	126.1034925	-67.5658645	21.3987615	125.4587935
1.899382	36.887375	127.78199	-13.654372	19.055712	126.098099	38.970695	-9.15695	120.814095	42.097599	41.792435	128.545303	40.534147	16.3177425	124.679699	-67.842891	21.7936815	127.516499
1.651209	36.024433	126.943863	-13.71576	19.092873	126.119759	38.606613	-9.137106	119.972908	41.252506	42.129856	127.023399	39.9295595	16.496375	123.4981535	-67.3610795	21.689371	128.7413645
1.143111	35.305492	126.133118	-13.75454	19.135014	126.053871	38.154228	-9.025173	119.161583	40.753574	42.017227	125.364136	39.453901	16.496027	122.2628595	-66.962981	21.774001	129.8448825
0.926909	34.298428	125.468575	-13.815568	19.126732	126.009155	37.776066	-8.946612	118.619934	40.325474	41.926846	123.890556	39.05077	16.490117	121.255245	-66.681906	21.763347	130.763065
0.832703	33.323906	124.967781	-13.908848	19.118061	126.002655	37.539822	-8.952886	118.410194	40.374844	41.684341	122.695694	38.957333	16.3657275	120.552944	-66.775029	21.8703945	131.452366
0.817969	32.341816	124.720535	-14.048505	19.051359	125.995575	37.320095	-8.925109	118.48278	40.041546	41.61282	122.061363	38.6808205	16.3438555	120.2720715	-66.7778305	21.7588625	131.7190785
0.94604	31.318102	124.375031	-14.277688	19.032351	125.959015	37.13866	-8.922132	118.638214	39.706631	41.607441	121.68248	38.4226455	16.3426545	120.160347	-66.9780215	21.7220475	131.757683
1.197206	29.741283	124.051811	-14.591569	18.987471	125.676392	36.884083	-8.792726	118.819382	38.832443	41.790958	121.559814	37.858263	16.499116	120.189598	-67.041401	21.475826	131.163186
1.435322	28.749517	123.734818	-14.808159	18.919283	125.454628	36.665802	-8.728031	118.825386	38.494335	41.748993	121.240952	37.5800685	16.510481	120.033169	-67.1963865	21.328085	130.876087
1.807224	27.799654	123.33802	-14.966056	18.842009	125.216019	36.401443	-8.706666	118.63089	38.139462	41.687271	120.846153	37.2704525	16.4903025	119.7385215	-67.2025645	21.1937155	130.6935165
2.289669	26.787773	122.97084	-15.048552	18.758219	124.986649	36.217178	-8.655841	118.560181	37.845684	41.59108	120.460487	37.031431	16.4676195	119.510334	-67.128535	21.0488185	130.462964
2.894261	25.826498	122.666573	-14.99344	18.644457	124.686646	36.164803	-8.685221	118.396774	37.717335	41.473259	120.271179	36.941069	16.394019	119.3339765	-66.927949	20.894895	130.0393155
3.620395	24.89922	122.384026	-14.792611	18.516724	124.320602	36.271538	-8.735776	118.306839	37.780899	41.381691	120.34005	37.0262185	16.3229575	119.3234445	-66.6114405	20.7104905	129.3177595
4.446962	23.982632	122.0495	-14.543716	18.391161	123.804321	36.481869	-8.830993	118.206848	38.01189	41.241146	120.452652	37.2468795	16.2050765	119.32975	-66.3343115	20.5772455	128.278892
5.8623	22.580219	121.305061	-14.091866	18.24991	122.717789	37.180904	-9.03114	117.635406	38.452747	41.102024	120.757339	37.8168255	16.035442	119.1963725	-66.0005575	20.464378	126.2392055
6.836744	21.695183	120.667778	-13.796677	18.305826	121.816544	37.186016	-8.678471	117.34314	38.750389	41.170368	120.81945	37.9682025	16.2459485	119.081295	-65.5615565	20.3657035	124.551793
7.89959	20.9065	119.954407	-13.44557	18.511213	120.864143	37.628284	-8.303663	116.865623	39.025406	41.493858	120.882057	38.326845	16.5950975	118.87384	-65.217985	20.4273285	122.854446
8.987537	20.073792	119.468727	-13.01984	18.873934	120.071732	38.264877	-7.792915	116.808128	39.336796	42.006729	121.394348	38.8008365	17.106907	119.101238	-64.8405165	20.640961	121.042226
10.094855	19.251841	119.627487	-12.784894	19.416315	119.678246	39.129082	-7.150154	117.573975	39.997295	42.549793	122.430145	39.5631885	17.6998195	120.00206	-65.1329765	21.1328105	119.354432
11.116214	18.459215	120.372917	-12.682843	19.950905	119.592987	40.012447	-6.498152	119.070313	40.081978	43.34478	124.290215	40.0472125	18.423314	121.680264	-65.4128985	21.478496	117.50571
12.030313	17.541262	121.467712	-12.803123	20.423454	119.817696	40.616302	-5.997113	120.713303	39.578247	44.223713	126.443436	40.0972745	19.1133	123.5783695	-65.7035205	21.733608	116.0570225
13.168518	16.032158	123.253677	-13.179752	21.011818	120.388306	40.762798	-5.305483	123.010788	39.758472	44.866901	128.690704	40.260635	19.780709	125.850746	-66.620139	22.242927	114.925866
13.866098	14.965095	124.315536	-13.466856	21.330275	120.960251	40.814487	-4.936868	124.287308	39.592281	45.337887	129.761475	40.203384	20.2005095	127.0243915	-67.137096	22.4600405	114.8961105
14.829379	13.652915	125.015465	-13.5786	21.555405	121.452568	40.891628	-4.529727	125.344398	39.473606	45.786415	130.444168	40.182617	20.628344	127.894283	-67.339817	22.482466	115.010853
15.414726	12.565363	125.760941	-13.181332	21.467794	121.767784	40.972546	-4.087211	126.21479	39.389977	46.18679	130.75473	40.1812615	21.0497895	128.48476	-66.5439255	21.8857985	115.050808
15.892694	11.472164	126.527153	-13.194842	21.623423	122.344589	41.134361	-3.703914	126.922356	39.293541	46.585323	130.742737	40.213951	21.4407045	128.8325465	-66.603635	21.8061415	115.8566315
16.291222	10.396896	127.085518	-13.195308	21.775993	122.920074	41.270958	-3.266417	127.541824	39.21365	46.96188	130.482452	40.242304	21.8477315	129.012138	-66.63292	21.7042545	116.82801
16.581369	9.404432	127.602386	-13.460962	22.149843	123.555771	41.502026	-2.761981	128.105957	38.078888	47.719204	130.548477	39.790457	22.4786115	129.327217	-66.712381	21.8210745	117.784325
16.960167	7.830343	128.25473	-13.279143	22.458441	123.992088	41.960155	-1.890427	128.87352	38.95385	47.857906	129.595032	40.4570025	22.9837395	129.234276	-67.0152885	21.9331425	118.7499
17.121679	6.898883	128.52446	-13.071573	22.648018	124.15937	42.281254	-1.368515	129.285721	38.952148	48.18177	129.287048	40.616701	23.4066275	129.2863845	-66.759847	21.8894085	119.0323555
17.371721	6.03752	128.666916	-12.879199	22.781111	124.284851	42.70755	-1.040719	129.634232	39.010036	48.470886	129.174438	40.858793	23.7150835	129.404335	-66.617191	21.8471385	119.165367
17.204498	5.030919	129.14949	-12.742337	22.847775	124.444427	42.876945	-0.793848	130.192276	39.106266	48.698994	129.360321	40.9916055	23.952573	129.7762985	-66.4762795	21.742977	119.1125555
17.028893	4.206366	129.746536	-12.736336	22.868679	124.693596	42.945644	-0.674331	130.829269	39.160763	48.864719	129.841782	41.0532035	24.095194	130.3355255	-66.5258755	21.642164	119.0516665
16.782581	3.341732	130.483322	-12.877038	22.913269	125.014732	42.786861	-0.550851	131.57608	39.114033	49.015434	130.398849	40.950447	24.2322915	130.9874645	-66.704523	21.5942465	119.0419995
16.281622	2.662419	131.172562	-13.081	22.972429	125.247261	42.6586	-0.476756	132.249634	39.031036	49.151993	130.968124	40.844818	24.3376185	131.608879	-67.006818	21.6072395	118.885643
15.189989	1.791908	132.163651	-13.4146	23.144718	125.553764	42.317421	-0.239684	133.185654	38.899757	49.379108	131.65564	40.608589	24.569712	132.420647	-67.437789	21.719724	118.686881
14.801892	1.051367	132.35405	-13.170321	23.041708	125.369728	42.215107	-0.088831	133.605865	38.846294	49.511944	131.864914	40.5307005	24.7115565	132.7353895	-66.8713425	21.3718595	118.0040665
14.128987	0.534565	132.442993	-13.256168	23.13349	125.359634	42.193623	0.048308	133.754486	38.812222	49.686859	131.879013	40.5029225	24.8675835	132.8167495	-67.0152585	21.3993965	117.9025185
13.318464	0.067253	132.315079	-13.671387	23.423956	125.472107	42.183205	0.168335	133.752396	38.828449	49.797642	131.725845	40.505827	24.9829885	132.7391205	-67.848601	21.8649235	118.2050935
12.450867	-0.330986	131.989929	-13.644026	23.471277	125.276077	42.175213	0.268721	133.663147	38.851185	49.883629	131.503647	40.513199	25.076175	132.583397	-67.801251	21.866379	117.968757
11.333441	-0.690863	131.653458	-13.595811	23.502388	125.036072	42.126606	0.298495	133.545334	38.90588	49.954182	131.291718	40.516243	25.1263385	132.418526	-67.707865	21.8784375	117.653618
10.219813	-1.082907	131.25885	-13.602424	23.532581	124.80307	41.99073	0.321858	133.450729	38.943573	49.956676	131.054581	40.4671515	25.139267	132.252655	-67.6719995	21.925895	117.353485
8.187218	-1.415247	130.628616	-13.63443	23.604116	124.452805	41.806877	0.344147	133.237671	38.94429	50.005859	130.653717	40.3755835	25.175003	131.945694	-67.6444435	22.033229	116.959916
6.696878	-1.523295	130.190933	-13.724486	23.666039	124.289215	41.64357	0.367646	133.021652	38.887447	50.021172	130.302429	40.2655085	25.194409	131.6620405	-67.7144805	22.137669	116.9163895
5.032421	-1.613005	129.688339	-13.801718	23.711399	124.13752	41.566227	0.317748	132.685608	38.800461	49.944557	129.864853	40.183344	25.1311525	131.2752305	-67.78678	22.2916455	116.9998095
3.298684	-1.663662	129.111877	-13.882586	23.747837	124.036446	41.334473	0.345135	132.284897	38.738804	49.834534	129.315048	40.0366385	25.0898345	130.7999725	-67.8018105	22.4058395	117.2729195
1.391901	-1.551524	128.556137	-13.935767	23.777172	123.975662	41.263348	0.231471	131.611679	38.707737	49.687916	128.621658	39.9855425	24.9596935	130.1166685	-67.8570765	22.5946505	117.8346555
-0.525853	-1.41241	127.83371	-13.988868	23.841759	123.946045	41.04673	0.194649	130.811661	38.647358	49.523609	127.762428	39.847044	24.859129	129.2870445	-67.82478	22.824389	118.6050455
-2.62272	-1.221552	127.092934	-13.992563	23.899837	123.85817	40.942322	0.064461	129.758514	38.585999	49.292797	126.662933	39.7641605	24.678629	128.2107235	-67.7492865	23.121045	119.5056165
-5.84913	-0.810859	125.987244	-13.909681	24.05954	123.669662	40.607353	-0.084132	127.747177	38.499779	48.807877	124.659637	39.553566	24.3618725	126.203407	-67.372928	23.7572075	121.135917
-8.285364	-0.271936	125.275574	-13.750031	24.168877	123.521568	40.360703	-0.212983	126.229713	38.468021	48.422424	123.083427	39.414362	24.1047205	124.65657	-66.914424	24.2330335	122.386566
-10.489376	0.182644	124.761711	-13.557069	24.339256	123.395073	39.652641	0.024979	124.698769	38.420307	48.121922	121.441803	39.036474	24.0734505	123.070286	-66.150612	24.6050615	123.71986
-12.653862	0.741983	124.401413	-13.347411	24.497116	123.361115	39.731087	-0.303792	122.782448	38.356445	47.833263	120.020103	39.043766	23.7647355	121.4012755	-65.738588	25.2294965	125.3209545
-14.856057	1.334068	124.396347	-13.09957	24.634487	123.456146	39.391315	-0.464971	121.374084	38.389267	47.483921	118.536484	38.890291	23.509475	119.955284	-65.089431	25.759499	126.957008
-16.896894	1.958362	124.550949	-12.900397	24.754124	123.589279	39.055519	-0.599788	120.056244	38.286674	47.25021	117.381157	38.6710965	23.325211	118.7187005	-64.4718905	26.183037	128.4598575
-18.918844	2.595434	124.975571	-12.720958	24.834442	123.726677	38.719131	-0.761586	119.070366	38.191647	47.010681	116.444542	38.455389	23.1245475	117.757454	-63.897305	26.5443365	129.6959
-21.593269	3.470288	125.400688	-12.542907	24.83675	123.870071	38.400551	-1.117781	118.123474	38.065575	46.622105	115.401718	38.233063	22.752162	116.762596	-63.318877	26.921338	130.977546
-23.42621	4.313029	125.76519	-12.481623	24.717791	123.871384	38.241558	-1.432365	117.664246	38.027538	46.435032	114.997375	38.134548	22.5013335	116.3308105	-63.097794	26.9342485	131.4119575
-25.157347	5.044675	125.896629	-12.43116	24.581093	123.823082	38.120701	-1.6899	117.420372	38.002132	46.169491	114.724648	38.0614165	22.2397955	116.07251	-62.9237365	26.9223905	131.573654
-26.710981	5.80056	126.05587	-12.427122	24.451416	123.783455	38.026016	-1.936657	117.341759	37.979107	45.981567	114.711975	38.0025615	22.022455	116.026867	-62.8568055	26.880377	131.540043
-28.132797	6.615742	126.077065	-12.499818	24.391621	123.773537	37.973194	-2.12345	117.451492	38.027824	45.83313	114.880501	38.000509	21.85484	116.1659965	-63.000145	26.928402	131.3810775
-29.554234	7.517808	126.124069	-12.603217	24.380615	123.835411	37.901993	-2.192953	117.594109	38.057034	45.79108	115.194145	37.9795135	21.7990635	116.394127	-63.1859475	26.9621665	131.276695
-30.705479	8.401607	126.039063	-12.682369	24.370184	123.855927	37.893284	-2.211873	117.711617	38.068668	45.81567	115.584793	37.980976	21.8018985	116.648205	-63.345714	26.9384695	131.063649
-32.387711	9.817793	125.576485	-12.716558	24.395311	123.670731	37.98243	-2.183964	117.725349	38.20224	45.903397	116.174232	38.092335	21.8597165	116.9497905	-63.525451	26.9309055	130.3916715
-33.420265	10.818785	125.021133	-12.686162	24.441738	123.310898	38.043449	-2.184342	117.607819	38.384445	45.928322	116.470406	38.213947	21.87199	117.0391125	-63.586271	27.011486	129.5826835
-34.310043	11.752246	124.359276	-12.621568	24.503361	122.835854	38.091919	-2.194324	117.350403	38.567249	45.932465	116.621696	38.329584	21.8690705	116.9860495	-63.57272	27.1376515	128.6856585
-35.20887	12.815924	123.693993	-12.574008	24.553089	122.342911	38.039616	-2.247746	116.924477	38.723515	45.890373	116.513847	38.3815655	21.8213135	116.719162	-63.5295815	27.2848645	127.96666
-35.999294	13.828963	123.350609	-12.600024	24.566929	121.894096	37.785782	-2.304824	116.260376	38.693314	45.777706	116.091667	38.239548	21.736441	116.1760215	-63.439596	27.397417	127.6121705
-36.710052	14.790241	123.316444	-12.757298	24.49914	121.566032	37.357315	-2.417741	115.446007	38.076313	45.753296	115.543068	37.716814	21.6677775	115.4945375	-63.23141	27.3305025	127.6375265
-37.344868	15.669658	123.457047	-12.91703	24.391756	121.371635	36.896511	-2.518471	114.673706	37.721035	45.541237	114.721207	37.308773	21.511383	114.6974565	-63.142833	27.272129	128.0458135
-37.953682	16.850111	123.652008	-13.171509	24.072504	121.195915	36.283501	-2.799114	113.704132	37.187359	45.197056	113.692261	36.73543	21.198971	113.6981965	-63.078448	26.946037	128.6936335
-38.339909	17.65731	123.846367	-13.301483	23.774405	121.107773	35.91753	-3.088734	113.152504	37.282661	44.761993	112.955582	36.6000955	20.8366295	113.054043	-63.2030615	26.7121805	129.161503
-38.658531	18.452991	123.992935	-13.452559	23.428047	120.994308	35.575302	-3.356432	112.597992	36.59095	44.609509	112.692749	36.083126	20.6265385	112.6453705	-62.988244	26.2295555	129.3432455
-38.841663	19.246092	124.032959	-13.544242	23.096725	120.858421	35.274414	-3.615476	112.054733	36.375298	44.307606	112.225677	35.824856	20.346065	112.140205	-62.91334	25.847385	129.576637
-38.928276	20.104113	124.00663	-13.633151	22.839151	120.685837	35.029079	-3.887273	111.614296	36.179291	44.103054	111.95388	35.604185	20.1078905	111.784088	-62.870487	25.5704115	129.587586
-38.883419	20.899523	123.936775	-13.644819	22.607111	120.528389	34.89064	-4.104613	111.298965	36.085072	43.951317	111.881218	35.487856	19.923352	111.5900915	-62.777494	25.29087	129.4666865
-38.952171	21.932261	123.898804	-13.669737	22.431782	120.372498	34.856899	-4.311003	111.141693	36.108574	43.824615	111.937309	35.4827365	19.756806	111.539501	-62.8222105	25.106758	129.205495
-38.508522	23.227587	123.274551	-13.602627	22.311104	120.034851	34.927361	-4.516284	111.140945	36.28801	43.662292	112.126495	35.6076855	19.573004	111.63372	-62.8129395	25.049204	128.435982
-38.066635	24.10478	122.704445	-13.470343	22.196133	119.682076	35.113941	-4.698804	111.241638	36.537304	43.513874	112.218224	35.8256225	19.407535	111.729931	-62.7663085	24.984731	127.634221
-37.487339	24.890263	121.998718	-13.309725	22.047535	119.255272	35.355003	-4.933724	111.340569	36.825195	43.287788	112.281464	36.090099	19.177032	111.8110165	-62.709549	24.918038	126.6995275
-36.831821	25.71673	121.119751	-13.210633	21.778242	118.772636	35.625969	-5.27704	111.490074	37.202042	42.965557	112.280724	36.4140055	18.8442585	111.885399	-62.8352715	24.7122255	125.659873
-36.090141	26.498354	120.190468	-12.893059	21.413641	118.149742	35.914261	-5.703377	111.541237	37.563042	42.566593	112.117386	36.7386515	18.431608	111.8293115	-62.5247695	24.395674	124.4701725
-35.311337	27.228495	119.333542	-12.670137	21.015945	117.535675	36.136581	-6.19482	111.43103	37.873432	42.084473	111.815392	37.0050065	17.9448265	111.623211	-62.3452805	24.0870635	123.448139
-34.383072	27.923939	118.527649	-12.425325	20.518503	116.9198	36.293766	-6.722502	111.227562	38.16927	41.543411	111.393059	37.231518	17.4104545	111.3103105	-62.082168	23.6265515	122.5292895
-32.840397	29.039101	117.503914	-12.131485	19.794603	116.144409	36.504044	-7.52733	110.679665	38.583168	40.714706	110.657677	37.543606	16.593688	110.668671	-61.806576	22.995518	121.620147
-31.677649	29.738178	117.018417	-11.876612	19.29558	115.725723	36.619144	-7.974818	110.279152	38.78949	40.235149	110.194763	37.704317	16.1301655	110.2369575	-61.457541	22.4609945	121.2144885
-30.493187	30.519876	116.575157	-11.673435	18.845888	115.377686	36.756351	-8.382818	109.927681	38.956635	39.826229	109.822296	37.856493	15.7217055	109.8749885	-61.203363	21.9700705	120.8803835
-29.309984	31.321535	116.239151	-11.466089	18.451952	115.113785	36.901546	-8.700944	109.61702	39.098625	39.489555	109.57074	38.0000855	15.3943055	109.59388	-60.9322635	21.5095985	120.63369
-27.966759	32.100594	115.944443	-11.294341	18.046921	114.91259	37.082394	-8.991514	109.384811	39.218388	39.196239	109.501907	38.150391	15.1023625	109.443359	-60.739073	20.9914795	120.381821
-26.57456	32.96067	115.71698	-11.1523	17.698483	114.789368	37.205421	-9.217765	109.204948	39.365055	38.953121	109.570419	38.285238	14.867678	109.3876835	-60.589838	20.529288	120.1910525
-25.39802	33.934227	115.679108	-11.053212	17.40686	114.694893	37.22451	-9.374763	109.042915	39.472485	38.746822	109.63063	38.3484975	14.6860295	109.3367725	-60.4549215	20.1276905	120.0530135
-22.869921	35.183327	115.269211	-10.945396	16.998049	114.541183	37.269493	-9.672365	108.751152	39.972065	38.244339	109.412941	38.620779	14.285987	109.0820465	-60.511571	19.710111	120.0003195
-21.479057	36.143524	115.160324	-10.878129	16.689768	114.374992	37.29406	-9.872501	108.506012	39.625969	38.163067	109.582222	38.4600145	14.145283	109.044117	-60.2162725	19.234253	119.705867
-19.616606	36.959045	114.823235	-10.83958	16.353582	114.174507	37.325539	-10.075266	108.285667	39.693771	37.90152	109.686256	38.509655	13.913127	108.9859615	-60.188815	18.794037	119.3630525
-18.067499	37.916435	114.635384	-10.814646	16.03404	113.943459	37.399498	-10.32017	108.155426	39.794033	37.629639	109.965645	38.5967655	13.6547345	109.0605355	-60.2260575	18.4133455	118.8263825
-16.169302	38.73275	114.395859	-10.830978	15.751237	113.718605	37.469379	-10.554864	108.140388	40.320354	37.204025	110.307503	38.8948665	13.3245805	109.2239455	-60.5568225	18.1778935	118.2132645
-14.388195	39.683491	114.449333	-10.864185	15.499512	113.490189	37.538368	-10.744246	108.235527	40.066799	37.164867	111.421204	38.8025835	13.2103105	109.8283655	-60.5309535	17.7887135	117.1520125
-12.428745	40.487583	114.682793	-11.002179	15.391379	113.384674	37.645046	-10.846121	108.574104	40.202858	37.126488	112.867676	38.923952	13.1401835	110.72089	-60.92831	17.6425745	116.048458
-9.635528	41.805786	115.972328	-11.414804	15.73653	113.816345	37.996403	-10.802124	110.063217	40.787872	37.434948	116.147491	39.3921375	13.316412	113.105354	-62.2217455	18.156648	114.527336
-7.924188	42.800938	117.443275	-11.862389	16.301216	114.547768	38.333302	-10.805566	111.724892	41.015781	38.068886	119.130943	39.6745415	13.63166	115.4279175	-63.3993195	18.970772	113.6676185
-6.096888	43.579754	119.17939	-12.375867	17.035814	115.540543	38.630676	-10.906536	113.560715	41.190723	38.596233	122.121513	39.9106995	13.8448485	117.841114	-64.6624335	20.2267795	113.239972
-4.017295	44.181927	121.06501	-12.935459	17.800098	116.852638	39.066284	-11.019257	115.176323	41.280998	38.981789	124.994995	40.173641	13.981266	120.085659	-66.044559	21.61893	113.619617
-2.543411	44.788116	123.447357	-13.365269	18.339144	118.310913	39.161762	-10.798178	116.789749	41.33437	39.199619	127.759888	40.248066	14.2007205	122.2748185	-66.978604	22.4775675	114.3470075
-1.486939	45.459141	126.149574	-13.73886	18.798151	119.895195	39.124363	-10.379608	118.391975	41.413418	39.248554	130.323456	40.2688905	14.434473	124.3577155	-67.7466105	23.161829	115.4326745
0.347191	45.574673	128.436096	-13.558041	18.835146	121.348061	39.35252	-10.070461	119.995026	41.54385	39.373737	132.73616	40.448185	14.651638	126.365593	-67.564267	23.018654	116.330529
2.232442	45.900764	131.927948	-13.553539	19.399162	123.971176	39.80965	-9.619252	122.195885	41.957401	39.482357	135.761917	40.8835255	14.9315525	128.978901	-67.9906035	23.8667715	118.963451
3.509609	45.884178	133.975525	-13.834962	19.84754	125.841209	40.483639	-9.581161	123.642456	42.336128	39.62545	137.439194	41.4098835	15.0221445	130.540825	-69.0798075	24.6729355	121.141593
4.239021	46.006424	135.903259	-13.345653	19.839842	127.136871	40.249847	-9.275049	124.746277	42.744228	39.740391	138.958527	41.4970375	15.232671	131.852402	-68.1883435	24.447013	122.42134
5.094264	45.912228	137.404633	-13.267155	20.029385	128.436279	40.31456	-9.154243	125.973427	43.184498	39.874321	140.258987	41.749529	15.360039	133.116207	-68.283839	24.698731	123.756351
6.461079	45.465679	138.446426	-13.197723	20.089964	129.549332	40.38253	-9.189224	127.105354	43.574852	40.027756	141.306503	41.978691	15.419266	134.2059285	-68.374137	24.760662	124.8927355
7.191494	45.142628	139.446213	-13.174066	20.116224	130.504684	40.385586	-9.261738	128.153534	43.809433	40.074753	142.133591	42.0975095	15.4065075	135.1435625	-68.4456415	24.8259405	125.8658055
7.800573	44.651161	140.245743	-13.186729	20.069372	131.293549	40.377048	-9.405743	129.143616	43.930153	40.08363	142.803024	42.1536005	15.3389435	135.97332	-68.5270585	24.7998005	126.613778
8.410533	43.781982	141.152573	-13.329885	19.859148	132.200439	40.347595	-9.748827	130.333832	44.027573	40.212173	143.621887	42.187584	15.231673	136.9778595	-68.847354	24.486623	127.4230185
8.662107	43.093082	141.488831	-13.429586	19.703192	132.662704	40.215664	-9.840943	130.954575	43.963196	40.232716	143.971786	42.08943	15.1958865	137.4631805	-68.948602	24.2104975	127.8622275
8.856153	42.342686	141.554611	-13.537805	19.5975	133.085739	40.031086	-9.813237	131.393738	43.891857	40.31813	144.080627	41.9614715	15.2524465	137.7371825	-69.0370815	23.9425535	128.4342955
8.895856	41.538307	141.373672	-13.679717	19.585531	133.495285	39.7845	-9.752963	131.660538	43.79554	40.401241	143.798508	41.79002	15.324139	137.729523	-69.149454	23.846923	129.261047
8.821743	40.657127	140.760559	-13.734907	19.697208	133.804031	39.7845	-9.752963	131.660538	43.760681	40.55925	143.11499	41.7725905	15.4031435	137.387764	-69.2424045	23.9912725	130.220298
8.810056	39.863552	139.831985	-13.804157	19.914303	134.077637	39.233463	-9.518625	131.54158	43.719967	40.858234	141.880081	41.476715	15.6698045	136.7108305	-69.085029	24.1588015	131.4444435
8.82547	39.010021	138.34639	-13.819568	20.139296	134.262222	38.961365	-9.458166	131.0121	43.603401	41.08577	139.924423	41.282383	15.813802	135.4682615	-68.921519	24.46479	133.0561825
8.612235	37.509369	135.59494	-13.777095	20.358709	134.179367	38.634499	-9.546139	129.311981	43.24757	41.613895	135.941345	40.9410345	16.033878	132.626663	-68.4952245	24.68354	135.732071
8.543473	36.510403	133.397919	-13.645297	20.387583	133.688004	38.390518	-9.737544	127.737747	42.619194	41.687202	132.783371	40.504856	15.974829	130.260559	-67.79545	24.800337	137.115449
8.528987	35.500633	131.103592	-13.573665	20.355671	132.830078	37.49107	-9.244387	126.178108	41.69421	41.493111	129.758759	39.59264	16.124362	127.9684335	-66.73997	24.58698	137.6917225
8.117035	34.561901	129.427094	-13.49466	20.207195	131.84697	37.336098	-9.318299	124.781784	40.975574	41.106995	127.262672	39.155836	15.894348	126.022228	-66.145156	24.520042	137.671712
8.254959	33.502155	128.341461	-13.429536	20.070848	131.039246	37.234558	-9.234009	123.869583	40.750767	40.941078	125.941261	38.9926625	15.8535345	124.905422	-65.8517345	24.2881615	137.17307
8.585591	32.595905	127.996078	-13.48595	20.017172	130.50856	37.36224	-8.991384	123.836449	40.809471	41.162441	125.754547	39.0858555	16.0855285	124.795498	-66.0577555	23.9488155	136.221622
8.989732	31.788481	128.140961	-13.607329	20.249296	130.175018	37.43819	-8.681034	124.43013	41.02314	41.485764	126.412735	39.230665	16.402365	125.4214325	-66.445323	24.096227	134.9286035
9.70953	30.633413	129.069611	-14.2279	20.717997	130.108994	37.541901	-8.281182	125.929001	41.516354	41.733532	128.33223	39.5291275	16.726175	127.1306155	-67.9849275	24.709819	133.0873725
10.643838	29.789278	129.861267	-14.459032	20.997541	130.214554	37.694489	-7.98529	127.098145	41.922604	41.900108	129.960403	39.8085465	16.957409	128.529274	-68.7266105	25.037673	131.899834
11.287333	29.176022	131.075027	-14.475079	21.180382	130.427246	37.895718	-7.734686	128.322037	42.3288	42.030067	131.688675	40.112259	17.1476905	130.005356	-69.062417	25.2130735	130.849136
11.78648	28.512573	132.478638	-14.538672	21.376158	130.943115	38.159332	-7.556482	129.492569	42.691311	42.132462	133.358978	40.4253215	17.28799	131.4257735	-69.5026655	25.464326	130.4604565
12.378248	27.849483	133.88092	-14.574952	21.497683	131.57901	38.504322	-7.459803	130.533401	42.992599	42.176991	134.817047	40.7484605	17.358594	132.675224	-69.8983645	25.636772	130.482796
12.963261	27.192507	135.090408	-14.616415	21.572935	132.316071	38.819641	-7.415255	131.354935	43.124763	42.277172	135.969955	40.972202	17.4309585	133.662445	-70.205032	25.7149115	130.969697
13.510164	26.578876	136.114914	-14.712649	21.737072	133.108902	39.193871	-7.5116	132.029373	43.108585	42.411613	136.953247	41.151228	17.4500065	134.49131	-70.576526	26.0241375	131.726494
14.025606	25.630198	137.542587	-14.937316	22.11311	134.285065	38.761242	-6.967413	132.798065	43.050785	42.714848	138.121643	40.9060135	17.8737175	135.459854	-70.7806455	26.3525025	133.110276
14.37116	25.021284	138.336105	-15.021656	22.356735	134.895828	38.691536	-6.69349	133.391632	43.02042	42.978565	138.926727	40.855978	18.1425375	136.1591795	-70.89929	26.5709325	133.6324765
14.723017	24.389378	139.047577	-15.102715	22.528921	135.37767	38.688751	-6.433928	133.916016	42.971367	43.165443	139.724792	40.830059	18.3657575	136.820404	-71.035489	26.6920845	133.934936
14.987582	23.639576	139.58075	-15.135962	22.638077	135.685669	38.73571	-6.215619	134.321594	42.909126	43.372681	140.505737	40.822418	18.578531	137.4136655	-71.094342	26.697623	133.9576725
15.191093	23.011541	139.967941	-15.127209	22.726339	135.91153	38.73571	-6.215619	134.321594	42.813171	43.493507	141.1129	40.7744405	18.638944	137.717247	-71.0288585	26.813734	134.105813
15.378109	22.326757	140.175766	-15.129537	22.795786	136.098129	38.73571	-6.215619	134.321594	42.686512	43.523293	141.359848	40.711111	18.653837	137.840721	-70.970185	26.937735	134.355537
15.461871	21.677042	140.009033	-15.072881	22.936455	136.149689	38.73571	-6.215619	134.321594	42.606461	43.551697	141.280899	40.6710855	18.668039	137.8012465	-70.8168475	27.204871	134.4981315
15.507104	20.501263	139.259552	-14.79014	23.13826	136.032288	39.796448	-5.19208	133.904678	42.655754	43.738701	140.845352	41.226101	19.2733105	137.375015	-70.806381	27.0032095	134.689561
15.623808	19.708303	138.706192	-14.555218	23.326609	135.873917	40.117138	-4.908734	133.603317	42.72366	43.879967	140.53212	41.420399	19.4856165	137.0677185	-70.530835	27.1676015	134.6801155
15.541288	18.760487	138.595627	-14.346931	23.474468	135.83342	40.436646	-4.742493	133.65181	42.855175	43.996883	140.520569	41.6459105	19.627195	137.0861895	-70.3397725	27.321741	134.5806505
15.314015	17.80002	138.87532	-14.178875	23.587002	135.94812	40.599541	-4.639396	134.043304	42.945549	43.989944	140.754913	41.772545	19.675274	137.3991085	-70.130295	27.49873	134.4971315
15.045075	16.701504	139.329941	-14.142696	23.654036	136.174637	40.599541	-4.639396	134.043304	42.993793	43.897827	141.159195	41.796667	19.6292155	137.6012495	-70.082059	27.6788565	134.7480245
14.759536	15.506167	139.862656	-14.19451	23.700151	136.421997	40.37660417	-4.652136056	134.1258126	43.019409	43.783413	141.610626	41.698006585	19.565638472	137.8682193	-70.087026585	27.834663528	134.9757747
13.928259	14.444386	140.545334	-14.265665	23.709923	136.636047	40.15366733	-4.664876111	134.2083211	42.96862	43.601196	141.948288	41.561143665	19.4681599445	138.07830455	-70.092473665	27.9516860555	135.19378945
13.21147	12.459986	140.998138	-14.475624	23.670797	136.953766	39.9307305	-4.677616167	134.2908297	42.873653	43.360123	142.278458	41.40219175	19.3412534165	138.28464385	-70.35343975	28.0003405835	135.62288815
12.536797	11.176851	141.232544	-14.634381	23.584177	137.177567	39.70779367	-4.690356222	134.3733382	42.99707	43.425003	142.386581	41.352431835	19.367323389	138.3799596	-70.621193835	27.801030611	135.9751744
11.67388	9.814237	141.40123	-14.802505	23.53602	137.415878	39.48485683	-4.703096278	134.4558468	42.923203	43.398949	142.279663	41.204029915	19.347926361	138.3677549	-70.809039915	27.724113639	136.4640011
10.752466	8.53725	141.467865	-14.936686	23.510611	137.659851	39.26192	-4.715836333	134.5383553	42.830601	43.410099	142.086136	41.0462605	19.3471313335	138.31224565	-70.9196325	27.6740906665	137.00745635
9.837003	7.245213	141.552353	-15.040583	23.601242	137.909332	39.03898317	-4.728576389	134.6208639	42.709538	43.489422	141.865036	40.874260585	19.3804228055	138.24294995	-70.955426585	27.8220611945	137.57571405
8.713086	5.893738	141.634537	-15.156229	23.735806	138.198441	38.81604633	-4.741316444	134.7033724	42.577324	43.636765	141.607315	40.696685165	19.447724278	138.1553437	-71.009143165	28.023887722	138.2415383
7.567102	4.721173	141.669769	-15.248786	23.824238	138.428894	38.5931095	-4.7540565	134.785881	42.463516	43.80941	141.324203	40.52831275	19.52767675	138.055042	-71.02588475	28.12079925	138.802746
5.673273	2.75787	141.637131	-15.344186	24.244997	138.751602	38.37017267	-4.766796556	134.8683896	42.317543	44.021179	140.862228	40.343857835	19.627191222	137.8653088	-71.032229835	28.862802778	139.6378952
4.353487	1.587451	141.550201	-15.399544	24.397585	138.864441	38.14723583	-4.779536611	134.9508981	42.247757	44.144165	140.523071	40.197496415	19.6823141945	137.73698455	-70.996584415	29.1128558055	139.99189745
2.933944	0.310092	141.293732	-15.446162	24.509924	138.890533	37.924299	-4.792276667	135.0334067	42.153324	44.196976	140.125671	40.0388115	19.7023496665	137.57953885	-70.9311355	29.3174983335	140.20152715
1.451672	-0.905444	140.915894	-15.502063	24.511021	138.793762	37.70136217	-4.805016722	135.1159152	42.040501	44.190067	139.621216	39.870931585	19.692525139	137.3685656	-70.875057585	29.329516861	140.2189584
-0.056286	-2.175295	140.474808	-15.606861	24.506893	138.634979	37.47842533	-4.817756778	135.1984238	41.824783	44.047844	138.911209	39.651604165	19.615043611	137.0548164	-70.865326165	29.398742389	140.2151416
-1.699558	-3.372963	139.989349	-15.962201	24.612751	138.547028	37.2554885	-4.830496833	135.2809323	41.592587	43.879002	138.063873	39.42403775	19.5242525835	136.67240265	-71.34843975	29.7012494165	140.42165335
-3.327354	-4.593909	139.730972	-16.192673	24.554876	138.387634	37.03255167	-4.843236889	135.3634409	41.41124	43.952988	137.290543	39.221895835	19.5548755555	136.32699195	-71.607241835	29.5548764445	140.44827605
-5.896639	-6.393881	139.833939	-16.266052	24.297514	138.127197	36.80961483	-4.855976944	135.4459494	40.86216	43.86195	135.689545	38.835887415	19.502986528	135.5677472	-71.367991415	29.092041472	140.6866468
-7.573948	-7.506824	140.397202	-16.573229	24.268764	138.102127	36.586678	-4.868717	135.528458	40.369507	43.759888	134.53154	38.4780925	19.4455855	135.029999	-71.6245505	29.0919425	141.174255
-9.088126	-8.396006	141.052094	-17.005852	24.238811	138.106186	36.205147	-4.976075	135.447815	39.868885	43.558605	133.373016	38.037016	19.291265	134.4104155	-72.04872	29.186357	141.8019565
-11.008388	-9.325584	141.935699	-16.830814	24.043659	137.818695	35.974861	-5.138214	135.529541	39.401089	43.222187	132.290359	37.687975	19.0419865	133.90995	-71.349603	29.0453315	141.72744
-12.59462	-10.128993	142.629272	-17.008049	23.740921	137.617081	35.83889	-5.318853	135.661026	39.007294	42.914314	131.344727	37.423092	18.7977305	133.5028765	-71.43919	28.6841115	141.7312855
-14.105979	-10.917893	143.077881	-17.068926	23.605604	137.344955	35.661125	-5.498714	135.657654	38.640087	42.521694	130.457642	37.150606	18.51149	133.057648	-71.288458	28.699718	141.632262
-15.383628	-11.829658	143.211075	-17.551311	23.340748	137.153854	35.349491	-5.829754	135.429276	38.302414	42.144894	129.739334	36.8259525	18.15757	132.584305	-71.9285745	28.523926	141.723403
-17.546957	-12.677038	143.052856	-17.625711	22.661367	136.58226	34.851475	-6.482033	134.769287	37.368431	41.638691	128.914429	36.109953	17.578329	131.841858	-71.361375	27.744405	141.322662
-19.109964	-12.976029	142.848679	-17.811979	22.256062	136.285065	34.623463	-6.911123	134.256073	37.033321	41.22319	128.408051	35.828392	17.1560335	131.332062	-71.45235	27.3560905	141.238068
-20.198887	-13.537137	142.538406	-17.951233	21.867775	136.006027	34.435776	-7.257567	133.783737	36.771847	40.846031	127.92643	35.6038115	16.794232	130.8550835	-71.5062775	26.941318	141.1569705
-21.371313	-13.647565	142.340073	-18.105469	21.500263	135.700851	34.23333	-7.580207	133.348846	36.481922	40.487591	127.357269	35.357626	16.453692	130.3530575	-71.568564	26.546834	141.0486445
-22.492655	-13.682472	142.108643	-18.323498	21.178297	135.363907	33.952374	-7.853333	132.84201	36.059315	40.117027	126.691803	35.0058445	16.131847	129.7669065	-71.6528405	26.224747	140.9609075
-23.581203	-13.645031	141.776123	-18.547585	20.855955	134.995987	33.587521	-8.130832	132.173859	35.593204	39.710911	125.944916	34.5903625	15.7900395	129.0593875	-71.6855325	25.9218705	140.9325865
-24.554058	-13.443393	141.306412	-18.81148	20.542435	134.546356	33.149654	-8.348948	131.383148	35.04533	39.26313	124.996246	34.097492	15.457091	128.189697	-71.720452	25.627779	140.903015
-25.930267	-13.002285	140.418259	-19.377037	20.282921	133.918503	32.491173	-8.610706	129.969879	34.221153	38.736179	123.775589	33.356163	15.0627365	126.872734	-72.110237	25.5031055	140.964272
-26.707476	-12.484703	139.694077	-19.227755	20.04422	133.25061	32.161297	-8.715456	128.99379	33.741211	38.471474	122.91008	32.951254	14.878009	125.951935	-71.406764	25.210431	140.549285
-27.422634	-11.86571	138.801163	-19.521397	19.811367	132.686096	31.822182	-8.725477	127.990875	33.361656	38.463799	122.280396	32.591919	14.869161	125.1356355	-71.634713	24.753573	140.2365565
-28.027613	-11.135138	137.787872	-19.67536	19.694096	132.133194	31.537279	-8.678275	127.053329	33.03233	38.474991	121.783386	32.2848045	14.898358	124.4183575	-71.6355245	24.489834	139.8480305
-28.627592	-10.361084	136.633072	-19.876389	19.547092	131.546921	31.586794	-8.516405	126.543114	32.762875	38.575974	121.50103	32.1748345	15.0297845	124.022072	-71.9276125	24.0643995	139.07177
-29.080027	-9.576206	135.075348	-20.056435	19.317991	130.889725	31.414642	-8.457381	125.730194	32.633049	38.744129	121.618675	32.0238455	15.143374	123.6744345	-72.1367155	23.492608	138.1050155
-29.534552	-8.569705	133.295059	-20.441298	19.210648	130.19194	30.610531	-8.100377	124.738907	32.583679	38.780788	121.811089	31.597105	15.3402055	123.274998	-72.479701	23.0810905	137.108882
-30.092176	-7.124263	130.041351	-20.660854	18.751936	128.453491	30.527714	-8.17172	123.358879	33.02388	38.737064	122.101471	31.775797	15.282672	122.730175	-73.097505	22.2212	134.176807
-30.545403	-5.980785	127.663872	-20.727688	18.452333	126.960846	30.7253	-8.370893	122.128677	33.183231	38.613121	122.25708	31.9542655	15.121114	122.1928785	-73.4096415	21.783552	131.7288135
-30.77107	-4.901974	125.110115	-20.764156	18.191919	125.230553	30.788931	-8.392785	120.872047	33.230415	38.546856	122.110077	32.009673	15.0770355	121.491062	-73.537985	21.3068025	128.970044
-31.031507	-3.785692	122.758934	-20.711981	18.009871	123.436905	30.874985	-8.347539	119.368271	32.778625	38.693516	121.763847	31.826805	15.1729885	120.566059	-73.250767	20.8467535	126.307751
-31.190979	-2.614622	120.820389	-20.636492	18.031536	121.745285	30.871105	-8.143302	117.812798	32.668991	38.770439	120.677948	31.770048	15.3135685	119.245373	-73.043032	20.7495035	124.245197
-31.308342	-1.436794	119.40168	-20.511053	18.264072	120.285927	30.942329	-7.847281	116.387413	32.523399	39.015869	119.250854	31.732864	15.584294	117.8191335	-72.75497	20.94385	122.7527205
-31.38546	-0.255898	118.444183	-20.364901	18.549404	119.156921	31.047705	-7.512479	115.295616	32.477646	39.369377	118.045631	31.7626755	15.928449	116.6706235	-72.4924775	21.170359	121.6432185
-31.613478	1.377432	117.755302	-20.118328	18.724716	118.308128	31.275785	-7.282134	114.484383	32.892876	39.390823	116.85778	32.0843305	16.0543445	115.6710815	-72.3209865	21.3950875	120.9451745
-31.719007	2.442046	117.624069	-20.034678	18.67691	118.192909	31.286562	-7.35905	114.36734	32.887917	39.276833	116.682884	32.0872395	15.9588915	115.525112	-72.1565955	21.3949285	120.860706
-31.870121	3.46313	117.579582	-20.08378	18.610426	118.151222	31.183704	-7.534125	114.488091	32.833252	39.055889	116.657845	32.008478	15.760882	115.572968	-72.176038	21.45997	120.729476
-31.981131	4.489378	117.356339	-20.22603	18.574923	117.970741	31.020063	-7.72145	114.688431	32.729004	38.915871	116.786598	31.8745335	15.5972105	115.7375145	-72.3265935	21.5526355	120.2039675
-32.132973	5.534657	116.748749	-20.499235	18.509657	117.533966	30.769249	-7.842134	114.893806	32.152149	39.009766	117.233612	31.460699	15.583816	116.063709	-72.459169	21.435498	119.004223
-32.323608	6.582368	115.798401	-20.890224	18.45451	116.852463	30.431812	-7.931737	115.050148	32.299526	38.834496	117.491547	31.365669	15.4513795	116.2708475	-73.146117	21.4576405	117.4340785
-32.563496	7.59662	114.733398	-21.396448	18.358555	116.103912	29.94906	-8.055539	115.083138	32.005928	38.870529	118.095688	30.977494	15.407495	116.589413	-73.77039	21.309615	115.618411
-32.773666	8.900794	113.713982	-22.016665	18.074501	115.24382	29.05871	-8.23864	114.891937	31.028891	39.096207	118.937637	30.0438005	15.4287835	116.914787	-74.0771305	20.7202185	113.572853
-33.43993	10.048985	113.512215	-22.78392	18.173391	115.287468	28.541302	-8.280676	114.734306	30.630013	39.100067	119.165077	29.5856575	15.4096955	116.9496915	-75.1534975	20.9370865	113.6252445
-33.433422	10.860346	113.309387	-23.198139	18.147749	115.286934	28.158144	-8.299396	114.675156	30.286375	39.187286	119.436218	29.2222595	15.443945	117.055687	-75.6185375	20.851553	113.518181
-33.990917	11.718971	113.435616	-23.238064	17.957323	115.214012	27.871313	-8.33428	114.753601	29.980846	39.218662	119.683754	28.9260795	15.442191	117.2186775	-75.4022075	20.472455	113.2093465
-34.678139	12.734504	113.661179	-23.714647	18.07654	115.385689	27.639822	-8.434813	114.879929	29.727909	39.157387	119.86412	28.6838655	15.361287	117.3720245	-76.1131595	20.791793	113.3993535
-35.145954	13.45524	113.664352	-23.8599	17.997812	115.401482	27.430162	-8.576588	114.97966	29.572409	39.032627	119.978523	28.5012855	15.2280195	117.4790915	-76.2210855	20.7676045	113.3238725
-35.621792	14.198335	113.68898	-23.958668	17.850264	115.394119	27.279816	-8.789486	115.048065	29.512293	38.853298	120.028008	28.3960545	15.031906	117.5380365	-76.3133905	20.668622	113.2502015
-36.377327	15.158631	113.673355	-23.995354	17.48888	115.337601	27.165377	-9.200152	115.092552	29.4576	38.500549	120.025742	28.3114885	14.6501985	117.559147	-76.3021965	20.3275615	113.116055
-36.918274	15.754865	113.62207	-24.004511	17.252655	115.292145	27.13401	-9.48597	115.094498	29.448891	38.255291	119.954659	28.2914505	14.3846605	117.5245785	-76.3004725	20.1206495	113.0597115
-37.530933	16.247133	113.540672	-24.003691	17.000149	115.211502	27.149904	-9.750341	115.059448	29.440903	37.985203	119.802711	28.2954035	14.117431	117.4310795	-76.3027855	19.882867	112.9919245
-38.134766	16.739086	113.459267	-23.958021	16.787703	115.104507	27.221241	-9.956623	114.941444	29.446714	37.782967	119.598114	28.3339775	13.913172	117.269779	-76.2500195	19.662234	112.939235
-38.735901	17.217102	113.307068	-23.882563	16.629707	114.918045	27.313179	-10.080624	114.693001	29.447464	37.652885	119.246628	28.3803215	13.7861305	116.9698145	-76.1454475	19.4732835	112.8662755
-39.430557	17.675768	113.079468	-23.759586	16.546322	114.656387	27.392265	-10.134266	114.310089	29.449268	37.543564	118.71241	28.4207665	13.704649	116.5112495	-75.9399385	19.387995	112.8015245
-40.110001	18.130991	112.794518	-23.620657	16.525021	114.303696	27.481264	-10.13455	113.804947	29.401926	37.464462	118.035316	28.441595	13.664956	115.9201315	-75.682909	19.385086	112.6872605
-41.105488	18.76251	112.37664	-23.315313	16.588093	113.723991	27.695957	-10.076447	112.811951	29.287647	37.500946	116.796494	28.491802	13.7122495	114.8042225	-75.122428	19.4639365	112.6437595
-41.812435	19.12652	112.345314	-23.041014	16.662458	113.45153	27.872679	-10.021455	112.087692	29.275423	37.608212	115.795204	28.574051	13.7933785	113.941448	-74.656079	19.5315375	112.961612
-42.509884	19.43869	112.7668	-22.59687	16.687624	113.459778	28.08839	-9.973274	111.266006	29.336452	37.695644	114.629654	28.712421	13.861185	112.94783	-73.906161	19.514063	113.971726
-43.075829	19.716791	113.822678	-22.076818	16.691074	113.895401	28.353851	-9.995329	110.51506	29.439798	37.745674	113.45015	28.8968245	13.8751725	111.982605	-73.0504605	19.5069755	115.808197
-43.590801	19.89744	115.34436	-21.53371	16.614464	114.715424	28.600237	-10.125556	110.008644	29.564316	37.660221	112.476227	29.0822765	13.7673325	111.2424355	-72.1496965	19.4615955	118.1884125
-44.0089	20.095591	117.007622	-21.0327	16.512493	115.706635	28.81003	-10.318217	109.892273	29.668036	37.503536	111.89859	29.239033	13.5926595	110.8954315	-71.304433	19.4323265	120.5178385
-44.442993	20.260534	118.386688	-20.638359	16.379837	116.603889	29.002655	-10.525693	110.117249	29.758751	37.294781	111.649933	29.380703	13.384544	110.883591	-70.657421	19.37513	122.324187
-45.010723	20.546194	119.54821	-20.281631	16.173164	117.483566	29.282352	-10.789679	110.749138	30.047161	36.9119	111.777451	29.6647565	13.0611105	111.2632945	-70.2280185	19.2852175	123.7038375
-45.375782	20.677515	119.928955	-20.144991	15.978749	117.82724	29.448635	-10.927467	111.22699	30.193254	36.739902	112.132813	29.8209445	12.9062175	111.6799015	-70.1109265	19.0512805	123.9745785
-45.672447	20.79871	120.11058	-20.147469	15.797038	118.086029	29.592392	-11.033104	111.735344	30.329731	36.641628	112.678291	29.9610615	12.804262	112.2068175	-70.2559995	18.789814	123.9652405
-45.899445	20.97805	120.280029	-20.176813	15.607527	118.373718	29.717133	-11.087695	112.190559	30.475054	36.639191	113.29113	30.0960935	12.775748	112.7408445	-70.4497195	18.439306	124.0065915
-46.018597	21.167732	120.511505	-20.176565	15.447619	118.662598	29.833654	-11.115839	112.536797	30.627563	36.653248	113.847641	30.2306085	12.7687045	113.192219	-70.5837385	18.1265335	124.132977
-46.04884	21.351566	120.856667	-20.141069	15.265881	118.990173	29.936176	-11.109132	112.74929	30.778006	36.683117	114.305046	30.357091	12.7869925	113.527168	-70.639229	17.7447695	124.453178
-46.033463	21.604582	121.219231	-20.051895	15.13527	119.286873	30.070925	-11.126119	112.84481	30.949423	36.713787	114.693359	30.510174	12.793834	113.7690845	-70.613964	17.476706	124.8046615
-45.781319	22.000864	121.573212	-19.834629	14.978779	119.591904	30.341526	-11.109452	112.967972	31.224892	36.827297	115.131042	30.783209	12.8589225	114.049507	-70.452467	17.0986355	125.134301
-45.546532	22.341589	121.641052	-19.696711	14.91417	119.703255	30.545208	-11.087198	113.008545	31.381231	36.933025	115.329788	30.9632195	12.9229135	114.1691665	-70.3566415	16.9054265	125.2373435
-45.30941	22.680111	121.631752	-19.540865	14.868203	119.672272	30.717129	-11.044761	113.019409	31.458071	37.041172	115.450348	31.0876	12.9982055	114.2348785	-70.16933	16.7382005	125.1096655
-45.005001	22.985081	121.492172	-19.420879	14.821248	119.550476	30.862867	-10.993708	112.935616	31.513283	37.14875	115.301201	31.188075	13.077521	114.1184085	-70.029833	16.564975	124.9825435
-44.632412	23.336855	121.195724	-19.372572	14.792559	119.306908	30.987177	-10.938135	112.711624	31.541649	37.278973	115.011169	31.264413	13.170419	113.8613965	-70.009557	16.414699	124.7524195
-44.161346	23.645401	120.782433	-19.315056	14.709414	118.911949	31.075596	-10.889162	112.349091	31.534771	37.344337	114.59433	31.3051835	13.2275875	113.4717105	-69.9352955	16.1912405	124.3521875
-43.67477	24.007841	120.297623	-19.23926	14.627319	118.467728	31.187349	-10.81846	111.940048	31.513401	37.388073	114.142487	31.350375	13.2848065	113.0412675	-69.828895	15.9698315	123.8941885
-42.787762	24.605911	119.397614	-19.083138	14.452113	117.786682	31.432592	-10.719637	111.411812	31.615871	37.410309	113.804733	31.5242315	13.345336	112.6082725	-69.6905075	15.55889	122.9650915
-42.135162	25.070202	118.758263	-18.952122	14.422208	117.324272	31.612751	-10.643913	111.187729	31.7188	37.480145	113.703003	31.6657755	13.418116	112.445366	-69.5700195	15.4263	122.203178
-41.389732	25.584694	118.155418	-18.81407	14.507459	116.851982	31.75906	-10.555936	110.978592	31.792938	37.5513	113.516426	31.775999	13.497682	112.247509	-69.404139	15.517236	121.456455
-40.600655	26.134357	117.563858	-18.693487	14.590708	116.39328	31.867254	-10.443124	110.768578	31.849909	37.615158	113.19313	31.8585815	13.586017	111.980854	-69.2455555	15.595399	120.805706
-39.745266	26.693266	116.95446	-18.516222	14.72501	115.949585	31.994184	-10.376988	110.519997	31.914085	37.653687	112.695602	31.9541345	13.6383495	111.6077995	-68.9865785	15.8116705	120.2913705
-38.733112	27.336334	116.424942	-18.307747	14.83742	115.515495	32.135765	-10.328798	110.253334	31.997189	37.669106	112.121811	32.066477	13.670154	111.1875725	-68.681971	16.004686	119.8434175
-37.721825	27.957096	115.809105	-18.044165	14.885354	115.082062	32.299747	-10.323133	109.953117	32.09808	37.636391	111.374031	32.1989135	13.656629	110.663574	-68.2872435	16.114079	119.50055
-36.071472	28.912186	114.797546	-17.590387	14.882586	114.238045	32.562168	-10.378924	109.341522	32.308147	37.501751	110.156059	32.4351575	13.5614135	109.7487905	-67.6159315	16.2037585	118.7272995
-34.833214	29.571226	113.993988	-17.333822	14.88683	113.626114	32.740444	-10.454901	108.858444	32.484474	37.344517	109.273361	32.612459	13.444808	109.0659025	-67.280103	16.328852	118.1863255
-33.557747	30.315008	113.11628	-16.961838	14.832939	112.930771	32.916744	-10.548449	108.303223	32.659817	37.204189	108.432182	32.7882805	13.32787	108.3677025	-66.7119565	16.338008	117.4938395
-32.287399	31.086201	112.315544	-16.689699	14.793727	112.246384	33.062031	-10.622273	107.809792	32.87339	37.030384	107.808243	32.9677105	13.2040555	107.8090175	-66.3471085	16.3833985	116.6837505
-30.902403	31.871588	111.585602	-16.416706	14.727095	111.628044	33.201195	-10.662553	107.346275	33.078537	36.914619	107.37748	33.139866	13.126033	107.3618775	-65.973278	16.328157	115.8942105
-29.466942	32.749321	110.951843	-16.26119	14.691281	111.113464	33.288826	-10.624942	106.901039	33.224243	36.944019	107.134392	33.2565345	13.1595385	107.0177155	-65.7789145	16.2230235	115.2092125
-28.010834	33.689262	110.408592	-16.141865	14.766902	110.642624	33.396305	-10.507296	106.471405	33.334206	37.018902	106.961563	33.3652555	13.255803	106.716484	-65.6489855	16.278001	114.568764
-25.743843	35.166653	109.673332	-16.011147	14.878861	109.919395	33.51582	-10.225603	105.917534	33.437519	37.260704	107.039818	33.4766695	13.5175505	106.478676	-65.4989635	16.2401715	113.360114
-24.38273	36.329098	109.406487	-15.990944	14.980782	109.478104	33.640305	-10.033195	105.710045	33.569454	37.441013	107.569923	33.6048795	13.703909	106.639984	-65.5867675	16.257655	112.316224
-22.594698	37.26622	109.135643	-15.978761	15.069124	109.111	33.839619	-9.833101	105.680573	33.771805	37.668709	108.515167	33.805712	13.917804	107.09787	-65.763234	16.220444	111.12413
-21.013624	38.397705	109.145203	-15.995671	15.203103	108.811378	34.079926	-9.587069	105.897232	34.053307	37.906845	109.869453	34.0666165	14.159888	107.8833425	-66.0579585	16.246318	109.7394135
-19.403639	39.501053	109.304535	-16.034397	15.43578	108.522606	34.446274	-9.302922	106.456718	34.425716	38.289661	111.60952	34.435995	14.4933695	109.033119	-66.504789	16.3781905	108.012093
-17.738874	40.60199	109.538986	-16.052647	15.83168	108.437469	34.775414	-8.950398	107.276764	34.794754	38.808025	113.40226	34.785084	14.9288135	110.339512	-66.890378	16.7345465	106.535426
-16.276693	41.774639	110.216309	-16.007755	16.306818	108.621361	35.120049	-8.552575	108.218239	35.194981	39.365364	115.143166	35.157515	15.4063945	111.6807025	-67.173025	17.2072415	105.5620195
-13.881566	43.295006	111.572205	-15.766452	17.058544	109.499588	35.847183	-8.082862	109.788086	35.9986	40.094547	117.375519	35.9228915	16.0058425	113.5818025	-67.4557955	18.1112455	105.4173735
-12.521698	44.304142	112.816742	-15.589087	17.408949	110.299896	36.483326	-7.929976	110.805153	36.586056	40.505978	118.814217	36.534691	16.288001	114.809685	-67.712865	18.529897	105.790107
-11.132972	45.113209	114.130508	-15.444772	17.684883	111.118958	37.105198	-7.849127	111.764168	37.092457	40.831295	120.221542	37.0988275	16.491084	115.992855	-67.9883715	18.878682	106.245061
-9.900794	45.868614	115.446815	-15.304223	17.837748	111.91143	37.721745	-7.758375	112.574921	37.511177	41.085964	121.585785	37.616461	16.6637945	117.080353	-68.224907	19.0117015	106.742507
-8.810778	46.595062	116.792641	-15.200265	17.995586	112.695023	38.326641	-7.662691	113.25679	37.896496	41.278412	122.852264	38.1115685	16.8078605	118.054527	-68.5120985	19.1833115	107.335519
-7.726783	47.151978	118.076645	-15.087307	18.144001	113.430313	38.82798	-7.53724	113.848045	38.309719	41.433094	124.013557	38.5688495	16.947927	118.930801	-68.7434635	19.340075	107.929825
-6.351034	47.503662	119.052544	-14.942978	18.274141	114.086494	39.249142	-7.393555	114.42382	38.713268	41.492348	125.138092	38.981205	17.0493965	119.780956	-68.867161	19.4988855	108.392032
-5.311671	48.262234	120.765747	-14.743068	18.52486	114.99575	39.852245	-7.205578	115.319527	39.25251	41.556301	126.55735	39.5523775	17.1753615	120.9384385	-69.0385135	19.8743585	109.0530615
-4.549914	48.596035	121.602058	-14.605858	18.667994	115.564598	40.21796	-7.120303	115.925476	39.602386	41.639381	127.29586	39.910173	17.259539	121.610668	-69.121889	20.076449	109.518528
-3.831291	48.838188	122.225616	-14.340359	18.737442	116.102364	40.562634	-7.062352	116.434708	39.920815	41.762962	127.746712	40.2417245	17.350305	122.09071	-68.9224425	20.124579	110.114018
-3.104997	48.925446	122.563568	-14.076911	18.825735	116.617989	40.914139	-6.998336	116.792763	40.198605	41.969608	127.889572	40.556372	17.485636	122.3411675	-68.710194	20.165834	110.8948105
-2.473044	48.954033	122.680008	-13.795361	18.88475	117.0812	41.235027	-6.938713	117.028175	40.408318	42.213963	127.729324	40.8216725	17.637625	122.3787495	-68.4123945	20.131875	111.7836505
-1.938558	48.9058	122.543564	-13.54501	18.908815	117.456306	41.477623	-6.899682	117.110397	40.627377	42.380013	127.314934	41.0525	17.7401655	122.2126655	-68.14252	20.0774645	112.6999465
-1.500607	48.813141	122.258568	-13.264625	18.78191	117.694626	41.658588	-6.949932	117.072151	41.167316	42.295834	126.497711	41.412952	17.672951	121.784931	-67.942202	19.890869	113.604321
-0.970082	48.524193	121.513382	-12.890981	18.510733	117.641769	41.894707	-7.07964	116.791443	41.324783	42.352318	125.375427	41.609745	17.636339	121.083435	-67.391707	19.385127	114.200103
-0.430281	48.191597	120.735214	-12.699011	18.330353	117.359779	41.944046	-7.161106	116.367271	41.386837	42.233532	124.48851	41.6654415	17.536213	120.4278905	-67.0634635	19.124493	114.2916675
-0.131387	47.825737	119.893944	-12.521458	18.156658	116.890923	41.99015	-7.250797	115.878204	41.39164	42.18425	123.514069	41.690895	17.4667265	119.6961365	-66.733811	18.8465895	114.0857095
0.17962	47.384266	119.039474	-12.338651	18.010035	116.352928	42.007538	-7.161794	115.166344	40.892372	42.190529	122.794487	41.449955	17.5143675	118.9804155	-66.127257	18.5057025	113.7254405
0.477502	46.916988	118.33963	-12.088624	17.872467	115.860703	42.064358	-7.190915	114.392769	40.877499	42.005737	121.864319	41.4709285	17.407411	118.128544	-65.6481765	18.337523	113.592862
0.82931	46.359489	117.809761	-11.824796	17.815441	115.510345	42.147167	-7.240809	113.688919	40.964066	41.953583	121.041801	41.5556165	17.356387	117.36536	-65.2052085	18.274495	113.65533
1.15834	45.753532	117.451324	-11.49658	17.777786	115.301727	42.205444	-7.152586	112.983383	41.110531	41.913712	120.416412	41.6579875	17.380563	116.6998975	-64.6511475	18.175009	113.9035565
1.684621	44.779896	117.181953	-11.074541	17.846987	115.1847	42.348145	-7.159747	112.182114	41.325062	42.002247	119.786522	41.8366035	17.42125	115.984318	-63.9856855	18.272724	114.385082
2.049169	44.11879	117.079712	-10.855469	17.989138	115.219345	42.350605	-7.089063	111.779419	41.453819	42.041542	119.46199	41.902212	17.4762395	115.6207045	-63.61315	18.5020365	114.8179855
2.404505	43.414478	116.937187	-10.700032	18.181934	115.257965	42.281288	-7.035687	111.479652	41.555557	42.084579	119.161377	41.9184225	17.524446	115.3205145	-63.3184865	18.839422	115.1954155
2.820984	42.63512	116.738747	-10.588344	18.417484	115.296341	42.231026	-7.010425	111.333046	41.666264	42.197395	118.893707	41.948645	17.593485	115.1133765	-63.125333	19.241483	115.4793055
3.249085	41.843029	116.518341	-10.53012	18.634247	115.323784	42.173367	-6.919816	111.271049	41.739357	42.30814	118.692886	41.956362	17.694162	114.9819675	-63.016602	19.574332	115.6656005
3.687217	41.018829	116.260101	-10.4802	18.793837	115.304497	42.114662	-6.91041	111.265274	41.768238	42.361866	118.488602	41.94145	17.725728	114.876938	-62.90185	19.861946	115.732056
4.185277	40.130985	115.954292	-10.470346	18.925856	115.251312	42.072132	-6.952142	111.351669	41.776611	42.356556	118.235794	41.9243715	17.702207	114.7937315	-62.8650635	20.149505	115.7088925
5.005411	38.694782	115.312622	-10.469912	19.119913	115.177559	41.924362	-7.038297	111.718384	41.734615	42.293381	117.603661	41.8294885	17.627542	114.6610225	-62.7693125	20.612284	115.6940955
5.567844	37.720001	114.859283	-10.484053	19.226782	115.180817	41.840191	-7.207941	112.311569	41.753242	42.226074	117.218056	41.7967165	17.5090665	114.7648125	-62.7648225	20.9444975	115.5968215
6.223004	36.729752	114.657761	-10.526381	19.186867	115.303146	41.791866	-7.421393	113.273766	41.791679	42.012684	117.169975	41.7917725	17.2956455	115.2218705	-62.8445345	21.0780885	115.3844215
6.897624	35.662544	114.85585	-10.608336	19.021883	115.549675	41.827877	-7.811506	114.543663	41.902493	41.793034	117.714546	41.865185	16.990764	116.1291045	-63.081857	21.053002	114.9702455
7.563684	34.665401	115.4953	-10.80582	18.724915	115.93251	41.896229	-8.23033	116.005348	42.13731	41.613701	118.841431	42.0167695	16.6916855	117.4233895	-63.6284095	20.7581445	114.4416305
8.152142	33.690418	116.461418	-11.074163	18.43404	116.379913	42.020103	-8.62886	117.457893	42.493195	41.528206	120.408539	42.256649	16.449673	118.933216	-64.404975	20.418407	113.82661
8.714905	32.838356	117.628372	-11.392663	18.232397	116.836342	42.084892	-8.849477	118.808617	43.306629	41.30584	121.982346	42.6957605	16.2281815	120.3954815	-65.4810865	20.2366125	113.2772025
9.519334	31.615452	119.481133	-11.772762	18.137434	117.515671	42.154243	-8.902898	120.350288	43.34293	41.352783	124.801781	42.7485865	16.2249425	122.5760345	-66.2941105	20.0499255	112.4553075
10.035333	30.908802	120.570717	-11.868969	18.298588	118.122017	42.260509	-8.855145	121.058701	43.599285	41.426239	126.092461	42.929897	16.285547	123.575581	-66.667835	20.311629	112.668453
10.518208	30.287483	121.524132	-11.844577	18.591393	118.813942	42.443169	-8.662782	121.626999	43.896225	41.688381	127.088081	43.169697	16.5127995	124.35754	-66.858851	20.6699865	113.270344
11.021059	29.690413	122.37809	-11.688422	18.972898	119.531334	42.710587	-8.330983	122.070015	44.225891	42.075043	127.921463	43.468239	16.87203	124.995739	-66.845083	21.073766	114.066929
11.474512	29.047806	123.164619	-11.483567	19.365591	120.246384	43.059063	-7.971388	122.453545	44.563236	42.448914	128.728394	43.8111495	17.238763	125.5909695	-66.7782835	21.492419	114.9017985
11.889915	28.372112	123.886658	-11.241876	19.704557	120.877945	43.439842	-7.581378	122.835716	45.356136	42.6064	129.264481	44.397989	17.512511	126.0500985	-66.881741	21.896603	115.7057915
12.183202	27.716402	124.62809	-11.023383	19.996864	121.513641	43.800884	-7.249474	123.13237	45.660847	42.903854	129.987366	44.7308655	17.82719	126.559868	-66.7776315	22.166538	116.467414
13.010878	26.413233	125.263786	-10.328616	20.120514	122.19883	44.162354	-6.909403	123.394142	46.030018	43.214813	130.968933	45.096186	18.152705	127.1815375	-65.753418	22.088323	117.2161225
13.170561	25.539875	125.75425	-10.239785	20.319199	122.723534	44.268593	-6.729799	123.539757	46.235592	43.397667	131.487656	45.2520925	18.333934	127.5137065	-65.7316625	22.304464	117.9333615
13.255604	24.764952	126.170906	-10.251573	20.541492	123.230896	44.308628	-6.575735	123.663963	46.384235	43.555817	131.937347	45.3464315	18.490041	127.800655	-65.8495775	22.592943	118.661137
13.231318	23.899918	126.483955	-10.191044	20.736225	123.506798	44.264038	-6.406742	123.684799	46.465118	43.726444	132.284241	45.364578	18.659851	127.98452	-65.746666	22.812599	119.029076
13.211477	23.022133	126.607155	-10.234989	20.915546	123.707344	44.177002	-6.265141	123.557053	46.441563	43.981194	132.529144	45.3092825	18.8580265	128.0430985	-65.7792605	22.9730655	119.3715895
13.125056	22.077959	126.56221	-10.278275	21.124523	123.766533	44.148739	-6.236806	123.276939	46.332691	44.294823	132.613998	45.240715	19.0290085	127.9454685	-65.797265	23.2200375	119.5875975
12.860497	21.070677	126.30352	-10.33369	21.356327	123.683891	44.221619	-6.199926	123.002693	46.125847	44.683762	132.504395	45.173733	19.241918	127.753544	-65.841113	23.470736	119.614238
12.542454	19.620995	125.614929	-10.473727	21.676298	123.316956	44.227402	-5.773284	122.493134	45.696976	45.197502	132.027725	44.962189	19.712109	127.2604295	-65.909643	23.640487	119.3734825
12.272493	18.437572	124.941612	-10.497396	21.97159	122.986694	44.268517	-5.554063	122.084717	45.445992	45.485149	131.578171	44.8572545	19.965543	126.831444	-65.8520465	23.977637	119.141944
11.164162	17.777645	124.706734	-10.582453	22.22839	122.645393	44.28096	-5.342273	121.698036	45.22147	45.757805	131.067612	44.751215	20.207766	126.382824	-65.916121	24.249014	118.907962
11.185038	16.317686	123.76664	-10.554848	22.485939	122.211098	44.229019	-5.059452	121.359764	45.005844	46.083595	130.534119	44.6174315	20.5120715	125.9469415	-65.7271275	24.4598065	118.4752545
10.676039	15.089665	123.21389	-10.583436	22.763927	121.822372	44.204567	-4.764444	121.096298	44.770985	46.388474	129.994019	44.487776	20.812015	125.5451585	-65.654648	24.715839	118.0995855
10.157356	13.759594	122.700378	-11.045131	23.297176	121.642853	44.181541	-4.451427	120.975388	44.076569	46.852825	129.602463	44.129055	21.200699	125.2889255	-66.219317	25.393653	117.9967805
9.53805	12.525225	122.348106	-11.108887	23.612364	121.255623	44.141243	-4.0837	121.019913	43.833324	47.248997	129.054291	43.9872835	21.5826485	125.037102	-66.2050575	25.6420795	117.474144
8.546895	10.344661	122.172699	-11.224547	24.128307	120.723274	44.038681	-3.524302	121.41938	43.748302	47.608696	127.716599	43.8934915	22.042197	124.5679895	-66.3425855	26.214417	116.8785585
7.813562	8.957851	122.332779	-11.300643	24.412735	120.398842	43.963249	-3.208904	121.977386	42.990967	48.04052	126.84156	43.477108	22.415808	124.409473	-66.078394	26.409662	116.388211
7.035888	7.506799	122.680191	-11.309622	24.517147	120.079063	43.885979	-2.878387	122.657867	42.730278	48.294033	125.706169	43.3081285	22.707823	124.182018	-65.9273725	26.326471	115.976108
6.248	6.042668	123.140953	-11.263275	24.328138	119.874062	43.719513	-2.587304	123.307442	42.604908	48.304142	124.632439	43.1622105	22.858419	123.9699405	-65.6887605	25.797857	115.7781835
5.350376	4.614109	123.676743	-11.097238	23.946793	119.682159	43.754398	-2.644934	123.965836	42.560841	48.151867	123.717293	43.1576195	22.7534665	123.8415645	-65.3520955	25.1401195	115.5227535
4.46188	3.2668	124.078163	-10.960626	23.47426	119.550156	43.827469	-2.851531	124.577927	42.54298	47.939873	122.842621	43.1852245	22.544171	123.710274	-65.1064765	24.404349	115.390038
3.55439	1.977005	124.298203	-10.836049	22.997093	119.36647	43.95504	-3.031778	124.959457	42.585449	47.703983	122.001923	43.2702445	22.3361025	123.48069	-64.9423425	23.6580835	115.25225
2.153392	0.262159	123.941628	-10.677836	22.329721	118.828133	44.177025	-3.229706	124.989853	42.504059	47.446747	121.093811	43.340542	22.1085205	123.041832	-64.696214	22.5509215	114.614434
1.117757	-0.732157	123.443565	-10.588803	22.052324	118.412781	44.352905	-3.430878	124.525436	42.346718	47.34705	120.548126	43.3498115	21.958086	122.536781	-64.5274175	22.146562	114.288781
0.033392	-1.606964	122.771194	-10.536219	21.903889	118.004433	44.456848	-3.725768	123.864868	42.225636	47.313339	119.913124	43.341242	21.7937855	121.888996	-64.41368	22.0139925	114.11987
-1.093827	-2.320013	121.945694	-10.484228	21.876616	117.588867	44.532688	-4.148555	122.997299	42.165287	47.297356	119.364441	43.3489875	21.5744005	121.18087	-64.3174435	22.1788315	113.996864
-2.220776	-2.941504	121.017799	-10.484973	21.963562	117.24794	44.420891	-4.516901	122.067215	42.165672	47.289959	118.867287	43.2932815	21.386529	120.467251	-64.2632275	22.540595	114.028629
-3.479502	-3.431562	120.224655	-10.503186	22.142593	116.941559	44.184647	-4.939554	121.119461	42.243473	47.405624	118.37648	43.21406	21.233035	119.7479705	-64.220432	23.052151	114.1351475
-4.753018	-3.750131	119.478317	-10.436804	22.425398	116.638519	43.866837	-5.352367	120.276665	42.423016	47.52282	117.919174	43.1449265	21.0852265	119.0979195	-64.0185345	23.7655695	114.1791185
-6.542493	-4.121217	118.459442	-10.213272	22.932533	116.154221	43.283638	-5.900128	119.076012	42.877434	47.453709	117.157234	43.080536	20.7767905	118.116623	-63.50708	25.0882755	114.191819
-7.828397	-4.258445	117.940926	-10.09706	23.231291	115.840385	42.884048	-6.282721	118.566963	43.137295	47.464993	116.378464	43.0106715	20.591136	117.4727135	-63.2047915	25.871446	114.2080565
-9.078278	-4.407981	117.485977	-10.016045	23.364986	115.577316	42.484913	-6.537937	118.201851	43.290302	47.545757	115.590324	42.8876075	20.50391	116.8960875	-62.9196975	26.226062	114.2585445
-10.365294	-4.58587	117.052673	-9.941353	23.334972	115.332535	42.085163	-6.776582	117.956337	43.449741	47.750095	114.957359	42.767452	20.4867565	116.456848	-62.650158	26.1831875	114.208222
-11.726292	-4.749312	116.657654	-9.877171	23.154949	115.034424	41.803833	-7.046824	117.764198	43.557873	47.920853	114.254738	42.680853	20.4370145	116.009468	-62.435195	25.8728835	114.05938
-13.109986	-4.880889	116.18631	-9.869523	22.863125	114.619514	41.648067	-7.309284	117.574944	43.392128	47.776295	113.377808	42.5200975	20.2335055	115.476376	-62.2591435	25.4927445	113.762652
-14.53299	-5.02111	115.592789	-9.87985	22.459021	114.060059	41.618763	-7.676795	117.325104	42.998409	47.297371	112.367561	42.308586	19.810288	114.8463325	-62.068286	25.107754	113.2737855
-16.754187	-5.158238	114.634048	-10.002824	21.807632	113.10099	41.393131	-8.103463	116.102982	42.185089	46.478371	110.773445	41.78911	19.187454	113.4382135	-61.794758	24.42781	112.7637665
-18.291548	-5.217516	113.923241	-10.10252	21.363649	112.416519	41.193817	-8.319074	115.176605	41.514015	46.013512	109.909523	41.353916	18.847219	112.543064	-61.558956	23.880079	112.289974
-19.861095	-5.258946	113.195847	-10.295187	20.929115	111.782814	40.97504	-8.489276	114.276161	41.149963	45.797348	108.919548	41.0625015	18.654036	111.5978545	-61.6528755	23.204194	111.9677735
-21.456783	-5.201608	112.474998	-10.503556	20.540611	111.157036	40.593639	-8.61635	113.307205	40.727936	45.580608	108.001625	40.6607875	18.482129	110.654415	-61.6678995	22.599093	111.659657
-23.058386	-5.088708	111.803185	-10.72303	20.242695	110.593651	40.148407	-8.696628	112.312065	40.285252	45.417038	107.173882	40.2168295	18.360205	109.7429735	-61.6628895	22.125185	111.4443285
-24.777887	-4.867522	111.253227	-10.944413	20.121859	110.071838	39.724369	-8.76857	111.240791	39.822578	45.28191	106.401062	39.7734735	18.25667	108.8209265	-61.6622995	21.987048	111.3227495
-26.39831	-4.505468	110.698555	-11.18835	20.119532	109.536995	39.115517	-8.747785	110.275673	39.338596	45.181499	105.644402	39.2270565	18.216857	107.9600375	-61.6037565	22.022207	111.1139525
-28.922457	-3.915314	109.739578	-11.670067	20.300875	108.620857	38.157013	-8.643332	108.547104	38.530289	45.036514	104.347191	38.343651	18.196591	106.4471475	-61.683785	22.405159	110.7945665
-30.606565	-3.491949	109.011017	-12.079822	20.435394	107.887779	37.470936	-8.550388	107.362724	37.855812	44.946472	103.416046	37.663374	18.198042	105.389385	-61.823018	22.672746	110.386173
-32.238316	-3.003517	108.236374	-12.508969	20.546753	107.107666	36.738922	-8.434778	106.229973	37.182678	44.90366	102.460396	36.9608	18.234441	104.3451845	-61.978738	22.859065	109.8701475
-33.881985	-2.553641	107.511047	-13.001291	20.599195	106.302788	36.01825	-8.390918	105.056831	36.543125	44.825497	101.358353	36.2806875	18.2172895	103.207592	-62.2832695	22.9811005	109.397984
-35.432728	-2.119386	106.873444	-13.43558	20.558554	105.535378	35.289276	-8.280885	104.096283	35.905766	44.745213	100.282547	35.597521	18.232164	102.189415	-62.468681	22.884944	108.881341
-36.96479	-1.693907	106.409119	-13.831706	20.416624	104.861115	34.75935	-8.597242	102.94812	35.356667	44.632629	99.286308	35.0580085	18.0176935	101.117214	-62.7214205	22.8155545	108.605016
-38.439796	-1.284449	106.027374	-14.222148	20.228823	104.315392	34.157001	-8.952825	101.958107	34.987103	44.522041	98.521484	34.572052	17.784608	100.2397955	-63.016348	22.673038	108.3909885
-40.518017	-0.58975	105.637337	-14.802845	19.89542	103.750381	33.126488	-9.651737	100.953293	34.488945	44.233055	97.817993	33.8077165	17.290659	99.385643	-63.4134065	22.500181	108.115119
-41.898186	-0.11295	105.505119	-15.186687	19.759277	103.388062	32.385265	-9.897503	100.383034	34.123177	44.004513	97.236458	33.254221	17.053505	98.809746	-63.627595	22.465049	107.966378
-43.156841	0.410238	105.363594	-15.599797	19.675508	102.978584	31.744511	-10.091246	99.905907	33.68861	43.847069	96.595757	32.7165605	16.8779115	98.250832	-63.9161545	22.4731045	107.706336
-44.141811	0.776494	105.180649	-15.988154	19.633713	102.579605	31.270784	-10.303997	99.483452	33.227791	43.70274	95.902122	32.2492875	16.6993715	97.692787	-64.2255955	22.5680545	107.466423
-45.431049	1.531411	105.163383	-16.357718	19.555668	102.253868	30.789461	-10.396101	99.238617	32.799904	43.563393	95.340881	31.7946825	16.583646	97.289749	-64.5101185	22.52769	107.217987
-46.3783	2.089064	105.143204	-16.708244	19.452364	102.055382	30.361736	-10.462184	99.149971	32.430511	43.3918	95.003601	31.3961235	16.464808	97.076786	-64.8126115	22.43992	107.033978
-47.349339	2.628113	105.160606	-17.065243	19.316448	101.962555	30.011913	-10.613517	99.167908	32.098717	43.201656	94.85788	31.055315	16.2940695	97.012894	-65.185801	22.3388265	106.912216
-48.682446	3.502657	105.183159	-17.536121	19.103973	101.950165	29.460627	-10.814341	99.217598	31.720528	42.918201	94.980469	30.5905775	16.05193	97.0990335	-65.6628195	22.156016	106.8012965
-49.449902	4.1357	105.210724	-17.845036	18.979567	102.011429	29.061457	-10.911618	99.21949	31.477488	42.692627	95.102219	30.2694725	15.8905045	97.1608545	-65.9595445	22.0686295	106.8620035
-50.09013	4.822576	105.246185	-18.102592	18.876562	102.090034	28.701826	-11.0434	99.257515	31.269735	42.52496	95.264534	29.9857805	15.74078	97.2610245	-66.1909645	22.012344	106.9190435
-50.671661	5.54225	105.292938	-18.40896	18.816889	102.190353	28.396936	-11.10852	99.312164	31.047741	42.418655	95.471436	29.7223385	15.6550675	97.3918	-66.5402585	21.9787105	106.988906
-51.184536	6.316053	105.302368	-18.705612	18.802715	102.267433	28.100391	-11.103239	99.4132	30.807707	42.37495	95.642548	29.454049	15.6358555	97.527874	-66.865273	21.9695745	107.006992
-51.711662	7.121895	105.22789	-19.021545	18.817717	102.278687	27.832541	-11.063848	99.503967	30.518353	42.389824	95.762802	29.175447	15.662988	97.6333845	-67.218537	21.972446	106.9239895
-52.124756	7.990599	105.122795	-19.389416	18.879118	102.261246	27.525103	-10.950787	99.612495	30.159765	42.426445	95.824059	28.842434	15.737829	97.718277	-67.621266	22.020407	106.804215
-52.682941	9.360487	105.010727	-20.055893	18.96526	102.275452	27.014585	-10.756586	99.65789	29.482925	42.573593	95.894173	28.248755	15.9085035	97.7760315	-68.360541	22.0220165	106.7748725
-53.037548	10.330338	105.068764	-20.587919	19.020901	102.37796	26.571447	-10.591645	99.679512	28.918373	42.706524	96.036339	27.74491	16.0574395	97.8579255	-68.920748	21.9843625	106.8979945
-53.364407	11.350514	105.29158	-21.169529	19.097935	102.60611	26.064262	-10.394129	99.634033	28.294653	42.870895	96.245064	27.1794575	16.238383	97.9395485	-69.5185155	21.957487	107.2726715
-53.608566	12.421406	105.561615	-21.80353	19.208717	102.929642	25.525442	-10.160738	99.524231	27.645054	43.107357	96.584961	26.585248	16.4733095	98.054596	-70.192308	21.9441245	107.804688
-53.876747	13.538114	105.713234	-22.457111	19.357721	103.179039	24.963745	-9.857479	99.437988	26.982536	43.372795	97.00103	25.9731405	16.757658	98.219509	-70.8873625	21.957784	108.138569
-54.12886	14.708835	105.712906	-23.043888	19.501158	103.300217	24.418692	-9.58617	99.326431	26.317957	43.597218	97.347702	25.3683245	17.005524	98.3370665	-71.4561005	21.996792	108.2633675
-54.244431	15.891639	105.633698	-23.659613	19.59831	103.323067	23.906511	-9.379825	99.254486	25.72583	43.746941	97.560349	24.8161705	17.183558	98.4074175	-72.1353965	22.013062	108.2387165
-54.322361	17.68609	105.478798	-24.271824	19.57111	103.261253	23.295351	-9.27674	99.004158	25.069969	43.741966	97.611656	24.18266	17.232613	98.307907	-72.726308	21.909607	108.214599
-54.239349	18.853127	105.494293	-24.544575	19.428341	103.231934	22.948702	-9.389172	98.882172	24.7929	43.602222	97.542816	23.870801	17.106525	98.212494	-72.959951	21.750157	108.251374
-54.089745	20.045303	105.459641	-24.808706	19.22897	103.242516	22.659945	-9.637749	98.903503	24.594263	43.343292	97.44101	23.627104	16.8527715	98.1722565	-73.244516	21.6051685	108.3127755
-53.880333	21.24501	105.406784	-25.077702	19.000986	103.239151	22.374653	-9.948972	99.067535	24.389091	43.014267	97.272995	23.381872	16.5326475	98.170265	-73.537276	21.4693245	108.308037
-53.684139	22.439459	105.362404	-25.387278	18.707951	103.275383	22.08024	-10.314446	99.259369	24.114288	42.627338	97.041557	23.097264	16.156446	98.150463	-73.87182	21.259456	108.400303
-53.432072	23.657627	105.323456	-25.70607	18.344213	103.315163	21.729723	-10.683367	99.407806	23.770929	42.223244	96.825233	22.750326	15.7699385	98.1165195	-74.162466	20.9184875	108.5138065
-53.109886	24.909945	105.309998	-26.068068	17.990452	103.419289	21.337049	-11.022619	99.482971	23.43465	41.856049	96.704323	22.3858495	15.416715	98.093647	-74.5219855	20.564189	108.744931
-52.562237	26.877668	105.31118	-26.707256	17.559645	103.552666	20.74122	-11.38845	99.448891	22.781303	41.48637	96.721695	21.7612615	15.04896	98.085293	-75.1757735	20.07033	109.020039
-52.174782	28.301392	105.320847	-27.161947	17.4028	103.624382	20.358768	-11.452125	99.277206	22.298779	41.409004	96.775368	21.3287735	14.9784395	98.026287	-75.6526675	19.8271605	109.222477
-51.689697	29.781219	105.291023	-27.619329	17.342646	103.592148	19.992582	-11.345844	98.906281	21.760267	41.526909	96.852562	20.8764245	15.0905325	97.8794215	-76.1150825	19.5947595	109.3048745
-51.218903	31.349442	105.169678	-28.224281	17.468115	103.446365	19.559328	-11.045047	98.334236	21.144781	41.849266	96.979813	20.3520545	15.4021095	97.6570245	-76.8006165	19.5341205	109.2357055
-50.685566	33.00219	105.050369	-28.89505	17.764776	103.213104	19.049273	-10.545862	97.582169	20.415112	42.373249	97.125107	19.7321925	15.9136935	97.353638	-77.5222925	19.6158585	109.07257
-50.16114	34.760265	104.917648	-29.632288	18.19931	102.927246	18.446009	-9.840282	96.77858	19.580723	43.066559	97.2649	19.013366	16.6131385	97.02174	-78.277942	19.7854815	108.832752
-49.564545	36.490284	104.854416	-30.353664	18.669487	102.627823	17.873196	-9.028908	95.931938	18.739084	43.873146	97.415367	18.30614	17.422119	96.6736525	-79.013468	19.916855	108.5819935
-48.525936	39.111336	104.777122	-31.354158	19.310492	102.278374	17.235302	-7.825433	94.92746	17.584969	45.059841	97.779045	17.4101355	18.617204	96.3532525	-80.1184515	20.00378	108.2034955
-47.737255	40.795906	104.763206	-31.874651	19.666937	102.104721	16.979137	-7.140818	94.525558	16.959705	45.754383	98.146545	16.969421	19.3067825	96.3360515	-80.718723	20.0270915	107.8733905
-46.862347	42.458035	104.849174	-32.374092	19.935146	102.086929	16.764303	-6.501451	94.392029	16.442158	46.355553	98.624306	16.6032305	19.927051	96.5081675	-81.3514145	19.943241	107.6656905
-45.902302	44.028614	105.148575	-32.835533	20.122454	102.181602	16.701241	-6.01566	94.378349	15.986946	46.875549	99.355789	16.3440935	20.4299445	96.867069	-82.0151595	19.8149635	107.496135
-44.902077	45.581715	105.495049	-33.28791	20.256279	102.441727	16.584286	-5.536646	94.766861	15.5466	47.298603	100.375069	16.065443	20.8809785	97.570965	-82.641263	19.6315795	107.312489
-43.87648	47.093506	106.053696	-33.771969	20.378593	102.88266	16.565353	-5.187175	95.502068	15.150892	47.672512	101.783669	15.8581225	21.2426685	98.6428685	-83.4020605	19.5145175	107.1224515
-42.79884	48.53054	106.820343	-34.306358	20.499697	103.56926	16.67745	-4.937447	96.653221	14.78635	47.981895	103.553032	15.7319	21.522224	100.1031265	-84.344616	19.47717	107.0353935
-41.18985	50.584244	108.602226	-35.247726	20.678925	105.001976	16.957508	-4.636708	98.870377	14.253213	48.432808	106.891045	15.6053605	21.89805	102.880711	-86.1008125	19.4598	107.123241
-40.120934	51.803665	110.248688	-35.938503	20.762102	106.118027	16.981741	-4.353099	100.36087	13.884655	48.595169	109.553436	15.433198	22.121035	104.957153	-87.310204	19.403169	107.278901
-39.100677	52.927189	112.328629	-36.595211	20.793011	107.308899	16.942543	-4.097629	101.660934	13.511726	48.67424	112.442924	15.2271345	22.2883055	107.051929	-88.4175565	19.2977165	107.565869
-38.079189	53.856342	114.562012	-37.125702	20.700834	108.465912	16.899521	-3.809022	102.770126	13.131444	48.629765	115.315125	15.0154825	22.4103715	109.0426255	-89.2668865	18.9912965	107.8891985
-37.038536	54.738026	116.584862	-37.481476	20.636696	109.473785	16.908569	-3.420246	103.868881	12.735216	48.582439	117.943047	14.8218925	22.5810965	110.905964	-89.7848445	18.6922955	108.041606
-35.962276	55.493767	118.207481	-37.388081	20.472422	110.115829	17.113867	-3.149183	104.971718	12.158608	48.793537	120.24826	14.6362375	22.822177	112.609989	-89.4123995	18.122667	107.621669
-34.840122	56.218941	119.534348	-37.319908	20.635895	110.815086	17.674864	-3.031222	105.983139	12.381317	48.766209	121.885422	15.0280905	22.8674935	113.9342805	-89.6679065	18.4042965	107.6958915
-33.177723	57.197315	120.951782	-37.414261	21.099585	111.950089	18.298573	-2.925892	107.685127	12.435406	48.980106	123.83989	15.3669895	23.027107	115.7625085	-90.1955115	19.172063	108.1376695
-32.063602	57.701157	121.577164	-36.926727	21.100384	112.491203	18.622248	-2.896271	108.756065	12.69021	49.08596	124.810219	15.656229	23.0948445	116.783142	-89.509683	19.1059235	108.199264
-31.051666	58.040398	122.182045	-36.671032	21.243658	113.157272	18.931644	-2.919454	109.84877	12.999703	49.155571	125.663544	15.9656735	23.1180585	117.756157	-89.3077375	19.3692575	108.558387
-30.108711	58.269577	122.72657	-36.686234	21.507357	113.910172	19.238228	-2.974457	110.898949	13.257273	49.188499	126.512054	16.2477505	23.107021	118.7055015	-89.6202185	19.907693	109.1148425
-29.325808	58.303635	123.328995	-36.446651	21.50959	114.458702	19.59486	-2.997361	111.884819	13.452494	49.194901	127.432777	16.523677	23.09877	119.658798	-89.416979	19.92041	109.258606
-28.702387	58.17128	123.947403	-36.009171	21.31218	114.765358	19.925768	-3.015765	112.733353	13.602783	49.155991	128.32988	16.7642755	23.070113	120.5316165	-88.7826175	19.554247	108.9990995
-28.202295	57.886784	124.574516	-35.861946	21.273159	115.127518	20.208702	-3.041883	113.413872	13.760456	49.083103	129.171906	16.984579	23.02061	121.292889	-88.708471	19.525708	108.962147
-27.558254	57.171486	125.42894	-35.670219	21.263155	115.496338	20.413897	-2.99187	113.867798	13.899195	48.853542	130.2043	17.156546	22.930836	122.036049	-88.496984	19.595474	108.956627
-27.293808	56.509792	125.922668	-35.58926	21.291183	115.658783	20.476068	-2.923121	113.922928	14.006689	48.711479	130.734329	17.2413785	22.894179	122.3286285	-88.4198985	19.688187	108.9889375
-26.995665	55.692886	126.305534	-35.480793	21.362547	115.837517	20.598644	-2.784564	113.813461	14.405519	48.511368	131.107513	17.5020815	22.863402	122.460487	-88.4636675	19.861692	109.214547
-26.896126	54.754822	126.591682	-35.356869	21.493147	115.991699	20.760771	-2.596034	113.666107	14.553555	48.482792	131.547577	17.657163	22.943379	122.606842	-88.370901	20.042915	109.376556
-26.84351	53.647388	126.64193	-35.253326	21.70525	116.078278	20.880915	-2.369363	113.604424	14.679602	48.547886	131.871704	17.7802585	23.0892615	122.738064	-88.2869105	20.3212385	109.418492
-26.848518	52.464909	126.365456	-35.205479	22.053885	116.107765	20.859892	-2.148798	113.630333	14.781639	48.686726	131.997086	17.8207655	23.268964	122.8137095	-88.2317235	20.838806	109.4018205
-26.890612	51.242214	125.62159	-35.264675	22.522188	116.020287	20.680214	-1.991835	113.703003	14.826004	48.906334	131.809601	17.753109	23.4572495	122.756302	-88.282459	21.5871265	109.284272
-26.986418	49.184483	123.738838	-35.455528	23.357872	115.605461	20.103987	-1.796831	113.728867	14.758097	49.341354	130.747528	17.431042	23.7722615	122.2381975	-88.342098	22.9434825	108.9727245
-27.116819	47.724796	121.948669	-35.542721	23.913326	115.12809	19.549011	-1.64218	113.738991	14.727259	49.74577	129.264786	17.138135	24.051795	121.5018885	-88.223577	23.774857	108.7542915
-27.298229	46.166679	119.80587	-35.433979	24.363274	114.433029	19.00684	-1.564852	113.582787	14.505306	50.351982	127.340736	16.756073	24.393565	120.4617615	-87.624031	24.332983	108.4042965
-27.42235	44.375675	117.426994	-35.106369	24.621744	113.599335	18.758566	-1.753964	113.324783	15.030071	50.570518	124.653183	16.8943185	24.408277	118.988983	-87.1070565	24.835211	108.209687
-27.290243	42.236511	114.887367	-34.687695	24.636831	112.6717	18.709263	-2.155673	112.948074	15.144409	50.757725	121.87384	16.926836	24.301026	117.410957	-86.302226	24.972636	107.932443
-27.727369	40.160999	112.827423	-34.467209	24.655758	111.744034	18.653908	-2.649245	112.459564	15.507505	50.483913	118.921188	17.0807065	23.917334	115.690376	-86.0151245	25.394182	107.797692
-28.073973	37.918537	110.955795	-34.06366	24.390684	110.708199	18.649799	-3.240816	111.866203	15.954176	50.077049	116.165474	17.3019875	23.4181165	114.0158385	-85.4293075	25.3632515	107.4005595
-28.699076	34.441078	108.803619	-33.522709	23.956978	109.210052	18.743359	-4.005322	110.319389	16.497364	49.443695	112.739906	17.6203615	22.7191865	111.5296475	-84.6657795	25.1947695	106.8904565
-29.211071	32.187523	107.596161	-33.267529	23.735186	108.149429	18.70145	-4.235171	108.935059	16.722866	49.153191	110.862526	17.712158	22.45901	109.8987925	-84.247216	25.011362	106.4000655
-29.669975	29.911274	106.531357	-33.060741	23.649752	107.118607	18.684343	-4.347525	107.382843	16.888983	49.023666	109.269714	17.786663	22.3380705	108.3262785	-83.908145	24.9614335	105.9109355
-30.209145	27.77997	105.599281	-32.84919	23.679096	106.215752	18.723265	-4.321031	105.883698	17.040779	49.059349	108.052895	17.882022	22.369159	106.9682965	-83.580402	24.989033	105.4632075
-30.077862	26.061081	105.415916	-32.573647	23.743837	105.593788	18.834017	-4.146507	104.64904	17.305889	49.158386	107.244339	18.069953	22.5059395	105.9466895	-83.217247	24.9817345	105.2408865
-28.97801	25.081804	105.317413	-32.359936	23.944366	105.248093	19.034462	-3.959445	103.827271	17.579763	49.291195	106.805168	18.3071125	22.665875	105.3162195	-83.0269845	25.222857	105.1799665
-27.840212	24.057392	104.572548	-32.151928	24.072201	105.090393	19.176792	-3.758114	103.525421	17.819904	49.438496	106.634972	18.498348	22.840191	105.0801965	-82.802204	25.304211	105.1005895
-26.339701	21.984383	104.684662	-31.797033	24.220142	105.194328	19.613979	-3.702196	103.852356	18.224045	49.566013	106.65976	18.919012	22.9319085	105.256058	-82.513078	25.5083755	105.132598
-25.305504	20.624599	105.049538	-31.348959	24.209204	105.326393	20.025297	-3.810205	104.366745	18.632942	49.556541	106.700897	19.3291195	22.873168	105.533821	-82.0270375	25.54524	105.118965
-24.17911	19.148142	104.792213	-30.780102	24.021915	105.351295	20.615942	-4.017502	104.790176	19.202646	49.412746	106.632195	19.909294	22.697622	105.7111855	-81.469498	25.346208	104.9914045
-23.069181	17.701902	105.065468	-30.058502	23.768023	105.278709	21.314529	-4.306349	105.096687	19.839928	49.194057	106.379379	20.5772285	22.443854	105.738033	-80.6942325	25.092192	104.819385
-21.941193	16.250792	104.850403	-29.285353	23.470678	105.122963	22.0499	-4.578595	105.326233	20.54409	48.919289	105.96241	21.296995	22.170347	105.6443215	-79.867701	24.771009	104.6016045
-20.767506	14.821632	104.780304	-28.467804	23.22608	104.962349	22.785265	-4.870173	105.556229	21.276436	48.657314	105.485275	22.0308505	21.8935705	105.520752	-78.9664585	24.5585895	104.403946
-19.625265	13.476637	104.959724	-27.665108	22.950779	104.83046	24.034746	-5.198222	105.526604	22.059525	48.329544	105.021759	23.0471355	21.565661	105.2741815	-78.3773515	24.335897	104.3867385
-17.87977	11.610734	105.138603	-26.546824	22.543442	104.84568	24.564575	-5.548828	106.188759	23.179241	47.868439	104.45137	23.871908	21.1598055	105.3200645	-76.965556	23.9270785	104.3712955
-16.722612	10.460398	105.492767	-25.92337	22.328276	104.971054	25.119713	-5.822998	106.366417	23.809368	47.569595	104.118904	24.4645405	20.8732985	105.2426605	-76.3112805	23.7832535	104.6994475
-15.687922	9.392367	105.752495	-25.49856	22.140129	105.11618	25.437122	-6.035058	106.436134	24.263248	47.254215	103.826454	24.850185	20.6095785	105.131294	-75.847305	23.6706795	105.101066
-14.607639	8.435843	105.92234	-25.25886	21.96406	105.305397	25.580225	-6.219384	106.409012	24.514116	46.976391	103.714622	25.0471705	20.3785035	105.061817	-75.5648905	23.5496165	105.548977
-13.62955	7.526839	106.062057	-25.263596	21.826155	105.525627	25.575336	-6.348456	106.411255	24.590109	46.790131	103.838432	25.0827225	20.2208375	105.1248435	-75.6099145	23.4314725	105.9264105
-12.715918	6.735329	106.351196	-25.307442	21.699034	105.800056	25.532446	-6.414501	106.580223	24.599031	46.644569	104.26329	25.0657385	20.115034	105.4217565	-75.6806225	23.283034	106.1783555
-11.750793	6.087329	106.761742	-25.367556	21.679193	106.205872	25.517685	-6.462929	106.981743	24.686144	46.588593	105.142685	25.1019145	20.062832	106.062214	-75.8370265	23.295554	106.34953
-10.228558	5.227444	107.792091	-25.335907	21.650999	107.057343	25.679102	-6.57371	108.503258	25.123009	46.599998	107.39901	25.4010555	20.013144	107.951134	-76.0728695	23.288854	106.163552
-9.263923	4.769335	108.735001	-25.249603	21.670824	107.622681	25.965452	-6.675472	110.064438	25.623163	46.770348	109.566452	25.7943075	20.047438	109.815445	-76.2935135	23.29421	105.429917
-8.30055	4.421134	109.643913	-25.189596	21.69228	108.013809	26.354622	-6.727021	111.854088	26.215881	46.941956	112.140259	26.2852515	20.1074675	111.9971735	-76.6644435	23.2770925	104.0304445
-7.388119	4.098178	110.442749	-25.071934	21.796185	108.055267	26.825459	-6.715099	113.803566	26.846329	47.160812	114.714523	26.835894	20.2228565	114.2590445	-76.979762	23.3695135	101.8514895
-6.579529	3.899776	111.19828	-24.840282	22.018036	107.91935	27.289715	-6.562187	115.698708	27.413406	47.344475	116.985992	27.3515605	20.391144	116.34235	-77.0321245	23.644928	99.49635
-5.830369	3.816421	111.924896	-24.416645	22.31517	107.840034	27.798943	-6.382653	117.291809	27.913136	47.584076	118.666908	27.8560395	20.6007115	117.9793585	-76.6893295	24.0296285	97.7007095
-5.22127	3.743964	112.594482	-24.416645	22.31517	107.840034	28.363916	-6.195638	118.458977	28.529039	47.870674	119.67392	28.4464775	20.837518	119.0664485	-77.2797675	23.792822	96.6136195
-4.458603	3.67353	113.374069	-22.81312	23.100195	108.778397	29.526598	-5.908809	119.321228	29.82033	48.356647	120.325089	29.673464	21.223919	119.8231585	-75.299704	24.976471	97.7336355
-4.210172	3.748785	113.776764	-22.127499	23.425604	109.230698	30.234818	-5.723246	119.480339	30.599234	48.623592	120.377563	30.417026	21.450173	119.928951	-74.672024	25.401035	98.532445
-4.070621	3.663566	113.852226	-21.553844	23.718159	109.498802	30.736774	-5.41923	119.52356	31.223938	48.790615	120.241394	30.980356	21.6856925	119.882477	-74.088044	25.7506255	99.115127
-4.108772	3.672059	113.713585	-21.075886	23.96936	109.687782	31.141642	-5.076396	119.359528	31.774654	48.939671	120.150246	31.458148	21.9316375	119.754887	-73.60992	26.0070825	99.620677
-4.271784	3.753294	113.467262	-20.618217	24.116785	109.79493	31.53981	-4.81254	119.118538	32.209961	49.015572	120.188293	31.8748855	22.101516	119.6534155	-73.1113195	26.132054	99.9364445
-4.536611	3.72935	113.087593	-20.16111	24.278282	109.878456	31.97316	-4.693417	118.802132	32.653946	49.098026	120.307983	32.313553	22.2023045	119.5550575	-72.635773	26.3542595	100.2018545
-4.98639	3.756848	112.746384	-19.644466	24.493874	109.981956	32.426201	-4.601239	118.459641	33.183186	49.204716	120.378555	32.8046935	22.3017385	119.419098	-72.0936255	26.6860095	100.544814
-5.979693	3.846916	112.337601	-18.832155	24.858767	110.22229	33.096203	-4.483878	118.120918	34.057026	49.382187	120.302986	33.5766145	22.4491545	119.211952	-71.2409245	27.2683795	101.232628
-6.814358	3.918266	112.23278	-18.296976	25.039057	110.459671	33.496773	-4.381096	117.971848	34.582363	49.482574	120.074677	34.039568	22.550739	119.0232625	-70.63352	27.527375	101.8960795
-7.770403	3.921392	112.098358	-17.767616	25.129583	110.730972	33.94976	-4.385034	117.78653	35.089287	49.51577	119.719398	34.5195235	22.565368	118.752964	-70.0547555	27.693798	102.70898
-8.908646	3.895497	112.035751	-17.25864	25.063255	111.021927	34.45652	-4.495011	117.493668	35.504986	49.491657	119.285606	34.980753	22.498323	118.389637	-69.498033	27.628187	103.654217
-10.099214	3.883431	111.917259	-16.751528	24.857422	111.339615	34.925354	-4.644298	117.067375	35.868874	49.371143	118.771339	35.397114	22.3634225	117.919357	-68.90017	27.3514215	104.759873
-11.417506	3.856066	111.705338	-16.285248	24.569792	111.658325	35.352505	-4.804448	116.482285	36.228065	49.174503	118.328201	35.790285	22.1850275	117.405243	-68.360781	26.9545565	105.911407
-12.781981	3.789942	111.503372	-15.820733	24.27289	111.942924	35.756973	-4.907889	115.817703	36.577641	48.914261	117.979858	36.167307	22.003186	116.8987805	-67.808773	26.542594	106.9870675
-14.945666	3.705125	111.186424	-14.977315	24.01807	112.3853	36.517033	-5.028198	114.791641	37.229805	48.710579	117.567696	36.873419	21.8411905	116.1796685	-66.828049	26.1949495	108.5909315
-16.40938	3.704288	111.183907	-14.276305	24.05357	112.664185	37.097675	-5.061506	114.173355	37.748058	48.703312	117.19413	37.4228665	21.820903	115.6837425	-65.9754765	26.286237	109.6446275
-17.94553	3.739963	111.380554	-13.453962	24.185081	112.962723	37.723557	-5.056048	113.604675	38.354832	48.747211	116.583885	38.0391945	21.8455815	115.09428	-64.9471185	26.5245805	110.831166
-19.475496	3.734513	111.817421	-12.558013	24.315887	113.261261	38.312611	-5.146547	113.141106	38.972515	48.767796	115.727257	38.642563	21.8106245	114.4341815	-63.758589	26.8211495	112.0883405
-21.06539	3.697317	112.618576	-11.674449	24.366398	113.55822	38.849045	-5.374908	112.789627	39.513416	48.589619	114.624191	39.1812305	21.6073555	113.706909	-62.5301285	27.1254405	113.409531
-22.590288	3.56958	113.467659	-10.892709	24.202049	113.829002	39.319637	-5.784632	112.49173	39.990456	48.221146	113.323067	39.6550465	21.218257	112.9073985	-61.4404645	27.185841	114.7506055
-24.127262	3.402606	114.568947	-10.257675	23.75787	114.03344	39.618553	-6.347252	112.196815	40.305729	47.688522	111.957993	39.962141	20.670635	112.077404	-60.477491	26.845105	115.989476
-26.361248	3.028577	115.777184	-9.640552	22.690981	114.152161	39.776615	-7.440247	111.636772	40.463837	46.464123	109.966232	40.120226	19.511938	110.801502	-59.40133	25.870024	117.50282
-27.755823	2.787421	116.416298	-9.40406	21.813452	114.141396	39.745171	-8.182765	111.302505	40.333824	45.453636	108.77639	40.0394975	18.6354355	110.0394475	-58.8476175	24.9914685	118.2433445
-29.24267	2.618853	117.10656	-9.286998	20.953562	114.203728	39.619862	-8.922991	111.13607	40.106441	44.329529	107.817688	39.8631515	17.703269	109.476879	-58.4371475	24.203855	118.930577
-30.584461	2.540726	117.868126	-9.254818	20.108521	114.477745	39.475445	-9.720392	111.200081	39.932968	43.277905	107.289063	39.7042065	16.7787565	109.244572	-58.2138425	23.4382855	119.710918
-31.817982	2.527184	118.769325	-9.218892	19.330526	114.941956	39.343899	-10.547828	111.514854	39.941902	42.298286	107.128487	39.6429005	15.875229	109.3216705	-58.0806845	22.785823	120.5622415
-33.012779	2.690988	119.534508	-9.196207	18.705324	115.475502	39.206402	-11.32155	111.840508	40.021778	41.452877	107.152435	39.61409	15.0656635	109.4964715	-58.006504	22.3449845	121.4545325
-34.002258	2.956579	120.329796	-9.139325	18.178055	115.930771	39.103893	-11.982406	111.984512	40.061588	40.739502	107.18734	39.5827405	14.378548	109.585926	-57.8613905	21.977562	122.275616
-35.335411	3.483544	121.180405	-9.032499	17.57859	116.476234	39.021606	-12.667049	111.833	40.067516	39.991898	107.255257	39.544561	13.6624245	109.5441285	-57.609559	21.4947555	123.4083395
-36.084332	3.967752	121.542374	-8.944741	17.197552	116.739502	39.037323	-12.984349	111.595276	40.040104	39.64587	107.395615	39.5387135	13.3307605	109.4954455	-57.4281955	21.0643435	123.9835585
-36.672695	4.482423	121.793472	-8.851989	16.840967	116.985527	39.373432	-13.421096	111.16172	40.032101	39.40155	107.622505	39.7027665	12.990227	109.3921125	-57.4067445	20.691707	124.5789415
-37.172794	5.089701	122.015442	-8.827488	16.447596	117.266212	39.089279	-13.528519	111.172958	40.028923	39.167683	107.970787	39.559101	12.819582	109.5718725	-57.214077	20.07561	124.9605515
-37.623413	5.783452	122.201813	-8.830069	16.022188	117.579605	39.066284	-13.7835	111.128441	40.058224	38.903748	108.49762	39.562254	12.560124	109.8130305	-57.222392	19.484252	125.3461795
-37.906395	6.515458	122.393921	-8.856728	15.627189	117.933563	38.983669	-14.0319	111.197067	40.15099	38.719589	109.134125	39.5673295	12.3438445	110.165596	-57.2807855	18.9105335	125.70153
-38.109364	7.304284	122.517967	-9.110715	15.220562	118.30468	38.8521	-14.340157	111.327194	40.150002	38.567287	109.754799	39.501051	12.113565	110.5409965	-57.722481	18.327559	126.0683635
-38.206181	8.613634	122.72142	-9.57615	14.618657	118.713745	38.468449	-14.749236	111.426987	39.839863	38.288536	110.32325	39.154156	11.76965	110.8751185	-58.306456	17.467664	126.5523715
-38.220421	9.505624	122.769287	-9.943346	14.252419	118.836197	38.113869	-14.981991	111.325333	39.49358	38.159794	110.365654	38.8037245	11.5889015	110.8454935	-58.6904165	16.9159365	126.8269005
-38.080875	10.450185	122.677673	-10.233858	13.900605	118.806549	37.773373	-15.149231	111.178757	39.04966	37.973549	110.25853	38.4115165	11.412159	110.7186435	-58.8792325	16.389051	126.8944545
-37.823658	11.485849	122.402832	-10.55568	13.632499	118.658638	37.51965	-15.301386	111.093498	38.633312	37.868313	110.078392	38.076481	11.2834635	110.585945	-59.187841	15.9815345	126.731331
-37.479675	12.503715	121.790337	-10.832877	13.416897	118.336746	37.386921	-15.421386	111.045525	38.346725	37.803204	109.857925	37.866823	11.190909	110.451725	-59.532577	15.642885	126.221767
-37.042812	13.569255	120.793472	-11.091537	13.12546	117.802719	37.409256	-15.524212	110.953949	38.231987	37.779087	109.772339	37.8206215	11.1274375	110.363144	-60.0036955	15.1234825	125.242294
-36.484402	14.597611	119.377853	-11.171803	12.775089	116.99588	37.887581	-15.822045	110.61132	38.310795	37.82745	109.872391	38.099188	11.0027025	110.2418555	-60.442794	14.5474755	123.7499045
-35.464981	16.289577	116.864311	-11.208902	12.28646	115.381332	37.887131	-15.754019	110.072998	38.553577	37.846985	110.132996	38.220354	11.046483	110.102997	-60.638158	13.526437	120.659667
-34.658825	17.434456	115.494629	-11.167365	12.076654	114.312187	37.973248	-15.759932	109.300735	38.6693	37.782219	110.265778	38.321274	11.0111435	109.7832565	-60.656004	13.1421645	118.8411175
-33.780209	18.704517	114.695724	-11.115448	12.119881	113.599571	37.939079	-15.698211	108.449997	38.663502	37.733902	110.040222	38.3012905	11.0178455	109.2451095	-60.5321865	13.2219165	117.9540325
-32.741222	20.06505	114.50827	-11.029655	12.288985	113.336655	37.873863	-15.579332	107.76236	38.560066	37.72818	109.809662	38.2169645	11.074424	108.786011	-60.2762745	13.503546	117.887299
-31.637716	21.411148	114.731277	-10.93904	12.507132	113.44651	37.864529	-15.471035	107.395676	38.450108	37.710022	109.925735	38.1573185	11.1194935	108.6607055	-60.0353985	13.8947705	118.2323145
-30.515373	22.766975	115.163246	-10.913548	12.726782	113.7836	37.882942	-15.390873	107.347847	38.486557	37.798515	110.499573	38.1847495	11.203821	108.92371	-60.0118455	14.249743	118.64349
-29.287771	24.096806	115.642273	-10.937045	12.903668	114.242851	37.881649	-15.346682	107.456779	38.662071	37.876911	111.463524	38.27186	11.2651145	109.4601515	-60.14595	14.5422215	119.0255505
-27.398876	25.999371	116.528107	-11.153513	13.099201	115.032875	37.805965	-15.209543	107.72271	38.957005	37.927265	113.517151	38.381485	11.358861	110.6199305	-60.688511	14.839541	119.4458195
-26.021894	27.225178	117.229973	-11.417255	13.266723	115.647743	37.811874	-15.20229	108.243347	39.166058	37.938602	115.31205	38.488966	11.368156	111.7776985	-61.323476	15.16529	119.5177875
-24.697996	28.384409	117.984665	-11.708056	13.460742	116.360764	37.866447	-15.235593	109.117958	39.419296	37.967934	117.345215	38.6428715	11.3661705	113.2315865	-62.0589835	15.5553135	119.4899415
-23.328007	29.506117	118.816139	-12.078571	13.63617	117.226044	38.046535	-15.550798	110.252892	39.684101	37.984356	119.487953	38.865318	11.216779	114.8704225	-63.02246	16.055561	119.5816655
-21.937189	30.50532	119.658424	-12.471674	13.774538	118.275688	38.361732	-15.967202	111.626366	39.989998	37.981415	121.609322	39.175865	11.0071065	116.617844	-64.119213	16.5419695	119.933532
-20.473188	31.464096	120.482048	-12.788965	13.984076	119.405197	38.594475	-16.356682	113.246628	40.345581	37.97295	123.49675	39.470028	10.808134	118.371689	-65.047958	17.160018	120.438705
-19.033478	32.275238	121.30265	-12.988676	14.127919	120.512901	38.626987	-16.653156	114.871452	40.723564	37.852947	125.102509	39.6752755	10.5998955	119.9869805	-65.6526275	17.6559425	121.0388215
-16.907246	33.43597	122.28968	-13.189644	14.133888	122.137199	38.603077	-17.189663	117.454979	41.328999	37.527401	126.920235	39.966038	10.168869	122.187607	-66.345326	18.098907	122.086791
-15.434257	34.08683	122.89119	-13.166134	14.012699	123.158096	37.637985	-17.039865	119.053741	41.734192	37.238892	127.59523	39.6860885	10.0995135	123.3244855	-66.0183565	17.9258845	122.9917065
-14.031754	34.68227	123.345314	-12.734974	13.600433	123.930214	37.77187	-17.621466	120.962479	42.487125	36.754654	127.739082	40.1294975	9.566594	124.3507805	-65.5994455	17.634272	123.5096475
-12.626463	35.338902	123.753593	-12.896072	13.473672	124.822357	37.816986	-18.137247	122.612717	42.465752	36.551796	128.083344	40.141369	9.2072745	125.3480305	-65.933513	17.7400695	124.2966835
-11.297994	35.942368	124.171707	-12.681616	13.091671	125.442482	37.907486	-18.715801	123.464989	42.845436	36.098701	128.21109	40.376461	8.69145	125.8380395	-65.739693	17.491892	125.0469245
-10.103895	36.579067	124.546837	-12.488493	12.759632	125.82798	37.907486	-18.715801	123.464989	43.197353	35.651546	128.225128	40.5524195	8.4678725	125.8450585	-65.5294055	17.0513915	125.8109015
-8.898957	37.33741	124.90921	-12.290579	12.527699	125.987801	38.416191	-19.792721	123.992859	43.4972	35.302795	128.08461	40.9566955	7.755037	126.0387345	-65.5378535	17.300361	125.9368675
-7.285059	38.522072	125.410606	-11.974653	12.399801	125.699791	37.626713	-20.020046	122.608208	43.790543	34.903099	127.366165	40.708628	7.4415265	124.9871865	-64.657934	17.3580755	126.4123955
-6.182934	39.30846	125.386047	-11.733703	12.471184	125.045692	37.286411	-20.078291	120.925964	43.925301	34.596428	126.360939	40.605856	7.2590685	123.6434515	-64.073262	17.6832995	126.4479325
-4.989745	40.210892	125.047768	-11.443858	12.619333	124.004005	36.767151	-19.974953	118.259087	43.979137	34.363018	124.882164	40.373144	7.1940325	121.5706255	-63.26086	18.0446335	126.4373845
-3.910375	41.078243	124.333931	-11.162688	12.87153	122.64093	36.249619	-19.707289	115.060341	43.845005	34.327991	122.973076	40.047312	7.310351	119.0167085	-62.372688	18.432709	126.2651515
-2.692645	41.874737	123.366119	-10.765889	13.310421	121.090126	35.810364	-19.093367	111.633301	43.637573	34.325863	120.815186	39.7239685	7.616248	116.2242435	-61.2557465	19.004594	125.9560085
-1.55464	42.670071	122.240723	-10.338129	13.901062	119.56546	35.517036	-18.290537	108.661102	43.464584	34.664536	118.734207	39.49081	8.1869995	113.6976545	-60.167068	19.6151245	125.4332655
-0.262078	43.447842	121.106789	-9.952112	14.636183	118.298065	35.428627	-17.448551	106.486664	43.330215	35.038883	117.108772	39.379421	8.795166	111.797718	-59.283645	20.4772	124.798412
1.70587	44.341763	119.839386	-9.516425	15.596832	117.000702	35.544312	-16.485506	104.71537	43.214233	35.780148	115.560173	39.3792725	9.647321	110.1377715	-58.4121225	21.546343	123.8636325
3.092244	44.728886	119.171082	-9.419909	16.118528	116.398689	35.594578	-15.998268	104.112419	43.078629	36.136646	115.092445	39.3366035	10.069189	109.602432	-58.1764215	22.167867	123.194946
4.472895	45.057079	118.639549	-9.429961	16.549019	115.901031	35.541893	-15.622412	103.727112	42.951546	36.371197	114.911842	39.2467195	10.3743925	109.319477	-58.1066415	22.7236455	122.482585
6.03329	45.109795	118.372215	-9.544601	16.926891	115.529381	35.431458	-15.238892	103.4291	42.789772	36.564613	115.045967	39.110615	10.6628605	109.2375335	-58.199817	23.1909215	121.8212285
7.616386	45.084114	118.346214	-9.739369	17.389862	115.407547	35.338192	-14.760242	103.261856	42.560635	36.812962	115.447998	38.9494135	11.02636	109.354927	-58.4281515	23.753364	121.460167
9.305359	44.972927	118.618729	-9.963313	17.96571	115.575256	35.367004	-14.137661	103.450485	42.385056	37.217537	116.21624	38.87603	11.539938	109.8333625	-58.802656	24.391482	121.3171495
11.005036	44.701405	119.425537	-10.237888	18.665955	116.101791	35.662109	-13.508077	104.269287	42.262001	37.796642	117.750526	38.962055	12.1442825	111.0099065	-59.437831	25.1876275	121.1936755
14.127344	43.817787	121.419571	-10.653599	19.936651	117.573311	36.736347	-12.793515	107.198845	42.348148	38.922615	121.672882	39.5422475	13.06455	114.4358635	-60.8494455	26.808752	120.7107585
15.90098	43.062527	123.614334	-10.960189	20.679878	119.035553	37.738956	-12.323491	109.658852	43.047859	39.325653	124.997803	40.3934075	13.501081	117.3283275	-62.3137855	27.858675	120.7427785
17.614044	42.022419	126.472244	-11.303738	21.385319	120.760742	38.537868	-11.827536	112.396416	43.327789	39.500454	128.885803	40.9328285	13.836459	120.6411095	-63.5403045	28.934179	120.8803745
19.359108	40.666634	129.710968	-11.195554	21.580513	122.622955	39.01614	-11.541917	115.367279	43.556561	39.400059	132.846344	41.2863505	13.929071	124.1068115	-63.6774585	29.231955	121.1390985
20.918779	39.128166	133.123154	-11.382672	21.719526	124.855171	39.15609	-11.270957	118.40699	43.817661	39.031452	136.444168	41.4868755	13.8802475	127.425579	-64.2522195	29.5588045	122.284763
22.452948	37.372894	136.363037	-11.394022	21.571749	127.101837	39.374851	-11.50703	121.398499	44.093693	38.566364	139.614899	41.734272	13.529667	130.506699	-64.522316	29.613831	123.696975
23.982019	35.512196	139.235764	-11.269067	21.231123	129.308319	39.577736	-11.841539	124.346504	44.374657	38.121925	142.265701	41.9761965	13.140193	133.3061025	-64.5143305	29.322053	125.3105355
26.034332	32.612724	142.99295	-10.957741	20.630928	132.421219	39.569698	-12.556654	128.840271	44.930889	37.525333	145.12294	42.2502935	12.4843395	136.9816055	-64.1657755	28.7775165	127.8608325
27.300507	30.589495	145.096893	-10.65764	20.377117	134.281219	39.569698	-12.556654	128.840271	45.318665	37.225994	146.378952	42.4441815	12.33467	137.6096115	-63.7594615	28.419564	130.9528265
27.774635	28.898291	146.7155	-10.546217	20.026688	135.892914	39.85569247	-12.61331211	129.1001217	45.754005	36.989243	147.307999	42.804848735	12.187965445	138.20406035	-63.897282735	27.865410555	133.58176765
27.424765	27.343416	148.217422	-10.380852	19.863997	137.31073	40.14168695	-12.66997021	129.3599725	46.289349	36.852436	148.200943	43.215517975	12.091232895	138.78045775	-63.977221975	27.636761105	135.84100225
26.934555	25.848919	149.771255	-10.318517	19.70096	138.591476	40.42768142	-12.72662832	129.6198232	45.264961	37.111618	149.47496	42.84632121	12.19249484	139.5473916	-63.48335521	27.20942516	137.6355604
26.176783	24.324072	151.157257	-10.588421	19.66279	139.978531	40.71367589	-12.78328642	129.8796739	45.264961	37.111618	149.47496	42.989318445	12.16416579	139.67731695	-64.166160445	27.16141421	140.27974505
25.086233	22.859209	152.631165	-10.68955	19.396873	141.225342	40.99967037	-12.83994453	130.1395247	45.81451583	37.03820858	149.1573699	43.4070931	12.099132025	139.6484473	-64.7861931	26.694613975	142.8022367
23.164339	20.869095	154.400696	-10.608164	18.773882	142.758255	41.28566484	-12.89660263	130.3993754	46.36407067	36.96479917	148.8397798	43.824867755	12.03409827	139.6195776	-65.041195755	25.51366573	145.8969324
21.871536	19.692984	154.940643	-10.890022	18.579174	143.77121	41.57165932	-12.95326074	130.6592262	46.9136255	36.89138975	148.5221898	44.24264241	11.969064505	139.590708	-66.02268641	25.189283495	147.951712
19.94355	18.509142	155.130096	-10.8377	18.248064	144.47467	41.85765379	-13.00991884	130.9190769	47.46318033	36.81798033	148.2045997	44.66041706	11.904030745	139.5618383	-66.33581706	24.592097255	149.3875017
18.643595	17.210798	154.507263	-10.387637	17.840675	144.850037	42.14364826	-13.06657695	131.1789276	48.01273517	36.74457092	147.8870096	45.078191715	11.838996985	139.5329686	-65.853465715	23.842353015	150.1671054
16.983423	16.149385	153.690002	-10.15639	17.731598	145.136261	42.42964274	-13.12323505	131.4387784	48.56229	36.6711615	147.5694195	45.49596637	11.773963225	139.50409895	-65.80874637	23.689232775	150.76842305
15.24096	15.194456	152.406677	-9.91988	17.763407	145.203339	42.71563721	-13.17989316	131.6986291	49.11184483	36.59775208	147.2518294	45.91374102	11.70892946	139.47522925	-65.75350102	23.81788454	150.93144875
13.352716	14.301947	151.023315	-9.134619	17.706747	144.800613	43.00163168	-13.23655126	131.9584798	49.66139967	36.52434267	146.9342393	46.331515675	11.643895705	139.44635955	-64.600753675	23.769598295	150.15486645
10.41872	13.135055	148.091431	-7.965237	18.095413	143.747391	43.28762616	-13.29320937	132.2183306	50.2109545	36.45093325	146.6166493	46.74929033	11.57886194	139.41748995	-62.67976433	24.61196406	148.07729205
8.076033	12.602205	145.985992	-7.120973	18.483252	142.780426	43.57362063	-13.34986747	132.4781813	50.76050933	36.37752383	146.2990592	47.16706498	11.51382818	139.38862025	-61.40901098	25.45267582	146.17223175
6.061013	11.79662	144.105453	-6.329156	18.987089	141.666107	43.85961511	-13.40652558	132.7380321	51.31006417	36.30411442	145.9814691	47.58483964	11.44879442	139.3597506	-60.24315164	26.52538358	143.9724634
3.710574	11.156538	141.874725	-5.841995	19.762909	140.603973	44.14560958	-13.46318368	132.9978828	51.859619	36.230705	145.663879	48.00261429	11.38376066	139.3308809	-59.68660429	28.14205734	141.8770651
1.151463	10.66667	140.34668	-5.083604	20.421608	139.360168	44.43160405	-13.51984179	133.2577335	53.203983	36.601181	143.933228	48.817793525	11.540669605	138.59548075	-58.985001525	29.302546395	140.12485525
-1.338049	10.21574	137.986572	-4.792199	21.291954	138.313858	44.71759853	-13.57649989	133.5175843	53.962864	37.306889	142.131805	49.340231265	11.865194555	137.82469465	-58.924629265	30.718713445	138.80302135
-4.244493	9.882935	137.087967	-4.16649	22.042711	137.1754	45.003593	-13.633158	133.777435	54.146225	38.398579	140.422989	49.574909	12.3827105	137.100212	-57.907889	31.7027115	137.250588
-8.51263	9.221151	134.890976	-3.458605	23.122559	135.741882	45.78157	-12.257282	131.601959	54.357285	40.173626	137.725052	50.0694275	13.958172	134.6635055	-56.9866375	32.286946	136.8202585
-11.56635	8.766195	133.81395	-2.920205	23.764854	134.919434	45.862522	-11.231297	130.384308	54.51075	41.232826	135.814331	50.186636	15.0007645	133.0993195	-56.027046	32.5289435	136.7395485
-14.549008	8.246548	133.503296	-2.337368	24.387295	134.209152	47.126274	-11.007598	129.64653	54.74831	42.135933	133.943726	50.937292	15.5641675	131.795128	-55.612028	33.2104225	136.623176
-17.623732	7.923627	133.180283	-1.652304	24.906162	133.652771	47.126274	-11.007598	129.64653	55.112511	42.828548	132.127167	51.1193925	15.910475	130.8868485	-54.4240005	33.901849	136.4186935
-20.35327	7.935394	133.518402	-0.951215	25.319084	133.203964	47.90099	-10.057499	128.654022	55.435795	43.349106	130.34404	51.6683925	16.6458035	129.499031	-53.5708225	33.9923645	136.908897
-23.791662	7.421303	134.143066	-0.344663	25.751322	132.93837	47.90099	-10.057499	128.654022	55.247288	43.913834	128.905258	51.574139	16.9281675	128.77964	-52.263465	34.5744765	137.0971
-26.730612	7.42584	135.304337	0.269921	25.958534	132.720428	47.90276844	-9.977382222	128.4979976	55.464233	44.226177	127.489456	51.68350072	17.124397389	127.9937268	-51.14365872	34.792670611	137.4471292
-31.355322	7.371125	136.31311	0.755068	26.134317	132.603821	47.90454689	-9.897265444	128.3419731	55.479301	44.640739	125.942825	51.691923945	17.371736778	127.14239905	-50.181787945	34.896897222	138.06524295
-34.362499	7.443038	136.868179	0.808046	26.218307	132.645935	47.90632533	-9.817148667	128.1859487	55.320793	44.874393	125.356544	51.613559165	17.5286221665	126.77124635	-49.997467165	34.9079918335	138.52062365
-37.173191	7.45514	137.32785	0.733456	26.140509	132.703079	47.90810378	-9.737031889	128.0299242	55.097	45.044945	125.087784	51.50255189	17.6539565555	126.5588541	-50.03563989	34.6270614445	138.8473039
-37.173191	7.45514	137.32785	0.465276	26.128132	132.880859	47.90988222	-9.656915111	127.8738998	54.829086	45.105705	125.083351	51.36948411	17.7243949445	126.4786254	-50.43893211	34.5318690555	139.2830926
-38.919586	7.971585	138.649384	0.157447	26.014542	133.134003	47.91166067	-9.576798333	127.7178753	54.585434	45.045589	125.275574	51.248547335	17.7343953335	126.49672465	-50.933653335	34.2946886665	139.77128135
-37.94318	7.921889	138.553558	-0.091539	25.848335	133.381302	47.91343911	-9.496681556	127.5618509	54.351849	44.893761	125.562645	51.132644055	17.698539722	126.56224795	-51.315722055	33.998130278	140.20035605
-36.556149	8.332658	137.58075	-0.367816	25.578695	133.562988	47.91521756	-9.416564778	127.4058264	54.137276	44.66048	125.885818	51.02624678	17.621957611	126.6458222	-51.76187878	33.535432389	140.4801538
-35.600185	8.686728	137.657837	-0.618706	24.9604	133.565002	47.916996	-9.336448	127.249802	53.912144	44.130032	126.350388	50.91457	17.396792	126.800095	-52.151982	32.524008	140.329909
-34.86121	8.95767	136.677658	-0.770683	24.520817	133.421173	47.756809	-9.704179	126.949242	53.826046	43.689426	126.672508	50.7914275	16.9926235	126.810875	-52.3327935	32.0490105	140.031471
-33.972378	9.398281	135.868546	-0.946295	24.052349	133.252579	47.619026	-10.597372	126.861992	53.742073	43.24749	127.079269	50.6805495	16.325059	126.9706305	-52.5731395	31.779639	139.5345275
-33.092777	9.883448	135.384018	-1.196038	23.611567	133.051392	47.416542	-10.997105	126.672653	53.637989	42.802036	127.503731	50.5272655	15.9024655	127.088192	-52.9193415	31.3206685	139.014592
-32.229069	10.429586	134.071838	-1.411895	23.178415	132.821838	47.198822	-11.367926	126.507164	53.509296	42.410133	127.888153	50.354059	15.5211035	127.1976585	-53.177849	30.8357265	138.4460175
-31.169847	11.135761	133.867722	-1.641419	22.820007	132.602493	46.958221	-11.743137	126.311668	53.390938	42.03022	128.179184	50.1745795	15.1435415	127.245426	-53.4574175	30.4964725	137.95956
-30.141813	11.761505	133.08963	-1.804854	22.468254	132.373352	46.731781	-12.120295	126.011147	53.290524	41.631359	128.33252	50.0111525	14.755532	127.1718335	-53.6208605	30.180976	137.5748705
-28.484932	12.835571	132.461655	-1.981917	22.037575	132.098862	46.432114	-12.1966	125.385033	53.188835	41.087799	128.379883	49.8104745	14.4455995	126.882458	-53.7743085	29.6295505	137.315266
-27.278046	13.666461	132.418228	-2.021087	21.770655	131.974075	46.271782	-12.491256	124.998833	53.146076	40.798916	128.364502	49.708929	14.15383	126.6816675	-53.751103	29.38748	137.2664825
-26.136038	14.570281	132.302368	-2.130824	21.501146	131.875183	46.131428	-12.773609	124.628128	53.064198	40.457077	128.36731	49.597813	13.841734	126.497719	-53.859461	29.160558	137.252647
-24.86512	15.35737	131.849228	-2.168221	21.275373	131.750519	45.997734	-13.021249	124.366547	52.996361	40.174847	128.432053	49.4970475	13.576799	126.3993	-53.8334895	28.973947	137.101738
-23.600964	16.23287	131.721893	-2.240273	21.127821	131.608597	45.89933	-13.188004	124.161438	52.951069	39.979237	128.516617	49.4251995	13.3956165	126.3390275	-53.9057455	28.8600255	136.8781665
-22.37775	17.11359	131.405899	-2.578499	21.186914	131.51088	45.803238	-13.268596	123.966362	52.921288	39.850788	128.638519	49.362263	13.291096	126.3024405	-54.519261	29.082732	136.7193195
-21.041885	18.096708	130.830063	-2.631099	21.143047	131.214813	45.703705	-13.325137	123.749672	52.95887	39.817696	128.689468	49.3312875	13.2462795	126.21957	-54.5934855	29.0398145	136.210056
-19.313126	19.688868	130.161102	-2.685581	21.133408	130.560623	45.550583	-13.409472	123.247086	53.175671	39.893826	128.520996	49.363127	13.242177	125.884041	-54.734289	29.024639	135.237205
-17.919748	20.695499	129.588806	-2.716861	21.158276	130.069824	45.483246	-13.522741	122.841034	53.316414	39.983147	128.07402	49.39983	13.230203	125.457527	-54.833552	29.086349	134.682121
-16.551514	21.676748	129.092468	-2.688155	21.226826	129.585007	45.371037	-13.51978	122.343658	53.448971	40.16259	127.412819	49.410004	13.321405	124.8782385	-54.786314	29.132247	134.2917755
-15.182619	22.624605	128.633408	-2.614344	21.310452	129.181427	45.301727	-13.527994	121.964966	53.526539	40.321075	126.634193	49.414133	13.3965405	124.2995795	-54.642821	29.2243635	134.0632745
-13.744022	23.619762	128.427109	-2.496771	21.396751	128.909607	45.294651	-13.56812	121.822823	53.531551	40.469872	125.856873	49.413101	13.450876	123.839848	-54.406643	29.342626	133.979366
-12.372106	24.55335	128.348358	-2.411627	21.427271	128.838211	45.315239	-13.644513	121.993507	53.449093	40.54393	125.17234	49.382166	13.4497085	123.5829235	-54.20542	29.4048335	134.0934985
-10.705577	25.34157	128.289474	-2.168313	21.274038	128.852707	45.304333	-13.747971	122.389511	53.265327	40.511383	124.671028	49.28483	13.381706	123.5302695	-53.621456	29.16637	134.1751445
-8.671804	26.774124	128.612061	-2.297287	21.17938	129.245056	45.160126	-13.999069	123.083641	52.781338	40.324814	124.352905	48.970732	13.1628725	123.718273	-53.565306	29.1958875	134.771839
-7.342982	27.564543	128.783997	-2.759863	21.242979	129.585953	44.969402	-14.128333	123.393799	52.341812	40.116413	124.40654	48.655607	12.99404	123.9001695	-54.175333	29.491918	135.2717365
-6.417818	28.868965	129.06604	-3.069766	21.214951	129.62616	44.667881	-14.143745	123.417458	51.736115	39.887463	124.733673	48.201998	12.871859	124.0755655	-54.34153	29.558043	135.1767545
-4.775666	29.585379	128.765945	-3.439019	21.164993	129.522675	44.280659	-14.086855	123.14962	51.187145	39.769463	124.925407	47.733902	12.841304	124.0375135	-54.61194	29.488682	135.0078365
-3.910424	30.773067	128.839813	-3.771075	21.054325	129.259384	43.863953	-14.033943	122.699905	50.671978	39.648075	124.788498	47.2679655	12.807066	123.7442015	-54.8101155	29.301584	134.7745665
-2.260624	31.520975	128.39505	-4.125863	20.917587	128.943161	43.400616	-14.104819	122.06662	50.153564	39.392834	124.590561	46.77709	12.6440075	123.3285905	-55.028816	29.1911665	134.5577315
-1.285317	32.576694	128.382385	-4.411061	20.686337	128.629959	42.936817	-14.224109	121.369064	49.868851	39.142216	124.379417	46.402834	12.4590535	122.8742405	-55.224956	28.9136205	134.3856775
0.709497	33.852753	128.199982	-4.720715	20.261126	128.232162	42.413315	-14.428897	120.357491	49.482994	38.670292	124.167313	45.9481545	12.1206975	122.262402	-55.3895845	28.4015545	134.201922
1.973807	34.75629	128.280945	-4.861194	19.981144	128.05658	42.215382	-14.519194	119.864235	49.195118	38.421909	124.104271	45.70525	11.9513575	121.984253	-55.427638	28.0109305	134.128907
3.410101	35.514458	128.287994	-5.009956	19.638468	128.009689	42.114372	-14.652385	119.638397	48.969849	38.150768	124.209663	45.5421105	11.7491915	121.92403	-55.5620225	27.5277445	134.095348
5.061145	36.081676	128.424301	-5.204267	19.234476	128.133316	42.048603	-14.918097	119.77787	48.759136	37.820988	124.534622	45.4038695	11.4514455	122.156246	-55.8124035	27.0175065	134.110386
6.056882	36.895573	129.025162	-5.473815	18.787189	128.36264	41.989601	-15.227592	120.185493	48.500523	37.512199	125.09996	45.245062	11.1423035	122.6427265	-56.192692	26.4320745	134.0825535
7.736159	37.332161	129.285202	-5.862488	18.294113	128.650879	41.912167	-15.559866	120.683838	48.216087	37.207691	125.778831	45.064127	10.8239125	123.2313345	-56.789103	25.7643135	134.0704235
8.974536	37.883411	129.728027	-6.222581	17.751772	128.829773	41.742714	-15.942666	121.10376	47.820923	36.875278	126.292923	44.7818185	10.466306	123.6983415	-57.2269805	25.037238	133.9612045
10.826024	38.708652	129.812271	-6.913471	16.98761	128.792114	41.316853	-16.503517	121.226189	47.121002	36.463978	126.306175	44.2189275	9.9802305	123.766182	-58.0458695	23.9949895	133.818046
12.032439	39.263268	129.460342	-7.298474	16.514864	128.49855	40.967525	-16.793633	120.812653	46.580559	36.249043	125.781158	43.774042	9.727705	123.2969055	-58.37099	23.302023	133.7001945
13.398375	39.74403	128.838333	-7.564113	16.084562	127.958389	40.710865	-17.03553	120.220161	46.138321	36.01392	125.092102	43.424593	9.489195	122.6561315	-58.552819	22.679929	133.2606465
14.697862	40.203228	128.266861	-7.634098	15.634344	127.296707	40.760529	-17.261467	119.726563	46.329678	35.584633	124.392555	43.5451035	9.161583	122.059559	-58.8132995	22.107105	132.533855
16.145472	40.667564	127.912964	-7.682368	15.320457	126.729309	41.083424	-17.406733	119.530891	45.848293	35.555832	124.492096	43.4658585	9.0745495	122.0114935	-58.8305945	21.5663645	131.4471245
17.486778	41.057732	127.961967	-7.716482	15.080975	126.344315	41.503109	-17.392878	119.711052	46.284126	35.296646	124.650696	43.8936175	8.951884	122.180874	-59.3265815	21.210066	130.507756
18.696907	41.45866	128.387955	-7.89916	14.927319	126.202797	41.829044	-17.130909	120.142532	45.792332	35.361748	125.547859	43.810688	9.1154195	122.8451955	-59.609008	20.7392185	129.5603985
19.922655	41.182644	129.230713	-8.311917	14.707594	126.31385	42.389278	-16.349693	121.214767	45.549664	35.073959	126.816986	43.969471	9.362133	124.0158765	-60.593305	20.053055	128.6118235
19.812908	40.223225	129.649811	-8.672529	14.484699	126.537117	42.690666	-15.611443	122.208694	45.350571	34.805649	127.590813	44.0206185	9.597103	124.8997535	-61.3656765	19.372295	128.1744805
19.659744	39.175114	130.113632	-9.044244	14.243645	126.7388	42.756092	-14.721668	122.466995	45.079239	34.573696	128.192657	43.9176655	9.926014	125.329826	-62.0061535	18.561276	128.147774
19.547138	38.071117	130.311066	-9.386486	14.05699	126.952591	42.818779	-14.384526	122.973465	45.321548	34.350605	128.4207	44.0701635	9.9830395	125.6970825	-62.8431355	18.1309405	128.2080995
19.49164	37.10096	130.488388	-9.689264	13.873257	127.091286	42.758575	-14.327365	123.407684	45.001316	34.262951	128.6241	43.8799455	9.967793	126.015892	-63.2584735	17.778721	128.16668
19.304691	36.11676	130.452316	-9.980279	13.709803	127.164185	42.570858	-14.360607	123.729935	44.738651	34.210232	128.646683	43.6547545	9.9248125	126.188309	-63.6153125	17.4947935	128.140061
18.98045	35.048096	130.312271	-10.254739	13.590273	127.218674	42.954842	-14.909649	123.977509	44.471043	34.147091	128.501312	43.7129425	9.618721	126.2394105	-64.2224205	17.561825	128.1979375
18.509127	33.405846	129.838318	-10.596869	13.308775	127.364838	42.573689	-14.867178	124.066284	43.361256	34.33102	128.072922	42.9674725	9.731921	126.069603	-64.1612105	16.885629	128.660073
18.216921	32.291592	129.471924	-10.718175	12.984501	127.673256	42.210201	-14.537111	124.151146	42.964188	34.470387	127.543259	42.5871945	9.966638	125.8472025	-64.0235445	16.002364	129.4993095
17.876928	31.203508	129.154892	-10.651405	12.616132	128.204147	42.445778	-14.416969	124.303627	42.863232	34.547962	126.963821	42.654505	10.0654965	125.633724	-63.957315	15.1667675	130.77457
17.707642	29.986528	129.048599	-10.188463	12.495913	128.731628	42.751545	-14.57305	124.766792	43.539101	34.403553	126.584267	43.145323	9.9152515	125.6755295	-63.522249	15.0765745	131.7877265
17.44541	28.836254	129.162766	-9.851563	12.651017	129.023041	43.408356	-15.08829	125.546265	44.033318	34.161861	126.467285	43.720837	9.5367855	126.006775	-63.423963	15.7652485	132.039307
17.137899	27.806622	129.104462	-9.882629	12.819973	129.007477	42.763077	-14.641476	126.047882	44.003712	34.249908	126.55722	43.3833945	9.804216	126.302551	-63.1486525	15.83573	131.712403
16.77911	26.839569	129.016296	-10.080648	13.087067	128.985245	42.771687	-14.17321	126.547157	43.748585	34.698643	126.573143	43.260136	10.2627165	126.56015	-63.421432	15.9114175	131.41034
16.097801	25.548777	129.003937	-9.946348	13.136207	128.306839	43.108921	-13.159961	127.003708	43.155125	35.579865	126.89357	43.132023	11.209952	126.948639	-63.024719	15.062462	129.665039
15.59025	24.728064	128.728622	-10.414615	13.288527	127.699051	42.933975	-12.757343	126.789024	42.558281	35.827477	126.923752	42.746128	11.535067	126.856388	-63.575358	15.041987	128.541714
15.076746	23.897524	128.039368	-11.149495	13.442792	126.765015	42.208622	-12.792534	126.418831	41.923794	35.785683	126.636681	42.066208	11.4965745	126.527756	-64.365198	15.3890095	127.002274
13.985687	23.211397	127.47979	-12.251615	13.671075	125.67247	41.712868	-13.307634	125.927353	41.353367	35.514599	126.246979	41.5331175	11.1034825	126.087166	-66.0363475	16.2386675	125.257774
13.299397	22.415104	126.460411	-13.162221	13.731091	124.179062	40.158199	-13.386629	124.814728	40.840237	35.171505	125.923943	40.499218	10.892438	125.3693355	-66.82366	16.569744	122.9887885
12.502806	21.652504	125.198532	-14.239933	14.083138	122.674477	39.056274	-13.329964	123.423454	40.098804	35.037632	125.436333	39.577539	10.853834	124.4298935	-68.057405	17.312442	120.9190605
11.582788	20.935978	123.805023	-14.867926	14.44447	120.942162	38.095726	-12.933209	121.928955	39.716358	35.122231	124.429176	38.906042	11.094511	123.1790655	-68.641894	17.794429	118.7052585
10.085116	20.055389	121.272278	-16.012335	15.277513	118.515846	36.659695	-12.147152	119.339439	38.25415	35.776936	122.540024	37.4569225	11.814892	120.9397315	-69.4815925	18.740134	116.0919605
9.040075	19.465252	119.401802	-16.720032	15.796979	116.974434	35.684448	-11.716388	117.459999	37.018757	36.348354	121.141541	36.3516025	12.315983	119.30077	-69.7916665	19.277975	114.648098
8.012129	18.828899	117.627083	-17.279242	16.205732	115.661537	34.895809	-11.41956	115.572502	36.426155	36.668198	119.342125	35.660982	12.624319	117.4573135	-70.219466	19.787145	113.8657605
7.026595	18.106661	115.871475	-17.376522	16.494566	114.521553	34.414696	-11.257343	113.920609	36.075752	36.898048	117.459236	35.245224	12.8203525	115.6899225	-69.998268	20.1687795	113.3531835
6.086112	17.291283	114.47229	-17.323271	16.614586	113.613274	34.282879	-11.155146	112.552582	36.010475	37.00811	115.841881	35.146677	12.926482	114.1972315	-69.793219	20.30269	113.0293165
5.187371	16.403795	113.243065	-17.072933	16.621702	112.752235	34.335453	-11.181581	111.427261	36.074726	36.999088	114.328766	35.2050895	12.9087535	112.8780135	-69.3509555	20.3346505	112.6264565
4.272034	15.445834	112.045586	-16.831423	16.604023	111.821663	34.447403	-11.282948	110.4879	36.189892	36.988094	112.976898	35.3186475	12.852573	111.732399	-68.9814935	20.355473	111.910927
2.86123	14.038163	110.541367	-16.478504	16.56955	110.48027	34.615952	-11.393064	109.349045	36.438755	36.948307	111.328926	35.5273535	12.7776215	110.3389855	-68.4843615	20.3614785	110.6215545
1.955343	13.074878	109.662521	-16.244101	16.595421	109.692207	34.827808	-11.443303	108.640419	36.687012	36.950729	110.38176	35.75741	12.753713	109.5110895	-68.245612	20.437129	109.8733245
1.029569	12.106393	108.859161	-15.929541	16.661953	108.983871	35.107212	-11.396536	107.952667	36.920147	37.001369	109.495453	36.0136795	12.8024165	108.72406	-67.8727615	20.5214895	109.243682
0.12969	11.171559	108.146515	-15.535909	16.76963	108.376228	35.428207	-11.305636	107.270721	37.245918	37.125866	108.656776	36.3370625	12.910115	107.9637485	-67.4088805	20.629145	108.7887075
-0.747874	10.247845	107.426476	-15.094898	16.910589	107.803284	35.765572	-11.16579	106.570671	37.743736	37.32449	108.054474	36.754654	13.07935	107.3125725	-66.94445	20.741828	108.2939955
-1.583481	9.357814	106.783951	-14.611284	17.091475	107.2407	36.175941	-10.9585	105.847443	38.039349	37.560722	107.158684	37.107645	13.301111	106.5030635	-66.330213	20.881839	107.9783365
-2.385224	8.432653	106.106171	-14.090629	17.278246	106.708061	36.683456	-10.694083	105.113152	38.312416	37.873127	106.438599	37.497936	13.589522	105.7758755	-65.679194	20.96697	107.6402465
-3.566248	7.13405	105.047562	-13.338707	17.616758	105.806473	37.408394	-10.160149	103.970703	38.731773	38.409485	105.203537	38.0700835	14.124668	104.58712	-64.7474975	21.108848	107.025826
-4.302021	6.244355	104.144394	-12.881631	17.87891	104.996132	37.832829	-9.726906	103.118149	38.886864	38.811153	104.335045	38.3598465	14.5421235	103.726597	-64.1231085	21.2156965	106.265667
-5.05913	5.401935	103.185257	-12.552354	18.106987	104.054306	38.12381	-9.276928	102.213303	38.995594	39.253216	103.443703	38.559702	14.988144	102.828503	-63.66441	21.22583	105.280109
-5.817338	4.535337	102.141594	-12.265548	18.363731	103.000511	38.324726	-8.858115	101.435852	39.048203	39.61541	102.440964	38.6864645	15.3786475	101.938408	-63.2175605	21.3488145	104.062614
-6.527531	3.569802	100.961029	-12.06801	18.587477	101.784538	38.439922	-8.427029	100.682663	38.970753	39.975815	101.190361	38.7053375	15.774393	100.936512	-62.8413575	21.400561	102.632564
-7.212366	2.700371	99.666611	-11.83696	18.787043	100.410255	38.509872	-7.93951	99.706581	38.804359	40.381737	99.597351	38.6571155	16.2211135	99.651966	-62.3310355	21.3529725	101.168544
-7.854015	1.825837	98.265396	-11.552488	18.942743	98.972687	38.47084	-7.429063	98.536308	38.637154	40.875225	97.899536	38.553997	16.723081	98.217922	-61.658973	21.162405	99.727452
-8.742823	0.441437	96.294113	-11.18376	19.177689	96.960335	38.196762	-6.772486	96.771721	38.2118	41.480419	95.353172	38.204281	17.3539665	96.0624465	-60.571801	21.0014115	97.8582235
-9.265408	-0.47651	95.328178	-10.930636	19.337168	95.927437	37.970181	-6.454404	95.791275	37.913246	41.695534	94.035957	37.9417135	17.620565	94.913616	-59.8029855	21.053771	96.941258
-9.763474	-1.345499	94.562042	-10.776563	19.480543	95.086739	37.848633	-6.161767	95.156502	37.824444	41.862766	93.22596	37.8365385	17.8504995	94.191231	-59.3896645	21.1105865	95.982247
-10.249051	-2.242556	93.945343	-10.782184	19.569393	94.475868	37.787514	-5.944281	94.843239	37.718548	42.020588	92.929634	37.753031	18.0381535	93.8864365	-59.317399	21.1006325	95.0652995
-10.740789	-3.141104	93.546257	-10.856247	19.655579	94.022446	37.734531	-5.803153	94.748169	37.682304	42.183498	92.922585	37.7084175	18.1901725	93.835377	-59.4209115	21.1209855	94.209515
-11.150292	-3.970161	93.21804	-10.881619	19.773945	93.615967	37.720016	-5.701962	94.742233	37.749405	42.309338	92.941757	37.7347105	18.303688	93.841995	-59.4979485	21.244202	93.389939
-11.563776	-4.793522	92.956696	-10.834984	19.927904	93.245956	37.657066	-5.685564	94.754341	37.889896	42.361683	92.846848	37.773481	18.3380595	93.8005945	-59.443449	21.5177485	92.6913175
-12.110235	-6.06593	92.658485	-10.807176	20.050924	92.655548	37.517757	-5.798198	94.626808	38.009102	42.274734	92.322098	37.7634295	18.238268	93.474453	-59.3777815	21.86358	91.836643
-12.508333	-6.830933	92.644997	-10.816361	20.065289	92.287918	37.360268	-5.992563	94.448883	38.125725	42.03735	91.717209	37.7429965	18.0223935	93.083046	-59.3757185	22.1081845	91.49279
-12.831269	-7.58698	92.74321	-10.773256	19.991299	91.982269	37.234653	-6.293619	94.338783	38.281178	41.754833	91.063484	37.7579155	17.730607	92.7011335	-59.3044275	22.251991	91.2634045
-13.104989	-8.286278	92.88488	-10.710001	19.811811	91.722496	37.183777	-6.703413	94.317535	38.437122	41.3181	90.505348	37.8104495	17.3073435	92.4114415	-59.2304515	22.3162785	91.0335505
-13.352699	-8.942417	93.058067	-10.58935	19.539438	91.585602	37.194717	-7.049086	94.450821	38.553394	40.866581	90.104439	37.8740555	16.9087475	92.27763	-59.0527555	22.1701285	90.893574
-13.583022	-9.545767	93.298798	-10.414318	19.199648	91.559341	37.249039	-7.470466	94.587448	38.696003	40.386608	89.850075	37.972521	16.458071	92.2187615	-58.801157	21.941225	90.8999205
-13.677627	-10.131429	93.479652	-10.194998	18.789188	91.537025	37.397457	-7.776077	94.670563	38.874714	39.983273	89.639763	38.1360855	16.103598	92.155163	-58.5260815	21.474778	90.918887
-13.857251	-10.945224	93.478844	-9.721451	18.11038	91.296265	37.797966	-8.178777	94.677773	39.167923	39.460655	89.252464	38.4829445	15.640939	91.9651185	-57.9258465	20.579821	90.6274115
-13.913128	-11.393167	93.144897	-9.36961	17.633114	90.93071	38.205059	-8.430126	94.636055	39.365314	39.115108	89.001854	38.7851865	15.342491	91.8189545	-57.5244065	19.923737	90.0424655
-13.987048	-11.726224	92.722542	-9.145532	17.291405	90.498405	38.593277	-8.71166	94.609032	39.438622	38.813385	88.903397	39.0159495	15.0508625	91.7562145	-57.3070135	19.5319475	89.2405955
-14.141898	-11.938565	92.435997	-9.077196	17.119493	90.210381	38.667946	-8.844768	94.740685	39.279846	38.552834	88.995926	38.973896	14.854033	91.8683055	-57.128288	19.384953	88.5524565
-14.300595	-12.042326	92.019447	-9.028416	17.040655	89.893875	38.746826	-8.818982	94.940742	39.132603	38.398033	89.203575	38.9397145	14.7895255	92.0721585	-56.9965465	19.2917845	87.7155915
-14.446624	-12.100279	91.472496	-8.978873	17.036175	89.529404	38.833035	-8.690591	95.059013	39.114143	38.44545	89.475998	38.973589	14.8774295	92.2675055	-56.931335	19.1949205	86.7913025
-14.615485	-12.056361	90.959183	-8.960403	17.127943	89.228165	38.859863	-8.488974	95.103691	39.084103	38.619698	89.753212	38.971983	15.065362	92.4284515	-56.892789	19.190524	86.0278785
-14.948647	-11.858733	90.406021	-9.06377	17.413025	88.973503	38.854343	-7.994608	95.152344	38.711124	39.182201	90.351456	38.7827335	15.5937965	92.7519	-56.9102735	19.2322535	85.195106
-15.252865	-11.627562	90.183723	-9.20654	17.718775	88.890419	38.83252	-7.548354	95.246033	38.73563	39.568375	90.418877	38.784075	16.0100105	92.832455	-57.197155	19.4275395	84.948383
-15.628677	-11.301666	90.000763	-9.385531	18.081039	88.832344	38.792412	-7.063499	95.358383	38.493752	40.092678	90.585701	38.643082	16.5145895	92.972042	-57.414144	19.6474885	84.692646
-16.012341	-10.918782	89.817093	-9.612477	18.447449	88.755226	38.618435	-6.520935	95.487961	38.191639	40.589264	90.682426	38.405037	17.0341645	93.0851935	-57.629991	19.8607335	84.4252585
-16.524183	-10.517496	89.518738	-9.854308	18.783129	88.596375	38.482155	-6.035891	95.433311	37.885086	41.057678	90.679779	38.1836205	17.5108935	93.056545	-57.8922365	20.0553645	84.136205
-17.062435	-10.058906	89.160065	-10.112703	19.090477	88.342644	38.310413	-5.512438	95.253548	37.561207	41.513714	90.542953	37.93581	18.000638	92.8982505	-58.161216	20.180316	83.7870375
-17.636702	-9.567693	88.714874	-10.377778	19.362289	88.042702	38.127689	-5.08215	94.946083	37.23856	41.917217	90.317642	37.6831245	18.4175335	92.6318625	-58.4386805	20.3070445	83.4535415
-18.661604	-8.765227	87.998589	-10.762553	19.660892	87.533478	37.862236	-4.585974	94.361359	36.92178	42.442768	89.896423	37.392008	18.928397	92.128891	-58.917114	20.393387	82.938065
-19.419094	-8.200074	87.50811	-11.02425	19.817772	87.183121	37.605644	-4.236637	93.965759	36.683933	42.652035	89.599083	37.1447885	19.207699	91.782421	-59.1932885	20.427845	82.583821
-20.255024	-7.583941	87.093124	-11.233836	19.953943	86.85186	37.436234	-4.116483	93.543068	36.486801	42.787899	89.286629	36.9615175	19.335708	91.4148485	-59.4291895	20.572178	82.2888715
-21.128304	-6.919747	86.825302	-11.421628	20.103991	86.619904	37.123169	-3.938654	93.306145	36.340256	42.857182	88.972	36.7317125	19.459264	91.1390725	-59.5749685	20.748718	82.1007355
-22.019043	-6.229333	86.686882	-11.534027	20.230844	86.48558	36.909576	-3.824509	93.024071	36.292332	42.860683	88.582924	36.600954	19.518087	90.8034975	-59.669008	20.943601	82.1676625
-23.046497	-5.480559	86.672142	-11.568521	20.288572	86.434547	36.76487	-3.816907	92.680374	36.331757	42.778698	88.068382	36.5483135	19.4808955	90.374378	-59.6853555	21.0962485	82.494716
-24.087429	-4.728337	86.769165	-11.550708	20.264166	86.497345	36.714207	-3.88239	92.233345	36.390709	42.622952	87.536339	36.552458	19.370281	89.884842	-59.653874	21.158051	83.109848
-25.665316	-3.569983	87.025383	-11.476821	20.034603	86.707626	36.787071	-4.207207	91.461777	36.458336	42.316055	86.770958	36.6227035	19.054424	89.1163675	-59.5763455	21.014782	84.2988845
-26.613888	-3.023851	87.109222	-11.425666	19.787754	86.852875	36.853783	-4.380507	90.878799	36.237324	42.192276	86.474823	36.5455535	18.9058845	88.676811	-59.3968855	20.6696235	85.028939
-27.850929	-1.91592	87.203781	-11.389167	19.49802	86.929527	36.915455	-4.525576	90.177628	36.378269	41.995033	85.862244	36.646862	18.7347285	88.019936	-59.425196	20.2613115	85.839118
-28.994781	-1.086142	87.072792	-11.373671	19.2409	86.896378	36.981728	-4.602792	89.234581	36.030273	42.027843	85.495087	36.5060005	18.7125255	87.364834	-59.2533425	19.7692745	86.427922
-30.108246	-0.169672	86.880547	-11.421273	19.076864	86.706177	37.019608	-4.566657	88.074974	35.895798	42.106926	84.815826	36.457703	18.7701345	86.4454	-59.300249	19.3835935	86.966954
-31.214985	0.819725	86.899033	-11.459932	19.101944	86.502876	36.907906	-4.445993	86.820648	35.960152	42.225151	83.834702	36.434029	18.889579	85.327675	-59.353893	19.314309	87.678077
-32.331909	1.864839	87.19873	-11.499577	19.243645	86.444237	36.745377	-4.217002	85.508949	35.554539	42.522949	83.025185	36.149958	19.1529735	84.267067	-59.149112	19.3343165	88.621407
-33.865112	3.434799	88.659485	-11.544172	19.401522	87.010574	36.487709	-3.785311	84.156265	35.348392	42.856171	81.593208	35.9180505	19.53543	82.8747365	-59.0063945	19.267614	91.1464115
-34.819031	4.442844	90.118896	-11.642832	19.432087	87.855507	36.362411	-3.522953	83.712547	34.785469	43.065212	81.105003	35.57394	19.7711295	82.408775	-58.859604	19.0930445	93.302239
-35.667725	5.445025	91.693626	-11.894996	19.326382	88.836243	36.205952	-3.29098	83.515427	34.116379	42.994976	80.98587	35.1611655	19.851998	82.2506485	-58.9511575	18.800766	95.4218375
-36.49992	6.443805	93.021652	-12.266258	19.198631	89.726715	35.975681	-3.116815	83.474907	33.607075	43.355141	80.90361	34.791378	20.119163	82.1892585	-59.323894	18.278099	97.2641715
-37.234383	7.481347	93.798676	-12.677715	19.018089	90.336708	35.688313	-2.947097	83.516586	33.036388	43.468964	81.114494	34.3623505	20.2609335	82.31554	-59.7177805	17.7752445	98.357876
-38.014091	8.411562	94.17659	-13.122715	18.848181	90.619392	35.426201	-2.76664	83.446213	32.564499	43.61232	81.346939	33.99535	20.42284	82.396576	-60.24078	17.273522	98.842208
-38.688179	9.463346	94.234253	-13.532843	18.726982	90.677849	35.157314	-2.603267	83.28595	32.227699	43.771667	81.490395	33.6925065	20.5842	82.3881725	-60.7581925	16.869764	98.9675255
-39.498486	11.022617	93.965935	-14.055133	18.639887	90.425835	34.809238	-2.405369	83.047562	31.766405	43.946007	81.402718	33.2878215	20.770319	82.22514	-61.3980875	16.509455	98.62653
-39.86927	12.147145	93.549644	-14.365845	18.591673	90.07592	34.65485	-2.330822	82.945023	31.483654	43.972324	81.123703	33.069252	20.820751	82.034363	-61.800942	16.362595	98.117477
-40.162598	13.248912	92.947395	-14.589474	18.511215	89.614929	34.546036	-2.31047	82.865562	31.221497	43.945549	80.750267	32.8837665	20.8175395	81.8079145	-62.0627145	16.2048905	97.4219435
-40.324879	14.356349	92.28894	-14.843729	18.425747	89.100777	34.43364	-2.356466	82.799545	30.976845	43.861462	80.387978	32.7052425	20.752498	81.5937615	-62.3927005	16.098996	96.6077925
-40.399361	15.443632	91.669083	-15.090259	18.284399	88.666824	34.301945	-2.441946	82.678658	30.775127	43.743561	80.109192	32.538536	20.6508075	81.393925	-62.719054	15.9179905	95.939723
-40.410759	16.554703	91.214081	-15.334946	18.094418	88.355705	34.082592	-2.41075	82.531998	30.594164	43.615677	79.929062	32.338378	20.6024635	81.23053	-63.00827	15.5863725	95.48088
-40.201862	17.706203	90.905586	-15.560513	17.869011	88.156021	33.882633	-2.519651	82.299461	30.380577	43.51757	79.901543	32.131605	20.4989595	81.100502	-63.252631	15.2390625	95.21154
-39.847229	19.440546	90.487061	-15.970016	17.548988	87.954697	33.591496	-2.568327	81.933632	30.011854	43.492146	80.061501	31.801675	20.4619095	80.9975665	-63.741707	14.6360665	94.9118275
-39.482841	20.643526	90.169373	-16.285452	17.39397	87.792671	33.402245	-2.511055	81.729118	29.723421	43.5331	80.281898	31.562833	20.5110225	81.005508	-64.133737	14.2769175	94.579834
-39.08403	21.840185	89.804558	-16.615705	17.328243	87.589172	33.138241	-2.365797	81.576904	29.385632	43.608006	80.595184	31.2619365	20.6211045	81.086044	-64.4933465	14.0353815	94.0923
-38.568497	23.117731	89.46212	-16.932684	17.307827	87.390587	32.996849	-2.293476	81.381714	29.022738	43.683048	81.046959	31.0097935	20.694786	81.2143365	-64.8751615	13.920868	93.5668375
-37.970047	24.418133	89.124954	-17.240234	17.342342	87.231438	32.814373	-2.233207	81.308044	28.67767	43.798656	81.731262	30.7460215	20.7827245	81.519653	-65.2264895	13.9019595	92.943223
-37.283939	25.749535	88.755867	-17.557825	17.367414	87.08886	32.66843	-2.272339	81.386879	28.467926	43.945267	82.658813	30.568178	20.836464	82.022846	-65.683828	13.898364	92.154874
-36.538212	27.099535	88.466728	-17.889959	17.44422	87.010696	32.50193	-2.294146	81.710358	28.448555	43.782417	83.720085	30.4752425	20.7441355	82.7152215	-66.2551605	14.1443045	91.3061705
-35.317299	29.040331	88.248978	-18.392784	17.55147	86.974884	32.319878	-2.49458	82.322693	28.638447	44.089985	85.211304	30.4791625	20.7977025	83.7669985	-67.2647305	14.3052375	90.1827695
-34.360981	30.336538	88.244102	-18.712225	17.607475	86.987701	32.194626	-2.668359	82.716644	28.734097	44.047852	86.318352	30.4643615	20.6897465	84.517498	-67.8888115	14.5252035	89.457904
-33.434464	31.582191	88.376991	-19.021902	17.713175	87.095276	32.06871	-2.806885	83.02739	28.802916	43.994419	87.386078	30.435813	20.593767	85.206734	-68.479617	14.832583	88.983818
-32.460999	32.786469	88.737587	-19.325552	17.838154	87.33049	31.874367	-2.921371	83.317566	28.840435	43.941036	88.379204	30.357401	20.5098325	85.848385	-69.008505	15.1664755	88.812595
-31.398457	33.923176	89.239288	-19.573446	17.983965	87.711533	31.67918	-2.967793	83.618477	28.80002	43.909351	89.389954	30.2396	20.470779	86.5042155	-69.386492	15.497151	88.9188505
-30.464846	35.026222	89.9702	-19.804113	18.131294	88.234344	31.448158	-2.934272	84.097038	28.830439	43.854877	90.238197	30.1392985	20.4603025	87.1676175	-69.7475245	15.8022855	89.3010705
-29.255072	35.958759	90.662125	-19.963829	18.196093	88.874756	31.380033	-3.085628	84.587372	28.858589	43.811043	91.156807	30.119311	20.3627075	87.8720895	-70.046969	16.0294785	89.8774225
-27.656588	37.270611	91.950119	-20.031088	18.129414	89.983818	31.362476	-3.346025	85.603119	28.975498	43.652119	92.712631	30.168987	20.153047	89.157875	-70.231163	16.105781	90.809761
-26.377178	37.956432	92.670715	-19.973955	17.988703	90.746544	31.479095	-3.660768	86.478027	29.186958	43.452385	93.771301	30.3330265	19.8958085	90.124664	-70.2809365	16.0815975	91.368424
-25.147259	38.618744	93.42836	-19.903294	17.74876	91.532486	31.67926	-4.111325	87.547836	29.455025	43.193539	94.895004	30.5671425	19.541107	91.22142	-70.3737305	15.956413	91.843552
-23.901562	39.178635	94.143501	-19.769663	17.46283	92.280266	31.957466	-4.648034	88.784584	29.727867	42.795425	95.991844	30.8426665	19.0736955	92.388214	-70.3819925	15.8519645	92.172318
-22.615381	39.697041	94.699776	-19.640793	17.162157	93.000694	32.344601	-5.217056	90.052673	29.939243	42.396851	97.026329	31.141922	18.5898975	93.539501	-70.423508	15.7344165	92.461887
-21.366003	40.161179	95.195297	-19.563883	16.894726	93.641907	32.701008	-5.706166	91.270424	30.134577	42.131554	98.06472	31.4177925	18.212694	94.667572	-70.5455585	15.576758	92.616242
-20.15238	40.586056	95.663345	-19.530546	16.644213	94.223335	33.003372	-6.147701	92.420906	30.379835	41.853722	99.04287	31.6916035	17.8530105	95.731888	-70.7526955	15.4354155	92.714782
-18.365786	41.175285	96.37262	-19.575262	16.312979	95.105698	33.357121	-6.821525	93.819931	30.678076	41.494186	100.417328	32.0175985	17.3363305	97.1186295	-71.1681225	15.2896275	93.0927665
-17.22282	41.593056	96.916313	-19.576384	16.221684	95.719215	33.523006	-7.180881	94.408485	30.82836	41.265797	101.115868	32.175683	17.042458	97.7621765	-71.328451	15.40091	93.6762535
-16.107372	41.987854	97.552879	-19.545799	16.24028	96.358749	33.601048	-7.363	94.742226	30.955553	41.05164	101.588943	32.2783005	16.84432	98.1655845	-71.3698985	15.63624	94.5519135
-14.97222	42.437572	98.216232	-19.48514	16.345701	96.988091	33.580471	-7.3926	94.866257	31.138906	40.873589	101.920593	32.3596885	16.7404945	98.393425	-71.3299685	15.9509075	95.582757
-13.82548	42.835255	98.863815	-19.33922	16.494473	97.538963	33.460934	-7.397008	94.73526	31.398067	40.71983	102.258873	32.4295005	16.661411	98.4970665	-71.1079405	16.327535	96.5808595
-12.698795	43.223427	99.45948	-19.143593	16.658854	97.924446	33.228706	-7.366859	94.512245	31.677893	40.57024	102.571022	32.4532995	16.6016905	98.5416335	-70.7404855	16.7160175	97.3072585
-11.515806	43.586906	99.961479	-18.932938	16.808908	98.096489	32.804665	-7.131488	94.29837	32.004292	40.369759	102.770973	32.4044785	16.6191355	98.5346715	-70.2703545	16.9986805	97.6583065
-9.777449	44.075195	100.486412	-18.622614	17.116751	98.014435	32.058975	-6.711055	93.1567	32.538467	40.072365	102.784439	32.298721	16.680655	97.9705695	-69.543949	17.552847	98.0583005
-8.589436	44.345726	100.710213	-18.454765	17.38352	97.801193	31.736712	-6.644104	92.000511	32.830608	39.911728	102.731728	32.28366	16.633812	97.3661195	-69.19319	18.133228	98.2362665
-7.417028	44.529972	100.841286	-18.32069	17.711807	97.532715	31.375393	-6.550942	90.853081	33.130135	39.764172	102.617409	32.252764	16.606615	96.735245	-68.894144	18.816999	98.330185
-6.203218	44.616081	100.997093	-18.234625	18.084217	97.331116	31.061337	-6.433406	89.976257	33.425365	39.644608	102.616966	32.243351	16.605601	96.2966115	-68.712601	19.562833	98.3656205
-5.012494	44.706249	101.174484	-18.208773	18.485701	97.251259	30.851864	-6.28591	89.415024	33.680256	39.590946	102.714958	32.26606	16.652518	96.064991	-68.683606	20.318884	98.437527
-3.801609	44.62141	101.37159	-18.231743	18.887323	97.266022	30.75598	-6.082424	89.096512	33.835487	39.605339	102.942253	32.2957335	16.7614575	96.0193825	-68.7592195	21.0131885	98.5126615
-2.567284	44.448433	101.513901	-18.228924	19.262144	97.306625	30.688354	-5.836638	88.907646	34.007816	39.625595	103.094269	32.348085	16.8944785	96.0009575	-68.805933	21.6298095	98.6122925
-0.604031	43.964325	101.555016	-18.160721	19.623466	97.295021	30.73711	-5.535997	88.724297	34.177078	39.677055	103.397499	32.457094	17.070529	96.060898	-68.778536	22.176403	98.529144
0.742222	43.420746	101.473999	-18.072271	19.747408	97.256149	30.833691	-5.406568	88.627258	34.306911	39.678009	103.536812	32.570301	17.1357205	96.082035	-68.714843	22.3590955	98.430263
2.151634	42.748154	101.336029	-17.904816	19.762054	97.172432	31.013397	-5.29094	88.491531	34.466976	39.622162	103.567413	32.7401865	17.165611	96.029472	-68.5498185	22.358497	98.315392
3.659747	41.990665	101.054367	-17.66168	19.710423	97.082016	31.311365	-5.320748	88.340431	34.628567	39.607536	103.504112	32.969966	17.143394	95.9222715	-68.293326	22.277452	98.2417605
5.153677	41.077595	100.597015	-17.319221	19.625837	97.009552	31.669907	-5.321931	88.354042	34.795174	39.672592	103.2472	33.2325405	17.1753305	95.800621	-67.8709825	22.0763435	98.218483
6.726346	40.126057	99.886497	-16.923561	19.509739	96.923729	32.161087	-5.393936	88.646271	34.938179	39.814552	102.659523	33.549633	17.210308	95.652897	-67.396755	21.80917	98.194561
8.391006	39.04113	99.005966	-16.466185	19.335789	96.777084	32.884346	-5.489097	89.169991	35.006012	40.033562	102.049614	33.945179	17.2722325	95.6098025	-66.877549	21.3993455	97.9443655
10.947808	37.187103	97.7603	-15.714848	18.818266	96.592491	34.220928	-5.693431	90.694191	35.08606	40.224823	101.108971	34.653494	17.265696	95.901581	-66.08319	20.370836	97.283401
12.718672	35.848522	97.086983	-15.193124	18.451582	96.483047	35.180725	-5.71319	91.818085	35.10017	40.273624	100.535095	35.1404475	17.280217	96.17659	-65.5266955	19.622947	96.789504
14.551406	34.427795	96.683777	-14.673336	18.053083	96.44297	36.065498	-5.841014	93.00074	35.098862	40.221745	100.259758	35.58218	17.1903655	96.630249	-64.928852	18.9158005	96.255691
16.464258	32.925629	96.565094	-14.207108	17.65439	96.412643	36.716038	-6.064339	94.128441	35.283291	39.947548	100.148514	35.9996645	16.9416045	97.1384775	-64.4138805	18.3671755	95.6868085
18.377142	31.410208	96.611031	-13.83085	17.298326	96.302574	37.115997	-6.419405	95.047531	35.570999	39.583294	100.313332	36.343498	16.5819445	97.6804315	-64.005198	18.0147075	94.9247165
20.309212	29.894512	96.799644	-13.536343	17.048489	96.06813	37.284374	-6.860084	95.873985	35.892982	39.13575	100.665375	36.588678	16.137833	98.26968	-63.661364	17.959145	93.86658
22.200514	28.401506	97.104584	-13.325302	16.937698	95.702438	37.318699	-7.185095	96.569092	36.225693	38.743343	101.045799	36.772196	15.779124	98.8074455	-63.4228	18.096272	92.5974305
24.983557	26.305124	97.737137	-13.084473	17.014376	94.923988	37.341286	-7.420941	97.781548	36.478382	37.936855	102.052399	36.909834	15.257957	99.9169735	-63.07878	18.770795	89.9310025
26.116407	25.004986	98.230568	-12.968225	17.079756	94.377144	37.455933	-7.617296	98.69915	36.679031	37.951721	102.913574	37.067482	15.1672125	100.806362	-63.003932	18.9922995	87.947926
25.119707	24.317263	98.745316	-12.814708	17.134514	93.909607	37.613251	-7.729896	99.608009	37.090073	38.071239	103.765846	37.351662	15.1706715	101.6869275	-62.981078	19.0983565	86.1322865
24.605034	23.345646	99.040283	-12.538857	17.155298	93.592468	37.817551	-7.770684	100.413254	37.411575	38.680965	104.365326	37.614563	15.4551405	102.38929	-62.692277	18.8554555	84.795646
24.159803	22.282366	99.202873	-12.18677	17.090328	93.385147	38.130646	-7.836085	101.110138	37.870422	38.077057	104.958054	38.000534	15.120486	103.034096	-62.374074	19.06017	83.736198
23.639353	21.268988	99.186302	-11.761333	17.00922	93.298744	38.526039	-7.896759	101.66526	38.765694	38.502735	104.943512	38.6458665	15.302988	103.304386	-62.1685325	18.715452	83.293102
23.100298	20.131742	99.019966	-11.288413	16.903423	93.424507	38.950569	-7.954929	102.046646	38.927414	38.705074	105.126228	38.9389915	15.3750725	103.586437	-61.5158175	18.4317735	83.262577
22.102484	18.485079	98.73806	-10.487068	16.715551	94.146233	39.65554	-8.033008	102.323624	39.792511	38.021721	104.746162	39.7240255	14.9943565	103.534893	-60.6981615	18.4367455	84.757573
21.336729	17.350513	98.689156	-9.969767	16.634476	94.864723	40.135704	-8.141337	102.527977	40.168709	37.743511	104.271492	40.1522065	14.801087	103.3997345	-60.0917405	18.467865	86.3297115
20.43067	16.260002	98.778793	-9.481228	16.61434	95.602623	40.518589	-8.193157	102.717422	40.672352	37.644714	103.864815	40.5954705	14.7257785	103.2911185	-59.5579265	18.5029015	87.9141275
19.443426	15.266685	98.864021	-9.065664	16.667276	96.321938	40.903629	-8.099953	102.71521	41.205208	38.296936	103.49411	41.0544185	15.0984915	103.10466	-59.1857465	18.2360605	89.539216
18.412403	14.233325	99.024696	-8.688208	16.857569	97.008324	41.38681	-7.935227	102.615974	41.531422	38.486477	103.238403	41.459116	15.275625	102.9271885	-58.835532	18.439513	91.0894595
17.272022	13.448352	99.197609	-8.399627	17.170856	97.583267	41.660728	-7.543577	102.701118	41.779598	38.778965	102.969612	41.720163	15.617694	102.835365	-58.519417	18.724018	92.331169
16.109699	12.584329	99.386726	-8.130499	17.624968	97.997581	41.995457	-7.064095	102.765038	41.948944	39.133736	102.62886	41.9722005	16.0348205	102.696949	-58.2331985	19.2151155	93.298213
14.296156	11.587912	99.37915	-7.860252	18.460413	98.195633	42.444424	-6.20808	102.6605	42.613625	39.684429	101.771103	42.5290245	16.7381745	102.2158015	-58.2495285	20.1826515	94.1754645
13.078484	10.893727	99.142166	-7.702941	19.106276	98.058327	42.60355	-5.506512	102.34008	42.744259	40.231972	101.256905	42.6739045	17.36273	101.7984925	-58.0797865	20.849822	94.3181615
11.791679	10.450807	98.703796	-7.549842	19.834635	97.864265	42.702274	-4.762012	101.799103	42.822136	40.871265	100.711647	42.762205	18.0546265	101.255375	-57.861889	21.6146435	94.473155
10.573621	9.828145	98.263618	-7.407492	20.636003	97.712288	42.816616	-3.979747	101.074539	42.887814	41.56612	100.159904	42.852215	18.7931865	100.6172215	-57.667199	22.4788195	94.8073545
9.333247	9.430563	97.949005	-7.228226	21.493565	97.699066	42.982525	-3.141253	100.323502	42.530586	42.463665	99.869453	42.7565555	19.661206	100.0964775	-57.2130075	23.325924	95.3016545
8.107626	9.001505	97.74733	-7.009869	22.361418	97.80957	43.173283	-2.334337	99.727386	42.989967	43.075066	99.232574	43.081625	20.3703645	99.47998	-57.101363	24.3524715	96.13916
6.868246	8.586822	97.675652	-6.773929	23.172106	97.961952	43.402664	-1.595241	99.311913	42.958241	43.811436	98.852905	43.1804525	21.1080975	99.082409	-56.7283105	25.2361145	96.841495
5.136733	7.879405	97.897675	-6.412977	24.13139	98.251923	43.745125	-0.815484	99.145744	42.990837	44.635132	98.259361	43.367981	21.909824	98.7025525	-56.193935	26.352956	97.8012935
3.951137	7.405641	98.232079	-6.22028	24.531631	98.486038	43.918827	-0.689772	99.359016	42.58614	45.070168	98.101051	43.2524835	22.190198	98.7300335	-55.6930435	26.873064	98.2420425
2.81144	6.814317	98.666718	-6.042674	24.65959	98.640099	44.080208	-0.850923	99.769218	42.633526	45.108078	97.694183	43.356867	22.1285775	98.7317005	-55.442215	27.1906025	98.5484975
1.695971	6.181962	99.068069	-5.86246	24.544245	98.681488	44.251331	-1.201691	100.240219	42.67305	44.916451	97.365807	43.4621905	21.85738	98.803013	-55.1871105	27.23111	98.559963
0.62107	5.591497	99.317513	-5.712147	24.204197	98.542694	44.39616	-1.540533	100.680252	42.711514	44.607479	97.068138	43.553837	21.533473	98.874195	-54.978131	26.874921	98.211193
-0.43356	4.961458	99.266502	-5.559902	23.779713	98.118355	44.537586	-1.616351	100.989662	42.689713	44.25584	96.711922	43.6136495	21.3197445	98.850792	-54.7334535	26.2396815	97.385918
-1.492529	4.360866	98.780991	-5.410036	23.324261	97.363907	44.767605	-1.699467	101.097298	42.734451	43.803528	96.174332	43.751028	21.0520305	98.635815	-54.5711	25.5964915	96.091999
-3.031124	3.610485	97.488029	-5.1396	22.780518	95.87455	44.925579	-1.799265	100.891853	42.872925	43.054066	95.155518	43.899252	20.6274005	98.0236855	-54.178452	24.9336355	93.7254145
-4.110296	3.18217	96.612633	-4.983845	22.559618	94.983795	44.927544	-2.013219	100.565041	42.898705	42.689968	94.535866	43.9131245	20.3383745	97.5504535	-53.8808145	24.7808615	92.4171365
-5.271403	2.914775	95.862267	-4.939571	22.508215	94.374779	44.828167	-2.459914	100.455948	43.017155	42.412083	94.077614	43.922661	19.9760845	97.266781	-53.801803	25.0403455	91.482777
-6.45935	2.834963	95.144615	-4.953781	22.703358	94.033798	44.714504	-3.055525	100.437271	43.083508	42.371605	93.907013	43.899006	19.65804	97.172142	-53.806568	25.748676	90.895454
-7.573939	2.904972	94.5755	-5.053776	23.156118	93.904587	44.864197	-3.469309	99.86409	43.036106	42.761738	94.034111	43.9501515	19.6462145	96.9491005	-54.0577035	26.6660215	90.8600735
-8.70052	3.110891	94.20697	-5.164789	23.995594	93.979019	45.197739	-3.453673	98.752769	42.854053	43.772976	94.306465	44.025896	20.1596515	96.529617	-54.355474	27.8315365	91.428421
-9.805888	3.508379	94.042252	-5.225172	25.087219	94.212929	45.589088	-3.119417	98.102936	42.567833	45.260307	94.515137	44.0784605	21.070445	96.3090365	-54.5288045	29.103993	92.1168215
-11.370544	4.169828	94.556732	-5.230198	26.74036	94.80069	46.10614	-2.066823	97.529106	41.818768	47.832039	94.758286	43.962454	22.882608	96.143696	-54.42285	30.598112	93.457684
-12.415693	4.512333	95.078453	-5.177135	27.562988	95.254715	46.045635	-1.25393	97.317429	41.409145	49.257	94.833374	43.72739	24.001535	96.0754015	-54.08166	31.124441	94.4340285
-13.399005	4.813685	95.551971	-5.080057	28.009722	95.643333	45.634857	-0.969277	97.248581	41.175682	50.311737	94.943604	43.4052695	24.67123	96.0960925	-53.5653835	31.348214	95.1905735
-14.343076	4.99173	95.808319	-4.854873	28.131241	95.841545	44.504898	-1.308787	97.715889	41.115307	51.007664	94.899437	42.8101025	24.8494385	96.307663	-52.5198485	31.4130435	95.375427
-15.317901	5.08497	95.921494	-4.586823	27.98455	95.873657	43.321613	-2.116275	98.154259	41.166313	51.369839	94.651924	42.243963	24.626782	96.4030915	-51.417609	31.342318	95.3442225
-16.320408	5.116459	95.900925	-4.450506	27.564564	95.734299	43.24474	-2.249882	97.595749	41.210754	51.211964	94.269867	42.227747	24.481041	95.932808	-51.128759	30.648087	95.53579
-17.407373	5.183529	95.750603	-4.358877	27.02244	95.426247	43.328373	-2.351324	97.420761	41.288982	50.72353	93.668671	42.3086775	24.186103	95.544716	-51.0264315	29.858777	95.307778
-19.042046	5.339416	96.210327	-4.361113	26.313686	95.402779	43.078209	-2.69333	98.059311	41.365582	49.864944	92.759178	42.2218955	23.585807	95.4092445	-50.9441215	29.041565	95.3963135
-20.14813	5.502635	97.059662	-4.395288	25.906254	95.741653	42.976994	-3.134554	98.678047	41.260181	49.444122	92.318115	42.1185875	23.154784	95.498081	-50.9091635	28.657724	95.985225
-21.247852	5.756689	97.984169	-4.476763	25.418478	96.145592	42.952396	-3.486529	99.379501	41.62645	48.80249	91.564262	42.289423	22.6579805	95.4718815	-51.242949	28.1789755	96.8193025
-22.34235	6.025866	98.890244	-4.604525	24.844643	96.593773	42.835102	-3.799988	99.862358	40.533615	48.325222	91.404877	41.6843585	22.262617	95.6336175	-50.8934085	27.426669	97.5539285
-23.467047	6.420944	99.713799	-4.780436	24.239502	97.086418	42.604691	-4.134291	100.087692	40.489792	47.579056	90.604172	41.5472415	21.7223825	95.345932	-51.1081135	26.7566215	98.826904
-24.54973	6.894831	100.47094	-5.088121	23.6415	97.598534	42.247303	-4.483076	100.009956	40.051708	46.94735	90.168739	41.1495055	21.232137	95.0893475	-51.3257475	26.050863	100.1077205
-25.571648	7.524529	101.166344	-5.410211	23.239988	98.182449	41.746105	-4.76067	99.737206	39.530743	46.502796	90.014938	40.638424	20.871063	94.876072	-51.458846	25.608913	101.488826
-27.075954	8.787738	102.152428	-5.978253	23.038824	99.094528	40.980385	-4.879637	99.365334	38.751904	46.384003	90.21714	39.8661445	20.752183	94.791237	-51.8226505	25.325465	103.397819
-28.038025	9.797181	102.642502	-6.402306	23.043247	99.627319	40.557064	-4.782371	99.134346	38.204239	46.535461	90.669327	39.3806515	20.876545	94.9018365	-52.1852635	25.209949	104.3528015
-28.873486	10.89212	102.879379	-6.824736	23.103333	100.026558	40.197845	-4.606329	98.947731	37.79792	46.765465	91.231575	38.9978825	21.079568	95.089653	-52.6473545	25.127098	104.963463
-29.629076	12.077108	102.927162	-7.184508	23.153395	100.270439	39.929337	-4.43753	98.785049	37.526169	46.994228	91.795799	38.727753	21.278349	95.290424	-53.096769	25.028441	105.250454
-30.302372	13.258879	102.830902	-7.45339	23.182446	100.377258	39.719723	-4.313964	98.623077	37.382553	47.196407	92.359741	38.551138	21.4412215	95.491409	-53.457918	24.9236705	105.263107
-30.921549	14.532105	102.593781	-7.64846	23.120188	100.437096	39.557312	-4.307092	98.513428	37.292664	47.304195	92.930023	38.424988	21.4985515	95.7217255	-53.721908	24.7418245	105.1524665
-31.438822	15.865403	102.382515	-7.784486	22.996035	100.4786	39.438965	-4.428866	98.440224	37.235004	47.267857	93.551384	38.3369845	21.4194955	95.995804	-53.9059565	24.5725745	104.961396
-32.086926	17.821997	102.073982	-7.954082	22.623009	100.612381	39.293186	-4.716191	98.269119	37.19569	47.106258	94.665108	38.244438	21.1950335	96.4671135	-54.152602	24.0509845	104.7576485
-32.376759	19.184696	101.946785	-8.070859	22.348852	100.679863	39.230476	-4.8838	97.987419	37.209442	47.002991	95.427391	38.219959	21.0595955	96.707405	-54.361677	23.6381085	104.652321
-32.633553	20.516176	101.833252	-8.202925	22.127577	100.671638	39.081421	-4.907789	97.578522	37.261036	46.94931	96.155312	38.1712285	21.0207605	96.866917	-54.5770785	23.2343935	104.476359
-32.897076	21.926582	101.708153	-8.321576	22.022392	100.59359	38.952988	-4.876223	97.091988	37.407078	46.953461	96.702072	38.180033	21.038619	96.89703	-54.823185	23.006165	104.29015
-33.012688	23.356226	101.532982	-8.480735	21.993185	100.429985	38.802185	-4.837501	96.698341	37.546604	47.065258	97.193626	38.1743945	21.1138785	96.9459835	-55.1358645	22.8724915	103.9139865
-33.125332	24.767239	101.42112	-8.656218	22.047194	100.286102	38.642948	-4.835349	96.42485	37.500957	47.181648	97.804375	38.0719525	21.1731495	97.1146125	-55.3843885	22.9212385	103.4575915
-33.249107	26.202778	101.535072	-8.869006	22.032223	100.35865	38.401417	-4.920256	96.268326	37.406708	47.057713	98.280594	37.9040625	21.0687285	97.27446	-55.6420745	22.9957175	103.44284
-33.194805	28.1698	102.266312	-9.300133	21.837427	100.860741	37.760815	-5.304753	96.227867	37.642143	46.51358	98.9207	37.701479	20.6044135	97.5742835	-56.301745	23.0704405	104.1471985
-33.145309	29.422342	103.006958	-9.637753	21.64843	101.385483	37.224854	-5.653553	96.246941	37.504501	46.186264	99.621574	37.3646775	20.2663555	97.9342575	-56.6401835	23.0305045	104.8367085
-33.080143	30.642467	103.862144	-10.017418	21.505993	101.992905	36.62764	-5.981792	96.349243	37.311573	45.815678	100.29628	36.9696065	19.916943	98.3227615	-57.0044425	23.095043	105.6630485
-32.892792	31.78229	104.740761	-10.463151	21.373425	102.6343	36.016769	-6.299778	96.559883	37.086697	45.4515	100.952721	36.551733	19.575861	98.756302	-57.478035	23.170989	106.512298
-32.671532	32.900608	105.565857	-10.955685	21.218739	103.29007	35.395107	-6.60599	96.850052	36.786564	45.090519	101.606415	36.0908355	19.2422645	99.2282335	-58.0022055	23.1952135	107.3519065
-32.434689	33.967037	106.286835	-11.487844	21.068855	103.90078	34.768929	-6.967033	97.22319	36.450146	44.708668	102.252914	35.6095375	18.8708175	99.738052	-58.5852255	23.2668925	108.063508
-32.135887	34.948883	106.812355	-12.004182	20.892859	104.37664	34.190472	-7.337566	97.64093	36.152737	44.26622	102.781677	35.1716045	18.464327	100.2113035	-59.1799685	23.321391	108.5419765
-31.586861	36.354816	107.094933	-12.753923	20.599266	104.837944	33.511658	-8.033912	98.321274	35.764168	43.62973	103.26358	34.637913	17.797909	100.792427	-60.145759	23.400623	108.883461
-31.155777	37.242596	107.050934	-13.224201	20.342127	104.993889	33.037926	-8.605927	98.917351	35.494946	43.140419	103.433632	34.266436	17.267246	101.1754915	-60.714838	23.417008	108.8122865
-30.623806	38.019745	106.906525	-13.638462	19.991558	105.112709	32.578663	-9.193865	99.601112	35.223282	42.537811	103.492104	33.9009725	16.671973	101.546608	-61.1778965	23.311143	108.67881
-30.056549	38.752861	106.768311	-13.985963	19.515951	105.231644	32.248264	-9.873642	100.21151	34.968025	41.894035	103.552673	33.6081445	16.0101965	101.8820915	-61.5800705	23.0217055	108.5811965
-29.453424	39.433033	106.575653	-14.278648	18.990698	105.29847	32.033676	-10.626093	100.683929	34.734821	41.25753	103.591034	33.3842485	15.3157185	102.1374815	-61.9415445	22.6656775	108.4594585
-28.912867	40.165653	106.525421	-14.477169	18.449297	105.338882	31.796947	-11.297135	101.054741	34.598862	40.665451	103.563812	33.1979045	14.684158	102.3092765	-62.1522425	22.214436	108.3684875
-27.943377	40.679531	106.358025	-14.583307	17.893991	105.365059	31.616997	-11.882165	101.172638	34.510998	40.099186	103.55159	33.0639975	14.1085105	102.362114	-62.2306115	21.6794715	108.368004
-26.819866	41.665081	106.501236	-14.627573	17.142662	105.387756	31.460423	-12.655161	100.991913	34.109512	39.501175	103.717743	32.7849675	13.423007	102.354828	-62.0401135	20.862317	108.420684
-25.885683	42.296936	106.631104	-14.648075	16.756117	105.399284	31.364668	-13.060379	100.781296	34.545128	38.954731	103.600716	32.954898	12.947176	102.191006	-62.251048	20.565058	108.607562
-24.909111	42.937954	106.785927	-14.67691	16.453966	105.386063	31.269905	-13.336039	100.565697	34.565823	38.681126	103.846863	32.917864	12.6725435	102.20628	-62.271684	20.2353885	108.565846
-23.862909	43.596535	106.973862	-14.776241	16.298588	105.360924	31.0828	-13.468681	100.425789	34.523045	38.524731	104.240433	32.8029225	12.528025	102.333111	-62.3554045	20.069151	108.388737
-22.622032	44.188702	107.077148	-14.990627	16.293285	105.335022	30.912981	-13.498558	100.282265	34.42889	38.470303	104.766396	32.6709355	12.4858725	102.5243305	-62.6521895	20.1006975	108.1457135
-21.59696	44.873817	107.474281	-15.262858	16.406219	105.372116	30.761087	-13.481874	100.13549	34.27396	38.560574	105.510155	32.5175235	12.53935	102.8228225	-63.0432395	20.273088	107.9214095
-20.548582	45.581734	108.016922	-15.596742	16.615345	105.517258	30.501001	-13.311073	100.121811	34.094349	38.751663	106.364075	32.297675	12.720295	103.242943	-63.491159	20.510395	107.791573
-18.697527	46.448795	108.787224	-16.175314	17.131014	105.857384	30.078056	-13.021445	100.314011	33.775387	39.10582	107.7575	31.9267215	13.0421875	104.0357555	-64.2773495	21.2198405	107.6790125
-17.480804	46.990608	109.341362	-16.586185	17.560646	106.145905	29.729965	-12.793779	100.605354	33.572151	39.32613	108.738503	31.651058	13.2661755	104.6719285	-64.823428	21.8551165	107.6198815
-16.239744	47.517883	109.85955	-16.992266	17.946503	106.441628	29.517864	-12.676332	100.888374	33.384045	39.547085	109.666183	31.4509545	13.4353765	105.2772785	-65.4354865	22.4576295	107.6059775
-14.972218	47.92984	110.267784	-17.347816	18.313911	106.722641	29.29211	-12.506752	101.302254	33.197857	39.717613	110.413315	31.2449835	13.6054305	105.8577845	-65.9406155	23.0223915	107.5874975
-13.720538	48.309029	110.563194	-17.651556	18.589911	106.961739	29.219389	-12.440086	101.610168	33.027634	39.839657	110.916855	31.1235115	13.6997855	106.2635115	-66.4266235	23.4800365	107.6599665
-12.309016	48.517696	110.620033	-17.814285	18.770855	107.132126	29.204441	-12.449198	101.830307	32.877033	39.909603	111.149956	31.040737	13.7302025	106.4901315	-66.669307	23.8115075	107.7741205
-10.923166	48.665977	110.632446	-17.915636	18.856453	107.271088	29.183315	-12.377295	102.034142	32.794735	39.884731	111.184715	30.989025	13.753718	106.6094285	-66.820297	23.959188	107.9327475
-8.750563	48.755589	110.449776	-17.930342	18.819757	107.436928	29.213249	-12.639562	102.289772	32.8321	39.652069	110.981369	31.0226745	13.5062535	106.6355705	-66.8833585	24.1332605	108.2382855
-7.253371	48.683769	110.286728	-17.859035	18.760798	107.533226	29.268499	-12.908422	102.47657	32.551918	39.040565	111.050438	30.9102085	13.0660715	106.763504	-66.6282785	24.4555245	108.302948
-5.749075	48.605366	110.10141	-17.753218	18.695278	107.604507	29.320499	-13.202384	102.586472	32.633171	38.852535	110.839867	30.976835	12.8250755	106.7131695	-66.483271	24.5654805	108.4958445
-4.197756	48.41851	109.850082	-17.627045	18.625954	107.572403	29.379171	-13.621789	102.604378	32.686489	38.6842	110.608147	31.03283	12.5312055	106.6062625	-66.28692	24.7207025	108.5385435
-2.63386	48.207916	109.604218	-17.553747	18.568192	107.463791	29.471302	-13.845224	102.61557	32.715763	38.467503	110.425377	31.0935325	12.3111395	106.5204735	-66.2010265	24.8252445	108.4071085
-1.065169	47.920906	109.457542	-17.506481	18.496069	107.25013	29.596727	-14.022176	102.567291	32.743763	38.270115	110.386131	31.170245	12.1239695	106.476711	-66.183207	24.8681685	108.023549
0.483263	47.573132	109.393837	-17.436331	18.359344	106.986359	29.748287	-14.166765	102.400032	32.777248	38.186623	110.511162	31.2627675	12.009929	106.455597	-66.1354295	24.708759	107.517121
2.856235	46.891804	109.489868	-17.387108	18.185776	106.321228	30.01095	-14.188507	101.841827	32.805241	38.016106	110.927307	31.4080955	11.9137995	106.384567	-66.1823115	24.4577525	106.257889
4.423413	46.379646	109.705711	-17.325684	18.043615	105.775383	30.233992	-14.074646	101.312599	32.831806	38.005077	111.447144	31.532899	11.9652155	106.3798715	-66.184267	24.1220145	105.1708945
5.961145	45.836857	109.875748	-17.27969	17.975784	105.086685	30.566628	-13.966565	100.74614	33.256077	38.480774	111.908188	31.9113525	12.2571045	106.327164	-66.4707325	23.6944635	103.846206
7.520988	45.187199	110.045914	-17.207567	18.038942	104.298035	30.965042	-13.82609	100.303101	33.369808	38.673656	112.778831	32.167425	12.423783	106.540966	-66.582559	23.654101	102.055104
9.049138	44.510639	110.065712	-17.107388	18.255285	103.470909	31.422726	-13.634586	100.15004	33.52589	38.917885	113.697647	32.474308	12.6416495	106.9238435	-66.689084	23.8689205	100.0179745
10.568114	43.76075	109.966888	-16.89826	18.533772	102.802742	32.115383	-13.648028	100.300179	33.730904	39.131275	114.352432	32.9231435	12.7416235	107.3263055	-66.7196635	24.3259205	98.2791785
12.101534	42.943649	109.887253	-16.690382	18.761515	102.371452	32.788284	-13.632536	100.808586	33.894009	39.314236	114.747093	33.3411465	12.84085	107.7778395	-66.7219105	24.68218	96.9650645
14.229083	41.447777	109.721077	-16.375427	18.83847	101.984154	33.785641	-13.723743	101.954376	34.032475	39.511673	115.178024	33.909058	12.893965	108.5662	-66.659912	24.782975	95.402108
15.528973	40.330048	109.733109	-16.251432	18.697742	101.847794	34.240974	-13.863017	103.018478	34.096249	39.552834	115.423035	34.1686115	12.8449085	109.2207565	-66.6714755	24.5505755	94.4748315
16.70402	39.092796	109.824455	-16.208569	18.385548	101.777985	34.512962	-14.018303	104.115715	34.207825	39.493122	115.637779	34.3603935	12.7374095	109.876747	-66.7775315	24.0336865	93.679223
17.725199	37.766636	109.990227	-16.245914	18.001614	101.888695	34.562004	-14.208797	105.206703	34.276054	39.347664	115.828789	34.419029	12.5694335	110.517746	-66.910857	23.4337945	93.259644
18.66341	36.367752	110.193726	-16.227449	17.557318	102.108704	34.558372	-14.553386	106.256104	34.383186	39.103001	115.983604	34.470779	12.2748075	111.119854	-66.925677	22.8398285	93.097554
19.501097	34.956806	110.435722	-16.184889	17.11409	102.508614	34.620644	-14.987619	107.179115	34.592785	38.801964	116.10022	34.6067145	11.9071725	111.6396675	-66.9764925	22.3210075	93.3775605
20.267086	33.526016	110.622513	-16.018686	16.702862	103.029968	34.768471	-15.463342	108.147171	34.945133	38.561401	116.14505	34.856802	11.5490295	112.1461105	-66.894174	21.8566945	93.9138255
21.223459	31.357611	110.855659	-15.646502	16.109436	103.973473	35.092472	-15.99626	109.869095	35.58913	38.263157	116.096649	35.340801	11.1334485	112.982872	-66.633805	21.0854235	94.964074
21.741774	29.937384	111.123848	-15.329292	15.658021	104.697487	35.438614	-16.338228	111.130539	36.033043	38.001549	116.084908	35.7358285	10.8316605	113.6077235	-66.3944125	20.4843815	95.7872505
22.174063	28.512033	111.486946	-15.005694	15.221186	105.54789	35.87735	-16.65547	112.246796	36.500145	37.758415	116.179367	36.1887475	10.5514725	114.2130815	-66.2001355	19.8908995	96.8826985
22.434645	27.206928	112.002548	-14.674191	14.817863	106.304764	36.29652	-16.846619	113.14595	36.971416	37.612705	116.47036	36.633968	10.383043	114.808155	-65.98235	19.252683	97.801373
22.482857	25.958055	112.530197	-14.367628	14.538086	106.905136	36.642685	-16.948662	113.766289	37.450592	37.525497	116.888496	37.0466385	10.2884175	115.3273925	-65.7818945	18.7877545	98.4828795
22.56357	24.701519	112.972237	-14.153183	14.40016	107.34304	36.907249	-17.008574	114.034096	37.853012	37.49358	117.426323	37.3801305	10.242503	115.7302095	-65.6864965	18.557817	98.9558705
22.504606	23.536963	113.247208	-13.989319	14.370834	107.67057	37.09716	-17.006508	113.99691	38.260586	37.467949	117.89521	37.678873	10.2307205	115.94606	-65.657511	18.5109475	99.39508
22.227011	21.950106	113.449036	-13.679687	14.528314	108.030869	37.341557	-16.83531	113.690926	38.740215	37.399837	118.355713	38.040886	10.2822635	116.0233195	-65.40026	18.7743645	100.0384185
21.959742	20.930174	113.455582	-13.396146	14.742923	108.248627	37.61055	-16.599987	113.544739	39.032963	37.500416	118.575729	38.3217565	10.4502145	116.060234	-65.1140485	19.0356315	100.43702
21.586164	20.004114	113.451942	-13.041171	15.000439	108.496597	38.047035	-16.257771	113.574074	39.320129	37.792797	118.72319	38.683582	10.767513	116.148632	-64.765924	19.233365	100.844562
21.140762	19.12644	113.491913	-12.622437	15.215725	108.811829	38.626118	-15.843183	113.880447	39.606861	38.233131	118.7006	39.1164895	11.194974	116.2905235	-64.3613635	19.236476	101.3331345
20.622286	18.196777	113.522186	-12.196323	15.364197	109.179474	39.275051	-15.463759	114.471115	39.939342	38.644688	118.427658	39.6071965	11.5904645	116.4493865	-63.9998425	19.1379295	101.9095615
19.977488	17.281462	113.600525	-11.78108	15.282679	109.59362	39.923214	-15.216261	115.294456	40.245975	38.9594	118.019577	40.0845945	11.8715695	116.6570165	-63.6467545	18.6937885	102.5302235
19.263094	16.354813	113.762573	-11.395317	15.082253	110.001434	40.478748	-15.142055	116.19207	40.510307	39.097103	117.688332	40.4945275	11.977524	116.940201	-63.2851615	18.186982	103.062667
17.982	14.918799	113.92807	-10.885242	14.720303	110.407234	40.931435	-15.311289	117.09449	41.002373	39.13221	117.604378	40.966904	11.9104605	117.349434	-62.737388	17.5301455	103.465034
17.044024	14.046478	113.876259	-10.671171	14.688637	110.580078	40.927944	-15.503468	116.926529	40.979259	39.415096	118.045303	40.9536015	11.955814	117.485916	-62.2959435	17.42146	103.67424
16.011293	13.290604	113.599144	-10.507636	14.991625	110.729195	40.730587	-15.573589	116.174736	41.370258	39.5425	118.126701	41.0504225	11.9844555	117.1507185	-62.0656945	17.9987945	104.3076715
14.925048	12.665285	113.174973	-10.34134	15.623591	110.937294	40.434906	-15.414386	115.005409	41.765171	39.733067	117.872345	41.1000385	12.1593405	116.438877	-61.7827185	19.0878415	105.435711
13.814139	12.154424	112.661873	-10.190301	16.538509	111.222816	40.043812	-14.911021	113.567863	42.142803	39.982834	117.547073	41.0933075	12.5359065	115.557468	-61.4739095	20.5411115	106.888164
12.62513	11.729923	112.210258	-10.031467	17.623213	111.607185	39.735226	-14.17413	112.040833	42.474899	40.336685	117.324554	41.1050625	13.0812775	114.6826935	-61.1679965	22.1651485	108.5316765
11.428614	11.366166	111.944153	-9.814013	18.811848	112.129761	39.552238	-13.339606	110.769081	43.200855	40.743782	117.098557	41.3765465	13.702088	113.933819	-61.0045725	23.921608	110.325703
9.663301	10.704936	112.104942	-9.38213	20.453575	113.142036	39.540791	-12.092744	110.009109	43.576664	41.78677	117.271599	41.5587275	14.847013	113.640354	-60.3229875	26.060137	112.643718
8.487673	10.1775	112.552391	-9.062949	21.276825	113.918961	39.674999	-11.505656	110.059586	43.760761	42.300999	117.420616	41.71788	15.3976715	113.740101	-59.843778	27.1559785	114.097821
7.331758	9.528529	113.013481	-8.798138	21.944227	114.645027	39.732483	-11.072479	110.240402	43.879524	42.714924	117.501808	41.8060035	15.8212225	113.871105	-59.4022795	28.0672315	115.418949
6.167249	8.822227	113.341209	-8.577834	22.438618	115.16082	39.764076	-10.76608	110.370651	43.980061	43.089314	117.433098	41.8720685	16.161617	113.9018745	-59.0277365	28.715619	116.4197655
5.038438	8.057102	113.560043	-8.471576	22.874605	115.356041	39.808205	-10.496575	110.549339	43.987484	43.394165	117.121078	41.8978445	16.448795	113.8352085	-58.8409965	29.300415	116.8768735
3.934234	7.204874	113.631859	-8.436895	23.213192	115.241936	39.900558	-10.213765	110.829887	43.856205	43.67141	116.550064	41.8783815	16.7288225	113.6899755	-58.7521715	29.6975615	116.7938965
2.914409	6.311625	113.736534	-8.40269	23.329882	114.877258	40.186771	-9.966251	111.290741	43.555164	43.915253	115.73069	41.8709675	16.974501	113.5107155	-58.6763475	29.685263	116.2438005
1.494596	4.822127	113.906837	-8.334969	22.998821	113.989052	40.979965	-9.787012	112.408104	43.008095	44.06842	114.003838	41.99403	17.140704	113.205971	-58.663968	28.856938	114.772133
0.634353	3.821017	113.956604	-8.277023	22.573616	113.202789	41.469597	-9.726306	113.160255	42.631439	43.983494	112.695816	42.050518	17.128594	112.9280355	-58.604564	28.018638	113.4775425
-0.217309	2.843164	113.866333	-8.206659	22.133659	112.414948	41.660938	-9.730981	113.758995	41.919456	43.902905	111.549416	41.790197	17.085962	112.6542055	-58.203515	27.181356	112.1756905
-1.091696	1.993817	113.63369	-8.112033	21.853365	111.63356	41.697678	-9.77174	114.011368	41.744675	43.745525	110.223854	41.7211765	16.9868925	112.117611	-57.9452425	26.7198375	111.149509
-1.899128	1.257211	113.256668	-8.003753	21.810732	110.892975	41.625725	-9.679173	113.905647	41.638557	43.54224	109.114716	41.632141	16.9315335	111.5101815	-57.639647	26.6899305	110.2757685
-2.704195	0.69073	112.757408	-7.925036	21.98189	110.219017	41.560871	-9.500885	113.615181	41.663765	43.576897	108.342133	41.612318	17.038006	110.978657	-57.46239	26.925774	109.459377
-3.490642	0.316164	112.256264	-7.842252	22.311367	109.653938	41.432896	-9.236776	113.132118	41.828552	43.892452	107.793724	41.630724	17.327838	110.462921	-57.315228	27.294896	108.844955
-4.651295	0.052047	111.580238	-7.763769	23.043049	109.024323	41.244038	-8.611866	112.288918	41.967049	44.451828	107.018219	41.6055435	17.919981	109.6535685	-57.1330815	28.166117	108.3950775
-5.360954	0.054901	111.270508	-7.739348	23.562401	108.749077	41.154877	-8.110383	111.721405	41.964478	44.724251	106.411377	41.5596775	18.306934	109.066391	-57.0383735	28.817868	108.431763
-6.043764	0.141647	111.024734	-7.66587	24.005089	108.526482	41.028423	-7.540821	111.219696	41.942139	45.05611	105.852852	41.485281	18.7576445	108.536274	-56.817021	29.2525335	108.51669
-6.6458	0.264276	110.808388	-7.592749	24.259836	108.312294	41.042759	-7.228121	110.939346	41.885201	45.359699	105.456909	41.46398	19.065789	108.1981275	-56.649478	29.453883	108.4264605
-7.217621	0.435532	110.575851	-7.482672	24.349314	108.110535	41.072281	-7.06421	110.766472	41.91077	45.551693	105.157578	41.4915255	19.2437415	107.962025	-56.4568695	29.4548865	108.259045
-7.788607	0.661853	110.265289	-7.343774	24.335995	107.840683	41.113594	-6.987806	110.613861	42.077454	45.676144	104.684982	41.595524	19.344169	107.6494215	-56.283072	29.327821	108.0319445
-8.358708	0.902002	109.764313	-7.23174	24.288685	107.424545	41.142059	-7.010582	110.342857	42.382275	45.701153	104.050514	41.762167	19.3452855	107.1966855	-56.225647	29.2320845	107.6524045
-9.153415	1.360178	108.706093	-7.050583	24.180672	106.545029	41.093121	-7.084416	109.618011	43.014965	45.884068	102.97979	42.054043	19.399826	106.2989005	-56.155209	28.961518	106.7911575
-9.719275	1.674089	107.841171	-6.903968	24.15118	105.857025	41.108894	-7.118604	109.014389	43.376617	46.093632	102.365204	42.2427555	19.487514	105.6897965	-56.0506915	28.814846	106.0242535
-10.231464	2.10348	106.873413	-6.738379	24.096069	105.165802	41.14336	-7.144877	108.312134	43.642639	46.251648	101.901505	42.3929995	19.5533855	105.1068195	-55.8697575	28.6387525	105.2247845
-10.742683	2.579548	105.790092	-6.592776	24.007107	104.489708	41.204418	-7.147332	107.589218	44.147724	46.204041	101.454269	42.676071	19.5283545	104.5217435	-55.861623	28.4858595	104.4576725
-11.26553	3.104235	104.599205	-6.461918	23.977999	103.835869	41.241718	-7.078328	106.863403	44.123661	46.317158	101.423073	42.6826895	19.619415	104.143238	-55.6065255	28.336583	103.5285
-11.752768	3.717801	103.320015	-6.358071	24.01276	103.139687	41.323109	-6.949482	105.972588	44.133034	46.550125	101.511696	42.7280715	19.8003215	103.742142	-55.4442135	28.2251985	102.537232
-12.332567	4.41855	102.126312	-6.268413	24.204185	102.482185	41.383865	-6.691379	104.965553	44.192539	46.947456	101.655869	42.788202	20.1280385	103.310711	-55.325028	28.2803315	101.653659
-13.138291	5.46735	100.496101	-6.11445	24.715113	101.585625	41.478367	-6.12946	103.466507	44.285671	47.704544	101.986374	42.882019	20.787542	102.7264405	-55.110919	28.642684	100.4448095
-13.730435	6.177113	99.5075	-6.025725	25.122187	101.013672	41.561466	-5.69055	102.6726	44.260048	48.132942	102.241432	42.910757	21.221196	102.457016	-54.962207	29.023178	99.570328
-14.35775	6.81821	98.488693	-5.981227	25.477922	100.408348	41.642658	-5.348201	102.051476	44.271118	48.509296	102.505371	42.956888	21.5805475	102.2784235	-54.919342	29.3752965	98.5382725
-14.947422	7.415239	97.442009	-5.945756	25.700621	99.744926	41.704628	-5.072067	101.521622	44.273724	48.770054	102.713242	42.989176	21.8489935	102.117432	-54.880688	29.5522485	97.37242
-15.667807	7.903288	96.513283	-5.914955	25.823534	99.065544	41.749008	-4.889248	101.018311	44.337013	48.926434	102.657829	43.0430105	22.018593	101.83807	-54.8729205	29.628475	96.293018
-16.396423	8.35624	95.736252	-5.866951	25.862423	98.420944	41.787365	-4.779096	100.59304	44.39373	48.876122	102.331436	43.0905475	22.048513	101.462238	-54.8244495	29.676333	95.37965
-17.204149	8.699742	95.191269	-5.787246	25.854916	97.85038	41.822308	-4.764238	100.237381	44.533718	48.643547	101.762794	43.178013	21.9396545	101.0000875	-54.752505	29.7701775	94.7006725
-18.524971	8.995822	94.765022	-5.685666	25.661526	97.132004	41.821617	-4.911907	99.75621	44.646648	48.047592	100.532806	43.2341325	21.5678425	100.144508	-54.6054645	29.7552095	94.1195
-19.486036	9.083209	94.649246	-5.665852	25.299749	96.717812	41.771942	-5.20723	99.440369	44.620342	47.556358	99.471573	43.196142	21.174564	99.455971	-54.527846	29.424934	93.979653
-20.46069	9.11912	94.677124	-5.666565	24.843424	96.371544	41.653248	-5.664345	99.078651	44.531685	46.9785	98.363838	43.0924665	20.6570775	98.7212445	-54.4255965	29.0297705	94.0218435
-21.532007	9.097879	94.751198	-5.660467	24.281206	96.08812	41.451309	-6.26045	98.686943	44.373409	46.312397	97.221863	42.912359	20.0259735	97.954403	-54.233293	28.5364385	94.221837
-22.609612	9.070042	94.950829	-5.714396	23.640305	95.892647	41.177391	-6.924681	98.321342	43.754826	45.686497	96.268539	42.4661085	19.380908	97.2949405	-53.8949005	27.899702	94.4903535
-23.768646	9.034095	95.258217	-5.761643	23.03183	95.789825	40.906796	-7.58063	97.918251	43.539761	44.307262	95.246597	42.2232785	18.363316	96.582424	-53.7465645	27.700344	94.997226
-24.849783	9.024829	95.60965	-5.851703	22.439163	95.758186	40.63533	-8.194034	97.436996	43.291409	44.127663	94.057434	41.9633695	17.9668145	95.747215	-53.6667755	26.9115115	95.769157
-26.517838	9.086086	96.335678	-5.978258	21.637802	95.787949	40.21846	-8.951551	96.747887	42.961155	43.256016	92.628326	41.5898075	17.1522325	94.6881065	-53.5463235	26.1233715	96.8877915
-27.559385	9.179192	96.922256	-6.119988	21.185198	95.916328	39.987488	-9.372326	96.413818	42.652176	42.741348	91.803665	41.319832	16.684511	94.1087415	-53.559808	25.685885	97.7239145
-28.588585	9.349149	97.599754	-6.278658	20.784782	96.156761	39.747528	-9.78724	96.319809	42.3391	41.694427	91.272362	41.043314	15.9535935	93.7960855	-53.60063	25.6159705	98.5174365
-29.599506	9.586139	98.234627	-6.458125	20.388096	96.454758	39.514767	-10.19137	96.436501	41.952343	41.204655	90.828949	40.733555	15.5066425	93.632725	-53.649805	25.2695495	99.276791
-30.548313	9.835424	98.739136	-6.709036	19.973408	96.718948	39.337505	-10.599514	96.603271	41.542267	40.745605	90.532539	40.439886	15.0730455	93.567905	-53.857958	24.8737705	99.869991
-31.441843	10.148984	99.123512	-6.981923	19.529469	96.961685	39.017372	-10.836726	96.932831	41.108913	40.908325	90.179329	40.0631425	15.0357995	93.55608	-54.0269885	24.0231385	100.36729
-32.34436	10.459991	99.511406	-7.290475	19.09466	97.166557	38.815811	-11.350352	97.071602	40.492382	40.581959	90.181824	39.6540965	14.6158035	93.626713	-54.2350465	23.5735165	100.706401
-33.581551	11.114463	99.95282	-7.814421	18.41922	97.516907	38.422295	-11.793765	97.524544	39.991146	39.954201	89.799263	39.2067205	14.080218	93.6619035	-54.8355625	22.758222	101.3719105
-34.288372	11.666967	100.146744	-8.173972	17.949924	97.718689	38.208126	-12.072028	97.828217	39.477936	39.595013	89.778557	38.843031	13.7614925	93.803387	-55.190975	22.1383555	101.633991
-34.951981	12.274485	100.225365	-8.552091	17.524546	97.874084	37.993858	-12.349168	98.07357	38.995014	39.289734	89.78437	38.494436	13.470283	93.92897	-55.598618	21.578809	101.819198
-35.595772	12.989226	100.279045	-8.92034	17.118679	98.014389	37.750935	-12.594771	98.251434	38.593266	39.034824	89.889107	38.1721005	13.2200265	94.0702705	-56.0127805	21.0173315	101.9585075
-36.231865	13.846423	100.247215	-9.264716	16.844912	98.136124	37.468357	-12.803019	98.363701	38.22163	38.805737	90.091263	37.8449935	13.001359	94.227482	-56.3744255	20.688465	102.044766
-36.779259	14.807256	100.159897	-9.581856	16.62261	98.228951	37.183701	-12.971775	98.408997	37.820984	38.640209	90.345085	37.5023425	12.834217	94.377041	-56.6660545	20.411003	102.080861
-37.281673	15.872185	100.025414	-9.863914	16.474699	98.30014	36.920998	-13.110663	98.394569	37.465401	38.536263	90.691971	37.1931995	12.7128	94.54327	-56.9210275	20.236598	102.05701
-38.051105	17.702913	99.803505	-10.252634	16.402527	98.411072	36.57589	-13.157286	98.313751	37.113781	38.493168	91.418755	36.8448355	12.667941	94.866253	-57.3501035	20.137113	101.955891
-38.519108	19.03603	99.637054	-10.513297	16.438688	98.504982	36.362255	-13.128596	98.224327	37.049133	38.581238	92.102005	36.705694	12.726321	95.163166	-57.732288	20.151055	101.846798
-38.942101	20.477558	99.548805	-10.793674	16.513222	98.618462	36.088085	-13.042009	98.094917	36.996605	38.744144	93.006165	36.542345	12.8510675	95.550541	-58.129693	20.1753765	101.686383
-39.434776	22.00773	99.55513	-11.063715	16.610245	98.823509	35.774185	-12.916695	97.974426	36.978725	38.94014	94.171913	36.376455	13.0117225	96.0731695	-58.503885	20.2087675	101.5738485
-39.885979	23.602171	99.629944	-11.342786	16.774109	99.109825	35.373367	-12.762694	97.854805	36.964931	39.158161	95.623222	36.169149	13.1977335	96.7390135	-58.854721	20.3504845	101.4806365
-40.310078	25.226482	99.887634	-11.609318	16.969091	99.436562	34.966995	-12.568684	97.694725	36.998768	39.42289	97.188553	35.9828815	13.427103	97.441639	-59.2015175	20.511079	101.431485
-40.786762	26.936939	100.240242	-11.898975	17.275234	99.781212	34.501431	-12.291409	97.453995	37.100616	39.688679	98.791481	35.8010235	13.698635	98.122738	-59.5989735	20.851833	101.439686
-41.414692	29.485804	100.875107	-12.401011	17.820103	100.311195	33.730347	-11.886747	97.204117	37.256363	40.077206	101.088203	35.493355	14.0952295	99.14616	-60.295377	21.5449765	101.47623
-41.857243	31.154039	101.354584	-12.772395	18.277082	100.658211	33.174824	-11.65349	97.149521	37.286602	40.278893	102.426895	35.230713	14.3127015	99.788208	-60.775503	22.2414625	101.528214
-42.217545	32.794399	101.890526	-13.178905	18.685181	101.02388	32.556438	-11.47216	97.19796	37.263252	40.420586	103.63295	34.909845	14.474213	100.415455	-61.267655	22.896149	101.632305
-42.684814	34.300579	102.485634	-13.622128	18.994551	101.430145	31.902328	-11.401392	97.305611	37.208302	40.454742	104.678596	34.555315	14.526675	100.9921035	-61.799571	23.462427	101.8681865
-43.072151	35.695866	103.09845	-14.124338	19.197756	101.83358	31.229395	-11.410527	97.498543	37.042503	39.828754	105.690834	34.135949	14.2091135	101.5946885	-62.384625	24.1863985	102.0724715
-43.549778	36.973953	103.635826	-14.672431	19.25938	102.175568	30.555477	-11.503333	97.739182	36.808361	39.706276	106.546806	33.681919	14.1014715	102.142994	-63.026781	24.4172885	102.208142
-43.996967	38.089447	104.112267	-15.211431	19.262222	102.500114	29.946835	-11.66423	97.988953	36.539997	39.545212	107.235733	33.243416	13.940491	102.612343	-63.666278	24.583953	102.387885
-44.745426	39.58968	104.732552	-15.864152	19.244755	102.903702	29.1413	-11.921041	98.361237	36.093201	39.956028	108.084869	32.6172505	14.0174935	103.223053	-64.3455545	24.4720165	102.584351
-45.165997	40.511684	105.042946	-16.169849	19.226021	103.114578	28.725008	-12.101024	98.572334	35.937233	39.722366	108.090416	32.3311205	13.810671	103.331375	-64.6708185	24.641371	102.897781
-45.616959	41.293125	105.235413	-16.361963	19.187943	103.238274	28.417194	-12.293356	98.713333	35.801392	39.582626	108.201729	32.109293	13.644635	103.457531	-64.833219	24.731251	103.019017
-46.059315	41.958893	105.3237	-16.458271	19.168091	103.280655	28.192022	-12.497458	98.815186	35.740437	39.455647	108.284973	31.9662295	13.4790945	103.5500795	-64.8827715	24.8570875	103.0112305
-46.493965	42.49498	105.393791	-16.456682	19.11079	103.267609	28.064066	-12.642631	98.820259	35.750801	39.367596	108.350647	31.9074335	13.3624825	103.585453	-64.8207975	24.8590975	102.949765
-46.943512	42.902103	105.420517	-16.413082	19.081226	103.240845	28.02673	-12.737133	98.73761	35.803146	39.30814	108.409904	31.914938	13.2855035	103.573757	-64.741102	24.8769485	102.907933
-47.419922	43.20771	105.460846	-16.383045	19.103104	103.228584	27.933725	-12.767528	98.69519	35.861259	39.357197	108.559036	31.897492	13.2948345	103.627113	-64.663582	24.9113735	102.830055
-48.158478	43.443951	105.685959	-16.467255	19.189287	103.391441	27.744045	-12.844473	98.7911	35.859131	39.402958	108.979607	31.801588	13.2792425	103.8853535	-64.736098	25.0993315	102.8975285
-48.634575	43.473045	105.88179	-16.619383	19.280441	103.553436	27.58852	-12.909881	98.860214	35.806286	39.407024	109.224113	31.697403	13.2485715	104.0421635	-64.936169	25.3123105	103.0647085
-49.109558	43.362011	106.071938	-16.837423	19.363775	103.70668	27.349016	-12.866376	98.87355	35.699486	39.47963	109.443237	31.524251	13.306627	104.1583935	-65.199097	25.420923	103.2549665
-49.505981	43.149048	106.166527	-17.078785	19.539143	103.844429	27.089878	-12.732156	98.886482	35.537506	39.603569	109.561371	31.313692	13.4357065	104.2239265	-65.471262	25.6425795	103.4649315
-49.965816	42.819511	106.175598	-17.298059	19.709122	103.895485	26.847404	-12.571637	98.924896	35.309879	39.703415	109.499428	31.0786415	13.565889	104.212162	-65.6747595	25.852355	103.578808
-50.353455	42.418976	106.095871	-17.495871	19.836422	103.919304	26.661995	-12.477858	98.972321	35.043983	39.76582	109.214577	30.852989	13.643981	104.093449	-65.844731	26.028863	103.745159
-50.669796	41.932037	105.920967	-17.611649	19.842176	103.897713	26.471592	-12.484019	99.119934	34.826683	39.76965	108.823868	30.6491375	13.6428155	103.971901	-65.8724355	26.0415365	103.823525
-50.983177	41.039574	105.484375	-17.787783	19.678762	103.775177	26.232096	-12.756589	99.41642	34.573586	39.65567	108.102676	30.402841	13.4495405	103.759548	-65.978407	25.9079835	103.790806
-51.16523	40.312859	105.053886	-17.900599	19.489014	103.585365	26.112335	-12.987675	99.600914	34.341484	39.512516	107.486282	30.2269095	13.2624205	103.543598	-66.0281075	25.7156075	103.627132
-51.304848	39.532742	104.49823	-18.010689	19.248804	103.318069	26.067287	-13.208463	99.731987	34.044529	39.269695	106.68322	30.055908	13.030616	103.2076035	-66.077286	25.466992	103.4285345
-51.343609	38.668743	103.878654	-18.073698	19.003117	102.98082	26.069302	-13.419562	99.835083	33.694729	39.035702	105.719055	29.8820155	12.80807	102.777069	-66.0294115	25.198164	103.184571
-51.366909	37.759243	103.255501	-18.134308	18.724966	102.612289	26.111025	-13.648705	99.940018	33.34771	38.808914	104.773155	29.7293675	12.5801045	102.3565865	-65.9979835	24.8698275	102.8679915
-51.323921	36.899242	102.618744	-18.201818	18.439842	102.243294	26.13582	-13.895348	100.071846	33.030174	38.560204	103.932938	29.582997	12.332428	102.002392	-65.986633	24.547256	102.484196
-51.248104	36.083431	102.008148	-18.323687	18.207888	101.9217	26.125141	-14.158863	100.211334	32.761875	38.295544	103.247055	29.443508	12.0683405	101.7291945	-66.090882	24.3474355	102.1142055
-51.000362	34.986641	101.208641	-18.586206	17.897455	101.488205	25.878185	-14.49194	100.380455	32.416431	37.913185	102.431633	29.147308	11.7106225	101.406044	-66.31972	24.0842875	101.570366
-50.730747	34.329365	100.804565	-18.787865	17.766951	101.250732	25.623516	-14.675734	100.433853	32.216423	37.703506	102.037643	28.9199695	11.513886	101.235748	-66.4956995	24.020016	101.265716
-50.476379	33.69471	100.509178	-18.980335	17.664574	101.060593	25.379566	-14.831482	100.421738	32.021568	37.529503	101.649185	28.700567	11.3490105	101.0354615	-66.661237	23.9801375	101.0857245
-50.125057	33.131668	100.283829	-19.16687	17.583687	100.890411	25.184679	-14.9143	100.40538	31.830177	37.41058	101.242424	28.507428	11.24814	100.823902	-66.841168	23.919234	100.95692
-49.689449	32.643894	100.080742	-19.310863	17.494431	100.767288	25.037251	-14.961629	100.4683	31.63236	37.34314	100.885117	28.3348055	11.1907555	100.6767085	-66.9565315	23.7981065	100.8578675
-49.264629	32.230587	99.935478	-19.392977	17.420254	100.699081	24.98361	-15.043022	100.616455	31.471161	37.286613	100.610291	28.2273855	11.1217955	100.613373	-67.0133395	23.7187125	100.784789
-48.782146	31.926807	99.775047	-19.44092	17.358007	100.682434	24.996918	-15.134254	100.805809	31.323559	37.2547	100.412369	28.1602385	11.060223	100.609089	-67.0420785	23.655791	100.755779
-47.915756	31.569233	99.508133	-19.485943	17.17078	100.632736	25.008831	-15.279696	101.096687	31.16501	37.145771	100.119972	28.0869205	10.9330375	100.6083295	-67.0588065	23.4085225	100.6571425
-47.287537	31.431698	99.207428	-19.510986	16.951994	100.531898	25.027555	-15.45478	101.3311	31.110218	37.001263	99.920242	28.0688865	10.7732415	100.625671	-67.0908585	23.1307465	100.438125
-46.599674	31.353983	98.886803	-19.504532	16.704897	100.412582	25.045929	-15.716412	101.557419	31.066345	36.758709	99.704826	28.056137	10.5211485	100.6311225	-67.065201	22.8886455	100.1940415
-45.961811	31.396589	98.649834	-19.436451	16.396776	100.325546	25.082926	-16.001226	101.680016	31.030544	36.505836	99.542831	28.056735	10.252305	100.6114235	-66.929637	22.541247	100.0396685
-45.184784	31.449545	98.438049	-19.32259	16.088306	100.239983	25.167147	-16.197771	101.670853	31.055965	36.32106	99.472237	28.111556	10.0616445	100.571545	-66.756736	22.1149675	99.908421
-44.469372	31.707516	98.296234	-19.169962	15.912138	100.134315	25.33884	-16.275761	101.453934	31.111013	36.287552	99.479004	28.2249265	10.0058955	100.466469	-66.5648505	21.8183805	99.802161
-43.726467	32.109177	98.216675	-18.97266	15.850684	100.015709	25.530073	-16.216118	101.082756	31.181955	36.461224	99.516174	28.356014	10.122553	100.299465	-66.301334	21.578815	99.731953
-42.580494	32.995148	98.136269	-18.71534	16.067522	99.744316	25.855869	-15.709108	100.204872	31.298191	37.020866	99.819633	28.57703	10.655879	100.0122525	-66.00771	21.479165	99.4763795
-41.847309	33.739021	98.076553	-18.646486	16.427324	99.472229	26.024263	-15.184336	99.49395	31.363672	37.609226	100.220406	28.6939675	11.212445	99.857178	-65.9869395	21.642203	99.08728
-41.085014	34.574764	97.958366	-18.691315	16.960659	99.177032	26.091805	-14.510952	98.799385	31.399542	38.30135	100.711021	28.7456735	11.895199	99.755203	-66.1283035	22.026119	98.598861
-40.404602	35.560215	97.91156	-18.79446	17.651215	98.882179	26.050568	-13.709164	98.12809	31.373051	39.054264	101.299416	28.7118095	12.67255	99.713753	-66.3007295	22.62988	98.050605
-39.746101	36.59539	97.887978	-19.010807	18.432209	98.660599	25.927507	-12.849164	97.576164	31.298441	39.849899	101.827477	28.612974	13.5003675	99.7018205	-66.634588	23.3640505	97.6193775
-39.047508	37.656918	97.974442	-19.275221	19.244696	98.523163	25.760981	-12.00614	97.128204	31.149826	40.580681	102.213791	28.4554035	14.2872705	99.6709975	-67.0058455	24.2021215	97.3753285
-38.404636	38.713531	98.141899	-19.551384	20.00979	98.462883	25.544325	-11.197984	96.831566	30.93552	41.236298	102.451515	28.2399225	15.019157	99.6415405	-67.3426905	25.000423	97.2842255
-37.49387	40.225029	98.403526	-19.926933	21.001095	98.512726	25.257174	-10.116558	96.574776	30.573208	42.205864	102.566483	27.915191	16.044653	99.5706295	-67.769057	25.957537	97.4548225
-36.873726	41.188545	98.556694	-20.107634	21.509243	98.593369	25.119221	-9.554759	96.490837	30.355867	42.701492	102.502121	27.737544	16.5733665	99.496479	-67.952812	26.4451195	97.690259
-36.20509	42.122952	98.631187	-20.241482	21.866386	98.690643	24.96777	-9.1944	96.510864	30.197269	43.0429	102.336945	27.5825195	16.92425	99.4239045	-68.0654835	26.808522	97.9573815
-35.523201	42.946095	98.619743	-20.312864	22.048803	98.735443	24.792604	-9.061056	96.609474	30.106878	43.15847	102.067581	27.449741	17.048707	99.3385275	-68.075469	27.048899	98.1323585
-34.779629	43.704048	98.462875	-20.324459	21.991375	98.737251	24.646275	-9.238014	96.741211	30.100149	43.000114	101.806282	27.373212	16.88105	99.2737465	-68.02213	27.1017	98.2007555
-34.1008	44.405979	98.28791	-20.294201	21.738676	98.695793	24.52103	-9.618607	96.884125	30.171553	42.646667	101.602875	27.3462915	16.51403	99.2435	-67.9346935	26.963322	98.148086
-33.461269	45.109913	98.16494	-20.205246	21.405481	98.626663	24.473494	-10.031543	96.944496	30.306578	42.231815	101.476204	27.390036	16.100136	99.21035	-67.800528	26.710826	98.042976
-32.227448	46.082104	97.936417	-19.966381	20.948229	98.493309	24.527393	-10.598248	96.870071	30.512493	41.744114	101.447472	27.519943	15.572933	99.1587715	-67.452705	26.323525	97.8278465
-31.516399	46.799751	97.854622	-19.766171	20.772249	98.379875	24.618908	-10.768773	96.76461	30.70344	41.595039	101.523163	27.661174	15.413133	99.1438865	-67.193516	26.131365	97.6158635
-30.876583	47.565548	97.885063	-19.610537	20.712036	98.28537	24.743553	-10.814771	96.634468	30.951586	41.551395	101.668396	27.8475695	15.368312	99.151432	-67.0686435	26.05576	97.419308
-30.169804	48.365898	98.080429	-19.411301	20.769802	98.185722	24.966192	-10.728092	96.420654	31.164927	41.747238	101.937653	28.0655595	15.509573	99.1791535	-66.8881615	26.030031	97.1922905
-29.478058	49.202911	98.413597	-19.263035	21.009268	98.116615	25.219778	-10.455396	96.135887	31.271099	42.093224	102.336708	28.2454385	15.818914	99.2362975	-66.7715085	26.199622	96.9969325
-28.751568	50.052589	98.857994	-19.063511	21.399929	98.079033	25.527781	-9.968966	95.747681	31.332123	42.609695	102.821541	28.429952	16.3203645	99.284611	-66.556974	26.4794935	96.873455
-28.221035	50.978493	99.468506	-18.909124	21.918556	98.041313	25.80764	-9.27349	95.287865	31.42584	43.264904	103.328636	28.61674	16.995707	99.3082505	-66.434988	26.841405	96.7743755
-27.280119	52.352543	100.212334	-18.712378	22.933502	97.98941	26.216272	-8.008598	94.576958	31.561098	44.381615	104.074631	28.888685	18.1865085	99.3257945	-66.313441	27.6804955	96.6530255
-26.669008	53.210758	100.677635	-18.561245	23.673946	97.950539	26.42783	-7.101438	94.119316	31.640984	45.084358	104.457977	29.034407	18.99146	99.2886465	-66.156897	28.356432	96.6124315
-25.958559	53.998478	101.125946	-18.43722	24.37081	97.95903	26.597416	-6.273054	93.730522	31.731388	45.713223	104.742455	29.164402	19.7200845	99.2364885	-66.038842	29.0215355	96.6815715
-25.514858	54.720222	101.683891	-18.262346	24.937309	98.009644	26.742994	-5.570157	93.329872	31.837809	46.229965	104.989517	29.2904015	20.329904	99.1596945	-65.8150935	29.544714	96.8595935
-24.709055	55.210281	101.993576	-18.082294	25.377148	98.079697	26.863092	-4.988245	92.937263	31.970263	46.644295	105.175629	29.4166775	20.828025	99.056446	-65.5812655	29.926271	97.102948
-24.18177	55.59634	102.337669	-17.931412	25.687439	98.147888	26.952288	-4.539237	92.601753	32.147678	46.929188	105.269875	29.549983	21.1949755	98.935814	-65.412807	30.1799025	97.359962
-23.582642	55.895435	102.544716	-17.805525	25.876844	98.197693	27.032896	-4.223066	92.308609	32.301464	47.097473	105.267311	29.66718	21.4372035	98.78796	-65.27823	30.3164845	97.607426
-22.61339	56.140553	102.653099	-17.638103	25.984741	98.253815	27.110788	-3.999563	92.067032	32.444469	47.154068	105.177139	29.7776285	21.5772525	98.6220855	-65.0538345	30.3922295	97.8855445
-21.987648	56.154858	102.62178	-17.56109	25.937471	98.286415	27.12998	-4.033573	92.043457	32.519108	47.090191	105.079224	29.824544	21.528309	98.5613405	-64.946724	30.346633	98.0114895
-21.354118	56.06189	102.547028	-17.520193	25.828352	98.349678	27.13571	-4.14782	92.124275	32.585464	46.971779	104.989151	29.860587	21.4119795	98.556713	-64.900973	30.2447245	98.142643
-20.749405	55.883236	102.504517	-17.496433	25.681892	98.425163	27.179047	-4.309683	92.255035	32.597218	46.846436	104.952942	29.8881325	21.2683765	98.6039885	-64.8809985	30.0954075	98.2463375
-20.154137	55.613029	102.449013	-17.482849	25.511349	98.506607	27.222633	-4.401691	92.385193	32.602547	46.750622	104.914215	29.91259	21.1744655	98.649704	-64.878288	29.8482325	98.36351
-19.563805	55.220341	102.405777	-17.480453	25.403925	98.620316	27.291647	-4.425573	92.459641	32.555916	46.711292	104.865715	29.9237815	21.1428595	98.662678	-64.8846875	29.6649905	98.577954
-18.909294	54.81823	102.411652	-17.498297	25.352442	98.754593	27.353662	-4.397858	92.508087	32.48037	46.718418	104.808273	29.917016	21.16028	98.65818	-64.91361	29.544604	98.851006
-17.851786	54.061264	102.526794	-17.497646	25.455851	99.074173	27.376234	-4.243233	92.612778	32.387642	46.806133	104.775497	29.881938	21.28145	98.6941375	-64.87723	29.630252	99.4542085
-17.10215	53.471977	102.686966	-17.491627	25.584856	99.314705	27.376637	-4.085673	92.659088	32.390289	46.892803	104.809723	29.883463	21.403565	98.7344055	-64.866717	29.766147	99.8950045
-16.349257	52.808125	102.78006	-17.491558	25.705549	99.535957	27.363888	-3.940259	92.695114	32.419682	46.985462	104.87207	29.891785	21.5226015	98.783592	-64.874901	29.8884965	100.288322
-15.509188	52.089268	102.835777	-17.44302	25.797575	99.675621	27.358543	-3.803733	92.710182	32.443394	47.04818	104.947258	29.9009685	21.6222235	98.82872	-64.7870085	29.9729265	100.522522
-14.642557	51.197136	102.738129	-17.404955	25.832111	99.732384	27.394745	-3.70927	92.691078	32.506802	47.091949	104.931175	29.9507735	21.6913395	98.8111265	-64.7606835	29.9728825	100.6536415
-13.747811	50.283463	102.574837	-17.348049	25.825062	99.730583	27.495262	-3.696397	92.649635	32.587307	47.084858	104.799377	30.0412845	21.6942305	98.724506	-64.7373825	29.9558935	100.73666
-12.816898	49.271664	102.338051	-17.257336	25.748964	99.742615	27.552513	-3.797155	92.738251	32.671436	47.013294	104.536583	30.1119745	21.6080695	98.637417	-64.6266465	29.8898585	100.847813
-11.258021	47.57629	101.772728	-17.146681	25.536358	99.792862	27.62393	-4.214769	93.083534	32.812572	46.727417	103.757431	30.218251	21.256324	98.4204825	-64.511613	29.816392	101.1652415
-10.207203	46.333607	101.329025	-17.083784	25.271261	99.853271	27.675776	-4.710532	93.500633	32.875515	46.427731	102.939644	30.2756455	20.8585995	98.2201385	-64.4432135	29.6839225	101.4864035
-9.089828	45.020264	100.817047	-17.066257	24.883457	99.940132	27.777004	-5.430023	94.182724	32.878685	46.042603	102.142265	30.3278445	20.30629	98.1624945	-64.4603585	29.460624	101.7177695
-7.86974	43.548981	100.345543	-17.058542	24.356567	100.093254	27.961054	-6.326681	95.025673	32.868923	45.563316	101.592506	30.4149885	19.6183175	98.3090895	-64.5320725	29.0948165	101.8774185
-6.657833	42.029675	99.970314	-17.051311	23.675682	100.226082	28.119295	-7.227883	95.98877	32.95694	45.004631	101.249161	30.5381175	18.888374	98.6189655	-64.6407395	28.46299	101.8331985
-5.37021	40.454273	99.606529	-17.041019	22.851505	100.305855	28.291603	-8.171732	96.86338	33.054417	44.30027	101.09053	30.67301	18.064269	98.976955	-64.755048	27.638741	101.634755
-4.015411	38.932842	99.284378	-17.038132	22.054676	100.266373	28.403013	-9.048727	97.653397	33.151646	43.568016	101.011589	30.7773295	17.2596445	99.332493	-64.8535935	26.8497075	101.200253
-1.986943	36.671173	98.913261	-17.094332	20.916027	100.055527	28.515259	-10.139281	98.604134	33.223793	42.59737	101.079544	30.869526	16.2290445	99.841839	-65.05819	25.6030095	100.269215
-0.52508	35.296585	98.877846	-17.130379	20.281746	99.855698	28.601984	-10.654924	98.969765	33.280544	42.066418	101.357101	30.941264	15.705747	100.163433	-65.202022	24.857745	99.547963
0.89628	34.005753	99.066322	-17.116898	19.826263	99.664955	28.732868	-10.94037	99.076241	33.432011	41.782261	101.970207	31.0824395	15.4209455	100.523224	-65.3162355	24.2315805	98.806686
2.378683	32.84074	99.409271	-17.01836	19.542446	99.4674	28.909174	-11.053905	99.027649	33.645508	41.766712	102.935585	31.277341	15.3564035	100.981617	-65.314061	23.7284885	97.953183
3.903478	31.730112	99.914101	-16.819521	19.488768	99.344307	29.276371	-10.971881	98.752533	33.958099	41.973625	104.26973	31.617235	15.500872	101.5111315	-65.256277	23.476664	97.1774825
5.451501	30.721479	100.631477	-16.444515	19.652939	99.347672	29.822603	-10.823135	98.582802	34.459026	41.798141	105.951401	32.1408145	15.487503	102.2671015	-65.0298445	23.818375	96.4282425
7.062943	29.676702	101.423523	-15.992466	20.01515	99.530907	30.527328	-10.607713	98.780632	35.12291	42.2621	107.78022	32.825119	15.8271935	103.280426	-64.810051	24.2031065	95.781388
9.378536	28.070032	102.814575	-15.232483	20.569798	100.070396	31.783115	-10.256269	99.749413	36.158211	43.232861	110.702911	33.970663	16.488296	105.226162	-64.435629	24.6513	94.91463
10.904835	26.790588	103.745079	-14.737305	20.692091	100.413788	32.715294	-10.076973	100.799545	36.92416	43.396484	112.5186	34.819727	16.6597555	106.6590725	-64.294337	24.7244265	94.1685035
12.285145	25.475609	104.772079	-14.254637	20.576073	100.671638	33.759262	-9.969913	101.975204	37.505356	43.477421	114.189018	35.632309	16.753754	108.082111	-64.141583	24.398392	93.261165
13.623653	23.983286	105.638588	-13.743297	20.273767	100.768433	34.883842	-9.973491	103.195274	37.936947	43.490967	115.654633	36.4103945	16.758738	109.4249535	-63.8969885	23.788796	92.1119125
14.862192	22.457581	106.250885	-13.169765	19.962416	100.762833	36.073521	-10.014442	104.437653	38.270916	43.617458	116.660103	37.1722185	16.801508	110.548878	-63.5117485	23.123324	90.976788
16.089756	20.980215	106.690643	-12.522632	19.536989	100.736961	37.306084	-9.923766	105.530907	38.59269	43.866894	117.150162	37.949387	16.971564	111.3405345	-62.994651	22.102414	90.1333875
17.270308	19.300526	106.90358	-11.803452	19.075449	100.815796	38.528282	-9.832554	106.404579	38.90612	44.109978	117.196823	38.717201	17.138712	111.800701	-62.324105	21.012186	89.830891
18.846916	16.787655	107.115105	-10.653784	18.308716	101.120674	40.233891	-9.72788	107.487511	39.433159	44.440098	116.752563	39.833525	17.356109	112.120037	-61.141093	19.261323	90.121311
19.772989	14.973363	107.229683	-9.936761	17.827454	101.534546	41.277912	-9.686501	108.186981	39.864315	44.531055	116.276535	40.5711135	17.422277	112.231758	-60.4446355	18.232631	90.837334
20.509338	13.129671	107.512306	-9.249611	17.310902	102.085854	42.237984	-9.718349	108.889664	40.298824	44.604351	115.890289	41.268404	17.443001	112.3899765	-59.767626	17.178803	91.7817315
21.110426	11.237672	107.926628	-8.631056	16.83213	102.798019	43.080238	-9.797643	109.596542	40.721184	44.621685	115.623055	41.900711	17.412021	112.6097985	-59.162823	16.252239	92.9862395
21.556202	9.275187	108.432198	-8.153083	16.376635	103.538918	43.785141	-9.870558	110.318268	41.047031	44.648026	115.561356	42.416086	17.388734	112.939812	-58.722252	15.364536	94.138024
21.871178	7.382103	108.985519	-7.830769	15.968825	104.290901	44.351555	-9.943115	110.975281	41.307644	44.655457	115.528694	42.8295995	17.356171	113.2519875	-58.4911375	14.581479	95.3298145
21.999893	5.48394	109.554504	-7.603745	15.599625	105.03521	44.788181	-9.98002	111.60321	41.446228	44.605873	115.466812	43.1172045	17.3129265	113.535011	-58.3246945	13.8863235	96.535409
22.062401	2.555785	110.409256	-7.436191	15.058534	105.99778	45.279282	-10.089338	112.50843	41.457195	44.434582	115.271248	43.3682385	17.172622	113.889839	-58.2406205	12.944446	98.105721
21.929811	0.70251	110.983292	-7.358174	14.640829	106.484474	45.518513	-10.212893	113.15947	41.344528	44.197742	115.053467	43.4315205	16.9924245	114.1064685	-58.1478685	12.2892335	98.8624795
21.714468	-1.186327	111.584732	-7.303208	14.214772	106.802139	45.728626	-10.406315	113.850227	41.251411	43.941452	114.82048	43.4900185	16.7675685	114.3353535	-58.0964345	11.6619755	99.2689245
21.415003	-2.934216	112.126053	-7.239795	13.79066	106.914902	45.912907	-10.61988	114.516602	41.167103	43.743382	114.564476	43.540005	16.561751	114.540539	-58.019595	11.019569	99.289265
21.036512	-4.73161	112.523666	-7.167522	13.426821	106.755363	46.041801	-10.823643	115.085648	41.108025	43.410496	114.181793	43.574913	16.2934265	114.6337205	-57.909957	10.5602155	98.8770055
20.932943	-6.599728	112.490936	-7.083175	13.081548	106.378349	46.088081	-11.040952	115.416504	41.090469	43.065853	113.653862	43.589275	16.0124505	114.535183	-57.755625	10.1506455	98.221515
20.465939	-8.251131	112.326302	-6.951445	12.748172	105.867279	46.074001	-11.292057	115.458557	41.109982	42.668121	112.951431	43.5919915	15.688032	114.204994	-57.4948815	9.808312	97.529564
19.292635	-10.46542	112.059845	-6.666314	12.282578	105.081047	46.022995	-11.763408	115.138542	41.160088	41.896511	111.681625	43.5915415	15.0665515	113.4100835	-56.9241695	9.4986045	96.7520105
18.685242	-11.95519	111.704239	-6.450562	11.92255	104.607155	45.99268	-12.081731	114.913597	41.289486	41.406216	110.775169	43.641083	14.6622425	112.844383	-56.542207	9.1828575	96.369927
18.153065	-13.395463	111.387596	-6.228175	11.577665	104.225853	46.052952	-12.394426	114.734283	41.375412	40.937187	109.984184	43.714182	14.2713805	112.3592335	-56.170532	8.8839495	96.0924725
16.988705	-14.486705	111.386978	-6.019424	11.264632	103.94696	46.132023	-12.688093	114.616188	41.477524	40.507984	109.277664	43.8047735	13.9099455	111.946926	-55.8436215	8.6193185	95.946994
16.019396	-15.627025	111.268471	-5.83457	10.958939	103.700653	46.182442	-12.95845	114.53215	41.633678	40.104362	108.524048	43.90806	13.572956	111.528099	-55.5772	8.344922	95.873207
14.972231	-16.623259	111.198334	-5.643418	10.702332	103.522385	46.20639	-13.246423	114.424042	41.740238	39.627098	107.805618	43.973314	13.1903375	111.11483	-55.26015	8.2143265	95.92994
14.055803	-17.618755	110.984276	-5.4953	10.422269	103.417	46.241058	-13.568563	114.289162	41.824066	39.196388	107.151886	44.032562	12.8139125	110.720524	-55.023162	8.0306255	96.113476
11.848239	-18.569258	110.991539	-5.306849	9.960373	103.294945	46.290646	-14.054106	114.036766	41.969383	38.585907	106.185913	44.1300145	12.2659005	110.1113395	-54.7437125	7.6548455	96.4785505
10.483527	-19.088728	110.81797	-5.180265	9.648504	103.264282	46.37001	-14.377525	113.761581	41.975697	38.166073	105.648109	44.1728535	11.894274	109.704845	-54.5333835	7.402734	96.823719
9.019691	-19.514442	110.551765	-5.025822	9.362551	103.251663	46.481564	-14.684376	113.41053	42.06625	37.782829	105.163589	44.273907	11.5492265	109.2870595	-54.325551	7.1758755	97.2162665
7.547252	-19.786367	110.249771	-4.832717	9.117176	103.271469	46.591705	-14.956964	113.055336	42.298164	37.373009	104.742134	44.4449345	11.2080225	108.898735	-54.1103685	7.0263295	97.644203
6.271277	-20.123234	109.682404	-4.522637	8.870342	103.303886	46.713192	-15.262464	112.712799	42.556374	36.984203	104.521225	44.634783	10.8608695	108.617012	-53.680057	6.8798145	97.99076
4.38444	-19.957651	109.493149	-4.177378	8.713649	103.403404	47.382534	-15.888863	112.334824	42.7906	36.700188	104.45932	45.086567	10.4056625	108.397072	-53.441323	7.0216355	98.409736
3.023647	-19.982742	108.92794	-3.795537	8.624922	103.538048	47.394066	-16.027021	112.250343	43.075947	36.409592	104.47271	45.2350065	10.1912855	108.3615265	-52.8260805	7.0585585	98.7145695
0.12905	-19.278074	108.42334	-3.218504	8.530832	103.692581	48.015045	-16.526009	111.464607	43.652813	36.067215	104.53656	45.833929	9.770603	108.0005835	-52.270937	7.291061	99.3845785
-1.632574	-18.861107	107.835861	-2.906577	8.570713	103.823486	48.125134	-16.700541	110.914375	43.965427	35.925335	104.660019	46.0452805	9.612397	107.787197	-51.8584345	7.529029	99.859775
-3.541313	-18.255117	107.409332	-2.70831	8.73536	104.043976	48.094761	-16.841972	110.274734	44.252884	35.846283	104.794167	46.1738225	9.5021555	107.5344505	-51.5904425	7.9685645	100.5535015
-5.551477	-17.455254	107.268547	-2.63631	9.05196	104.42247	47.979088	-16.879229	109.693512	44.303913	35.906097	104.984116	46.1415005	9.513434	107.338814	-51.4141205	8.590486	101.506126
-7.632915	-16.528866	107.568649	-2.687138	9.462266	104.977509	47.768017	-16.896864	109.286674	44.25164	36.018803	104.910599	46.0098285	9.5609695	107.0986365	-51.3841045	9.3635625	102.8563815
-9.748099	-15.487617	108.220688	-2.81008	9.829748	105.689072	47.300972	-16.72348	109.199615	43.989262	36.058319	104.678558	45.645117	9.6674195	106.9390865	-51.265277	9.9920765	104.4390575
-11.86074	-14.454383	109.105362	-2.976846	10.03817	106.42421	47.236534	-16.918056	108.792404	43.505428	36.028595	104.162941	45.370981	9.5552695	106.4776725	-51.324673	10.5210705	106.3707475
-15.197089	-12.795208	110.541939	-3.270438	9.970585	107.480064	46.664101	-16.971283	107.795891	42.631042	35.146488	102.801727	44.6475715	9.0876025	105.298809	-51.1884475	10.8535675	109.661319
-17.223894	-11.673403	111.227119	-3.576159	9.864863	107.96566	45.876507	-16.918793	106.553864	41.873051	34.943054	101.745644	43.874779	9.0121305	104.149754	-51.027097	10.7175955	111.781566
-19.282925	-10.463458	111.808434	-3.898015	9.790775	108.293571	45.149376	-16.917767	104.554382	41.152409	35.400459	100.477875	43.1508925	9.241346	102.5161285	-50.9469225	10.340204	114.0710135
-21.21048	-9.147697	112.382126	-4.145427	9.890614	108.525955	44.282276	-16.747215	102.436844	40.294674	35.485943	99.38176	42.288475	9.369364	100.909302	-50.579329	10.411864	116.142608
-23.005157	-7.698071	113.030853	-4.418905	10.095612	108.841347	43.336651	-16.435026	100.549187	39.521294	35.701199	98.708054	41.4289725	9.6330865	99.6286205	-50.2667825	10.5581375	118.0540735
-24.63932	-6.207836	113.76461	-4.744795	10.39229	109.268448	42.478157	-16.058216	99.076965	38.974564	36.073601	98.517403	40.7263605	10.0076925	98.797184	-50.2159505	10.7768875	119.739712
-26.075035	-4.680908	114.485809	-5.036522	10.717607	109.678253	41.692696	-15.665133	97.857269	38.612083	36.485386	98.659279	40.1523895	10.4101265	98.258274	-50.2254335	11.0250875	121.098232
-28.019529	-2.407342	115.150818	-5.478519	11.164683	110.004112	40.635479	-15.132343	96.367378	38.238758	36.987747	99.011711	39.4371185	10.927702	97.6895445	-50.3941565	11.401664	122.3186795
-29.168159	-0.947982	115.087486	-5.786143	11.353678	109.884117	40.068581	-14.910847	95.570396	38.086136	37.230198	99.34536	39.0773585	11.1596755	97.457878	-50.6496445	11.5476805	122.310356
-30.193352	0.530082	114.667107	-6.078942	11.470688	109.516273	39.682095	-14.840278	94.979378	38.089607	37.306232	99.688568	38.885851	11.232977	97.333973	-51.043735	11.708399	121.698573
-31.061481	1.933277	113.982689	-6.345767	11.525589	109.024895	39.394695	-14.887648	94.556046	38.170368	37.294388	100.035645	38.7825315	11.20337	97.2958455	-51.4740655	11.847808	120.7539445
-31.631983	3.242946	113.270508	-6.613926	11.542731	108.488319	39.177044	-15.042207	94.322777	38.273983	37.169788	100.341049	38.7255135	11.0637905	97.331913	-51.9533655	12.0216715	119.644725
-32.138622	4.551119	112.573196	-6.843839	11.503753	108.001793	38.943771	-15.278536	94.425629	38.393478	36.913181	100.466743	38.6686245	10.8173225	97.446186	-52.3563025	12.1901835	118.5574
-32.484409	5.800737	112.083664	-7.067476	11.447653	107.624474	38.813408	-15.729505	94.50898	38.489307	36.552944	100.561699	38.6513575	10.4117195	97.5353395	-52.7863095	12.4835865	117.7136085
-32.5107	7.425663	111.687492	-7.41488	11.199104	107.441353	38.349922	-16.405809	94.91539	38.592983	35.893761	100.753738	38.4714525	9.743976	97.834564	-53.3012125	12.654232	117.048142
-32.365631	8.475163	111.634232	-7.665162	10.973207	107.518471	38.067673	-17.007187	95.186752	38.602058	35.472549	101.048447	38.3348655	9.232681	98.1175995	-53.6651895	12.713733	116.9193425
-32.067852	9.448106	111.700462	-7.92622	10.710712	107.673141	37.669338	-17.457262	95.517113	38.617538	35.091366	101.353073	38.143438	8.817052	98.435093	-53.995878	12.604372	116.911189
-31.603128	10.36346	111.647522	-8.224337	10.487782	107.768616	37.396709	-17.907406	95.678642	38.575043	34.777252	101.631233	37.985876	8.434923	98.6549375	-54.43455	12.540641	116.8822945
-31.074165	11.277551	111.29599	-8.515966	10.385859	107.704231	37.081558	-18.094507	95.935066	38.477303	34.63406	101.932823	37.7794305	8.2697765	98.9339445	-54.8113625	12.5019415	116.4745175
-30.462318	12.193598	110.685661	-8.83773	10.319424	107.430481	36.889572	-18.204655	96.095703	38.393127	34.590931	102.250648	37.6413495	8.193138	99.1731755	-55.3168095	12.44571	115.6877865
-29.702421	13.142073	109.726753	-9.155023	10.41928	106.942581	36.761738	-18.209633	96.274864	38.338814	34.691341	102.59153	37.550276	8.240854	99.433197	-55.860322	12.597706	114.451965
-28.439068	14.588623	107.964256	-9.629963	10.775867	105.930099	36.586651	-18.054741	96.685776	38.309124	34.926388	102.854919	37.4478875	8.4358235	99.7703475	-56.7078135	13.1159105	112.0898505
-27.465603	15.588142	106.838799	-9.931644	11.153346	105.269897	36.434525	-17.920202	97.030632	38.211998	35.116425	102.777504	37.3232615	8.5981115	99.904068	-57.1865495	13.7085805	110.635726
-26.361301	16.5569	105.813889	-10.186499	11.547043	104.655907	36.244072	-17.817812	97.422203	38.155746	34.766594	102.4907	37.199909	8.474391	99.9564515	-57.572907	14.619695	109.3553625
-25.140923	17.500996	104.892883	-10.412535	11.835509	104.129051	36.084579	-17.795765	97.78904	38.0592	35.261246	102.10688	37.0718895	8.7327405	99.94796	-57.8969595	14.9382775	108.310142
-23.89126	18.383745	104.062035	-10.643145	11.948187	103.643883	35.860718	-17.827309	98.301788	37.996387	35.255386	101.83036	36.9285525	8.7140385	100.066074	-58.2148425	15.1823355	107.221692
-22.624359	19.252541	103.294609	-10.879943	11.896386	103.215233	35.623917	-17.984369	98.843071	37.886612	35.140984	101.710335	36.7552645	8.5783075	100.276703	-58.5151505	15.2144645	106.153763
-21.166914	20.085571	102.593697	-11.156859	11.746756	102.869476	35.324612	-18.22603	99.430565	37.774887	34.941887	101.720619	36.5497495	8.3579285	100.575592	-58.8634675	15.1355835	105.16336
-19.057014	21.366631	101.924728	-11.598906	11.41098	102.618347	34.750668	-18.677664	100.245956	37.596947	34.616474	101.92115	36.1738075	7.969405	101.083553	-59.3716195	14.852555	104.153141
-17.613319	22.3062	101.736275	-11.913518	11.234054	102.642059	34.417213	-18.96567	100.754784	37.441643	34.431778	102.156792	35.929428	7.733054	101.455788	-59.756464	14.735054	103.82833
-16.133724	23.333145	101.630798	-12.223349	11.095586	102.746269	34.098049	-19.158932	101.208069	37.298687	34.375877	102.523422	35.698368	7.6084725	101.8657455	-60.145066	14.5826995	103.6267925
-14.653009	24.460562	101.696709	-12.572023	11.088732	102.897873	33.781349	-19.219324	101.618767	37.218407	34.37241	102.975822	35.499878	7.576543	102.2972945	-60.643924	14.600921	103.4984515
-13.171455	25.682787	101.911591	-12.946703	11.161263	103.171776	33.518612	-19.218939	102.014397	37.33765	34.552837	103.612396	35.428131	7.666949	102.8133965	-61.321537	14.655577	103.5301555
-11.704468	27.015999	102.400375	-13.354068	11.363576	103.556702	33.242264	-19.195192	102.438843	37.63266	34.974541	104.421951	35.437462	7.8896745	103.430397	-62.145598	14.8374775	103.683007
-10.198416	28.475782	103.057411	-13.695356	11.67837	104.060402	32.971016	-19.092216	102.833534	37.901508	35.396446	105.363655	35.436262	8.152115	104.0985945	-62.826974	15.204625	104.0222095
-7.966166	30.814161	104.481018	-14.141102	12.483527	104.942917	32.68298	-18.771229	103.366158	38.124447	36.069633	106.853249	35.4037135	8.649202	105.1097035	-63.6859175	16.317852	104.7761305
-6.481899	32.472782	105.528732	-14.37529	13.183609	105.557228	32.570313	-18.286171	103.647491	38.177986	36.554382	107.925987	35.3741495	9.1341055	105.786739	-64.1247295	17.2331125	105.327717
-5.046217	34.176109	106.728233	-14.57176	14.044152	106.209671	32.49992	-17.661394	103.770424	38.221443	37.204102	109.036346	35.3606815	9.771354	106.403385	-64.5042015	18.31695	106.015957
-3.55149	35.866665	107.926353	-14.69525	15.046491	106.875679	32.42524	-16.836586	103.842224	38.253876	37.95541	110.153244	35.339558	10.559412	106.997734	-64.730058	19.53357	106.753624
-2.083296	37.502239	109.187187	-14.771888	16.079464	107.558678	32.393036	-15.957886	103.881798	38.273426	38.700462	111.276779	35.333231	11.371288	107.5792885	-64.877007	20.78764	107.5380675
-0.629998	39.106224	110.571121	-14.795147	17.112963	108.263184	32.334381	-15.031057	103.942886	38.35302	39.462234	112.527931	35.3437005	12.2155885	108.2354085	-64.9339945	22.0103375	108.2909595
0.801427	40.617664	112.046173	-14.812221	18.05876	109.037933	32.364468	-14.228275	103.923775	38.462807	40.125629	113.877365	35.4136375	12.948677	108.90057	-65.0380795	23.168843	109.175296
2.871511	42.546627	114.447609	-14.764412	19.109257	110.271004	32.617222	-13.419886	104.105652	38.773159	40.944271	116.215897	35.6951905	13.7621925	110.1607745	-65.2240145	24.4563215	110.3812335
4.220648	43.609142	116.054771	-14.682012	19.599619	111.037491	32.738625	-12.726511	104.225204	39.025154	41.215576	117.793785	35.8818895	14.2445325	111.0094945	-65.2459135	24.9547055	111.0654875
5.508239	44.544308	117.606056	-14.637402	19.903835	111.785759	32.820026	-11.928632	104.355797	39.272308	41.413818	119.281387	36.046167	14.742593	111.818592	-65.320971	25.065077	111.752926
6.751327	45.292618	119.106819	-14.605373	20.201757	112.286308	32.96209	-11.342808	104.234909	39.4333	41.55521	120.627106	36.197695	15.106201	112.4310075	-65.408441	25.297313	112.1416085
8.394547	45.708328	120.22998	-14.519274	20.450317	112.653816	33.211441	-10.85131	104.037117	40.006374	41.536545	121.571983	36.6089075	15.3426175	112.80455	-65.6474555	25.5580165	112.503082
9.249225	46.359108	121.44799	-14.42629	20.676867	112.855721	33.439751	-10.182522	103.778122	40.104477	41.740986	122.493172	36.772114	15.779232	113.135647	-65.624694	25.574502	112.575795
10.652939	46.630623	122.058342	-14.391865	21.055079	113.003304	33.823238	-9.722224	103.478119	40.119965	42.055244	123.06633	36.9716015	16.16651	113.2722245	-65.7553315	25.943648	112.7343835
12.338593	47.026707	122.477493	-14.352905	21.70355	113.223328	34.323017	-8.804726	103.306793	40.076317	42.685829	123.443008	37.199667	16.9405515	113.3749005	-65.905477	26.4665485	113.0717555
13.425764	47.20179	122.499123	-14.336361	22.121027	113.372566	33.839748	-8.117725	103.793427	40.070328	43.111912	123.540749	36.955038	17.4970935	113.667088	-65.62776	26.7449605	113.078044
14.482334	47.048008	122.413239	-14.324278	22.433958	113.495377	34.472404	-8.049746	103.882469	40.054848	43.436825	123.615555	37.263626	17.6935395	113.749012	-65.912182	27.1743765	113.241742
15.285632	46.822552	122.402679	-14.310518	22.633705	113.587547	34.497417	-7.923692	104.266891	40.017212	43.623573	123.719643	37.2573145	17.8499405	113.993267	-65.8783505	27.4174695	113.181827
16.267361	46.292686	122.291138	-14.328568	22.735632	113.678467	34.484962	-7.859152	104.621994	40.052887	43.738029	123.830154	37.2689245	17.9394385	114.226074	-65.9260605	27.5318255	113.13086
17.66412	45.401459	122.033676	-14.322321	22.820919	113.784729	34.448624	-7.816861	104.927216	40.072823	43.816799	123.987267	37.2607235	17.999969	114.4572415	-65.9053655	27.641869	113.1122165
18.675383	44.482029	121.883186	-14.345177	22.923786	113.863441	34.469006	-7.806351	105.137589	40.054741	43.90556	124.17215	37.2618735	18.0496045	114.6548695	-65.9522275	27.7979675	113.0720125
20.139748	42.847569	121.370819	-14.30281	23.252245	113.973984	34.575508	-7.600696	105.428139	40.022831	44.171288	124.198273	37.2991695	18.285296	114.813206	-65.9047895	28.219194	113.134762
21.129414	41.620338	120.751999	-14.206153	23.511541	114.011337	34.720013	-7.444612	105.732239	40.039471	44.422081	124.014198	37.379742	18.4887345	114.8732185	-65.792048	28.5343475	113.1494555
21.697599	40.396084	120.172226	-14.068285	23.794178	114.046143	34.863758	-7.450872	106.241592	40.102184	44.693253	123.695251	37.482971	18.6211905	114.9684215	-65.619541	28.9671655	113.1238645
22.675442	38.790638	119.45121	-13.893637	23.989168	114.094353	34.997063	-7.55838	106.924484	40.228355	44.872089	123.218895	37.612709	18.6568545	115.0716895	-65.399983	29.3214815	113.1170165
23.683594	37.003174	118.697151	-13.67086	24.040596	114.199844	35.159512	-7.742213	107.671753	40.364258	44.935635	122.666374	37.761885	18.596711	115.1690635	-65.103605	29.484481	113.2306245
24.690201	34.99501	118.081406	-13.363571	23.834236	114.374077	34.9268	-7.972743	108.688797	40.125942	45.02766	122.350571	37.526371	18.5274585	115.519684	-64.253513	29.1410135	113.22847
25.599134	32.860748	117.730919	-13.07255	23.621748	114.526131	35.186203	-8.320024	109.628365	40.347054	44.85693	122.024368	37.7666285	18.268453	115.8263665	-63.9117285	28.975043	113.2258955
26.602343	29.288441	117.476822	-12.621234	23.198631	114.910553	35.644131	-8.874609	111.344444	41.162811	44.378784	121.806503	38.403471	17.7520875	116.5754735	-63.645939	28.6451745	113.2456325
26.444271	27.18154	117.961884	-12.34411	22.908466	115.295807	35.982979	-9.273713	112.740852	41.509743	44.111485	121.977951	38.746361	17.418886	117.3594015	-63.434581	28.398046	113.2322125
26.971239	24.581982	118.345657	-12.086714	22.610361	115.744507	36.30352	-9.697275	114.383522	41.854008	43.913277	122.445084	39.078764	17.108001	118.414303	-63.252192	28.112721	113.074711
26.769361	22.089075	119.470345	-11.894081	22.33869	116.328598	36.666069	-10.101333	116.212891	42.161167	43.744778	123.144791	39.413618	16.8217225	119.678841	-63.20178	27.8556575	112.978355
26.693937	19.759289	120.739594	-11.790954	22.113871	117.031906	37.038544	-10.396281	118.07634	42.484394	43.74696	124.129845	39.761469	16.6753395	121.1030925	-63.343377	27.5524025	112.9607195
27.024328	17.066032	121.808502	-11.727566	21.957722	117.815758	37.391544	-10.571604	119.850502	42.758568	43.801598	125.142143	40.075056	16.614997	122.4963225	-63.530188	27.300447	113.1351935
26.367764	14.798929	123.389069	-11.717727	21.897997	118.650124	37.651615	-10.613565	121.468262	42.532997	44.040184	126.286659	40.092306	16.7133095	123.8774605	-63.52776	27.0826845	113.4227875
25.86075	11.264874	125.353004	-11.672842	21.847425	119.806526	38.406342	-10.566738	123.388084	43.535236	43.87035	126.880852	40.970789	16.651806	125.134468	-64.316473	27.043044	114.478584
25.873434	8.860133	126.180061	-11.619985	21.83251	120.435562	38.187237	-10.276135	124.756691	43.383831	44.004013	127.273033	40.785534	16.863939	126.014862	-64.025504	26.801081	114.856262
25.178879	6.718495	127.116028	-11.507559	21.858204	120.892189	38.247486	-9.977849	125.847916	43.628094	43.949303	127.109955	40.93779	16.985727	126.4789355	-63.952908	26.730681	115.3054425
25.048069	4.45968	127.551605	-11.319288	21.851469	121.177422	38.373478	-9.750291	126.590027	43.779976	43.976639	126.684174	41.076727	17.113174	126.6371005	-63.715303	26.589764	115.7177435
24.517242	2.364651	127.918304	-11.183535	21.894047	121.329247	38.491325	-9.538371	127.00087	43.860123	44.098618	126.089371	41.175724	17.2801235	126.5451205	-63.542794	26.5079705	116.1133735
23.818974	0.448854	128.138229	-11.043668	21.946552	121.364807	38.604023	-9.280712	127.114609	43.889526	44.17276	125.395988	41.2467745	17.446024	126.2552985	-63.3341105	26.44708	116.4743155
23.441444	-1.54942	128.054367	-10.932968	21.98518	121.26857	38.875652	-9.153725	126.955048	43.843781	44.239552	124.746979	41.3597165	17.5429135	125.8510135	-63.2256525	26.4274465	116.6861265
22.438141	-4.213538	127.8321	-10.708184	22.009813	120.939995	39.114143	-8.923369	126.530693	43.809433	44.347446	123.698303	41.461788	17.7120385	125.114498	-62.878156	26.3075875	116.765492
21.404631	-5.099871	127.293266	-10.538897	22.010098	120.593643	38.823231	-8.571536	126.203743	43.857487	44.345417	122.927238	41.340359	17.8869405	124.5654905	-62.418153	26.1332555	116.6217955
20.46122	-5.446772	126.408241	-10.349504	21.983683	120.146324	39.588535	-9.009933	125.177872	43.895149	44.359722	122.080269	41.741842	17.6748945	123.6290705	-62.44085	26.2924715	116.6635775
19.352821	-5.925202	125.356163	-10.155601	21.942501	119.614281	39.682907	-9.073972	124.131607	43.888428	44.453674	121.08213	41.7856675	17.689851	122.6068685	-62.0968695	26.195151	116.6216935
17.867069	-5.995176	124.259041	-9.939765	21.925871	118.945038	39.782738	-9.051671	122.751595	43.819134	44.527378	119.881264	41.800936	17.7378535	121.3164295	-61.680466	26.1138885	116.5736465
17.057041	-6.366163	122.58905	-9.766707	21.943279	118.193855	39.584415	-8.795818	121.319046	43.695004	44.579502	118.448105	41.6397095	17.891842	119.8835755	-61.1731235	25.994716	116.5041345
15.605155	-6.304749	121.044792	-9.540291	21.96664	117.219688	39.724449	-8.64432	119.465996	43.457993	44.725071	116.776703	41.591221	18.0403755	118.1213495	-60.671803	25.8929045	116.3180265
13.880435	-6.231674	117.962494	-9.232543	22.079521	115.472542	40.047775	-8.351368	116.571869	43.034874	45.019688	114.005684	41.5413245	18.33416	115.2887765	-60.0064105	25.824882	115.6563075
12.781611	-6.123731	115.710464	-9.087218	22.197712	114.159515	40.323452	-8.227749	114.624489	42.788483	45.283852	112.130943	41.5559675	18.5280515	113.377716	-59.7304035	25.8673725	114.941314
11.681315	-5.833879	113.644516	-8.967141	22.385614	112.920082	40.563148	-8.093836	112.520561	42.596252	45.699234	110.577156	41.5797	18.802699	111.5488585	-59.513982	25.968529	114.2913055
10.652777	-5.528807	111.781136	-8.928594	22.603807	111.73748	40.893608	-7.727297	110.527466	42.406494	46.149937	109.186462	41.650051	19.21132	109.856964	-59.507239	25.996294	113.617996
9.643536	-5.1868	110.074402	-8.98268	22.884953	110.588165	41.331974	-6.883396	108.644272	42.174129	46.396038	107.80275	41.7530515	19.756321	108.223511	-59.7184115	26.013585	112.952819
8.681076	-4.825703	108.691956	-9.063786	23.181158	109.436798	41.930691	-5.979486	107.013107	42.155777	46.48061	106.584808	42.043234	20.250562	106.7989575	-60.170806	26.111754	112.0746385
7.783646	-4.49077	107.635132	-9.166663	23.395521	108.288338	42.508785	-5.017865	105.895317	42.513378	46.471287	105.489601	42.5110815	20.726711	105.692459	-60.8444075	26.064331	110.884217
6.577624	-4.061393	106.274857	-9.265825	23.440548	106.687698	43.318687	-3.77619	104.862282	43.447006	46.178963	104.378441	43.3828465	21.2013865	104.6203615	-61.9144965	25.6797095	108.7550345
5.83907	-3.804437	105.403198	-9.299237	23.329187	105.708679	43.765518	-3.292367	104.309937	44.04171	45.9272	103.860832	43.903614	21.3174165	104.0853845	-62.502088	25.3409575	107.3319735
5.140224	-3.502511	104.478287	-9.262266	23.251835	104.716537	44.120895	-2.853522	103.792908	44.78688	45.288006	103.108643	44.4538875	21.217242	103.4507755	-62.9784195	25.286428	105.9822985
4.510386	-3.193	103.642014	-9.189324	23.262373	103.803207	44.556332	-2.418047	103.194	45.341499	44.510963	102.425476	44.9489155	21.046458	102.809738	-63.3275635	25.478288	104.796676
3.918917	-2.845015	102.732048	-9.113501	23.311762	102.800224	45.019592	-1.52796	102.687035	45.817402	43.622219	101.843094	45.418497	21.0471295	102.2650645	-63.645499	25.5763945	103.3353835
3.345457	-2.507085	101.572083	-9.042478	23.414171	101.494431	45.457333	-0.603964	102.166023	46.071949	43.246292	101.534546	45.764641	21.321164	101.8502845	-63.849597	25.507178	101.1385775
2.721656	-2.139568	100.083603	-8.942038	23.521706	99.884819	45.840584	0.096464	101.661026	46.134224	43.228561	101.278374	45.987404	21.6625125	101.4697	-63.87148	25.3808995	98.299938
1.809038	-1.617106	97.291435	-8.888264	23.767698	96.993965	45.873398	0.743274	100.943466	46.333183	43.080788	100.224388	46.1032905	21.912031	100.583927	-63.8798185	25.623365	93.404003
1.172043	-1.249074	95.058182	-8.824363	23.944901	94.875252	46.014042	1.115166	100.059219	45.839756	43.142944	99.436508	45.926899	22.129055	99.7478635	-63.575625	25.760747	90.0026405
0.533444	-0.908597	92.816147	-8.6273	24.189466	92.893257	45.147377	1.565266	99.159607	45.452774	42.902073	98.401054	45.3000755	22.2336695	98.7803305	-62.5546755	26.1452625	87.0061835
-0.185884	-0.59235	90.813927	-8.320404	24.399672	91.198387	44.891781	1.972191	97.627243	45.296089	42.75853	96.939774	45.093935	22.3653605	97.2835085	-61.734743	26.4339835	85.1132655
-0.923842	-0.349279	89.190971	-7.988434	24.580412	89.787033	44.706322	2.471591	96.034172	45.607906	42.630051	95.259956	45.157114	22.550821	95.647064	-61.133982	26.610003	83.927002
-1.734236	-0.194902	87.910614	-7.681882	24.702291	88.677956	44.757427	2.965297	94.477257	45.01643	42.707771	94.430954	44.8869285	22.836534	94.4541055	-60.2506925	26.568048	82.9018065
-2.669203	-0.089993	86.826355	-7.409489	24.721962	87.792076	44.776966	3.151339	93.493423	45.070969	42.583458	93.432838	44.9239675	22.8673985	93.4631305	-59.7429455	26.5765255	82.1210215
-4.191612	-0.122316	85.694458	-7.04952	24.620638	86.881958	44.658272	2.968224	92.595413	45.285995	42.18232	92.233246	44.9721335	22.575272	92.4143295	-59.0711735	26.666004	81.3495865
-5.305532	-0.195635	85.17144	-6.853267	24.427948	86.498734	44.570503	2.862877	91.990784	45.332153	41.839233	91.707687	44.951328	22.351055	91.8492355	-58.657862	26.504841	81.1482325
-6.495094	-0.380143	84.744286	-6.665915	24.18458	86.246071	44.471806	2.74996	91.364304	45.383392	41.518082	91.306648	44.927599	22.134021	91.335476	-58.259429	26.235139	81.156666
-7.705916	-0.578373	84.465149	-6.531916	23.944695	86.083412	44.391445	2.553945	90.772804	45.407589	41.240208	90.903122	44.899517	21.8970765	90.837963	-57.963349	25.9923135	81.328861
-8.99811	-0.839302	84.384087	-6.445547	23.673313	86.022575	44.296959	2.412479	90.32431	45.391197	41.012871	90.442467	44.844078	21.712675	90.3833885	-57.735172	25.633951	81.6617615
-10.361169	-1.159915	84.55854	-6.463751	23.408316	86.083374	44.26099	2.154006	90.024635	45.310478	40.808754	89.962784	44.785734	21.48138	89.9937095	-57.713236	25.335252	82.1730385
-11.747222	-1.511641	85.055046	-6.529138	23.134771	86.348495	44.240234	1.980044	89.933975	45.154915	40.580673	89.505714	44.6975745	21.2803585	89.7198445	-57.7558505	24.9891835	82.9771455
-13.936634	-2.053942	86.34166	-6.786449	22.718271	87.050095	44.196033	1.736859	90.262627	44.787971	40.215797	88.886574	44.492002	20.976328	89.5746005	-58.0649	24.460214	84.5255895
-15.409812	-2.467944	87.338188	-7.021626	22.419163	87.616776	44.142921	1.50514	90.719376	44.527729	39.897175	88.578629	44.335325	20.7011575	89.6490025	-58.378577	24.1371685	85.5845495
-16.858927	-2.852676	88.216415	-7.283117	22.031092	88.106812	44.050781	1.259372	91.252205	44.20293	39.531784	88.399956	44.1268555	20.395578	89.8260805	-58.6930895	23.666606	86.3875435
-18.319605	-3.221841	88.938995	-7.53078	21.581301	88.490471	43.923801	0.933428	91.834724	43.827656	39.157341	88.411629	43.8757285	20.0453845	90.1231765	-58.9372885	23.1172175	86.8577655
-19.725851	-3.627621	89.467438	-7.771101	21.105095	88.7836	43.742924	0.587788	92.300537	43.463783	38.741936	88.479469	43.6033535	19.664862	90.390003	-59.1455555	22.545328	87.177197
-21.19854	-3.944736	89.916	-7.96041	20.681433	89.020554	43.562775	0.225043	92.551331	43.208591	38.250687	88.472977	43.385683	19.237865	90.512154	-59.306503	22.125001	87.528954
-22.571888	-4.183461	90.402191	-8.096724	20.271215	89.243805	43.315811	-0.258098	92.728081	43.071129	37.698658	88.363388	43.19347	18.72028	90.5457345	-59.386918	21.82215	87.9418755
-24.732689	-4.453522	91.381363	-8.275875	19.649572	89.751343	42.964031	-1.120124	92.879814	42.962856	36.907246	88.13739	42.9634435	17.893561	90.508602	-59.5151935	21.405583	88.994084
-26.082262	-4.589352	92.137581	-8.400602	19.226686	90.225533	42.75491	-1.676164	92.989433	42.892681	36.348309	88.062508	42.8237955	17.3360725	90.5259705	-59.6249995	21.1172995	89.9250955
-27.424658	-4.650221	92.964798	-8.513659	18.763771	90.78627	42.548069	-2.259747	93.208015	42.782383	35.836227	88.128372	42.665226	16.78824	90.6681935	-59.692544	20.739302	90.9043465
-28.735415	-4.652833	93.799324	-8.662577	18.281551	91.437515	42.354515	-2.83681	93.482689	42.617508	35.390312	88.383568	42.4860115	16.276751	90.9331285	-59.8111655	20.286351	91.9419015
-30.050457	-4.580956	94.712288	-8.838541	17.787762	92.177643	42.158333	-3.387246	93.767029	42.417736	35.030098	88.765877	42.2880345	15.821426	91.266453	-59.9651165	19.754098	93.088833
-31.238947	-4.404243	95.752365	-9.00751	17.317909	92.985359	41.921089	-3.904098	94.040894	42.18185	34.797638	89.159462	42.0514695	15.44677	91.600178	-60.0664895	19.189048	94.37054
-32.461208	-4.156485	96.894394	-9.153242	16.88809	93.798218	41.726044	-4.569425	94.309372	41.891979	34.801071	89.47551	41.8090115	15.115823	91.892441	-60.1154955	18.660357	95.703995
-34.100719	-3.568841	98.517189	-9.348806	16.307453	94.979263	41.4939	-5.635334	94.538445	41.758926	35.033264	89.603661	41.626413	14.698965	92.071053	-60.324025	17.915941	97.887473
-35.124859	-3.108072	99.459938	-9.483609	15.962307	95.703766	41.43618	-6.395301	94.66787	41.558025	35.209702	89.843803	41.4971025	14.4072005	92.2558365	-60.4643205	17.5174135	99.1516955
-36.078625	-2.594498	100.20726	-9.660804	15.721491	96.383766	41.487095	-7.211236	94.789261	41.180729	35.265266	90.215538	41.333912	14.027015	92.5023995	-60.65552	17.415967	100.2651325
-36.962692	-1.967283	100.727478	-9.872517	15.645716	96.968231	41.627892	-7.931638	94.773987	40.756615	35.421177	90.683281	41.1922535	13.7447695	92.728634	-60.9372875	17.5466625	101.207828
-37.787033	-1.319096	101.059135	-10.157571	15.600438	97.437889	41.681679	-8.501596	94.78344	40.453049	35.631962	91.079079	41.067364	13.565183	92.9312595	-61.382506	17.635693	101.9445185
-38.619347	-0.586205	101.17543	-10.494046	15.51924	97.78907	41.641487	-8.818201	94.784729	40.265656	35.947422	91.496613	40.9535715	13.5646105	93.140671	-61.9416635	17.4738695	102.437469
-39.38533	0.160192	101.086044	-10.8573	15.368364	98.004326	41.395786	-8.92569	94.799873	40.148533	36.234173	91.840889	40.7721595	13.6542415	93.320381	-62.4867595	17.0824865	102.688271
-40.381042	1.344531	100.746712	-11.4997	15.139227	98.201797	40.828636	-9.007583	94.58606	39.961178	36.662258	92.463776	40.394907	13.8273375	93.524918	-63.394307	16.4511165	102.878676
-40.985039	2.244439	100.698624	-11.948627	15.082256	98.40583	40.132683	-9.068652	94.558205	39.816666	37.061432	92.874924	39.9746745	13.99639	93.7165645	-63.8719285	16.168122	103.0950955
-41.574684	3.222909	100.896049	-12.344676	15.139047	98.850838	39.469658	-9.408905	94.438133	39.612572	37.771339	93.289085	39.541115	14.181217	93.863609	-64.230467	16.096877	103.838067
-41.967003	4.244088	101.527344	-12.733614	15.345841	99.656204	38.601997	-9.554312	94.502243	39.276894	38.721348	93.837654	38.9394455	14.583518	94.1699485	-64.4066735	16.108164	105.1424595
-42.303101	5.209914	102.577606	-13.082212	15.481092	100.734077	37.712036	-9.609822	94.865158	38.744106	39.877899	94.548149	38.228071	15.1340385	94.7066535	-64.392495	15.8281455	106.7615005
-42.557953	6.187676	103.941574	-13.405659	15.434996	101.917328	37.215439	-9.688767	95.24807	38.090626	40.876244	95.136108	37.6530325	15.5937385	95.192089	-64.4643505	15.2762535	108.642567
-42.799339	7.176177	105.285225	-13.663854	15.240601	103.042938	36.962952	-9.915999	95.602669	37.105206	41.596195	95.782234	37.034079	15.840098	95.6924515	-64.361787	14.641104	110.3934245
-42.90519	8.53127	107.014557	-13.984916	14.92732	104.344162	36.411312	-10.513863	96.414566	35.452785	42.005226	96.770721	35.9320485	15.7456815	96.5926435	-63.9018805	14.1089585	112.0956805
-42.883865	9.386725	107.760033	-14.226031	14.741762	104.881958	35.939686	-10.672747	96.767227	34.458782	42.047134	97.586617	35.199234	15.6871935	97.176922	-63.651296	13.7963305	112.586994
-42.860779	10.287585	108.134949	-14.48764	14.5026	105.108009	35.500393	-10.708562	97.007164	34.121033	41.897995	97.718056	34.810713	15.5947165	97.36261	-63.785993	13.4104835	112.853408
-42.797901	11.146261	108.126785	-14.794127	14.244302	105.110512	35.161503	-10.8158	97.223511	33.891315	41.552456	97.682259	34.526409	15.368328	97.452885	-64.114663	13.120276	112.768139
-42.652424	11.983461	107.833359	-15.112994	13.937778	104.978271	34.939651	-11.256981	97.585938	33.494152	41.006096	97.676926	34.2169015	14.8745575	97.631432	-64.4428895	13.0009985	112.32511
-42.37281	12.813754	107.502808	-15.447082	13.565408	104.836395	34.765614	-11.766098	98.055161	33.043091	40.363487	97.716339	33.9043525	14.2986945	97.88575	-64.7985165	12.8321215	111.78704
-42.121517	13.651731	107.110687	-15.712282	13.1355	104.702866	34.513699	-12.160561	98.555435	32.647293	39.830303	97.765343	33.580496	13.834871	98.160389	-65.00506	12.436129	111.245343
-41.468117	14.849998	106.324257	-16.061821	12.581807	104.379562	34.104252	-12.755287	98.983704	32.352127	39.119755	97.846611	33.2281895	13.182234	98.4151575	-65.3518315	11.98138	110.3439665
-40.969437	15.786092	105.713058	-16.222301	12.30179	104.040184	33.694172	-13.157934	99.237236	32.196316	38.752766	97.944817	32.945244	12.797416	98.5910265	-65.389846	11.806164	109.4893415
-40.368759	16.719248	105.121864	-16.302919	12.069111	103.654335	33.387012	-13.448694	99.378418	32.05505	38.498211	97.996231	32.721031	12.5247585	98.6873245	-65.326869	11.6134635	108.6213455
-39.65839	17.664646	104.661003	-16.33852	11.861944	103.371468	33.256786	-13.829438	99.2481	32.007397	38.306614	98.006454	32.6320915	12.238588	98.627277	-65.3091315	11.4853	108.115659
-38.855572	18.699877	104.4132	-16.302807	11.782273	103.200737	33.073174	-14.003536	99.049759	32.000839	38.130779	98.016205	32.5370065	12.0636215	98.532982	-65.1426205	11.5009245	107.868492
-38.08556	19.766684	104.313217	-16.243546	11.765085	103.132805	32.854191	-14.022221	98.872871	32.034847	38.059723	98.005852	32.444519	12.018751	98.4393615	-64.931611	11.511419	107.8262485
-37.160099	20.877632	104.389442	-16.1576	11.793133	103.147629	32.751434	-13.972341	98.600594	32.07843	38.061527	98.001915	32.414932	12.044593	98.3012545	-64.730132	11.541673	107.9940035
-35.622173	22.63586	104.607605	-16.089384	11.999371	103.263107	32.753807	-13.8544	98.094475	32.131477	38.157322	98.097626	32.442642	12.151461	98.0960505	-64.62141	11.847281	108.4301635
-34.564953	23.796488	104.831436	-16.089048	12.156621	103.404938	32.555767	-13.667098	97.870514	32.130257	38.257446	98.249077	32.343012	12.295174	98.0597955	-64.521108	12.018068	108.7500805
-33.445259	25.000113	104.995872	-16.094049	12.32725	103.482094	32.400265	-13.505444	97.607094	32.147224	38.359035	98.409248	32.2737445	12.4267955	98.008171	-64.4618425	12.2277045	108.956017
-32.251282	26.196903	105.088951	-16.076044	12.436323	103.548119	32.283337	-13.387198	97.310677	32.136761	38.465221	98.535194	32.210049	12.5390115	97.9229355	-64.362137	12.3336345	109.1733025
-30.985399	27.319416	105.072311	-16.122446	12.555367	103.455208	32.166065	-13.262444	97.050476	32.091789	38.530399	98.636238	32.128927	12.6339775	97.843357	-64.373819	12.4767565	109.067059
-29.604876	28.440681	104.952179	-16.147642	12.620732	103.326485	32.0527	-13.162722	96.769722	32.079468	38.563351	98.73333	32.066084	12.7003145	97.751526	-64.361368	12.5411495	108.901444
-28.199249	29.521053	104.777596	-16.151329	12.643917	103.125534	32.032272	-13.163967	96.390694	32.081795	38.551418	98.808762	32.0570335	12.6937255	97.599728	-64.3596915	12.5941085	108.65134
-26.034428	31.140265	104.500984	-16.149277	12.655924	102.809097	31.800896	-13.099928	96.015854	32.073605	38.454544	98.876106	31.9372505	12.677308	97.44598	-64.2358045	12.63454	108.172214
-24.405272	32.157413	104.286217	-16.137613	12.685463	102.628014	31.679895	-13.142482	95.794586	32.082207	38.35796	98.858864	31.881051	12.607739	97.326725	-64.156277	12.763187	107.929303
-22.530409	33.052143	103.976952	-16.152695	12.713955	102.432289	31.545776	-13.256894	95.60717	32.077633	38.224689	98.788879	31.8117045	12.4838975	97.1980245	-64.1170945	12.9440125	107.6665535
-20.852545	33.992786	103.772797	-16.151667	12.719056	102.248062	31.357067	-13.282405	95.442947	32.063469	38.032063	98.733826	31.710268	12.374829	97.0883865	-64.013602	13.063283	107.4077375
-18.888863	34.810658	103.509995	-16.161139	12.734903	102.054893	31.214195	-13.340168	95.329872	32.015038	37.856789	98.781166	31.6146165	12.2583105	97.055519	-63.9368945	13.2114955	107.054267
-16.875408	35.629551	103.267906	-16.138294	12.84447	101.826706	31.21693	-13.398077	95.211906	32.435547	37.690723	98.82988	31.8262385	12.146323	97.020893	-64.1028265	13.542617	106.632519
-14.879738	36.437626	103.094414	-16.182003	13.031379	101.570557	31.205235	-13.284662	95.213539	32.024517	37.966084	99.40274	31.614876	12.340711	97.3081395	-63.978882	13.722047	105.8329745
-11.757446	37.64513	102.599701	-16.293205	13.602448	100.992538	31.224977	-12.870209	95.322159	32.40913	38.220226	99.818192	31.8170535	12.6750085	97.5701755	-64.4034635	14.5298875	104.4149005
-9.582692	38.423172	102.163406	-16.351248	14.197491	100.531281	31.283089	-12.531487	95.549118	32.461338	38.631691	100.167679	31.8722135	13.050102	97.8583985	-64.5747095	15.34488	103.2041635
-7.375705	39.150196	101.731133	-16.38752	14.837212	100.005592	31.305149	-12.180639	95.9888	32.17794	39.182468	100.67704	31.7415445	13.5009145	98.33292	-64.5165845	16.1735095	101.678264
-5.147715	39.764454	101.273521	-16.345007	15.415759	99.336632	31.466133	-11.897068	96.364578	32.725285	39.301128	100.870529	32.095709	13.70203	98.6175535	-64.785723	17.129488	100.0557105
-2.924648	40.302208	100.849213	-16.383808	15.948696	98.524734	31.561174	-11.649062	97.084351	32.534199	39.641087	101.835144	32.0476865	13.9960125	99.4597475	-64.8153025	17.9013795	97.5897205
-0.755739	40.691166	100.763199	-16.426359	16.356211	97.809425	31.839933	-11.589118	98.297173	33.275433	39.634338	103.087379	32.557683	14.02261	100.692276	-65.410401	18.689812	94.926574
1.342543	40.985142	101.226379	-16.445709	16.726967	97.406593	32.316505	-11.731258	100.000359	33.794193	39.911278	105.203117	33.055349	14.09001	102.601738	-65.946767	19.363924	92.211448
4.284014	41.17091	102.903557	-16.217842	16.982298	97.763565	33.362213	-12.047764	102.531471	34.924377	40.251205	108.427933	34.143295	14.1017205	105.479702	-66.578979	19.8628755	90.047428
6.100795	41.226086	104.301155	-15.909698	17.025753	98.446144	34.14912	-12.036306	103.959099	35.70174	40.244148	110.125145	34.92543	14.103921	107.042122	-66.744826	19.947585	89.850166
7.892182	41.097717	105.526184	-15.550314	17.038506	99.187065	34.803505	-12.009975	105.383179	35.828804	40.382881	111.651817	35.3161545	14.186453	108.517498	-66.4167825	19.890559	89.856632
9.769373	40.993626	106.497749	-15.156089	17.001043	99.937202	35.462605	-11.956697	106.645119	36.273056	40.374222	112.7295	35.8678305	14.2087625	109.6873095	-66.1800085	19.7933235	90.1870945
11.321046	40.874321	107.341019	-14.828239	16.955412	100.70652	36.132111	-11.900959	107.66436	36.718655	40.368862	113.491699	36.425383	14.2339515	110.5780295	-66.081861	19.6768725	90.8350105
12.603479	40.811886	108.015755	-14.494197	16.923452	101.540359	36.660465	-11.764491	108.568108	37.198746	40.385143	113.943756	36.9296055	14.310326	111.255932	-65.9179995	19.536578	91.824786
13.828595	40.710743	108.466698	-14.208259	16.858959	102.477455	37.040348	-11.570682	109.33474	37.704426	40.436043	114.125038	37.372387	14.4326805	111.729889	-65.788905	19.2852375	93.225021
15.405397	40.463074	109.116158	-13.865973	16.746494	103.847031	37.402134	-11.493035	110.356606	38.286076	40.389927	114.239975	37.844105	14.448446	112.2982905	-65.576051	19.044542	95.3957715
16.243858	40.233715	109.675301	-13.701111	16.588667	104.622162	37.51189	-11.512954	110.890327	38.570778	40.219231	114.463844	38.041334	14.3531385	112.6770855	-65.443556	18.8241955	96.5672385
16.53721	40.118172	110.553001	-13.645231	16.420477	105.235672	37.548794	-11.603424	111.190536	38.773888	40.068401	114.900505	38.161341	14.2324885	113.0455205	-65.451803	18.6084655	97.4258235
16.992041	39.960209	111.323677	-13.642834	16.352364	105.68132	37.544598	-11.696228	111.200699	38.865044	39.910793	115.590141	38.204821	14.1072825	113.39542	-65.490489	18.5974455	97.96722
17.276056	39.79467	112.0989	-13.691137	16.43544	106.084351	37.513855	-11.723304	111.065445	38.98737	39.767101	116.15744	38.2506125	14.0218985	113.6114425	-65.6328865	18.8489815	98.5572595
17.495451	39.684372	112.822594	-13.733222	16.671867	106.647179	37.472691	-11.678889	110.896233	39.106979	39.711926	116.768478	38.289835	14.0165185	113.8323555	-65.756279	19.3272155	99.4620025
17.609514	39.582348	113.582375	-13.7772	17.025297	107.42382	37.371975	-11.502018	110.854378	39.324726	39.682064	117.423607	38.3483505	14.090023	114.1389925	-65.9027505	19.960571	100.7086475
17.756365	39.289936	115.053497	-13.844466	17.592171	108.932343	37.255409	-11.314499	111.180969	39.74295	39.713909	118.589386	38.4991795	14.199705	114.8851775	-66.1881115	20.984637	102.9795085
17.743284	39.019836	116.013336	-13.870957	17.975897	110.042442	37.217674	-11.27319	111.607025	40.000801	39.748562	119.416115	38.6092375	14.237686	115.51157	-66.3511515	21.714108	104.573314
17.641186	38.668362	116.917503	-13.923666	18.321291	111.15229	37.100681	-11.171795	112.04866	40.261028	39.781258	120.214569	38.6808545	14.3047315	116.1316145	-66.5281865	22.3378505	106.1729655
17.499052	38.240688	117.662918	-13.956888	18.645006	112.178185	36.973404	-11.099113	112.463966	40.483139	39.811821	120.933868	38.7282715	14.356354	116.698917	-66.6420475	22.933658	107.657453
17.309595	37.692841	118.253242	-13.95728	18.961473	113.135719	36.854069	-11.009936	112.742188	40.666218	39.7822	121.376648	38.7601435	14.386132	117.059418	-66.6747035	23.536814	109.21202
17.125082	37.157852	118.56942	-13.945415	19.268143	114.0299	36.690468	-10.863722	112.934753	40.819458	39.798851	121.561729	38.754963	14.4675645	117.248241	-66.645793	24.0687215	110.811559
16.916857	36.565281	118.760002	-13.902508	19.574394	114.884277	36.554043	-10.757673	113.040985	40.960224	39.861423	121.585449	38.7571335	14.551875	117.313217	-66.5621495	24.596913	112.455337
16.527992	35.425346	118.789986	-13.825626	19.957367	115.978111	36.346046	-10.652738	113.18071	41.112156	39.925907	121.321915	38.729101	14.6365845	117.2513125	-66.380353	25.2781495	114.7049095
16.230701	34.630779	118.694542	-13.711116	20.183487	116.547241	36.232578	-10.60112	113.155876	41.196869	39.974117	121.038124	38.7147235	14.6864985	117.097	-66.1369555	25.6804755	115.997482
15.975113	33.781235	118.352127	-13.610559	20.342484	116.917267	36.133801	-10.594032	113.047394	41.301048	40.025997	120.442368	38.7174245	14.7159825	116.744881	-65.9385425	25.9689855	117.089653
15.737125	32.829613	117.753426	-13.482346	20.467581	116.975319	35.998646	-10.528563	112.824524	41.325359	40.095596	119.467964	38.6620025	14.7835165	116.146244	-65.6266945	26.1516455	117.804394
15.499787	31.833467	116.656494	-13.342245	20.552664	116.724686	35.844193	-10.382495	112.30407	41.243317	40.172905	118.254196	38.543755	14.895205	115.279133	-65.228245	26.210123	118.170239
15.267238	30.806759	115.481934	-13.220904	20.567194	116.23526	35.762726	-10.364233	111.644409	41.096992	40.175026	116.739799	38.429859	14.9053965	114.192104	-64.871667	26.2289915	118.278416
15.152182	29.753315	114.282677	-13.072268	20.532911	115.610458	35.702927	-10.458081	110.901688	40.909534	40.053425	115.280853	38.3062305	14.797672	113.0912705	-64.4507665	26.26815	118.1296455
15.107879	27.975161	112.797722	-12.836699	20.296734	114.59967	35.635521	-10.670745	109.844147	40.772617	39.631466	113.571152	38.204069	14.4803605	111.7076495	-63.877467	26.1131075	117.4916905
15.159945	26.787752	111.955666	-12.68024	20.080215	113.930389	35.609734	-10.810338	109.247375	40.784512	39.388233	112.635246	38.197123	14.2889475	110.9413105	-63.557603	25.8714825	116.9194675
15.245848	25.537418	111.212006	-12.566942	19.910704	113.192513	35.657043	-10.917945	108.595428	40.784805	39.227276	111.924835	38.220924	14.1546655	110.2601315	-63.354808	25.6667425	116.1248945
15.427017	24.420422	110.46656	-12.463323	19.72863	112.221321	35.84267	-10.990962	108.128265	40.77232	39.154446	111.38575	38.307495	14.081742	109.7570075	-63.234141	25.375518	114.6856345
15.674825	23.2213	109.640625	-12.347822	19.571497	110.977676	36.168732	-10.897741	107.68602	40.74921	39.21294	110.917511	38.458971	14.1575995	109.3017655	-63.154615	24.9853945	112.6535865
16.005495	22.02157	108.676445	-12.237017	19.470346	109.467087	36.558201	-10.708624	107.254601	40.728214	39.448727	110.673294	38.6432075	14.3700515	108.9639475	-63.1172415	24.5706405	109.9702265
16.31502	20.891504	107.717072	-12.072556	19.395905	107.86927	37.037224	-10.494504	106.862762	40.739296	39.781021	110.28743	38.88826	14.6432585	108.575096	-63.033372	24.1485515	107.163444
16.905512	19.161022	106.208588	-11.626215	19.320112	105.44603	37.80431	-10.201783	106.26535	40.804661	40.147778	109.625458	39.3044855	14.9729975	107.945404	-62.5569155	23.6672265	102.946656
17.325661	17.962242	105.221954	-11.186637	19.284065	103.987793	38.322655	-10.078011	105.868324	41.02438	40.304062	109.003952	39.6735175	15.1130255	107.436138	-62.0467915	23.4551045	100.539448
17.749525	16.804399	104.263374	-10.636431	19.224676	102.663757	38.851158	-10.043097	105.500221	41.405991	40.373569	108.23674	40.1285745	15.165236	106.8684805	-61.4014365	23.284116	98.4590335
18.168415	15.625744	103.345955	-10.010015	19.149538	101.477814	39.425201	-10.061296	105.027756	41.85778	40.369125	107.448341	40.6414905	15.1539145	106.2380485	-60.6615205	23.1451615	96.7175795
18.56666	14.387776	102.473679	-9.368887	19.015057	100.416328	39.96933	-10.169971	104.548691	42.354004	40.246338	106.702545	41.161667	15.0381835	105.625618	-59.899441	22.9919305	95.207038
18.868591	13.124688	101.674629	-8.748078	18.833323	99.4935	40.453938	-10.308098	104.076698	42.870628	40.097195	105.992462	41.662283	14.8945485	105.03458	-59.158439	22.7720975	93.95242
19.146677	11.945825	101.008484	-8.19502	18.630514	98.713928	40.911369	-10.423881	103.59166	43.265636	39.959831	105.404793	42.0885025	14.767975	104.4982265	-58.4785425	22.493053	92.9296295
19.400227	10.088474	100.238594	-7.544454	18.325243	97.803474	41.498192	-10.532701	103.074432	43.693588	39.798782	104.795982	42.59589	14.6330405	103.935207	-57.684798	22.0174455	91.671741
19.44812	8.895684	99.910713	-7.219663	18.176939	97.31958	41.844193	-10.543336	102.999153	43.897774	39.787884	104.607414	42.8709835	14.622274	103.8032835	-57.3103095	21.731604	90.8358765
19.387657	7.770023	99.747467	-6.985839	18.054108	96.858803	42.110638	-10.531192	103.168419	44.051025	39.818554	104.537979	43.0808315	14.643681	103.853199	-57.0525095	21.464535	89.864407
19.236538	6.672617	99.686882	-6.845368	17.942532	96.37915	42.291958	-10.56203	103.510048	44.171909	39.798084	104.465042	43.2319335	14.618027	103.987545	-56.9226695	21.267037	88.770755
18.991693	5.500151	99.644577	-6.768844	17.814207	95.889618	42.358086	-10.609855	103.940872	44.237309	39.731762	104.352257	43.2976975	14.5609535	104.1465645	-56.8353855	21.0674605	87.6326715
18.59581	4.410613	99.613884	-6.755056	17.675476	95.435265	42.367188	-10.718433	104.349121	44.307808	39.600391	104.166138	43.337498	14.440979	104.2576295	-56.84761	20.909973	86.6129005
18.115892	3.349835	99.550301	-6.733036	17.490608	95.040802	42.30545	-10.870296	104.703796	44.344509	39.403244	103.900932	43.3249795	14.266474	104.302364	-56.7910515	20.714742	85.77924
17.250347	1.8364	99.350746	-6.700697	17.153315	94.584137	42.198544	-11.124369	104.973587	44.42466	39.151276	103.473976	43.311602	14.0134535	104.2237815	-56.712996	20.2931765	84.9444925
16.527332	0.804354	99.182594	-6.647088	16.938486	94.434151	42.139107	-11.289764	105.055916	44.521175	39.000671	103.128639	43.330141	13.8554535	104.0922775	-56.624317	20.0215185	84.7760245
15.650529	-0.099461	99.127998	-6.57431	16.717016	94.445648	42.170948	-11.469368	105.064262	44.616673	38.839367	102.798737	43.3938105	13.6849995	103.9314995	-56.5424305	19.7490325	84.9597965
14.731771	-0.948742	99.072075	-6.473682	16.523075	94.625099	42.269451	-11.619334	105.071365	44.692291	38.667343	102.522591	43.480871	13.5240045	103.796978	-56.428235	19.5221455	85.45322
13.720396	-1.802094	99.13298	-6.344726	16.35323	94.912529	42.422661	-11.726398	105.133224	44.848812	38.521458	102.211014	43.6357365	13.39753	103.672119	-56.3251885	19.30893	86.152939
12.547655	-2.533019	99.239326	-6.19312	16.222445	95.287102	42.616524	-11.821927	105.214439	45.002655	38.422131	102.001144	43.8095895	13.300102	103.6077915	-56.1958295	19.144788	86.9664125
11.311852	-3.215181	99.335556	-6.028333	16.108688	95.669907	42.80196	-11.894135	105.309853	45.165028	38.310738	101.925911	43.983494	13.2083015	103.617882	-56.04016	19.0090745	87.721932
9.248371	-4.111261	99.504028	-5.849488	16.071989	96.179611	43.04533	-11.999882	105.546867	45.410408	38.258392	101.957893	44.227869	13.129255	103.75238	-55.926845	19.014723	88.606842
7.771095	-4.567677	99.624542	-5.800001	16.101759	96.443359	43.124725	-12.023243	105.711914	45.506695	38.289852	102.078339	44.31571	13.1333045	103.8951265	-55.915712	19.0702135	88.9915915
6.211537	-5.020312	99.623413	-5.808543	16.177496	96.651459	43.128815	-12.001451	105.828621	45.562805	38.348919	102.227486	44.34581	13.173734	104.0280535	-55.962896	19.181258	89.2748645
4.555533	-5.447647	99.523384	-5.861362	16.283276	96.809357	43.066311	-11.923002	105.810043	45.557579	38.445923	102.295181	44.311945	13.2614605	104.052612	-56.034669	19.3050915	89.566102
2.818142	-5.741415	99.355713	-5.90803	16.455994	96.940125	43.027649	-11.829102	105.579391	45.535076	38.546528	102.254089	44.2813625	13.358713	103.91674	-56.0974225	19.553275	89.96351
0.99058	-5.987045	99.206932	-5.918868	16.684134	97.161591	43.025623	-11.728672	105.163345	45.528603	38.698002	102.069077	44.277113	13.484665	103.616211	-56.114849	19.883603	90.706971
-0.882628	-6.138283	99.318466	-5.873773	16.966299	97.562531	43.041195	-11.549635	104.678711	45.57703	38.839367	101.705971	44.3091125	13.644866	103.192341	-56.0566585	20.287732	91.932721
-3.78956	-6.270606	100.159729	-5.726608	17.427114	98.679092	43.181465	-11.3264	104.01255	45.737957	38.969688	100.860306	44.459711	13.821644	102.436428	-55.912927	21.032584	94.921756
-5.796729	-6.239929	101.182648	-5.584688	17.705114	99.661079	43.26339	-11.211779	103.680779	45.949654	39.195477	100.153328	44.606522	13.991849	101.9170535	-55.775898	21.418379	97.4051045
-7.784747	-6.19957	102.414978	-5.440941	17.885675	100.700066	43.308861	-11.141868	103.316185	46.040092	39.356953	99.426109	44.6744765	14.1075425	101.371147	-55.5563585	21.6638075	100.028985
-9.743937	-6.084341	103.732216	-5.225391	17.90996	101.754227	43.230755	-11.231839	102.879097	45.805584	39.273869	98.759476	44.5181695	14.021015	100.8192865	-54.9689515	21.798905	102.6891675
-11.634968	-6.034883	104.900108	-5.036233	17.706022	102.767548	43.008766	-11.417017	102.409019	45.404213	39.105076	98.30793	44.2064895	13.8440295	100.3584745	-54.2789555	21.5680145	105.1766215
-13.501723	-5.914093	105.85643	-4.856433	17.383272	103.652061	42.827774	-11.668571	101.736282	45.03014	38.862194	98.004898	43.928957	13.5968115	99.87059	-53.641823	21.1697325	107.433532
-15.225924	-5.841842	106.597229	-4.681846	16.965065	104.337967	42.72224	-11.841043	100.895882	44.720634	38.614838	97.823586	43.721437	13.3868975	99.359734	-53.085129	20.5432325	109.3162
-17.617086	-5.717242	107.500862	-4.51511	16.394815	105.18544	42.54982	-11.992025	99.868042	44.318653	38.387604	97.916023	43.4342365	13.1977895	98.8920325	-52.4644565	19.5918405	111.4788475
-19.16855	-5.529611	108.123375	-4.45178	16.151745	105.66671	42.496983	-12.051591	99.34417	44.134289	38.324211	98.103783	43.315636	13.13631	98.7239765	-52.219196	19.16718	112.6094435
-20.568657	-5.26524	108.644447	-4.456917	16.000237	106.055489	42.396248	-12.052088	99.020081	43.967087	38.407845	98.280815	43.1816675	13.1778785	98.650448	-52.0955015	18.8225955	113.46053
-21.878904	-4.976748	109.172775	-4.491902	15.985229	106.322014	42.308014	-11.990951	98.78299	43.775566	38.464455	98.287354	43.04179	13.236752	98.535172	-52.025594	18.733706	114.108856
-23.12632	-4.655558	109.614265	-4.575808	16.037756	106.521698	42.195385	-11.891472	98.60157	43.51157	38.514164	98.261353	42.8534775	13.311346	98.4314615	-52.0050935	18.764166	114.6119345
-24.154593	-4.324953	109.884796	-4.681787	16.118088	106.594254	42.058861	-11.778359	98.537216	43.208851	38.566757	98.255821	42.633856	13.394199	98.3965185	-51.99743	18.841977	114.7919895
-25.048092	-3.998047	110.083328	-4.826965	16.222685	106.66674	41.906002	-11.701241	98.523727	43.022091	38.659069	98.252747	42.4640465	13.478914	98.388237	-52.1179765	18.966456	114.945243
-26.261192	-3.492797	110.3032	-5.076381	16.358906	106.695053	41.609943	-11.625704	98.439148	42.769463	38.810787	98.373962	42.189703	13.5925415	98.406555	-52.342465	19.1252705	114.983551
-26.905468	-3.132637	110.338081	-5.251179	16.382029	106.709442	41.36171	-11.639651	98.391579	42.610672	38.855888	98.404327	41.986191	13.6081185	98.397953	-52.488549	19.1559395	115.020931
-27.409357	-2.807273	110.350952	-5.46126	16.417881	106.66832	41.131004	-11.63766	98.381226	42.43961	38.89011	98.419907	41.785307	13.626225	98.4005665	-52.707827	19.209537	114.9360735
-27.862471	-2.449229	110.358223	-5.629383	16.471039	106.665108	40.933502	-11.628128	98.431953	42.289536	38.932922	98.464325	41.611519	13.652397	98.448139	-52.870285	19.289681	114.882077
-28.124052	-2.115193	110.323677	-5.798071	16.490826	106.649353	40.7757	-11.670578	98.559563	42.163895	38.952888	98.531548	41.4697975	13.641155	98.5455555	-53.0659395	19.340497	114.7531505
-28.193977	-1.80667	110.306931	-5.953308	16.470078	106.673035	40.634644	-11.740595	98.762276	42.07473	38.912327	98.579742	41.354687	13.585866	98.671009	-53.261303	19.35429	114.675061
-28.20647	-1.466921	110.240242	-6.090121	16.421137	106.672333	40.492622	-11.863773	98.999969	42.015026	38.872105	98.626343	41.253824	13.504166	98.813156	-53.434066	19.338108	114.53151
-28.090958	-0.888642	109.894089	-6.216775	16.219299	106.527412	40.353313	-12.166833	99.318581	41.950195	38.704632	98.649086	41.151754	13.2688995	98.9838335	-53.585304	19.1696985	114.0709905
-27.842136	-0.515336	109.199249	-6.269822	15.936555	106.16835	40.37495	-12.385216	99.417091	42.015198	38.525249	98.696671	41.195074	13.0700165	99.056881	-53.734718	18.8030935	113.279819
-27.447819	-0.123026	108.092262	-6.233899	15.63019	105.520523	40.481266	-12.607518	99.493744	42.298157	38.318054	98.898712	41.3897115	12.855268	99.196228	-53.8575095	18.405112	111.844818
-27.041391	0.324011	106.62249	-6.242678	15.349113	104.66983	40.636169	-12.865649	99.794426	42.745358	38.141342	99.408371	41.6907635	12.6378465	99.6013985	-54.1761195	18.0603795	109.7382615
-26.615814	0.774785	104.967537	-6.312568	15.159769	103.797409	40.795685	-13.092655	100.530067	43.246071	38.073742	100.49955	42.020878	12.4905435	100.5148085	-54.646014	17.8289945	107.0800095
-26.133274	1.303467	103.744492	-6.533938	15.137541	103.343025	40.867085	-13.197155	101.723503	43.685238	38.1548	102.075645	42.2761615	12.4788225	101.899574	-55.3440375	17.7962595	104.786476
-25.580969	1.966308	103.143646	-6.901304	15.320653	103.424774	40.816841	-13.123746	103.352905	43.855083	38.359947	103.946411	42.335962	12.6181005	103.649658	-56.13857	18.0232055	103.19989
-24.594313	2.897191	103.203514	-7.627219	15.855668	104.266106	40.611923	-12.701121	105.98571	43.783318	38.775284	106.569336	42.1976205	13.0370815	106.277523	-57.4520585	18.6742545	102.254689
-24.281519	3.899525	103.60817	-8.09203	16.285944	104.900719	40.438618	-12.376681	107.489609	43.724667	39.126404	108.009552	42.0816425	13.3748615	107.7495805	-58.2657025	19.1970265	102.0518575
-23.860588	4.778413	103.901482	-8.425589	16.663746	105.379608	40.224327	-12.017613	108.438065	43.657082	39.426075	109.01445	41.9407045	13.704231	108.7262575	-58.7918825	19.623261	102.0329585
-23.30608	5.676457	104.175781	-8.561845	16.997061	105.704559	40.063618	-11.662624	108.760155	43.566414	39.639889	109.440659	41.815016	13.9886325	109.100407	-58.938706	20.0054895	102.308711
-22.817747	6.636117	104.474274	-8.510439	17.264387	105.90863	40.036613	-11.328513	108.568573	43.503025	39.831352	109.38623	41.769819	14.2514195	108.9774015	-58.790697	20.2773545	102.8398585
-22.271486	7.54336	104.754929	-8.300778	17.507324	106.05909	40.18008	-11.038757	108.158134	43.530087	40.003567	109.118271	41.8550835	14.482405	108.6382025	-58.4566395	20.532243	103.4799775
-21.78776	8.452562	104.955276	-7.995082	17.665707	106.166542	40.39362	-10.796819	107.775436	43.669506	40.174358	108.911598	42.031563	14.6887695	108.343517	-58.021727	20.6426445	103.989567
-21.068491	9.756451	105.040375	-7.523468	17.816294	106.291428	40.816284	-10.5503	107.477867	44.075771	40.399994	108.991333	42.4460275	14.924847	108.2346	-57.4929635	20.707741	104.348256
-20.64625	10.641125	104.980827	-7.232108	17.898447	106.298813	41.090126	-10.430158	107.492027	44.400303	40.547173	109.271255	42.7452145	15.0585075	108.381641	-57.2094305	20.7383865	104.215985
-20.23777	11.584126	104.814171	-6.980995	17.960007	106.247482	41.35112	-10.340517	107.54306	44.675087	40.645329	109.743858	43.0131035	15.152406	108.643459	-56.9750935	20.767608	103.851505
-19.822435	12.503104	104.609703	-6.76103	18.023087	106.164597	41.552879	-10.252765	107.599213	44.953476	40.702023	110.331329	43.2531775	15.224629	108.965271	-56.7752375	20.821545	103.363923
-19.581968	13.42291	104.517517	-6.553544	18.096956	106.114639	41.737129	-10.183341	107.640747	45.304935	40.786076	110.948547	43.521032	15.3013675	109.294647	-56.62812	20.8925445	102.934631
-19.286991	14.293727	104.393196	-6.356794	18.193535	106.123695	41.903149	-10.113229	107.688454	45.729553	40.909958	111.526955	43.816351	15.3983645	109.6077045	-56.529939	20.9887055	102.6396855
-19.065769	15.171997	104.382309	-6.199848	18.337788	106.18557	42.058929	-10.000778	107.750168	46.05312	41.066368	112.054825	44.0560245	15.532795	109.9024965	-56.4557205	21.142781	102.4686435
-18.927488	16.584982	104.403893	-6.032727	18.673008	106.249237	42.303677	-9.665515	107.749985	46.319855	41.369316	112.423096	44.311766	15.8519005	110.0865405	-56.37722	21.4941155	102.4119335
-18.823645	17.467449	104.35363	-5.96487	19.002228	106.193352	42.47789	-9.28507	107.630173	46.353012	41.755398	112.469246	44.415451	16.235164	110.0497095	-56.345191	21.769292	102.3369945
-18.826679	18.382105	104.247269	-5.904758	19.342043	106.073853	42.645065	-8.84061	107.43837	46.338326	42.178627	112.373367	44.4916955	16.6690085	109.9058685	-56.3012115	22.0150775	102.2418375
-18.829641	19.183046	104.145241	-5.83611	19.669708	105.939293	42.844734	-8.394769	107.175446	46.298798	42.588242	112.237061	44.571766	17.0967365	109.7062535	-56.243986	22.2426795	102.1723325
-18.918736	19.893478	104.040215	-5.746666	19.949642	105.808449	43.050114	-7.964608	106.909332	46.241196	43.00985	112.073364	44.645655	17.522621	109.491348	-56.138987	22.376663	102.12555
-19.13695	20.586973	103.999184	-5.618519	20.23403	105.737938	43.248283	-7.534675	106.685577	46.245903	43.377602	111.861183	44.747093	17.9214635	109.27338	-55.984131	22.5465965	102.202496
-19.357016	21.204189	103.984222	-5.453389	20.506897	105.717705	43.484875	-7.134903	106.486549	46.269279	43.736633	111.595413	44.877077	18.300865	109.040981	-55.783855	22.712929	102.394429
-19.814098	22.134169	104.19091	-5.145067	20.820787	105.792107	43.854179	-6.630627	106.200661	46.316429	44.199226	111.098503	45.085304	18.7842995	108.649582	-55.375438	22.8572745	102.934632
-20.129467	22.666086	104.453873	-4.927683	20.961935	105.909538	44.070156	-6.418844	106.03318	46.437965	44.398903	110.658417	45.2540605	18.9900295	108.3457985	-55.1094265	22.9338405	103.4732775
-20.485153	23.135244	104.771248	-4.686484	21.043398	106.082558	44.234444	-6.32769	105.89782	46.569668	44.496708	110.255966	45.402056	19.084509	108.076893	-54.775024	23.002287	104.088223
-20.796186	23.552696	105.149628	-4.487626	21.054657	106.324875	44.353802	-6.349476	105.836617	46.716183	44.507549	109.851776	45.5349925	19.0790365	107.8441965	-54.5102445	23.0302775	104.8055535
-21.131273	23.899696	105.528282	-4.305626	21.045511	106.542633	44.430779	-6.460948	105.823074	46.862301	44.368137	109.445335	45.64654	18.9535945	107.6342045	-54.257792	23.1374275	105.4510615
-21.438118	24.206982	105.771759	-4.143338	20.974091	106.727913	44.453281	-6.648335	105.80909	46.973503	44.225361	109.133575	45.713392	18.788513	107.4713325	-54.000068	23.159669	105.9844935
-21.876055	24.515072	105.981636	-4.013977	20.868565	106.825638	44.451385	-6.889205	105.729256	47.023438	44.020626	108.826599	45.7374115	18.5657105	107.2779275	-53.7653655	23.1714195	106.3733485
-22.481642	25.049213	106.082848	-3.883371	20.731977	106.763733	44.367176	-7.215741	105.434761	47.049599	43.630905	108.143555	45.7083875	18.207582	106.789158	-53.4751295	23.256372	106.738308
-22.816423	25.344048	106.172195	-3.839977	20.685833	106.664314	44.219501	-7.327364	105.057693	47.032528	43.33559	107.612503	45.6260145	18.004113	106.335098	-53.3059685	23.367553	106.99353
-23.08395	25.638384	106.356384	-3.793269	20.67663	106.666145	44.088108	-7.454824	104.712334	46.934082	43.042027	106.946968	45.511095	17.7936015	105.829651	-53.097633	23.5596585	107.502639
-23.329754	25.899422	106.697784	-3.74324	20.640799	106.793823	43.966652	-7.633831	104.504738	46.717262	42.901051	106.400635	45.341957	17.63361	105.4526865	-52.828437	23.647988	108.1349595
-23.589081	26.125992	107.119118	-3.760969	20.538034	107.030067	43.857506	-7.821926	104.503372	46.511173	42.585258	105.961021	45.1843395	17.381666	105.2321965	-52.7062775	23.694402	108.8279375
-23.812525	26.26532	107.593109	-3.794292	20.366207	107.345345	43.811573	-8.069743	104.648376	46.333412	42.177521	105.623695	45.0724925	17.053889	105.1360355	-52.6610765	23.678525	109.5546545
-24.022505	26.415947	108.010994	-3.884645	20.138712	107.660255	43.754436	-8.364171	104.825844	46.167259	41.852455	105.427589	44.9608475	16.744142	105.1267165	-52.7301375	23.533282	110.1937935
-24.182661	26.602627	108.429123	-3.99987	19.583851	108.006355	43.647038	-8.882351	104.986938	45.960621	41.335484	105.303024	44.8038295	16.2265665	105.144981	-52.8035695	22.9411355	110.867729
-24.255737	26.792999	108.570709	-4.095866	19.161417	108.130562	43.573483	-9.235987	105.015503	45.837002	40.96476	105.196335	44.7052425	15.8643865	105.105919	-52.8969745	22.4584475	111.155205
-24.26021	26.985178	108.632446	-4.183475	18.718599	108.158722	43.540028	-9.589402	105.022682	45.700325	40.653084	105.074074	44.6201765	15.531841	105.048378	-52.9871265	21.905357	111.269066
-24.248877	27.196943	108.607483	-4.232251	18.347	108.152267	43.492748	-9.883545	105.05011	45.544415	40.342411	104.989586	44.5185815	15.229433	105.019848	-52.9830835	21.464567	111.284686
-24.157824	27.409992	108.493469	-4.305467	17.996868	108.130493	43.477612	-10.169947	105.16201	45.43058	40.071198	104.901039	44.454096	14.9506255	105.0315245	-53.06503	21.0431105	111.2294615
-23.90962	27.68479	108.403084	-4.366786	17.712801	108.129539	43.473782	-10.467442	105.328239	45.351639	39.839832	104.74205	44.4127105	14.686195	105.0351445	-53.1462825	20.739407	111.2239335
-23.628782	27.994282	108.28656	-4.41923	17.448654	108.124603	43.412106	-10.757249	105.495155	45.323723	39.574844	104.588829	44.3679145	14.4087975	105.041992	-53.2063745	20.4885105	111.207214
-22.907547	28.600151	108.100365	-4.438032	17.056419	108.101166	43.294186	-11.155854	105.552147	45.328217	39.195923	104.435097	44.3112015	14.0200345	104.993622	-53.1872655	20.0928035	111.20871
-22.389946	29.076778	108.099541	-4.461698	16.797014	108.079979	43.223324	-11.35607	105.426857	45.323147	38.9888	104.475021	44.2732355	13.816365	104.950939	-53.1966315	19.777663	111.209019
-21.945742	29.627117	108.29599	-4.483856	16.62104	108.127037	43.135498	-11.435884	105.151985	45.303825	38.934914	104.628349	44.2196615	13.749515	104.890167	-53.1873735	19.492565	111.363907
-21.231409	30.111166	108.493874	-4.547756	16.618732	108.266273	42.969818	-11.366534	104.826965	45.20031	38.980267	104.941666	44.085064	13.8068665	104.8843155	-53.180576	19.4305975	111.6482305
-20.487373	30.722145	108.915695	-4.747202	16.753357	108.546577	42.703266	-11.154761	104.557442	45.026222	39.16523	105.417809	43.864744	14.0052345	104.9876255	-53.359148	19.5014795	112.1055285
-19.678411	31.434595	109.355774	-5.006042	16.998238	108.92453	42.382881	-10.936375	104.477539	44.820095	39.395535	106.012283	43.601488	14.22958	105.244911	-53.613572	19.766896	112.604149
-18.731373	32.117584	109.747353	-5.326613	17.223618	109.326126	42.030796	-10.772599	104.686012	44.66777	39.64093	106.751297	43.349283	14.4341655	105.7186545	-54.002509	20.0130705	112.9335975
-17.434267	33.162422	110.274063	-5.898423	17.428783	109.919441	41.536476	-10.658846	105.31179	44.438992	39.836781	108.034004	42.987734	14.5889675	106.672897	-54.78458	20.2685985	113.165985
-16.475142	33.866478	110.526886	-6.246366	17.444014	110.278366	41.268463	-10.674107	105.880142	44.28289	39.896778	108.926819	42.7756765	14.6113355	107.4034805	-55.2684085	20.2766925	113.1532515
-15.398267	34.518616	110.699356	-6.580914	17.381134	110.573402	41.072689	-10.734658	106.500778	44.158535	39.925453	109.758293	42.615612	14.5953975	108.1295355	-55.77744	20.1668705	113.0172685
-14.28548	35.164146	110.802246	-6.873133	17.274975	110.816635	40.952152	-10.830142	107.09642	44.098614	39.909092	110.526237	42.525383	14.539475	108.8113285	-56.271649	20.010475	112.8219415
-13.108728	35.826077	110.984871	-7.093683	17.105444	111.015511	40.868679	-10.981758	107.514938	44.064751	39.856987	111.187378	42.466715	14.4376145	109.351158	-56.654081	19.7732735	112.679864
-11.911738	36.427738	111.308525	-7.250985	16.93203	111.215927	40.778751	-11.128797	107.602585	44.063019	39.787792	111.722305	42.420885	14.3294975	109.662445	-56.922855	19.5345625	112.769409
-10.609291	37.089329	111.673912	-7.353213	16.802614	111.37825	40.638893	-11.202954	107.329521	44.065662	39.702114	112.137077	42.3522775	14.24958	109.733299	-57.0587035	19.355648	113.023201
-8.589641	38.075108	112.40593	-7.419365	16.86124	111.519409	40.35466	-11.034122	106.418571	44.057354	39.74218	112.65564	42.206007	14.354029	109.5371055	-57.044737	19.368451	113.5017125
-7.179227	38.74052	112.773155	-7.424212	17.075731	111.558472	40.165047	-10.80534	105.748329	44.128334	39.864914	113.038872	42.1466905	14.529787	109.3936005	-56.9951145	19.621675	113.7233435
-5.734764	39.412308	113.192032	-7.480053	17.367287	111.628532	39.964237	-10.565969	105.284103	44.295177	40.049046	113.691689	42.129707	14.7415385	109.487896	-57.089813	19.9930355	113.769168
-4.240399	39.972851	113.714539	-7.616305	17.673428	111.765602	39.754208	-10.37766	105.310249	44.611145	40.29026	114.709679	42.1826765	14.9563	110.009964	-57.4152865	20.390556	113.52124
-2.728256	40.460114	114.51284	-7.861234	18.019402	112.073387	39.628323	-10.204451	105.831131	44.996468	40.435837	116.336838	42.3123955	15.115693	111.0839845	-58.0348635	20.923111	113.0627895
-1.2835	40.84367	115.781929	-8.280027	18.353783	112.599792	39.716225	-10.016475	107.043541	45.434036	40.664677	118.607941	42.5751305	15.324101	112.825741	-59.1351845	21.383465	112.373843
0.091455	41.131237	117.441536	-8.746629	18.734877	113.448944	40.129864	-9.893771	108.781921	45.840233	40.968952	121.378914	42.9850485	15.5375905	115.0804175	-60.4783065	21.9321635	111.8174705
2.534646	40.992573	120.134178	-9.469509	19.281349	115.093445	40.926006	-9.609098	111.495903	46.068539	41.215481	125.354935	43.4972725	15.8031915	118.425419	-62.4362905	22.7595065	111.761471
3.827046	40.83213	121.856834	-9.864257	19.537062	116.211998	41.894341	-9.583303	112.829231	46.502068	41.103313	127.243065	44.1982045	15.760005	120.036148	-63.9267185	23.314119	112.387848
5.110622	40.549515	123.411179	-10.227599	19.724918	117.255417	41.775391	-9.296576	114.439606	46.426445	41.12553	128.903198	44.100918	15.914477	121.671402	-64.556116	23.535359	112.839432
6.443323	40.205448	124.620605	-10.571037	19.790981	118.257126	42.175682	-9.099055	115.670181	46.40707	41.153709	130.192963	44.291376	16.027327	122.931572	-65.43345	23.554635	113.58268
7.498288	39.56847	125.570023	-10.789076	19.723471	119.265869	42.481133	-8.996974	116.889717	46.450123	41.239861	131.196899	44.465628	16.1214435	124.043308	-66.04378	23.3254985	114.48843
8.589263	38.854233	126.336029	-10.959858	19.596067	120.234871	42.786198	-9.007842	118.282547	46.474586	41.313484	131.899689	44.630392	16.152821	125.091118	-66.550108	23.039313	115.378624
9.707108	38.067253	126.7836	-11.099709	19.329374	121.162712	43.116817	-9.181369	119.738831	46.480499	41.288177	132.353027	44.798658	16.053404	126.045929	-66.998076	22.605344	116.279495
11.099945	36.484482	127.457413	-11.275133	18.722536	122.420547	43.590256	-9.560955	121.895325	46.474152	41.189785	132.763489	45.032204	15.814415	127.329407	-67.58247	21.630657	117.511687
11.844601	35.367451	127.865891	-10.95479	18.022697	122.942719	43.834999	-9.751171	123.338387	46.478119	40.979527	133.004868	45.156559	15.614178	128.1716275	-67.066139	20.431216	117.7138105
12.752331	34.204464	128.200226	-11.021609	17.507191	123.602905	44.047619	-9.896642	124.517776	46.453686	40.749134	133.306915	45.2506525	15.426246	128.9123455	-67.2938705	19.588136	118.2934645
13.276098	32.89045	128.748154	-11.097168	17.072033	124.213768	44.240505	-10.092766	125.587067	46.41877	40.570511	133.590195	45.3296375	15.2388725	129.588631	-67.5239735	18.9051935	118.838905
13.80167	31.560764	129.208939	-11.191886	16.752419	124.756134	44.387489	-10.162495	126.542915	46.358658	40.436184	133.842728	45.3730735	15.1368445	130.1928215	-67.7568455	18.3679935	119.3194465
14.183053	30.298895	129.665344	-11.296042	16.429403	125.178993	44.450394	-10.126501	127.356293	46.287231	40.360191	134.056396	45.3688125	15.116845	130.7063445	-67.9608965	17.741961	119.6516415
14.534086	28.978794	129.999634	-11.413684	16.097624	125.531662	44.452637	-10.073487	128.034851	46.172874	40.303566	134.233795	45.3127555	15.1150395	131.134323	-68.1401235	17.0802085	119.929001
14.840727	27.03211	130.342728	-11.628885	15.917784	125.95179	44.21936	-9.886466	128.591171	45.982231	40.183704	134.244568	45.1007955	15.148619	131.4178695	-68.3585655	16.686949	120.4857105
14.883945	25.749762	130.434067	-11.860047	15.84791	126.141045	43.960388	-9.785999	128.748886	45.813213	40.098034	134.145676	44.8868005	15.1560175	131.447281	-68.6068945	16.5398025	120.834809
14.921421	24.430452	130.383728	-12.10856	15.842317	126.27636	43.612133	-9.683124	128.680557	45.629944	40.0438	134.033829	44.6210385	15.180338	131.357193	-68.8381585	16.504296	121.195527
14.800066	23.13809	130.218216	-12.36877	15.907532	126.336136	43.296818	-9.601666	128.529541	45.399555	39.993969	133.911819	44.3481865	15.1961515	131.22068	-69.0857265	16.6189125	121.451592
14.558736	21.890741	130.067307	-12.64569	16.068811	126.408997	42.987164	-9.506909	128.284866	45.141911	39.966244	133.775574	44.0645375	15.2296675	131.03022	-69.3559175	16.9079545	121.787774
14.375048	20.624022	129.74968	-12.916699	16.282936	126.469185	42.695583	-9.407408	128.006302	44.873135	40.00106	133.589661	43.784359	15.296826	130.7979815	-69.617757	17.269046	122.1403885
13.969835	19.331942	129.514618	-13.164706	16.521902	126.536789	42.393127	-9.2755	127.703308	44.602711	40.105354	133.29068	43.497919	15.414927	130.496994	-69.827331	17.628877	122.576584
13.364108	17.392862	128.890015	-13.998193	17.144329	126.769424	41.983345	-9.046176	127.204933	44.139957	40.328228	132.631653	43.061651	15.641026	129.918293	-71.058037	18.647632	123.620555
12.935556	16.034472	128.386383	-14.014845	17.195644	126.455727	41.751091	-8.844395	126.81414	43.739079	40.510288	131.943405	42.745085	15.8329465	129.3787725	-70.774775	18.5583415	123.5326815
12.47101	14.718109	127.615143	-14.038597	17.271545	125.916374	41.628948	-8.609292	126.46344	43.338108	40.732719	131.001221	42.483528	16.0617135	128.7323305	-70.560722	18.4813765	123.1004175
11.997407	13.359104	126.676895	-14.076528	17.354218	125.160301	41.545135	-8.370169	126.112007	42.88464	41.016491	129.807129	42.2148875	16.323161	127.959568	-70.3679435	18.385275	122.361034
11.071162	12.116295	125.91555	-14.128813	17.380428	124.229431	41.538567	-8.229454	125.789276	41.945023	41.397156	128.435104	41.741795	16.583851	127.11219	-69.999421	18.177005	121.346672
10.560091	10.752681	124.9823	-14.091936	17.303944	123.215317	41.519077	-8.152744	125.412201	41.442482	41.599762	126.705803	41.4807795	16.723509	126.059002	-69.6646515	17.884379	120.371632
9.977993	9.339937	124.018623	-14.324577	17.250635	122.396042	41.420685	-8.235834	125.015282	40.932842	41.836163	125.082458	41.1767635	16.8001645	125.04887	-69.8259175	17.7011055	119.743214
8.961061	7.29301	122.89946	-14.359234	17.022491	121.178459	41.316177	-8.422484	124.328316	40.383663	41.867985	122.814156	40.84992	16.7227505	123.571236	-69.568388	17.3222315	118.785682
8.254153	5.987344	122.260681	-14.351827	16.893818	120.458946	41.20599	-8.475646	123.879898	40.10516	41.786213	121.330963	40.655575	16.6552835	122.6054305	-69.359229	17.1323525	118.3124615
7.544662	4.75844	121.562019	-14.328888	16.804569	119.646515	41.101036	-8.566701	123.417297	39.800941	41.901276	119.929146	40.4509885	16.6672875	121.6732215	-69.1087645	16.9418505	117.6198085
6.780983	3.566857	120.674667	-14.312389	16.79108	118.564316	41.008255	-8.60964	122.817871	39.638397	41.773926	118.988754	40.323326	16.582143	120.9033125	-68.948104	17.000017	116.2253195
6.004208	2.407996	119.559898	-14.333829	16.834812	117.293015	40.914692	-8.652388	121.998405	39.481247	41.730469	117.907425	40.1979695	16.5390405	119.952915	-68.8656275	17.1305835	114.633115
5.190594	1.364329	118.239235	-14.346478	16.929531	115.803993	40.733353	-8.844067	120.937096	39.262547	41.693291	116.618195	39.99795	16.424612	118.7776455	-68.690906	17.43445	112.8303405
4.316125	0.345376	116.711273	-14.226288	16.962845	114.138428	40.436729	-9.062423	119.654099	38.95797	41.463654	115.263054	39.6973495	16.2006155	117.4585765	-68.1499255	17.7250745	110.8182795
2.987504	-1.108573	114.331123	-14.136295	16.98674	111.699318	39.954929	-9.613427	117.496895	38.524269	41.128368	112.604355	39.239599	15.7574705	115.050625	-67.512189	18.2160095	108.348011
2.104346	-2.016363	112.72303	-14.003207	16.916891	110.09333	39.542656	-9.950057	116.035843	38.288673	40.875435	111.110435	38.9156645	15.462689	113.573139	-66.9220785	18.371093	106.613521
1.142673	-2.835897	111.158646	-13.881354	16.774626	108.679916	39.08202	-10.068805	114.613007	38.112766	40.49073	109.658287	38.597393	15.2109625	112.135647	-66.360101	18.3382895	105.224185
0.187114	-3.603202	109.78904	-13.779839	16.713161	107.426437	38.744949	-10.3588	113.245651	37.999325	40.228252	108.258263	38.372137	14.934726	110.751957	-65.931815	18.491596	104.100917
-0.876652	-4.200631	108.613121	-13.678378	16.712971	106.371353	38.401722	-10.688873	112.05069	37.824924	40.04464	106.948914	38.113323	14.6778835	109.499802	-65.470079	18.7480585	103.242904
-1.953647	-4.748722	107.645248	-13.596237	16.801949	105.485535	38.084236	-10.770844	110.935913	37.648968	39.942543	105.584351	37.866602	14.5858495	108.260132	-65.059076	19.0180485	102.710938
-3.012858	-5.166286	106.905365	-13.469262	16.951353	104.713882	37.761333	-10.680827	109.986687	37.466568	39.939804	104.221848	37.6139505	14.6294885	107.1042675	-64.5524745	19.2732175	102.3234965
-4.701203	-5.644266	106.167236	-13.309477	17.11035	103.916946	37.518147	-10.697517	108.922707	37.348007	39.865288	102.654694	37.433077	14.5838855	105.7887005	-64.052031	19.6368145	102.0451915
-5.860658	-5.831459	105.78965	-13.218636	17.121426	103.550385	37.383659	-10.703393	108.398582	37.382618	39.789604	101.845909	37.3831385	14.5431055	105.1222455	-63.8204105	19.6997465	101.9785245
-6.979461	-6.000763	105.443893	-13.155519	17.089647	103.229645	37.275471	-10.744314	107.890854	37.389877	39.731476	101.146103	37.332674	14.493581	104.5184785	-63.643712	19.685713	101.9408115
-8.098744	-6.059225	105.06263	-13.096951	17.035713	102.964615	37.211765	-10.849195	107.331001	37.352009	39.632668	100.661789	37.281887	14.3917365	103.996395	-63.475789	19.6796895	101.932835
-9.252236	-6.073268	104.671387	-13.068228	16.956074	102.742889	37.121899	-10.987107	106.829895	37.365528	39.565834	100.324837	37.2437135	14.2893635	103.577366	-63.3801695	19.6227845	101.908412
-10.398857	-5.957793	104.184105	-13.045905	16.917433	102.50106	37.003418	-11.087052	106.277229	37.396534	39.551388	100.122849	37.199976	14.232168	103.200039	-63.291786	19.602698	101.802081
-11.521861	-5.852355	103.638664	-13.049899	16.953972	102.219604	36.925957	-11.137379	105.611847	37.371151	39.573174	100.026581	37.148554	14.2178975	102.819214	-63.248352	19.6900465	101.619994
-13.229184	-5.464736	102.617813	-13.082414	17.069948	101.684616	36.798176	-11.105884	104.638397	37.371315	39.665775	99.959251	37.0847455	14.2799455	102.298824	-63.2495735	19.8599505	101.070408
