# Supplementary material for: How to jointly control a ball trajectory on a moving board: Methodological insights into Motor Learning and Rehabilitation
Source: PLoS One. 2025 Oct 15;20(10):e0334588. doi: 10.1371/journal.pone.0334588 (PMC12527165; doi:10.1371/journal.pone.0334588)
Supplement: S2 Data — (ZIP) [file pone.0334588.s002.zip › D3_023.csv]

Ball_X	Ball_Y	Ball_Z	BoardCentre_X	BoardCentre_Y	BoardCentre_Z	P1LeftHand_X	P1LeftHand_Y	P1LeftHand_Z	P1RightHand_X	P1RightHand_Y	P1RightHand_Z	P1MidHands_X	P1MidHands_Y	P1MidHands_Z	P2MidHands_X	P2MidHands_Y	P2MidHands_Z
3.765029	-0.941039	102.922882	-12.697533	23.038713	98.730606	35.258945	-5.377091	106.176376	35.508221	43.826633	100.473083	35.383583	19.224771	103.3247295	-60.778649	26.852655	94.1364825
3.579181	-2.118031	103.206673	-12.281891	22.752073	98.024597	35.667404	-5.334101	106.690048	35.605621	43.55674	99.256042	35.6365125	19.1113195	102.973045	-60.2002945	26.3928265	93.076149
3.602042	-3.410719	103.384361	-11.879204	22.255825	97.508469	35.915176	-5.589646	107.455002	35.866234	42.914021	98.24173	35.890705	18.6621875	102.848366	-59.649113	25.8494625	92.168572
3.312135	-4.457323	103.835022	-11.548493	21.572613	97.238876	36.049049	-6.081452	108.186829	36.221901	42.035305	97.48201	36.135475	17.9769265	102.8344195	-59.232461	25.1682995	91.6433325
2.890323	-5.413896	104.204178	-11.326861	20.877615	97.089569	36.143631	-6.640937	108.68013	36.865505	41.006805	96.73333	36.504568	17.182934	102.70673	-59.15829	24.572296	91.472408
2.09594	-6.062631	104.587425	-11.217186	20.159847	97.03138	36.197765	-7.117983	109.104607	36.932899	40.331837	96.46624	36.565332	16.606927	102.7854235	-58.999704	23.712767	91.2773365
1.24758	-6.914695	104.771301	-11.190469	19.382412	97.182953	36.360222	-7.50194	109.391785	36.798527	39.851532	96.391312	36.5793745	16.174796	102.8915485	-58.9603125	22.590028	91.4743575
0.555406	-7.1089	104.839302	-11.249499	19.082924	97.544807	36.496609	-7.544552	109.367928	36.557171	39.80299	96.40419	36.52689	16.129219	102.886059	-59.025888	22.036629	92.203555
-0.181112	-7.104268	104.887283	-11.297158	19.028801	98.091736	36.612408	-7.448173	109.184143	36.345917	39.915955	96.484352	36.4791625	16.233891	102.8342475	-59.0734785	21.823711	93.3492245
-0.698143	-7.110254	104.600082	-11.359917	19.205511	98.680099	36.710991	-7.21688	108.783516	36.065067	40.226147	96.635918	36.388029	16.5046335	102.709717	-59.107863	21.9063885	94.650481
-1.818013	-6.628566	104.467377	-11.397838	19.615206	99.234428	36.778458	-6.851301	108.203194	35.944759	40.798409	96.928894	36.3616085	16.973554	102.566044	-59.1572845	22.256858	95.902812
-2.717154	-6.101455	104.039345	-11.410769	20.173307	99.643799	36.831676	-6.324796	107.520744	35.669727	41.457756	97.323074	36.2507015	17.56648	102.421909	-59.0722395	22.780134	96.865689
-3.601515	-5.464086	103.276016	-11.386072	20.809233	99.865372	36.894325	-5.727068	106.771706	35.536674	42.285526	97.791603	36.2154995	18.279229	102.2816545	-58.9876435	23.339237	97.4490895
-4.989036	-4.321611	102.042374	-11.310519	21.807631	100.011429	37.078209	-4.778898	105.605675	35.3619	43.581394	98.533005	36.2200545	19.401248	102.06934	-58.8410925	24.214014	97.953518
-5.9869	-3.483713	101.308441	-11.244074	22.471985	100.074265	37.256439	-4.156689	104.806709	35.411339	44.39608	99.014572	36.333889	20.1196955	101.9106405	-58.822037	24.8242745	98.2378895
-6.986527	-2.634514	100.729431	-11.150502	23.082621	100.130569	37.427933	-3.564835	103.991234	35.606186	45.144005	99.658669	36.5170595	20.789585	101.8249515	-58.8180635	25.375657	98.4361865
-8.019309	-1.774537	100.362442	-11.030215	23.555317	100.160286	37.525375	-3.075305	103.299377	36.040874	45.804867	100.491455	36.7831245	21.364781	101.895416	-58.8435545	25.745853	98.425156
-9.127622	-0.990625	100.130104	-10.970645	23.875881	100.173721	37.564198	-2.859493	102.862656	36.19812	46.493855	101.496109	36.881159	21.817181	102.1793825	-58.822449	25.934581	98.1680595
-10.29611	-0.28362	99.965706	-10.884212	23.99634	100.156342	37.545509	-2.839952	102.556679	37.000175	46.697598	101.812729	37.272842	21.928823	102.184704	-59.041266	26.063857	98.12798
-11.457656	0.386636	99.709984	-10.773602	23.955553	100.089584	37.499435	-2.938388	102.167023	37.912231	46.538864	101.724564	37.705833	21.800238	101.9457935	-59.253037	26.110868	98.2333745
-13.199012	1.264801	99.105576	-10.55746	23.7349	99.851143	37.46386	-3.272541	101.282036	38.447098	46.099236	101.357422	37.955479	21.4133475	101.319729	-59.070399	26.0564525	98.382557
-14.365831	1.901944	98.697678	-10.399667	23.638729	99.576584	37.444393	-3.381961	100.512253	38.14698	45.827503	101.028931	37.7956865	21.222771	100.770592	-58.5950205	26.054687	98.382576
-15.544396	2.535664	98.331505	-10.277396	23.62328	99.276665	37.369713	-3.415402	99.788719	38.084408	45.670975	100.254265	37.7270605	21.1277865	100.021492	-58.2818525	26.1187735	98.531838
-16.734341	3.095651	98.059677	-10.187284	23.599976	98.996384	37.276817	-3.421586	99.276169	38.280838	45.549805	99.320274	37.7788275	21.0641095	99.2982215	-58.1533955	26.1358425	98.6945465
-17.921841	3.711859	97.854248	-10.119982	23.542517	98.82579	37.228733	-3.513211	98.938499	38.274147	45.360573	98.876312	37.75144	20.923681	98.9074055	-57.991404	26.161353	98.7441745
-19.1478	4.249218	97.681427	-10.092652	23.372038	98.720261	37.161602	-3.708488	98.728554	38.169079	45.20332	98.710899	37.6653405	20.747416	98.7197265	-57.8506445	25.99666	98.7207955
-20.345215	4.704635	97.416992	-10.083474	23.178371	98.572289	37.067989	-3.907575	98.530052	38.126606	45.001724	98.630898	37.5972975	20.5470745	98.580475	-57.7642455	25.8096675	98.564103
-22.202827	5.440649	96.825752	-10.07914	22.917526	98.175323	36.974289	-4.130033	98.143921	38.036327	44.667198	98.490952	37.505308	20.2685825	98.3174365	-57.663588	25.5664695	98.0332095
-23.381704	5.893817	96.330856	-10.062802	22.759348	97.806534	36.966976	-4.255065	97.826752	38.016308	44.563663	98.358406	37.491642	20.154299	98.092579	-57.617246	25.364397	97.520489
-24.611519	6.287953	96.006989	-9.981537	22.65156	97.494812	37.001278	-4.360783	97.491386	38.027081	44.473228	98.095444	37.5141795	20.0562225	97.793415	-57.4772535	25.2468975	97.196209
-25.808006	6.683042	95.903183	-9.851887	22.532167	97.275948	37.089046	-4.464211	97.194672	38.072636	44.332809	97.664093	37.580841	19.934299	97.4293825	-57.284615	25.130035	97.1225135
-26.972628	7.030893	95.950203	-9.66698	22.352943	97.165855	37.194389	-4.702682	96.972054	38.183517	44.104321	97.085541	37.688953	19.7008195	97.0287975	-57.022913	25.0050665	97.3029125
-28.220745	7.284942	96.116196	-9.509759	22.067837	97.045105	37.297508	-5.107296	96.791611	38.33065	43.805141	96.4142	37.814079	19.3489225	96.6029055	-56.833597	24.7867515	97.4873045
-29.437387	7.498026	96.257805	-9.40304	21.696068	96.835838	37.321609	-5.566319	96.535042	38.395336	43.371483	95.590042	37.8584725	18.902582	96.062542	-56.6645525	24.489554	97.609134
-31.19545	7.741257	96.374741	-9.338227	20.921787	96.349648	37.226791	-6.377192	95.905914	38.45216	42.485733	93.91864	37.8394755	18.0542705	94.912277	-56.5159295	23.7893035	97.787019
-32.378494	7.925503	96.471344	-9.334989	20.28709	96.003815	37.165695	-7.015094	95.370071	38.294579	41.115208	92.86779	37.730137	17.050057	94.1189305	-56.400115	23.524123	97.8886995
-33.534607	8.043307	96.58532	-9.342866	19.579245	95.70015	37.017998	-7.67351	94.805664	38.306091	41.096199	91.74929	37.6620445	16.7113445	93.277477	-56.3477765	22.4471455	98.122823
-34.628632	8.17956	96.651276	-9.418349	18.85428	95.466629	36.833691	-8.329424	94.278214	38.134811	40.404964	90.941986	37.484251	16.03777	92.6101	-56.320949	21.67079	98.323158
-35.738735	8.371175	96.801849	-9.519853	18.145592	95.330063	36.702099	-8.969357	93.882111	37.938622	39.737625	90.324562	37.3203605	15.384134	92.1033365	-56.3600665	20.90705	98.5567895
-36.80159	8.568563	96.96608	-9.699162	17.483995	95.279144	36.554665	-9.59789	93.591644	37.7281	39.18092	89.90937	37.1413825	14.791515	91.750507	-56.5397065	20.176475	98.807781
-37.869923	8.818806	97.148102	-9.921958	16.853703	95.310616	36.360794	-10.09303	93.299385	37.483795	38.710613	89.685509	36.9222945	14.3087915	91.492447	-56.7662105	19.3986145	99.128785
-39.270477	9.361317	97.767097	-10.327627	16.112263	95.608673	35.988033	-10.679618	92.949509	37.000393	38.19709	89.596237	36.494213	13.758736	91.272873	-57.149467	18.46579	99.944473
-40.220566	9.781246	98.273643	-10.673899	15.746063	95.91584	35.677303	-10.937745	92.836151	36.615692	38.008369	89.619301	36.1464975	13.535312	91.227726	-57.4942955	17.956814	100.603954
-41.101646	10.297948	98.735077	-11.028877	15.493041	96.208496	35.328999	-11.114819	92.785942	36.151485	37.896244	89.713791	35.740242	13.3907125	91.2498665	-57.797996	17.5953695	101.1671255
-41.881653	10.828578	99.084755	-11.42389	15.308836	96.446815	35.015911	-11.186376	92.716705	35.707161	37.872498	89.777016	35.361536	13.343061	91.2468605	-58.209316	17.274611	101.6467695
-42.593365	11.44815	99.362343	-11.772308	15.23962	96.573448	34.695415	-11.191447	92.556473	35.289799	37.901924	89.749794	34.992607	13.3552385	91.1531335	-58.537223	17.1240015	101.9937625
-43.276409	12.123017	99.497246	-12.12002	15.203156	96.59021	34.388523	-11.173942	92.321556	34.882248	37.94635	89.693817	34.6353855	13.386204	91.0076865	-58.8754255	17.020108	102.1727335
-43.909397	12.816551	99.419525	-12.408081	15.231985	96.488007	34.096455	-11.11763	92.090729	34.564487	37.988831	89.613434	34.330471	13.4356005	90.8520815	-59.146633	17.0283695	102.1239325
-44.640831	13.990018	99.129814	-12.773355	15.343924	96.22654	33.699551	-11.040689	91.707497	34.21859	38.059834	89.504089	33.9590705	13.5095725	90.605793	-59.5057805	17.1782755	101.847287
-45.02256	14.817993	99.020607	-12.961359	15.447523	96.131706	33.467651	-10.977511	91.472969	34.026058	38.147621	89.565231	33.7468545	13.585055	90.5191	-59.6695725	17.309991	101.744312
-45.263527	15.669809	99.104347	-13.129513	15.529813	96.154854	33.235203	-10.872852	91.31308	33.889412	38.220242	89.739174	33.5623075	13.673695	90.526127	-59.8213335	17.385931	101.783581
-45.469746	16.517277	99.268791	-13.256698	15.600179	96.289742	33.068691	-10.834258	91.219452	33.791706	38.300621	90.032722	33.4301985	13.7331815	90.626087	-59.9435945	17.4671765	101.953397
-45.605721	17.357334	99.405273	-13.393217	15.613916	96.451805	32.927658	-10.811522	91.218552	33.694641	38.371105	90.431366	33.3111495	13.7797915	90.824959	-60.0975835	17.4480405	102.078651
-45.64547	18.214569	99.53421	-13.521097	15.59999	96.623978	32.807262	-10.822693	91.280373	33.667576	38.374519	90.895523	33.237419	13.775913	91.087948	-60.279613	17.424067	102.160008
-45.641907	19.060755	99.609406	-13.622144	15.54133	96.80809	32.713543	-10.861062	91.36795	33.650978	38.372543	91.388206	33.1822605	13.7557405	91.378078	-60.4265485	17.3269195	102.238102
-45.444469	20.414831	99.74102	-13.775242	15.518048	97.026993	32.537647	-10.910056	91.494873	33.672691	38.404064	92.197884	33.105169	13.747004	91.8463785	-60.655653	17.289092	102.2076075
-45.24226	21.337662	99.639687	-13.900058	15.538581	97.08754	32.438564	-10.900614	91.56324	33.693359	38.446659	92.714462	33.0659615	13.7730225	92.138851	-60.8660775	17.3041395	102.036229
-44.998192	22.276325	99.445648	-14.074896	15.606048	97.070221	32.29789	-10.850377	91.634842	33.659801	38.527767	93.145927	32.9788455	13.838695	92.3903845	-61.1286375	17.373401	101.7500575
-44.725281	23.231375	99.192589	-14.285874	15.71241	97.017189	32.120396	-10.759805	91.680626	33.571239	38.620659	93.514633	32.8458175	13.930427	92.5976295	-61.4175655	17.494393	101.4367485
-44.428677	24.225603	99.028839	-14.548749	15.86343	96.975395	31.918251	-10.672013	91.75444	33.417789	38.721867	93.77478	32.66802	14.024927	92.76461	-61.765518	17.701933	101.18618
-43.987511	25.185236	98.965919	-14.788227	15.998992	96.970901	31.672684	-10.575037	91.847061	33.224167	38.787785	93.960205	32.4484255	14.106374	92.903633	-62.0248795	17.89161	101.038169
-43.531929	26.160547	98.90303	-15.051402	16.141235	97.009308	31.416119	-10.532796	91.988495	33.064003	38.797783	94.132195	32.240061	14.1324935	93.060345	-62.342865	18.1499765	100.958271
-42.692173	27.593521	98.916481	-15.357012	16.179327	97.218468	31.050972	-10.650582	92.290756	32.961159	38.631607	94.554901	32.0060655	13.9905125	93.4228285	-62.7200895	18.3681415	101.0141075
-42.078403	28.548496	99.060806	-15.514384	16.143816	97.427483	30.830494	-10.847469	92.547363	32.990898	38.420498	95.032578	31.910696	13.7865145	93.7899705	-62.939464	18.5011175	101.0649955
-41.305447	29.466766	99.171471	-15.646964	16.03001	97.678459	30.672491	-11.11871	92.908363	33.119423	38.155563	95.721695	31.895957	13.5184265	94.315029	-63.189885	18.5415935	101.041889
-40.529499	30.376688	99.333473	-15.767243	15.897653	97.986282	30.50634	-11.420531	93.359299	33.350071	37.884624	96.640274	31.9282055	13.2320465	94.9997865	-63.4626915	18.5632595	100.9727775
-39.805393	31.31749	99.565681	-15.890498	15.793669	98.380661	30.390802	-11.732519	93.998085	33.668903	37.617989	97.769928	32.0298525	12.942735	95.8840065	-63.8108485	18.644603	100.8773155
-38.887268	32.214882	99.89016	-16.078587	15.741056	98.903175	30.26973	-12.047567	94.872551	33.973255	37.396725	99.10408	32.1214925	12.674579	96.9883155	-64.2786665	18.807533	100.8180345
-38.061001	33.188618	100.304756	-16.256186	15.744787	99.548027	30.223475	-12.327751	95.976242	34.264572	37.212502	100.612572	32.2440235	12.4423755	98.294407	-64.7563955	19.0471985	100.801647
-36.820122	34.545368	101.105843	-16.569403	15.843566	100.667717	30.132002	-12.667748	97.816101	34.717896	36.503197	103.07608	32.424949	11.9177245	100.4460905	-65.563755	19.7694075	100.8893435
-35.96122	35.443867	101.707314	-16.808495	15.949356	101.41748	30.049492	-12.868571	98.959862	34.928848	36.946609	104.405334	32.48917	12.039019	101.682598	-66.10616	19.859693	101.152362
-35.09269	36.343628	102.320549	-16.958464	16.045294	102.076981	29.907278	-12.973727	99.87178	35.145786	36.396999	105.681824	32.526532	11.711636	102.776802	-66.44346	20.378952	101.37716
-34.198807	37.181213	102.889595	-17.005682	16.110779	102.612373	29.77837	-13.053608	100.493011	35.280037	36.94043	106.370583	32.5292035	11.943411	103.431797	-66.5405675	20.278147	101.792949
-33.365711	37.996979	103.497505	-16.99535	16.223349	103.034248	29.681217	-13.137976	100.863609	35.413219	36.893257	106.820557	32.547218	11.8776405	103.842083	-66.537918	20.5690575	102.226413
-32.483639	38.790024	104.029404	-16.900507	16.296656	103.339027	29.620075	-13.192937	100.991013	35.568443	36.838757	107.083954	32.594259	11.82291	104.0374835	-66.395273	20.770402	102.6405705
-31.5968	39.536251	104.442978	-16.773233	16.384888	103.548622	29.538614	-13.170573	100.936737	36.159286	36.628868	107.110168	32.84895	11.7291475	104.0234525	-66.395416	21.0406285	103.0737915
-30.300867	40.612392	104.993652	-16.58362	16.473888	103.765045	29.480457	-13.122606	100.75811	36.395153	36.563339	107.425629	32.937805	11.7203665	104.0918695	-66.105045	21.2274095	103.4382205
-29.482651	41.271736	105.32782	-16.494318	16.575987	103.865669	29.442688	-13.097334	100.622406	36.500488	36.543049	107.592476	32.971588	11.7228575	104.107441	-65.960224	21.4291165	103.623897
-28.839069	41.96389	105.680023	-16.424133	16.661192	103.931175	29.362318	-13.034119	100.50106	36.157051	36.705181	107.897041	32.7596845	11.835531	104.1990505	-65.6079505	21.486853	103.6632995
-28.019041	42.507595	105.85173	-16.400801	16.768894	103.979088	29.273813	-12.950704	100.40834	36.562531	36.52681	107.72644	32.918172	11.788053	104.06739	-65.719774	21.749735	103.890786
-27.147261	43.018929	105.919662	-16.454311	16.911528	103.986755	29.145708	-12.869954	100.289619	36.47039	36.568775	107.681969	32.808049	11.8494105	103.985794	-65.716671	21.9736455	103.987716
-26.34811	43.503445	105.933121	-16.564325	17.038799	103.953316	28.987434	-12.75719	100.141373	36.322422	36.619434	107.513237	32.654928	11.931122	103.827305	-65.783578	22.146476	104.079327
-25.82316	44.035156	106.055466	-16.677847	17.166979	103.854309	28.822411	-12.62025	99.903336	36.132561	36.70359	107.254623	32.477486	12.04167	103.5789795	-65.83318	22.292288	104.1296385
-24.576052	44.532799	105.891479	-16.860573	17.35582	103.6577	28.642035	-12.39567	99.413811	35.774178	36.895454	106.774368	32.2081065	12.249892	103.0940895	-65.9292525	22.461748	104.2213105
-23.799994	44.862843	105.763481	-16.919718	17.472218	103.490158	28.569057	-12.240615	98.994987	35.480038	37.109844	106.391998	32.0245475	12.4346145	102.6934925	-65.8639835	22.5098215	104.2868235
-23.013554	45.163425	105.56501	-16.988791	17.578102	103.297379	28.380615	-12.00347	98.513535	35.197468	37.340935	105.92643	31.7890415	12.6687325	102.2199825	-65.7666235	22.4874715	104.3747755
-22.210075	45.395405	105.355263	-17.086376	17.709209	103.0681	28.146294	-11.815293	97.959023	34.934299	37.503723	105.396149	31.5402965	12.844215	101.677586	-65.7130485	22.574203	104.458614
-21.415714	45.612751	105.107918	-17.191698	17.821186	102.786423	27.931864	-11.695279	97.357727	34.634716	37.658928	104.748344	31.28329	12.9818245	101.0530355	-65.666686	22.6605475	104.5198105
-20.556004	45.735722	104.70797	-17.324286	17.936758	102.443161	27.684259	-11.564739	96.693542	34.307804	37.775761	104.007973	30.9960315	13.105511	100.3507575	-65.6446035	22.768005	104.5355645
-19.642769	45.830418	104.292953	-17.43364	18.057158	102.106628	27.443272	-11.410003	96.036499	33.56081	37.990356	103.468575	30.502041	13.2901765	99.752537	-65.369321	22.8241395	104.460719
-18.233452	45.88335	103.583618	-17.603537	18.208712	101.571678	27.10743	-11.193267	95.088081	33.098782	38.110733	102.33065	30.103106	13.458733	98.7093655	-65.31018	22.958691	104.4339905
-17.233765	45.929962	103.110977	-17.734379	18.316162	101.218208	26.944357	-11.023435	94.578285	32.830967	38.14901	101.635155	29.887662	13.5627875	98.10672	-65.35642	23.0695365	104.329696
-16.196829	45.855629	102.533806	-17.867456	18.457014	100.853279	26.840481	-10.867918	94.190475	32.597862	38.229469	101.027504	29.7191715	13.6807755	97.6089895	-65.4540835	23.2332525	104.0975685
-15.055468	45.835506	101.902809	-18.02174	18.640772	100.444885	26.788033	-10.706536	93.882774	32.356792	38.358379	100.542404	29.5724125	13.8259215	97.212589	-65.6158925	23.4556225	103.677181
-13.931105	45.797886	101.333473	-18.198107	18.885349	100.049232	26.777061	-10.487322	93.84269	32.118492	38.550423	100.290001	29.4477765	14.0315505	97.0663455	-65.8439905	23.7391475	103.0321185
-12.747204	45.708595	100.789665	-18.451973	19.182009	99.696358	26.82369	-10.199759	94.192574	31.910852	38.865963	100.40519	29.367271	14.333102	97.298882	-66.271217	24.030916	102.093834
-11.467727	45.654888	100.343201	-18.700073	19.528145	99.401291	26.926178	-9.927089	94.822578	31.739538	39.290848	100.931213	29.332858	14.6818795	97.8768955	-66.733004	24.3744105	100.9256865
-9.551118	45.48278	100.00106	-19.018616	20.099926	98.989532	27.112812	-9.544271	96.077972	31.739632	39.828606	102.098808	29.426222	15.1421675	99.08839	-67.463454	25.0576845	98.890674
-8.142858	45.334644	99.947731	-19.088783	20.455023	98.784935	27.278931	-9.369839	96.798279	31.847858	40.164135	102.96595	29.5633945	15.397148	99.8821145	-67.7409605	25.512898	97.6877555
-6.744762	45.160484	100.113388	-19.053045	20.779228	98.701157	27.524679	-9.18578	97.525459	32.087307	40.404114	103.813614	29.805993	15.609167	100.6695365	-67.912083	25.949289	96.7327775
-5.320871	44.937992	100.387451	-18.885944	21.086338	98.776657	27.851986	-9.021553	98.17498	32.813202	40.499985	104.381027	30.332594	15.739216	101.2780035	-68.104482	26.43346	96.2753105
-3.86194	44.664063	100.793091	-18.562593	21.34656	99.022903	28.248772	-8.871011	98.703415	33.180576	40.755417	105.061424	30.714674	15.942203	101.8824195	-67.83986	26.750917	96.1633865
-2.407847	44.391464	101.248779	-18.201738	21.591471	99.39724	28.775396	-8.796597	99.189636	33.623009	40.963398	105.660805	31.1992025	16.0834005	102.4252205	-67.6026785	27.0995415	96.3692595
-1.011827	44.065899	101.898048	-17.842714	21.809534	99.869881	29.362137	-8.757513	99.804184	33.736862	40.792168	106.685806	31.5494995	16.0173275	103.244995	-67.2349275	27.6017405	96.494767
1.008527	43.500744	103.076134	-17.401249	22.134008	100.780716	30.28076	-8.886692	100.762772	34.815536	41.553581	107.952141	32.548148	16.3334445	104.3574565	-67.350646	27.9345715	97.2039755
2.305141	43.087078	104.01857	-17.154375	22.318779	101.480141	30.794535	-8.984739	101.513245	34.875381	41.337299	109.401131	32.834958	16.17628	105.457188	-67.143708	28.461278	97.503094
3.513506	42.604633	105.064713	-16.947956	22.486217	102.250626	31.226889	-8.902529	102.27932	35.681843	41.909138	110.396469	33.454366	16.5033045	106.3378945	-67.350278	28.4691295	98.1633575
4.678962	42.108765	106.091103	-16.78834	22.725822	103.063332	31.533873	-8.688806	103.026855	35.682804	41.732765	111.898766	33.6083385	16.5219795	107.4628105	-67.1850185	28.9296645	98.6638535
5.85842	41.570915	106.999756	-16.616798	22.909573	103.832199	31.799852	-8.431148	103.720047	36.475063	42.291939	112.696884	34.1374575	16.9303955	108.2084655	-67.3710535	28.8887505	99.4559325
6.952332	40.994553	107.828354	-16.451424	23.132015	104.559639	32.06086	-8.132353	104.347374	36.853104	42.531586	113.645592	34.456982	17.1996165	108.996483	-67.35983	29.0644135	100.122795
8.016495	40.394512	108.536758	-16.263124	23.368099	105.202332	32.362564	-7.828226	104.945984	37.17234	42.804806	114.467064	34.767452	17.48829	109.706524	-67.2937	29.247908	100.69814
9.532287	39.462032	109.377312	-15.899732	23.764471	105.964836	32.865406	-7.293745	105.727303	37.591587	43.267136	115.374306	35.2284965	17.9866955	110.5508045	-67.0279605	29.5422465	101.3788675
10.500768	38.712944	109.765121	-15.632298	23.998783	106.328835	33.268299	-6.93289	106.23497	37.880447	43.65847	115.896858	35.574373	18.36279	111.065914	-66.838969	29.634776	101.591756
11.41043	37.959812	110.070648	-15.32927	24.228678	106.622543	33.701233	-6.593507	106.765366	38.139488	44.019047	116.307686	35.9203605	18.71277	111.536526	-66.5789005	29.744586	101.70856
12.267108	37.234127	110.332321	-15.021227	24.409645	106.858276	34.126671	-6.201114	107.230667	38.349186	44.412857	116.619965	36.2379285	19.1058715	111.925316	-66.2803825	29.7134185	101.791236
13.133303	36.34343	110.420418	-14.721573	24.59516	107.029976	34.522526	-5.808714	107.594994	38.580597	44.815731	116.799866	36.5515615	19.5035085	112.19743	-65.9947075	29.6868115	101.862522
13.889599	35.448502	110.423676	-14.421718	24.771158	107.150719	34.890984	-5.43467	107.779121	38.739948	45.238525	116.797813	36.815466	19.9019275	112.288467	-65.658902	29.6403885	102.012971
14.647956	34.6008	110.329201	-14.146885	24.945063	107.141785	35.18145	-5.036401	107.744743	38.90073	45.581852	116.601166	37.04109	20.2727255	112.1729545	-65.33486	29.6174005	102.1106155
15.666559	33.133118	109.756493	-13.717392	25.230867	106.913086	35.536057	-4.461628	107.249275	39.053101	46.11388	116.073929	37.294579	20.826126	111.661602	-64.729363	29.635608	102.16457
16.212162	32.13958	109.201729	-13.422425	25.437672	106.626221	35.720558	-4.010859	106.615387	39.156467	46.385963	115.563622	37.4385125	21.187552	111.0895045	-64.2833625	29.687792	102.1629375
16.749416	31.09535	108.568634	-13.141447	25.643763	106.257454	35.915821	-3.627063	105.898453	39.20266	46.646759	114.992699	37.5592405	21.509848	110.445576	-63.8421345	29.777678	102.069332
17.267002	30.009026	107.829903	-12.822576	25.867058	105.85276	36.09605	-3.246559	105.139908	39.252151	46.884235	114.321045	37.6741005	21.818838	109.7304765	-63.3192525	29.915278	101.9750435
17.740036	28.823338	107.002678	-12.50945	26.092955	105.385414	36.270447	-2.856987	104.298424	39.344017	47.071072	113.578079	37.807232	22.1070425	108.9382515	-62.826132	30.0788675	101.8325765
18.218203	27.613846	106.21505	-12.182057	26.303976	104.882858	36.453419	-2.531869	103.622971	39.479576	47.19841	112.70018	37.9664975	22.3332705	108.1615755	-62.3306115	30.2746815	101.6041405
18.730875	26.361359	105.399498	-11.859112	26.503122	104.353035	36.617073	-2.267061	103.032616	39.200401	47.591492	112.086739	37.908737	22.6622155	107.5596775	-61.626961	30.3440285	101.1463925
19.445253	24.322912	104.361618	-11.367711	26.797413	103.540146	36.878433	-1.964068	102.346039	39.577309	47.707355	110.82045	38.227871	22.8716435	106.5832445	-60.963293	30.7231825	100.4970475
19.912376	22.949472	103.638794	-11.03235	26.886889	103.011154	37.030857	-1.867506	101.934898	39.921413	47.82069	109.976326	38.476135	22.976592	105.955612	-60.540835	30.797186	100.066696
20.404266	21.427132	102.886375	-10.666582	26.966806	102.483238	37.21505	-1.786836	101.483513	40.233498	47.986446	109.197983	38.724274	23.099805	105.340748	-60.057438	30.833807	99.625728
20.900209	19.92079	102.26239	-10.315298	26.960653	101.961807	37.455166	-1.763992	101.153717	41.118736	47.798409	108.055733	39.286951	23.0172085	104.604725	-59.917547	30.9040975	99.318889
21.383457	18.25712	101.719788	-9.901937	26.906425	101.470901	37.708561	-1.838586	101.004913	41.68264	47.838661	107.177147	39.6956005	23.0000375	104.09103	-59.4994745	30.8128125	98.850772
21.891243	16.590174	101.322556	-9.512829	26.810764	100.954651	38.018269	-1.937256	101.014648	41.986595	47.76733	106.419777	40.002432	22.915037	103.7172125	-59.02809	30.706491	98.1920895
22.402699	14.875884	101.101448	-9.107197	26.618471	100.365211	38.394817	-2.127795	101.279007	42.435585	47.644741	105.614243	40.415201	22.758473	103.446625	-58.629595	30.478469	97.283797
23.126665	12.218701	100.957367	-8.567255	26.162846	99.160767	38.895477	-2.560413	102.000282	43.146431	47.374012	104.684654	41.020954	22.4067995	103.342468	-58.155464	29.9188925	94.979066
23.557707	10.422647	101.027504	-8.190293	25.690308	98.204781	39.193199	-2.998799	102.723053	43.374153	46.935143	104.259285	41.283676	21.968172	103.491169	-57.664262	29.412444	92.918393
23.908318	8.640458	101.275612	-7.802092	25.122335	97.175362	39.405571	-3.461356	103.680481	43.793533	46.458714	103.87365	41.599552	21.498679	103.7770655	-57.203736	28.745991	90.5736585
24.226665	6.866572	101.568581	-7.426322	24.418636	96.27948	39.573318	-3.984316	104.514549	44.23035	45.983101	103.722069	41.901834	20.9993925	104.118309	-56.754478	27.8378795	88.440651
24.450987	5.13947	101.86895	-7.021733	23.678637	95.569061	39.744843	-4.534532	105.213997	44.500584	45.4109	103.787636	42.1227135	20.438184	104.5008165	-56.1661795	26.91909	86.6373055
24.587126	3.508187	102.332344	-6.654721	22.964304	95.002052	39.861134	-5.055881	106.015099	44.829319	44.961132	103.967926	42.3452265	19.9526255	104.9915125	-55.6546685	25.9759825	85.0125915
24.573957	1.980702	102.855835	-6.382246	22.353489	94.581863	39.927818	-5.502245	106.926193	45.109158	44.553337	104.261375	42.518488	19.525546	105.593784	-55.28298	25.181432	83.569942
24.26087	-0.087316	103.685211	-6.053445	21.599819	94.102524	39.931221	-5.975735	108.149529	45.393436	44.181488	104.8517	42.6623285	19.1028765	106.5006145	-54.7692185	24.0967615	81.7044335
23.842968	-1.298205	104.048561	-5.888862	21.210245	93.826958	39.944733	-6.212435	108.765282	45.484791	44.075394	105.243393	42.714762	18.9314795	107.0043375	-54.492486	23.4890105	80.6495785
23.365316	-2.452566	104.232857	-5.728714	20.883209	93.656166	39.984375	-6.412452	109.182907	45.629211	43.985172	105.487465	42.806793	18.78636	107.335186	-54.264221	22.980058	79.977146
22.784447	-3.48988	104.249405	-5.57772	20.668327	93.630753	40.122116	-6.559461	109.345284	45.776524	43.935486	105.587921	42.94932	18.6880125	107.4666025	-54.10476	22.6486415	79.7949035
22.023647	-4.37683	104.218269	-5.445645	20.560738	93.787262	40.319527	-6.605984	109.406433	45.885761	43.939888	105.555069	43.102644	18.666952	107.480751	-53.993934	22.454524	80.093773
21.165783	-5.158783	104.108604	-5.342784	20.522245	94.102982	40.58831	-6.56573	109.340378	46.103279	44.013107	105.360451	43.3457945	18.7236885	107.3504145	-54.0313625	22.3208015	80.8555495
20.10231	-5.884233	103.983284	-5.211393	20.526579	94.500298	40.877598	-6.504051	109.220718	46.302849	44.037647	105.088356	43.5902235	18.766798	107.154537	-54.0130095	22.28636	81.846059
18.28413	-6.755041	103.702797	-4.967433	20.466856	95.164612	41.311069	-6.5197	108.969727	46.604393	43.977425	104.776489	43.957731	18.7288625	106.873108	-53.892597	22.2048495	83.456116
16.945141	-7.332004	103.410408	-4.773333	20.360025	95.596008	41.62429	-6.584982	108.702026	46.867867	43.91161	104.601967	44.2460785	18.663314	106.6519965	-53.7927445	22.056736	84.5400195
15.418055	-7.730096	103.156212	-4.577873	20.25556	95.993462	41.93586	-6.669405	108.43103	47.069706	43.808914	104.427444	44.502783	18.5697545	106.429237	-53.658529	21.9413655	85.557687
13.780437	-8.155611	102.891609	-4.376338	20.181761	96.379082	42.226902	-6.700782	108.20916	47.237213	43.722538	104.235397	44.7320575	18.510878	106.2222785	-53.4847335	21.852644	86.5358855
12.014098	-8.485661	102.763275	-4.211968	20.100241	96.737221	42.455845	-6.756209	108.089386	47.430862	43.617653	103.980339	44.9433535	18.430722	106.0348625	-53.3672895	21.76976	87.4395795
10.02851	-8.700948	102.754883	-4.107225	20.011261	97.179726	42.649891	-6.854252	108.015976	47.540249	43.451843	103.677437	45.09507	18.2987955	105.8467065	-53.30952	21.7237265	88.5127455
7.919374	-8.802727	102.934006	-4.020181	19.872927	97.701347	42.800537	-6.956258	107.95108	47.618572	43.270786	103.277802	45.2095545	18.157264	105.614441	-53.2499165	21.58859	89.788253
4.601883	-8.912899	103.46669	-4.031337	19.63966	98.77771	42.923485	-7.131415	107.850586	47.591686	42.887577	102.486145	45.2575855	17.878081	105.1683655	-53.3202595	21.401239	92.3870545
2.296787	-8.883316	103.91024	-4.076586	19.391829	99.665207	43.051567	-7.351912	107.603348	47.419964	42.622452	101.97271	45.2357655	17.63527	104.788029	-53.3889375	21.148388	94.542385
-0.074108	-8.794232	104.243637	-4.166791	19.02096	100.491867	43.180042	-7.656496	107.050468	47.157879	42.411716	101.445839	45.1689605	17.37761	104.2481535	-53.5025425	20.66431	96.7355805
-2.466332	-8.650864	104.261589	-4.30549	18.678822	101.112007	43.119831	-7.902958	106.291512	46.825703	42.188065	101.031769	44.972767	17.1425535	103.6616405	-53.583747	20.2150905	98.5623735
-4.846601	-8.473136	103.874336	-4.469323	18.409634	101.436104	43.029362	-8.034344	105.341568	46.388184	41.989079	100.766884	44.708773	16.9773675	103.054226	-53.647419	19.8419005	99.817982
-7.257288	-8.132339	103.404251	-4.725889	18.355011	101.545479	42.960594	-8.101406	104.048119	45.785599	42.121964	100.621605	44.3730965	17.010279	102.334862	-53.8248745	19.699743	100.756096
-9.707766	-7.655006	103.137268	-5.027512	18.501112	101.664368	42.668526	-8.039804	102.794113	44.804562	42.444759	100.448593	43.736544	17.2024775	101.621353	-53.791568	19.7997465	101.707383
-13.30115	-6.832919	103.331757	-5.64299	18.820646	102.142044	41.938774	-7.510638	101.096153	43.843224	42.546452	99.815056	42.890999	17.517907	100.4556045	-54.176979	20.123385	103.8284835
-15.594111	-6.280176	103.723701	-6.17379	18.998941	102.545258	41.381409	-7.027957	100.262047	43.402733	42.630241	99.297081	42.392071	17.801142	99.779564	-54.739651	20.19674	105.310952
-17.910797	-5.765293	104.264641	-6.762761	19.057438	102.878021	41.139629	-6.919566	99.652985	42.533466	42.820782	99.122604	41.8365475	17.950608	99.3877945	-55.3620695	20.164268	106.3682475
-20.095373	-5.271502	104.833778	-7.294599	18.959764	103.196098	40.292789	-6.601833	99.571251	41.700317	42.864914	98.973396	40.996553	18.1315405	99.2723235	-55.585751	19.7879875	107.1198725
-22.095592	-4.896274	105.435036	-7.768125	18.722019	103.520432	39.789104	-6.671546	99.401421	40.537487	42.915123	98.988571	40.1632955	18.1217885	99.194996	-55.6995455	19.3222495	107.845868
-24.139957	-4.438605	106.112862	-8.135508	18.404419	103.873695	39.366474	-6.887528	99.241379	40.314178	42.522831	98.57608	39.840326	17.8176515	98.9087295	-56.111342	18.9911865	108.8386605
-25.968287	-3.985542	106.829956	-8.442159	18.060347	104.205772	38.961987	-7.150046	99.193207	39.238358	41.711845	98.748657	39.1001725	17.2808995	98.970932	-55.9844905	18.8397945	109.440612
-28.586536	-3.320964	107.902802	-8.83025	17.455151	104.732918	38.44809	-7.729753	99.334076	39.355927	41.639389	98.08268	38.9020085	16.954818	98.708378	-56.5625085	17.955484	110.757458
-30.15015	-2.834589	108.528427	-9.054208	17.01189	104.984749	38.145248	-8.205992	99.516396	38.72802	41.382874	98.048027	38.436634	16.588441	98.7822115	-56.54505	17.435339	111.1872865
-31.656841	-2.324989	109.115433	-9.210178	16.55722	105.190018	37.89048	-8.712734	99.769447	38.631317	40.882168	97.61731	38.2608985	16.084717	98.6933785	-56.6812545	17.029723	111.6866575
-33.048168	-1.7866	109.55864	-9.363691	16.149584	105.326675	37.670135	-9.235676	100.046112	38.621475	40.361485	97.067207	38.145805	15.5629045	98.5566595	-56.873187	16.7362635	112.0966905
-34.250977	-1.124824	109.887421	-9.523673	15.783575	105.438629	37.448761	-9.7121	100.37812	38.583858	39.925415	96.631599	38.0163095	15.1066575	98.5048595	-57.0636555	16.4604925	112.3723985
-35.443161	-0.442949	110.165337	-9.725729	15.507301	105.54274	37.212582	-10.122321	100.673164	38.521145	39.546459	96.243835	37.8668635	14.712069	98.4584995	-57.3183215	16.302533	112.6269805
-36.692829	0.309357	110.108353	-9.98482	15.291254	105.554878	36.920273	-10.418972	100.947235	38.384171	39.273281	95.95089	37.652222	14.4271545	98.4490625	-57.621862	16.1553535	112.6606935
-38.063461	1.572937	109.510216	-10.545664	15.120053	105.215622	36.404041	-10.801219	101.194977	37.978855	39.075924	95.825233	37.191448	14.1373525	98.510105	-58.282776	16.1027535	111.921139
-39.057957	2.515062	108.897354	-11.002369	15.051768	104.81871	35.994751	-11.020321	101.196655	37.788479	39.163879	95.739021	36.891615	14.071779	98.467838	-58.896353	16.031757	111.169582
-39.930191	3.511872	108.217346	-11.427852	15.038774	104.411469	35.525299	-11.115294	101.049683	37.576794	39.262096	95.735771	36.5510465	14.073401	98.392727	-59.4067505	16.004147	110.430211
-40.676411	4.572355	107.420982	-11.800714	14.980094	104.017021	35.155922	-11.144392	100.819847	37.35183	39.289417	95.893898	36.253876	14.0725125	98.3568725	-59.855304	15.8876755	109.6771695
-41.33807	5.683757	106.618202	-12.19666	14.96279	103.63475	34.778431	-11.192129	100.651062	37.160736	39.285042	96.194908	35.9695835	14.0464565	98.422985	-60.3629035	15.8791235	108.846515
-41.896248	6.919793	106.043388	-12.558281	14.997077	103.379227	34.434284	-11.258984	100.421585	37.012756	39.28516	96.538315	35.72352	14.013088	98.47995	-60.840082	15.981066	108.278504
-42.400494	8.194347	105.64492	-12.905266	15.061125	103.267944	34.001465	-11.229387	100.161339	36.821877	39.276051	96.952148	35.411671	14.023332	98.5567435	-61.222203	16.098918	107.9791445
-43.084019	10.239079	105.328476	-13.428315	15.255859	103.249252	33.358406	-11.110896	99.707153	36.376659	39.336803	97.690727	34.8675325	14.1129535	98.69894	-61.7241625	16.3987645	107.799564
-43.431343	11.59908	105.282936	-13.760999	15.366626	103.260635	33.014141	-10.991324	99.397545	35.977703	39.353325	98.211029	34.495922	14.1810005	98.804287	-62.01792	16.5522515	107.716983
-43.672508	12.96404	105.25843	-14.033155	15.43255	103.307709	32.704308	-10.884886	99.092056	35.546215	39.334347	98.687729	34.1252615	14.2247305	98.8898925	-62.1915715	16.6403695	107.7255255
-43.88538	14.351755	105.274895	-14.319081	15.495534	103.361404	32.4077	-10.767128	98.848969	35.080704	39.260201	99.099083	33.744202	14.2465365	98.974026	-62.382364	16.7445315	107.748782
-44.013577	15.707318	105.36573	-14.570443	15.533974	103.403877	32.130764	-10.747183	98.624931	34.668762	39.137249	99.381622	33.399763	14.195033	99.0032765	-62.540649	16.872915	107.8044775
-44.08847	17.053324	105.402962	-14.816919	15.549035	103.422798	31.842289	-10.755731	98.461571	34.364655	39.03828	99.528564	33.103472	14.1412745	98.9950675	-62.73731	16.9567955	107.8505285
-44.121365	18.410955	105.388962	-15.073243	15.554256	103.412804	31.542032	-10.772765	98.332039	34.094078	38.914871	99.65654	32.818055	14.071053	98.9942895	-62.964541	17.037459	107.8313185
-44.100517	20.388632	105.299171	-15.466385	15.505822	103.389824	31.071102	-10.872332	98.272392	33.709515	38.687313	99.843781	32.3903085	13.9074905	99.0580865	-63.3230785	17.1041535	107.7215615
-43.987568	21.672897	105.228577	-15.776343	15.430671	103.371498	30.759535	-11.000151	98.312332	33.491405	38.576012	99.994194	32.12547	13.7879305	99.153263	-63.678156	17.0734115	107.589733
-43.851135	22.949831	105.170906	-16.066154	15.300228	103.3983	30.476263	-11.061987	98.33886	33.263626	38.512627	100.170876	31.8699445	13.72532	99.254868	-64.0022525	16.875136	107.541732
-43.686275	24.199081	105.231773	-16.380171	15.215331	103.436317	30.208815	-11.119026	98.346825	33.041908	38.534164	100.288322	31.6253615	13.707569	99.3175735	-64.3857035	16.723093	107.5550605
-43.40934	25.412798	105.371773	-16.668262	15.11253	103.518883	29.971552	-11.121619	98.368904	32.761284	38.588516	100.381874	31.366418	13.7334485	99.375389	-64.702942	16.4916115	107.662377
-43.109276	26.630136	105.631569	-16.901945	15.031676	103.686737	29.782898	-11.070126	98.345787	32.447224	38.660381	100.499847	31.115061	13.7951275	99.422817	-64.918951	16.2682245	107.950657
-42.737465	27.819433	106.025993	-17.097742	14.941147	103.925957	29.6231	-10.962357	98.230316	32.143005	38.744675	100.622177	30.8830525	13.891159	99.4262465	-65.0785365	15.991135	108.4256675
-42.019653	29.563288	106.625107	-17.365915	14.846441	104.221809	29.413822	-10.796163	97.929276	31.773737	38.894775	100.774658	30.5937795	14.049306	99.351967	-65.3256095	15.643576	109.091651
-41.492512	30.71883	106.904564	-17.506958	14.810016	104.308556	29.291183	-10.693014	97.6745	31.580273	39.030773	100.796364	30.435728	14.1688795	99.235432	-65.449644	15.4511525	109.38168
-40.871529	31.866488	107.083855	-17.659	14.837299	104.312828	29.152504	-10.560061	97.377625	31.355801	39.13335	100.754013	30.2541525	14.2866445	99.065819	-65.5721525	15.3879535	109.559837
-40.18013	33.000233	107.174149	-17.76827	14.864363	104.282295	29.074917	-10.402912	97.066704	31.120712	39.199337	100.691261	30.0978145	14.3982125	98.8789825	-65.6343545	15.3305135	109.6856075
-39.422382	34.098621	107.223763	-17.874538	14.887503	104.226028	28.969591	-10.245603	96.774422	30.902275	39.283405	100.641335	29.935933	14.518901	98.7078785	-65.685009	15.256105	109.7441775
-38.630264	35.132858	107.251373	-17.991552	14.932968	104.17218	28.915792	-10.102319	96.503113	30.710491	39.380283	100.586975	29.8131415	14.638982	98.545044	-65.7962455	15.226954	109.799316
-37.739906	36.201927	107.194603	-18.089672	14.986984	104.08522	28.867384	-9.963902	96.262199	30.506554	39.434696	100.547806	29.686969	14.735397	98.4050025	-65.866313	15.238571	109.7654375
-36.259445	37.740131	106.940605	-18.268244	15.073316	103.941116	28.737228	-9.837163	96.117851	30.227858	39.436527	100.437355	29.482543	14.799682	98.277603	-66.019031	15.34695	109.604629
-35.203434	38.75864	106.664024	-18.42543	15.159634	103.809288	28.593964	-9.803429	96.11834	30.071747	39.409607	100.294785	29.3328555	14.803089	98.2065625	-66.1837155	15.516179	109.4120135
-34.066647	39.750313	106.291672	-18.620035	15.234465	103.698685	28.418627	-9.787555	96.183678	29.924267	39.392151	100.174309	29.171447	14.802298	98.1789935	-66.411517	15.666632	109.2183765
-32.915104	40.743931	105.998253	-18.811504	15.312837	103.65181	28.190046	-9.800463	96.3918	29.757271	39.335064	100.134918	28.9736585	14.7673005	98.263359	-66.5966665	15.8583735	109.040261
-31.638041	41.669266	105.680504	-19.081306	15.379815	103.669861	27.965473	-9.872955	96.74482	29.568302	39.258804	100.233986	28.7668875	14.6929245	98.489403	-66.9294995	16.0667055	108.850319
-30.344194	42.609558	105.459145	-19.390797	15.44719	103.710579	27.739187	-9.901076	97.201279	29.391533	39.239765	100.495659	28.56536	14.6693445	98.848469	-67.346954	16.2250355	108.572689
-29.004181	43.549004	105.38987	-19.737911	15.549805	103.865303	27.540489	-9.925774	97.8116	29.242456	39.27895	101.074638	28.3914725	14.676588	99.443119	-67.8672945	16.423022	108.287487
-26.980501	44.962723	105.755707	-20.208534	15.713056	104.443886	27.433226	-10.041656	99.309464	29.265863	39.474674	102.834846	28.3495445	14.716509	101.072155	-68.7666125	16.709603	107.815617
-25.267204	45.769859	106.197403	-20.497395	15.829695	105.068649	27.540976	-10.166347	100.621819	29.498812	39.779068	104.538094	28.519894	14.8063605	102.5799565	-69.514684	16.8530295	107.5573415
-23.760777	46.659237	107.038292	-20.727266	16.038605	105.855606	27.809906	-10.307706	102.14772	29.825634	40.171474	106.459114	28.81777	14.931884	104.303417	-70.272302	17.145326	107.407795
-22.123087	47.542233	108.080803	-20.793549	16.356956	106.729935	28.18259	-10.393788	103.722015	30.529564	40.423996	108.154617	29.356077	15.015104	105.938316	-70.943175	17.698808	107.521554
-20.40309	48.359001	109.234383	-20.820744	16.730225	107.746567	28.655577	-10.396315	105.251419	30.505634	40.968517	110.176407	29.5806055	15.286101	107.713913	-71.2220935	18.174349	107.779221
-18.711151	49.138062	110.503426	-20.764103	17.13303	108.812759	29.313633	-10.336411	106.607925	31.344488	41.256054	111.791206	30.3290605	15.4598215	109.1995655	-71.8572665	18.8062385	108.4259525
-17.017365	49.914898	111.769592	-20.669594	17.589479	109.846855	29.988592	-10.174208	107.76268	31.876839	41.733284	113.495697	30.9327155	15.779538	110.6291885	-72.2719035	19.39942	109.0645215
-14.478132	51.075691	113.662376	-20.293142	18.220148	111.461449	30.997765	-9.821074	109.321655	32.434444	42.593582	116.202774	31.7161045	16.386254	112.7622145	-72.3023885	20.054042	110.1606835
-12.744769	51.729191	114.926804	-20.058615	18.612385	112.511505	31.686693	-9.583996	110.174454	33.128246	43.006432	117.845306	32.4074695	16.711218	114.00988	-72.5246995	20.513552	111.01313
-11.026793	52.369888	116.108788	-19.679474	18.964237	113.47821	32.250969	-9.284453	110.868988	33.782486	43.35231	119.323395	33.0167275	17.0339285	115.0961915	-72.3756755	20.8945455	111.8602285
-9.319684	52.978378	117.208778	-19.243948	19.2493	114.338898	32.673923	-8.849825	111.657158	34.447189	43.617027	120.662453	33.560556	17.383601	116.1598055	-72.048452	21.114999	112.5179905
-7.28197	53.314529	118.094322	-18.823061	19.494436	115.119255	33.176144	-8.514058	112.567482	35.540359	43.716373	121.686134	34.3582515	17.6011575	117.126808	-72.0043735	21.3877145	113.111702
-5.681351	53.815544	119.154274	-18.352476	19.715183	115.782234	33.652721	-8.328347	113.204636	36.173836	43.982407	122.822342	34.9132785	17.82703	118.013489	-71.6182305	21.603336	113.550979
-4.199478	54.275505	120.282303	-18.055107	19.94558	116.402122	33.970699	-7.972304	113.766243	36.721767	44.176548	123.939751	35.346233	18.102122	118.852997	-71.456447	21.789038	113.951247
-2.087696	54.788017	121.994911	-17.617971	20.347816	117.252457	34.472572	-7.689361	114.534851	37.487144	44.472061	125.550224	35.979858	18.39135	120.0425375	-71.2158	22.304282	114.4623765
-0.838947	55.029984	123.137573	-17.385483	20.675501	117.834618	34.841026	-7.53422	115.095268	38.002518	44.684948	126.603851	36.421772	18.575364	120.8495595	-71.192738	22.775638	114.8196765
-0.167098	54.774052	124.176216	-17.191685	21.013819	118.376144	35.151569	-7.387207	115.580093	38.482952	44.958138	127.700386	36.8172605	18.7854655	121.6402395	-71.2006305	23.2421725	115.1120485
0.910641	54.339344	124.936005	-16.948627	21.343468	118.908653	35.465698	-7.315172	116.053009	38.92548	45.134453	128.646271	37.195589	18.9096405	122.34964	-71.092843	23.7772955	115.467666
1.675603	53.984146	125.825081	-16.750614	21.756073	119.467316	35.746613	-7.21385	116.45433	39.34343	45.32317	129.448303	37.5450215	19.05466	122.9513165	-71.0462495	24.457486	115.9833155
2.302381	53.556324	126.564491	-16.526197	22.088409	119.995728	36.008717	-7.027586	116.730797	39.749012	45.566158	130.178162	37.8788645	19.269286	123.4544795	-70.9312585	24.907532	116.5369765
2.915476	52.96051	127.227295	-16.279097	22.49222	120.53183	36.277096	-6.781078	116.978767	40.117882	45.792259	130.773621	38.197489	19.5055905	123.876194	-70.755683	25.4788495	117.187466
4.364968	51.897396	127.723694	-15.860869	23.090715	121.283211	36.647766	-6.266554	117.301941	40.71904	46.179111	131.470825	38.683403	19.9562785	124.386383	-70.405141	26.2251515	118.180039
4.937831	51.027809	128.055328	-15.484506	23.49531	121.709122	36.943443	-5.937704	117.544815	41.115223	46.437439	131.830948	39.029333	20.2498675	124.6878815	-69.998345	26.7407525	118.7303625
5.342041	50.180798	128.323776	-14.837165	23.702299	121.941635	37.275581	-5.598295	117.843353	41.584351	46.69334	132.095367	39.429966	20.5475225	124.96936	-69.104296	26.8570755	118.91391
5.909432	49.108246	128.430786	-14.485187	24.098894	122.286972	37.638	-5.293375	118.13549	42.05801	46.957577	132.338394	39.848005	20.832101	125.236942	-68.818379	27.365687	119.337002
6.579903	47.919952	128.472916	-14.137411	24.42337	122.60276	38.031643	-5.033473	118.481354	42.530128	47.221012	132.534805	40.2808855	21.0937695	125.5080795	-68.5557075	27.7529705	119.6974405
7.429559	46.525719	128.304306	-13.786798	24.724646	122.849205	38.441021	-4.779275	118.832443	43.001522	47.413765	132.647705	40.7212715	21.317245	125.740074	-68.2948675	28.132047	119.958336
7.960188	45.107166	128.100174	-13.480049	25.002998	123.092995	38.887623	-4.587553	119.260391	43.433907	47.613064	132.643585	41.160765	21.5127555	125.951988	-68.120863	28.4932405	120.234002
8.699659	42.818604	127.608063	-13.023005	25.437176	123.378983	39.482315	-4.3404	120.192947	43.961163	47.960457	132.137482	41.721739	21.8100285	126.1652145	-67.767749	29.0643235	120.5927515
8.834969	41.326504	127.197586	-12.808323	25.729094	123.488472	39.729725	-4.103721	121.00972	44.179783	48.072563	131.147446	41.954754	21.984421	126.078583	-67.5714	29.473767	120.898361
9.574052	39.533646	126.191078	-12.643133	26.031977	123.417007	39.855976	-3.917466	121.926353	44.239128	48.365574	129.625	42.047552	22.224054	125.7756765	-67.333818	29.8399	121.0583375
9.455415	37.996613	125.467445	-12.847374	26.479132	123.330238	39.883545	-3.72999	122.84362	44.173302	48.836639	127.910339	42.0284235	22.5533245	125.3769795	-67.7231715	30.4049395	121.2834965
9.833158	36.186569	124.265778	-12.804942	26.682869	122.926758	39.765759	-3.442821	123.697922	43.727882	48.871086	125.437042	41.7468205	22.7141325	124.567482	-67.3567045	30.6516055	121.286034
10.124912	34.388966	123.059311	-12.787354	26.820877	122.361336	39.664021	-3.310914	124.391342	42.6548	48.6861	123.123024	41.1594105	22.687593	123.757183	-66.7341185	30.954161	120.965489
10.417212	32.645214	121.872414	-12.760608	26.813904	121.595299	39.50098	-3.222795	124.859642	42.265797	48.242832	121.136261	40.8833885	22.5100185	122.9979515	-66.4046045	31.1177895	120.1926465
10.752092	30.114492	120.496796	-12.802373	26.545971	120.331726	39.340508	-3.133019	125.409935	41.780998	47.357643	117.903374	40.560753	22.112312	121.6566545	-66.165499	30.97963	119.0067975
11.067487	28.626671	119.722473	-12.756562	26.238388	119.409775	39.258934	-3.206254	125.297523	41.713886	46.957542	116.623688	40.48641	21.875644	120.9606055	-65.999534	30.601132	117.8589445
11.294918	27.244776	118.993462	-12.664568	25.948944	118.513596	39.223309	-3.360126	124.795952	41.724751	46.602482	115.713501	40.47403	21.621178	120.2547265	-65.803166	30.27671	116.7724655
11.581561	26.124853	118.374763	-12.552723	25.825569	117.725967	39.192604	-3.521953	123.992798	41.830391	46.407162	114.951538	40.5114975	21.4426045	119.472168	-65.6169435	30.2085335	115.979766
11.845703	25.267557	117.763268	-12.390137	25.908588	116.983582	39.131336	-3.531346	122.896133	41.987988	46.545918	114.394936	40.559662	21.507286	118.6455345	-65.339936	30.30989	115.3216295
12.162254	24.604103	117.13195	-12.361799	26.292175	116.404961	39.111847	-3.388831	121.583832	42.194065	47.061054	113.898026	40.652956	21.8361115	117.740929	-65.376554	30.7482385	115.068993
12.447831	24.158752	116.526672	-12.052588	26.689785	115.77182	39.180939	-3.105278	120.22551	42.365005	48.085171	113.260338	40.772972	22.4899465	116.742924	-64.878148	30.8896235	114.800716
12.951851	23.669052	115.682098	-11.647453	27.450138	115.028275	39.372738	-2.471055	118.29454	42.480438	49.637447	112.496147	40.926588	23.583196	115.3953435	-64.221494	31.31708	114.6612065
13.278577	23.502115	115.120697	-11.392663	27.886778	114.535927	39.539249	-1.949851	117.114304	42.479008	50.316895	112.080025	41.0091285	24.183522	114.5971645	-63.7944545	31.590034	114.4746895
13.606918	23.359356	114.399048	-11.190044	28.278	113.916687	39.748878	-1.507186	115.87471	42.590649	50.916504	111.867966	41.1697635	24.704659	113.871338	-63.5498515	31.851341	113.962036
13.97375	23.282667	113.486717	-11.01581	28.679541	113.158165	39.860802	-0.88001	114.456535	42.481373	51.335728	111.663841	41.1710875	25.227859	113.060188	-63.2027075	32.131223	113.256142
14.30969	23.245312	112.392281	-10.890858	29.054827	112.290344	39.880447	-0.23658	112.945488	42.391579	51.665409	111.069679	41.136013	25.7144145	112.0075835	-62.917729	32.3952395	112.5731045
14.663275	23.171148	111.215904	-10.754228	29.425255	111.389091	39.850147	0.306426	111.366783	42.270954	52.062172	110.313736	41.0605505	26.184299	110.8402595	-62.5690065	32.666211	111.9379225
15.069613	23.133877	110.009445	-10.572702	29.77207	110.525345	39.705826	0.850982	109.775055	41.978558	52.223431	109.498451	40.842192	26.5372065	109.636753	-61.987596	33.0069335	111.413937
15.70735	23.12422	108.549973	-10.272794	30.14785	109.364845	39.556252	1.384122	107.994865	41.851536	52.441895	108.226585	40.703894	26.9130085	108.110725	-61.249482	33.3826915	110.618965
16.118225	23.075762	107.751297	-10.103395	30.324972	108.631912	39.543514	1.673724	107.12291	41.785286	52.545364	107.540222	40.6644	27.109544	107.331566	-60.87119	33.5404	109.932258
16.567585	22.989969	107.03894	-9.939585	30.372211	107.900772	39.611347	1.830646	106.477592	41.717216	52.578377	106.93531	40.6642815	27.2045115	106.706451	-60.5434515	33.5399105	109.095093
17.040646	22.921736	106.375755	-9.74322	30.376181	107.21772	39.71727	1.944492	105.915367	41.712616	52.599915	106.297897	40.714943	27.2722035	106.106632	-60.201383	33.4801585	108.328808
17.521118	22.876963	105.782845	-9.509907	30.353863	106.642166	39.842552	2.033339	105.38031	41.736252	52.555485	105.5616	40.789402	27.294412	105.470955	-59.809216	33.413314	107.813377
18.041035	22.775324	105.244232	-9.245329	30.231932	106.179466	40.022629	2.014527	104.900269	42.281147	52.347809	104.647888	41.151888	27.181168	104.7740785	-59.642546	33.282696	107.5848535
18.619036	22.756559	104.827789	-8.906214	30.073008	105.860771	40.246063	1.913228	104.528198	42.417744	52.149208	103.998878	41.3319035	27.031218	104.263538	-59.1443315	33.114798	107.458004
19.518389	22.661594	104.421089	-8.369461	29.746481	105.591904	40.677532	1.713069	104.192245	42.761238	51.955414	103.324532	41.719385	26.8342415	103.7583885	-58.458307	32.6587205	107.4254195
20.113922	22.597248	104.38826	-8.026961	29.504099	105.5616	41.013508	1.49151	104.2341	43.023048	51.734341	103.10054	42.018278	26.6129255	103.66732	-58.0722	32.3952725	107.45588
20.720858	22.588726	104.561218	-7.732097	29.213364	105.630028	41.318005	1.239092	104.566589	43.23724	51.453911	103.278076	42.2776225	26.3465015	103.9223325	-57.7418165	32.0802265	107.3377235
21.268564	22.586214	105.065605	-7.546678	28.896103	105.823586	41.576302	0.883286	105.270813	43.460678	51.10466	103.990532	42.51849	25.993973	104.6306725	-57.611846	31.798233	107.0164995
21.727364	22.583658	105.893173	-7.497937	28.556585	106.147263	41.761543	0.479518	106.35363	43.671295	50.729881	105.209938	42.716419	25.6046995	105.781784	-57.712293	31.5084705	106.512742
22.114735	22.628529	106.924423	-7.561827	28.294512	106.572701	41.899036	0.105118	107.625725	43.769547	50.395004	106.758095	42.8342915	25.250061	107.19191	-57.9579455	31.338963	105.953492
22.438286	22.686859	108.055321	-7.754962	28.094254	107.087471	41.977356	-0.219273	108.965942	43.751823	50.137859	108.457909	42.8645895	24.959293	108.7119255	-58.3745135	31.229215	105.4630165
22.781893	22.849003	109.881401	-8.104403	27.91918	107.998589	42.063442	-0.603664	110.907616	43.583889	49.926205	111.099731	42.8236655	24.6612705	111.0036735	-59.0324715	31.1770895	104.9935045
22.963411	22.974264	111.040863	-8.364079	27.902491	108.709381	42.149197	-0.807718	112.060509	43.486984	49.903824	112.833847	42.8180905	24.548053	112.447178	-59.5462485	31.256929	104.971584
23.066395	23.144869	112.137482	-8.563531	27.920961	109.454689	42.241184	-0.948101	113.020218	43.475681	49.934502	114.449135	42.8584325	24.4932005	113.7346765	-59.9854945	31.3487215	105.1747015
23.134176	23.342451	113.097298	-8.684296	27.988983	110.190163	42.353214	-1.023022	113.713928	43.639248	49.924721	116.136147	42.996231	24.4508495	114.9250375	-60.364823	31.5271165	105.4552885
23.12661	23.528891	113.913742	-8.769262	28.075909	110.89016	42.480087	-1.013315	114.182983	43.657921	49.936028	117.395905	43.069004	24.4613565	115.789444	-60.607528	31.6904615	105.990876
23.054146	23.701183	114.664932	-8.805252	28.18738	111.565163	42.5644	-0.955039	114.664688	43.768566	49.94191	118.572853	43.166483	24.4934355	116.6187705	-60.776987	31.8813245	106.5115555
22.890955	23.833344	115.387894	-8.804517	28.307646	112.228325	42.66893	-0.920079	115.126183	43.864471	49.925301	119.73188	43.2667005	24.502611	117.4290315	-60.8757345	32.112681	107.0276185
22.420404	23.880758	116.495155	-8.816792	28.510294	113.292564	42.780781	-0.897996	116.022743	44.040855	49.915714	121.417358	43.410818	24.508859	118.7200505	-61.044402	32.511729	107.8650775
21.97698	23.847332	117.211128	-8.872296	28.665001	113.94458	42.82795	-0.902841	116.646042	44.09481	49.900204	122.477295	43.46138	24.4986815	119.5616685	-61.205972	32.8313205	108.3274915
21.483164	23.713694	117.875847	-8.949588	28.765089	114.571556	42.793404	-0.891627	117.208504	44.143768	49.873898	123.396515	43.468586	24.4911355	120.3025095	-61.367762	33.0390425	108.8406025
20.886097	23.505898	118.334244	-9.065422	28.841236	115.056549	42.713444	-0.86407	117.598976	44.155529	49.853401	124.052254	43.4344865	24.4946655	120.825615	-61.5653305	33.1878065	109.287483
20.303165	23.290783	118.474113	-9.201831	28.904638	115.352501	42.590675	-0.828271	117.72506	44.088535	49.864788	124.373032	43.339605	24.5182585	121.049046	-61.743267	33.2910175	109.655956
19.620586	23.011997	118.309441	-9.34455	28.938658	115.437401	42.450333	-0.756801	117.51442	44.020653	49.908203	124.235062	43.235493	24.575701	120.874741	-61.924593	33.301615	110.000061
18.828489	22.732365	117.783546	-9.453605	28.964346	115.282379	42.260998	-0.606206	116.934982	43.939716	50.016361	123.581993	43.100357	24.7050775	120.2584875	-62.007567	33.2236145	110.3062705
17.604528	22.172134	116.233612	-9.508575	29.003958	114.631424	41.962276	-0.271957	115.407875	43.838612	50.210308	121.656143	42.900444	24.9691755	118.532009	-61.917594	33.0387405	110.730839
16.78159	21.716084	114.855347	-9.426357	29.026138	113.905228	41.793175	-0.022744	113.953804	43.751316	50.378273	119.693054	42.7722455	25.1777645	116.823429	-61.6249595	32.8745115	110.987027
15.952804	21.24506	113.259361	-9.306574	29.041893	112.997833	41.65799	0.214944	112.171234	43.167454	50.778221	117.615425	42.412722	25.4965825	114.8933295	-61.02587	32.5872035	111.1023365
15.102692	20.722542	111.402145	-9.138371	29.037136	111.942459	41.582951	0.438006	110.169914	43.43132	50.778996	114.997612	42.5071355	25.608501	112.583763	-60.7838775	32.465771	111.301155
14.199509	20.009792	109.734261	-8.961938	28.952827	110.883675	41.468723	0.635748	108.270287	42.792633	50.970261	112.854553	42.130678	25.8030045	110.56242	-60.054554	32.1026495	111.20493
13.306789	19.259077	108.396912	-8.830024	28.819115	109.938896	41.326408	0.71764	106.91423	42.539036	50.9683	110.961449	41.932722	25.84297	108.9378395	-59.59277	31.79526	110.9399525
12.448759	18.398584	107.454559	-8.79457	28.659058	109.184822	41.252892	0.718886	106.084846	42.326771	51.000084	109.656075	41.7898315	25.859485	107.8704605	-59.3789715	31.458631	110.4991835
11.12562	16.940296	106.513336	-8.900069	28.453138	108.176483	41.275536	0.663371	105.548027	42.393772	50.917923	108.031975	41.834654	25.790647	106.790001	-59.634792	31.115629	109.562965
10.271293	15.925498	106.050125	-9.044807	28.309845	107.51532	41.223415	0.659755	105.533012	42.1008	50.910484	107.294975	41.6621075	25.7851195	106.4139935	-59.7517215	30.8345705	108.6166465
9.496726	14.909098	105.654228	-9.191076	28.115547	106.85849	41.230743	0.506576	105.576942	41.408104	51.018166	106.862274	41.3194235	25.762371	106.219608	-59.7015755	30.468723	107.497372
8.682734	13.82809	105.211433	-9.386953	27.877134	106.148674	41.202778	0.364223	105.651817	41.132416	50.910576	106.293198	41.167597	25.6373995	105.9725075	-59.941503	30.1168685	106.3248405
7.895467	12.640874	104.712509	-9.538498	27.534178	105.418015	41.087849	0.220789	105.586876	40.835876	50.746708	105.809418	40.9618625	25.4837485	105.698147	-60.0388585	29.5846075	105.137883
7.082393	11.544661	104.131676	-9.690651	27.162786	104.681519	41.042717	-0.059052	105.360153	40.636734	50.54958	105.374405	40.8397255	25.245264	105.367279	-60.2210275	29.080308	103.995759
6.38184	10.445945	103.52018	-9.837539	26.81773	103.957344	40.909988	-0.287648	105.149422	40.932629	50.232231	104.698418	40.9213085	24.9722915	104.92392	-60.5963865	28.6631685	102.990768
5.246522	8.769978	102.651802	-10.01434	26.348015	102.932289	40.784664	-0.660344	104.709412	40.175079	50.176517	104.105965	40.4798715	24.7580865	104.4076885	-60.5085515	27.9379435	101.4568895
4.464826	7.701667	102.02565	-10.124411	26.12961	102.243568	40.72493	-0.886725	104.412567	39.943512	50.158588	103.468575	40.334221	24.6359315	103.940571	-60.583043	27.6232885	100.546565
3.733667	6.700055	101.467873	-10.249883	25.967747	101.566628	40.703598	-1.030385	104.049042	39.734261	50.225319	102.647293	40.2189295	24.597467	103.3481675	-60.7186955	27.338027	99.7850885
2.994623	5.694727	100.874268	-10.316029	25.803175	100.882874	40.727242	-1.144359	103.61042	39.536312	50.268143	101.729073	40.131777	24.561892	102.6697465	-60.763835	27.044458	99.0960015
2.252712	4.613617	100.313148	-10.289001	25.617918	100.200439	40.80431	-1.312635	103.149117	39.360222	50.26524	100.776688	40.082266	24.4763025	101.9629025	-60.660268	26.7595335	98.4379755
1.528664	3.578112	99.712799	-10.16625	25.367292	99.512741	40.918716	-1.491375	102.660583	39.194027	50.248253	99.807785	40.0563715	24.378439	101.234184	-60.3888715	26.356145	97.791298
0.894184	2.585786	99.159431	-9.958919	25.020214	98.832108	41.070381	-1.737768	102.189186	39.130264	50.050091	98.979683	40.1003225	24.1561615	100.5844345	-60.0181605	25.8842665	97.0797815
-0.110963	1.055259	98.313812	-9.593678	24.449556	97.882828	41.318638	-2.296123	101.665413	39.128334	49.5326	98.017242	40.223486	23.6182385	99.8413275	-59.410842	25.2808735	95.9243285
-0.811677	0.022703	97.81237	-9.330834	24.049681	97.273178	41.454361	-2.664799	101.410355	39.244511	49.146698	97.485886	40.349436	23.2409495	99.4481205	-59.011104	24.8584125	95.0982355
-1.485481	-0.847637	97.284012	-9.091614	23.639172	96.655899	41.542343	-3.06249	101.177063	39.513748	48.788853	96.992508	40.5280455	22.8631815	99.0847855	-58.7112735	24.4151625	94.2270125
-2.181105	-1.753232	96.809288	-8.864429	23.249557	96.06115	41.577812	-3.477247	100.955948	39.812592	47.828262	96.639397	40.695202	22.1755075	98.7976725	-58.42406	24.3236065	93.3246275
-2.907329	-2.618108	96.351097	-8.676245	22.918913	95.468941	41.595982	-3.893288	100.820015	40.090836	47.4585	96.208214	40.843409	21.782606	98.5141145	-58.195899	24.05522	92.4237675
-3.719145	-3.419979	95.965645	-8.506413	22.575867	94.89399	41.60236	-4.304869	100.776741	40.308334	47.086208	95.799911	40.955347	21.3906695	98.288326	-57.968173	23.7610645	91.499654
-4.532516	-4.099751	95.653641	-8.407727	22.281111	94.386383	41.583824	-4.665481	100.776863	40.476833	46.716103	95.397125	41.0303285	21.025311	98.086994	-57.8457825	23.536911	90.685772
-5.788545	-5.044901	95.355644	-8.330815	21.877626	93.871216	41.475895	-5.128453	100.763832	40.598495	46.789848	94.717278	41.037195	20.8306975	97.740555	-57.698825	22.9245545	90.001877
-6.670528	-5.605362	95.374969	-8.290724	21.638731	93.748894	41.387524	-5.361652	100.664543	40.612896	46.475922	94.310547	41.00021	20.557135	97.487545	-57.581658	22.720327	90.010243
-7.652703	-6.056409	95.559425	-8.22723	21.41382	93.774902	41.324535	-5.539504	100.501381	40.626953	46.231182	93.869797	40.975744	20.345839	97.185589	-57.430204	22.481801	90.364215
-8.568222	-6.417223	95.996925	-8.154508	21.155373	93.951401	41.305317	-5.740321	100.322426	40.616943	45.378338	93.397072	40.96113	19.8190085	96.859749	-57.270146	22.4917375	91.043053
-9.459394	-6.671191	96.545906	-8.048559	20.8384	94.217285	41.326305	-5.99897	100.139664	40.585857	45.069885	92.754501	40.956081	19.5354575	96.4470825	-57.053199	22.1413425	91.9874875
-10.362329	-6.875978	97.164772	-7.919506	20.479822	94.550148	41.370384	-6.344275	99.885284	40.463238	45.285736	91.95005	40.916811	19.4707305	95.917667	-56.755823	21.4889135	93.182629
-11.301469	-6.928011	97.785835	-7.798763	20.046841	94.905121	41.290775	-6.770588	99.701141	40.337223	44.790821	91.281052	40.813999	19.0101165	95.4910965	-56.411525	21.0835655	94.3191455
-12.594165	-6.899743	98.518517	-7.612411	19.292822	95.343872	41.110847	-7.481736	99.386871	40.175274	43.970943	90.375359	40.6430605	18.2446035	94.881115	-55.8678825	20.3410405	95.806629
-13.364448	-6.823064	98.760864	-7.517962	18.805916	95.534309	40.98373	-7.948677	99.096825	40.04755	43.433498	89.916359	40.51564	17.7424105	94.506592	-55.551564	19.8694215	96.562026
-14.159575	-6.62467	98.819626	-7.442085	18.334974	95.622093	40.843529	-8.352049	98.847481	39.969391	42.945461	89.626091	40.40646	17.296706	94.236786	-55.29063	19.373242	97.0074
-15.000312	-6.279251	98.707924	-7.405396	17.918741	95.618233	40.774796	-8.662627	98.626175	39.900486	42.554832	89.483971	40.337641	16.9461025	94.055073	-55.148433	18.8913795	97.181393
-15.691204	-5.845173	98.414864	-7.387646	17.637163	95.488785	40.759426	-8.896719	98.399559	39.887272	42.281563	89.522537	40.323349	16.692422	93.961048	-55.098641	18.581904	97.016522
-16.359863	-5.321213	97.815308	-7.361563	17.441799	95.228386	40.756821	-9.039632	98.144821	39.968483	42.124657	89.641708	40.362652	16.5425125	93.8932645	-55.085778	18.3410855	96.5635075
-17.004923	-4.712367	96.991333	-7.32488	17.357782	94.804832	40.817894	-9.123351	97.794701	40.149223	41.774857	90.042969	40.4835585	16.325753	93.918835	-55.1333185	18.389811	95.690829
-17.929794	-3.485353	95.406044	-7.227273	17.463533	93.960281	40.89027	-8.970713	97.181374	40.471077	42.370407	90.425041	40.6806735	16.699847	93.8032075	-55.1352195	18.227219	94.1173545
-18.398075	-2.614983	94.26622	-7.159175	17.675224	93.352867	40.930904	-8.786432	96.729477	40.715744	42.6698	90.815804	40.823324	16.941684	93.7726405	-55.141674	18.408764	92.9330935
-18.894159	-1.570738	93.076683	-7.116926	18.030653	92.751511	40.935379	-8.519377	96.234688	40.891258	42.473495	91.35038	40.9133185	16.977059	93.792534	-55.1471705	19.084247	91.710488
-19.41947	-0.464284	92.006775	-7.107848	18.487038	92.188698	40.85907	-8.120264	95.719162	40.956776	43.476704	91.569565	40.907923	17.67822	93.6443635	-55.123619	19.295856	90.7330325
-19.966953	0.781718	91.047974	-7.147042	19.001318	91.681602	40.706478	-7.631042	95.21624	40.996471	43.916817	91.888321	40.8514745	18.1428875	93.5522805	-55.1455585	19.8597485	89.8109235
-20.568033	2.009812	90.259644	-7.230571	19.527674	91.294014	40.605431	-7.185636	94.69883	40.994637	44.412094	92.168449	40.800034	18.613229	93.4336395	-55.261176	20.442119	89.1543885
-21.086863	3.191765	89.697617	-7.369412	20.032825	91.027054	40.430912	-6.719459	94.204155	40.921806	44.887337	92.477638	40.676359	19.083939	93.3408965	-55.415183	20.981711	88.7132115
-21.934364	5.063708	89.075424	-7.608963	20.712528	90.845718	40.125565	-6.028861	93.590942	40.737293	45.52261	92.974152	40.431429	19.7468745	93.282547	-55.649355	21.6781815	88.408889
-22.506199	6.279768	88.862823	-7.769123	21.104223	90.809578	39.908836	-5.626531	93.290527	40.604698	45.908966	93.280434	40.256767	20.1412175	93.2854805	-55.795013	22.0672285	88.3336755
-23.100494	7.465567	88.753334	-7.929622	21.416777	90.800941	39.743919	-5.282959	93.065147	40.504963	45.610382	93.61869	40.124441	20.1637115	93.3419185	-55.983685	22.6698425	88.2599635
-23.675299	8.561221	88.722382	-8.048018	21.694513	90.793404	39.616058	-4.977765	92.903847	40.3452	45.867729	93.665802	39.980629	20.444982	93.2848245	-56.076665	22.944044	88.3019835
-24.238222	9.61467	88.706299	-8.114985	21.910439	90.793076	39.513931	-4.782344	92.794083	40.24604	46.0266	93.664711	39.8799855	20.622128	93.229397	-56.1099555	23.19875	88.356755
-24.779289	10.643597	88.800949	-8.172486	22.027212	90.815224	39.44437	-4.693889	92.723549	40.201508	46.091709	93.562164	39.822939	20.69891	93.1428565	-56.167911	23.355514	88.4875915
-25.333881	11.64636	89.021889	-8.134029	22.036167	90.899696	39.386101	-4.683098	92.627228	40.20673	46.615387	93.293076	39.7964155	20.9661445	92.960152	-56.0644735	23.1061895	88.83924
-26.158556	12.950969	89.584129	-7.993331	21.879705	91.145531	39.369404	-4.858578	92.552879	40.293747	46.383938	92.877426	39.8315755	20.76268	92.7151525	-55.8182375	22.99673	89.5759095
-26.675411	13.750188	89.885727	-7.841865	21.659895	91.304131	39.418941	-5.104221	92.539696	40.382351	46.124805	92.578362	39.900646	20.510292	92.559029	-55.584376	22.809498	90.049233
-27.160137	14.541833	90.220634	-7.656749	21.410757	91.446938	39.519527	-5.401733	92.520767	40.470959	45.821075	92.287598	39.995243	20.209671	92.4041825	-55.308741	22.611843	90.4896935
-27.690065	15.311972	90.504822	-7.468434	21.160408	91.552711	39.633987	-5.698161	92.506752	40.582642	45.50066	92.026459	40.1083145	19.9012495	92.2666055	-55.0451825	22.4195665	90.8388165
-28.165632	16.022856	90.804764	-7.269388	20.929274	91.683334	39.739685	-5.936744	92.465942	40.72316	45.258736	91.802887	40.2314225	19.660996	92.1344145	-54.7701985	22.197552	91.2322535
-28.578266	16.744024	91.231361	-7.044347	20.720955	91.915474	39.857285	-6.126132	92.381493	40.869541	45.067211	91.555717	40.363413	19.4705395	91.968605	-54.452107	21.9713705	91.862343
-29.052063	17.49193	91.928001	-6.809941	20.53294	92.283607	39.974266	-6.282065	92.317566	41.031467	44.913475	91.319031	40.5028665	19.315705	91.8182985	-54.1227485	21.750175	92.7489155
-29.596428	18.543907	93.444351	-6.519846	20.219166	93.201279	40.116508	-6.531908	92.345413	41.162395	44.688545	90.980217	40.6394515	19.0783185	91.662815	-53.6791435	21.3600135	94.739743
-29.951345	19.230356	94.619591	-6.412093	19.967642	94.002876	40.122581	-6.714839	92.492958	41.01239	44.419472	90.859406	40.5674855	18.8523165	91.676182	-53.3916715	21.0829675	96.32957
-30.192419	19.954266	95.888687	-6.406222	19.718643	94.866463	40.080093	-6.894661	92.680962	40.685215	44.18927	90.791153	40.382654	18.6473045	91.7360575	-53.195098	20.7899815	97.9968685
-30.4531	20.6507	97.184227	-6.472521	19.438261	95.73967	39.960423	-7.038559	92.81311	40.280701	43.31982	90.916199	40.120562	18.1406305	91.8646545	-53.065604	20.7358915	99.6146855
-30.638329	21.330446	98.351326	-6.618801	19.142649	96.56189	39.767338	-7.142	92.925659	39.778713	43.076969	90.871994	39.7730255	17.9674845	91.8988265	-53.0106275	20.3178135	101.2249535
-30.735409	21.999832	99.265137	-6.853472	18.841385	97.231514	39.541595	-7.148409	93.043137	39.275841	42.907681	90.855995	39.408718	17.879636	91.949566	-53.115662	19.803134	102.513462
-30.801319	22.713032	99.86367	-7.119585	18.613113	97.694427	39.384289	-7.225002	93.090797	38.796722	42.844318	90.89492	39.0905055	17.809658	91.9928585	-53.3296755	19.416568	103.3959955
-30.725777	23.917732	100.218834	-7.495107	18.407516	98.022018	39.112411	-7.118813	93.196671	38.095409	42.904495	91.159279	38.60391	17.892841	92.177975	-53.594124	18.922191	103.866061
-30.55703	24.726944	100.147018	-7.710657	18.392168	98.030258	39.001324	-6.966675	93.308769	37.806927	42.996059	91.425652	38.4041255	18.014692	92.3672105	-53.8254395	18.769644	103.6933055
-30.279785	25.549858	99.858711	-7.884711	18.435373	97.953064	38.981102	-6.908474	93.3992	37.716415	43.153381	91.688591	38.3487585	18.1224535	92.5438955	-54.1181805	18.7482925	103.3622325
-29.910765	26.45438	99.63121	-8.024777	18.469315	97.895203	38.949879	-6.799458	93.556633	37.656616	43.277668	91.978104	38.3032475	18.239105	92.7673685	-54.3528015	18.699525	103.0230375
-29.36787	27.384897	99.451515	-8.184818	18.527178	97.902229	38.878704	-6.759816	93.797592	37.616177	43.334507	92.270149	38.2474405	18.2873455	93.0338705	-54.6170765	18.7670105	102.7705875
-28.803804	28.273769	99.351944	-8.345767	18.553467	97.95768	38.775383	-6.799289	94.053406	37.546577	43.350254	92.546341	38.16098	18.2754825	93.2998735	-54.852514	18.8314515	102.6154865
-28.110392	29.192616	99.349655	-8.535479	18.537544	98.077682	38.670776	-6.779123	94.293663	37.383217	43.896389	92.698761	38.0269965	18.558633	93.496212	-55.0979545	18.516455	102.659152
-26.898247	30.480328	99.39547	-8.789369	18.450468	98.298813	38.496853	-6.882568	94.498024	37.16238	43.850491	93.158646	37.8296165	18.4839615	93.828335	-55.4083545	18.4169745	102.769291
-26.087593	31.33539	99.411797	-8.932215	18.376083	98.356163	38.386272	-6.886166	94.516006	37.0425	43.880486	93.533852	37.714386	18.49716	94.024929	-55.578816	18.255006	102.687397
-25.039593	32.187469	99.312363	-9.088965	18.349312	98.367775	38.258286	-6.774046	94.46479	36.983662	43.917336	93.976517	37.620974	18.571645	94.2206535	-55.798904	18.126979	102.5148965
-23.980867	33.050613	99.292603	-9.247271	18.314861	98.363335	38.152256	-6.769639	94.370239	36.981071	43.97213	94.531509	37.5666635	18.6012455	94.450874	-56.0612055	18.0284765	102.275796
-22.872158	33.90625	99.339417	-9.461711	18.300123	98.424866	37.942806	-6.721076	94.318832	36.988838	43.97184	95.25946	37.465822	18.625382	94.789146	-56.389244	17.974864	102.060586
-21.625877	34.681728	99.569481	-9.703655	18.275795	98.599068	37.721096	-6.713255	94.248131	37.018845	43.983341	96.249634	37.3699705	18.635043	95.2488825	-56.7772805	17.916547	101.9492535
-20.254635	35.458164	100.038734	-9.991576	18.288357	98.893639	37.341682	-6.648061	94.258865	37.040825	43.977318	97.479645	37.1912535	18.6646285	95.869255	-57.1744055	17.9120855	101.918023
-18.164557	36.457855	100.836769	-10.505958	18.423466	99.388725	36.668964	-6.58792	94.374588	37.069683	43.947941	99.643883	36.8693235	18.6800105	97.0092355	-57.8812395	18.1669215	101.7682145
-16.652027	37.070675	101.421593	-10.906055	18.580692	99.662895	36.154564	-6.544069	94.505936	37.116253	43.944664	101.208557	36.6354085	18.7002975	97.8572465	-58.4475185	18.4610865	101.4685435
-15.151027	37.57663	102.046036	-11.326463	18.795116	99.929626	35.622471	-6.529213	94.714798	37.620388	43.784496	102.574203	36.6214295	18.6276415	98.6445005	-59.2743555	18.9625905	101.2147515
-13.59165	38.014793	102.568413	-11.679125	19.05757	100.20105	35.12672	-6.525495	95.009888	37.718307	43.744576	104.089828	36.4225135	18.6095405	99.549858	-59.7807635	19.5055995	100.852242
-12.048265	38.312843	103.110298	-11.997671	19.295162	100.495827	34.68187	-6.547937	95.385208	37.84058	43.733543	105.440727	36.261225	18.592803	100.4129675	-60.256567	19.997521	100.5786865
-10.446544	38.481518	103.574203	-12.25817	19.477991	100.784447	34.360016	-6.592859	95.748337	37.574821	43.856766	106.814026	35.9674185	18.6319535	101.2811815	-60.4837585	20.3240285	100.2877125
-8.830995	38.499958	104.097534	-12.442804	19.6147	101.102272	34.149231	-6.632063	96.07869	37.731537	43.806576	107.835114	35.940384	18.5872565	101.956902	-60.825992	20.6421435	100.247642
-6.35169	38.172493	104.769279	-12.598413	19.678684	101.676193	33.908459	-6.705429	96.554886	37.92197	43.640244	109.052483	35.9152145	18.4674075	102.8036845	-61.1120405	20.8899605	100.5487015
-4.694924	37.752335	105.103828	-12.635154	19.645273	102.011665	33.815987	-6.887875	96.90992	38.038952	43.499962	109.629074	35.9274695	18.3060435	103.269497	-61.1977775	20.9845025	100.753833
-3.079623	37.132282	105.2649	-12.680796	19.552715	102.26207	33.734375	-7.161325	97.389771	38.174282	43.328884	110.084389	35.9543285	18.0837795	103.73708	-61.3159205	21.0216505	100.78706
-1.465827	36.417877	105.311752	-12.750119	19.411226	102.491066	33.657623	-7.508129	98.004837	38.279724	43.149197	110.469902	35.9686735	17.820534	104.2373695	-61.4689115	21.001918	100.7447625
0.137288	35.51857	105.315247	-12.851702	19.229727	102.681435	33.573513	-7.919581	98.746246	38.30645	42.971947	110.880836	35.9399815	17.526183	104.813541	-61.6433855	20.933271	100.549329
1.695613	34.431999	105.350235	-13.020825	19.007263	102.932884	33.447205	-8.388691	99.654396	38.283245	42.739109	111.347977	35.865225	17.175209	105.5011865	-61.906875	20.839317	100.3645815
3.193791	33.1688	105.548073	-13.238973	18.720739	103.23024	33.339233	-8.930085	100.72657	38.250183	42.446308	111.884056	35.794708	16.7581115	106.305313	-62.272654	20.6833665	100.155167
5.322917	30.963118	105.930626	-13.681448	18.240822	103.812469	33.219868	-9.885179	102.676308	38.175552	41.938068	112.60955	35.69771	16.0264445	107.642929	-63.060606	20.4551995	99.982009
6.688379	29.369333	106.293335	-14.00094	17.906889	104.281105	33.313515	-10.584792	104.158913	38.077019	41.595875	113.010963	35.695267	15.5055415	108.584938	-63.697147	20.3082365	99.977272
7.946668	27.661907	106.706253	-14.339545	17.576889	104.765045	33.555977	-11.221744	105.732681	37.959557	41.231709	113.331291	35.757767	15.0049825	109.531986	-64.436857	20.1487955	99.998104
9.163743	25.880835	107.157204	-14.683981	17.300753	105.262085	33.979904	-11.847607	107.322586	37.745186	40.889973	113.551186	35.862545	14.521183	110.436886	-65.230507	20.080323	100.087284
10.319663	24.044857	107.644691	-14.952871	17.00279	105.748154	34.47506	-12.316535	108.800125	37.472824	40.617939	113.63118	35.973942	14.150702	111.2156525	-65.879684	19.854878	100.2806555
11.389056	22.190342	108.190117	-15.151785	16.775469	106.225372	34.984516	-12.584968	110.129189	37.242489	40.458237	113.571083	36.1135025	13.9366345	111.850136	-66.4170725	19.6143035	100.600608
12.402254	20.340214	108.769333	-15.258573	16.509138	106.736526	35.517536	-12.745031	111.445892	37.097271	40.2547	113.311111	36.3074035	13.7548345	112.3785015	-66.8245495	19.2634415	101.0945505
13.813046	17.591667	109.75676	-15.180379	16.021553	107.499168	36.274712	-12.904997	113.292862	36.962395	39.686024	112.643326	36.6185535	13.3905135	112.968094	-66.9793115	18.6525925	102.030242
14.694815	15.791233	110.482872	-14.989763	15.610537	108.023979	36.706802	-12.878627	114.432419	37.001724	39.169537	112.18779	36.854263	13.145455	113.3101045	-66.833789	18.075619	102.7378535
15.471106	14.079134	111.279228	-14.721507	15.115542	108.523727	37.088871	-13.018542	115.516342	37.184643	38.638794	111.916588	37.136757	12.810126	113.716465	-66.579771	17.420958	103.330989
16.140085	12.467478	112.062798	-14.478867	14.582541	109.011711	37.492813	-13.363844	116.545761	37.478756	38.080971	111.72229	37.4857845	12.3585635	114.1340255	-66.4435185	16.8065185	103.8893965
16.739771	10.927025	112.723885	-14.248676	14.068235	109.392334	37.844452	-13.768514	117.464211	37.746857	37.6241	111.744522	37.7956545	11.927793	114.6043665	-66.2930065	16.208677	104.1803015
17.201864	9.566555	113.414871	-14.124113	13.624565	109.697136	38.121468	-14.238369	118.111206	37.91848	37.375824	112.063515	38.019974	11.5687275	115.0873605	-66.2682	15.6804025	104.3069115
17.513062	8.384108	114.014839	-14.078072	13.277901	109.931519	38.266006	-14.530126	118.632591	38.083637	37.061787	112.252853	38.1748215	11.2658305	115.442722	-66.3309655	15.2899715	104.420316
17.806051	6.869466	114.646187	-14.05619	12.938142	110.193489	38.273178	-14.829266	119.216576	38.621174	36.49387	112.277519	38.447176	10.832302	115.7470475	-66.559556	15.043982	104.6399305
17.872152	5.98692	114.936485	-14.081232	12.801461	110.2939	38.216728	-14.972355	119.461403	38.233002	36.544418	112.712624	38.224865	10.7860315	116.0870135	-66.387329	14.8168905	104.5007865
17.803043	5.310204	115.159187	-14.170832	12.732971	110.361008	38.178951	-15.043345	119.611572	38.647793	36.368996	112.699577	38.413372	10.6628255	116.1555745	-66.755036	14.8031165	104.5664415
17.59952	4.851321	115.299881	-14.269517	12.735226	110.41111	38.127865	-15.078071	119.64959	38.61145	36.464718	112.942719	38.3696575	10.6933235	116.2961545	-66.9086915	14.7771285	104.5260655
17.391222	4.416739	115.284073	-14.356767	12.733386	110.456017	37.999401	-15.108623	119.537857	38.568493	36.556892	113.275299	38.283947	10.7241345	116.406578	-66.997481	14.7426375	104.505456
17.008684	4.139292	115.198959	-14.448279	12.724016	110.487679	37.860428	-15.189684	119.306602	38.615791	36.628387	113.620338	38.2381095	10.7193515	116.46347	-67.1346675	14.7286805	104.511888
16.517944	4.005566	115.066994	-14.545424	12.750944	110.493385	37.712456	-15.327591	118.898567	38.654449	36.703312	114.048195	38.1834525	10.6878605	116.473381	-67.2743005	14.8140275	104.513389
15.721643	3.976414	114.59314	-14.723648	12.935477	110.49482	37.585934	-15.488395	118.106285	38.701996	36.954967	114.75457	38.143965	10.733286	116.4304275	-67.591261	15.137668	104.5592125
15.027208	4.161878	114.271484	-14.665572	13.073306	110.306763	37.540627	-15.424845	117.509338	38.701912	37.192688	115.135612	38.1212695	10.8839215	116.322475	-67.4524135	15.2626905	104.291051
14.286462	4.428651	113.920403	-14.68584	13.361526	110.205803	37.537697	-15.224412	116.944084	38.621311	37.500774	115.410805	38.079504	11.138181	116.1774445	-67.451184	15.584871	104.2341615
13.504118	4.8248	113.547752	-14.729948	13.677395	110.121414	37.55513	-14.918247	116.412033	38.502796	37.824188	115.612808	38.028963	11.4529705	116.0124205	-67.488859	15.9018195	104.2304075
12.634502	5.303077	113.180183	-14.799038	14.026776	110.053757	37.584133	-14.507237	115.891335	38.317818	38.230049	115.74118	37.9509755	11.861406	115.8162575	-67.5490515	16.192146	104.2912565
11.669787	5.825363	112.805557	-14.89515	14.446293	110.018875	37.603443	-13.950029	115.376869	38.097279	38.731277	115.849861	37.850361	12.390624	115.613365	-67.640661	16.501962	104.424385
10.605537	6.427655	112.437904	-15.016416	14.954558	110.027405	37.613174	-13.319574	114.852654	37.413521	39.392132	116.198792	37.5133475	13.036279	115.525723	-67.5461795	16.872837	104.529087
8.84845	7.421941	111.997711	-15.19841	15.798723	110.118958	37.578114	-12.288326	114.154564	37.025791	40.24836	116.382637	37.3019525	13.980017	115.2686005	-67.6987725	17.617429	104.9693155
7.597778	8.131465	111.773666	-15.25227	16.427031	110.247993	37.530403	-11.449211	113.729309	37.151165	40.736286	116.330025	37.340784	14.6435375	115.029667	-67.845324	18.2105245	105.466319
6.307345	8.810519	111.585236	-15.330606	17.065798	110.414467	37.535492	-10.638397	113.285172	36.862267	41.396141	116.578506	37.1988795	15.378872	114.931839	-67.8600915	18.752724	105.897095
4.905732	9.460226	111.400696	-15.403694	17.673937	110.532471	37.484718	-9.859832	112.834274	36.274117	42.183479	117.054108	36.8794175	16.1618235	114.944191	-67.6868055	19.1860505	106.120751
3.493094	10.143829	111.145401	-15.446095	18.202805	110.625198	37.30793	-9.06097	112.264374	36.479542	42.575306	117.205467	36.893736	16.757168	114.7349205	-67.785926	19.648442	106.5154755
2.047475	10.675396	110.778488	-15.487898	18.707081	110.607353	37.134022	-8.51052	111.662224	35.969151	43.095596	117.565033	36.5515865	17.292538	114.6136285	-67.5273825	20.121624	106.6010775
0.503491	11.246305	110.36142	-15.527169	19.129627	110.524765	36.952271	-8.093617	111.022247	35.919312	43.378819	117.633125	36.4357915	17.642601	114.327686	-67.4901295	20.616653	106.721844
-1.85187	11.908433	109.792313	-15.564449	19.68095	110.381004	36.657959	-7.599944	110.311462	35.950832	43.751675	117.637695	36.3043955	18.0758655	113.9745785	-67.4332935	21.2860345	106.7874295
-3.526627	12.187456	109.573868	-15.629525	20.002499	110.330902	36.518723	-7.38438	110.165009	35.954826	44.025948	117.652977	36.2367745	18.320784	113.908993	-67.4958245	21.684214	106.752811
-5.246726	12.455317	109.479126	-15.722174	20.277519	110.351372	36.392006	-7.20837	110.286842	35.895729	44.273964	117.738792	36.1438675	18.532797	114.012817	-67.5882155	22.022241	106.689927
-6.993064	12.551854	109.448792	-15.861811	20.445881	110.408867	36.260799	-7.102161	110.59877	35.815002	44.477032	117.888763	36.0379005	18.6874355	114.2437665	-67.7615225	22.2043265	106.5739675
-8.831894	12.608441	109.429741	-16.024361	20.520737	110.489952	36.156883	-7.090911	110.921051	35.679771	44.628281	118.093964	35.918327	18.768685	114.5075075	-67.967049	22.272789	106.4723965
-10.631913	12.555475	109.362183	-16.173489	20.484716	110.567947	36.044296	-7.125726	111.140633	35.540314	44.683437	118.265411	35.792305	18.7788555	114.703022	-68.139283	22.1905765	106.432872
-12.565282	12.415046	109.305992	-16.320845	20.440331	110.653473	35.913887	-7.143281	111.192337	35.402809	44.707439	118.342293	35.658348	18.782079	114.767315	-68.300038	22.098583	106.539631
-15.544416	12.246579	109.100235	-16.533453	20.457394	110.725845	35.74617	-7.176226	111.125351	35.224709	44.722454	118.211937	35.4854395	18.773114	114.668644	-68.5523455	22.141674	106.783046
-17.513842	11.990634	108.94957	-16.618397	20.57283	110.742775	35.652905	-7.08454	111.095833	35.104862	44.807491	118.010628	35.3788835	18.8614755	114.5532305	-68.6156775	22.2841845	106.9323195
-19.488522	11.775195	108.745811	-16.661695	20.764147	110.751129	35.596828	-6.878476	111.102745	34.967037	45.023338	117.740158	35.2819325	19.072431	114.4214515	-68.6053225	22.455863	107.0808065
-21.598343	11.541478	108.539871	-16.690323	21.004045	110.70813	35.59494	-6.664899	111.156204	34.859993	45.243389	117.469963	35.2274665	19.289245	114.3130835	-68.6081125	22.718845	107.1031765
-23.696938	11.288755	108.340691	-16.649996	21.205664	110.670563	35.633976	-6.436865	111.23983	34.857574	45.398094	117.19471	35.245775	19.4806145	114.21727	-68.545767	22.9307135	107.123856
-25.882998	10.947229	108.141136	-16.593077	21.345987	110.619995	35.690292	-6.206717	111.339867	35.27998	45.445015	116.688393	35.485136	19.619149	114.01413	-68.67129	23.072825	107.22586
-27.849495	10.396723	107.944962	-16.466965	21.417255	110.626343	35.807014	-6.057414	111.497864	34.953262	45.719059	116.390694	35.380138	19.8308225	113.944279	-68.314068	23.0036875	107.308407
-31.206932	9.681641	108.379578	-16.135513	21.369991	110.806786	36.182671	-5.996274	111.976608	35.513721	45.66888	115.012024	35.848196	19.836303	113.494316	-68.119222	22.903679	108.119256
-33.683262	9.372083	109.282074	-15.785593	21.163668	111.125061	36.467819	-6.038569	112.397339	35.611065	45.578381	113.950897	36.039442	19.769906	113.174118	-67.610628	22.55743	109.076004
-35.947147	8.898535	110.452904	-15.403473	20.850658	111.609116	36.73634	-6.250337	112.820564	35.811691	45.277824	112.678673	36.2740155	19.5137435	112.7496185	-67.0809615	22.1875725	110.4686135
-38.274303	8.452973	111.814133	-15.077792	20.403425	112.116714	36.964462	-6.688965	113.073578	36.050476	44.768272	111.370956	36.507469	19.0396535	112.222267	-66.663053	21.7671965	112.011161
-40.539722	8.041097	113.043655	-14.793311	19.835659	112.563774	37.00206	-7.177597	113.126709	36.213181	44.071842	110.350021	36.6076205	18.4471225	111.738365	-66.1942425	21.2241955	113.389183
-42.805161	7.75416	113.947319	-14.570594	19.245081	112.839508	36.903458	-7.697488	112.89669	36.285484	43.389572	109.628639	36.594471	17.846042	111.2626645	-65.735659	20.64412	114.4163515
-45.092911	7.476799	114.500954	-14.44701	18.770699	112.888947	36.71212	-8.157594	112.482277	36.381516	42.812222	108.9123	36.546818	17.327314	110.6972885	-65.440838	20.214084	115.0806055
-48.366394	7.381945	114.705315	-14.320104	18.362045	112.655708	36.315804	-8.774736	111.642006	36.490025	42.04657	107.803795	36.4029145	16.635917	109.7229005	-65.0431225	20.088173	115.5885155
-50.516136	7.524798	114.78112	-14.257174	18.304678	112.376785	35.978073	-8.947691	110.990608	36.439152	41.615368	106.767365	36.2086125	16.3338385	108.8789865	-64.7229605	20.2755175	115.8745835
-52.423435	7.817083	115.107742	-14.205572	18.358164	112.084686	35.649433	-9.009982	110.215034	36.177399	41.051704	105.634308	35.913416	16.020861	107.924671	-64.32456	20.695467	116.244701
-52.452637	7.993001	115.346359	-14.212871	18.442339	111.743248	35.309071	-9.143414	109.499062	35.235043	40.625984	104.591942	35.272057	15.741285	107.045502	-63.697799	21.143393	116.440994
-52.283066	8.592202	115.431061	-14.251439	18.465721	111.331055	34.952053	-9.260629	108.896027	34.78693	40.129063	103.052643	34.8694915	15.434217	105.974335	-63.3723695	21.497225	116.687775
-51.892841	9.144053	115.446625	-14.387978	18.468359	110.837029	34.572857	-9.383076	108.39592	34.462639	39.746971	101.522614	34.517748	15.1819475	104.959267	-63.293704	21.7547705	116.714791
-51.455105	9.760865	115.254745	-14.587929	18.403254	110.341118	34.26033	-9.519051	108.083305	34.083035	39.383049	100.199722	34.1716825	14.931999	104.1415135	-63.3475405	21.874509	116.5407225
-50.625534	10.783775	114.807091	-14.96772	18.235134	109.771179	33.803261	-9.72248	107.960281	33.492886	38.898945	98.908333	33.6480735	14.5882325	103.434307	-63.5835135	21.8820355	116.108051
-50.013889	11.618718	114.27832	-15.264572	18.07395	109.494423	33.503559	-9.855289	108.018814	33.204689	38.652767	98.533043	33.354124	14.398739	103.2759285	-63.883268	21.749161	115.7129175
-49.352367	12.590588	113.551834	-15.511729	17.953796	109.26812	33.251442	-9.944079	108.075012	33.03529	38.543831	98.515015	33.143366	14.299876	103.2950135	-64.166824	21.607716	115.2412265
-48.589809	13.699855	112.796829	-15.766618	17.951757	108.996796	33.013546	-9.924391	108.091522	32.95491	38.607971	98.746269	32.984228	14.34179	103.4188955	-64.517464	21.561724	114.5746965
-47.719383	14.991567	111.766609	-15.980762	18.041616	108.65284	32.811691	-9.798297	108.066002	32.924519	38.867973	99.158455	32.868105	14.534838	103.6122285	-64.829629	21.548394	113.6934515
-46.867619	16.447439	110.650337	-16.166622	18.259998	108.245171	32.732738	-9.6046	107.991615	32.964787	39.339413	99.780479	32.8487625	14.8674065	103.886047	-65.1820065	21.6525895	112.604295
-45.874195	18.043692	109.505501	-16.278862	18.568743	107.827118	32.644688	-9.342049	107.827927	33.131916	39.956345	100.577393	32.888302	15.307148	104.20266	-65.446026	21.830338	111.451576
-44.371639	20.786692	108.058548	-16.466404	19.084345	107.345055	32.477684	-8.87822	107.371094	33.467476	41.198639	102.241875	32.97258	16.1602095	104.8064845	-65.905388	22.0084805	109.8836255
-43.235966	22.770756	107.513298	-16.59741	19.500443	107.284943	32.352722	-8.511374	106.995354	33.754501	42.08691	103.513023	33.0536115	16.787768	105.2541885	-66.2484315	22.213118	109.3156975
-42.23407	24.934597	107.445061	-16.753492	20.003836	107.473442	32.205059	-8.048658	106.671989	34.005199	42.972576	104.697334	33.105129	17.461959	105.6846615	-66.612113	22.545713	109.2622225
-41.052299	27.14077	107.753883	-16.902906	20.628859	107.854393	32.005344	-7.437024	106.529938	34.172375	43.71397	105.524742	33.0888595	18.138473	106.02734	-66.8946715	23.119245	109.681446
-39.950317	29.450518	108.226288	-17.033121	21.325163	108.271118	31.82505	-6.817401	106.525108	34.185837	44.343616	105.793556	33.0054435	18.7631075	106.159332	-67.0716855	23.8872185	110.382904
-38.797482	31.732523	108.622192	-17.169872	22.029493	108.560455	31.632462	-6.304018	106.676956	34.010365	44.917088	105.562378	32.8214135	19.306535	106.119667	-67.1611575	24.752451	111.001243
-37.63649	34.04892	108.672401	-17.289267	22.660847	108.735634	31.51152	-5.867737	106.860458	33.618385	45.274918	105.152237	32.5649525	19.7035905	106.0063475	-67.1434865	25.6181035	111.4649205
-35.882893	37.406582	108.756424	-17.379328	23.082567	109.013878	31.268089	-5.51028	107.105186	33.039715	45.338783	104.485046	32.153902	19.9142515	105.795116	-66.912558	26.2508825	112.23264
-34.739819	39.594505	109.016731	-17.547728	22.988529	109.35656	31.083452	-5.609351	107.205513	32.772331	45.193241	104.466568	31.9278915	19.791945	105.8360405	-67.0233475	26.185113	112.8770795
-33.510731	41.827278	109.385788	-17.649309	22.744795	109.724937	30.881332	-5.780254	107.056282	32.66222	44.988342	104.89888	31.771776	19.604044	105.977581	-67.070394	25.885546	113.472293
-32.266491	44.058586	110.024178	-17.766434	22.515871	109.984123	30.637228	-5.856541	106.660736	32.656075	44.928047	105.630814	31.6466515	19.535753	106.145775	-67.1795195	25.495989	113.822471
-31.181156	46.454853	110.911774	-17.889578	22.47744	110.195778	30.436003	-5.692922	105.990791	32.643452	45.118229	106.59716	31.5397275	19.7126535	106.2939755	-67.3188835	25.2422265	114.0975805
-29.69772	48.750027	111.758682	-18.046858	22.700108	110.371758	30.293194	-5.261829	105.275848	32.643791	45.540531	107.787666	31.4684925	20.139351	106.531757	-67.5622085	25.260865	114.211759
-28.276604	51.177681	112.782463	-18.212255	23.153826	110.545326	30.202997	-4.674216	104.656853	33.079094	46.001823	108.871223	31.6410455	20.6638035	106.764038	-68.0655555	25.6438485	114.326614
-26.137686	54.761158	114.425697	-18.488409	24.060442	110.904251	30.043825	-3.620742	104.097275	32.767605	47.150707	110.964905	31.405715	21.7649825	107.53109	-68.382533	26.3559015	114.277412
-24.653538	57.051575	115.618553	-18.696701	24.702232	111.18914	30.068991	-3.068995	103.891777	33.21719	47.581375	111.984291	31.6430905	22.25619	107.938034	-69.0364925	27.148274	114.440246
-23.172789	59.186298	116.87825	-18.903788	25.270704	111.50882	30.057043	-2.401598	103.615952	32.780548	48.179649	113.256203	31.4187955	22.8890255	108.4360775	-69.2263715	27.6523825	114.5815625
-21.774681	61.270695	118.213341	-19.121433	25.728916	111.776459	30.01329	-1.769461	103.289726	32.672581	48.569412	114.203331	31.3429355	23.3999755	108.7465285	-69.5858015	28.0578565	114.8063895
-19.735563	63.025772	119.063736	-19.300493	26.131893	111.930298	29.973742	-1.204359	102.87439	32.964985	48.758976	114.812851	31.4693635	23.7773085	108.8436205	-70.0703495	28.4864775	115.0169755
-18.547527	64.793312	120.355713	-19.390007	26.396898	112.049088	30.317371	-0.845271	102.27697	32.449951	49.140991	115.678894	31.383661	24.14786	108.977932	-70.163675	28.645936	115.120244
-16.709154	66.234688	121.362724	-19.423876	26.621189	112.20018	29.996304	-0.176594	102.274475	32.806129	49.17918	116.082344	31.4012165	24.501293	109.1784095	-70.2489685	28.741085	115.2219505
-15.230991	67.336533	122.899101	-19.399582	26.872248	112.470436	30.174143	0.342492	102.116081	32.858173	49.461441	116.970886	31.516158	24.9019665	109.5434835	-70.315322	28.8425295	115.3973885
-15.542271	66.343018	122.975471	-19.366787	27.056004	112.610481	30.294359	0.614131	102.130211	32.968002	49.664585	117.399048	31.6311805	25.139358	109.7646295	-70.3647545	28.97265	115.4563325
-15.445394	65.403557	123.113632	-19.264477	27.239737	112.699364	30.412462	0.837107	102.164505	33.053471	49.830986	117.606064	31.7329665	25.3340465	109.8852845	-70.2619205	29.1454275	115.5134435
-15.175782	64.315506	122.633469	-19.206326	27.340895	112.750778	30.534637	1.006279	102.224419	33.102158	50.010998	117.608131	31.8183975	25.5086385	109.916275	-70.2310495	29.1731515	115.585281
-14.944627	63.123138	122.095642	-19.085049	27.432055	112.721466	30.650366	1.165913	102.315758	33.182606	50.186504	117.439949	31.916486	25.6762085	109.8778535	-70.086584	29.1879015	115.5650785
-14.608375	61.846905	121.212677	-18.930136	27.420437	112.659851	30.814341	1.19673	102.523026	32.824692	50.454224	117.282066	31.8195165	25.825477	109.902546	-69.6797885	29.015397	115.417156
-14.357178	60.297279	120.230141	-18.771584	27.390362	112.565781	31.047743	1.055639	102.893005	33.314251	50.380177	116.705666	32.180997	25.717908	109.7993355	-69.724165	29.062816	115.3322265
-13.455275	57.691044	118.456413	-18.530746	27.248686	112.518898	31.400764	0.631393	103.828308	33.510799	50.309475	116.134277	32.4557815	25.470434	109.9812925	-69.5172735	29.026938	115.0565035
-13.459526	55.811943	117.529907	-18.352348	27.082699	112.596725	31.671021	0.152127	104.742859	33.251785	50.332706	115.984711	32.461403	25.2424165	110.363785	-69.166099	28.9229815	114.829665
-12.958869	53.752434	116.473434	-18.190905	26.944416	112.754562	31.991386	-0.46814	105.83844	33.890747	50.034798	115.533379	32.9410665	24.783329	110.6859095	-69.3228765	29.105503	114.8232145
-12.395545	51.505756	115.568985	-18.049751	26.769936	112.988678	32.330788	-1.148848	107.158981	33.780548	50.000103	115.5979	33.055668	24.4256275	111.3784405	-69.15517	29.1142445	114.5989155
-11.752515	49.134552	114.956078	-17.89743	26.604239	113.350639	32.743774	-1.942984	108.665398	34.237896	49.866188	115.647995	33.490835	23.961602	112.1566965	-69.285695	29.246876	114.5445815
-11.037193	46.688042	114.633331	-17.759848	26.42371	113.848183	33.24799	-2.952829	110.28849	34.911617	49.922398	115.884766	34.0798035	23.4847845	113.086628	-69.5994995	29.3626355	114.609738
-10.341726	44.155315	114.707039	-17.619314	26.236305	114.483955	33.776344	-4.109015	111.905518	35.870819	50.188808	115.810547	34.8235815	23.0398965	113.8580325	-70.0622095	29.4327135	115.1098775
-9.173259	40.286148	115.35083	-17.232571	25.959734	115.619087	34.334221	-5.607738	114.15696	37.00182	50.281109	114.873138	35.6680205	22.3366855	114.515049	-70.1331625	29.5827825	116.723125
-8.359832	37.803658	115.946266	-16.933296	25.828007	116.423393	34.17205	-6.378975	115.621742	37.275467	50.181324	114.216385	35.7237585	21.9011745	114.9190635	-69.5903505	29.7548395	117.9277225
-7.566491	35.307419	116.569374	-16.540335	25.668161	117.101906	33.418842	-6.997069	117.019508	37.146454	49.942493	114.308212	35.282648	21.472712	115.66386	-68.363318	29.86361	118.539952
-6.784435	32.875065	116.958237	-16.327618	25.438711	117.52375	32.918991	-7.589201	118.072975	36.844513	49.555389	115.062668	34.881752	20.983094	116.5678215	-67.536988	29.894328	118.4796785
-6.092422	30.352861	117.118561	-16.220802	25.047911	117.610786	32.763733	-8.247543	118.945625	36.546009	49.106785	115.608276	34.654871	20.429621	117.2769505	-67.096475	29.666201	117.9446215
-5.39151	27.964268	117.002846	-16.222067	24.675631	117.411842	32.588486	-8.825612	119.094421	36.468739	48.416832	114.945313	34.5286125	19.79561	117.019867	-66.9727465	29.555652	117.803817
-4.737436	25.625397	116.464386	-16.142664	24.301992	116.813065	32.203465	-8.960989	118.388458	36.377243	47.872265	113.797569	34.290354	19.455638	116.0930135	-66.575682	29.148346	117.5331165
-3.656634	22.228615	114.930832	-15.779145	23.766171	115.421677	32.205956	-9.29815	116.122009	36.365559	46.935211	111.451485	34.2857575	18.8185305	113.786747	-65.8440475	28.7138115	117.056607
-2.846743	20.075521	113.727356	-15.287722	23.458452	114.341438	32.401333	-9.488214	114.297798	36.593063	46.570065	109.926369	34.497198	18.5409255	112.1120835	-65.072642	28.3759785	116.5707925
-1.963966	18.030308	112.613091	-14.721307	23.261374	113.360832	32.655704	-9.557654	112.687233	36.817829	46.192513	108.432373	34.7367665	18.3174295	110.559803	-64.1793805	28.2053185	116.161861
-1.034551	16.079702	111.851028	-14.201881	23.237013	112.665924	32.932053	-9.495064	111.43782	36.951611	45.990131	107.503975	34.941832	18.2475335	109.4708975	-63.345594	28.2264925	115.8609505
-0.057402	14.301912	111.533142	-13.832815	23.291437	112.336884	33.223709	-9.374293	110.861145	37.110058	45.934341	107.280502	35.1668835	18.280024	109.0708235	-62.8325135	28.30285	115.6029445
0.929831	12.577941	111.630074	-13.645779	23.34334	112.356018	33.501167	-9.300885	110.946121	37.280708	45.94511	107.848183	35.3909375	18.3221125	109.397152	-62.6824955	28.3645675	115.314884
1.909967	10.927657	112.181519	-13.63291	23.383072	112.702309	33.78717	-9.342846	111.714516	37.457268	45.997654	109.240768	35.622219	18.327404	110.477642	-62.888039	28.43874	114.926976
3.38667	8.514984	113.780663	-13.843581	23.383911	113.728943	34.287113	-9.709718	114.035461	37.777092	46.117287	112.629028	36.0321025	18.2037845	113.3322445	-63.7192645	28.5640375	114.1256415
4.319773	7.062039	115.454926	-14.076439	23.447407	114.738991	34.670937	-9.901814	116.332802	38.434479	46.191086	115.313339	36.552708	18.144636	115.8230705	-64.705586	28.750178	113.6549115
5.222934	5.595852	117.530228	-14.249786	23.516819	115.980652	35.152164	-10.084355	118.816582	38.352268	46.605099	118.432251	36.752216	18.260372	118.6244165	-65.251788	28.773266	113.3368875
6.031694	4.267725	119.815598	-14.34328	23.633402	117.352203	35.539871	-10.145043	121.320709	39.027756	46.844975	121.371422	37.2838135	18.349966	121.3460655	-65.9703735	28.916838	113.3583405
6.78718	2.828526	122.141388	-14.356322	23.705992	118.743744	35.823513	-10.112434	123.667252	39.300175	46.957596	123.571396	37.561844	18.422581	123.619324	-66.274488	28.989403	113.868164
7.491766	1.506847	124.31134	-14.336689	23.74971	120.030914	36.165409	-10.109571	125.934662	40.050869	46.875488	125.213364	38.108139	18.3829585	125.574013	-66.781517	29.1164615	114.487815
8.467541	0.148592	126.180099	-14.303856	23.742149	121.178688	36.472256	-10.035096	128.055069	40.396778	46.907333	126.815392	38.434517	18.4361185	127.4352305	-67.042229	29.0481795	114.9221455
9.12536	-1.652548	129.084747	-13.726163	23.567265	122.466263	36.854973	-10.010517	131.12677	40.846638	46.840935	128.68483	38.8508055	18.415209	129.9058	-66.3031315	28.719321	115.026726
9.415836	-2.724074	130.947006	-13.680537	23.391073	123.366379	37.05381	-10.018193	133.181244	41.042362	46.732697	129.502518	39.048086	18.357252	131.341881	-66.40916	28.424894	115.390877
9.595371	-3.716209	132.821686	-13.642895	23.319817	124.286652	37.199738	-10.03803	135.036987	41.282158	46.645218	130.045654	39.240948	18.303594	132.5413205	-66.526738	28.33604	116.0319835
9.784022	-4.57428	134.482986	-13.503329	23.138371	125.122581	37.310894	-9.988573	136.820877	41.067619	46.520912	130.32338	39.1892565	18.2661695	133.5721285	-66.1959145	28.0105725	116.6730335
9.493097	-5.47275	136.126328	-13.541505	22.96974	125.962151	37.320427	-9.956107	138.382904	41.30843	46.228912	130.193222	39.3144285	18.1364025	134.288063	-66.3974385	27.8030775	117.636239
9.250663	-6.13884	137.445267	-13.19522	22.577122	126.495651	37.371555	-10.020405	139.658539	41.680855	46.161068	130.37204	39.526205	18.0703315	135.0152895	-65.916645	27.0839125	117.9760125
8.929018	-6.745727	138.496857	-13.200881	22.278492	127.084457	37.532131	-10.018061	140.712051	41.983257	45.891911	130.374054	39.757694	17.936925	135.5430525	-66.159456	26.620059	118.6258615
8.309076	-7.495224	139.328781	-13.011011	21.719624	127.546707	37.697552	-10.105072	141.635803	42.302505	45.622925	130.259872	40.0000285	17.7589265	135.9478375	-66.0220505	25.6803215	119.1455765
7.664477	-7.939576	139.428116	-12.90275	21.391813	127.647087	37.843761	-10.1443	141.826935	42.423409	45.577385	130.208435	40.133585	17.7165425	136.017685	-65.939085	25.0670835	119.276489
6.96114	-8.138533	139.105042	-12.499619	21.094797	127.479866	37.419296	-9.830308	141.614685	42.422409	45.511978	129.983139	39.9208525	17.840835	135.798912	-64.9200905	24.348759	119.16082
6.210361	-8.31216	138.277359	-12.492929	20.854177	127.275238	38.274506	-10.178452	140.721527	42.749916	45.450233	129.749405	40.512211	17.6358905	135.235466	-65.498069	24.0724635	119.31501
5.381558	-8.38701	136.966888	-12.408089	20.811876	126.894913	38.559849	-10.177835	139.321381	42.238476	45.559162	129.623276	40.3991625	17.6906635	134.4723285	-65.2153405	23.9330885	119.3174975
4.485233	-8.340071	135.125671	-12.516933	20.972042	126.44957	38.543373	-10.077397	137.414154	42.099396	45.523067	129.108505	40.3213845	17.722835	133.2613295	-65.3552505	24.221249	119.6378105
3.552001	-8.238767	132.733841	-12.328551	20.997732	125.693771	38.932491	-10.188077	134.907837	41.999836	45.582848	128.544724	40.4661635	17.6973855	131.7262805	-65.1232655	24.2980785	119.6612615
1.903489	-7.74438	128.959091	-12.061584	21.119776	124.322617	38.963737	-10.15272	130.795334	41.820614	45.499195	127.349388	40.3921755	17.6732375	129.072361	-64.5153435	24.5663145	119.572873
0.371438	-7.301476	126.524284	-11.914485	21.237988	123.348854	39.015228	-10.209466	127.825211	42.144424	45.276131	125.995621	40.579826	17.5333325	126.910416	-64.408796	24.9426435	119.787292
-0.955851	-6.852542	124.092331	-11.639221	21.329208	122.310532	39.070293	-10.264056	124.792145	42.092857	45.230728	124.577484	40.581575	17.483336	124.6848145	-63.860017	25.17508	119.9362495
-2.52722	-6.294602	121.861267	-11.419197	21.395018	121.273674	39.098396	-10.316046	121.647278	42.013885	45.215752	122.714973	40.5561405	17.449853	122.1811255	-63.3945345	25.340183	120.3662225
-3.98067	-5.983002	119.762566	-11.003241	21.447376	120.190338	39.133713	-10.338439	118.552994	41.523918	45.333942	120.602974	40.3288155	17.4977515	119.577984	-62.3352975	25.3970005	120.802692
-5.473884	-5.569634	118.004097	-10.496407	21.54092	119.095528	39.216682	-10.281205	115.573669	41.557507	45.345505	118.13636	40.3870945	17.53215	116.8550145	-61.3799085	25.54969	121.3360415
-6.904747	-5.210342	116.526413	-9.939751	21.612947	117.95739	39.311153	-10.212934	112.877945	41.625946	45.585159	115.451157	40.4685495	17.6861125	114.164551	-60.3480515	25.5397815	121.750229
-8.924917	-4.739969	114.921104	-9.097989	21.768444	116.229614	39.490059	-10.179038	109.571877	41.661499	45.728325	111.602715	40.575779	17.7746435	110.587296	-58.771757	25.7622445	121.871932
-10.177236	-4.479319	114.054359	-8.603661	21.830809	115.032562	39.502609	-10.266483	108.295547	41.692089	45.307995	109.216187	40.597349	17.520756	108.755867	-57.804671	26.140862	121.309257
-11.285715	-4.324594	113.257919	-8.192757	21.751183	113.831566	39.462612	-10.348862	106.927155	41.995354	45.66119	106.862259	40.728983	17.656164	106.894707	-57.114497	25.846202	120.768425
-12.468711	-4.210006	112.53064	-7.952291	21.552896	112.691414	39.305	-10.597353	105.712532	41.503029	45.553398	105.311928	40.4040145	17.4780225	105.51223	-56.3085965	25.6277695	119.870598
-13.482761	-4.122425	111.665092	-7.90067	21.295876	111.539116	38.929794	-10.869172	104.805779	41.406952	45.293304	103.591705	40.168373	17.212066	104.198742	-55.969713	25.379686	118.87949
-14.487762	-4.03521	110.920166	-7.975159	21.069094	110.445786	38.395912	-11.003099	103.596817	41.056732	44.78323	102.030907	39.726322	16.8900655	102.813862	-55.67664	25.2481225	118.07771
-15.378957	-3.980503	110.191223	-8.127171	20.804014	109.405243	37.868031	-11.30971	102.46563	40.691616	44.322334	100.505768	39.2798235	16.506312	101.485699	-55.5341655	25.101716	117.324787
-16.536112	-3.905147	108.948875	-8.460699	20.348417	107.81897	37.252026	-11.607595	101.045692	40.076424	43.706074	98.484543	38.664225	16.0492395	99.7651175	-55.585623	24.6475945	115.8728225
-17.207878	-3.825106	107.952049	-8.694136	20.042421	106.728554	36.998283	-11.870838	100.18232	39.683319	43.278931	97.514351	38.340801	15.7040465	98.8483355	-55.729073	24.3807955	114.6087725
-17.769003	-3.733183	106.712868	-9.001171	19.682745	105.585373	36.760777	-12.148326	99.600113	39.532436	42.979546	96.884407	38.1466065	15.41561	98.24226	-56.1489485	23.94988	112.928486
-18.283344	-3.662842	105.376648	-9.278906	19.396315	104.366592	36.549671	-12.379435	99.031845	39.429199	42.161819	96.531921	37.989435	14.891192	97.781883	-56.547247	23.901438	110.951301
-18.678724	-3.561862	103.90654	-9.587769	19.173237	103.117081	36.288269	-12.583802	98.512085	39.311417	42.439461	96.096741	37.799843	14.9278295	97.304413	-56.975381	23.4186445	108.929749
-18.983078	-3.462464	102.503326	-9.927608	19.006596	101.905098	36.020107	-12.743287	98.115776	39.151997	42.267017	95.80722	37.586052	14.761865	96.961498	-57.441268	23.251327	106.848698
-19.228407	-3.339553	101.099991	-10.2705	18.836781	100.741348	35.741425	-12.836349	97.653191	38.944088	42.124943	95.585365	37.3427565	14.644297	96.619278	-57.8837565	23.029265	104.863418
-19.498009	-2.940402	99.243759	-10.641092	18.667948	99.188477	35.297958	-12.950103	96.914337	38.670563	41.426323	95.241806	36.9842605	14.23811	96.0780715	-58.2664445	23.097786	102.2988825
-19.539663	-2.637783	98.149025	-10.794259	18.630175	98.29525	35.073898	-12.968011	96.394051	38.579426	41.376945	94.913292	36.826662	14.204467	95.6536715	-58.41518	23.055883	100.9368285
-19.530806	-2.262772	97.131996	-10.874716	18.6064	97.450867	34.957077	-12.947973	95.889786	38.493301	41.328701	94.660965	36.725189	14.190364	95.2753755	-58.474621	23.022436	99.6263585
-19.448128	-1.913177	96.197838	-10.901366	18.579771	96.704681	34.889706	-12.906936	95.428871	38.48777	41.356483	94.481049	36.688738	14.2247735	94.95496	-58.49147	22.9347685	98.454402
-19.353985	-1.477289	95.278831	-10.8766	18.586258	96.014557	34.902138	-12.871939	94.974426	38.578171	41.450779	94.383827	36.7401545	14.28942	94.6791265	-58.4933545	22.883096	97.3499875
-19.260309	-1.04843	94.539207	-10.816486	18.539347	95.438255	34.956081	-12.817981	94.539902	38.646851	41.565357	94.351181	36.801466	14.373688	94.4455415	-58.434438	22.705006	96.4309685
-19.093613	-0.661995	93.899574	-10.686852	18.548826	94.967964	35.008774	-12.672387	94.217644	38.689987	41.723919	94.415695	36.8493805	14.525766	94.3166695	-58.2230845	22.571886	95.6192585
-18.921925	-0.075604	92.994171	-10.407879	18.620123	94.312134	35.391563	-12.554998	93.643944	38.782036	41.958466	94.397736	37.0867995	14.701734	94.02084	-57.9025575	22.538512	94.603428
-18.740595	0.281915	92.366753	-10.200983	18.658897	93.805458	35.573299	-12.389062	93.326096	38.869995	42.193768	94.39344	37.221647	14.902353	93.859768	-57.623613	22.415441	93.751148
-18.563465	0.563534	91.697861	-9.965436	18.763374	93.294052	35.812351	-12.284412	92.98275	38.984112	42.43034	94.357491	37.3982315	15.072964	93.6701205	-57.3291035	22.453784	92.9179835
-18.507963	0.815702	91.019341	-9.758988	18.845936	92.763557	36.026638	-12.174757	92.628273	39.052574	42.66465	94.291916	37.539606	15.2449465	93.4600945	-57.057582	22.4469255	92.0670195
-18.455782	0.985396	90.340271	-9.584834	18.940823	92.218452	36.197872	-12.106249	92.312988	39.108185	42.867493	94.202026	37.6530285	15.380622	93.257507	-56.8226965	22.501024	91.179397
-18.491468	1.116688	89.689713	-9.447375	19.009993	91.686958	36.318779	-12.020215	92.045906	39.177338	43.032681	94.077301	37.7480585	15.506233	93.0616035	-56.6428085	22.513753	90.3123125
-18.572041	1.174294	89.0448	-9.333929	19.055376	91.155891	36.412716	-11.995723	91.766396	39.205753	43.756035	93.795135	37.8092345	15.880156	92.7807655	-56.4770925	22.230596	89.5310165
-18.720011	1.224047	88.125214	-9.169519	19.026672	90.344604	36.497334	-11.981051	91.323593	39.176273	43.179691	93.562134	37.8368035	15.59932	92.4428635	-56.1758415	22.454024	88.2463445
-18.864691	1.205674	87.601501	-9.049275	18.98489	89.815605	36.513863	-11.980811	91.017212	39.182339	43.210838	93.302902	37.848101	15.6150135	92.160057	-55.946651	22.3547665	87.471153
-19.054478	1.097379	87.190392	-8.883397	18.913231	89.324799	36.568283	-11.961791	90.659248	39.211052	43.28019	93.00882	37.8896675	15.6591995	91.834034	-55.6564615	22.1672625	86.815564
-19.247149	0.954714	87.021553	-8.64352	18.820978	88.929459	36.648991	-11.951527	90.307961	39.418621	44.019817	92.443146	38.033806	16.034145	91.3755535	-55.320846	21.607811	86.4833645
-19.482477	0.761228	87.057373	-8.333098	18.720747	88.63427	36.729805	-12.019816	90.045395	39.613895	44.057804	91.843224	38.17185	16.018994	90.9443095	-54.838046	21.4225	86.3242305
-19.655237	0.52037	87.140213	-8.029781	18.51874	88.404312	36.855289	-12.254147	89.875572	39.773392	43.904163	91.085365	38.3143405	15.825008	90.4804685	-54.3739025	21.212472	86.3281555
-19.86389	0.287737	87.224251	-7.7801	18.279716	88.169472	36.995583	-12.59656	89.692307	39.899826	43.509911	90.119843	38.4477045	15.4566755	89.906075	-54.0079045	21.1027565	86.432869
-20.055836	-0.087154	86.985222	-7.436638	17.864519	87.545708	37.243458	-13.093935	89.094238	40.135609	42.698502	88.274307	38.6895335	14.8022835	88.6842725	-53.5628095	20.9267545	86.4071435
-20.179317	-0.248491	86.59201	-7.242354	17.596636	86.917549	37.46693	-13.398159	88.404762	40.348797	41.573978	87.051743	38.9078635	14.0879095	87.7282525	-53.3925715	21.1053625	86.1068455
-20.273945	-0.3144	86.084213	-7.067818	17.37772	86.201736	37.554295	-13.503411	87.708336	40.460632	41.704578	85.564713	39.0074635	14.1005835	86.6365245	-53.1430995	20.6548565	85.7669475
-20.374918	-0.327763	85.568329	-6.923332	17.183701	85.541634	37.734573	-13.640857	87.032127	40.541046	41.33213	84.481178	39.1378095	13.8456365	85.7566525	-52.9844735	20.5217655	85.3266155
-20.519634	-0.265806	85.226753	-6.826542	17.040243	85.003433	37.750702	-13.752527	86.63559	40.50724	40.800293	83.716003	39.128971	13.523883	85.1757965	-52.782055	20.556603	84.8310695
-20.635756	-0.155632	84.971062	-6.767909	16.887928	84.61496	37.866577	-13.964115	86.383942	40.376812	40.90303	83.139175	39.1216945	13.4694575	84.7615585	-52.6575125	20.3063985	84.4683615
-20.772806	0.031164	84.798119	-6.780864	16.773373	84.349411	37.839436	-14.136735	86.355629	40.595791	40.520355	82.394341	39.2176135	13.19181	84.374985	-52.7793415	20.354936	84.323837
-21.109034	0.468728	84.631943	-6.910904	16.651131	84.124741	37.704117	-14.296659	86.478958	40.306705	40.256207	82.099297	39.005411	12.979774	84.2891275	-52.827219	20.322488	83.9603545
-21.338041	0.848936	84.517479	-7.030001	16.624617	83.997818	37.583652	-14.353039	86.569649	40.177586	40.07975	81.885757	38.880619	12.8633555	84.227703	-52.940621	20.3858785	83.767933
-21.604219	1.262047	84.330383	-7.138644	16.634218	83.83194	37.426411	-14.375563	86.611732	40.042133	39.932407	81.641022	38.734272	12.778422	84.126377	-53.01156	20.490014	83.537503
-21.849705	1.7563	84.030273	-7.267127	16.683067	83.585533	37.3008	-14.347075	86.518982	39.923031	39.843739	81.356773	38.6119155	12.748332	83.9378775	-53.1461695	20.617802	83.2331885
-22.068628	2.285352	83.598358	-7.381886	16.749908	83.252594	37.198368	-14.266944	86.283623	40.053356	39.739445	80.861206	38.625862	12.7362505	83.5724145	-53.389634	20.7635655	82.9327735
-22.303881	2.853038	83.03653	-7.4951	16.835979	82.832848	37.11179	-14.123575	85.882172	39.74807	39.827148	80.728561	38.42993	12.8517865	83.3053665	-53.42013	20.8201715	82.3603295
-22.541271	3.507824	82.449173	-7.554142	16.987797	82.375671	37.102283	-13.915626	85.342117	39.630955	39.954025	80.44223	38.366619	13.0191995	82.8921735	-53.474903	20.9563945	81.8591685
-22.836451	4.632287	81.496178	-7.543116	17.322496	81.750854	37.14608	-13.471837	84.501472	39.455868	40.262569	80.128479	38.300974	13.395366	82.3149755	-53.387206	21.249626	81.1867325
-23.042048	5.48749	80.885506	-7.535356	17.616135	81.350983	37.194153	-13.126373	83.993507	39.656811	40.485428	79.870598	38.425482	13.6795275	81.9320525	-53.496194	21.5527425	80.7699135
-23.338795	6.361365	80.323288	-7.472343	17.954908	81.016838	37.271664	-12.748279	83.573517	39.650013	40.833138	79.947411	38.4608385	14.0424295	81.760464	-53.4055245	21.8673865	80.273212
-23.62977	7.292672	79.778221	-7.417195	18.277592	80.716797	37.372597	-12.372816	83.2145	39.642265	41.199013	80.131027	38.507431	14.4130985	81.6727635	-53.341821	22.1420855	79.7608305
-23.880861	8.192074	79.266792	-7.346483	18.637381	80.453224	37.491375	-12.039397	82.911278	39.739494	41.52129	80.37886	38.6154345	14.7409465	81.645069	-53.3084005	22.5338155	79.261379
-24.179762	9.102366	78.783348	-7.229618	18.964827	80.177879	37.62677	-11.726442	82.60791	39.889713	41.844063	80.612411	38.7582415	15.0588105	81.6101605	-53.2174775	22.8708435	78.7455975
-24.519199	10.024554	78.221008	-7.066552	19.245928	79.875496	37.751984	-11.440788	82.278694	40.081505	42.13884	80.815125	38.9167445	15.349026	81.5469095	-53.0498485	23.14283	78.2040825
-25.031322	11.322741	77.495468	-6.775167	19.642118	79.427086	37.969936	-11.019916	81.72184	40.406818	42.549259	81.001747	39.188377	15.7646715	81.3617935	-52.738711	23.5195645	77.4923785
-25.470961	12.221458	77.042702	-6.504715	19.915403	79.129097	38.154732	-10.727702	81.340813	40.629745	42.817116	81.021606	39.3922385	16.044707	81.1812095	-52.4016685	23.786099	77.0769845
-25.866608	13.014393	76.595909	-6.231561	20.137768	78.810974	38.404942	-10.462287	80.977592	40.863945	43.0839	80.977295	39.6344435	16.3108065	80.9774435	-52.0975655	23.9647295	76.6445045
-26.352182	13.763058	76.231758	-5.959745	20.334381	78.518501	38.657394	-10.230634	80.664757	41.133369	43.288071	80.860985	39.8953815	16.5287185	80.762871	-51.8148715	24.1400435	76.274131
-26.902855	14.460793	76.131096	-5.67916	20.511568	78.411118	38.895351	-10.071186	80.377403	41.411243	43.451683	80.619736	40.153297	16.6902485	80.4985695	-51.511617	24.3328875	76.3236665
-27.528131	15.106513	76.558411	-5.389443	20.591396	78.575111	39.109684	-9.99893	80.178085	41.692318	43.510487	80.200569	40.401001	16.7557785	80.189327	-51.179887	24.4270135	76.960895
-28.21595	15.651817	77.513672	-5.136852	20.615372	79.095421	39.221424	-10.079154	80.116173	41.938515	43.403236	79.590332	40.5799695	16.662041	79.8532525	-50.8536735	24.568703	78.3375895
-29.301664	16.319391	79.795143	-5.056578	20.390921	80.413628	39.09264	-10.497847	80.35714	41.996601	42.915207	78.627686	40.5446205	16.20868	79.492413	-50.6577765	24.573162	81.334843
-30.067963	16.717918	81.635155	-5.179864	20.112076	81.546021	38.827011	-10.956855	80.688278	41.80415	42.404694	78.149231	40.3155805	15.7239195	79.4187545	-50.6753085	24.5002325	83.6732875
-30.914387	17.099751	83.713913	-5.460557	19.73901	82.850838	38.396442	-11.498807	81.067474	41.500282	41.806389	77.859047	39.948362	15.153791	79.4632605	-50.869476	24.324229	86.2384155
-31.72048	17.492918	85.952286	-5.817318	19.288311	84.287552	37.79134	-12.068188	81.478188	41.081367	41.18679	77.778954	39.4363535	14.559301	79.628571	-51.0709895	24.017321	88.946533
-32.415234	17.842005	88.119743	-6.237264	18.874121	85.76368	37.1278	-12.62428	81.903404	40.544018	40.601025	77.89399	38.835909	13.9883725	79.898697	-51.310437	23.7598695	91.628663
-33.093498	18.212833	90.080132	-6.71457	18.482073	87.134521	36.436195	-13.087371	82.325508	39.947964	40.124798	78.200653	38.1920795	13.5187135	80.2630805	-51.6212195	23.4454325	94.0059615
-33.734623	18.667549	91.675545	-7.200183	18.171831	88.310402	35.794777	-13.430765	82.703453	39.345966	39.808201	78.714165	37.5703715	13.188718	80.708809	-51.9707375	23.154944	95.911995
-34.400322	19.453262	93.533104	-7.949197	17.929432	89.726013	34.976749	-13.634589	83.234825	38.532909	39.642311	79.684074	36.754829	13.003861	81.4594495	-52.653223	22.855003	97.9925765
-34.759205	20.038015	94.468117	-8.358963	17.902317	90.509727	34.569218	-13.592947	83.584686	38.102615	39.701622	80.412376	36.3359165	13.0543375	81.998531	-53.0538425	22.7502965	99.020923
-34.960194	20.643373	95.224197	-8.731632	17.947906	91.196617	34.290783	-13.460266	83.936913	37.773727	39.906162	81.147209	36.032255	13.222948	82.542061	-53.495519	22.672864	99.851173
-35.055214	21.282974	95.728386	-9.015532	18.102814	91.737953	34.129704	-13.245728	84.294022	37.472946	40.164471	81.928009	35.801325	13.4593715	83.1110155	-53.832389	22.7462565	100.3648905
-35.070503	21.975561	95.907875	-9.24726	18.260439	92.098228	34.058945	-12.989829	84.662987	37.297665	40.492668	82.790565	35.678305	13.7514195	83.726776	-54.172825	22.7694585	100.46968
-34.97287	22.692963	95.859756	-9.43994	18.407417	92.276375	34.086948	-12.759892	84.997009	37.310703	40.820244	83.674606	35.6988255	14.030176	84.3358075	-54.5787055	22.784658	100.2169425
-34.665169	23.442627	95.785202	-9.569505	18.567177	92.446953	34.171848	-12.543866	85.304474	37.422577	41.157185	84.518364	35.7972125	14.3066595	84.911419	-54.9362225	22.8276945	99.982487
-33.980675	24.606647	95.808762	-9.614034	18.749899	92.82103	34.288353	-12.304904	85.855095	37.58852	41.485394	85.936058	35.9384365	14.590245	85.8955765	-55.1665045	22.909553	99.7464835
-33.38834	25.354252	95.820618	-9.579035	18.760996	93.125786	34.417606	-12.259915	86.38855	37.736568	41.560032	86.883812	36.077087	14.6500585	86.636181	-55.235157	22.8719335	99.615391
-32.645626	26.112259	95.787025	-9.540644	18.733444	93.404739	34.560154	-12.321877	86.994781	37.943592	41.526924	87.915894	36.251873	14.6025235	87.4553375	-55.333161	22.8643645	99.3541405
-31.853384	26.81922	95.681732	-9.533206	18.600399	93.669357	34.694965	-12.461456	87.670273	38.203167	41.413246	89.003357	36.449066	14.475895	88.336815	-55.515478	22.724903	99.001899
-30.936115	27.570274	95.655235	-9.501452	18.417494	93.956711	34.812679	-12.693206	88.352951	38.488407	41.2841	90.062431	36.650543	14.295447	89.207691	-55.653447	22.539541	98.705731
-29.954668	28.266785	95.738243	-9.438672	18.161407	94.30304	34.935169	-12.96722	89.04641	38.760025	41.082989	91.031906	36.847597	14.0578845	90.039158	-55.724941	22.2649295	98.566922
-28.870132	28.966908	95.925926	-9.340972	17.869183	94.708939	35.090862	-13.271573	89.704063	39.062401	40.781479	91.833504	37.0766315	13.754953	90.7687835	-55.7585755	21.983413	98.6490945
-27.202984	30.031839	96.348198	-9.189471	17.412292	95.377602	35.220863	-13.805418	90.698898	39.497044	40.269985	92.825523	37.3589535	13.2322835	91.7622105	-55.7378955	21.5923005	98.9929935
-25.963465	30.748594	96.57782	-9.066202	17.078377	95.826691	35.223408	-14.225049	91.422264	39.740257	39.889603	93.432037	37.4818325	12.832277	92.4271505	-55.6142365	21.324477	99.2262315
-24.681789	31.46475	96.862968	-8.946097	16.670187	96.29393	35.171967	-14.707737	92.167976	39.94688	39.455994	94.111542	37.5594235	12.3741285	93.139759	-55.4516175	20.9662455	99.448101
-23.347837	32.22834	97.184364	-8.842497	16.243507	96.81414	35.090652	-15.273042	92.963585	40.20882	38.980377	94.813034	37.649736	11.8536675	93.8883095	-55.33473	20.6333465	99.7399705
-21.953991	32.943394	97.677002	-8.776339	15.767309	97.480019	35.023453	-15.901592	93.784782	40.400513	38.493462	95.85984	37.711983	11.295935	94.822311	-55.264661	20.238683	100.137727
-20.52212	33.718395	98.509682	-8.744202	15.300933	98.347702	34.900974	-16.49579	94.690063	40.60334	38.072636	97.34156	37.752157	10.788423	96.0158115	-55.240561	19.813443	100.6795925
-19.116014	34.531204	99.556313	-8.833269	14.961656	99.426697	34.747192	-17.011427	95.824066	40.834679	37.813046	99.370659	37.7909355	10.4008095	97.5973625	-55.4574735	19.5225025	101.2560315
-16.970678	35.914982	101.583778	-9.264336	14.866482	101.375618	34.443008	-17.610495	98.164207	41.146202	37.861149	103.175568	37.794605	10.125327	100.6698875	-56.323277	19.607637	102.0813485
-15.585173	36.908592	103.106514	-9.771267	15.071058	102.829338	34.204079	-17.859869	100.007561	41.335613	38.237263	105.981552	37.769846	10.188697	102.9945565	-57.31238	19.953419	102.6641195
-14.247918	37.977688	104.647339	-10.447759	15.421842	104.259338	33.905098	-18.009645	101.952194	41.448208	38.718559	108.756744	37.676653	10.354457	105.354469	-58.572171	20.489227	103.164207
-12.893054	39.070667	106.082245	-11.175433	15.891134	105.630745	33.613647	-18.048037	104.033981	41.407864	39.178158	111.356819	37.5107555	10.5650605	107.6954	-59.8616215	21.2172075	103.56609
-11.654242	40.161526	107.686295	-11.917319	16.369795	107.087242	33.455578	-18.081739	106.0709	41.274784	39.587898	113.815308	37.365181	10.7530795	109.943104	-61.199819	21.9865105	104.23138
-10.354932	41.220181	109.446594	-12.606904	16.820189	108.634148	33.505901	-18.078957	107.888832	41.206844	39.973499	116.095161	37.3563725	10.947271	111.9919965	-62.5701805	22.693107	105.2762995
-9.178005	42.216213	111.36438	-13.181703	17.209408	110.290924	33.694794	-17.962084	109.475754	41.206421	40.30283	118.222572	37.4506075	11.170373	113.849163	-63.8140135	23.248443	106.732685
-7.356785	43.668823	114.448563	-13.749611	17.600252	112.759521	34.171532	-17.383858	111.387085	41.398384	40.783634	121.46225	37.784958	11.699888	116.4246675	-65.28418	23.500616	109.0943745
-6.272332	44.610275	116.488609	-14.004008	17.736666	114.333939	34.626854	-16.81946	112.365135	41.657494	41.127327	123.605072	38.142174	12.1539335	117.9851035	-66.15019	23.3193985	110.6827745
-5.146108	45.448952	118.530067	-14.11838	17.866138	115.822205	35.116543	-16.088972	113.130783	42.030098	41.387222	125.641426	38.5733205	12.649125	119.3861045	-66.8100805	23.083151	112.2583055
-3.697852	46.110935	120.231537	-14.161674	17.936764	117.245338	35.373478	-15.243685	113.878075	42.437996	41.60667	127.568375	38.905737	13.1814925	120.723225	-67.229085	22.6920355	113.767451
-2.647535	46.851334	122.17308	-14.097099	18.092144	118.5205	35.980042	-14.729659	114.82917	42.813786	41.846653	129.31543	39.396914	13.558497	122.0723	-67.591112	22.625791	114.9687
-1.761904	47.568951	124.005211	-13.978279	18.258398	119.652817	36.283813	-14.255622	115.865326	43.554054	41.997356	130.727386	39.9189335	13.870867	123.296356	-67.8754915	22.645929	116.009278
-1.323557	48.417473	125.915207	-13.853285	18.409092	120.64743	36.429996	-13.893896	116.729759	43.959091	42.31245	132.054901	40.1945435	14.209277	124.39233	-67.9011135	22.608907	116.90253
0.207633	49.070541	128.180191	-13.689046	18.533438	121.805283	36.714199	-13.556921	117.543625	44.500195	42.547688	133.754074	40.607197	14.4953835	125.6488495	-67.985289	22.5714925	117.9617165
0.297634	49.507679	129.864334	-13.638819	18.561277	122.292625	36.809311	-13.334307	117.512344	44.787052	42.594383	134.668427	40.7981815	14.630038	126.0903855	-68.0758195	22.492516	118.4948645
0.902987	49.738483	131.039734	-13.446871	18.45525	122.559967	36.750576	-12.921635	117.02179	45.012299	42.600243	135.310333	40.8814375	14.839304	126.1660615	-67.7751795	22.071196	118.9538725
1.66628	49.732872	131.746948	-13.393956	18.439331	122.724678	36.622692	-12.563452	116.57515	45.187031	42.60313	135.618454	40.9048615	15.019839	126.096802	-67.6927735	21.858823	119.352554
1.737111	49.913227	132.35144	-13.388927	18.509089	122.782372	36.548203	-12.175213	116.07653	45.334099	42.829109	135.758698	40.941151	15.326948	125.917614	-67.719005	21.69123	119.64713
2.222922	49.811481	132.311279	-13.329493	18.691679	122.759888	36.498116	-11.709094	115.69146	45.333782	43.105331	135.699509	40.915949	15.6981185	125.6954845	-67.574935	21.6852395	119.8242915
2.474592	49.867729	132.059357	-13.338113	18.999599	122.688995	36.481697	-11.249207	115.463768	45.203438	43.46077	135.47673	40.8425675	16.1057815	125.470249	-67.5187935	21.8934165	119.907741
2.375908	49.780514	131.418839	-13.25417	19.448317	122.584297	36.625271	-10.591567	115.400696	45.052017	44.229424	134.941818	40.838644	16.8189285	125.171257	-67.346984	22.0777055	119.997337
2.542562	49.426785	130.698654	-13.232672	19.680433	122.541634	36.815907	-10.232109	115.442719	44.94326	44.699772	134.512115	40.8795835	17.2338315	124.977417	-67.3449275	22.1270345	120.105851
2.605634	48.896057	129.991379	-13.095178	19.841267	122.480537	36.837437	-10.084377	116.005913	44.865654	45.105213	134.083572	40.8515455	17.510418	125.0447425	-67.0419015	22.172116	119.9163315
2.621973	48.142494	129.320938	-12.747047	19.78705	122.259102	36.967758	-9.819064	116.229774	44.839413	45.48267	133.642014	40.9035855	17.831803	124.935894	-66.3976795	21.742297	119.58231
2.670923	47.297741	128.611832	-12.615296	20.000338	122.193649	37.025051	-9.603481	116.516922	44.808113	45.846603	133.256973	40.916582	18.121561	124.8869475	-66.147174	21.879115	119.5003505
2.657673	46.28804	127.929237	-12.574681	20.177845	122.168144	36.959446	-9.373101	116.811096	44.746307	46.164478	132.891159	40.8528765	18.3956885	124.8511275	-66.0022385	21.9600015	119.4851605
2.504802	45.152153	127.323059	-12.929445	20.525827	122.314713	36.867409	-9.226917	117.160034	44.674561	46.472595	132.492371	40.770985	18.622839	124.8262025	-66.629875	22.428815	119.8032235
2.371329	43.234425	126.354027	-12.793314	20.532196	122.171928	36.784088	-9.202428	117.55191	44.42691	46.936504	131.789459	40.605499	18.867038	124.6706845	-66.192127	22.197354	119.6731715
2.139704	41.800468	125.677788	-12.980923	20.634056	122.167953	36.058704	-8.82959	118.12458	44.197731	47.250763	131.252625	40.1282175	19.2105865	124.6886025	-66.0900635	22.0575255	119.6473035
2.134559	40.104744	124.849464	-13.475825	20.865219	122.230217	36.491039	-9.377362	118.209419	43.942337	47.544304	130.595764	40.216688	19.083471	124.4025915	-67.168338	22.646967	120.0578425
1.844548	38.489056	124.086082	-13.694792	20.87793	122.063744	36.174442	-9.498114	118.533798	43.252384	47.95853	129.956543	39.713413	19.230208	124.2451705	-67.102997	22.525652	119.8823175
1.233565	36.976795	123.323059	-13.885636	20.867977	121.706757	35.528557	-9.492043	118.822113	42.892902	48.211487	128.870697	39.2107295	19.359722	123.846405	-66.9820015	22.376232	119.567109
0.895913	35.308514	122.226288	-14.03224	20.870794	121.243462	35.133488	-9.671451	118.768547	42.529961	48.380943	127.37001	38.8317245	19.354746	123.0692785	-66.8962045	22.386842	119.4176455
0.587904	33.558304	120.861038	-14.297006	20.945784	120.680664	34.784679	-9.92407	118.365189	42.105057	48.501823	125.388504	38.444868	19.2888765	121.8768465	-67.03888	22.6026915	119.4844815
0.136479	30.981365	118.476578	-14.407423	21.031857	119.304482	34.224934	-10.215129	117.200279	41.04924	48.383366	121.74678	37.637087	19.0841185	119.4735295	-66.451933	22.9795955	119.1354345
-0.155634	29.316711	116.793037	-14.334059	21.011009	118.13607	33.87233	-10.344081	116.09166	40.234581	47.625603	119.10759	37.0534555	18.640761	117.599625	-65.7215735	23.381257	118.672515
-0.395073	27.604706	115.39463	-14.365335	20.850372	117.058578	33.590816	-10.553347	114.975014	39.382233	46.943954	116.868034	36.4865245	18.1953035	115.921524	-65.2171945	23.5054405	118.195632
-0.564974	26.066017	114.330925	-14.46477	20.583572	116.151871	33.413002	-10.848886	114.058479	38.762154	46.27948	115.192116	36.087578	17.715297	114.6252975	-65.017118	23.451847	117.6784445
-0.649209	24.599649	113.589348	-14.507506	20.236345	115.375992	33.289177	-11.172091	113.353767	38.345333	45.766285	114.08709	35.817255	17.297097	113.7204285	-64.832267	23.175593	117.0315555
-0.692887	23.247013	113.028595	-14.599655	19.964563	114.715256	33.126801	-11.45198	112.692574	38.043541	45.474892	113.410522	35.585171	17.011456	113.051548	-64.784481	22.91767	116.378964
-0.711526	22.044065	112.566254	-14.758192	19.764576	114.129021	32.914383	-11.672049	112.044205	37.793129	45.116089	112.890091	35.353756	16.72202	112.467148	-64.87014	22.807132	115.790894
-0.587981	20.557901	111.968651	-14.996187	19.69696	113.390694	32.519428	-11.855265	111.144958	37.394695	44.70052	112.38105	34.9570615	16.4226275	111.763004	-64.9494355	22.9712925	115.018384
-0.453564	19.72831	111.692383	-15.125433	19.722601	113.032196	32.297775	-11.886395	110.676384	37.217209	44.550083	112.264404	34.757492	16.331844	111.470394	-65.008358	23.113358	114.593998
-0.180905	18.926546	111.599731	-15.234737	19.767637	112.825844	32.181133	-11.863325	110.422897	37.116894	44.529919	112.367561	34.6490135	16.333297	111.395229	-65.1184875	23.201977	114.256459
0.11407	18.305416	111.652084	-15.326396	19.821278	112.781227	32.100327	-11.801394	110.384842	37.094379	44.641121	112.594391	34.597353	16.4198635	111.4896165	-65.250145	23.2226925	114.0728375
0.430123	17.762583	111.784599	-15.426439	19.87339	112.83493	32.059715	-11.737665	110.462204	37.085365	44.735085	112.902786	34.57254	16.49871	111.682495	-65.425418	23.24807	113.987365
0.812202	17.377069	111.964241	-15.567069	19.870394	112.92955	31.982788	-11.696133	110.612892	37.060173	44.757507	113.314224	34.5214805	16.530687	111.963558	-65.6556185	23.210101	113.895542
1.218416	17.050461	112.108765	-15.759126	19.85895	112.970505	31.886095	-11.671215	110.789444	37.087452	44.760761	113.829697	34.4867735	16.544773	112.3095705	-66.0050255	23.173127	113.6314395
1.891736	16.573126	112.176407	-16.128448	19.654451	112.75296	31.674715	-11.722026	110.923195	37.261795	44.804237	114.995895	34.468255	16.5411055	112.959545	-66.725151	22.7677965	112.546375
2.375035	16.340721	112.099991	-16.408649	19.440153	112.417694	31.471952	-11.817118	110.793434	37.370132	44.740459	116.02092	34.421042	16.4616705	113.407177	-67.23834	22.4186355	111.428211
2.764627	16.168018	112.060928	-16.631292	19.328754	112.098862	31.217258	-11.878269	110.629395	37.42918	44.583244	117.007256	34.323219	16.3524875	113.8183255	-67.585803	22.3050205	110.3793985
3.166726	16.059769	112.081467	-16.896521	19.265724	111.943581	31.00856	-11.938174	110.437187	37.473286	44.406734	117.931656	34.240923	16.23428	114.1844215	-68.033965	22.297168	109.7027405
3.529029	15.986724	112.203072	-17.032452	19.223249	111.885201	30.905386	-11.97356	110.310005	37.644897	44.294491	118.809128	34.2751415	16.1604655	114.5595665	-68.3400455	22.2860325	109.2108355
3.897449	15.912707	112.358261	-17.104969	19.258862	111.87619	30.88896	-11.95378	110.224388	37.846054	44.305252	119.647614	34.367507	16.175736	114.936001	-68.577445	22.341988	108.816379
4.267174	15.893833	112.485931	-17.091703	19.33646	111.887466	30.938211	-11.873608	110.095612	38.022278	44.280308	120.275246	34.4802445	16.20335	115.185429	-68.6636505	22.46957	108.589503
4.82129	15.84024	112.460968	-17.031416	19.54953	111.831116	31.061825	-11.687243	109.695686	38.165787	44.264076	120.689796	34.613806	16.2884165	115.192741	-68.676638	22.8106435	108.469491
5.194032	15.764085	112.290192	-16.914989	19.681608	111.7136	31.139215	-11.516222	109.227661	38.217358	44.303787	120.824348	34.6782865	16.3937825	115.0260045	-68.5082645	22.9694335	108.4011955
5.552252	15.648261	112.075699	-16.798161	19.838179	111.569092	31.232729	-11.349105	108.773216	38.263725	44.337799	120.882164	34.748227	16.494347	114.82769	-68.344549	23.182011	108.310494
5.86747	15.541129	111.89431	-16.689514	20.018822	111.497833	31.309298	-11.23152	108.366928	38.313156	44.334404	121.020866	34.811227	16.551442	114.693897	-68.190255	23.486202	108.301769
6.098265	15.38674	111.865829	-16.592772	20.148401	111.481689	31.363001	-11.099191	108.171783	38.419907	44.410805	121.195747	34.891454	16.655807	114.683765	-68.076998	23.640995	108.279613
6.284115	15.15021	111.865578	-16.563028	20.338535	111.517693	31.430647	-10.98306	108.156296	38.554432	44.519608	121.341415	34.9925395	16.768274	114.7488555	-68.1185955	23.908796	108.2865305
6.450835	14.883828	111.912239	-16.5509	20.546303	111.553802	31.504879	-10.810247	108.350334	38.612129	44.739933	121.390854	35.058504	16.964843	114.870594	-68.160304	24.127763	108.23701
6.693061	14.431345	111.948868	-16.578032	20.891376	111.481598	31.660492	-10.49528	108.860672	38.525951	45.126358	121.140648	35.0932215	17.315539	115.00066	-68.2492855	24.467213	107.962536
6.781702	14.096846	111.864624	-16.611729	21.089689	111.333038	31.824095	-10.299814	109.23629	38.357651	45.384018	120.783356	35.090873	17.542102	115.009823	-68.314331	24.637276	107.656253
6.865331	13.656816	111.728348	-16.591215	21.264395	111.143021	32.005108	-10.157793	109.637764	38.195641	45.642773	120.342422	35.1003745	17.74249	114.990093	-68.2828045	24.7863	107.295949
6.965567	13.130569	111.643181	-16.535461	21.408382	110.940125	32.201515	-9.992104	109.982788	38.067913	45.854713	119.914925	35.134714	17.9313045	114.9488565	-68.205636	24.8854595	106.9313935
7.018734	12.580567	111.56089	-16.438381	21.477175	110.721397	32.418755	-9.953011	110.27932	38.020325	45.99403	119.591125	35.21954	18.0205095	114.9352225	-68.096302	24.9338405	106.5075715
7.028197	12.015838	111.467514	-16.291473	21.523634	110.509232	32.627052	-9.961117	110.539757	38.016483	46.097946	119.321426	35.3217675	18.0684145	114.9305915	-67.9047135	24.9788535	106.0878725
7.061177	11.439548	111.384987	-16.159225	21.538494	110.282722	32.800381	-10.010182	110.857056	38.043777	46.164482	119.001602	35.422079	18.07715	114.929329	-67.740529	24.999838	105.636115
7.027854	10.482143	111.290527	-15.949966	21.554367	109.912453	33.046494	-10.134749	111.345985	38.113758	46.2104	118.390503	35.580126	18.0378255	114.868244	-67.480058	25.0709085	104.956662
6.891421	9.875073	111.210342	-15.842678	21.566643	109.627129	33.161129	-10.242147	111.666618	38.139191	46.190392	117.960991	35.65016	17.9741225	114.8138045	-67.335516	25.1591635	104.4404535
6.741133	9.242113	111.131271	-15.703042	21.554937	109.310516	33.20414	-10.352937	111.954865	38.155128	46.124722	117.548096	35.679634	17.8858925	114.7514805	-67.085718	25.2239815	103.8695515
6.538386	8.616218	111.027237	-15.637651	21.481018	109.020935	33.221394	-10.511854	112.100807	38.190716	46.019035	117.1782	35.706055	17.7535905	114.6395035	-66.981357	25.2084455	103.4023665
6.277598	8.045991	110.846352	-15.559086	21.399208	108.788559	33.215736	-10.644994	112.102676	38.22493	45.898472	116.836609	35.720333	17.626739	114.4696425	-66.838505	25.171677	103.1074755
6.00017	7.54429	110.592529	-15.457969	21.318823	108.58139	33.210445	-10.75431	111.907104	38.262589	45.781338	116.530991	35.736517	17.513514	114.2190475	-66.652455	25.124132	102.9437325
5.693403	7.023702	110.262619	-15.37327	21.264414	108.417534	33.241127	-10.808954	111.522568	38.262989	45.688873	116.286835	35.752058	17.4399595	113.9047015	-66.498598	25.0888685	102.9303665
5.130448	6.362785	109.68605	-15.227244	21.2969	108.209671	33.308189	-10.781381	110.759521	38.288776	45.598469	115.957283	35.7984825	17.408544	113.358402	-66.2529705	25.185256	103.06094
4.661949	5.987647	109.304848	-15.110275	21.426655	108.096191	33.392708	-10.649731	110.254601	38.303619	45.625034	115.80101	35.8481635	17.4876515	113.0278055	-66.0687135	25.3656585	103.1645765
4.217426	5.621946	109.04863	-14.98544	21.653868	108.003708	33.504848	-10.472396	109.87487	38.314953	45.741962	115.687325	35.9099005	17.634783	112.7810975	-65.8807805	25.672953	103.2263185
3.701843	5.336832	108.795273	-14.872389	21.922846	107.881973	33.611874	-10.283925	109.622696	38.401512	45.903797	115.584694	36.006693	17.809936	112.603695	-65.751471	26.035756	103.160251
3.168549	5.045999	108.514679	-14.738003	22.204634	107.692162	33.693161	-10.086436	109.437881	38.478378	46.071598	115.449844	36.0857695	17.992581	112.4438625	-65.5617755	26.416687	102.9404615
2.628931	4.713308	108.16423	-14.618643	22.465708	107.46859	33.733948	-9.877945	109.180412	38.555889	46.195221	115.238426	36.1449185	18.158638	112.209419	-65.3822045	26.772778	102.727761
2.003349	4.434835	107.702362	-14.486859	22.671322	107.172752	33.802475	-9.687168	108.774857	38.589924	46.303146	114.931229	36.1961995	18.307989	111.853043	-65.1699175	27.034655	102.492461
1.085707	4.001616	106.931625	-14.275137	22.992697	106.629822	33.992176	-9.314433	108.015358	38.542252	46.464722	114.111366	36.267214	18.5751445	111.063362	-64.817488	27.4102495	102.196282
0.445103	3.755865	106.384949	-14.113768	23.219027	106.216194	34.17194	-9.064527	107.510223	38.423477	46.638184	113.29483	36.2977085	18.7868285	110.4025265	-64.5252445	27.6512255	102.0298615
-0.166801	3.43926	105.85704	-13.91111	23.417259	105.729385	34.386219	-8.795106	107.024887	38.277542	46.820129	112.334061	36.3318805	19.0125115	109.679474	-64.1541005	27.8220065	101.779296
-0.856115	3.139061	105.340408	-13.696514	23.569502	105.220589	34.62178	-8.580531	106.618187	38.130798	46.964489	111.354805	36.376289	19.191979	108.986496	-63.769317	27.947025	101.454682
-1.484302	2.806224	104.955696	-13.446972	23.657789	104.706383	34.87822	-8.4558	106.315758	38.008759	47.084667	110.268867	36.4434895	19.3144335	108.2923125	-63.3374335	28.0011445	101.1204535
-2.148189	2.543877	104.522705	-13.160217	23.723074	104.174232	35.128654	-8.368854	106.056107	37.899406	47.158459	109.155106	36.51403	19.3948025	107.6056065	-62.834464	28.0513455	100.7428575
-2.776914	2.197853	104.13446	-12.863843	23.750481	103.647064	35.379211	-8.332211	105.753555	37.867035	47.127636	108.088409	36.623123	19.3977125	106.920982	-62.350809	28.1032495	100.373146
-3.742968	1.733551	103.52533	-12.360289	23.785397	102.842796	35.722599	-8.38675	105.32222	37.924709	47.06493	106.456284	36.823654	19.33909	105.889252	-61.544232	28.231704	99.79634
-4.321648	1.488766	103.140327	-12.004657	23.81669	102.294006	35.902466	-8.364591	104.973892	37.953568	46.988327	105.436852	36.928017	19.311868	105.205372	-60.937331	28.321512	99.38264
-4.955216	1.308568	102.73954	-11.672335	23.807434	101.77771	36.051342	-8.338388	104.557632	37.986691	46.842949	104.452637	37.0190165	19.2522805	104.5051345	-60.3636865	28.3625875	99.0502855
-5.5192	1.103611	102.32093	-11.298583	23.827049	101.245346	36.191025	-8.322445	104.13443	38.007355	46.747929	103.387299	37.09919	19.212742	103.7608645	-59.696356	28.441356	98.7298275
-6.106677	0.984898	101.832733	-10.956702	23.901133	100.691284	36.329987	-8.231647	103.643394	37.974739	46.641685	102.371895	37.152363	19.205019	103.0076445	-59.065767	28.597247	98.3749235
-6.705767	0.981134	101.347137	-10.62717	23.977575	100.145576	36.52354	-8.146414	103.089645	37.963371	46.507912	101.408028	37.2434555	19.180749	102.2488365	-58.4977955	28.774401	98.0423155
-7.219585	0.966756	100.778534	-10.311465	24.091293	99.568741	36.662815	-8.038783	102.570663	37.988861	46.453285	100.472603	37.325838	19.207251	101.521633	-57.948768	28.975335	97.615849
-7.960811	1.083432	99.825485	-9.932785	24.320442	98.658478	36.87693	-7.797608	101.736092	37.966831	46.517204	99.409142	37.4218805	19.359798	100.572617	-57.2874505	29.281086	96.744339
-8.480457	1.212624	99.160919	-9.718011	24.507317	98.072227	37.005978	-7.635726	101.210426	37.99612	46.596161	98.875771	37.501049	19.4802175	100.0430985	-56.937071	29.5344165	96.1013555
-8.998389	1.417468	98.43132	-9.52951	24.71266	97.443222	37.0858	-7.503628	100.77832	38.104351	46.730812	98.414284	37.5950755	19.613592	99.596302	-56.6540955	29.811728	95.290142
-9.498639	1.654613	97.690163	-9.367849	24.9217	96.799637	37.108002	-7.348313	100.39283	38.194691	46.82291	98.022957	37.6513465	19.7372985	99.2078935	-56.3870445	30.1061015	94.3913805
-9.991571	1.950262	96.918877	-9.251885	25.147814	96.104454	37.139706	-7.184324	100.015305	38.259758	46.956753	97.688637	37.699732	19.8862145	98.851971	-56.203502	30.4094135	93.356937
-10.474578	2.273798	96.111755	-9.166309	25.336227	95.415642	37.131157	-7.013483	99.64035	38.313129	47.07761	97.318253	37.722143	20.0320635	98.4793015	-56.054761	30.6403905	92.3519825
-10.941542	2.629695	95.366859	-9.097156	25.502659	94.771591	37.106575	-6.812697	99.243462	38.281372	47.192001	96.950722	37.6939735	20.189652	98.097092	-55.8882855	30.815666	91.44609
-11.767089	3.145155	94.462326	-8.995242	25.716356	94.01738	37.059189	-6.558556	98.749092	38.210999	47.328564	96.387573	37.635094	20.385004	97.5683325	-55.625578	31.047708	90.4664275
-12.352366	3.57892	94.002167	-8.953583	25.841185	93.662674	37.024551	-6.393968	98.475021	38.225136	46.815575	96.157547	37.6248435	20.2108035	97.316284	-55.5320095	31.4715665	90.009064
-12.979074	4.017282	93.664513	-8.918437	25.907534	93.395836	37.008766	-6.299325	98.2556	38.077145	47.492817	95.870934	37.5429555	20.596746	97.063267	-55.3798295	31.218322	89.728405
-13.648796	4.498702	93.398262	-8.891217	25.958296	93.17672	36.967697	-6.205397	98.119728	38.136517	46.953236	95.794014	37.552107	20.3739195	96.956871	-55.334541	31.5426725	89.396569
-14.29286	4.964265	93.118584	-8.889224	25.984505	92.963066	36.932735	-6.169919	98.030396	38.127972	46.96703	95.684067	37.5303535	20.3985555	96.8572315	-55.3088015	31.5704545	89.0689005
-15.017735	5.463757	92.780243	-8.899082	25.988117	92.705971	36.879684	-6.145514	97.94532	38.036087	47.547867	95.551071	37.4578855	20.7011765	96.7481955	-55.2560495	31.2750575	88.6637465
-15.78514	6.010674	92.346336	-8.910961	25.990402	92.409065	36.815826	-6.132143	97.894165	38.046761	47.403728	95.474564	37.4312935	20.6357925	96.6843645	-55.2532155	31.3450115	88.1337655
-16.958893	6.90479	91.749962	-8.923347	25.998064	91.940155	36.751278	-6.097413	97.739449	38.044464	47.587559	95.220009	37.397871	20.745073	96.479729	-55.244565	31.251055	87.400581
-17.75658	7.540577	91.345474	-8.925328	26.015511	91.644218	36.679081	-6.028349	97.653534	37.934608	47.421173	95.126274	37.3068445	20.696412	96.389904	-55.1575005	31.33461	86.898532
-18.64249	8.202101	90.949226	-8.915329	26.035833	91.393005	36.637733	-5.958361	97.519157	37.95179	47.046112	95.020134	37.2947615	20.5438755	96.2696455	-55.1254195	31.5277905	86.5163645
-19.561752	8.918941	90.529739	-8.89948	26.036543	91.162109	36.640709	-5.892485	97.299133	37.914902	47.057449	94.858704	37.2778055	20.582482	96.0789185	-55.0767655	31.490604	86.2452995
-20.497471	9.687814	90.191689	-8.845094	26.020205	91.025696	36.657383	-5.813939	96.98262	37.899269	47.078705	94.760612	37.278326	20.632383	95.871616	-54.968514	31.408027	86.179776
-21.435093	10.392013	89.890335	-8.738725	26.005796	90.957382	36.70961	-5.738853	96.573479	37.907967	47.105492	94.689011	37.3087885	20.6833195	95.631245	-54.7862385	31.3282725	86.283519
-22.46908	11.171724	89.673576	-8.611048	25.994846	90.967529	36.834763	-5.632723	96.079193	37.920776	47.168888	94.648918	37.3777695	20.7680825	95.3640555	-54.5998655	31.2216095	86.5710025
-24.020796	12.396811	89.915878	-8.27783	26.072672	91.278877	37.088913	-5.425558	95.209557	37.976707	47.397877	94.482361	37.53281	20.9861595	94.845959	-54.08847	31.1591845	87.711795
-25.15583	13.209655	90.527008	-7.971165	26.131035	91.779175	37.215275	-5.277882	94.704903	38.093758	47.470833	94.136566	37.6545165	21.0964755	94.4207345	-53.5968465	31.1655945	89.1376155
-26.282278	13.997523	91.63446	-7.641542	26.14629	92.534767	37.315216	-5.245336	94.299355	38.141804	48.048023	93.511993	37.72851	21.4013435	93.905674	-53.011594	30.8912365	91.16386
-27.395004	14.785682	93.222466	-7.350245	25.985926	93.518486	37.365845	-5.438039	94.017639	38.111523	47.829361	92.923004	37.738684	21.195661	93.4703215	-52.439174	30.776191	93.5666505
-28.520908	15.4697	95.00296	-7.139316	25.632719	94.64241	37.283821	-5.701664	93.831665	38.038559	47.449604	92.35437	37.66119	20.87397	93.0930175	-51.939822	30.391468	96.1918025
-29.622667	16.11573	97.034691	-7.037678	25.136009	95.858673	37.093189	-6.117013	93.723663	37.833958	46.978893	91.894684	37.4635735	20.43094	92.8091735	-51.5389295	29.841078	98.9081725
-30.657028	16.682646	99.058289	-7.077698	24.532486	97.073997	36.828724	-6.586207	93.742874	37.488052	46.434738	91.54229	37.158388	19.9242655	92.642582	-51.313784	29.1407065	101.505412
-32.125309	17.573256	101.700447	-7.398533	23.406286	98.720131	36.384563	-7.325546	94.028458	36.707596	45.591442	91.260147	36.5460795	19.132948	92.6443025	-51.3431455	27.679624	104.7959595
-33.066959	18.096504	103.175964	-7.746387	22.623596	99.655243	36.116318	-7.872223	94.301636	36.091759	45.057274	91.305893	36.1040385	18.5925255	92.8037645	-51.5968125	26.6546665	106.5067215
-33.935421	18.694952	104.316925	-8.178856	21.850086	100.471565	35.808598	-8.366194	94.687836	35.433453	44.522221	91.477448	35.6210255	18.0780135	93.082642	-51.9787375	25.6221585	107.860488
-34.663376	19.316307	105.468964	-8.61064	21.18638	101.221382	35.546391	-8.834548	95.104248	34.841263	44.063221	91.662125	35.193827	17.6143365	93.3831865	-52.415107	24.7584235	109.0595775
-35.281002	19.934484	106.238663	-8.967129	20.571714	101.86496	35.313461	-9.240913	95.54586	34.360252	43.455349	91.93779	34.8368565	17.107218	93.741825	-52.7711145	24.03621	109.988095
-35.818531	20.705572	106.749153	-9.241957	20.146507	102.339897	35.143997	-9.527732	95.879227	33.958961	43.366508	92.177246	34.551479	16.919388	94.0282365	-53.035393	23.373626	110.6515575
-36.160706	21.546482	106.989182	-9.435343	19.783375	102.575645	35.086014	-9.705824	96.070259	33.81144	43.201248	92.479256	34.448727	16.747712	94.2747575	-53.319413	22.819038	110.8765325
-36.479836	22.888157	106.871498	-9.578049	19.441723	102.675125	35.145531	-9.734834	96.07225	33.766983	43.170078	93.134979	34.456257	16.717622	94.6036145	-53.612355	22.165824	110.7466355
-36.528706	23.891272	106.780281	-9.643267	19.33169	102.699493	35.249416	-9.609136	95.904175	33.84177	43.275986	93.666855	34.545593	16.833425	94.785515	-53.832127	21.829955	110.613471
-36.434647	24.993553	106.866776	-9.694188	19.336714	102.798119	35.328411	-9.32898	95.655441	33.958302	42.913773	94.41819	34.6433565	16.7923965	95.0368155	-54.0317325	21.8810315	110.5594225
-36.17141	26.09848	107.104614	-9.756719	19.415718	103.028343	35.36425	-8.984217	95.389954	34.021294	43.267345	95.138916	34.692772	17.141564	95.264435	-54.20621	21.689872	110.792251
-35.751553	27.255875	107.39846	-9.8525	19.56284	103.300072	35.381397	-8.582592	95.16748	33.971058	44.329391	95.89505	34.6762275	17.8733995	95.531265	-54.3812275	21.2522805	111.068879
-35.261967	28.51742	107.699059	-10.001848	19.798979	103.6073	35.361046	-8.106108	95.029297	33.920158	44.839279	96.910843	34.640602	18.3665855	95.97007	-54.644298	21.2313725	111.24453
-34.613232	29.744186	107.91172	-10.173512	20.142239	103.917038	35.330444	-7.622234	95.045685	33.912544	45.387424	98.025909	34.621494	18.882595	96.535797	-54.968518	21.401883	111.298279
-33.409729	31.619364	108.029488	-10.520747	20.598721	104.280624	35.254471	-7.045194	95.302231	34.082039	46.117413	99.640266	34.668255	19.5361095	97.4712485	-55.709749	21.6613325	111.0899995
-32.521137	32.825539	108.072319	-10.758769	20.855429	104.511833	35.169422	-6.770288	95.637497	34.267746	46.417408	100.517235	34.718584	19.82356	98.077366	-56.236122	21.887298	110.9463
-31.496202	34.004639	108.024239	-10.968325	20.983189	104.691299	35.139824	-6.700672	96.063339	34.410728	46.555161	101.271881	34.775276	19.9272445	98.66761	-56.711926	22.0391335	110.714988
-30.357445	35.106068	107.82814	-11.157701	21.033373	104.803574	35.077862	-6.796662	96.58342	34.54071	46.591682	101.900818	34.809286	19.89751	99.242119	-57.124688	22.169236	110.365029
-29.091696	36.138653	107.535698	-11.306782	20.968922	104.83123	35.133419	-7.06695	97.055893	34.701134	46.5285	102.269234	34.9172765	19.730775	99.6625635	-57.5308405	22.207069	109.9998965
-27.681536	37.109245	107.173195	-11.384352	20.748306	104.796425	35.345814	-7.441995	97.369675	34.907074	46.271614	102.337608	35.126444	19.4148095	99.8536415	-57.895148	22.0818025	109.7392085
-26.346775	38.036579	106.904518	-11.410485	20.365105	104.700317	35.535534	-7.862722	97.616875	35.121258	45.899776	102.375687	35.328396	19.018527	99.996281	-58.149366	21.711683	109.404353
-23.9512	39.28933	106.456795	-11.398099	19.639088	104.508659	35.7094	-8.526477	97.797134	35.454811	45.307117	102.371086	35.5821055	18.39032	100.08411	-58.3783035	20.887856	108.933208
-22.084309	40.056129	106.334709	-11.381953	19.155748	104.419075	35.750313	-8.929881	97.753525	35.790657	45.086784	102.19648	35.770485	18.0784515	99.9750025	-58.534391	20.2330445	108.8631475
-20.337572	40.882183	106.403625	-11.368339	18.805271	104.400345	35.648766	-9.23624	97.686768	36.650337	44.886211	101.653542	36.1495515	17.8249855	99.670155	-58.8862295	19.7855565	109.130535
-18.321697	41.604023	106.45623	-11.391914	18.631531	104.369751	35.476475	-9.467218	97.727165	37.071358	44.919865	101.695343	36.2739165	17.7263235	99.711254	-59.0577445	19.5367385	109.028248
-16.388794	42.394184	106.53231	-11.506196	18.626369	104.255043	35.297401	-9.606966	97.837006	37.462521	44.90789	102.200951	36.379961	17.650462	100.0189785	-59.392353	19.602276	108.4911075
-14.376657	43.124397	106.564697	-11.736221	18.790871	104.038147	35.046497	-9.707596	98.025391	37.727562	44.914127	103.23111	36.3870295	17.6032655	100.6282505	-59.8594715	19.9784765	107.4480435
-12.37021	43.877964	106.577972	-12.118651	19.15803	103.645561	34.698223	-9.787619	98.362099	37.869701	44.896111	104.837227	36.283962	17.554246	101.599663	-60.521264	20.761814	105.691459
-9.374265	44.888195	106.652962	-12.858483	19.970652	102.947105	33.967937	-9.919463	99.151436	37.990005	45.076462	107.374908	35.978971	17.5784995	103.263172	-61.695937	22.3628045	102.631038
-7.463322	45.493496	106.905571	-13.283688	20.674892	102.613541	33.390919	-10.012877	99.869865	38.077591	45.235283	108.885178	35.734255	17.611203	104.3775215	-62.301631	23.738581	100.8495605
-5.448433	45.839943	107.406982	-13.561962	21.282095	102.647446	32.843678	-10.024498	100.608231	38.276505	45.349194	110.03524	35.5600915	17.662348	105.3217355	-62.6840155	24.901842	99.9731565
-3.625896	46.085281	108.361305	-13.7079	21.730318	103.064331	32.538727	-10.022576	101.150551	38.439987	45.348312	111.107544	35.489357	17.662868	106.1290475	-62.905157	25.797768	99.9996145
-1.774861	46.029514	109.3536	-13.801093	21.997026	103.663757	32.253723	-10.001287	101.768959	38.595219	45.276817	112.231209	35.424471	17.637765	107.000084	-63.026657	26.356287	100.32743
-0.107946	45.902832	110.402657	-13.856536	22.128931	104.291809	32.232059	-10.175925	102.365433	38.738693	45.099674	113.24855	35.485376	17.4618745	107.8069915	-63.198448	26.7959875	100.7766265
1.555565	45.626335	111.176277	-13.853429	22.134663	104.982719	32.294689	-10.506693	103.165016	38.475723	45.099697	114.357246	35.385206	17.296502	108.761131	-63.092064	26.972824	101.204307
3.973244	44.990761	111.999168	-13.823703	21.986673	106.084694	32.319221	-11.061768	104.771713	38.834843	44.897694	115.136482	35.577032	16.917963	109.9540975	-63.224438	27.055383	102.2152905
5.455359	44.399067	112.540771	-13.856678	21.764931	106.882896	32.338634	-11.630298	106.044701	39.195435	44.680542	115.540077	35.7670345	16.525122	110.792389	-63.4803905	27.00474	102.973403
6.863911	43.639774	113.08696	-13.922358	21.43609	107.757782	32.376274	-12.34278	107.494736	39.463089	44.348034	116.008423	35.9196815	16.002627	111.7515795	-63.7643975	26.869553	103.7639845
8.109095	42.809402	113.774963	-14.048778	21.059067	108.610382	32.440174	-13.084471	109.161568	39.718266	43.960087	116.48481	36.07922	15.437808	112.823189	-64.176776	26.680326	104.397575
9.251283	41.907848	114.482903	-14.220895	20.689316	109.388458	32.581429	-13.796494	110.919357	39.852627	43.499096	117.149033	36.217028	14.851301	114.034195	-64.658818	26.527331	104.742721
10.277347	40.933804	115.208565	-14.411145	20.310366	110.092094	32.831581	-14.411948	112.556633	39.867966	43.069019	117.95443	36.3497735	14.3285355	115.2555315	-65.1720635	26.2921965	104.9286565
11.196139	39.989948	115.988792	-14.569023	19.964964	110.687469	33.168255	-14.897433	113.994446	39.83733	42.714699	118.838837	36.5027925	13.908633	116.4166415	-65.6408385	26.021295	104.9582965
12.369724	38.532375	117.026054	-14.664267	19.452616	111.501923	33.709599	-15.290995	115.626617	39.743191	42.346287	120.215881	36.726395	13.527646	117.921249	-66.054929	25.377586	105.082597
13.072472	37.609806	117.551361	-14.677625	19.212889	111.999741	34.042927	-15.380692	116.360619	39.657215	42.176556	121.089195	36.850071	13.397932	118.724907	-66.205321	25.027846	105.274575
13.769223	36.581768	118.003189	-14.540874	18.994518	112.34256	34.363182	-15.372343	116.810814	40.022072	41.89101	121.465477	37.192627	13.2593335	119.1381455	-66.274375	24.7297025	105.5469745
14.21166	35.665535	118.334091	-14.713714	19.007114	112.8255	34.710777	-15.274908	116.954247	40.059853	41.816307	121.764992	37.385315	13.2706995	119.3596195	-66.812743	24.7435285	106.2913805
14.677744	34.814339	118.474594	-14.243817	18.773685	112.812744	35.082458	-15.144799	116.896858	40.052757	41.850441	121.887543	37.5676075	13.352821	119.3922005	-66.0552415	24.194549	106.2332875
15.048835	33.943592	118.432808	-14.033497	18.811295	113.02298	35.437359	-14.946294	116.697487	40.136524	41.962437	121.828018	37.7869415	13.5080715	119.2627525	-65.8539355	24.1145185	106.7832075
15.349601	33.075447	118.401352	-13.759624	18.908737	113.223419	35.784431	-14.734287	116.455482	40.320293	42.067875	121.695137	38.052362	13.666794	119.0753095	-65.57161	24.15068	107.3715285
15.641977	31.662413	118.333939	-13.350192	19.138218	113.630661	36.225395	-14.459152	116.126312	40.640705	42.253105	121.570671	38.43305	13.8969765	118.8484915	-65.133434	24.3794595	108.4128305
15.747046	30.685255	118.378212	-13.111708	19.359537	114.048088	36.412136	-14.246711	115.921745	40.878479	42.378105	121.521469	38.6453075	14.065697	118.721607	-64.8687235	24.653377	109.374569
15.730807	29.790804	118.409744	-12.944145	19.655748	114.562202	36.563862	-14.023102	115.791252	41.078724	42.546989	121.453941	38.821293	14.2619435	118.6225965	-64.709583	25.0495525	110.5018075
15.599648	28.79991	118.48613	-12.832933	20.06608	115.122269	36.615978	-13.764935	115.868332	40.819908	42.922352	121.494713	38.717943	14.5787085	118.6815225	-64.383809	25.5534515	111.5630155
15.474246	27.790169	118.552444	-12.743855	20.497171	115.682945	36.641682	-13.467209	116.122185	40.93745	43.204819	121.285202	38.789566	14.868805	118.7036935	-64.277276	26.125537	112.6621965
15.23845	26.827034	118.620972	-12.696523	20.915386	116.219078	36.652969	-13.192652	116.523491	41.037045	43.487923	121.041229	38.845007	15.1476355	118.78236	-64.238053	26.6831365	113.655796
14.948663	25.74152	118.750534	-12.646782	21.259207	116.657066	36.65736	-12.960444	117.05468	41.073753	43.742474	120.815636	38.8655565	15.391015	118.935158	-64.1591205	27.127399	114.378974
14.476031	24.099573	118.858086	-12.652418	21.537865	116.954491	36.638115	-12.599701	117.857468	41.088722	44.003304	120.57991	38.8634185	15.7018015	119.218689	-64.1682545	27.3739285	114.690293
14.090903	23.051708	118.832489	-12.723857	21.555216	116.833099	36.648365	-12.483817	118.284668	40.983944	44.123806	120.475113	38.8161545	15.8199945	119.3798905	-64.2638685	27.2904375	114.2863075
13.633643	21.905153	118.650352	-12.829706	21.537045	116.476105	36.629368	-12.344607	118.63488	40.770107	44.247971	120.226883	38.6997375	15.951682	119.4308815	-64.3591495	27.122408	113.5213285
13.164486	20.820854	118.275879	-12.956555	21.541288	115.962395	36.563114	-12.153207	118.839561	40.50528	44.302761	119.726646	38.534197	16.074777	119.2831035	-64.447307	27.007799	112.6416865
12.643295	19.764374	117.741692	-13.08923	21.518467	115.427933	36.425667	-11.942844	119.001648	40.301041	44.318817	118.894958	38.363354	16.1879865	118.948303	-64.541814	26.8489475	111.907563
12.150499	18.776505	117.161812	-13.202312	21.523916	114.913055	36.316235	-11.784637	119.073059	40.1203	44.287495	117.90023	38.2182675	16.251429	118.4866445	-64.6228915	26.796403	111.3394655
11.572593	17.781868	116.571388	-13.208325	21.44467	114.350868	36.243099	-11.644103	118.988159	39.982536	44.212097	116.930916	38.1128175	16.283997	117.9595375	-64.5294675	26.605343	110.7421985
10.724614	16.392908	115.620979	-13.106079	21.247461	113.47406	36.189827	-11.513518	118.6185	39.837173	44.170563	115.543472	38.0135	16.3285225	117.080986	-64.225658	26.1663995	109.867134
10.087786	15.59959	114.904106	-13.027653	21.183382	112.937798	36.181553	-11.388318	118.119499	39.770908	44.169121	114.686607	37.9762305	16.3904015	116.403053	-64.0315365	25.9763625	109.472543
9.484024	14.826123	114.204201	-12.927051	21.158781	112.432266	36.222546	-11.28018	117.340637	39.737213	44.227798	113.918076	37.9798795	16.473809	115.6293565	-63.8339815	25.843753	109.2351755
8.8046	14.186705	113.395081	-12.827049	21.284344	111.953674	36.259274	-11.187279	116.321419	39.723438	44.369324	113.186241	37.991356	16.5910225	114.75383	-63.645454	25.9776655	109.153518
8.166673	13.60808	112.55735	-12.707623	21.528961	111.493645	36.21389	-10.876378	115.119865	39.70974	44.55854	112.47126	37.961815	16.841081	113.7955625	-63.377061	26.216841	109.1917275
7.457443	13.102523	111.76255	-12.573375	21.905703	111.100403	36.12727	-10.438701	113.826645	39.74778	44.918358	111.778305	37.937525	17.2398285	112.802475	-63.084275	26.5715775	109.398331
6.786635	12.684528	111.062035	-12.406851	22.310606	110.745827	36.092514	-10.032351	112.563347	39.780804	45.484013	111.189545	37.936659	17.725831	111.876446	-62.750361	26.895381	109.615208
5.774478	12.05218	110.082504	-12.143997	22.995825	110.275078	36.113419	-9.402985	110.961578	39.799252	46.184811	110.371399	37.9563355	18.390913	110.6664885	-62.2443295	27.600737	109.8836675
5.085756	11.708527	109.462463	-11.996346	23.483099	109.93737	36.10191	-8.975139	110.102859	39.808147	46.673519	109.787201	37.9550285	18.84919	109.94503	-61.9477205	28.117008	109.92971
4.45591	11.381034	108.86911	-11.885592	24.005722	109.527412	35.965794	-8.438478	109.382736	39.716751	47.177677	109.096275	37.8412725	19.3695995	109.2395055	-61.6124565	28.6418445	109.8153185
3.806421	11.034811	108.26712	-11.837187	24.543085	109.092186	35.892208	-7.925414	108.568871	39.561848	47.556023	108.320427	37.727028	19.8153045	108.444649	-61.401402	29.2708655	109.739723
3.243174	10.589765	107.743965	-11.782846	25.033077	108.659683	35.796173	-7.413991	107.992851	39.372753	47.972134	107.497597	37.584463	20.2790715	107.745224	-61.150155	29.7870825	109.574142
2.678425	10.248017	107.317696	-11.809592	25.426016	108.268097	35.718693	-7.03467	107.563972	39.127792	48.342648	106.788719	37.4232425	20.653989	107.1763455	-61.0424265	30.198043	109.3598485
2.186156	9.80965	107.064819	-11.835903	25.748781	107.942917	35.632397	-6.706051	107.317734	38.906029	48.597889	106.204269	37.269213	20.945919	106.7610015	-60.941019	30.551643	109.1248325
1.529903	9.118996	106.793663	-11.918298	25.948446	107.453011	35.549393	-6.418926	107.264687	38.65152	48.92337	105.455414	37.1004565	21.252222	106.3600505	-60.9370525	30.64467	108.5459715
1.150857	8.616048	106.650375	-12.010593	25.924618	107.074585	35.543053	-6.342916	107.334686	38.426918	48.967819	105.012642	36.9849855	21.3124515	106.173664	-61.0061715	30.5367845	107.975506
0.82217	8.089723	106.511017	-12.134247	25.808537	106.625809	35.575439	-6.390911	107.531021	38.217392	48.926594	104.545769	36.8964155	21.2678415	106.038395	-61.1649095	30.3492325	107.213223
0.521216	7.583622	106.350098	-12.244209	25.586744	106.089554	35.605755	-6.507897	107.761536	38.028526	48.849953	104.004036	36.8171405	21.171028	105.882786	-61.3055585	30.00246	106.296322
0.238203	7.099606	106.102768	-12.36114	25.323088	105.449066	35.63002	-6.665614	107.939781	37.771725	48.633038	103.415634	36.7008725	20.983712	105.6777075	-61.4231525	29.662464	105.2204245
-0.038194	6.623688	105.763092	-12.472618	25.036196	104.759727	35.639626	-6.82037	108.06189	37.5382	48.284214	102.710953	36.588913	20.731922	105.3864215	-61.534149	29.34047	104.1330325
-0.253796	6.217633	105.339859	-12.58734	24.739128	104.041946	35.640583	-6.999146	108.026741	37.390491	47.991291	102.012276	36.515537	20.4960725	105.0195085	-61.690217	28.9821835	103.0643835
-0.513809	5.764305	104.477219	-12.668014	24.383266	102.937141	35.487476	-7.173325	107.624901	37.188541	47.646358	101.201653	36.3380085	20.2365165	104.413277	-61.6740365	28.5300155	101.461005
-0.615158	5.538814	103.801498	-12.677653	24.233042	102.256081	35.353191	-7.201739	107.183876	37.148968	47.488014	100.781097	36.2510795	20.1431375	103.9824865	-61.6063855	28.3229465	100.5296755
-0.643356	5.403809	103.119217	-12.69419	24.163532	101.650604	35.321705	-7.202629	106.520142	37.206207	47.510708	100.401566	36.263956	20.1540395	103.460854	-61.652336	28.1730245	99.840354
-0.564477	5.375	102.460625	-12.616274	24.25362	101.163567	35.234337	-7.031078	105.847672	37.221943	47.597969	100.066124	36.22814	20.2834455	102.956898	-61.460688	28.2237945	99.370236
-0.407829	5.436769	101.884827	-12.512368	24.461075	100.771652	35.225979	-6.787561	105.159676	37.251785	47.789307	99.72229	36.238882	20.500873	102.440983	-61.263618	28.421277	99.102321
-0.215185	5.638916	101.375374	-12.412157	24.790562	100.446617	35.316525	-6.517538	104.417458	37.314682	48.057384	99.336983	36.3156035	20.769923	101.8772205	-61.1399175	28.811201	99.0160135
-0.007355	5.825267	100.907829	-12.292919	25.170523	100.160774	35.320477	-6.101778	103.827347	37.293911	48.452934	99.152512	36.307194	21.175578	101.4899295	-60.893032	29.165468	98.8316185
0.388487	6.303931	100.23439	-12.133972	25.776009	99.77977	35.367222	-5.484409	103.00708	37.182407	49.097202	99.239815	36.2748145	21.8063965	101.1234475	-60.5427585	29.7456215	98.4360925
0.617345	6.686067	99.816605	-12.126341	26.155481	99.541214	35.348225	-5.056281	102.526512	37.596073	49.382984	99.230644	36.472149	22.1633515	100.878578	-60.724831	30.1476105	98.20385
0.838377	7.092431	99.424019	-12.140624	26.523888	99.314186	35.291851	-4.679365	102.107529	37.585743	49.809326	99.502533	36.438797	22.5649805	100.805031	-60.720045	30.4827955	97.823341
1.053962	7.536798	99.096344	-12.173755	26.887777	99.129089	35.228996	-4.375681	101.713432	37.627022	50.193604	99.746254	36.428009	22.9089615	100.729843	-60.775519	30.8665925	97.528335
1.188596	7.990759	98.816505	-12.243569	27.226839	98.935051	35.07164	-4.029396	101.516174	37.663845	50.489445	100.002907	36.3677425	23.2300245	100.7595405	-60.8548805	31.2236535	97.1105615
1.276419	8.471556	98.619202	-12.347189	27.490919	98.761108	34.926247	-3.800214	101.382294	37.642784	50.717121	100.213203	36.2845155	23.4584535	100.7977485	-60.9788935	31.5233845	96.7244675
1.326023	8.888831	98.50161	-12.445184	27.702936	98.642281	34.751476	-3.624339	101.339066	37.528542	50.880451	100.411583	36.140009	23.628056	100.8753245	-61.030377	31.777816	96.4092375
1.280805	9.416643	98.457596	-12.594396	27.888111	98.550194	34.553596	-3.564178	101.351395	37.172787	50.9314	100.664017	35.8631915	23.683611	101.007706	-61.0519835	32.092611	96.092682
1.174943	9.717306	98.482544	-12.718342	27.956686	98.552139	34.407291	-3.499335	101.451897	36.888035	50.918537	100.871552	35.647663	23.709601	101.1617245	-61.084347	32.203771	95.9425535
1.020256	9.992705	98.53643	-12.879078	27.989679	98.636467	34.276501	-3.445186	101.543381	36.179058	51.02132	101.330147	35.2277795	23.788067	101.436764	-60.9859355	32.191291	95.83617
0.764865	10.304182	98.613846	-13.090084	28.018879	98.750237	34.057201	-3.361917	101.707474	36.316849	50.789787	101.61097	35.187025	23.713935	101.659222	-61.367193	32.323823	95.841252
0.412201	10.552047	98.660286	-13.411139	28.065125	98.843086	33.847157	-3.356171	101.925385	36.056564	50.761902	102.426483	34.9518605	23.7028655	102.175934	-61.7741385	32.4273845	95.510238
-0.004544	10.826116	98.750282	-13.679761	28.134636	99.005386	33.625484	-3.359435	102.135063	35.889557	50.806068	103.373123	34.7575205	23.7233165	102.754093	-62.1170425	32.5459555	95.256679
-0.463771	11.079903	98.946754	-13.868562	28.244135	99.354874	33.51218	-3.345434	102.168671	35.836151	50.899269	104.125549	34.6741655	23.7769175	103.14711	-62.4112895	32.7113525	95.562638
-1.31791	11.480459	99.193054	-14.130667	28.626665	99.717545	33.25914	-3.117826	102.515877	35.766621	51.124847	104.866394	34.5128805	24.0035105	103.6911355	-62.7742145	33.2498195	95.7439545
-1.976239	11.719715	99.258049	-14.203346	28.881613	99.814499	33.158504	-2.962013	102.689186	35.724483	51.269722	105.081306	34.4414935	24.1538545	103.885246	-62.8481855	33.6093715	95.743752
-2.62101	11.945096	99.272644	-14.193866	29.121077	99.941238	33.165924	-2.795733	102.592155	35.680901	51.429031	105.028168	34.4234125	24.316649	103.8101615	-62.8111445	33.925505	96.0723145
-3.282608	12.073465	99.301796	-14.102613	29.310148	100.018608	33.225006	-2.63976	102.512253	35.719013	51.572536	104.725945	34.4720095	24.466388	103.619099	-62.6772355	34.153908	96.418117
-3.931059	12.175303	99.352661	-13.924578	29.447067	100.106895	33.320194	-2.49694	102.478394	35.818333	51.637863	104.237274	34.5692635	24.5704615	103.357834	-62.4184195	34.3236725	96.855956
-4.613568	12.184679	99.361626	-13.705256	29.490158	100.162422	33.480721	-2.493131	102.419006	35.974201	51.605457	103.739441	34.727461	24.556163	103.0792235	-62.137973	34.424153	97.2456205
-5.296322	12.122548	99.320427	-13.444201	29.479378	100.203621	33.726654	-2.609004	102.241219	36.177994	51.541786	103.329124	34.952324	24.466391	102.7851715	-61.840726	34.492365	97.6220705
-6.415874	12.031729	99.209114	-12.991352	29.425373	100.196564	33.971848	-2.613028	101.996445	36.636631	51.429016	102.740791	35.3042395	24.407994	102.368618	-61.2869435	34.442752	98.02451
-7.101791	11.96018	99.089951	-12.664631	29.440922	100.192329	34.185162	-2.620642	101.67099	36.953461	51.373749	102.374435	35.5693115	24.3765535	102.0227125	-60.8985735	34.5052905	98.3619455
-7.683075	11.801063	99.116982	-12.309978	29.512613	100.22715	34.388336	-2.625098	101.357567	37.293804	51.341022	101.972534	35.84107	24.357962	101.6650505	-60.461026	34.667264	98.7892495
-8.291842	11.645592	99.105659	-11.948604	29.6567	100.332092	34.524796	-2.591404	101.10009	37.701733	51.301533	101.519463	36.1132645	24.3550645	101.3097765	-60.0104725	34.9583355	99.3544075
-8.937252	11.504498	99.301697	-11.60778	29.890629	100.520134	34.609512	-2.571969	100.886833	38.143703	51.263947	101.04879	36.3766075	24.345989	100.9678115	-59.5921675	35.435269	100.0724565
-9.557969	11.378722	99.61821	-11.319075	30.17658	100.750801	34.694378	-2.632151	100.715271	38.558014	51.200432	100.642326	36.626196	24.2841405	100.6787985	-59.264346	36.0690195	100.8228035
-10.174291	11.266506	99.88356	-11.080347	30.428925	101.021278	34.594166	-2.666398	100.709	39.004669	51.09502	100.290634	36.7994175	24.214311	100.499817	-58.9601115	36.643539	101.542739
-11.083868	11.078821	100.377632	-10.81319	30.740093	101.395988	34.491692	-2.835228	100.771164	39.501572	50.891922	99.958488	36.996632	24.028347	100.364826	-58.623012	37.451839	102.42715
-11.660966	10.896852	100.661156	-10.69466	30.849243	101.555618	34.421974	-2.994416	100.90287	39.716358	50.721127	99.833321	37.069166	23.8633555	100.3680955	-58.458486	37.8351305	102.7431405
-12.274947	10.695507	100.761505	-10.651562	30.854633	101.56562	34.37743	-3.192145	101.092575	39.889515	50.527348	99.722862	37.1334725	23.6676015	100.4077185	-58.4365965	38.0416645	102.7235215
-12.810109	10.458238	100.724236	-10.652639	30.7374	101.434387	34.326832	-3.413184	101.259575	39.985432	50.323784	99.632317	37.156132	23.4553	100.445946	-58.46141	38.0195	102.422828
-13.332035	10.240836	100.60376	-10.73995	30.506319	101.188194	34.262093	-3.62516	101.463104	40.016983	50.088871	99.478683	37.139538	23.2318555	100.4708935	-58.619438	37.7807825	101.9054945
-13.828176	10.051855	100.412598	-10.835035	30.224579	100.897507	34.279808	-3.917086	101.520386	40.012939	49.837242	99.262817	37.1463735	22.960078	100.3916015	-58.8164435	37.48908	101.4034125
-14.259866	9.857403	100.275482	-10.946486	29.886332	100.579903	34.170418	-4.173871	101.658012	40.029163	49.55835	99.000679	37.0997905	22.6922395	100.3293455	-58.9927625	37.0804245	100.8304605
-14.805667	9.733768	100.120781	-11.075492	29.316389	100.118759	34.131062	-4.715747	101.804039	40.068554	48.973419	98.44265	37.099808	22.128836	100.1233445	-59.250792	36.503942	100.1141735
-15.152152	9.673745	100.039467	-11.122569	28.913361	99.852547	34.106529	-5.047731	101.952835	40.120213	48.540123	97.964943	37.113371	21.746196	99.958889	-59.358509	36.080526	99.746205
-15.475357	9.689142	99.956352	-11.157413	28.519037	99.579636	34.094048	-5.348588	102.060226	40.168182	48.08786	97.486237	37.131115	21.369636	99.7732315	-59.445941	35.668438	99.3860405
-15.781051	9.798215	99.873917	-11.131762	28.088648	99.355301	34.119144	-5.631662	102.138229	39.729836	47.810913	97.273918	36.92449	21.0896255	99.7060735	-59.188014	35.0876705	99.0045285
-15.965247	9.927092	99.820023	-11.067245	27.66555	99.202881	34.19696	-5.921844	102.177193	39.722191	47.426079	96.958862	36.9595755	20.7521175	99.5680275	-59.0940655	34.5789825	98.8377345
-16.153788	10.127371	99.672821	-10.981509	27.241539	99.094711	34.340126	-6.172892	102.163147	39.730091	47.092419	96.785172	37.0351085	20.4597635	99.4741595	-58.9981265	34.0233145	98.7152625
-16.307955	10.387902	99.449142	-10.9001	26.86375	98.988586	34.521313	-6.349765	102.073524	39.738556	46.840275	96.783768	37.1299345	20.245255	99.428646	-58.9301345	33.482245	98.548526
-16.336981	10.939487	98.876816	-10.81086	26.44364	98.813667	34.823555	-6.429276	101.720795	39.696129	46.765667	97.209618	37.259842	20.1681955	99.4652065	-58.881562	32.7190845	98.1621275
-16.433285	11.453466	98.37738	-10.779848	26.335669	98.669296	35.0284	-6.327725	101.357094	39.638023	46.945026	97.706894	37.3332115	20.3086505	99.531994	-58.8929075	32.3626875	97.806598
-16.438486	12.051569	97.861153	-10.783568	26.36587	98.473122	35.191406	-6.066725	100.927391	40.026627	47.085457	98.051033	37.6090165	20.509366	99.489212	-59.1761525	32.222374	97.457032
-16.46773	12.733008	97.371307	-10.779608	26.557186	98.288162	35.257694	-5.686413	100.524696	40.001709	47.50959	98.65062	37.6297015	20.9115885	99.587658	-59.1889175	32.2027835	96.988666
-16.440273	13.372378	96.890114	-10.77556	26.815193	98.077446	35.37138	-5.276463	100.090012	39.991009	47.946873	99.202637	37.6811945	21.335205	99.6463245	-59.2323145	32.295181	96.5085675
-16.44548	14.06477	96.37899	-10.729658	27.159946	97.836754	35.464455	-4.89259	99.684486	39.995754	48.348545	99.657494	37.7301045	21.7279775	99.67099	-59.1894205	32.5919145	96.002518
-16.424723	14.683074	95.881065	-10.680974	27.456158	97.536377	35.545128	-4.530271	99.32177	39.582596	48.84869	100.232491	37.563862	22.1592095	99.7771305	-58.92581	32.7531065	95.2956235
-16.364374	15.550077	95.139053	-10.564972	27.8099	97.030411	35.673584	-4.105192	98.823868	40.047607	49.047287	100.442184	37.8605955	22.4710475	99.633026	-58.9905395	33.1487525	94.427796
-16.330805	16.060171	94.684998	-10.461985	28.020292	96.707138	35.793995	-3.920605	98.542229	39.594276	49.342274	100.893227	37.6941355	22.7108345	99.717728	-58.6181055	33.3297495	93.696548
-16.290525	16.52894	94.319504	-10.328909	28.140974	96.425758	35.891621	-3.766863	98.294434	39.591106	49.430046	101.100906	37.7413635	22.8315915	99.69767	-58.3991815	33.4503565	93.153846
-16.289248	16.981895	94.021378	-10.173231	28.196728	96.225494	36.001511	-3.633541	98.077095	39.602524	49.426723	101.271042	37.8020175	22.896591	99.6740685	-58.1484795	33.496865	92.7769195
-16.337717	17.352858	93.747322	-10.016988	28.228451	96.039597	36.15667	-3.597481	97.906425	39.638191	49.404747	101.439438	37.8974305	22.903633	99.6729315	-57.9314065	33.553269	92.4062625
-16.44759	17.691685	93.496788	-9.833602	28.246853	95.892952	36.361351	-3.564931	97.751564	39.730347	49.383442	101.60321	38.045849	22.9092555	99.677387	-57.713053	33.5844505	92.108517
-16.535164	17.985256	93.267838	-9.67347	28.266239	95.725266	36.560745	-3.514514	97.590973	39.855339	49.395035	101.730576	38.208042	22.9402605	99.6607745	-57.554982	33.5922175	91.7897575
-16.78599	18.345171	92.911018	-9.384197	28.313339	95.476166	36.867088	-3.394229	97.320969	40.517006	49.342979	101.62027	38.692047	22.974375	99.4706195	-57.460441	33.652303	91.4817125
-16.950726	18.484802	92.700943	-9.207741	28.349262	95.312889	37.067448	-3.327118	97.176491	40.204002	49.562649	101.836357	38.635725	23.1177655	99.506424	-57.051207	33.5807585	91.119354
-17.202646	18.621935	92.48455	-9.031883	28.383821	95.147072	37.233414	-3.300786	97.065041	40.347488	49.60434	101.766861	38.790451	23.151777	99.415951	-56.854217	33.615865	90.878193
-17.473171	18.631626	92.283195	-8.861124	28.371426	94.996468	37.379467	-3.305999	96.94857	40.48381	49.601791	101.68058	38.9316385	23.147896	99.314575	-56.6538865	33.594956	90.678361
-17.823042	18.622589	92.168121	-8.678213	28.353399	94.883057	37.519722	-3.32453	96.849648	40.635353	49.584305	101.54821	39.0775375	23.1298875	99.198929	-56.4339635	33.5769105	90.567185
-18.271393	18.550426	92.161766	-8.461185	28.321732	94.864861	37.671532	-3.384348	96.795998	40.832905	49.570541	101.287064	39.2522185	23.0930965	99.041531	-56.1745885	33.5503675	90.688191
-18.782541	18.397205	92.364784	-8.206284	28.258827	94.960228	37.821175	-3.508425	96.859901	41.100452	49.497257	100.885132	39.4608135	22.994416	98.8725165	-55.8733815	33.523238	91.0479395
-19.719366	18.051851	93.001717	-7.852533	27.970917	95.295029	38.014069	-3.973856	97.250214	41.544788	49.107124	100.0448	39.7794285	22.566634	98.647507	-55.4844945	33.3752	91.942551
-20.340364	17.766705	93.449524	-7.658961	27.647697	95.527222	38.103928	-4.444423	97.621986	41.818577	48.637409	99.51503	39.9612525	22.096493	98.568508	-55.2791745	33.198901	92.485936
-21.014254	17.438259	93.793205	-7.506426	27.207167	95.69648	38.173164	-4.953015	97.96859	42.034542	48.112385	99.120804	40.103853	21.579685	98.544697	-55.116705	32.834649	92.848263
-21.706932	17.129591	93.968254	-7.394859	26.708126	95.773041	38.23753	-5.472782	98.279602	42.218025	47.607742	98.808792	40.2277775	21.06748	98.544197	-55.0174955	32.348772	93.001885
-22.473135	16.778378	93.999535	-7.300371	26.186272	95.759666	38.343956	-5.969513	98.538284	42.355804	47.121483	98.559578	40.34988	20.575985	98.548931	-54.950622	31.796559	92.970401
-23.221992	16.472158	94.012222	-7.195541	25.685963	95.721024	38.489193	-6.40135	98.714127	42.894905	46.562038	98.125435	40.692049	20.080344	98.419781	-55.083131	31.291582	93.022267
-23.933081	16.230881	94.160629	-7.061742	25.23354	95.741501	38.665359	-6.758591	98.815346	42.567341	46.3797	98.052116	40.61635	19.8105545	98.433731	-54.739834	30.6565255	93.049271
-24.977245	15.901301	94.785576	-6.734775	24.631481	96.048584	39.041695	-7.198129	98.886887	43.200321	45.804752	97.202591	41.121008	19.3033115	98.044739	-54.590558	29.9596505	94.052429
-25.754013	15.751451	95.625786	-6.475757	24.199669	96.504601	39.353996	-7.507946	98.960251	42.927219	45.649109	96.846985	41.1406075	19.0705815	97.903618	-54.0921215	29.3287565	95.105584
-26.443636	15.666122	96.675781	-6.229805	23.747942	97.128334	39.661182	-7.888289	99.109909	43.052261	45.220615	96.253464	41.3567215	18.666163	97.6816865	-53.8163315	28.829721	96.5749815
-27.112267	15.628222	97.931305	-5.993275	23.251686	97.880211	39.927631	-8.285352	99.304504	43.149082	44.785271	95.753952	41.5383565	18.2499595	97.529228	-53.5249065	28.2534125	98.231194
-27.758286	15.614751	99.200676	-5.784194	22.769621	98.672523	40.117592	-8.683217	99.540291	43.157867	44.32177	95.405022	41.6377295	17.8192765	97.4726565	-53.2061175	27.7199655	99.8723895
-28.388891	15.704292	100.334396	-5.609019	22.285439	99.419075	40.281372	-9.090759	99.747551	43.108467	43.88678	95.158997	41.6949195	17.3980105	97.453274	-52.9129575	27.1728675	101.384876
-28.900984	15.866065	101.232002	-5.473857	21.840143	100.003967	40.385796	-9.462176	99.958817	43.046673	42.894516	95.067612	41.7162345	16.71617	97.5132145	-52.6639485	26.964116	102.4947195
-29.661575	16.117298	102.143822	-5.3446	21.1201	100.523972	40.528282	-9.949873	100.206413	42.921951	42.214397	94.729012	41.7251165	16.132262	97.4677125	-52.4143165	26.107938	103.5802315
-30.067614	16.343285	102.467476	-5.288863	20.648577	100.721046	40.66436	-10.279861	100.252045	42.792202	41.792866	94.488647	41.728281	15.7565025	97.370346	-52.306007	25.5406515	104.071746
-30.403046	16.72678	102.800621	-5.27837	20.181355	100.926445	40.819214	-10.665141	100.269714	42.638748	41.415127	94.260101	41.728981	15.374993	97.2649075	-52.285721	24.987717	104.5879825
-30.623489	17.217632	103.186813	-5.283301	19.732662	101.215294	40.818096	-10.94274	100.334106	42.456013	41.56255	93.999001	41.6370545	15.309905	97.1665535	-52.2036565	24.155419	105.2640345
-30.690968	17.711035	103.739357	-5.317186	19.278101	101.623451	40.784416	-11.250794	100.403084	42.250668	41.130554	93.955505	41.517542	14.93988	97.1792945	-52.151914	23.616322	106.0676075
-30.658638	18.295631	104.399612	-5.347834	18.820427	102.159142	40.758144	-11.576891	100.474258	42.026619	40.748905	94.016434	41.3923815	14.586007	97.245346	-52.0880495	23.054847	107.072938
-30.456076	19.008848	105.066071	-5.383179	18.384289	102.751099	40.713577	-11.904213	100.576172	41.80764	40.412323	94.251503	41.2606085	14.254055	97.4138375	-52.0269665	22.514523	108.0883605
-29.975065	20.205215	105.877281	-5.424705	17.774065	103.565109	40.662449	-12.275667	100.684998	41.572006	40.118618	94.854485	41.1172275	13.9214755	97.7697415	-51.9666375	21.6266545	109.3604765
-29.49799	21.032047	106.252861	-5.469949	17.422945	104.009819	40.684574	-12.487132	100.671707	41.505043	40.026672	95.396233	41.0948085	13.76977	98.03397	-52.0347065	21.07612	109.985668
-28.88793	22.021313	106.495438	-5.479335	17.111073	104.376579	40.736423	-12.642869	100.621368	41.507233	40.038723	96.064613	41.121828	13.697927	98.3429905	-52.080498	20.524219	110.4101675
-28.153112	23.024523	106.648972	-5.511605	16.893965	104.667641	40.777225	-12.696526	100.568962	41.546795	40.083744	96.785332	41.16201	13.693609	98.677147	-52.18522	20.094321	110.658135
-27.280575	24.094984	106.751167	-5.551345	16.800995	104.920364	40.788429	-12.687442	100.491867	41.588402	40.220146	97.526398	41.1884155	13.766352	99.0091325	-52.2911055	19.835638	110.8315955
-26.327822	25.254076	106.731903	-5.619182	16.783342	105.108749	40.736397	-12.586748	100.44471	41.661045	40.377853	98.275215	41.198721	13.8955525	99.3599625	-52.437085	19.6711315	110.8575355
-25.225121	26.434063	106.740059	-5.720836	16.851837	105.238007	40.768852	-12.531885	100.279984	41.718777	40.591866	99.041214	41.2438145	14.0299905	99.660599	-52.6854865	19.6736835	110.815415
-23.432329	28.272295	106.650078	-5.916814	16.976961	105.387222	40.587322	-12.299294	100.136581	41.777115	40.874924	100.180771	41.1822185	14.287815	100.158676	-53.0158465	19.666107	110.615768
-22.079191	29.444386	106.632782	-6.081677	17.023304	105.505333	40.398224	-12.20745	100.066437	41.843006	41.023533	100.887741	41.120615	14.4080415	100.477089	-53.283969	19.6385665	110.533577
-20.580208	30.589035	106.689964	-6.243276	17.03162	105.65715	40.145054	-12.137041	100.04438	41.957291	41.089664	101.563072	41.0511725	14.4763115	100.803726	-53.5377245	19.5869285	110.510574
-18.968563	31.697124	106.847656	-6.386734	16.910522	105.878433	39.867771	-12.125519	100.076675	42.161491	41.085358	102.404938	41.014631	14.4799195	101.2408065	-53.788099	19.3411245	110.5160595
-17.255835	32.711239	107.145905	-6.572481	16.74719	106.192253	39.545395	-12.242988	100.283607	42.481976	41.180489	103.690758	41.0136855	14.4687505	101.9871825	-54.1586475	19.0256295	110.3973235
-15.475103	33.709934	107.529678	-6.804421	16.598902	106.606377	39.148151	-12.182994	100.843987	42.982777	41.181202	105.282974	41.065464	14.499104	103.0634805	-54.674306	18.6987	110.1492735
-13.581312	34.622219	108.023438	-7.107499	16.487219	107.087875	38.956753	-12.853061	101.559784	43.530922	41.220692	107.110886	41.2438375	14.1838155	104.335335	-55.4588355	18.7906225	109.840415
-10.591757	35.824047	108.990837	-7.534867	16.369953	107.972633	38.703896	-13.616247	103.126297	44.21537	41.235031	109.963356	41.459633	13.809392	106.5448265	-56.529367	18.930514	109.4004395
-8.544974	36.549793	109.660004	-7.764701	16.306091	108.622429	38.681152	-14.110996	104.301819	44.542744	41.134514	111.738052	41.611948	13.511759	108.0199355	-57.14135	19.100423	109.2249225
-6.491303	37.1339	110.410843	-7.920444	16.173439	109.321663	38.847427	-14.655399	105.550766	44.826355	40.996304	113.3479	41.836891	13.1704525	109.449333	-57.677779	19.1764255	109.193993
-4.343524	37.646015	111.14254	-8.004344	16.037817	110.06987	39.177063	-15.263186	106.91925	45.077911	40.859119	114.922501	42.127487	12.7979665	110.9208755	-58.136175	19.2776675	109.2188645
-2.219986	38.039215	111.872948	-8.041649	15.821486	110.812805	39.667824	-15.898104	108.393349	45.368752	40.668365	116.422928	42.518288	12.3851305	112.4081385	-58.601586	19.2578415	109.2174715
-0.089162	38.364365	112.769066	-8.075963	15.564635	111.599586	40.214489	-16.500883	109.782349	45.719425	40.382946	117.828545	42.966957	11.9410315	113.805447	-59.118883	19.1882385	109.393725
1.997399	38.46973	113.779518	-8.099676	15.191573	112.453445	40.719143	-17.081261	111.070763	46.067001	40.041355	119.4944	43.393072	11.480047	115.2825815	-59.592424	18.903099	109.6243085
5.053882	38.533024	115.882019	-8.197775	14.533671	113.885117	41.232185	-17.694786	112.908005	46.775654	39.330463	122.69062	44.0039195	10.8178385	117.7993125	-60.3994695	18.2495035	109.9709215
6.974691	38.427715	117.762665	-8.310542	14.09617	114.982918	41.260433	-17.890741	114.002083	47.457256	38.847878	125.032272	44.3588445	10.4785685	119.5171775	-60.9799285	17.7137715	110.4486585
8.80355	38.245487	119.840599	-8.435081	13.763349	116.184021	41.171883	-18.209972	115.329765	48.111103	38.458515	127.263191	44.641493	10.1242715	121.296478	-61.511655	17.4024265	111.071564
10.916217	37.765022	121.724335	-8.598666	13.611129	117.28952	40.778023	-18.475313	116.532753	48.993805	37.99123	129.121841	44.885914	9.7579585	122.827297	-62.083246	17.4642995	111.751743
12.617757	37.449341	123.550941	-8.776811	13.537523	118.293289	40.409161	-18.635174	117.070679	49.354675	37.786228	130.805923	44.881918	9.575527	123.938301	-62.43554	17.499519	112.648277
14.132555	37.097542	125.094513	-8.96211	13.597653	119.106339	39.683445	-18.454668	117.871025	49.627472	37.591389	132.057404	44.6554585	9.5683605	124.9642145	-62.5796785	17.6269455	113.2484635
15.646145	36.732513	126.263443	-9.156697	13.75267	119.663895	39.805157	-18.783119	118.080307	49.828453	37.385578	132.913666	44.816805	9.3012295	125.4969865	-63.130199	18.2041105	113.8308035
17.765871	36.022587	127.270294	-9.382137	13.978253	120.096954	39.346577	-18.666235	118.179344	49.891975	37.250027	133.653015	44.619276	9.291896	125.9161795	-63.38355	18.66461	114.2777285
19.060526	35.422783	127.626717	-9.500202	14.125888	120.184364	39.310085	-18.774191	117.775429	49.895535	37.117657	133.841614	44.60281	9.171733	125.8085215	-63.603214	19.080043	114.5602065
20.262115	34.666134	127.736412	-9.579533	14.208529	120.181679	39.10133	-18.692625	117.357086	49.859638	37.051651	133.899673	44.480484	9.179513	125.6283795	-63.63955	19.237545	114.7349785
21.348289	33.857666	127.716301	-9.641098	14.270086	120.150467	38.935219	-18.567144	116.837738	49.789654	36.992226	133.908173	44.3624365	9.212541	125.3729555	-63.6446325	19.327631	114.9279785
22.320471	32.870846	127.620552	-9.675356	14.359088	120.142174	38.810013	-18.457346	116.387955	49.734951	36.943935	133.882278	44.272482	9.2432945	125.1351165	-63.623194	19.4748815	115.1492315
23.173349	31.74122	127.505966	-9.734754	14.483822	120.204483	38.69146	-18.36208	116.116348	49.686375	36.951565	133.865768	44.1889175	9.2947425	124.991058	-63.6584255	19.6729015	115.417908
23.886143	30.536219	127.35096	-9.780965	14.611201	120.368851	38.577358	-18.217083	116.003456	49.653927	36.994465	133.84166	44.1156425	9.388691	124.922558	-63.6775725	19.833711	115.815144
24.704081	28.406385	127.103424	-9.884836	14.903898	120.804321	38.289219	-17.818665	116.405426	49.53738	37.15609	133.797699	43.9132995	9.6687125	125.1015625	-63.6829715	20.1390835	116.5070795
25.150984	26.871813	126.942299	-9.935051	15.079851	121.143913	38.203873	-17.663427	116.888771	49.488457	37.322227	133.795135	43.846165	9.8294	125.341953	-63.716267	20.330302	116.945873
25.400288	25.194159	126.871094	-9.984779	15.266373	121.439621	38.25362	-17.497536	117.467842	49.46629	37.526093	133.73172	43.859955	10.0142785	125.599781	-63.829513	20.5184675	117.279461
25.589573	23.423185	126.661148	-10.001963	15.449025	121.64315	38.332241	-17.332081	118.084885	49.511257	37.763889	133.508377	43.921749	10.215904	125.796631	-63.925675	20.682146	117.489669
25.652811	21.57069	126.28083	-9.945265	15.607445	121.722176	38.488247	-17.134428	118.710854	49.51931	37.918861	132.865677	44.0037785	10.3922165	125.7882655	-63.8943085	20.8226735	117.6560865
25.708702	19.694593	125.609825	-9.839044	15.761839	121.619591	38.359917	-16.632643	119.597198	49.570587	37.991306	131.76239	43.965252	10.6793315	125.679794	-63.64334	20.8443465	117.559388
25.665506	17.729656	124.784241	-9.635962	15.866148	121.375671	39.180347	-16.878817	120.295181	49.609268	38.060703	130.581314	44.3948075	10.590943	125.4382475	-63.6667315	21.141353	117.3130945
24.965687	14.832513	124.411102	-9.287567	15.747385	121.087646	40.230297	-17.163479	122.358826	49.36573	38.377865	129.597641	44.7980135	10.607193	125.9782335	-63.3731475	20.887577	116.1970585
24.817568	12.570283	124.945129	-9.151361	15.463896	121.270538	40.207294	-17.29406	124.606361	49.125854	38.424454	129.740204	44.666574	10.565197	127.1732825	-62.969296	20.362595	115.3677935
24.114845	10.461963	126.312958	-9.167837	15.04769	121.796623	40.113354	-17.28293	127.197281	49.006359	38.501343	130.438263	44.5598565	10.6092065	128.817772	-62.8955305	19.4861735	114.775474
23.239832	8.514192	127.980659	-9.260225	14.660872	122.579399	40.548637	-17.625845	129.462555	49.108593	38.589161	131.370346	44.828615	10.481658	130.4164505	-63.349065	18.840086	114.7423475
21.994524	6.621424	129.764633	-9.46607	14.33147	123.471382	40.392097	-17.589008	131.686478	49.287334	38.633766	132.338272	44.8397155	10.522379	132.012375	-63.7718555	18.140561	114.930389
20.765877	4.800778	131.335403	-9.664743	14.101211	124.328743	40.1423	-17.49069	133.674957	49.467625	38.674088	133.220978	44.8049625	10.591699	133.4479675	-64.1344485	17.610723	115.2095185
19.422768	3.135397	132.527206	-9.833526	13.932507	125.077629	40.028183	-17.516003	135.190948	49.608456	38.671234	133.938889	44.8183195	10.5776155	134.5649185	-64.4853715	17.2873985	115.5903395
17.30195	0.709806	133.510239	-9.62945	13.592548	125.773407	39.953648	-17.564264	136.512909	49.762436	38.614063	134.509628	44.858042	10.5248995	135.5112685	-64.116942	16.6601965	116.0355455
15.820381	-0.768389	133.630203	-9.659593	13.56121	126.254189	39.95554	-17.569048	136.716904	49.846725	38.63932	134.529953	44.9011325	10.535136	135.6234285	-64.2203185	16.587284	116.8849495
14.223526	-2.168558	133.401215	-9.629591	13.548128	126.599586	40.057201	-17.563923	136.522293	49.926979	38.688065	134.256912	44.99209	10.562071	135.3896025	-64.251272	16.534185	117.8095695
12.504517	-3.382244	132.957413	-9.476111	13.539956	126.81295	40.195984	-17.522114	136.010147	49.969963	38.707935	133.737778	45.0829735	10.5929105	134.8739625	-64.0351955	16.4870015	118.7519375
10.720899	-4.594329	132.327881	-9.333373	13.520704	126.883804	40.711422	-17.729053	135.112427	49.939678	38.70834	133.064621	45.32555	10.4896435	134.088524	-63.992296	16.5517645	119.679084
8.77355	-5.579534	131.578903	-9.041928	13.459828	126.789566	40.735935	-17.584454	134.276291	49.923576	38.653282	132.154221	45.3297555	10.534414	133.215256	-63.4136115	16.385242	120.363876
6.834589	-6.533108	130.606384	-8.766125	13.415882	126.513611	41.237022	-17.771	132.907593	49.875782	38.663551	131.086044	45.556402	10.4462755	131.9968185	-63.088652	16.3854885	121.0304035
3.721523	-7.734186	128.867432	-8.636142	13.595146	125.890839	41.477612	-17.972538	130.58905	49.609695	38.787037	129.02034	45.5436535	10.4072495	129.804695	-62.8159375	16.7830425	121.976983
1.505748	-8.33437	127.663483	-8.401779	13.723071	125.223473	41.555733	-17.978367	128.856476	48.938606	38.957092	127.575493	45.2471695	10.4893625	128.2159845	-62.0507275	16.9567795	122.2309615
-0.727536	-8.770297	126.477898	-8.192986	13.941804	124.496841	41.501938	-17.838505	127.080215	48.528854	39.147697	125.85659	45.015396	10.654596	126.4684025	-61.401368	17.229012	122.5252795
-3.287362	-8.932999	125.538429	-8.075265	14.273808	123.768173	41.440849	-17.675026	125.478348	48.179565	39.244656	124.106026	44.810207	10.784815	124.792187	-60.960737	17.762801	122.744159
-5.57305	-9.041305	124.513992	-8.045348	14.696725	123.059105	41.290768	-17.335033	124.07029	47.852428	39.406868	122.516525	44.571598	11.0359175	123.2934075	-60.662294	18.3575325	122.8248025
-7.959849	-9.040804	123.735153	-8.032013	15.114782	122.371117	41.197868	-17.030869	122.885002	47.507729	39.939117	121.194839	44.3527985	11.454124	122.0399205	-60.4168245	18.77544	122.7023135
-10.284417	-8.95194	122.979416	-8.020811	15.473684	121.734047	41.08754	-16.808371	121.842041	47.282982	40.319313	119.952896	44.185261	11.755471	120.8974685	-60.226883	19.191897	122.5706255
-13.763028	-8.681052	122.171989	-8.03505	15.765305	120.910057	40.512566	-16.312752	120.470573	46.819801	41.063229	117.640198	43.6661835	12.3752385	119.0553855	-59.7362835	19.1553715	122.7647285
-16.082659	-8.353268	121.890556	-8.069828	15.940337	120.359001	40.379379	-16.206837	119.399246	46.463604	41.325771	115.76899	43.4214915	12.559467	117.584118	-59.5611475	19.321207	123.133884
-18.244085	-7.888605	121.61113	-8.068249	16.135132	119.756973	40.187431	-15.917383	118.156258	45.969158	41.311436	113.643028	43.0782945	12.6970265	115.899643	-59.2147925	19.5732375	123.614303
-20.390696	-7.271826	121.41658	-8.0553	16.373867	119.019363	39.962872	-15.587478	116.802551	45.349991	41.2216	111.668098	42.6564315	12.817061	114.2353245	-58.7670315	19.930673	123.8034015
-22.442389	-6.517931	121.14003	-8.024326	16.632421	118.222237	39.794498	-15.358793	115.418159	44.837902	41.010262	110.500931	42.3162	12.8257345	112.959545	-58.364852	20.4391075	123.484929
-24.407003	-5.701716	120.735275	-8.005795	16.813719	117.511261	39.610405	-15.089997	114.081871	44.284809	40.893658	109.080803	41.947607	12.9018305	111.581337	-57.959197	20.7256075	123.441185
-26.227751	-4.785729	120.274994	-8.02684	16.930969	116.85376	39.405083	-14.759951	112.741302	43.784775	40.815605	108.041	41.594929	13.027827	110.391151	-57.648609	20.834111	123.316369
-28.766706	-3.199024	119.727478	-8.085448	17.064783	116.22934	39.027084	-14.496453	111.060524	43.083401	40.770767	107.410301	41.0552425	13.137157	109.2354125	-57.2261385	20.992409	123.2232675
-30.301296	-2.062211	119.476959	-8.210408	17.168051	115.984604	38.711861	-14.194685	110.188675	42.7169	40.855324	107.137383	40.7143805	13.3303195	108.663029	-57.1351965	21.0057825	123.306179
-31.701351	-0.807193	119.288086	-8.410209	17.278383	115.792175	38.344498	-13.883847	109.318329	42.282497	41.025753	107.157204	40.3134975	13.570953	108.2377665	-57.1339155	20.985813	123.3465835
-32.949482	0.522533	119.086304	-8.637218	17.433985	115.599335	37.989719	-13.580296	108.54287	41.809319	41.210831	107.104401	39.899519	13.8152675	107.8236355	-57.173955	21.0527025	123.3750345
-33.989719	1.934338	118.866394	-8.873528	17.626211	115.36422	37.634197	-13.246913	107.833191	41.369743	41.410694	106.903648	39.50197	14.0818905	107.3684195	-57.249026	21.1705315	123.3600205
-34.888336	3.348443	118.65921	-9.102241	17.791012	115.060303	37.27951	-12.969929	107.140205	40.911968	41.607742	106.805786	39.095739	14.3189065	106.9729955	-57.300221	21.2631175	123.1476105
-35.598808	4.830116	118.437752	-9.348778	17.94158	114.837776	36.934929	-12.7709	106.616058	40.550194	41.724957	106.612839	38.7425615	14.4770285	106.6144485	-57.4401175	21.4061315	123.0611035
-36.241074	7.05186	118.268188	-9.734742	18.167145	114.577278	36.327991	-12.526217	105.990791	40.017532	41.869698	106.284653	38.1727615	14.6717405	106.137722	-57.6422455	21.6625495	123.016834
-36.478878	8.555948	118.188538	-10.023296	18.285669	114.404251	35.912884	-12.421823	105.673363	39.615711	41.930954	106.016792	37.7642975	14.7545655	105.8450775	-57.8108895	21.8167725	122.9634245
-36.509117	10.043461	118.02179	-10.300498	18.422966	114.204849	35.529022	-12.314409	105.414749	39.235542	41.981346	105.669319	37.382282	14.8334685	105.542034	-57.983278	22.0124635	122.867664
-36.365803	11.480593	117.695328	-10.57374	18.513313	113.916626	35.216843	-12.224051	105.128159	38.844711	42.059532	105.315041	37.030777	14.9177405	105.2216	-58.178257	22.1088855	122.611652
-36.060997	12.892583	117.284142	-10.819064	18.554987	113.56205	34.933395	-12.149946	104.862465	38.470539	42.091137	104.866318	36.701967	14.9705955	104.8643915	-58.340095	22.1393785	122.2597085
-35.601696	14.271839	116.663467	-11.041972	18.503004	113.091156	34.726482	-12.086478	104.55117	38.078686	42.119415	104.402267	36.402584	15.0164685	104.4767185	-58.486528	21.9895395	121.7055935
-34.977184	15.592249	115.744606	-11.273774	18.427063	112.443611	34.595833	-12.012244	104.123962	37.715202	42.160217	104.031464	36.1555175	15.0739865	104.077713	-58.7030655	21.7801395	120.809509
-33.799854	17.495155	113.70665	-11.495298	18.187458	111.009964	34.597858	-11.925726	103.339706	37.365635	42.178856	103.540627	35.9817465	15.126565	103.4401665	-58.9723425	21.248351	118.5797615
-32.823151	18.71423	112.005821	-11.583651	18.101082	109.771576	34.611729	-11.850597	102.752815	37.290665	42.207813	103.209976	35.951197	15.178608	102.9813955	-59.118499	21.023556	116.5617565
-31.709204	20.005405	110.255852	-11.691917	18.140707	108.523643	34.581547	-11.839458	102.206596	37.244179	42.205235	102.698708	35.912863	15.1828885	102.452652	-59.296697	21.0985255	114.594634
-30.466213	21.221317	108.682838	-11.820359	18.175844	107.356201	34.489521	-11.851605	101.771179	37.136864	42.159504	102.131866	35.8131925	15.1539495	101.9515225	-59.4539105	21.1977385	112.7608795
-29.105896	22.425423	107.318451	-12.011274	18.209511	106.336044	34.320717	-11.832442	101.35466	36.977825	42.135853	101.623657	35.649271	15.1517055	101.4891585	-59.671819	21.2673165	111.1829295
-27.627283	23.582979	106.160179	-12.21208	18.263935	105.540344	34.081596	-11.817815	101.067818	36.789337	42.110073	101.250198	35.4354665	15.146129	101.159008	-59.8596265	21.381741	109.92168
-26.036692	24.710661	105.2948	-12.518917	18.281637	104.913818	33.820023	-11.804029	100.835213	36.569019	42.102268	101.007393	35.194521	15.1491195	100.921303	-60.232355	21.4141545	108.906333
-23.562588	26.34708	104.370155	-12.955205	18.358435	104.289719	33.372734	-11.767593	100.545212	36.144592	42.1437	100.68544	34.758663	15.1880535	100.615326	-60.669073	21.5288165	107.964112
-21.758785	27.372032	103.976311	-13.286967	18.450386	104.027451	33.011658	-11.652831	100.299248	35.788841	42.244946	100.452187	34.4002495	15.2960575	100.3757175	-60.9741835	21.6047145	107.6791845
-19.9147	28.369574	103.57386	-13.594961	18.515945	103.805206	32.681126	-11.522451	99.982162	35.401199	42.355026	100.171387	34.0411625	15.4162875	100.0767745	-61.2310845	21.6156025	107.5336375
-17.950506	29.360029	103.207733	-13.939243	18.593826	103.552986	32.341534	-11.388477	99.666733	35.010258	42.495327	99.919907	33.675896	15.553425	99.79332	-61.554382	21.634227	107.312652
-15.953959	30.243423	102.853752	-14.285539	18.635944	103.364899	31.978029	-11.250233	99.514801	34.664276	42.650375	100.033295	33.3211525	15.700071	99.774048	-61.8922305	21.571817	106.95575
-13.867897	31.113743	102.766739	-14.714437	18.691092	103.410698	31.703472	-11.169002	99.876465	34.478374	42.816082	101.00528	33.090923	15.82354	100.4408725	-62.519797	21.558644	106.3805235
-11.681384	31.8915	103.319206	-15.201174	18.701927	103.886223	31.544256	-11.186783	101.074394	34.594902	42.987099	103.134628	33.069579	15.900158	102.104511	-63.471927	21.503696	105.667935
-8.282271	32.914917	105.61396	-15.810892	18.745432	105.648849	31.742975	-11.59626	104.289032	35.405037	43.615349	108.52169	33.574006	16.0095445	106.405361	-65.19579	21.4813195	104.892337
-5.984529	33.503242	107.931587	-16.049757	18.807621	107.386734	32.231251	-11.878821	106.945015	36.259991	43.877663	112.231087	34.245621	15.999421	109.588051	-66.345135	21.615821	105.185417
-3.66709	34.049942	110.57373	-16.133654	19.003115	109.274124	32.828697	-12.052887	109.714081	37.164829	44.102879	116.003204	34.996763	16.024996	112.8586425	-67.264071	21.981234	105.6896055
-1.435633	34.525646	113.330757	-16.217369	19.261618	111.177719	33.364922	-12.128345	112.268044	37.929119	44.388733	119.644798	35.6470205	16.130194	115.956421	-68.0817585	22.393042	106.399017
0.703095	34.987946	116.048012	-16.322393	19.609529	113.034142	33.793907	-12.141299	114.634964	38.597542	44.609016	123.090385	36.1957245	16.2338585	118.8626745	-68.8405105	22.9851995	107.2056095
2.737895	35.357689	118.655029	-16.366348	19.974268	114.886818	34.037533	-12.033533	116.685867	39.198093	44.571079	125.85466	36.617813	16.268773	121.2702635	-69.350509	23.679763	108.5033725
5.108423	35.437061	121.116188	-16.365776	20.245148	116.876923	34.505436	-12.099511	118.262817	39.794369	44.516842	128.254745	37.1499025	16.2086655	123.258781	-69.8814545	24.2816305	110.495065
7.811773	35.562885	124.944344	-16.218397	20.398035	119.844833	34.346706	-11.975252	120.685555	41.174572	44.303913	131.552612	37.760639	16.1643305	126.1190835	-70.197433	24.6317395	113.5705825
9.472326	35.520512	127.527954	-16.114452	20.408356	121.589027	34.424511	-12.080178	122.257576	41.812775	44.136906	133.728714	38.118643	16.028364	127.993145	-70.347547	24.788348	115.184909
10.94869	35.335304	129.949066	-15.582712	20.131853	122.813011	34.846779	-12.338609	123.556496	42.375507	43.873859	135.863358	38.611143	15.767625	129.709927	-69.776567	24.496081	115.916095
12.275253	35.004787	132.171143	-15.454017	19.990513	123.959602	35.353329	-12.693995	124.720215	42.808678	43.469852	137.758804	39.0810035	15.3879285	131.2395095	-69.9890375	24.5930975	116.6796945
13.512087	34.631287	134.044113	-15.300488	19.864014	124.862564	NaN	NaN	NaN	43.129337	43.173832	139.324112	NaN	NaN	NaN	NaN	NaN	NaN
14.62066	34.165375	135.458633	-15.081353	19.894323	125.557175	NaN	NaN	NaN	43.341652	42.951149	140.490219	NaN	NaN	NaN	NaN	NaN	NaN
15.620857	33.709724	136.440506	-15.115936	19.745857	126.027832	NaN	NaN	NaN	43.471294	42.842808	141.23645	NaN	NaN	NaN	NaN	NaN	NaN
16.850252	32.884338	137.110565	-14.991138	19.948254	126.361671	NaN	NaN	NaN	43.569122	42.932831	141.670578	NaN	NaN	NaN	NaN	NaN	NaN
17.51586	32.313534	137.149139	-14.873391	20.214855	126.329781	NaN	NaN	NaN	43.623283	43.135906	141.656342	NaN	NaN	NaN	NaN	NaN	NaN
18.003742	31.640858	136.884995	-14.914298	20.373756	126.220596	NaN	NaN	NaN	42.847015	43.827225	141.852112	NaN	NaN	NaN	NaN	NaN	NaN
18.338636	30.913296	136.457809	-14.728479	20.61207	126.021805	NaN	NaN	NaN	43.656384	43.805168	141.214233	NaN	NaN	NaN	NaN	NaN	NaN
18.499249	30.08069	135.900055	-14.746372	20.769341	125.975052	NaN	NaN	NaN	43.722164	44.22514	140.900848	NaN	NaN	NaN	NaN	NaN	NaN
18.436201	29.108004	135.33548	-14.630792	20.945606	126.00827	NaN	NaN	NaN	43.825893	44.634411	140.561371	NaN	NaN	NaN	NaN	NaN	NaN
18.213268	28.05846	134.763748	-14.480275	21.155941	126.21756	36.970585	-10.906851	126.519119	43.98909	45.066166	140.220444	40.4798375	17.0796575	133.3697815	-69.4403875	25.2322245	119.0653385
17.543324	26.283466	134.048203	-14.248182	21.607393	126.787674	37.256165	-10.330955	126.646721	44.289562	45.833214	139.754639	40.7728635	17.7511295	133.20068	-69.2692275	25.4636565	120.374668
16.756104	25.083586	133.684799	-14.109431	22.023752	127.275848	37.506557	-9.958982	127.076653	44.501404	46.455254	139.416122	41.0039805	18.248136	133.2463875	-69.2228425	25.799368	121.3053085
15.92582	23.724504	133.387619	-13.951933	22.55526	127.772629	NaN	NaN	NaN	44.67255	47.151661	138.973999	NaN	NaN	NaN	NaN	NaN	NaN
14.843578	22.400198	133.172745	-13.685663	23.170124	128.196747	37.322277	-8.600897	128.656952	44.834553	47.964676	138.445724	41.078415	19.6818895	133.551338	-68.449741	26.6583585	122.842156
13.590047	20.995983	133.023056	-13.847523	23.773172	128.643707	37.59774	-8.066635	129.434097	44.944309	48.776787	137.797363	41.2710245	20.355076	133.61573	-68.9660705	27.191268	123.671684
12.298313	19.692358	132.802719	-13.42651	24.075464	128.709717	37.847069	-7.4245	130.312531	45.058807	49.546021	137.082321	41.452938	21.0607605	133.697426	-68.305958	27.0901675	123.722008
10.715177	18.144392	132.513458	-13.23746	24.377354	128.719833	38.130508	-6.885402	130.98793	45.136707	50.228638	136.392563	41.6336075	21.671618	133.6902465	-68.1085275	27.08309	123.7494195
8.206684	15.896958	131.842148	-12.920763	24.691095	128.516403	NaN	NaN	NaN	45.260258	50.95607	135.359543	NaN	NaN	NaN	NaN	NaN	NaN
6.445513	14.486776	131.227097	-12.872265	24.656231	128.297012	NaN	NaN	NaN	45.349079	51.252354	134.573456	NaN	NaN	NaN	NaN	NaN	NaN
4.434473	12.916298	130.422577	-12.693512	24.667946	127.955582	NaN	NaN	NaN	45.073311	51.553959	133.853638	NaN	NaN	NaN	NaN	NaN	NaN
2.36723	11.495798	129.535782	-12.667879	24.589661	127.445648	38.773994	-6.407063	130.47467	45.533268	51.444054	132.680679	42.153631	22.5184955	131.5776745	-67.489389	26.6608265	123.3136215
0.139898	10.162271	128.531555	-12.634574	24.65041	126.882339	38.467236	-6.380364	129.503159	45.516037	51.432716	131.521255	41.9916365	22.526176	130.512207	-67.2607845	26.774644	123.252471
-2.170815	8.887031	127.591583	-12.914413	25.000849	126.423416	38.229748	-6.433609	128.281998	44.977798	51.465153	130.334686	41.603773	22.515772	129.308342	-67.432599	27.485926	123.53849
-4.623772	7.802257	126.748642	-12.886092	25.321602	125.804756	37.972527	-6.348443	127.043961	44.722343	51.381618	128.638931	41.347435	22.5165875	127.841446	-67.119619	28.1266165	123.768066
-8.638738	6.501196	125.837585	-12.893106	25.975735	124.747299	37.347214	-6.158442	125.216316	44.043785	51.34	125.630066	40.6954995	22.590779	125.423191	-66.4817115	29.360691	124.071407
-11.225965	5.699218	125.403122	-12.980649	26.460215	124.016739	36.948196	-5.887285	123.895218	43.320812	51.138954	123.241318	40.134504	22.6258345	123.568268	-66.095802	30.2945955	124.46521
-13.798825	5.044876	125.19046	-13.036331	26.841131	123.302933	36.097275	-5.455248	122.611275	42.534267	50.828564	120.764496	39.315771	22.686658	121.6878855	-65.388433	30.995604	124.9179805
-16.312107	4.504659	125.067772	-13.06816	27.05175	122.644676	35.452404	-5.292134	121.005501	41.658722	50.346882	118.383942	38.555563	22.527374	119.6947215	-64.691883	31.576126	125.5946305
-18.700937	3.999346	125.095879	-13.073037	27.084885	121.963211	34.807083	-5.244258	119.404686	40.674156	49.866077	116.004837	37.7406195	22.3109095	117.7047615	-63.8866935	31.8588605	126.2216605
-21.04714	3.666792	125.086594	-13.127762	26.994907	121.28862	34.201302	-5.364783	117.742073	39.827435	48.929359	113.676308	37.0143685	21.782288	115.7091905	-63.2698925	32.207526	126.8680495
-23.232422	3.380886	124.981178	-13.211264	26.811481	120.593811	33.726429	-5.628885	116.205284	39.049583	47.941689	111.450974	36.388006	21.156402	113.828129	-62.810534	32.46656	127.359493
-26.140196	3.060944	124.249825	-13.094369	26.295296	119.015244	33.125294	-5.916708	113.628029	38.015163	46.693497	108.075668	35.5702285	20.3883945	110.8518485	-61.7589665	32.2021975	127.1786395
-27.933744	2.974036	123.569191	-13.055493	26.002274	117.832626	32.725368	-6.14937	111.613655	37.408234	45.962894	105.763771	35.066801	19.906762	108.688713	-61.177787	32.097786	126.976539
-29.747761	3.305419	122.852776	-12.957067	25.717237	116.474106	32.396572	-6.268246	109.785446	36.837994	45.373802	103.508202	34.617283	19.552778	106.646824	-60.531417	31.881696	126.301388
-31.209394	3.589204	122.122765	-12.832048	25.476641	115.294266	32.019905	-6.39802	107.990692	36.328396	44.834301	101.708176	34.1741505	19.2181405	104.849434	-59.8382465	31.7351415	125.739098
-32.426174	3.923062	121.271095	-12.705618	25.203445	114.245369	31.760654	-6.575367	106.560089	36.028652	44.323997	100.066628	33.894653	18.874315	103.3133585	-59.305889	31.532575	125.1773795
-33.534111	4.318139	120.116997	-12.448944	24.829153	113.082481	31.664854	-6.792843	105.191162	35.769791	43.924412	98.836205	33.7173225	18.5657845	102.0136835	-58.6152105	31.0925215	124.1512785
-34.458084	4.783213	118.472351	-12.328046	24.408396	111.653961	31.649235	-7.0113	103.582321	35.746166	43.602623	97.805962	33.6977005	18.2956615	100.6941415	-58.3537925	30.5211305	122.6137805
-35.646187	5.513375	114.952934	-11.877178	23.787191	108.947388	31.850031	-7.263594	101.053833	36.297112	43.357033	96.507454	34.0735715	18.0467195	98.7806435	-57.8279275	29.5276625	119.1141325
-36.224331	6.089034	112.238136	-11.614678	23.519703	106.940292	32.101677	-7.387985	99.46431	36.732925	43.323284	95.933434	34.417301	17.9676495	97.698872	-57.646657	29.0717565	116.181712
-36.672287	6.813786	109.55378	-11.314527	23.339027	105.126884	32.361084	-7.488448	98.223198	37.182167	43.320591	95.528534	34.7716255	17.9160715	96.875866	-57.4006795	28.7619825	113.377902
-36.85516	7.610589	107.284843	-11.323014	23.21957	103.532921	32.532413	-7.611117	97.360695	37.969769	43.093151	95.021614	35.251091	17.741017	96.1911545	-57.897119	28.698123	110.8746875
-36.801548	8.490274	105.52626	-11.261588	23.151945	102.3358	32.625725	-7.759499	96.762482	38.177891	43.021893	94.794899	35.401808	17.631197	95.7786905	-57.924984	28.672693	108.8929095
-36.548145	9.345205	104.120613	-11.241366	23.043423	101.37291	32.697647	-7.842378	96.276215	38.299213	42.962852	94.596031	35.49843	17.560237	95.436123	-57.981162	28.526609	107.309697
-36.110504	10.181807	102.803848	-11.20863	22.937342	100.470291	32.800999	-7.94655	95.817581	38.434021	42.899696	94.38736	35.61751	17.476573	95.1024705	-58.03477	28.398111	105.8381115
-35.254787	11.390071	101.315605	-11.177237	22.625463	99.406471	32.886246	-8.241383	95.320724	38.493519	42.679981	93.927078	35.6898825	17.219299	94.623901	-58.0443565	28.031627	104.189041
-34.500458	12.19668	100.762222	-11.153152	22.328291	99.013863	32.885075	-8.545236	95.125458	38.508385	42.371956	93.623886	35.69673	16.91336	94.374672	-58.003034	27.743222	103.653054
-33.559029	12.991826	100.32933	-11.145781	21.962097	98.758926	32.849915	-8.958368	95.02562	38.557217	41.966507	93.384018	35.703566	16.5040695	94.204819	-57.995128	27.4201245	103.313033
-32.576458	13.739758	99.897621	-11.108471	21.557062	98.50029	32.855217	-9.368999	94.997177	38.652012	41.594894	93.31086	35.7536145	16.1129475	94.1540185	-57.9705565	27.0011765	102.8465615
-31.467115	14.513479	99.347603	-11.026	21.161785	98.175911	32.920799	-9.815494	94.986351	38.816399	41.232182	93.300194	35.868599	15.708344	94.1432725	-57.920599	26.615226	102.2085495
-30.230692	15.258347	98.512177	-10.9235	20.703033	97.68177	33.020477	-10.283736	94.99968	39.057632	40.800823	93.331879	36.0390545	15.2585435	94.1657795	-57.8860545	26.1475225	101.1977605
-28.994438	15.951948	97.329666	-10.766604	20.209869	96.912254	33.223801	-10.803211	94.94355	38.78624	40.598824	93.690033	36.0050205	14.8978065	94.3167915	-57.5382285	25.5219315	99.5077165
-26.995855	17.043558	94.989861	-10.457803	19.408005	95.271194	33.687199	-11.474629	94.596992	39.308983	40.149544	93.998123	36.498091	14.3374575	94.2975575	-57.413697	24.4785525	96.2448305
-25.612375	17.760603	93.243439	-10.23109	18.944422	94.013992	34.075027	-11.830525	94.293854	40.248096	39.718781	93.974998	37.1615615	13.944128	94.134426	-57.6237415	23.944716	93.893558
-24.22998	18.503887	91.621826	-10.018305	18.495859	92.790695	34.46701	-12.180831	94.0485	40.548424	39.541622	94.354744	37.507717	13.6803955	94.201622	-57.544327	23.3113225	91.379768
-22.761404	19.224224	90.372505	-9.769814	18.092991	91.81913	34.816933	-12.473769	93.864975	40.817963	39.407345	94.866302	37.817448	13.466788	94.3656385	-57.357076	22.719194	89.2726215
-21.340897	19.886431	89.697113	-9.524486	17.750681	91.28389	35.120316	-12.676048	93.797806	41.145054	39.207916	95.379799	38.132685	13.265934	94.5888025	-57.181657	22.235428	87.9789775
-19.940056	20.545992	89.580383	-9.305305	17.431917	91.172371	35.421356	-12.889765	93.938049	41.448158	39.025043	96.067154	38.434757	13.067639	95.0026015	-57.045367	21.796195	87.3421405
-18.63839	21.096331	89.824287	-9.178658	17.176926	91.420723	35.734772	-13.198289	94.404495	41.697842	38.859745	96.975822	38.716307	12.830728	95.6901585	-57.073623	21.523124	87.1512875
-16.890526	21.920145	90.852379	-9.293197	16.827703	92.331566	36.033199	-13.632807	95.804718	41.487335	38.929115	99.369797	38.760267	12.648154	97.5872575	-57.346661	21.007252	87.0758745
-15.830825	22.339062	91.81263	-9.525672	16.643976	93.189667	36.084896	-13.900496	97.013817	41.569672	38.963188	101.305008	38.827284	12.531346	99.1594125	-57.878628	20.756606	87.2199215
-14.960045	22.717932	92.845764	-9.858087	16.460838	94.143318	36.026527	-14.231693	98.357986	41.574089	38.422871	103.592178	38.800308	12.095589	100.975082	-58.516482	20.826087	87.311554
-14.169023	23.022221	94.118843	-10.183757	16.269384	95.268089	35.820347	-14.647476	99.71434	42.179115	38.856899	105.268608	38.999731	12.1047115	102.491474	-59.367245	20.4340565	88.044704
-13.48158	23.269236	95.600052	-10.490988	16.04607	96.531166	35.569897	-15.126785	101.215637	42.44339	38.724796	107.124878	39.0066435	11.7990055	104.1702575	-59.9886195	20.2931345	88.8920745
-12.899809	23.410473	97.175774	-10.727945	15.847089	97.937782	35.235069	-15.719809	102.743683	42.794106	38.643372	108.76889	39.0145875	11.4617815	105.7562865	-60.4704775	20.2323965	90.1192775
-12.460903	23.481432	98.876457	-10.891265	15.672672	99.490257	34.858135	-16.329918	104.070839	42.771454	38.659359	110.259651	38.8147945	11.1647205	107.165245	-60.5973245	20.1806235	91.815269
-11.924192	23.475082	101.53289	-10.937402	15.35662	101.955017	34.285744	-17.280331	105.575813	43.177917	38.301315	111.68306	38.7318305	10.510492	108.6294365	-60.6066345	20.202748	95.2805975
-11.668493	23.326252	103.242409	-10.938875	15.069628	103.526031	33.957066	-17.893373	106.178627	43.374943	37.935005	112.44664	38.6660045	10.020816	109.3126335	-60.5437545	20.11844	97.7394285
-11.555043	23.127827	104.750954	-11.041663	14.766335	104.94455	33.619896	-18.421913	106.675888	43.569126	37.487171	112.92672	38.594511	9.532629	109.801304	-60.677837	20.000041	100.087796
-11.53066	22.893448	106.015564	-11.186535	14.461766	106.157944	33.266701	-18.853031	107.151756	43.70092	37.077744	113.151955	38.4838105	9.1123565	110.1518555	-60.8568805	19.8111755	102.1640325
-11.567796	22.633753	107.013153	-11.356369	14.105564	107.163033	32.980663	-19.180094	107.569107	43.658218	36.673843	113.068306	38.3194405	8.7468745	110.3187065	-61.0321785	19.4642535	104.0073595
-11.63435	22.286554	107.686142	-11.571407	13.805	107.879547	32.847782	-19.45429	107.788589	43.419151	36.330284	112.556419	38.1334665	8.437997	110.172504	-61.2762805	19.172003	105.58659
-11.759657	21.964766	107.927681	-11.750387	13.515203	108.225487	32.799759	-19.612537	107.712128	43.058838	36.027702	111.98838	37.9292985	8.2075825	109.850254	-61.4300725	18.8228235	106.60072
-11.940205	21.372114	107.790436	-11.996191	13.120052	108.20446	32.758232	-19.768316	107.245827	42.56369	35.81123	110.608078	37.660961	8.021457	108.9269525	-61.653343	18.218647	107.4819675
-12.056481	20.991745	107.442001	-12.025205	12.883232	107.941734	32.680023	-19.822323	106.72641	42.267838	35.617508	109.839584	37.4739305	7.8975925	108.282997	-61.5243405	17.8688715	107.600471
-12.156992	20.589575	107.089058	-12.067497	12.647963	107.660881	32.64492	-19.887367	106.230675	42.0826	35.46278	109.10405	37.36376	7.7877065	107.6673625	-61.498754	17.5082195	107.6543995
-12.271094	20.230961	106.78775	-12.05727	12.418586	107.387093	32.578659	-19.972218	105.697838	41.917374	35.26556	108.44339	37.2480165	7.646671	107.070614	-61.3625565	17.190501	107.703572
-12.354645	19.878633	106.530487	-12.000007	12.19829	107.15406	NaN	NaN	NaN	41.748001	34.980991	108.000305	NaN	NaN	NaN	NaN	NaN	NaN
-12.434376	19.554735	106.237457	-11.955888	11.957593	106.903801	32.38821	-20.367456	104.991386	41.652386	34.690212	107.445541	37.020298	7.161378	106.2184635	-60.932074	16.753808	107.5891385
-12.50745	19.250309	105.866692	-11.930265	11.734532	106.566238	32.303547	-20.617386	104.823616	41.4995	34.382721	106.853775	36.9015235	6.8826675	105.8386955	-60.7620535	16.5863965	107.2937805
-12.652307	18.801577	105.12072	-11.953829	11.369383	105.890442	32.303627	-20.887526	104.575539	41.135128	33.917084	106.166054	36.7193775	6.514779	105.3707965	-60.6270355	16.223987	106.4100875
-12.768189	18.556355	104.441765	-11.941067	11.142775	105.273369	32.386845	-21.050444	104.448616	40.867287	33.736515	105.549072	36.627066	6.3430355	104.998844	-60.5092	15.9425145	105.547894
-12.870831	18.356981	103.53949	-11.946564	10.98926	104.451645	32.528706	-21.157145	104.316154	40.645428	33.567856	105.078842	36.587067	6.2053555	104.697498	-60.480195	15.7731645	104.205792
-12.986736	18.182116	102.477524	-11.922853	10.801374	103.465317	32.669212	-21.236151	104.196037	40.499523	33.464024	104.46283	36.5843675	6.1139365	104.3294335	-60.4300735	15.4888115	102.6012005
-13.120818	18.050339	101.265762	-11.921436	10.675478	102.377632	32.791443	-21.307943	104.017982	40.331669	33.376453	103.653358	36.561556	6.034255	103.83567	-60.404428	15.316701	100.919594
-13.263006	17.966646	100.020912	-11.879811	10.520653	101.217209	32.94669	-21.353777	103.708282	40.069359	33.176987	102.869705	36.5080245	5.911605	103.2889935	-60.2676465	15.129701	99.1454245
-13.451077	17.885668	98.860413	-11.7993	10.356485	100.147629	33.107639	-21.359676	103.324715	39.906578	33.063641	101.885643	36.5071085	5.8519825	102.605179	-60.1057085	14.8609875	97.690079
-13.780674	17.854465	97.130547	-11.590343	10.14281	98.553406	33.388027	-21.320665	102.496361	39.661037	32.929237	100.482559	36.524532	5.804286	101.48946	-59.705218	14.481334	95.617352
-13.968081	17.875021	96.169701	-11.435068	9.996617	97.61763	33.614727	-21.294632	101.879738	39.557831	32.862671	99.755569	36.586279	5.7840195	100.8176535	-59.456415	14.2092145	94.4176065
-14.205578	17.994413	95.230347	-11.250626	9.912685	96.736656	33.800789	-21.259398	101.327553	39.570919	32.885406	99.102158	36.685854	5.813004	100.2148555	-59.187106	14.012366	93.2584565
-14.476186	18.15707	94.34021	-11.07604	9.91015	95.853676	34.014919	-21.148769	100.790878	39.541809	32.913906	98.454056	36.778364	5.8825685	99.622467	-58.930444	13.9377315	92.084885
-14.890942	18.43021	93.61319	-10.926953	9.957897	95.127403	34.22332	-20.971483	100.29155	39.482689	32.891048	97.642128	36.8530045	5.9597825	98.966839	-58.7069105	13.9560115	91.287967
-15.004577	18.502327	92.863174	-10.80284	10.061507	94.629082	34.359749	-20.774879	99.911865	39.466217	32.919006	96.672432	36.912983	6.0720635	98.2921485	-58.518663	14.0509505	90.9660155
-15.495094	18.749483	92.477524	-10.719325	10.161149	94.314087	34.437313	-20.617697	99.693359	39.49189	32.845341	95.695854	36.9646015	6.113822	97.6946065	-58.4032515	14.208476	90.9335675
-16.276449	19.206186	92.187027	-10.800241	10.180371	94.196114	34.419285	-20.512094	99.657387	39.279976	32.545929	94.918571	36.8496305	6.0169175	97.287979	-58.4501125	14.3438245	91.104249
-16.912432	19.517706	92.213005	-10.938292	10.068793	94.341431	34.296738	-20.576794	99.83326	39.162971	32.352947	94.536674	36.7298545	5.8880765	97.184967	-58.6064385	14.2495095	91.497895
-17.609838	19.975193	92.331985	-11.124574	9.86666	94.572853	34.160648	-20.723347	100.06797	38.905762	32.144535	94.472984	36.533205	5.710594	97.270477	-58.782353	14.022726	91.875229
-18.277798	20.342083	92.483879	-11.313654	9.633474	94.820419	34.041725	-20.927469	100.306908	38.657978	31.923458	94.47435	36.3498515	5.4979945	97.390629	-58.9771595	13.7689535	92.250209
-19.042248	20.866901	92.606163	-11.498747	9.385787	95.057068	33.95332	-21.126434	100.501335	38.477207	31.742918	94.443199	36.2152635	5.308242	97.472267	-59.2127575	13.463332	92.641869
-19.821911	21.478699	92.629189	-11.644709	9.136907	95.222565	33.874126	-21.291758	100.614891	38.308628	31.567535	94.382668	36.091377	5.1378885	97.4987795	-59.380795	13.1359255	92.9463505
-20.612888	22.150263	92.647774	-11.756549	8.920464	95.338043	33.829552	-21.456913	100.633476	38.134342	31.393167	94.326401	35.981947	4.968127	97.4799385	-59.495045	12.872801	93.1961475
-21.771559	23.293489	92.772949	-11.889146	8.611016	95.462868	33.859825	-21.660591	100.360619	37.790802	31.236547	94.431473	35.8253135	4.787978	97.396046	-59.6036055	12.434054	93.52969
-22.645559	24.205791	93.104958	-11.974995	8.451926	95.649193	33.847374	-21.731346	99.977219	37.598248	31.177414	94.648186	35.722811	4.723034	97.3127025	-59.672801	12.180818	93.9856835
-23.556665	25.188763	93.871704	-12.131951	8.328565	95.99691	33.84882	-21.703249	99.36911	37.345917	31.259233	95.077545	35.5973685	4.777992	97.2233275	-59.8612705	11.879138	94.7704925
-24.51532	26.24605	95.271675	-12.325681	8.327749	96.691986	33.798775	-21.499908	98.58326	36.945698	31.457338	95.657852	35.3722365	4.978715	97.120556	-60.0235985	11.676783	96.263416
-25.550518	27.339846	97.206421	-12.569374	8.502965	97.699539	33.685791	-21.015188	97.676949	36.444218	31.937578	96.572235	35.0650045	5.461195	97.124592	-60.2037525	11.544735	98.274486
-26.468695	28.474178	99.377747	-12.841251	8.847963	98.925255	33.438137	-20.185331	96.882385	36.057095	32.713844	97.898903	34.747616	6.2642565	97.390644	-60.430118	11.4316695	100.459866
-27.477455	29.614925	101.599792	-13.138856	9.378499	100.133003	33.149647	-19.172329	96.197327	35.717537	33.53661	99.419121	34.433592	7.1821405	97.808224	-60.711304	11.5748575	102.457782
-28.795374	31.248402	104.469955	-13.601257	10.256387	101.583313	32.725765	-17.715294	95.302254	35.385086	34.678497	101.585617	34.0554255	8.4816015	98.4439355	-61.2579395	12.0311725	104.7226905
-29.639057	32.217003	106.074928	-13.807128	10.820415	102.286324	32.466869	-16.787056	94.624222	35.689072	35.171879	102.540733	34.0779705	9.1924115	98.5824775	-61.6922265	12.4484185	105.9901705
-30.366039	33.109138	107.066917	-13.937394	11.358636	102.762985	32.162888	-15.823494	93.99968	35.231117	35.37849	103.731598	33.6970025	9.777498	98.865639	-61.5717905	12.939774	106.660331
-31.096687	33.968666	107.541382	-13.973789	11.912214	102.891586	31.797707	-15.036602	93.705406	35.619976	36.28661	103.861656	33.7088415	10.625004	98.783531	-61.6564195	13.199424	106.999641
-31.730595	34.670204	107.720657	-13.98952	12.385078	102.821907	31.688824	-14.553395	93.453232	35.630699	36.679607	103.893257	33.6597615	11.063106	98.6732445	-61.6388015	13.70705	106.9705695
-32.281944	35.216949	107.868385	-13.959256	12.718968	102.747253	31.736755	-14.270303	93.344955	35.614048	37.0093	103.81501	33.6754015	11.3694985	98.5799825	-61.5939135	14.0684375	106.9145235
-32.736027	35.484272	108.01368	-13.945831	12.909332	102.795685	31.764925	-14.009108	93.326057	35.59034	37.259434	103.846489	33.6776325	11.625163	98.586273	-61.5692945	14.193501	107.005097
-33.288101	35.506878	108.136047	-13.988942	13.085541	102.993835	31.669321	-13.794376	93.484062	35.527779	37.515591	103.76561	33.59855	11.8606075	98.624836	-61.576434	14.3104745	107.362834
-33.603462	35.313484	108.077148	-14.076783	13.14381	103.111633	31.638939	-13.837414	93.679359	35.456505	37.527538	103.453339	33.547722	11.845062	98.566349	-61.701288	14.442558	107.656917
-33.900425	34.969883	107.905708	-14.183599	13.102704	103.249611	31.556824	-14.010443	94.091225	35.351936	37.469872	103.034294	33.45438	11.7297145	98.5627595	-61.821578	14.4756935	107.9364625
-34.138618	34.480965	107.753586	-14.272515	12.968634	103.412155	31.457657	-14.25729	94.606956	35.24633	37.322216	102.616188	33.3519935	11.532463	98.611572	-61.8970235	14.404805	108.212738
-34.217422	33.775322	107.670403	-14.352415	12.783156	103.633965	31.379133	-14.536442	95.056122	34.748806	37.348804	102.44664	33.0639695	11.406181	98.751381	-61.7687995	14.160131	108.516549
-34.223583	33.030613	107.550262	-14.352949	12.571677	103.846375	31.323215	-14.766031	95.496124	34.704105	37.171448	101.996635	33.01366	11.2027085	98.7463795	-61.719558	13.9406455	108.9463705
-34.185299	32.202003	107.34549	-14.37105	12.385446	104.007187	31.310316	-15.008823	95.937225	34.657021	36.968082	101.453766	32.9836685	10.9796295	98.6954955	-61.7257685	13.7912625	109.3188785
-33.939205	30.918459	106.732033	-14.318447	12.096466	104.041779	31.391165	-15.469686	96.663689	34.592632	36.64352	100.432899	32.9918985	10.586917	98.548294	-61.6287925	13.606015	109.535264
-33.599277	30.034531	106.163475	-14.307256	11.934081	104.001213	31.471205	-15.814077	97.210709	34.515022	36.327694	99.696289	32.9931135	10.2568085	98.453499	-61.6076255	13.6113535	109.548927
-33.113594	29.118118	105.613136	-14.298349	11.734962	103.995224	31.544134	-16.216814	97.920433	34.410633	35.953697	99.049492	32.9773835	9.8684415	98.4849625	-61.5740815	13.6014825	109.5054855
-32.560841	28.170208	105.116997	-14.322268	11.468696	104.072884	31.568146	-16.684931	98.757912	34.341583	35.468884	98.529976	32.9548645	9.3919765	98.643944	-61.5994005	13.5454155	109.501824
-31.922049	27.205288	104.682899	-14.425463	11.135264	104.166451	31.549782	-17.221485	99.709312	34.320076	34.932907	98.17054	32.934929	8.855711	98.939926	-61.785855	13.414817	109.392976
-31.270075	26.405752	104.351715	-14.542909	10.745539	104.300919	31.497261	-17.777121	100.595558	34.312576	34.357449	97.937607	32.9049185	8.290164	99.2665825	-61.9907365	13.200914	109.3352555
-30.433678	25.701595	104.023087	-14.630818	10.400904	104.425499	31.383789	-18.24202	101.402473	34.281464	33.826168	97.7603	32.8326265	7.792074	99.5813865	-62.0942625	13.009734	109.2696115
-29.053307	24.759024	103.53553	-14.824194	9.853651	104.513321	31.272551	-18.84482	102.523148	34.162636	33.096081	97.600815	32.7175935	7.1256305	100.0619815	-62.3659815	12.5816715	108.9646605
-28.025753	24.176926	103.114525	-14.944074	9.466592	104.455986	31.276485	-19.216555	103.165474	34.117176	32.710831	97.689873	32.6968305	6.747138	100.4276735	-62.5849785	12.186046	108.4842985
-27.13233	23.859846	102.923859	-15.096754	9.107537	104.383217	31.273952	-19.526474	103.597733	34.059769	32.447353	97.991493	32.6668605	6.4604395	100.794613	-62.8603685	11.7546345	107.971821
-26.165829	23.632217	102.745926	-15.24824	8.789821	104.379509	31.187954	-19.737036	103.737663	33.950619	32.316677	98.513428	32.5692865	6.2898205	101.1255455	-63.0657665	11.2898215	107.6334725
-25.153061	23.581627	102.758011	-15.403631	8.621716	104.389557	31.031296	-19.819103	103.693092	33.84103	32.316391	99.15432	32.436163	6.248644	101.423706	-63.243425	10.994788	107.355408
-24.033079	23.632248	102.76828	-15.605278	8.606385	104.360199	30.878851	-19.79373	103.49456	33.769485	32.479412	99.958328	32.324168	6.342841	101.726444	-63.534724	10.869929	106.993954
-22.897415	23.911476	103.016815	-15.792933	8.76793	104.299843	30.728165	-19.65493	103.155304	33.753716	32.8302	100.979637	32.2409405	6.587635	102.0674705	-63.8268065	10.948225	106.5322155
-21.371376	24.413288	103.406845	-16.18137	9.215071	104.190491	30.490732	-19.24449	102.600906	33.79966	33.629417	102.81913	32.145196	7.1924635	102.710018	-64.507936	11.2376785	105.670964
-20.344427	24.840219	103.906891	-16.361076	9.633258	104.282784	30.437651	-18.885698	102.22567	33.832516	34.209824	104.107285	32.1350835	7.662063	103.1664775	-64.8572355	11.604453	105.3990905
-19.638033	25.285793	104.874313	-16.574139	10.138598	104.456505	30.465805	-18.483284	101.893196	33.935253	34.869194	105.54998	32.200529	8.192955	103.721588	-65.348807	12.084241	105.191422
-18.908867	25.683254	105.309547	-16.739971	10.674205	104.730881	30.632841	-18.096628	101.565788	34.066013	35.480934	106.997536	32.349427	8.692153	104.281662	-65.829369	12.656257	105.1801
-18.138662	26.019855	106.168472	-16.931313	11.268005	105.084251	30.804831	-17.705294	101.305496	34.21833	36.044762	108.427879	32.5115805	9.169734	104.8666875	-66.3742065	13.366276	105.3018145
-17.346392	26.266428	106.811607	-17.123108	11.787312	105.502472	30.967791	-17.235058	101.084961	34.385651	36.52092	109.829559	32.676721	9.642931	105.45726	-66.922937	13.931693	105.547684
-16.607573	26.461226	107.438515	-17.328892	12.261777	105.999672	31.145563	-16.727867	100.909355	34.510979	36.890282	111.168633	32.828271	10.0812075	106.038994	-67.486055	14.4423465	105.96035
-15.511264	26.489359	108.389915	-17.600431	12.752028	106.733749	31.162071	-15.944063	100.955894	34.597378	37.211052	112.92981	32.8797245	10.6334945	106.942852	-68.0805865	14.8705615	106.524646
-14.818135	26.339054	108.867714	-17.796698	12.95438	107.1903	30.946732	-15.694477	101.513847	34.65316	37.296803	113.882294	32.799946	10.801163	107.6980705	-68.393342	15.107597	106.6825295
-14.122969	26.100784	109.070717	-17.978344	13.038294	107.603142	30.716696	-15.728532	102.291153	34.675362	37.304672	114.635506	32.696029	10.78807	108.4633295	-68.652717	15.288518	106.7429545
-13.547981	25.71339	109.569	-18.16404	13.028017	107.976723	30.537754	-15.883671	103.088425	34.66328	37.235023	115.214302	32.600517	10.675676	109.1513635	-68.928597	15.380358	106.8020825
-12.930909	25.174124	109.86087	-18.341507	12.943329	108.368538	30.369747	-16.161917	103.928818	34.613445	37.19278	115.696907	32.491596	10.5154315	109.8128625	-69.17461	15.3712265	106.9242135
-12.40646	24.573635	109.994019	-18.525017	12.823777	108.691383	30.125851	-16.446131	104.740753	34.539749	37.061932	115.938934	32.3328	10.3079005	110.3398435	-69.382834	15.3396535	107.0429225
-11.863975	23.843102	110.005585	-18.687057	12.72558	108.955048	29.863644	-16.720367	105.549934	34.366238	36.930313	116.0756	32.114941	10.104973	110.812767	-69.489055	15.346187	107.097329
-11.193615	22.679033	110.022644	-18.95557	12.57423	109.211113	29.499123	-17.221855	106.592247	34.055866	36.794212	115.603218	31.7774945	9.7861785	111.0977325	-69.6886345	15.3622815	107.3244935
-10.805343	21.855713	109.827248	-19.05909	12.473188	109.306442	29.303356	-17.574837	107.236992	33.854961	36.753986	114.9963	31.5791585	9.5895745	111.116646	-69.6973385	15.3568015	107.496238
-10.410175	20.946095	109.536453	-19.119947	12.299015	109.336281	29.138947	-17.905697	107.755745	33.643444	36.645031	114.237091	31.3911955	9.369667	110.996418	-69.6310895	15.228363	107.676144
-9.985034	19.925938	109.269867	-19.125797	12.093781	109.342262	29.040775	-18.299099	108.192535	33.439579	36.51265	113.456619	31.240177	9.1067755	110.824577	-69.491771	15.0807865	107.859947
-9.635807	18.973974	109.038094	-19.117741	11.85093	109.329567	28.927963	-18.600363	108.46019	33.2561	36.310307	112.575302	31.0920315	8.854972	110.517746	-69.3275135	14.846888	108.141388
-9.281456	18.002445	108.795998	-19.106398	11.640662	109.277855	28.822712	-18.827705	108.645668	33.090981	36.072487	111.638618	30.9568465	8.622391	110.142143	-69.1696425	14.658933	108.413567
-9.037583	17.27166	108.707191	-19.089312	11.427775	109.250465	28.747009	-19.07733	108.811584	32.923088	35.865234	110.705017	30.8350485	8.393952	109.7583005	-69.0136725	14.461598	108.7426295
-8.68187	16.353725	108.239349	-19.062132	11.169783	109.134125	28.617933	-19.262194	108.846649	32.556744	35.570118	109.266647	30.5873385	8.153962	109.056648	-68.7116025	14.185604	109.211602
-8.443976	15.748018	108.002945	-19.063473	11.042123	109.038757	28.550789	-19.330729	108.88414	32.327972	35.393761	108.376678	30.4393805	8.031516	108.630409	-68.5663265	14.05273	109.447105
-8.168591	15.193269	107.782791	-19.121578	10.948564	108.922935	28.512978	-19.370188	108.944939	32.085972	35.276192	107.581398	30.299475	7.953002	108.2631685	-68.542631	13.944126	109.5827015
-7.915956	14.674644	107.607361	-19.17872	10.899179	108.820366	28.458965	-19.355923	109.047745	31.896513	35.20488	106.908691	30.177739	7.9244785	107.978218	-68.535179	13.8738795	109.662514
-7.697613	14.354737	107.498619	-19.274252	10.843002	108.729897	28.408745	-19.351116	109.200287	31.709362	35.135166	106.407928	30.0590535	7.892025	107.8041075	-68.6075575	13.793979	109.6556865
-7.478549	14.088443	107.44445	-19.383257	10.790675	108.675591	28.302883	-19.375793	109.334991	31.540892	35.070644	106.127892	29.9218875	7.8474255	107.7314415	-68.6884015	13.7339245	109.6197405
-7.258605	13.920689	107.401955	-19.506069	10.708228	108.642899	28.143068	-19.432796	109.41787	31.426323	34.974552	105.994713	29.7846955	7.770878	107.7062915	-68.7968335	13.645578	109.5795065
-6.952579	13.94266	107.39045	-19.775108	10.582845	108.63446	28.118988	-19.704525	109.252167	31.276295	34.824493	106.155899	29.6976415	7.559984	107.704033	-69.2478575	13.605706	109.564887
-6.745288	14.121063	107.404007	-19.922947	10.574685	108.624779	27.634823	-19.551699	109.403275	31.186687	34.804871	106.324806	29.410755	7.626586	107.8640405	-69.256649	13.522784	109.3855175
-6.489126	14.467533	107.385849	-20.1003	10.660623	108.626846	27.45772	-19.503725	109.351334	31.05872	34.844868	106.51841	29.25822	7.6705715	107.934872	-69.45882	13.6506745	109.31882
-6.20644	14.96403	107.361374	-20.221468	10.782828	108.60611	27.312874	-19.37665	109.246681	30.982075	34.945736	106.741013	29.1474745	7.784543	107.993847	-69.5904105	13.781113	109.218373
-5.924191	15.566291	107.315025	-20.350735	10.918529	108.57811	27.212425	-19.235243	109.00679	30.873575	35.058006	107.083748	29.043	7.9113815	108.045269	-69.74447	13.9256765	109.110951
-5.651684	16.25997	107.346573	-20.413671	11.063601	108.56749	27.151987	-19.075235	108.688377	30.808037	35.204868	107.52597	28.980012	8.0648165	108.1071735	-69.807354	14.0623855	109.0278065
-5.366519	16.964128	107.459793	-20.538376	11.186049	108.581284	27.126698	-18.860802	108.299873	30.804222	35.444534	108.181786	28.96546	8.291866	108.2408295	-70.042212	14.080232	108.9217385
-5.009151	18.193539	107.894958	-20.642288	11.488676	108.734489	27.049654	-18.467863	107.567451	30.845524	35.861023	109.637558	28.947589	8.69658	108.6025045	-70.232165	14.280772	108.8664735
-4.828644	19.113155	108.368263	-20.776455	11.791561	108.968689	26.911566	-18.090593	106.966087	30.945583	36.192402	110.882187	28.9285745	9.0509045	108.924137	-70.4814845	14.5322175	109.013241
-4.628038	20.098343	109.036064	-20.846325	12.204608	109.397675	26.73678	-17.651756	106.433083	31.132265	36.571987	112.272873	28.9345225	9.4601155	109.352978	-70.6271725	14.9491005	109.442372
-4.434347	21.105352	109.870354	-20.999645	12.684881	109.980186	26.553688	-17.206371	106.06353	31.382339	36.912529	113.803673	28.9680135	9.853079	109.9336015	-70.9673035	15.516683	110.0267705
-4.255457	22.075077	110.789284	-21.022514	13.106324	110.496864	26.361481	-16.785603	105.793045	31.693878	37.182953	115.344406	29.0276795	10.198675	110.5687255	-71.0727075	16.013973	110.4250025
-4.095547	22.882002	111.696991	-21.063099	13.493168	110.934196	26.21966	-16.480749	105.644928	32.020241	37.393356	116.794075	29.1199505	10.4563035	111.2195015	-71.2461485	16.5300325	110.6488905
-3.931346	23.566153	112.516113	-21.054876	13.812224	111.399353	26.130772	-16.210573	105.665245	32.339252	37.570179	118.048477	29.235012	10.679803	111.856861	-71.344764	16.944645	110.941845
-3.765734	24.44137	113.381561	-21.074072	14.156337	111.867859	26.028732	-15.914972	105.840973	32.697823	37.792122	119.259331	29.3632775	10.938575	112.550152	-71.5114215	17.374099	111.185566
-3.681585	24.928238	113.69574	-21.06797	14.390315	112.11808	26.038002	-15.870118	106.070961	32.815327	37.939648	119.642868	29.4266645	11.034765	112.8569145	-71.5626045	17.745865	111.3792455
-3.587642	25.262955	113.840828	-21.047867	14.497691	112.262024	26.116335	-15.947218	106.428108	32.83395	38.026363	119.73877	29.4751425	11.0395725	113.083439	-71.5708765	17.9558095	111.440609
-3.492694	25.447823	113.857544	-21.024508	14.47769	112.30471	26.238008	-16.154255	106.7994	32.837818	38.075169	119.688904	29.537913	10.960457	113.244152	-71.586929	17.994923	111.365268
-3.519826	25.593822	113.843201	-21.037323	14.406283	112.371239	26.32777	-16.369333	107.102791	32.827862	38.070786	119.560066	29.577816	10.8507265	113.3314285	-71.652462	17.9618395	111.4110495
-3.548368	25.657528	113.757668	-21.058302	14.312814	112.379875	26.326448	-16.531395	107.30761	32.804363	38.000896	119.409271	29.5654055	10.7347505	113.3584405	-71.6820095	17.8908775	111.4013095
-3.591188	25.631405	113.716614	-21.185272	14.307976	112.469055	26.248894	-16.702513	107.340767	32.797096	37.942989	119.265656	29.522995	10.620238	113.3032115	-71.893539	17.995714	111.6348985
-3.712543	25.461807	113.66111	-21.068117	14.133189	112.456284	26.043882	-16.824356	107.090057	32.775593	37.81115	119.022659	29.4097375	10.493397	113.056358	-71.5459715	17.772981	111.85621
-3.785602	25.265064	113.598022	-21.073826	14.113832	112.439705	25.835627	-16.681175	106.690086	32.756443	37.753815	118.862495	29.296035	10.53632	112.7762905	-71.443687	17.691344	112.1031195
-3.858332	25.060102	113.510361	-21.11939	14.225976	112.437546	25.662323	-16.509495	106.280533	32.728786	37.799313	118.656067	29.1955545	10.644909	112.4683	-71.4343345	17.807043	112.406792
-3.938676	24.811659	113.411797	-21.108244	14.422163	112.44017	25.532082	-16.286873	105.865181	32.678333	37.913029	118.474579	29.1052075	10.813078	112.16988	-71.3216955	18.031248	112.71046
-3.999221	24.50004	113.226341	-21.100002	14.663503	112.406769	25.380745	-15.950331	105.42997	32.641144	38.076408	118.249039	29.0109445	11.0630385	111.8395045	-71.2109485	18.2639675	112.9740335
-3.994273	24.142288	113.010445	-20.784121	14.726233	112.203262	25.240921	-15.646055	104.927231	32.587387	38.294895	117.947601	28.914154	11.32442	111.437416	-70.482396	18.128046	112.969108
-3.89174	23.621193	112.698769	-20.990129	15.19201	112.197746	25.146194	-15.372926	104.487968	32.523502	38.504326	117.575745	28.834848	11.5657	111.0318565	-70.815106	18.81832	113.3636355
-3.71805	22.639986	111.903023	-20.895538	15.538311	111.81694	25.019669	-14.925818	103.757385	32.27655	38.877937	116.516891	28.6481095	11.9760595	110.137138	-70.4391855	19.1005625	113.496742
-3.576863	21.951065	111.124596	-20.843693	15.802394	111.462738	24.934477	-14.570361	103.087112	31.984537	39.092487	115.368652	28.459507	12.261063	109.227882	-70.146893	19.343725	113.697594
-3.397468	21.189861	110.195114	-20.73513	16.091646	111.043404	24.895847	-14.306397	102.378532	31.637686	39.420532	113.769257	28.2667665	12.5570675	108.0738945	-69.7370265	19.6262245	114.0129135
-3.151528	20.354622	109.022522	-20.375473	16.190498	110.310364	24.791857	-13.917372	101.455078	31.175035	39.637009	111.568466	27.983446	12.8598185	106.511772	-68.734392	19.5211775	114.108956
-2.859909	19.455973	107.630943	-20.473602	16.632963	109.70546	24.711626	-13.544504	100.356163	30.632505	39.698944	109.280334	27.6720655	13.07722	104.8182485	-68.6192695	20.188706	114.5926715
-2.476083	18.466908	106.467987	-20.277143	16.762041	108.997192	24.633049	-13.441822	99.338463	30.179066	39.707413	107.130157	27.4060575	13.1327955	103.23431	-67.9603435	20.3912865	114.760074
-2.055261	17.457918	105.352036	-20.178383	16.735931	108.325233	24.451817	-13.420222	98.448456	29.866228	39.505348	105.503448	27.1590225	13.042563	101.975952	-67.5157885	20.429299	114.674514
-1.194138	15.663211	104.22525	-20.265566	16.502068	107.507065	24.156376	-13.86161	97.811752	29.774374	39.013912	104.471901	26.965375	12.576151	101.1418265	-67.496507	20.427985	113.8723035
-0.435498	14.309337	103.9291	-20.409943	16.317163	107.165192	23.991104	-14.285403	98.183037	29.881021	38.632401	104.759087	26.9360625	12.173499	101.471062	-67.7559485	20.460827	112.859322
0.369639	13.066498	104.065048	-20.592299	16.252829	107.006622	23.980385	-14.672153	99.011131	30.137148	38.319859	105.827156	27.0587665	11.823853	102.4191435	-68.2433645	20.681805	111.5941005
1.271386	11.738342	104.709389	-20.713442	16.217926	107.195831	24.102945	-14.949146	100.477959	30.605799	38.132713	107.623497	27.354372	11.5917835	104.050728	-68.781256	20.8440685	110.340934
2.335238	10.420995	105.772697	-20.834307	16.358852	107.583344	24.498297	-15.120048	102.547516	31.302404	38.158981	109.980545	27.9003505	11.5194665	106.2640305	-69.5689645	21.1982375	108.9026575
3.37151	9.174155	107.065727	-20.796408	16.576914	108.007027	25.168913	-15.194954	104.775581	32.068871	38.431057	112.608597	28.618892	11.6180515	108.692089	-70.211708	21.5357765	107.321965
4.487767	7.775644	108.392044	-20.679972	16.856762	108.585083	25.927841	-15.118874	106.929649	32.810318	38.789425	115.08477	29.3690795	11.8352755	111.0072095	-70.7290235	21.8782485	106.1629565
6.083477	5.825353	110.952377	-20.232088	17.237932	110.110344	27.369726	-14.975182	109.803688	34.064819	39.38324	118.775154	30.7172725	12.204029	114.289421	-71.1814485	22.271835	105.931267
7.106269	4.442307	112.696388	-19.923744	17.509592	111.332825	28.486601	-15.020029	111.579552	35.016026	39.743355	121.421501	31.7513135	12.361663	116.5005265	-71.5988015	22.657521	106.1651235
7.923558	3.016039	114.679489	-19.69932	17.76676	112.655235	29.328875	-14.889518	113.09726	35.923897	39.993008	124.042877	32.626386	12.551745	118.5700685	-72.025026	22.981775	106.7404015
8.637058	1.52967	116.728569	-19.405951	17.962486	114.064095	30.316738	-14.827842	115.026558	36.730446	40.134136	126.458977	33.523592	12.653147	120.7427675	-72.335494	23.271825	107.3854225
9.161431	-0.113946	118.921623	-19.230061	18.174623	115.540825	31.195274	-14.871081	117.078613	37.29385	40.248653	128.572266	34.244562	12.688786	122.8254395	-72.704684	23.66046	108.2562105
9.545843	-1.718188	120.972099	-19.00565	18.295582	116.843727	31.352755	-14.601406	119.480637	38.031528	40.213455	130.134384	34.6921415	12.8060245	124.8075105	-72.7034415	23.7851395	108.8799435
10.06477	-3.666808	122.741653	-18.843138	18.366674	117.951546	31.963474	-14.609304	121.606918	38.244339	40.364368	131.383453	35.1039065	12.877532	126.4951855	-72.7901825	23.855816	109.4079065
10.021633	-6.329559	125.319588	-18.276758	18.017704	118.967079	NaN	NaN	NaN	38.391258	40.507301	132.458282	NaN	NaN	NaN	NaN	NaN	NaN
9.824357	-8.197548	126.562408	-18.264099	17.842306	119.557312	NaN	NaN	NaN	38.392319	40.525959	132.698792	NaN	NaN	NaN	NaN	NaN	NaN
9.423538	-9.968682	127.74324	-18.256504	17.568378	119.942154	32.148094	-14.333065	126.966408	38.369648	40.541847	132.654602	35.258871	13.104391	129.810505	-71.771879	22.032365	110.073803
8.930845	-11.852088	128.512085	-18.257328	17.304424	120.135941	32.083858	-14.290351	128.282043	38.324963	40.556473	132.326599	35.2044105	13.133061	130.304321	-71.7190665	21.475787	109.967561
7.908028	-13.156152	129.290192	-18.263805	17.015682	120.15377	32.116364	-14.486594	129.237854	38.256214	40.481609	131.68045	35.186289	12.9975075	130.459152	-71.713899	21.0338565	109.848388
6.657793	-13.638494	129.771301	-18.249495	16.735662	120.084526	32.006447	-14.5098	130.281723	38.211308	40.350849	130.771225	35.1088775	12.9205245	130.526474	-71.6078675	20.5507995	109.642578
5.268759	-14.143766	130.061035	-18.21928	16.424351	119.987595	NaN	NaN	NaN	38.244064	40.124111	129.610855	NaN	NaN	NaN	NaN	NaN	NaN
2.890509	-14.531515	130.396576	-18.315102	16.060099	119.915298	31.580645	-14.776974	132.227997	37.925697	39.800591	128.090973	34.753171	12.5118085	130.159485	-71.383375	19.6083895	109.671111
1.099102	-14.61613	130.2939	-18.215197	15.647322	119.901695	31.659359	-14.969568	132.821793	38.036327	39.278229	127.070656	34.847843	12.1543305	129.9462245	-71.278237	19.1403135	109.8571655
-0.676978	-14.519483	130.256516	-18.039255	15.209728	119.993332	31.659122	-15.258381	133.249542	38.170437	38.874821	126.539421	34.9147795	11.80822	129.8944815	-70.9932895	18.611236	110.0921825
-2.951674	-14.548933	130.08287	-17.635704	14.639011	120.102669	31.644138	-15.517916	133.650894	38.285667	38.580044	126.422104	34.9649025	11.531064	130.036499	-70.2363105	17.746958	110.168839
-5.188832	-14.1023	130.08522	-17.47699	14.412454	120.485977	31.694115	-15.702341	134.078094	38.416664	38.319771	126.506721	35.0553895	11.308715	130.2924075	-70.0093695	17.516193	110.6795465
-7.42671	-13.657466	129.456757	-17.679583	14.4769	120.888649	31.761711	-15.860605	134.401657	38.542473	38.314419	126.876984	35.152092	11.226907	130.6393205	-70.511258	17.726893	111.1379775
-9.905801	-13.003053	128.963226	-17.614834	14.539366	121.230736	31.912704	-15.9299	134.589401	38.655724	38.407146	127.373436	35.284214	11.238623	130.9814185	-70.513882	17.840109	111.4800535
-13.824034	-11.426597	127.99556	-17.447189	14.824827	121.664047	32.027893	-16.008463	134.607834	38.872887	38.495129	127.8564	35.45039	11.243333	131.232117	-70.344768	18.406321	112.095977
-16.650782	-10.217279	126.915726	-17.256735	15.032607	121.841743	32.093292	-16.086903	134.432281	39.030849	38.491245	127.770958	35.5620705	11.202171	131.1016195	-70.0755405	18.863043	112.5818665
-19.554258	-8.860495	126.333191	-17.035326	15.162446	121.993423	32.196846	-16.143431	133.995255	39.118862	38.499577	127.183891	35.657854	11.178073	130.589573	-69.728506	19.146819	113.397273
-22.564053	-7.20937	125.699532	-16.70813	15.160857	122.071014	32.409264	-16.323511	133.163483	39.087708	38.473328	125.994385	35.748486	11.0749085	129.578934	-69.164746	19.2468055	114.563094
-25.603098	-5.558722	124.681488	-16.30142	15.01814	121.988449	32.785065	-16.67137	131.628281	38.797371	38.325031	124.439064	35.791218	10.8268305	128.0336725	-68.394058	19.2094495	115.9432255
-28.684067	-3.623288	123.915062	-15.862608	14.783326	121.635292	33.147179	-17.041609	129.31868	38.445324	37.77766	121.995369	35.7962515	10.3680255	125.6570245	-67.5214675	19.1986265	117.6135595
-31.964365	-1.560047	122.836029	-15.392505	14.510973	120.820999	33.419849	-17.476685	126.322052	37.9533	37.292656	119.097603	35.6865745	9.9079855	122.7098275	-66.4715845	19.1139605	118.9321705
-36.557858	1.863993	121.948624	-14.78543	14.077136	118.969261	33.279408	-17.813641	120.714584	36.849438	36.473385	113.695953	35.064423	9.329872	117.2052685	-64.635283	18.8244	120.7332535
-39.541088	4.321184	121.08773	-14.466002	13.940138	117.266884	33.202847	-17.895107	116.166077	35.976349	36.00671	109.419868	34.589598	9.0558015	112.7929725	-63.521602	18.8244745	121.7407955
-42.334698	6.983421	120.763382	-14.310345	13.96033	115.355972	32.879395	-17.674377	111.212982	34.909222	35.734642	104.808029	33.8943085	9.0301325	108.0105055	-62.5149985	18.8905275	122.7014385
-45.120327	9.659128	119.649841	-14.210381	14.186337	113.272835	32.223797	-16.941412	106.501404	33.496761	35.781921	100.492477	32.860279	9.4202545	103.4969405	-61.281041	18.9524195	123.0487295
-47.811909	12.464172	119.409813	-14.222236	14.632294	111.395988	31.458181	-16.041548	102.466568	32.091988	36.425446	97.069992	31.7750845	10.191949	99.76828	-60.2195565	19.072639	123.023696
-50.321991	15.37172	118.936287	-14.477213	14.735192	109.776016	30.668428	-15.010754	99.239258	30.945164	37.325062	94.351646	30.806796	11.157154	96.795452	-59.761222	18.31323	122.75658
-52.665985	18.311289	118.101105	-14.992181	15.442771	107.987236	29.82192	-13.919544	96.179199	29.824547	38.298065	92.177925	29.8232335	12.1892605	94.178562	-59.8075955	18.6962815	121.79591
-51.136295	21.282133	116.273438	-15.999362	16.845613	105.015671	28.709761	-12.42552	92.202286	28.56805	39.162796	89.407875	28.6389055	13.368638	90.8050805	-60.6376295	20.322588	119.2262615
-49.984921	23.242374	113.662552	-16.534372	17.511358	103.169044	28.117224	-11.53771	89.919731	28.098753	40.031147	88.119682	28.1079885	14.2467185	89.0197065	-61.1767325	20.7759975	117.3183815
-48.848045	25.274632	110.569344	-16.947828	18.184572	101.751015	27.599245	-10.751787	88.068123	27.711323	41.345657	87.090446	27.655284	15.296935	87.5792845	-61.55094	21.072209	115.9227455
-47.285427	27.790264	109.84919	-17.259146	18.692701	100.771904	27.162477	-10.128663	86.618271	27.57169	41.988789	86.643639	27.3670835	15.930063	86.630955	-61.8853755	21.455339	114.912853
-45.676777	30.219852	108.089005	-17.416449	19.17972	100.247787	26.827997	-9.636785	85.560051	27.557411	42.465057	86.591248	27.192704	16.414136	86.0756495	-62.025602	21.945304	114.4199245
-43.51767	32.595654	108.263504	-17.461185	19.58856	100.032173	26.652166	-9.22016	85.003311	27.696831	42.831573	86.906471	27.1744985	16.8057065	85.954891	-62.0968685	22.3714135	114.109455
-41.159855	34.958397	107.606979	-17.407612	19.942947	100.119209	26.675478	-8.876144	85.05027	28.068027	42.558777	87.779755	27.3717525	16.8413165	86.4150125	-62.1869765	23.0445775	113.8234055
-37.289097	38.379467	106.89994	-17.273035	20.321455	100.773468	27.002625	-8.683883	86.315315	28.791058	42.688869	89.942177	27.8968415	17.002493	88.128746	-62.4429115	23.640417	113.41819
-34.389065	40.627644	106.697098	-17.231604	20.44047	101.57933	27.33374	-8.794328	87.863411	29.330904	43.208351	91.907333	28.332322	17.2070115	89.885372	-62.79553	23.6739285	113.273288
-31.270725	42.83284	106.74176	-17.25437	20.415401	102.641167	27.672115	-9.059769	89.840576	30.035683	42.601315	94.566536	28.853899	16.770773	92.203556	-63.362639	24.060029	113.078778
-27.870209	44.9734	106.910179	-17.322786	20.273314	103.970291	28.042639	-9.423332	92.231232	30.846066	42.377281	97.681602	29.4443525	16.4769745	94.956417	-64.0899245	24.0696535	112.984165
-24.302052	46.861324	108.27832	-17.482557	20.060453	105.590714	28.429375	-9.875354	95.110443	31.666395	42.733891	101.335991	30.047885	16.4292685	98.223217	-65.012999	23.6916375	112.958211
-20.717915	48.486778	110.120735	-17.715345	19.834745	107.507454	28.862566	-10.444016	98.515823	32.50737	42.686543	105.470398	30.684968	16.1212635	101.9931105	-66.115658	23.5482265	113.0217975
-16.957197	49.815647	112.508545	-18.013935	19.622074	109.752449	29.396746	-11.186872	102.432289	33.492954	42.685692	110.023369	31.44485	15.74941	106.227829	-67.47272	23.494738	113.277069
-11.278353	51.781864	116.364479	-18.602625	19.272188	113.731995	30.36784	-12.454823	108.753952	35.216671	42.664482	117.142342	32.7922555	15.1048295	112.948147	-69.9975055	23.4395465	114.515843
-7.157697	52.871017	119.518707	-18.973614	18.982597	116.532196	30.945164	-13.103056	112.607483	36.392803	42.457973	121.742271	33.6689835	14.6774585	117.174877	-71.6162115	23.2877355	115.889515
-3.491728	53.963345	123.558472	-19.334061	18.696766	119.438728	31.277428	-13.49286	116.206375	37.639969	41.951599	125.730553	34.4586985	14.2293695	120.968464	-73.1268205	23.1641625	117.908992
-2.662176	51.794781	127.699242	-19.560049	18.414934	122.146713	31.543259	-13.955031	119.551941	37.6688	41.754688	129.566254	34.6060295	13.8998285	124.5590975	-73.7261275	22.9300395	119.7343285
-2.106288	49.531914	130.803757	-19.53714	18.122728	124.488426	31.309792	-14.032078	122.777107	38.231434	40.942974	132.744476	34.770613	13.455448	127.7607915	-73.844893	22.790008	121.2160605
-1.287083	47.360176	132.702164	-19.765203	18.01062	126.687477	31.329409	-14.01732	126.01886	38.234364	40.282269	135.42659	34.7818865	13.1324745	130.722725	-74.3122925	22.8887655	122.652229
-0.562257	45.294155	134.840393	-19.874352	17.889803	128.451996	31.237268	-14.068061	128.85788	38.091862	39.916145	137.539963	34.664565	12.924042	133.1989215	-74.413269	22.855564	123.7050705
0.45239	42.452343	138.117767	-20.182425	17.604376	130.372681	30.221737	-14.051424	131.806168	37.204124	39.940308	140.06572	33.7129305	12.944442	135.935944	-74.0777805	22.26431	124.809418
1.147372	40.613781	138.965683	-20.258854	17.541622	131.134598	30.216698	-14.355299	133.062805	37.25705	39.763496	140.747421	33.736874	12.7040985	136.905113	-74.254582	22.3791455	125.364083
1.895722	38.773331	138.671295	-20.419142	17.526672	131.649811	30.059982	-14.566535	133.765106	37.442112	39.60836	140.989716	33.751047	12.5209125	137.377411	-74.589331	22.5324315	125.922211
2.589356	36.902634	137.359741	-20.112436	17.306084	131.659653	NaN	NaN	NaN	38.422638	39.189526	140.490204	NaN	NaN	NaN	NaN	NaN	NaN
3.000694	34.958984	137.65799	-19.981688	17.326208	131.581726	NaN	NaN	NaN	38.652504	39.184414	140.10939	NaN	NaN	NaN	NaN	NaN	NaN
3.390448	33.052105	136.89769	-19.745966	17.333712	131.342972	NaN	NaN	NaN	38.851433	39.213318	139.556091	NaN	NaN	NaN	NaN	NaN	NaN
3.578866	31.162457	136.15799	-19.760632	17.293484	131.092697	NaN	NaN	NaN	39.043682	39.293049	138.947403	NaN	NaN	NaN	NaN	NaN	NaN
3.365339	28.491562	135.418915	-19.588089	17.284893	130.547073	31.516218	-15.369434	133.968552	39.14352	39.257046	137.804413	35.329869	11.943806	135.8864825	-74.506047	22.62598	125.2076635
2.867218	26.901249	134.179703	-19.687729	17.370478	130.160614	31.576134	-15.250826	133.501358	39.1744	39.232342	136.867508	35.375267	11.990758	135.184433	-74.750725	22.750198	125.136795
2.869181	25.150248	133.729202	-19.37154	17.276367	129.471512	31.71117	-15.066904	132.728226	39.163982	39.250713	135.684448	35.437576	12.0919045	134.206337	-74.180656	22.4608295	124.736687
2.560168	23.487906	132.338776	-19.421007	17.340261	128.816956	31.914333	-15.101356	132.068451	38.985996	39.046486	133.939056	35.4501645	11.972565	133.0037535	-74.2921785	22.707957	124.6301585
2.339798	22.020151	130.18309	-18.941618	17.234238	127.698807	31.978277	-15.001895	130.56752	38.756145	38.857887	131.982941	35.367211	11.927996	131.2752305	-73.250447	22.54048	124.1223835
1.866417	20.377264	128.947891	-18.782871	16.977629	126.526131	31.95492	-14.954801	129.046997	38.440453	38.978516	130.078751	35.1976865	12.0118575	129.562874	-72.7634285	21.9434005	123.489388
1.12575	18.97612	126.81662	-18.827953	16.902613	125.370171	32.12088	-15.186305	127.495621	38.13002	39.067066	128.17659	35.12545	11.9403805	127.8361055	-72.781356	21.8648455	122.9042365
0.170698	16.772648	124.807655	-18.546118	16.391445	123.712799	32.184349	-15.458509	125.195778	37.739361	38.801777	125.710449	34.961855	11.671634	125.4531135	-72.054091	21.111256	121.9724845
-0.628009	15.518586	123.825706	-18.334944	16.052561	122.882568	32.23177	-15.675467	124.047104	37.68626	38.553051	124.512077	34.959015	11.438792	124.2795905	-71.628903	20.66633	121.4855455
-1.566585	14.312279	122.812943	-18.145357	15.732376	122.354866	32.44495	-15.890576	123.322609	37.698505	38.309128	123.820244	35.0717275	11.209276	123.5714265	-71.3624415	20.255476	121.1383055
-2.397414	13.378136	122.867393	-17.995356	15.519871	122.085144	32.615204	-16.065413	122.933731	37.72464	38.200562	123.439003	35.169922	11.0675745	123.186367	-71.160634	19.9721675	120.983921
-3.344989	12.422496	122.286133	-17.858892	15.339574	121.952393	32.745979	-16.202982	122.725449	37.785984	38.151817	123.152283	35.2659815	10.9744175	122.938866	-70.9837655	19.7047305	120.96592
-4.28666	11.607684	122.518242	-17.737112	15.212661	121.81488	32.846355	-16.338259	122.503639	37.888165	38.053314	122.798965	35.36726	10.8575275	122.651302	-70.841484	19.5677945	120.978458
-5.236887	10.768031	121.759506	-17.590639	15.080494	121.621338	32.925568	-16.491646	122.227028	38.030304	37.914036	122.356331	35.477936	10.711195	122.2916795	-70.659214	19.449793	120.9509965
-6.94475	9.716186	121.292183	-17.252424	14.921445	121.206161	33.058895	-16.754181	121.708214	37.915108	37.872116	121.678833	35.4870015	10.5589675	121.6935235	-69.9918495	19.2839225	120.7187985
-7.929354	9.19583	121.10289	-16.947674	14.792156	120.89949	33.263721	-16.981817	121.303093	38.204029	37.763535	121.036674	35.733875	10.390859	121.1698835	-69.629223	19.193453	120.6290965
-9.012675	8.6785	120.424141	-16.611206	14.646141	120.62236	33.448792	-17.245651	120.860001	38.520119	37.642323	120.370773	35.9844555	10.198336	120.615387	-69.2068675	19.093946	120.629333
-9.846475	8.260954	120.370056	-16.244633	14.464972	120.416199	33.665394	-17.514866	120.393219	38.855965	37.575264	119.738297	36.2606795	10.030199	120.065758	-68.7499455	18.899745	120.76664
-10.850307	7.799036	120.086967	-15.852637	14.260012	120.250549	33.905006	-17.794991	119.999146	39.172848	37.546116	119.192818	36.538927	9.8755625	119.595982	-68.244201	18.6444615	120.905116
-11.743503	7.467037	119.720757	-15.488078	14.1165	120.131775	34.1194	-18.058281	119.667015	39.382385	37.397549	118.622551	36.7508925	9.669634	119.144783	-67.7270485	18.563366	121.118767
-12.654859	7.065047	119.790558	-15.183351	14.006531	119.996384	34.250866	-18.245407	119.397011	39.512661	37.154167	117.937943	36.8817635	9.45438	118.667477	-67.2484655	18.558682	121.325291
-14.046391	6.620882	119.409225	-14.911993	13.987327	119.67894	34.30825	-18.417442	118.825615	39.574532	36.878689	116.866386	36.941391	9.2306235	117.8460005	-66.765377	18.7440305	121.5118795
-14.9748	6.404215	119.154358	-14.820183	14.031463	119.393745	34.224476	-18.357033	118.364372	39.546021	36.782112	116.367531	36.8852485	9.2125395	117.3659515	-66.5256145	18.8503865	121.4215385
-15.864049	6.231428	118.81356	-14.778813	14.086072	119.083717	34.111179	-18.26577	117.720009	39.47583	36.702965	115.978088	36.7935045	9.2185975	116.8490485	-66.3511305	18.9535465	121.3183855
-16.713869	6.089929	118.47345	-14.745747	14.170529	118.781326	33.954674	-18.113466	117.045723	39.368874	36.69136	115.712593	36.661774	9.288947	116.379158	-66.153268	19.052111	121.183494
-17.394842	5.855973	118.008957	-14.764584	14.323327	118.492081	33.787613	-17.905905	116.391945	39.235191	36.687462	115.506104	36.511402	9.3907785	115.9490245	-66.04057	19.2558755	121.0351375
-18.335489	6.053561	117.792366	-14.740118	14.505384	118.214706	33.686573	-17.648544	115.769646	39.126263	36.676537	115.333305	36.406418	9.5139965	115.5514755	-65.886654	19.4967715	120.8779365
-19.078011	6.098859	117.353844	-14.746155	14.682673	117.895164	33.660652	-17.378006	115.197243	39.088066	36.743649	115.094627	36.374359	9.6828215	115.145935	-65.866669	19.6825245	120.644393
-19.9921	6.157147	116.600571	-14.483769	15.023431	117.164383	33.85191	-16.995432	114.38652	39.095547	36.936127	114.629837	36.4737285	9.9703475	114.5081785	-65.4412665	20.0765145	119.8205875
-20.484999	6.175951	115.892746	-14.289446	15.217337	116.571953	34.105167	-16.691259	113.741264	39.11668	37.131584	114.202034	36.6109235	10.2201625	113.971649	-65.1898155	20.2145115	119.172257
-20.831928	6.138978	115.221191	-13.990935	15.403402	115.858101	34.418106	-16.44838	113.104843	39.131321	37.395061	113.589394	36.7747135	10.4733405	113.3471185	-64.7565835	20.3334635	118.3690835
-21.178465	6.153905	114.449333	-13.667442	15.533498	115.035759	34.730373	-16.245579	112.421623	39.149639	37.633358	112.994064	36.940006	10.6938895	112.7078435	-64.27489	20.3731065	117.3636745
-21.276581	6.18088	113.54319	-13.312179	15.638949	114.174232	35.061577	-15.912445	111.677757	39.226658	37.836697	112.375031	37.1441175	10.962126	112.026394	-63.7684755	20.315772	116.32207
-21.433268	6.138844	112.424942	-12.954339	15.785492	113.205421	35.44878	-15.670246	111.210808	39.419788	38.023357	111.90947	37.434284	11.1765555	111.560139	-63.342962	20.3944285	114.850703
-21.521673	6.381038	111.545303	-12.612839	15.920572	112.282494	35.812099	-15.518713	111.002472	39.711224	38.200272	111.470261	37.7616615	11.3407795	111.2363665	-62.9873395	20.5003645	113.3286215
-21.565929	6.656975	110.589935	-12.133451	15.972626	111.296043	36.220627	-15.341517	110.768303	40.159599	38.242611	110.790169	38.190113	11.450547	110.779236	-62.457015	20.494705	111.81285
-21.554111	6.781024	110.268082	-11.807528	15.924152	110.933807	36.444157	-15.312857	110.661026	40.399418	38.231468	110.468758	38.4217875	11.4593055	110.564892	-62.0368435	20.3889985	111.302722
-21.613647	6.88832	110.094955	-11.499986	15.886833	110.721588	36.702244	-15.316608	110.641876	40.643932	38.150551	110.223343	38.673088	11.4169715	110.4326095	-61.67306	20.3566945	111.0105665
-21.61459	7.011125	109.850082	-11.225363	15.88881	110.490227	36.965244	-15.29784	110.683151	40.901741	38.127716	110.073021	38.9334925	11.414938	110.378086	-61.3842185	20.362682	110.602368
-21.643696	7.157848	109.450485	-10.9984	15.94096	110.16291	37.197285	-15.200583	110.6558	41.173218	38.200954	110.027992	39.1852515	11.5001855	110.341896	-61.1820515	20.3817345	109.983924
-21.660801	7.355342	108.824516	-10.799675	16.026512	109.685913	37.37122	-15.011411	110.469223	41.380329	38.344021	110.082779	39.3757745	11.666305	110.276001	-60.9751245	20.386719	109.095825
-21.517668	7.330498	107.897865	-10.656627	16.215393	109.070465	37.521606	-14.766484	110.14566	41.560661	38.571011	110.253654	39.5411335	11.9022635	110.199657	-60.8543875	20.5285225	107.941273
-21.567976	7.629874	106.376839	-10.50071	16.683622	108.018944	37.746449	-14.266324	109.578362	41.767086	39.105087	110.848274	39.7567675	12.4193815	110.213318	-60.7581875	20.9478625	105.82457
-21.69651	7.819928	105.487633	-10.438259	17.115465	107.411835	37.801796	-13.880455	109.278503	41.822815	39.504143	111.440643	39.8123055	12.811844	110.359573	-60.6888235	21.419086	104.464097
-22.125553	8.384755	104.894188	-10.424698	17.605383	106.98175	37.838223	-13.504426	109.077026	41.847206	39.839851	112.028519	39.8427145	13.1677125	110.5527725	-60.6921105	22.0430535	103.4107275
-22.06776	8.445526	104.275581	-10.394035	18.102451	106.760048	37.84219	-13.161713	108.964172	41.898163	40.151371	112.527428	39.8701765	13.494829	110.7458	-60.6582465	22.710073	102.774296
-22.276747	8.611553	104.057419	-10.345097	18.591003	106.703445	37.82935	-12.813258	108.876328	41.983585	40.465313	112.807426	39.9064675	13.8260275	110.841877	-60.5966615	23.3559785	102.565013
-22.557299	8.705531	104.133621	-10.230349	19.054846	106.780579	37.844166	-12.49058	108.775833	42.094959	40.752819	112.77636	39.9695625	14.1311195	110.7760965	-60.4302605	23.9785725	102.7850615
-23.043438	8.965007	104.545845	-10.061212	19.456751	106.939651	37.91613	-12.224444	108.676506	42.261078	40.990223	112.396004	40.088604	14.3828895	110.536255	-60.211028	24.5306125	103.343047
-23.406574	8.737797	105.276314	-9.687486	19.747009	107.312057	38.072929	-12.043443	108.669571	42.559479	41.082184	111.43322	40.316204	14.5193705	110.0513955	-59.691176	24.9746475	104.5727185
-23.644567	8.422234	105.834732	-9.40262	19.707645	107.555862	38.248737	-12.094672	108.765755	42.748241	40.96347	110.750458	40.498489	14.434399	109.7581065	-59.303729	24.980891	105.3536175
-23.857193	8.095435	106.272057	-9.09994	19.520464	107.727028	38.495522	-12.273559	108.985245	42.949734	40.760338	110.155258	40.722628	14.2433895	109.5702515	-58.922508	24.7975385	105.8838045
-24.078461	7.680307	106.487297	-8.793848	19.217537	107.775833	38.781193	-12.521013	109.274139	43.183594	40.478413	109.703232	40.9823935	13.9787	109.4886855	-58.5700895	24.456374	106.0629805
-24.31896	7.283428	106.453476	-8.4974	18.805828	107.641624	39.079666	-12.806331	109.529709	43.448101	40.168941	109.357712	41.2638835	13.681305	109.4437105	-58.2586835	23.930351	105.8395375
-24.554766	6.822263	106.291542	-8.164026	18.402754	107.407356	39.413246	-13.075755	109.609436	43.730179	39.874939	108.985695	41.5717125	13.399592	109.2975655	-57.8997645	23.405916	105.5171465
-24.813574	6.394502	106.104683	-7.811877	18.06188	107.140312	39.767273	-13.287701	109.527168	44.014023	39.629501	108.464966	41.890648	13.1709	108.996067	-57.514402	22.95286	105.284557
-25.204117	5.83187	106.176292	-7.255217	17.718819	106.862022	40.318359	-13.522159	109.153343	44.372715	39.374489	107.409813	42.345537	12.926165	108.281578	-56.855971	22.511473	105.442466
-25.421274	5.550132	106.54715	-6.871727	17.615791	106.867348	40.633896	-13.611838	108.841637	44.536999	39.22097	106.49836	42.5854475	12.804566	107.6699985	-56.3289015	22.427016	106.0646975
-25.670687	5.303322	107.255676	-6.501768	17.599119	107.036568	40.900513	-13.635591	108.543633	44.652954	39.082607	105.499229	42.7767335	12.723508	107.021431	-55.7802695	22.47473	107.051705
-25.881477	5.113493	108.172775	-6.178787	17.593592	107.39151	41.103619	-13.679802	108.293129	44.71545	38.971176	104.591331	42.9095345	12.645687	106.44223	-55.2671085	22.541497	108.34079
-25.980591	4.993576	109.125092	-5.900201	17.557268	107.825562	41.23875	-13.720065	108.07325	44.703079	38.848244	103.89727	42.9709145	12.5640895	105.98526	-54.7713165	22.5504465	109.665864
-26.065994	4.856231	109.993317	-5.67348	17.527718	108.212921	41.329567	-13.748283	107.903923	44.659946	38.741692	103.306595	42.9947565	12.4967045	105.605259	-54.3417165	22.5587315	110.820583
-26.122761	4.791438	110.604416	-5.505479	17.443352	108.479462	41.388683	-13.783757	107.776054	44.597862	38.656494	102.764069	42.9932725	12.4363685	105.2700615	-54.0042305	22.4503355	111.6888625
-26.157263	4.8008	111.170074	-5.331471	17.325548	108.576653	41.450195	-13.819541	107.636024	44.492378	38.493961	101.824463	42.9712865	12.33721	104.7302435	-53.6342285	22.313886	112.4230625
-26.062784	4.918723	111.159958	-5.271223	17.243629	108.39357	41.518726	-13.787523	107.671928	44.285835	38.430317	101.109818	42.9022805	12.321397	104.390873	-53.4447265	22.165861	112.396267
-25.961521	5.099733	110.891106	-5.291693	17.115406	107.985138	41.658741	-13.734645	107.800316	44.006401	38.474102	100.453339	42.832571	12.3697285	104.1268275	-53.415957	21.8610835	111.8434485
-25.777575	5.321827	110.260246	-5.375299	16.95249	107.395981	41.842228	-13.646505	107.906494	43.789215	38.438683	99.717522	42.8157215	12.396089	103.812008	-53.5663195	21.508891	110.979954
-25.546741	5.661878	109.485222	-5.482862	16.802443	106.709099	41.970963	-13.571008	107.881477	43.549122	38.377041	98.948105	42.7600425	12.4030165	103.414791	-53.7257665	21.2018695	110.003407
-25.334108	6.190279	108.72213	-5.575021	16.663139	106.051506	41.982018	-13.542132	107.720993	43.29557	38.282211	98.212479	42.638794	12.3700395	102.966736	-53.788836	20.9562385	109.136276
-25.023708	6.84276	107.985077	-5.663065	16.516741	105.484268	41.91864	-13.527237	107.554291	43.149574	38.185966	97.565849	42.534107	12.3293645	102.56007	-53.860237	20.7041175	108.408466
-24.5005	8.061563	106.726456	-5.726624	16.293917	104.705475	41.858337	-13.570825	107.330345	43.089684	38.071903	97.083572	42.4740105	12.250539	102.2069585	-53.9272585	20.337295	107.2039915
-24.120123	9.079431	105.618622	-5.731637	16.162109	104.089165	41.896194	-13.637963	107.15976	43.267498	38.056557	97.150604	42.581846	12.209297	102.155182	-54.04512	20.114921	106.023148
-23.617048	10.171723	104.291954	-5.678876	16.050076	103.381599	41.915745	-13.711853	106.898262	43.601974	38.098518	97.466064	42.7588595	12.1933325	102.182163	-54.1166115	19.9068195	104.581035
-23.125263	11.422942	102.875198	-5.575119	16.011831	102.640388	41.935764	-13.761759	106.410301	44.001781	38.286404	98.140541	42.9687725	12.2623225	102.275421	-54.1190105	19.7613395	103.005355
-22.665121	12.855946	101.618721	-5.470839	15.997575	101.977005	41.982006	-13.726306	105.618683	44.366863	38.637344	99.156227	43.1744345	12.455519	102.387455	-54.1161125	19.539631	101.566555
-22.19829	14.406257	100.796471	-5.362606	16.113148	101.564041	42.009579	-13.537878	104.71344	44.658142	39.107803	100.358437	43.3338605	12.7849625	102.5359385	-54.0590725	19.4413335	100.5921435
-21.644997	16.056801	100.370232	-5.268432	16.397617	101.464867	42.043243	-13.193393	103.878487	44.863556	39.664963	101.562759	43.4533995	13.235785	102.720623	-53.9902635	19.559449	100.209111
-21.056276	18.80608	100.564255	-5.203841	17.047937	101.74147	42.084026	-12.541403	103.062073	45.098606	40.481144	103.189018	43.591316	13.9698705	103.1255455	-53.998998	20.1260035	100.3573945
-20.709175	20.648819	100.910828	-5.219718	17.514944	102.052895	42.083916	-12.136502	102.760185	45.150082	40.898724	104.030754	43.616999	14.381111	103.3954695	-54.056435	20.648777	100.7103205
-20.356863	22.476246	101.286209	-5.26523	17.893032	102.325073	42.069027	-11.799126	102.526451	45.171555	41.212566	104.584351	43.620291	14.70672	103.555401	-54.150751	21.079344	101.094745
-20.035107	24.251171	101.63739	-5.326752	18.174599	102.506485	41.992432	-11.537214	102.232483	45.151337	41.427032	104.831909	43.5718845	14.944909	103.532196	-54.2253885	21.404289	101.480774
-19.743385	25.958506	101.953735	-5.389648	18.339417	102.606293	41.899364	-11.334762	101.860214	45.079906	41.554173	104.784836	43.489635	15.1097055	103.322525	-54.268931	21.5691285	101.890061
-19.483444	27.630653	102.281937	-5.42247	18.402819	102.713516	41.785583	-11.169694	101.521873	44.97963	41.626457	104.497551	43.3826065	15.2283815	103.009712	-54.2275465	21.5772565	102.41732
-19.227709	29.176075	102.740059	-5.416424	18.357225	102.930626	41.760422	-11.1118	101.241287	44.848434	41.619755	104.085686	43.304428	15.2539775	102.6634865	-54.137276	21.4604725	103.1977655
-18.826418	31.380648	103.428566	-5.373963	18.081886	103.419075	41.815762	-11.252464	101.305511	44.66888	41.470806	103.451599	43.242321	15.109171	102.378555	-53.990247	21.054601	104.459595
-18.541534	32.780067	103.812553	-5.318837	17.737732	103.775917	41.915066	-11.497316	101.581482	44.637123	41.257233	103.167473	43.2760945	14.8799585	102.3744775	-53.9137685	20.5955055	105.1773565
-18.26807	34.135525	104.078209	-5.224575	17.298512	104.064789	42.038048	-11.857134	101.917442	44.669563	40.966068	102.983353	43.3538055	14.554467	102.4503975	-53.8029555	20.042557	105.6791805
-17.960634	35.445248	104.271713	-5.096271	16.793049	104.274162	42.187286	-12.215572	102.12532	44.74839	40.62479	102.832901	43.467838	14.204609	102.4791105	-53.66038	19.381489	106.0692135
-17.631618	36.752731	104.551399	-4.939394	16.270771	104.446152	42.363907	-12.546595	102.055504	44.819931	40.280678	102.759277	43.591919	13.8670415	102.4073905	-53.470707	18.6745005	106.4849135
-17.279314	38.027298	104.987953	-4.76122	15.771087	104.643547	42.55579	-12.742713	101.786003	44.839256	40.077267	102.82267	43.697523	13.667277	102.3043365	-53.219963	17.874897	106.9827575
-16.911579	39.32534	105.622192	-4.653008	15.387121	104.862991	42.746742	-12.739799	101.394127	44.780575	40.071014	103.095612	43.7636585	13.6656075	102.2448695	-53.0696745	17.1086345	107.4811125
-16.369577	41.358311	106.741295	-4.645429	15.208016	105.202736	43.012093	-12.308816	100.760628	44.427921	40.571224	103.900948	43.720007	14.131204	102.330788	-53.010865	16.284828	108.074684
-16.034737	42.733593	107.616364	-4.811982	15.385712	105.424294	43.092773	-11.714879	100.356567	44.075253	41.202484	104.683319	43.584013	14.7438025	102.519943	-53.207977	16.0276215	108.328645
-15.735218	44.179474	108.530762	-5.097879	15.803516	105.580345	43.01136	-10.828898	100.017677	43.668755	41.988483	105.733513	43.3400575	15.5797925	102.875595	-53.5358155	16.0272395	108.285095
-15.300001	45.49741	109.463593	-5.553698	16.360971	105.659912	42.882271	-9.863048	99.550781	43.314545	42.834656	106.981186	43.098408	16.485804	103.2659835	-54.205804	16.236138	108.0538405
-14.980995	46.827457	110.509193	-6.050215	17.065308	105.677414	42.671619	-8.711792	98.879662	42.850883	43.628128	108.495758	42.761251	17.458168	103.68771	-54.861681	16.672448	107.667118
-14.395255	47.992046	111.457428	-6.555367	17.830482	105.668304	42.399136	-7.590746	98.15403	42.610615	44.337349	109.607948	42.5048755	18.3733015	103.880989	-55.6156095	17.2876625	107.455619
-14.003636	49.129776	112.426353	-6.945896	18.681885	105.656708	42.03764	-6.533734	97.444603	42.306168	44.977596	110.449646	42.171904	19.221931	103.9471245	-56.063696	18.141839	107.3662915
-13.016859	50.485832	113.491371	-7.215758	19.931252	105.755806	41.544308	-5.134768	96.554565	42.058319	45.858994	111.078239	41.8013135	20.362113	103.816402	-56.2328295	19.500391	107.69521
-12.364594	51.25507	114.000389	-7.237512	20.667997	105.942215	41.368397	-4.412616	96.254234	42.063744	46.37315	111.312447	41.7160705	20.980267	103.7833405	-56.1910945	20.355727	108.1010895
-11.561113	51.73801	114.374329	-7.144845	21.254641	106.237473	41.334312	-3.925304	96.215843	42.182636	46.818233	111.423363	41.758474	21.4464645	103.819603	-56.048164	21.0628175	108.655343
-10.771069	52.126659	114.40239	-7.009975	21.682783	106.594292	41.414574	-3.765755	96.473213	42.322113	47.088558	111.398232	41.8683435	21.6614015	103.9357225	-55.8882935	21.7041645	109.2528615
-9.925488	52.325565	114.193962	-6.837919	21.846621	106.854263	41.551357	-3.924293	96.95433	42.477325	47.242287	111.198936	42.014341	21.658997	104.076633	-55.690179	22.034245	109.631893
-9.005013	52.337475	113.662827	-6.69705	21.842815	106.983009	41.682613	-4.265185	97.546669	42.619686	47.21452	110.815552	42.1511495	21.4746675	104.1811105	-55.5452495	22.2109625	109.7849075
-8.121764	52.186214	112.942741	-6.580389	21.660759	107.020378	41.773613	-4.74366	98.251633	42.745872	47.044609	110.321938	42.2597425	21.1504745	104.2867855	-55.4205205	22.1710435	109.7539705
-6.726273	51.635967	111.610542	-6.552203	21.225136	106.904694	41.838997	-5.72789	99.620453	42.893475	46.547199	109.53772	42.366236	20.4096545	104.5790865	-55.470642	22.0406175	109.2303015
-5.777286	51.076038	110.825989	-6.619212	20.839968	106.885216	41.869049	-6.45938	100.582314	42.955482	46.152306	109.209763	42.4122655	19.846463	104.8960385	-55.6506895	21.833473	108.8743935
-4.790464	50.412689	110.164581	-6.795544	20.43187	107.008682	41.883648	-7.214681	101.645645	42.95023	45.700298	109.145126	42.416939	19.2428085	105.3953855	-56.008027	21.6209315	108.6219785
-3.797452	49.672951	109.725929	-7.025033	20.026983	107.286026	41.84016	-7.923134	102.847015	42.970093	45.289402	109.258148	42.4051265	18.683134	106.0525815	-56.4551925	21.370832	108.5194705
-2.822789	48.805214	109.521194	-7.299927	19.604599	107.679955	41.744785	-8.558865	104.104591	42.980301	44.929977	109.55542	42.362543	18.185556	106.8300055	-56.962397	21.023642	108.5299045
-1.79788	47.924198	109.490669	-7.604239	19.220798	108.103767	41.664532	-9.107057	105.327187	42.958649	44.660549	110.012581	42.3115905	17.776746	107.669884	-57.5200685	20.66485	108.53765
-0.777111	46.986034	109.634521	-7.94967	18.876261	108.477577	41.612671	-9.561752	106.359673	42.953152	44.498997	110.594154	42.2829115	17.4686225	108.4769135	-58.1822515	20.2838995	108.4782405
0.735982	45.564415	110.042068	-8.458929	18.468052	108.844337	41.480194	-9.992853	107.434975	42.946945	44.42104	111.566116	42.2135695	17.2140935	109.5005455	-59.1314275	19.7220105	108.1881285
1.788083	44.582523	110.422287	-8.705924	18.281498	108.935799	41.403294	-10.11066	107.710632	42.880093	44.376724	112.188316	42.1416935	17.133032	109.949474	-59.5535415	19.429964	107.922124
2.865821	43.67374	110.759117	-8.869431	18.247173	108.937363	41.359966	-10.070054	107.646034	42.792885	44.439091	112.649261	42.0764255	17.1845185	110.1476475	-59.8152875	19.3098275	107.7270785
3.951996	42.756538	110.926628	-8.924278	18.32181	108.844124	41.359333	-9.876916	107.344543	42.710747	44.621071	112.887863	42.03504	17.3720775	110.116203	-59.883596	19.2715425	107.572045
5.072703	41.810738	110.869614	-8.911634	18.525246	108.665642	41.40934	-9.536833	106.888115	42.6194	44.862503	112.870979	42.01437	17.662835	109.879547	-59.837638	19.387657	107.451737
6.163832	40.851734	110.663376	-8.847328	18.778633	108.433083	41.502491	-9.114036	106.287918	42.517685	45.210209	112.68531	42.010088	18.0480865	109.486614	-59.704744	19.5091795	107.379552
7.310811	39.853931	110.369202	-8.761224	19.000841	108.094528	41.570927	-8.703281	105.538574	42.402832	45.539387	112.505356	41.9868795	18.418053	109.021965	-59.5093275	19.583629	107.167091
9.03813	38.132114	109.795746	-8.640209	19.196932	107.540176	41.562798	-8.077223	104.290977	42.245556	45.84959	112.175117	41.904177	18.8861835	108.233047	-59.184595	19.5076805	106.847305
10.222324	36.88945	109.405708	-8.57894	19.286329	107.132111	41.539047	-7.728631	103.471169	42.191772	46.041046	112.072098	41.8654095	19.1562075	107.7716335	-59.0232895	19.4164505	106.4925885
11.410944	35.519707	108.961639	-8.562543	19.361235	106.747292	41.484512	-7.41326	102.756622	42.067413	46.154472	112.027756	41.7759625	19.370606	107.392189	-58.9010485	19.351864	106.102395
12.592575	34.099049	108.444069	-8.582049	19.422707	106.40625	41.397785	-7.157188	102.174629	41.883579	46.247307	111.900856	41.640682	19.5450595	107.0377425	-58.80478	19.3003545	105.7747575
13.78762	32.535538	107.807335	-8.677052	19.502371	106.076492	41.244335	-6.932869	101.739037	41.638054	46.354115	111.677597	41.4411945	19.710623	106.708317	-58.7952985	19.294119	105.444667
14.979739	30.908527	107.103004	-8.870227	19.626831	105.706314	41.062309	-6.867293	101.538361	41.36998	46.385403	111.313774	41.2161445	19.759055	106.4260675	-58.9565985	19.494607	104.9865605
16.160765	29.179441	106.310654	-9.143647	19.769934	105.219177	40.808136	-6.934504	101.621437	41.100067	46.399475	110.745239	40.9541015	19.7324855	106.183338	-59.2413955	19.8073825	104.255016
17.957575	26.384291	105.088783	-9.662016	20.078936	104.219147	40.322838	-7.202447	102.148544	40.613659	46.289833	109.589264	40.4682485	19.543693	105.868904	-59.7922805	20.614179	102.56939
19.142506	24.458227	104.300453	-10.031897	20.312208	103.392052	39.952896	-7.408468	102.759933	40.25769	46.144886	108.498123	40.105293	19.368209	105.629028	-60.169087	21.256207	101.155076
20.365004	22.466387	103.573669	-10.304421	20.460688	102.342476	39.612385	-7.576745	103.422798	39.900806	45.926907	107.174423	39.7565955	19.175081	105.2986105	-60.3654375	21.746295	99.3863415
21.593069	20.416859	102.962646	-10.400178	20.475431	101.090637	39.496185	-7.746348	104.052864	39.525856	45.540138	105.946037	39.5110205	18.896895	104.9994505	-60.3113765	22.053967	97.1818235
22.767593	18.370209	102.557922	-10.396708	20.36491	99.719376	39.644958	-8.019827	104.66819	39.286522	45.076439	104.7845	39.46574	18.528306	104.726345	-60.259156	22.201514	94.712407
23.963327	16.328899	102.19294	-10.254215	20.147989	98.299423	39.723118	-8.140716	105.291008	39.184196	44.805111	103.85231	39.453657	18.3321975	104.571659	-59.962087	21.9637805	92.027187
25.096222	14.333185	102.023735	-9.955684	19.812859	96.954216	39.849476	-8.29639	105.681404	39.147045	44.538425	103.281342	39.4982605	18.1210175	104.481373	-59.4096285	21.5047005	89.427059
26.610466	11.377633	102.089355	-9.393573	19.047161	95.189972	40.049942	-8.801759	106.182899	39.44693	43.928272	102.991806	39.748436	17.5632565	104.5873525	-58.535582	20.5310655	85.7925915
27.513569	9.496642	102.27021	-8.940523	18.537048	94.186096	40.183949	-9.216463	106.549767	39.812492	43.509327	103.115822	39.9982205	17.146432	104.8327945	-57.8792665	19.927664	83.5393975
28.158108	7.754645	102.5457	-8.49272	18.126814	93.320908	40.36911	-9.618703	106.902847	40.130737	43.124134	103.315094	40.2499235	16.7527155	105.1089705	-57.2353635	19.5009125	81.5328455
28.8018	6.060709	102.794334	-8.065683	17.866631	92.577126	40.503521	-9.884433	107.223785	40.480633	42.87764	103.429436	40.492077	16.4966035	105.3266105	-56.623443	19.2366585	79.8276415
29.145288	4.478397	103.004288	-7.704482	17.747292	91.894295	40.587494	-9.990408	107.521225	40.749752	42.797192	103.526581	40.668623	16.403392	105.523903	-56.077587	19.091192	78.264687
29.266199	3.017419	103.174736	-7.447798	17.704525	91.254601	40.653919	-10.044025	107.769691	40.909824	42.789017	103.573692	40.7818715	16.372496	105.6716915	-55.6774675	19.036554	76.8375105
29.24206	1.646905	103.250885	-7.278729	17.699842	90.69973	40.655102	-10.006544	107.907928	40.97596	42.884174	103.498184	40.815531	16.438815	105.703056	-55.372989	18.960869	75.696404
28.857449	-0.25585	103.074203	-7.134792	17.749594	90.059555	40.606472	-9.866641	107.94165	40.96851	43.018822	103.206932	40.787491	16.5760905	105.574291	-55.057075	18.9230975	74.544819
28.339565	-1.451404	102.904892	-7.132121	17.791796	89.784126	40.555187	-9.769773	107.890442	40.954517	43.088058	102.969528	40.754852	16.6591425	105.429985	-55.019094	18.9244495	74.138267
27.623087	-2.585217	102.692924	-7.141075	17.858124	89.647278	40.487446	-9.697181	107.819733	40.962185	43.144138	102.693619	40.7248155	16.7234785	105.256676	-55.0069655	18.9927695	74.03788
26.705769	-3.636899	102.381279	-7.174141	17.935575	89.663048	40.397285	-9.633043	107.691467	41.014355	43.121437	102.334106	40.70582	16.744197	105.0127865	-55.054102	19.126953	74.3133095
25.672537	-4.692014	102.028381	-7.205702	17.950788	89.839775	40.353306	-9.597365	107.527374	41.100346	43.03455	101.850929	40.726826	16.7185925	104.6891515	-55.13823	19.1829835	74.9903985
24.393288	-5.608631	101.661339	-7.222816	17.899469	90.21019	40.380013	-9.577058	107.289757	41.592896	42.755505	101.110924	40.9864545	16.5892235	104.2003405	-55.4320865	19.2097145	76.2200395
22.975574	-6.497464	101.29538	-7.256344	17.859272	90.77243	40.462975	-9.556503	107.031944	41.634415	42.637558	100.575104	41.048695	16.5405275	103.803524	-55.561383	19.1780165	77.741336
20.442171	-7.686187	101.092827	-7.347105	17.780897	91.896957	40.604893	-9.498624	106.827461	41.646267	42.46764	99.880737	41.12558	16.484508	103.354099	-55.81979	19.077286	80.439815
18.53153	-8.350166	101.295898	-7.486358	17.809053	92.796722	40.606297	-9.459746	106.920288	41.62809	42.383755	99.546692	41.1171935	16.4620045	103.23349	-56.0899095	19.1561015	82.359954
16.369665	-8.897464	101.666405	-7.683627	17.817429	93.674492	40.531876	-9.458895	107.14595	41.618355	42.287548	99.217209	41.0751155	16.4143265	103.1815795	-56.4423695	19.2205315	84.1674045
14.110006	-9.404464	101.90097	-7.947078	17.782848	94.401825	40.455814	-9.556683	107.240799	41.521843	42.150139	98.806915	40.9888285	16.296728	103.023857	-56.8829845	19.268968	85.779793
11.755311	-9.840287	101.996162	-8.184889	17.617338	94.919983	40.303913	-9.67785	107.162415	40.923622	42.150406	98.480438	40.6137675	16.236278	102.8214265	-56.9835455	18.998398	87.0185395
9.340734	-10.248966	101.81012	-8.417011	17.422997	95.228676	40.12606	-9.775895	106.746063	40.75425	41.973709	97.699005	40.440155	16.098907	102.222534	-57.274177	18.747087	88.234818
6.883881	-10.552465	101.431992	-8.622241	17.218374	95.407333	40.019096	-9.8978	105.969604	40.57592	41.794907	96.773621	40.297508	15.9485535	101.3716125	-57.54199	18.4881945	89.4430535
3.129239	-10.79767	100.691582	-8.783325	16.904634	95.62442	39.961514	-10.151269	104.450317	40.314659	41.494293	95.326378	40.1380865	15.671512	99.8883475	-57.7047365	18.137756	91.3604925
0.649094	-10.946045	100.191536	-8.810563	16.71701	95.978104	39.943985	-10.335343	103.263092	40.054195	41.280697	94.449944	39.99909	15.472677	98.856518	-57.620216	17.961343	93.09969
-1.920099	-10.873181	100.088593	-8.806192	16.614086	96.576263	39.789906	-10.511369	102.051651	39.646919	41.086849	93.668541	39.7184125	15.28774	97.860096	-57.3307965	17.940432	95.29243
-4.474533	-10.638459	100.455246	-8.908403	16.582909	97.459229	39.548702	-10.568136	100.931694	39.196442	41.027157	92.978294	39.372572	15.2295105	96.954994	-57.189378	17.9363075	97.963464
-7.032374	-10.259123	101.316498	-9.071638	16.640236	98.556015	39.230255	-10.498986	99.9711	38.757374	41.077755	92.388123	38.9938145	15.2893845	96.1796115	-57.1370905	17.9910875	100.9324185
-9.49075	-9.76325	102.617302	-9.308109	16.764196	99.786644	38.738506	-10.389851	99.320938	38.159977	41.265099	91.976097	38.4492415	15.437624	95.6485175	-57.0654595	18.090768	103.9247705
-11.913407	-9.181517	103.887688	-9.64412	16.910595	100.918213	38.071526	-10.318972	98.948517	37.377148	41.379269	91.754028	37.724337	15.5301485	95.3512725	-57.012577	18.2910415	106.4851535
-15.401294	-8.208708	105.126122	-10.144634	17.163408	101.833069	36.961353	-10.236838	98.349953	36.144073	41.373329	91.535995	36.552713	15.5682455	94.942974	-56.841981	18.7585705	108.723164
-17.546762	-7.546607	105.170464	-10.488631	17.333763	101.771118	36.332874	-10.08427	97.850143	35.568176	41.417999	91.294365	35.950525	15.6668645	94.572254	-56.927787	19.0006615	108.969982
-19.626976	-6.851552	104.760277	-10.792473	17.512993	101.303062	35.856621	-9.926267	97.439148	35.355553	41.523605	90.983871	35.606087	15.798669	94.2115095	-57.191033	19.227317	108.3946145
-21.768887	-6.076079	104.091606	-11.122773	17.721817	100.604416	35.46627	-9.767983	97.046921	35.252075	41.674606	90.818283	35.3591725	15.9533115	93.932602	-57.6047185	19.4903225	107.27623
-23.786291	-5.237178	103.21463	-11.514486	17.910925	99.857849	35.102104	-9.577855	96.866081	35.036392	41.882603	90.918221	35.069248	16.152374	93.892151	-58.09822	19.669476	105.823547
-25.701376	-4.360632	102.188622	-11.935436	18.016989	99.140121	34.802921	-9.407963	96.787758	34.775291	42.008945	91.221207	34.789106	16.300491	94.0044825	-58.659978	19.733487	104.2757595
-27.546415	-3.411517	101.052765	-12.320618	18.152697	98.418884	34.523808	-9.269756	96.747276	34.528271	42.190163	91.642578	34.5260395	16.4602035	94.194927	-59.1672755	19.8451905	102.642841
-30.142212	-1.931021	98.709785	-12.913529	18.384274	96.975311	34.10017	-9.057306	96.665741	34.303085	42.528942	92.427155	34.2016275	16.735818	94.546448	-60.0286855	20.03273	99.404174
-31.81983	-0.869828	97.015404	-13.242386	18.637489	95.890633	33.780376	-8.900369	96.51931	34.276012	42.225574	93.006226	34.028194	16.6626025	94.762768	-60.512966	20.6123755	97.018498
-33.411114	0.259245	96.141014	-13.497679	18.967754	95.2416	33.416294	-8.786755	96.281967	34.288437	43.049793	92.842224	33.8523655	17.131519	94.5620955	-60.8477235	20.803989	95.9211045
-34.982929	1.614674	96.648903	-13.652603	19.327671	95.453125	32.978199	-8.718922	95.914909	34.24205	43.125187	92.50901	33.6101245	17.2031325	94.2119595	-60.9153305	21.4522095	96.6942905
-36.436226	2.946827	98.012535	-13.783855	19.697016	96.360054	32.462044	-8.65857	95.695259	33.889099	43.108978	92.326027	33.1755715	17.225204	94.010643	-60.7432815	22.168828	98.709465
-37.90657	4.282989	99.683151	-14.021151	19.946278	97.578362	31.933582	-8.580226	95.732849	33.468636	42.493511	92.563202	32.701109	16.9566425	94.1480255	-60.743411	22.9359135	101.0086985
-39.285831	5.625639	101.150871	-14.342603	20.103647	98.739296	31.484186	-8.491031	95.886604	33.05542	42.518543	92.972061	32.269803	17.013756	94.4293325	-60.955009	23.193538	103.0492595
-41.264378	7.583038	102.67041	-14.911197	20.213177	100.041023	30.917612	-8.265862	96.075317	32.430275	42.744671	94.027832	31.6739435	17.2394045	95.0515745	-61.4963375	23.1869495	105.0304715
-42.523197	8.89593	103.520988	-15.289104	20.250814	100.770149	30.496195	-8.083666	96.210541	31.998888	42.946041	94.768105	31.2475415	17.4311875	95.489323	-61.8257495	23.0704405	106.050975
-43.656353	10.216439	104.500595	-15.710239	20.25219	101.567398	30.047203	-7.96239	96.374512	31.528458	43.686409	95.324585	30.7878305	17.8620095	95.8495485	-62.2083085	22.6423705	107.2852475
-44.722202	11.53349	105.582405	-16.097269	20.274261	102.406784	29.617601	-7.894673	96.598396	31.075678	43.787022	95.923752	30.3466395	17.9461745	96.261074	-62.5411775	22.6023475	108.552494
-45.677639	12.869143	106.528603	-16.473385	20.224365	103.164742	29.256407	-7.822609	96.828583	30.633774	43.86002	96.517151	29.9450905	18.0187055	96.672867	-62.8918605	22.4300245	109.656617
-46.525757	14.162318	107.332802	-16.793615	20.195303	103.800491	28.956989	-7.766496	96.998802	30.27916	43.939949	97.05854	29.6180745	18.0867265	97.028671	-63.2053045	22.3038795	110.572311
-47.286739	15.469928	108.071808	-17.097519	20.169315	104.320404	28.663012	-7.741764	97.075127	29.956987	44.022514	97.521667	29.3099995	18.140375	97.298397	-63.5050375	22.198255	111.342411
-48.242367	17.466911	109.031639	-17.476208	20.198097	104.949883	28.224745	-7.674449	97.206726	29.560476	44.15641	97.970505	28.8926105	18.2409805	97.5886155	-63.8450265	22.1552135	112.3111505
-48.629314	18.761326	109.936287	-17.710287	20.200905	105.472794	27.925989	-7.666337	97.277679	29.279154	44.185448	98.101875	28.6025715	18.2595555	97.689777	-64.0231455	22.1422545	113.255811
-48.938866	20.065056	111.167992	-17.935131	20.215746	106.22184	27.577803	-7.644871	97.369431	28.942686	44.226658	98.176483	28.2602445	18.2908935	97.772957	-64.1305065	22.1405985	114.670723
-48.967159	21.333311	112.626358	-18.1765	20.261232	107.166817	27.189556	-7.604312	97.524422	28.532202	43.729897	98.422852	27.860879	18.0627925	97.973637	-64.213879	22.4596715	116.359997
-48.927219	22.642643	113.950539	-18.386351	20.303171	108.095566	26.832905	-7.53628	97.789078	28.115892	44.283913	98.572983	27.4743985	18.3738165	98.1810305	-64.2471005	22.2325255	118.0101015
-48.762028	23.90794	115.006599	-18.562492	20.335896	108.865799	26.586931	-7.493654	98.057381	27.811913	44.290184	98.768005	27.199422	18.398265	98.412693	-64.324406	22.273527	119.318905
-48.390232	25.153381	115.70871	-18.611835	20.318661	109.379265	26.436323	-7.483742	98.264816	27.60058	44.270741	98.967705	27.0184515	18.3934995	98.6162605	-64.2421215	22.2438225	120.1422695
-47.699078	27.03096	116.039108	-18.735214	20.230274	109.819069	26.396965	-7.515805	98.524956	27.465778	44.185158	99.228424	26.9313715	18.3346765	98.87669	-64.4017995	22.1258715	120.761448
-47.052876	28.236984	115.825867	-18.70726	20.118219	109.83181	26.540617	-7.599658	98.644485	27.510494	44.081215	99.390106	27.0255555	18.2407785	99.0172955	-64.4400755	21.9956595	120.6463245
-46.245422	29.48311	115.348137	-18.633858	20.024139	109.673981	26.770348	-7.678651	98.74086	27.674204	43.971729	99.543388	27.222276	18.146539	99.142124	-64.489992	21.901739	120.205838
-45.324837	30.745363	114.780998	-18.531281	19.943789	109.462761	26.984591	-7.766154	98.822838	27.899149	43.890278	99.634834	27.44187	18.062062	99.228836	-64.504432	21.825516	119.696686
-44.286369	32.00946	114.263412	-18.363581	19.873331	109.254501	27.175489	-7.859675	98.888458	28.082026	43.801586	99.729881	27.6287575	17.9709555	99.3091695	-64.3559195	21.7757065	119.1998325
-43.003899	33.312389	113.897896	-18.268255	19.831444	109.190331	27.309788	-7.982749	98.922447	28.278479	43.698441	99.838341	27.7941335	17.857846	99.380394	-64.3306435	21.805042	119.000268
-41.568497	34.596489	113.665321	-18.2197	19.752291	109.27951	27.355497	-8.112337	99.053528	28.508503	43.554123	100.03054	27.932	17.720893	99.542034	-64.3714	21.783689	119.016986
-39.122292	36.542271	113.281395	-18.058235	19.608849	109.395363	27.477316	-8.390559	99.292061	28.882923	43.313564	100.552521	28.1801195	17.4615025	99.922291	-64.2965895	21.7561955	118.868435
-37.384865	37.804264	112.998344	-18.088726	19.541737	109.447983	27.534515	-8.543241	99.464577	29.152956	43.181862	101.017906	28.3437355	17.3193105	100.2412415	-64.5211875	21.7641635	118.6547245
-35.463791	39.109154	112.524246	-17.962379	19.474768	109.399078	27.690256	-8.653789	99.644775	29.424768	43.054535	101.542488	28.557512	17.200373	100.5936315	-64.48227	21.749163	118.2045245
-33.414627	40.414448	111.869118	-17.910433	19.439646	109.197655	27.995502	-8.730904	99.927879	29.813391	42.902927	102.202248	28.9044465	17.0860115	101.0650635	-64.7253125	21.7932805	117.3302465
-31.282854	41.696144	110.916603	-17.785992	19.491312	108.751678	28.594395	-8.900129	100.452576	30.443907	42.910004	103.22126	29.519151	17.0049375	101.836918	-65.091135	21.9776865	115.666438
-29.216654	43.08942	110.095337	-17.666603	19.641109	108.201767	29.436609	-9.118392	101.155678	31.71818	42.864765	104.370949	30.5773945	16.8731865	102.7633135	-65.9106005	22.4090315	113.6402205
-26.853498	44.399349	109.65818	-17.621178	19.873371	107.94915	30.262339	-9.342408	101.764191	32.287655	42.698097	106.195595	31.274997	16.6778445	103.979893	-66.517353	23.0688975	111.918407
-23.09569	46.196068	110.680222	-17.568197	20.251143	108.749237	31.15999	-9.509027	102.2239	33.37738	43.569344	108.453667	32.268685	17.0301585	105.3387835	-67.405079	23.4721275	112.1596905
-20.507805	47.328342	112.538788	-17.479517	20.547928	110.052277	31.499512	-9.481277	102.446411	34.05381	43.733829	110.267784	32.776661	17.126276	106.3570975	-67.735695	23.96958	113.7474565
-17.614429	48.344364	114.834175	-17.386726	20.911808	111.630264	31.699177	-9.160016	102.630104	34.762878	43.905487	112.457039	33.2310275	17.3727355	107.5435715	-68.0044795	24.4508805	115.7169565
-14.928682	49.299164	117.569748	-17.232687	21.287666	113.209221	31.838137	-8.651582	102.945778	35.462273	44.014008	114.7668	33.650205	17.681213	108.856289	-68.115579	24.894119	117.562153
-11.738624	49.98328	119.93425	-17.018351	21.695625	114.67662	31.914797	-7.906681	103.48735	36.171455	44.097454	116.93145	34.043126	18.0953865	110.2094	-68.079828	25.2958635	119.14384
-8.861438	50.765663	122.132706	-16.7651	22.086842	115.802681	32.101429	-7.433155	103.940872	36.87104	44.129799	118.929672	34.4862345	18.348322	111.435272	-68.0164345	25.825362	120.17009
-6.023007	51.425678	123.930588	-16.441076	22.398735	116.642509	32.344059	-6.919628	104.377663	37.494617	44.114159	120.691345	34.919338	18.5972655	112.534504	-67.80149	26.2002045	120.750514
-1.730346	52.172596	125.748192	-16.004166	22.929932	117.578316	32.851089	-6.404263	105.16272	38.735786	44.018028	122.518936	35.7934375	18.8068825	113.840828	-67.8017695	27.0529815	121.315804
1.161322	52.629765	126.201233	-15.683937	23.200489	117.990257	33.319637	-6.284519	106.054649	39.197578	44.078331	123.457779	36.2586075	18.896906	114.756214	-67.6264815	27.504072	121.2243
3.933941	53.014366	126.229057	-15.390909	23.244043	118.240417	33.91106	-6.458942	107.077942	39.620293	44.128696	124.12645	36.7656765	18.834877	115.602196	-67.5474945	27.653209	120.878638
6.750742	53.197544	125.883354	-15.154993	23.066238	118.332001	34.590176	-6.972346	108.670235	39.928455	44.03476	124.54969	37.2593155	18.531207	116.6099625	-67.5693015	27.601269	120.0540395
8.011145	51.679302	125.105843	-14.903479	22.614916	118.372391	35.324982	-7.790864	110.389793	40.203827	43.847553	124.912766	37.7644045	18.0283445	117.6512795	-67.5713625	27.2014875	119.0935025
8.693244	49.844921	124.569305	-14.671028	21.933985	118.395699	35.838661	-8.70082	112.018654	40.566662	43.411396	125.262192	38.2026615	17.355288	118.640423	-67.5447175	26.512682	118.150975
10.13004	47.705143	124.181114	-14.508941	21.299742	118.331444	36.219265	-9.569736	113.413254	40.990429	42.920769	125.950768	38.604847	16.6755165	119.682011	-67.622729	25.9239675	116.980877
11.385984	44.494423	124.548103	-14.268598	20.505899	118.298981	36.666153	-10.600254	114.830078	41.605644	42.111294	127.271103	39.1358985	15.75552	121.0505905	-67.6730945	25.256278	115.5473715
12.674752	42.116837	124.833702	-14.051497	20.128704	118.401894	36.945366	-11.065507	115.431068	42.055763	41.748703	128.347641	39.5005645	15.341598	121.8893545	-67.6035585	24.91581	114.9144335
13.350498	39.789833	125.333664	-13.783185	19.918507	118.696686	37.276047	-11.396151	115.846672	42.621941	41.514202	129.452927	39.948994	15.0590255	122.6497995	-67.515364	24.7779885	114.7435725
14.521202	37.261124	125.606476	-13.460994	19.806681	119.098045	37.713535	-11.60254	116.314163	43.187557	41.358013	130.410843	40.450546	14.8777365	123.362503	-67.372534	24.7356255	114.833587
15.010958	34.869045	125.872589	-13.123051	19.789379	119.520828	38.169579	-11.748752	116.92144	43.687027	41.292786	131.076263	40.928303	14.772017	123.9988515	-67.174405	24.806741	115.0428045
16.19009	32.138081	125.651535	-12.759701	19.754511	119.933105	38.687965	-11.846401	117.732117	43.71109	41.4519	131.484772	41.1995275	14.8027495	124.6084445	-66.7189295	24.7062725	115.2577655
16.889309	29.536005	125.36216	-12.359027	19.70645	120.283318	39.227913	-11.899709	118.816292	44.053604	41.61002	131.320267	41.6407585	14.8551555	125.0682795	-66.3588125	24.5577445	115.4983565
17.772856	25.41584	124.80838	-11.691045	19.514528	120.79657	40.056206	-12.003052	120.950317	44.606636	41.906132	130.30278	42.331421	14.95154	125.6265485	-65.713511	24.077516	115.9665915
17.954462	22.759087	124.698624	-11.135032	19.222652	121.132591	40.611412	-12.114054	122.649216	45.069809	41.978584	129.284866	42.8406105	14.932265	125.967041	-65.1106745	23.513039	116.298141
18.412306	19.936516	124.82431	-10.567627	18.834772	121.472977	41.191845	-12.364539	124.299957	45.940926	41.730724	128.10199	43.5663855	14.6830925	126.2009735	-64.7016395	22.9864515	116.7449805
18.71731	17.0858	125.234016	-10.058515	18.362064	121.95401	41.808708	-12.714905	125.984917	45.997574	41.689693	127.537086	43.903141	14.487394	126.7610015	-64.020171	22.236734	117.1470185
18.938309	14.295954	126.078331	-9.560822	17.874695	122.449455	42.318508	-12.991693	127.731598	46.46843	41.4767	127.188553	44.393469	14.2425035	127.4600755	-63.515113	21.5068865	117.4388345
19.268349	11.491238	127.089844	-8.932992	17.265411	122.916115	42.668133	-13.168147	129.441574	46.963615	41.246529	127.342354	44.815874	14.039191	128.391964	-62.681858	20.491631	117.440266
18.836763	9.207866	128.625031	-9.059093	17.097893	123.71608	42.949772	-13.30823	131.080063	47.471367	41.047428	128.019958	45.2105695	13.869599	129.5500105	-63.3287555	20.326187	117.8821495
18.677322	5.654926	130.663483	-8.998088	16.730721	124.935326	43.037586	-13.588508	133.074112	48.572159	40.63422	129.445129	45.8048725	13.522856	131.2596205	-63.8010485	19.938586	118.6110315
18.215969	3.489202	131.979233	-8.998723	16.633402	125.834167	43.013485	-13.722956	134.258759	48.896606	40.481819	130.33699	45.9550455	13.3794315	132.2978745	-63.9524915	19.8873725	119.3704595
17.610008	1.578382	133.347092	-9.006282	16.644943	126.725151	43.383537	-13.955566	135.176605	49.062168	40.580013	130.920212	46.2228525	13.3122235	133.0484085	-64.2354165	19.9776625	120.4018935
16.976534	-0.327643	134.398102	-8.654059	16.507092	127.350494	43.260303	-13.717999	136.40303	49.013771	40.868248	131.14238	46.137037	13.5751245	133.772705	-63.445155	19.4390595	120.928283
16.215593	-2.03136	135.322205	-8.514825	16.584455	127.938339	43.483608	-13.680305	137.368637	48.838829	41.05238	131.124313	46.1612185	13.6860375	134.246475	-63.1908685	19.4828725	121.630203
15.438147	-3.7484	135.953232	-8.293504	16.604733	128.388397	43.748299	-13.665083	138.110168	48.095745	41.102089	131.125687	45.922022	13.718503	134.6179275	-62.50903	19.490963	122.1588665
14.516242	-5.345427	136.341827	-7.971335	16.520126	128.664734	44.064243	-13.724523	138.576019	47.745941	40.763664	130.962646	45.905092	13.5195705	134.7693325	-61.847762	19.5206815	122.5601355
13.103348	-7.675969	136.491562	-7.518238	16.247263	128.973175	44.570736	-14.003469	138.705322	47.492344	39.957561	131.024796	46.03154	12.977046	134.865059	-61.068016	19.51748	123.081291
11.911451	-9.112256	136.516113	-7.241873	15.996734	129.143982	44.905872	-14.215246	138.616089	47.504147	39.60461	130.719208	46.2050095	12.694682	134.6676485	-60.6887555	19.298786	123.6203155
10.629184	-10.374746	136.461823	-7.000328	15.729804	129.301392	45.470379	-14.56032	138.305069	47.787685	39.293568	130.259842	46.629032	12.366624	134.2824555	-60.629688	19.092984	124.3203285
9.249263	-11.523774	136.378052	-6.761521	15.484791	129.43985	45.676109	-14.839151	138.074677	48.470627	38.806347	129.718719	47.073368	11.983598	133.896698	-60.59641	18.985984	124.983002
7.746682	-12.546446	136.269821	-6.505145	15.245886	129.621948	45.942158	-15.130457	137.794571	48.649605	38.408089	129.33696	47.2958815	11.638816	133.5657655	-60.3061715	18.852956	125.6781305
6.136116	-13.397188	136.303253	-6.247111	15.008688	129.869949	46.220707	-15.424336	137.510391	48.807819	38.023853	128.973175	47.514263	11.2997585	133.241783	-60.008485	18.7176175	126.498115
4.376291	-14.041626	136.453125	-6.007487	14.811279	130.21376	46.590336	-15.650384	137.29393	48.961636	37.689735	128.545532	47.775986	11.0196755	132.919731	-59.79096	18.6028825	127.507789
1.809437	-14.706299	136.902496	-5.55355	14.439789	130.754028	46.993183	-15.75217	137.182419	48.752548	37.48579	127.968147	47.8728655	10.86681	132.575283	-58.9799655	18.012768	128.932773
-0.175371	-15.130263	137.228973	-5.261524	14.077379	131.002487	47.517185	-15.870005	137.083252	48.829231	37.240334	127.403793	48.173208	10.6851645	132.2435225	-58.696256	17.4695935	129.7614515
-2.065237	-15.150884	137.419495	-4.930424	13.860125	131.282013	48.265667	-15.965794	136.620941	48.898632	37.064518	126.883018	48.5821495	10.549362	131.7519795	-58.4429975	17.170888	130.8120465
-4.01374	-15.100201	137.363861	-4.60869	13.539968	131.446228	48.750465	-16.059628	136.278427	48.996552	36.963703	126.483322	48.8735085	10.4520375	131.3808745	-58.0908885	16.6278985	131.5115815
-5.564334	-14.895359	136.977539	-4.337852	13.27727	131.528442	49.100224	-16.126028	135.725586	49.069954	36.958469	126.187683	49.085089	10.4162205	130.9566345	-57.760793	16.1383195	132.1002495
-8.016276	-14.631182	136.491623	-4.0178	13.237162	131.538498	48.542606	-16.039917	135.009949	49.118626	37.023602	126.006721	48.830616	10.4918425	130.508335	-56.866216	15.9824815	132.568661
-9.863613	-14.285161	135.672043	-3.952132	13.095289	131.473755	48.821716	-16.140108	134.080811	49.172894	37.186344	125.855469	48.997305	10.523118	129.96814	-56.901569	15.66746	132.97937
-12.996764	-13.496794	134.377029	-3.785209	13.110413	131.271606	48.925255	-16.133444	132.372726	49.230118	37.412792	125.657143	49.0776865	10.639674	129.0149345	-56.6481045	15.581152	133.5282775
-15.07194	-12.696479	133.572083	-3.647037	13.09789	131.053711	48.92775	-16.179903	131.070251	49.206966	37.49633	125.441444	49.067358	10.6582135	128.2558475	-56.361432	15.5375665	133.8515745
-17.175299	-11.842175	132.888062	-3.917754	13.233826	131.009369	48.884087	-16.253098	129.753983	49.126961	37.514961	125.10881	49.005524	10.6309315	127.4313965	-56.841032	15.8367205	134.5873415
-19.217302	-10.966496	132.540222	-3.793312	13.082419	130.801987	48.764393	-16.334923	128.392548	48.97604	37.404121	124.551033	48.8702165	10.534599	126.4717905	-56.4568405	15.630239	135.1321835
-21.252811	-10.037438	132.55069	-3.726314	12.835897	130.743591	48.675304	-16.487202	127.1175	48.690941	37.218815	123.797737	48.6831225	10.3658065	125.4576185	-56.1357505	15.3059875	136.0295635
-23.227259	-9.086648	132.983139	-3.619343	12.510164	130.755768	48.683186	-16.616798	126.172279	48.33287	36.962112	122.957611	48.508028	10.172657	124.564945	-55.746714	14.847671	136.946591
-25.122585	-8.145428	133.659729	-3.522166	12.118942	130.851196	48.774014	-16.660366	125.648453	48.007019	36.735432	122.038498	48.3905165	10.037533	123.8434755	-55.4348485	14.200351	137.8589165
-27.773806	-6.542129	135.020691	-3.355103	11.490118	131.166061	49.020561	-16.924898	125.450623	47.476624	36.354977	120.756569	48.2485925	9.7150395	123.103596	-54.9587985	13.2651965	139.228526
-29.434925	-5.377479	136.018753	-3.330558	11.056383	131.525009	49.071251	-17.094881	125.467918	47.12125	36.063213	120.031891	48.0962505	9.484166	122.7499045	-54.7573665	12.6286	140.3001135
-31.026173	-4.213637	137.045395	-3.33461	10.641348	131.998428	48.960461	-17.292883	125.320518	46.734543	35.775658	119.547043	47.847502	9.2413875	122.4337805	-54.516722	12.0413085	141.5630755
-32.518681	-2.790272	138.117081	-3.432159	10.265125	132.582367	48.670738	-17.445915	125.002327	46.276993	35.502033	119.257614	47.4738655	9.028059	122.1299705	-54.3381835	11.502191	143.0347635
-33.906319	-1.316502	139.218307	-3.571039	9.913668	133.220764	48.236229	-17.533905	124.433578	45.756939	35.351959	119.174767	46.996584	8.909027	121.8041725	-54.138662	10.918309	144.6373555
-35.177605	0.302507	140.271896	-3.825763	9.583497	133.850784	47.673038	-17.638885	123.69751	45.193089	35.277863	119.225777	46.4330635	8.819489	121.4616435	-54.0845895	10.347505	146.2399245
-36.314507	1.962478	141.303482	-4.114004	9.302247	134.392685	46.692345	-17.47703	122.698471	44.583061	35.23563	119.374725	45.637703	8.8793	121.036598	-53.865711	9.725194	147.748772
-37.641289	4.608152	142.662506	-4.677461	8.986294	135.051147	45.592648	-17.374399	121.276367	43.607197	35.258339	119.687416	44.5999225	8.94197	120.4818915	-53.9548445	9.030618	149.6204025
-38.343647	6.432302	143.551483	-5.011126	8.795552	135.391739	45.017452	-17.349392	120.372391	42.981937	35.31337	119.956062	43.9996945	8.981989	120.1642265	-54.0219465	8.609115	150.6192515
-38.830799	8.2418	144.419647	-5.282244	8.617052	135.775009	44.317501	-17.173393	119.612564	42.485943	35.343147	120.283005	43.401722	9.084877	119.9477845	-53.96621	8.149227	151.6022335
-39.118069	10.020336	145.237854	-5.413649	8.410297	136.385818	44.026653	-17.231218	119.195435	42.105785	35.337753	120.682396	43.066219	9.0532675	119.9389155	-53.893517	7.7673265	152.8327205
-39.218155	11.847944	146.00148	NaN	NaN	NaN	43.841846	-17.283781	119.01796	41.85471	35.331924	121.15834	42.848278	9.0240715	120.08815	NaN	NaN	NaN
-39.106068	13.658388	146.723694	NaN	NaN	NaN	43.059517	-16.977295	118.814835	41.649685	35.299721	121.638443	42.354601	9.161213	120.226639	NaN	NaN	NaN
-38.804474	15.452088	147.283325	NaN	NaN	NaN	42.812588	-17.041159	118.929375	41.469383	35.239002	122.094154	42.1409855	9.0989215	120.5117645	NaN	NaN	NaN
-38.049034	18.092552	147.745667	NaN	NaN	NaN	42.473106	-17.239542	119.358978	41.19928	35.103119	122.631226	41.836193	8.9317885	120.995102	NaN	NaN	NaN
-37.430733	19.916498	147.648483	NaN	NaN	NaN	42.307564	-17.445656	119.75354	41.075275	35.002575	122.922432	41.6914195	8.7784595	121.337986	NaN	NaN	NaN
-36.606781	21.704357	147.199081	NaN	NaN	NaN	42.14703	-17.652475	120.064117	41.057201	34.920227	123.165527	41.6021155	8.633876	121.614822	NaN	NaN	NaN
-35.654957	23.555113	146.402222	NaN	NaN	NaN	41.997658	-17.821314	120.202217	41.111542	34.864735	123.345016	41.5546	8.5217105	121.7736165	NaN	NaN	NaN
-34.50576	25.375214	145.369736	-7.384419	8.143708	137.617996	41.881298	-17.8647	120.175362	41.203579	34.869038	123.431313	41.5424385	8.502169	121.8033375	-56.3112765	7.785247	153.4326545
-33.173779	27.211676	144.087509	-7.590071	8.425278	136.938934	41.766571	-17.77807	119.9291	41.718983	34.776859	123.238251	41.742777	8.4993945	121.5836755	-56.922919	8.3511615	152.2941925
-31.650347	29.001316	142.807571	-7.646022	8.779822	136.105774	41.691284	-17.557774	119.470474	41.825752	34.972076	123.031128	41.758518	8.707151	121.250801	-57.050562	8.852493	150.960747
-28.75383	31.895102	141.024048	-7.716094	9.345615	134.80658	41.58176	-17.085011	118.48632	NaN	NaN	NaN	NaN	NaN	NaN	NaN	NaN	NaN
-26.884007	33.333988	139.988739	-7.653155	9.698912	133.989029	41.567726	-16.72908	117.669807	41.807316	35.839733	122.394943	41.687521	9.5553265	120.032375	-56.993831	9.8424975	147.945683
-24.614445	34.933907	139.048172	-7.493798	9.998231	133.200806	41.551582	-16.288883	116.707382	41.952339	36.166836	121.970535	41.7519605	9.9389765	119.3389585	-56.7395565	10.0574855	147.0626535
-22.161152	36.549538	138.21138	-7.14672	10.196259	132.416824	41.575619	-15.871474	115.790344	42.073135	36.530952	121.461441	41.824377	10.329739	118.6258925	-56.117817	10.062779	146.2077555
-19.289351	38.326824	137.186295	-6.899997	10.557199	131.7052	41.603584	-15.405774	114.950119	42.195026	36.900288	120.916451	41.899305	10.747257	117.933285	-55.699299	10.367141	145.477115
-16.544556	39.74366	136.209457	-6.763767	10.977982	131.147751	41.640007	-15.025793	114.314774	42.310448	37.271641	120.394432	41.9752275	11.122924	117.354603	-55.5027615	10.83304	144.940899
-13.637209	41.125393	135.06192	-6.610862	11.398747	130.601089	41.683067	-14.580286	113.937439	42.411797	37.639706	120.000717	42.047432	11.52971	116.969078	-55.269156	11.267784	144.2331
-9.19356	42.843246	133.477402	-6.560143	12.018622	129.911224	41.756748	-13.884385	113.840416	42.53397	38.199924	119.77626	42.145359	12.1577695	116.808338	-55.265645	11.8794745	143.01411
-5.907928	44.086113	132.388336	-6.637205	12.471382	129.540665	41.871323	-13.487378	114.030289	42.623131	38.534321	119.956902	42.247227	12.5234715	116.9935955	-55.521637	12.4192925	142.0877345
-2.400656	45.271839	131.539337	-6.682991	12.945419	129.301178	42.055214	-13.164754	114.541367	42.845478	38.87756	120.432106	42.450346	12.856403	117.4867365	-55.816328	13.034435	141.1156195
1.34546	46.416553	130.904541	-6.759244	13.466522	129.170593	42.413269	-12.920215	115.375092	43.215176	39.254219	121.318306	42.8142225	13.167002	118.346699	-56.3327105	13.766042	139.994487
5.294237	47.486183	130.511276	-6.656986	14.048359	129.043747	42.958145	-12.65783	116.569939	44.255917	39.421001	122.364845	43.607031	13.3815855	119.467392	-56.921003	14.7151325	138.620102
9.383037	48.481823	130.386536	-6.625158	14.737016	128.950974	43.721691	-12.550172	118.1371	44.63208	39.913074	124.139114	44.1768855	13.681451	121.138107	-57.4272015	15.792581	136.763841
12.464952	48.081543	130.504639	-6.561656	15.370204	128.731369	44.531837	-12.511889	119.832077	45.463436	40.213127	125.899673	44.9976365	13.850619	122.865875	-58.1209485	16.889789	134.596863
15.918693	45.843792	131.10878	-6.66746	16.105345	128.272934	45.36557	-12.441092	122.187973	46.426338	40.451229	128.583969	45.895954	14.0050685	125.385971	-59.230874	18.2056215	131.159897
18.309113	44.377529	131.814713	-6.879794	16.407129	128.009491	45.619099	-12.377826	123.446777	46.75441	40.424679	130.180771	46.1867545	14.0234265	126.813774	-59.9463425	18.7908315	129.205208
20.571329	42.690201	132.681961	-7.245996	16.636168	127.898453	45.591129	-12.285282	124.353813	46.820557	40.250793	131.460052	46.205843	13.9827555	127.9069325	-60.697835	19.2895805	127.8899735
22.4664	41.063496	133.539032	-7.651246	16.820883	127.994797	45.304382	-12.163242	124.906036	46.733429	40.01712	132.286804	46.0189055	13.926939	128.59642	-61.3213975	19.714827	127.393174
24.715742	39.277588	134.039963	-7.995345	16.994825	128.274506	44.926296	-12.147361	125.245178	46.625763	39.870056	132.687119	45.7760295	13.8613475	128.9661485	-61.7667195	20.1283025	127.5828635
27.20652	37.352207	134.210144	-8.207531	17.167833	128.656616	44.663109	-12.132309	125.441612	46.574554	39.841686	132.792969	45.6188315	13.8546885	129.1172905	-62.0338935	20.4809775	128.1959415
29.363707	35.517231	134.192932	-8.268719	17.264616	129.06012	44.5854	-11.98609	125.532997	46.534981	39.928932	132.728439	45.5601905	13.971421	129.130718	-62.0976285	20.557811	128.989522
30.229496	33.318554	134.076263	-8.2052	17.449162	129.618729	44.699238	-11.721326	125.756302	46.552422	40.203754	132.390244	45.62583	14.241214	129.073273	-62.03623	20.65711	130.164185
29.698292	31.639374	133.656982	-8.114966	17.555969	129.976044	44.794579	-11.556302	126.072525	46.568699	40.353168	132.139618	45.681639	14.398433	129.1060715	-61.911571	20.713505	130.8460165
28.862289	30.214558	133.380051	-8.058052	17.638218	130.323624	44.888695	-11.526298	126.663254	46.580193	40.425369	131.998886	45.734444	14.4495355	129.33107	-61.850548	20.8269005	131.316178
27.893841	28.622433	133.332413	-8.049834	17.710634	130.64006	44.973518	-11.511501	127.56424	46.584339	40.478058	132.015198	45.7789285	14.4832785	129.789719	-61.8785965	20.9379895	131.490401
26.951582	27.029493	133.429199	-8.078745	17.752169	130.921021	45.030605	-11.511752	128.602478	46.587315	40.503777	132.295395	45.80896	14.4960125	130.4489365	-61.96645	21.0083255	131.3931055
25.854048	25.251314	133.797119	-8.167323	17.783161	131.162842	45.001873	-11.525676	129.658966	46.561684	40.51009	132.699066	45.7817785	14.492207	131.179016	-62.1164245	21.074115	131.146668
24.781776	23.576769	134.162048	-8.350017	17.789337	131.383286	44.898354	-11.567525	130.630035	46.402637	40.412838	133.086288	45.6504955	14.4226565	131.8581615	-62.3505295	21.1560175	130.9084105
23.048754	20.93824	134.553665	-8.779407	17.791662	131.665512	44.452969	-11.687887	131.759583	46.339455	40.002926	133.386154	45.396212	14.1575195	132.5728685	-62.955026	21.4258045	130.7581555
21.739468	19.130159	134.736374	-9.164845	17.850027	131.820221	44.009911	-11.754307	132.279892	45.914745	39.819199	133.500275	44.962328	14.032446	132.8900835	-63.292018	21.667608	130.7503585
20.388872	17.41585	134.775955	-9.572767	17.925928	131.936279	43.51622	-11.805667	132.605667	45.46524	39.667519	133.472961	44.49073	13.930926	133.039314	-63.636264	21.92093	130.833244
18.984364	15.647709	134.647949	-9.982288	18.039518	131.988312	42.999825	-11.837805	132.805618	45.047348	39.550304	133.279739	44.0235865	13.8562495	133.0426785	-63.9881625	22.2227865	130.9339455
17.536175	13.957559	134.38588	-10.372137	18.203186	131.970459	42.535366	-11.84001	132.869308	44.670952	39.532207	132.838425	43.603159	13.8460985	132.8538665	-64.347433	22.5602735	131.0870515
16.120932	12.276268	133.987854	-10.703184	18.428217	131.831818	42.118427	-11.779961	132.823624	44.188671	39.572151	132.188461	43.153549	13.896095	132.5060425	-64.559917	22.960339	131.1575935
14.658504	10.63876	133.534485	-10.954001	18.709242	131.579117	41.793331	-11.6212	132.666565	43.823532	39.716537	131.370819	42.8084315	14.0476685	132.018692	-64.7164335	23.3708155	131.139542
12.415111	8.258249	132.74794	-11.179709	19.159933	131.080811	41.422947	-11.342978	132.293549	43.435181	40.066757	129.688629	42.429064	14.3618895	130.991089	-64.788482	23.9579765	131.170533
10.972242	6.729828	132.263794	-11.259325	19.388458	130.707031	41.213886	-11.197913	131.924805	42.738701	40.386044	128.511414	41.9762935	14.5940655	130.2181095	-64.4949435	24.1828505	131.1959525
9.417366	5.30232	131.985016	-11.261517	19.552477	130.399048	41.048317	-11.067819	131.568756	42.48114	40.429802	127.111938	41.7647285	14.6809915	129.340347	-64.2877625	24.4239625	131.457749
7.719209	4.030107	131.913452	-11.290987	19.665897	130.192276	40.926456	-10.958161	131.314316	42.292789	40.499489	125.923492	41.6096225	14.770664	128.618904	-64.1915965	24.56113	131.765648
6.228431	2.673789	131.96167	-11.314802	19.675503	130.045364	40.784256	-10.900465	131.172119	42.152164	40.594131	125.083282	41.46821	14.846833	128.1277005	-64.097814	24.504173	131.9630275
4.728518	1.486183	132.075012	-11.378682	19.655031	129.980865	40.591682	-10.85788	131.11702	42.033043	40.60561	124.478935	41.3123625	14.873865	127.7979775	-64.0697265	24.436197	132.1637525
3.196163	0.375535	132.194092	-11.493913	19.688839	129.908707	40.346489	-10.858054	130.989502	41.869152	40.489117	123.943367	41.1078205	14.8155315	127.4664345	-64.0956465	24.5621465	132.3509795
0.968309	-1.040673	132.210709	-11.754436	19.786694	129.729355	39.783741	-10.8598	130.546646	41.460548	40.331207	123.173752	40.6221445	14.7357035	126.860199	-64.1310165	24.8376845	132.598511
-0.432901	-1.853934	132.079269	-12.605828	20.247486	129.93042	39.347492	-10.982759	130.080612	41.103436	40.35754	122.738876	40.225464	14.6873905	126.409744	-65.43712	25.8075815	133.451096
-1.830629	-2.540037	131.85849	-12.312954	19.978407	129.493042	38.909401	-11.156033	129.5215	40.691406	40.457718	122.340179	39.8004035	14.6508425	125.9308395	-64.4263115	25.3059715	133.0552445
-3.127016	-3.194324	131.564758	-12.576458	20.069595	129.329376	38.436443	-11.11775	128.864975	40.256294	40.536201	121.911636	39.3463685	14.7092255	125.3883055	-64.4992845	25.4299645	133.2704465
-4.384875	-3.687545	131.280914	-12.895635	20.178812	129.181244	38.056839	-11.003501	128.131607	39.868153	40.647003	121.486626	38.962496	14.821751	124.8091165	-64.753766	25.535873	133.5533715
-5.545975	-4.156618	130.942841	-13.116468	20.250711	129.030411	37.665581	-10.878203	127.388069	39.488182	40.788799	121.127029	38.5768815	14.955298	124.257549	-64.8098175	25.546124	133.803273
-6.587125	-4.53267	130.597992	-13.313047	20.334332	128.850372	37.288807	-10.79899	126.69194	39.165142	40.911911	120.802116	38.2269745	15.0564605	123.747028	-64.8530685	25.6122035	133.953716
-8.009632	-5.022163	130.020447	-13.586429	20.37537	128.554031	36.815907	-10.743699	125.788818	38.708469	41.131241	120.341339	37.762188	15.193771	123.0650785	-64.935046	25.556969	134.0429835
-8.789418	-5.297459	129.601547	-13.731964	20.418245	128.249603	36.596619	-10.680173	125.173615	38.41938	41.299568	119.954933	37.5079995	15.3096975	122.564274	-64.9719275	25.5267925	133.934932
-9.516272	-5.455246	129.201263	-13.797969	20.435528	127.850258	36.486401	-10.601196	124.52607	38.098099	41.50668	119.384888	37.29225	15.452742	121.955479	-64.888188	25.418314	133.745037
-10.148806	-5.51444	128.678192	-14.164537	20.620659	127.503036	36.405796	-10.491363	123.739731	37.783669	41.657299	118.622032	37.0947325	15.582968	121.1808815	-65.4238065	25.65835	133.8251905
-10.662111	-5.52659	128.100754	-13.871191	20.344101	126.73439	36.339085	-10.408144	122.909042	37.485367	41.718555	117.692543	36.912226	15.6552055	120.3007925	-64.654608	25.0329965	133.1679875
-11.046657	-5.550265	127.480362	-14.146646	20.394226	126.240288	36.258705	-10.357822	121.982666	37.217609	41.67342	116.664742	36.738157	15.657799	119.323704	-65.031449	25.130653	133.156872
-11.435538	-5.438957	126.918365	-14.100973	20.219484	125.631294	36.156429	-10.329519	121.047508	37.009769	41.558372	115.607162	36.583099	15.6144265	118.327335	-64.785045	24.8245415	132.935253
-11.713266	-5.274838	126.066948	-13.913131	19.96422	124.750565	36.09869	-10.23475	119.745468	37.08931	41.421257	114.288948	36.594	15.5932535	117.017208	-64.420262	24.3351865	132.483922
-11.781499	-5.147085	125.449684	-13.596037	19.782022	124.139	36.265648	-10.351746	118.877373	37.283867	41.303921	113.754143	36.7747575	15.4760875	116.315758	-63.9668315	24.0879565	131.962242
-11.574355	-4.844129	124.783646	-13.194917	19.544147	123.525742	36.580059	-10.590845	118.128441	37.708263	41.143108	113.477501	37.144161	15.2761315	115.802971	-63.533995	23.8121625	131.248513
-11.083281	-4.638246	123.934555	-12.675471	19.226713	122.93438	36.944233	-10.806524	117.512833	38.176807	40.851219	113.360336	37.56052	15.0223475	115.4365845	-62.911462	23.4310785	130.4321755
-10.757402	-4.449908	123.15062	-12.121714	18.825258	122.392548	37.337521	-10.98428	116.911491	39.067955	40.319805	113.244736	38.202738	14.6677625	115.0781135	-62.446166	22.9827535	129.7069825
-10.033351	-4.074162	122.020546	-11.623697	18.407129	121.800545	37.791859	-11.084207	116.243538	39.483006	40.052757	113.549568	38.6374325	14.484275	114.896553	-61.8848265	22.329983	128.704537
-8.97566	-3.836595	120.513084	-11.107483	18.106434	121.007156	38.314186	-11.019258	115.47525	39.936619	39.924084	113.966278	39.1254025	14.452413	114.720764	-61.3403685	21.760455	127.293548
-8.049533	-3.049665	118.186592	-10.486277	18.124462	119.384613	39.014519	-10.749333	114.271294	40.702648	40.112774	114.595398	39.8585835	14.6817205	114.433346	-60.8311375	21.5672035	124.33588
-7.148103	-2.566284	116.379753	-10.168442	18.389351	118.112885	39.327103	-10.387816	113.397255	41.068672	40.399853	114.991188	40.1978875	15.0060185	114.1942215	-60.5347715	21.7726835	122.0315485
-6.292246	-2.070164	114.618126	-10.033081	18.856493	116.840302	39.39698	-9.889144	112.48288	41.231052	40.742592	115.317619	40.314016	15.426724	113.9002495	-60.380178	22.286262	119.7803545
-5.37967	-1.520365	113.095787	-10.0688	19.422077	115.727234	39.221268	-9.376578	111.595703	41.26667	41.10247	115.373146	40.243969	15.862946	113.4844245	-60.381569	22.981208	117.9700435
-4.535303	-1.051553	111.863541	-10.237815	20.09058	114.794205	38.922348	-8.8597	110.776482	41.143696	41.522121	115.243378	40.033022	16.3312105	113.00993	-60.508652	23.8499495	116.57848
-3.642828	-0.593609	110.918892	-10.403438	20.750908	114.045418	38.647823	-8.311587	110.095322	40.941376	42.007038	114.862228	39.7945995	16.8477255	112.478775	-60.6014755	24.6540905	115.612061
-2.673532	-0.234611	110.175537	-10.535953	21.252279	113.428093	38.479454	-7.849834	109.52314	40.654922	42.387222	114.388153	39.567188	17.268694	111.9556465	-60.639094	25.235864	114.9005395
-1.183734	0.073959	109.142212	-10.590715	21.769482	112.428116	38.412849	-7.397086	108.847336	40.41116	42.786667	113.718536	39.4120045	17.6947905	111.282936	-60.5934345	25.8441735	113.573296
-0.132564	0.172667	108.402924	-10.561008	21.947912	111.639473	38.418545	-7.236127	108.476273	40.409508	42.899918	113.347969	39.4140265	17.8318955	110.912121	-60.5360425	26.0639285	112.366825
0.916787	0.175704	107.580124	-10.544041	22.07007	110.715042	38.40794	-7.195984	108.150269	40.422577	42.939533	113.076508	39.4152585	17.8717745	110.6133885	-60.5033405	26.2683655	110.8166955
1.930954	0.180074	106.762718	-10.586428	22.184715	109.69471	38.331421	-7.210454	107.895348	40.405598	42.972427	112.79882	39.3685095	17.8809865	110.347084	-60.5413655	26.4884435	109.042336
2.885421	0.05645	106.065384	-10.701632	22.323441	108.727135	38.13868	-7.234732	107.699951	40.308468	43.008858	112.379013	39.223574	17.887063	110.039482	-60.626838	26.759819	107.414788
3.783943	-0.13479	105.401123	-10.859452	22.50462	107.743156	37.94408	-7.242636	107.518784	40.120407	43.04689	111.83696	39.0322435	17.902127	109.677872	-60.7511475	27.107113	105.80844
4.706765	-0.322342	104.799995	-11.024984	22.681995	106.710609	37.752911	-7.20946	107.365036	39.922668	43.164097	111.196709	38.8377895	17.9773185	109.2808725	-60.8877575	27.3866715	104.1403455
5.917749	-0.710382	103.899826	-11.189059	22.984426	105.132103	37.450783	-7.129131	107.037148	39.646442	43.313934	109.982323	38.5486125	18.0924015	108.5097355	-60.9267305	27.8764505	101.7544705
6.683576	-1.028094	103.348793	-11.282508	23.108862	104.181145	37.256653	-7.128348	106.759239	39.523167	43.348991	109.123848	38.38991	18.1103215	107.9415435	-60.954926	28.1074025	100.4207465
7.425142	-1.371202	102.897858	-11.351837	23.177635	103.38678	37.074554	-7.179088	106.483521	39.396244	43.342396	108.361176	38.235399	18.081654	107.4223485	-60.939073	28.273616	99.3512115
8.078657	-1.731109	102.607811	-11.409005	23.158577	102.831482	36.897644	-7.233529	106.237877	39.277111	43.265316	107.714272	38.0873775	18.0158935	106.9760745	-60.9053875	28.3012605	98.6868895
8.655025	-2.14855	102.504333	-11.443812	23.139553	102.562675	36.745316	-7.258392	106.074318	39.197262	43.166248	107.179581	37.971289	17.953928	106.6269495	-60.858913	28.325178	98.4984005
9.203444	-2.501905	102.559486	-11.432905	23.112244	102.541443	36.635361	-7.28453	106.033234	39.178051	43.047611	106.676567	37.906706	17.8815405	106.3549005	-60.772516	28.3429475	98.7279855
9.735944	-2.846729	102.676651	-11.32857	23.089926	102.592911	36.620007	-7.243407	106.008484	39.204842	42.958195	106.249619	37.9124245	17.857394	106.1290515	-60.5695645	28.322458	99.0567705
10.537475	-3.318836	102.986336	-11.127618	23.027534	102.70826	36.674793	-7.196467	106.174561	39.281292	42.791157	105.679619	37.9780425	17.797345	105.92709	-60.2332785	28.257723	99.48943
10.974345	-3.613114	103.144707	-10.931034	22.93642	102.677193	36.793304	-7.207428	106.273941	39.421165	42.711338	105.42543	38.1072345	17.751955	105.8496855	-59.9693025	28.120885	99.5047005
11.443283	-3.88537	103.180634	-10.738898	22.813576	102.542534	36.996628	-7.267977	106.306908	39.574574	42.606182	105.203522	38.285601	17.6691025	105.755215	-59.763397	27.9580495	99.329853
11.93227	-4.175699	103.038147	-10.569184	22.658142	102.320877	37.415913	-7.477829	106.114998	39.712379	42.529896	104.94664	38.564146	17.5260335	105.530819	-59.702514	27.7902505	99.110935
12.337097	-4.441582	102.845909	-10.396245	22.505575	102.048111	37.61335	-7.510525	105.936836	39.847027	42.476482	104.623535	38.7301885	17.4829785	105.2801855	-59.5226785	27.5281715	98.8160365
12.705618	-4.632764	102.606094	-10.21853	22.388786	101.782295	37.809105	-7.499027	105.65065	39.952011	42.495735	104.265701	38.880558	17.498354	104.9581755	-59.317618	27.279218	98.6064145
13.081765	-4.856412	102.265869	-10.03349	22.289719	101.564316	38.026478	-7.457241	105.314461	40.057449	42.536793	103.928078	39.0419635	17.539776	104.6212695	-59.1089435	27.039662	98.5073625
13.589666	-4.961427	101.867767	-9.734227	22.189754	101.373466	38.385521	-7.388659	104.84288	40.228012	42.694557	103.605522	39.3067665	17.652949	104.224201	-58.7752205	26.726559	98.522731
13.863561	-4.95422	101.682831	-9.523426	22.157421	101.295685	38.675301	-7.313126	104.568909	40.378681	42.854298	103.497192	39.526991	17.770586	104.0330505	-58.573843	26.544256	98.5583195
14.108771	-5.003172	101.49202	-9.247553	22.156933	101.223167	38.979935	-7.229475	104.365623	40.598206	43.006626	103.388802	39.7890705	17.8885755	103.8772125	-58.2841765	26.4252905	98.5691215
14.377748	-5.100672	101.371323	-8.93257	22.223475	101.139534	39.043827	-6.935216	104.398476	40.908493	43.190998	103.251221	39.97616	18.127891	103.8248485	-57.8413	26.319059	98.4542195
14.536026	-5.163682	101.409592	-8.59043	22.391098	101.012634	39.72332	-6.974313	104.345856	41.186844	43.379616	103.108231	40.455082	18.2026515	103.7270435	-57.635942	26.5795445	98.2982245
14.616855	-5.25038	101.566635	-8.271938	22.603664	100.820671	39.844765	-6.778406	104.804527	41.57605	43.558659	102.964958	40.7104075	18.3901265	103.8847425	-57.2542835	26.8172015	97.7565995
14.670117	-5.367111	101.725601	-7.990811	22.760326	100.495735	40.419037	-6.932355	105.038879	41.90139	43.654202	102.916397	41.1602135	18.3609235	103.977638	-57.1418355	27.1597285	97.013832
14.71707	-5.572182	101.59066	-7.609456	22.837591	99.576324	40.513794	-6.75621	105.596474	42.323444	43.7318	102.899529	41.418619	18.487795	104.2480015	-56.637531	27.187387	94.9046465
