# Supplementary material for: How to jointly control a ball trajectory on a moving board: Methodological insights into Motor Learning and Rehabilitation
Source: PLoS One. 2025 Oct 15;20(10):e0334588. doi: 10.1371/journal.pone.0334588 (PMC12527165; doi:10.1371/journal.pone.0334588)
Supplement: S2 Data — (ZIP) [file pone.0334588.s002.zip › D3_024.csv]

Ball_X	Ball_Y	Ball_Z	BoardCentre_X	BoardCentre_Y	BoardCentre_Z	P1LeftHand_X	P1LeftHand_Y	P1LeftHand_Z	P1RightHand_X	P1RightHand_Y	P1RightHand_Z	P1MidHands_X	P1MidHands_Y	P1MidHands_Z	P2MidHands_X	P2MidHands_Y	P2MidHands_Z
3.439091	43.475376	109.889244	-12.405139	23.147072	107.32489	39.141598	-5.181557	107.094238	38.67992	46.89109	113.178787	38.910759	20.8547665	110.1365125	-63.721037	25.4393775	104.5132675
4.180783	42.263336	110.058334	-12.604773	22.992285	107.762611	39.131977	-5.329154	107.967552	38.691849	46.749695	113.511719	38.911913	20.7102705	110.7396355	-64.121459	25.2742995	104.7855865
4.93776	40.989174	110.112656	-12.76452	22.834465	108.148682	39.008884	-5.484029	108.681343	38.637848	46.584641	113.595009	38.823366	20.550306	111.138176	-64.352406	25.118624	105.159188
5.672215	39.669422	110.019051	-12.892781	22.676479	108.436516	38.832493	-5.71141	109.297516	38.6138	46.380539	113.382484	38.7231465	20.3345645	111.34	-64.5087085	25.0183935	105.533032
6.270112	38.309219	109.87674	-13.009055	22.485142	108.614182	38.647537	-6.010839	109.854828	38.614506	46.122215	113.020088	38.6310215	20.055688	111.437458	-64.6491315	24.914596	105.790906
6.886093	36.880451	109.676765	-13.097281	22.320648	108.717094	38.410355	-6.27682	110.329544	38.569405	45.836105	112.703659	38.48988	19.7796425	111.5166015	-64.684442	24.8616535	105.9175865
7.675831	34.782082	109.480797	-13.250332	22.064632	108.781456	38.073135	-6.639098	110.903061	38.520748	45.408482	112.247559	38.2969415	19.384692	111.57531	-64.7976055	24.744572	105.987602
8.06394	33.415539	109.403	-13.323283	21.943892	108.799004	37.911968	-6.829639	111.243126	38.506977	45.200314	112.068848	38.2094725	19.1853375	111.655987	-64.8560385	24.7024465	105.942021
8.43641	32.017147	109.420013	-13.394917	21.872065	108.781898	37.739365	-6.894948	111.536659	38.491348	45.093891	112.020134	38.1153565	19.0994715	111.7783965	-64.9051905	24.6446585	105.7853995
8.730159	30.738077	109.479118	-13.453434	21.86124	108.752205	37.626328	-6.920106	111.781776	38.455029	45.059509	112.060272	38.0406785	19.0697015	111.921024	-64.9475465	24.6527785	105.583386
8.923689	29.494711	109.555199	-13.550961	21.914928	108.725655	37.55867	-6.87718	111.903214	38.402264	45.111004	112.131058	37.980467	19.116912	112.017136	-65.082389	24.712944	105.434174
9.097962	28.307087	109.623802	-13.590322	22.037237	108.736931	37.494259	-6.734634	111.946198	38.346806	45.23045	112.1884	37.9205325	19.247908	112.067299	-65.1011765	24.826566	105.406563
9.173109	27.172432	109.730087	-13.659305	22.245983	108.809853	37.439426	-6.550749	111.984344	38.301132	45.44561	112.246284	37.870279	19.4474305	112.115314	-65.188889	25.0445355	105.504392
9.176475	25.600477	109.93364	-13.756696	22.638287	108.946457	37.384724	-6.140961	112.056526	38.264133	45.841423	112.443718	37.8244285	19.850231	112.250122	-65.3378205	25.426343	105.642792
9.117896	24.567478	110.054108	-13.825136	22.934061	108.999718	37.347485	-5.869145	112.117325	38.222034	46.126816	112.618362	37.7847595	20.1288355	112.3678435	-65.4350315	25.7392865	105.6315925
9.001223	23.564613	110.130981	-13.912207	23.19183	108.973	37.28569	-5.596627	112.186638	38.177498	46.408234	112.77623	37.731594	20.4058035	112.481434	-65.556008	25.9778565	105.464566
8.778207	22.595959	110.119118	-13.992379	23.425711	108.877899	37.236908	-5.328805	112.145294	38.108738	46.675213	112.88707	37.672823	20.673204	112.516182	-65.657581	26.178218	105.239616
8.523263	21.663778	109.975883	-14.03807	23.664436	108.746994	37.197964	-5.12241	111.953735	38.055206	46.904148	112.909126	37.626585	20.890869	112.4314305	-65.702725	26.438003	105.0625575
8.21353	20.748665	109.810196	-14.036822	23.882507	108.66909	37.092274	-4.862595	111.665405	38.015018	47.080364	112.801552	37.553646	21.1088845	112.2334785	-65.62729	26.6561295	105.1047015
7.884659	19.804918	109.619186	-13.970237	24.103582	108.660522	37.033947	-4.658114	111.215019	38.015572	47.228195	112.597488	37.5247595	21.2850405	111.9062535	-65.4652335	26.9221235	105.4147905
7.237924	18.518446	109.264862	-13.9174	24.44838	108.649269	36.975601	-4.341367	110.479881	38.043438	47.493717	112.350372	37.5095195	21.576175	111.4151265	-65.3443195	27.320585	105.8834115
6.757487	17.699774	109.064545	-13.885509	24.701977	108.62397	36.907749	-4.097835	110.104477	38.054935	47.690914	112.267067	37.481342	21.7965395	111.185772	-65.25236	27.6074145	106.062168
6.224316	16.858124	108.844231	-13.8797	25.00428	108.562172	36.854477	-3.854095	109.797989	38.055157	47.918354	112.146065	37.454817	22.0321295	110.972027	-65.214217	27.9764305	106.152317
5.603786	16.081371	108.616875	-13.875109	25.305185	108.422493	36.79147	-3.563187	109.589157	38.020821	48.189442	111.931801	37.4061455	22.3131275	110.760479	-65.1563635	28.2972425	106.084507
4.95648	15.261745	108.318604	-13.894874	25.558996	108.221497	36.775024	-3.317088	109.434387	37.963249	48.405773	111.647263	37.3691365	22.5443425	110.540825	-65.1588845	28.5736495	105.902169
4.272831	14.461948	108.120575	-13.898317	25.756994	107.987091	36.778851	-3.141847	109.355652	37.897205	48.553001	111.301765	37.338028	22.705577	110.3287085	-65.134662	28.808411	105.6454735
3.577951	13.622677	107.869102	-13.88921	25.874418	107.717445	36.758568	-3.038641	109.292831	37.83651	48.661701	110.868523	37.297539	22.81153	110.080677	-65.075959	28.937306	105.354213
2.373264	12.414853	107.451698	-13.89527	25.908661	107.318375	36.716824	-2.954456	109.139252	37.731003	48.69846	110.285423	37.2239135	22.872002	109.7123375	-65.0144535	28.94532	104.9244125
1.53776	11.615686	107.210686	-13.918771	25.893053	107.105568	36.656742	-2.95315	108.989227	37.662441	48.713753	109.986328	37.1595915	22.8803015	109.4877775	-64.9971335	28.9058045	104.7233585
0.666521	10.828991	107.000259	-13.9697	25.861963	106.936821	36.617706	-2.943042	108.76725	37.572365	48.740101	109.761635	37.0950355	22.8985295	109.2644425	-65.0344355	28.8253965	104.6091995
-0.300434	10.153086	106.837608	-14.047917	25.870403	106.815788	36.519768	-2.845302	108.675476	37.452137	48.790722	109.575928	36.9859525	22.97271	109.125702	-65.0817865	28.768096	104.505874
-1.235811	9.443799	106.730362	-14.146151	25.907904	106.727127	36.481319	-2.757623	108.638359	37.304924	48.895214	109.421249	36.8931215	23.0687955	109.029804	-65.1854235	28.7470125	104.42445
-2.275136	8.818345	106.732033	-14.247942	25.996372	106.641426	36.411152	-2.649361	108.748222	37.170277	48.991985	109.175476	36.7907145	23.171312	108.961849	-65.2865985	28.821432	104.321003
-3.309094	8.225693	106.744675	-14.350149	26.125256	106.520233	36.34766	-2.511281	108.9366	36.993141	49.097607	108.943733	36.6704005	23.293163	108.9401665	-65.3706985	28.957349	104.1002995
-4.957096	7.444288	106.64785	-14.499251	26.276043	106.307861	36.238285	-2.369679	109.076782	36.761574	49.270966	108.604218	36.4999295	23.4506435	108.8405	-65.4984315	29.1014425	103.775222
-6.110838	7.001704	106.492523	-14.576149	26.355373	106.170784	36.113892	-2.253634	108.974098	36.622887	49.369026	108.334198	36.3683895	23.557696	108.654148	-65.5206875	29.15305	103.68742
-7.228487	6.603572	106.220688	-14.627197	26.472446	106.024864	35.985676	-2.118029	108.66481	36.491386	49.494194	108.067368	36.238531	23.6880825	108.366089	-65.492925	29.2568095	103.683639
-8.417446	6.274267	105.920433	-14.666028	26.618013	105.892029	35.853111	-1.917081	108.254745	36.370338	49.675198	107.75399	36.1117245	23.8790585	108.0043675	-65.4437805	29.3569675	103.7796905
-9.597425	6.022127	105.638756	-14.635481	26.84366	105.768982	35.781158	-1.70271	107.785118	36.25906	49.92728	107.362976	36.020109	24.112285	107.574047	-65.291071	29.575035	103.963917
-10.767264	5.802479	105.494865	-14.565434	27.084059	105.662872	35.788109	-1.441368	107.390724	36.175774	50.211697	106.920326	35.9819415	24.3851645	107.155525	-65.1128095	29.7829535	104.170219
-11.942431	5.690599	105.487228	-14.460085	27.392799	105.566772	35.822704	-1.193832	107.145821	36.120071	50.506802	106.346954	35.9713875	24.656485	106.7463875	-64.8915575	30.129113	104.3871565
-13.723983	5.59161	105.557503	-14.232345	27.781359	105.415283	35.934673	-0.966909	106.913124	36.12888	50.83292	105.330338	36.0317765	24.9330055	106.121731	-64.4964665	30.6297125	104.708835
-14.851245	5.535525	105.643333	-14.040339	27.91213	105.291809	36.043896	-0.958118	106.720222	36.209724	50.909336	104.631897	36.12681	24.975609	105.6760595	-64.207488	30.848651	104.9075585
-15.914926	5.550254	105.691513	-13.798248	27.898106	105.182632	36.046555	-1.012712	106.478775	36.30632	50.850384	103.896317	36.1764375	24.918836	105.187546	-63.7729335	30.877376	105.177718
-17.065788	5.57516	105.775772	-13.542041	27.76585	105.115173	36.068783	-1.198521	106.12912	36.438881	50.661095	103.123299	36.253832	24.731287	104.6262095	-63.337914	30.800413	105.6041365
-18.113386	5.637359	105.954323	-13.239823	27.519575	105.107544	36.085094	-1.416305	105.791222	36.594112	50.377529	102.361855	36.339603	24.480612	104.0765385	-62.819249	30.558538	106.1385495
-19.094082	5.802723	106.155624	-12.94778	27.215281	105.113518	36.212708	-1.710933	105.411133	36.741188	50.043442	101.629425	36.476948	24.1662545	103.520279	-62.372508	30.2643075	106.706757
-20.086388	6.009846	106.305077	-12.649064	26.887453	105.106903	36.301449	-2.011542	105.047501	36.868542	49.708885	100.897766	36.5849955	23.8486715	102.9726335	-61.8831235	29.9262345	107.2411725
-21.369617	6.45168	106.497665	-12.26733	26.377232	104.992279	36.389751	-2.418744	104.584755	37.012268	49.134003	99.883568	36.7010095	23.3576295	102.2341615	-61.2356695	29.3968345	107.7503965
-22.15859	6.913521	106.467644	-12.031342	26.03256	104.858932	36.507195	-2.739174	104.202995	37.110596	48.750786	99.33049	36.8088955	23.005806	101.7667425	-60.8715795	29.059314	107.9511215
-22.923786	7.435457	106.234146	-11.849052	25.731949	104.653679	36.504803	-3.036777	103.844597	37.187466	48.400406	98.958	36.8461345	22.6818145	101.4012985	-60.5442385	28.7820835	107.9060595
-23.589636	8.02891	105.901398	-11.730067	25.462645	104.408775	36.492653	-3.306351	103.395294	37.305229	48.13039	98.790268	36.898941	22.4120195	101.092781	-60.359075	28.5132705	107.724769
-24.198168	8.683027	105.309975	-11.659548	25.272938	104.05426	36.46011	-3.499083	102.946259	37.429939	47.95853	98.787209	36.9450245	22.2297235	100.866734	-60.2641205	28.3161525	107.241786
-24.769793	9.490391	104.501816	-11.637598	25.151752	103.564857	36.460121	-3.646347	102.389351	37.549419	47.873642	98.895988	37.00477	22.1136475	100.6426695	-60.279966	28.1898565	106.4870445
-25.276964	10.388217	103.518997	-11.656377	25.135935	102.972755	36.359772	-3.645782	101.845261	37.61657	47.872627	99.122849	36.988171	22.1134225	100.484055	-60.300925	28.1584475	105.461455
-25.906506	11.786863	102.07901	-11.684087	25.262632	102.063538	36.28672	-3.580261	101.047943	37.703804	47.986065	99.551208	36.995262	22.202902	100.2995755	-60.363436	28.322362	103.8275005
-26.216782	12.754803	101.108109	-11.712114	25.408045	101.495514	36.267891	-3.499631	100.63945	37.774513	48.110992	99.943855	37.021202	22.3056805	100.2916525	-60.44543	28.5104095	102.6993755
-26.485733	13.803981	100.248894	-11.727138	25.582588	100.992432	36.239796	-3.415238	100.32164	37.885071	48.192284	100.42347	37.0624335	22.388523	100.372555	-60.5167095	28.776653	101.612309
-26.689056	14.908287	99.409653	-11.724319	25.779665	100.531174	36.193512	-3.368444	100.057892	38.047905	48.257572	100.959717	37.1207085	22.444564	100.5088045	-60.5693465	29.114766	100.5535435
-26.889929	15.921762	98.63504	-11.71799	25.934902	100.077438	36.157757	-3.349398	99.834549	38.214443	48.237602	101.557968	37.1861	22.444102	100.6962585	-60.62208	29.425702	99.4586175
-27.061203	16.899593	97.780739	-11.677774	26.082729	99.560143	36.137669	-3.368303	99.60675	38.38866	48.184563	102.145638	37.2631645	22.40813	100.876194	-60.6187125	29.757328	98.244092
-27.19842	17.855715	96.871056	-11.612195	26.22019	98.997093	36.141319	-3.382772	99.368439	38.59127	48.119865	102.669441	37.3662945	22.3685465	101.01894	-60.5906845	30.0718335	96.975246
-27.343401	19.242971	95.32653	-11.403793	26.480976	97.923401	36.259266	-3.318643	98.924484	38.856133	48.127018	103.245567	37.5576995	22.4041875	101.0850255	-60.3652855	30.5577645	94.7617765
-27.463791	20.137323	94.240776	-11.198892	26.698906	97.106422	36.441635	-3.188231	98.536369	39.037304	48.218109	103.370224	37.7394695	22.514939	100.9532965	-60.1372535	30.882873	93.2595475
-27.583317	20.953096	93.39959	-10.897666	26.95105	96.411118	36.70042	-3.019761	98.070251	39.236748	48.35796	103.12265	37.968584	22.6690995	100.5964505	-59.763916	31.2330005	92.2257855
-27.721191	21.666754	93.103935	-10.531336	27.201986	96.01902	36.959641	-2.834622	97.614532	39.485626	48.502419	102.448799	38.2226335	22.8338985	100.0316655	-59.2853055	31.5700735	92.0063745
-27.915123	22.237413	93.474289	-10.130315	27.372656	96.069077	37.226437	-2.772041	97.345558	39.79528	48.585468	101.455322	38.5108585	22.9067135	99.40044	-58.7714885	31.8385985	92.737714
-28.194397	22.705301	94.352135	-9.812472	27.362257	96.510452	37.40324	-2.916089	97.358749	40.094166	48.500015	100.435555	38.748703	22.791963	98.897152	-58.373647	31.932551	94.123752
-28.502237	23.07279	95.605217	-9.608163	27.099314	97.260406	37.454895	-3.276335	97.595177	40.295433	48.197956	99.711853	38.875164	22.4608105	98.653515	-58.09149	31.7378175	95.867297
-29.052139	23.532803	97.535019	-9.436521	26.338488	98.59111	37.459095	-4.060532	98.125824	40.506565	47.446823	99.273232	38.98283	21.6931455	98.699528	-57.855872	30.9838305	98.482692
-29.373985	23.745188	98.508163	-9.340818	25.756598	99.284927	37.520992	-4.55494	98.425743	40.599182	46.946201	99.253296	39.060087	21.1956305	98.8395195	-57.741723	30.3175655	99.7303345
-29.638433	23.948429	98.991051	-9.201159	25.249445	99.662964	37.676491	-4.919613	98.605713	40.700756	46.570313	99.356918	39.1886235	20.82535	98.9813155	-57.5909415	29.67354	100.3446125
-29.863909	24.214272	99.193558	-9.01713	24.859621	99.792404	37.90353	-5.107372	98.61483	40.81604	46.349083	99.428085	39.359785	20.6208555	99.0214575	-57.394045	29.0983865	100.5633505
-30.049753	24.555946	99.471832	-8.802115	24.627888	99.919548	38.144585	-5.188089	98.513069	40.941185	46.282528	99.293068	39.542885	20.5472195	98.9030685	-57.147115	28.7085565	100.9360275
-30.201023	24.957478	99.836967	-8.558169	24.538265	100.118111	38.39513	-5.227076	98.417938	41.023003	46.229191	98.978127	39.7090665	20.5010575	98.6980325	-56.8254045	28.5754725	101.5381895
-30.284613	25.29166	100.230774	-8.365848	24.43486	100.313698	38.626907	-5.272601	98.346878	41.102268	46.199711	98.742928	39.8645875	20.463555	98.544903	-56.5962835	28.406165	102.082493
-30.355167	25.725237	100.721062	-8.17569	24.188713	100.574097	38.852329	-5.314884	98.121414	41.219604	46.185471	98.671928	40.0359665	20.4352935	98.396671	-56.3873465	27.9421325	102.751523
-30.337799	25.983679	101.112938	-8.132932	24.029606	100.801003	38.903862	-5.337082	97.896835	41.204514	46.176331	98.680786	40.054188	20.4196245	98.2888105	-56.320052	27.6395875	103.3131955
-30.224144	26.248758	101.661934	-8.12945	23.842083	101.137581	38.884964	-5.345572	97.74984	41.101585	46.143173	98.638222	39.9932745	20.3988005	98.194031	-56.2521745	27.2853655	104.081131
-30.037487	26.512974	102.379204	-8.172142	23.672802	101.617775	38.825718	-5.393816	97.731331	40.934566	46.091263	98.625031	39.880142	20.3487235	98.178181	-56.224426	26.9968805	105.057369
-29.808506	26.761909	103.176048	-8.264728	23.45285	102.201126	38.757889	-5.497758	97.821861	40.742508	46.009987	98.712662	39.7501985	20.2561145	98.2672615	-56.2796545	26.6495855	106.1349905
-29.481682	26.920933	103.890251	-8.3941	23.181444	102.785316	38.714523	-5.618103	98.011444	40.533978	45.903889	98.915047	39.6242505	20.142893	98.4632455	-56.4124505	26.219995	107.1073865
-29.119564	27.059305	104.454681	-8.554438	22.83502	103.27507	38.677303	-5.769661	98.253212	40.312679	45.780472	99.163742	39.494991	20.0054055	98.708477	-56.603867	25.6646345	107.841663
-28.45417	27.132944	104.728424	-8.755362	22.264711	103.626976	38.690716	-6.146559	98.639526	40.059547	45.437889	99.455956	39.3751315	19.645665	99.047741	-56.8858555	24.883757	108.206211
-27.841986	27.178932	104.512573	-8.823688	21.854815	103.55719	38.737072	-6.494181	98.909584	39.992641	45.101921	99.537346	39.3648565	19.30387	99.223465	-57.0122325	24.40576	107.890915
-27.203676	27.224789	103.963554	-8.85277	21.41527	103.255882	38.818428	-6.919984	99.207672	40.023762	44.686436	99.49176	39.421095	18.883226	99.349716	-57.126635	23.947314	107.162048
-26.45278	27.17317	103.049149	-8.842595	20.946144	102.704941	38.958786	-7.458695	99.549736	40.143841	44.168671	99.393349	39.5513135	18.354988	99.4715425	-57.2365035	23.5373	105.9383395
-25.674868	27.208361	102.008453	-8.755949	20.45826	102.001503	39.085968	-7.916723	99.880363	40.34885	43.566795	99.269798	39.717409	17.825036	99.5750805	-57.229307	23.091484	104.4279255
-24.895786	27.152962	100.922165	-8.613772	19.938093	101.260445	39.223923	-8.646514	100.088478	40.658566	42.861904	99.168175	39.9412445	17.107695	99.6283265	-57.1687885	22.768491	102.8925635
-23.927296	27.068134	100.052025	-8.417893	19.359285	100.668297	39.315762	-9.356887	100.319839	41.024769	42.125927	99.147324	40.1702655	16.38452	99.7335815	-57.0060515	22.33405	101.6030125
-22.406185	26.978365	99.285492	-8.039878	18.444229	100.213089	39.485355	-10.465991	100.688347	41.607815	40.936817	99.148201	40.546585	15.235413	99.918274	-56.626341	21.653045	100.507904
-21.301321	26.935497	99.006279	-7.811066	17.877489	100.082001	39.623108	-11.187631	100.999496	41.961914	40.186771	99.140305	40.792511	14.49957	100.0699005	-56.414643	21.255408	100.0941015
-20.322018	26.9133	98.741531	-7.659879	17.331017	99.999702	39.735104	-11.840176	101.388298	42.219051	39.487347	99.099236	40.9770775	13.8235855	100.243767	-56.2968355	20.8384485	99.755637
-19.256763	26.880714	98.533401	-7.577793	16.8062	99.915787	39.802845	-12.394871	101.77729	42.364494	38.88525	99.024109	41.0836695	13.2451895	100.4006995	-56.2392555	20.3672105	99.4308745
-18.259087	26.916164	98.392448	-7.535164	16.355856	99.913315	39.832745	-12.884869	102.030197	42.436123	38.352074	98.909752	41.134434	12.7336025	100.4699745	-56.204762	19.9781095	99.3566555
-17.180193	27.034637	98.399445	-7.514387	15.965566	99.976303	39.831371	-13.314027	102.233162	42.476997	37.883701	98.815384	41.154184	12.284837	100.524273	-56.182958	19.646295	99.428333
-16.187035	27.195126	98.425385	-7.51431	15.645157	100.106468	39.789562	-13.686165	102.475426	42.51297	37.465866	98.772331	41.151266	11.8898505	100.6238785	-56.179886	19.4004635	99.5890575
-14.61903	27.499216	98.613426	-7.543158	15.28656	100.383636	39.774727	-14.255685	102.866699	42.613556	36.916992	98.919151	41.1941415	11.3306535	100.892925	-56.2804575	19.2424665	99.874347
-13.525647	27.806007	98.749245	-7.542004	15.084523	100.584206	39.730515	-14.588191	103.111443	42.704197	36.574757	99.066582	41.217356	10.993283	101.0890125	-56.301364	19.175763	100.0793995
-12.492427	28.197266	98.899498	-7.525099	14.869279	100.744507	39.675953	-14.901437	103.176735	42.818192	36.28101	99.265686	41.2470725	10.6897865	101.2212105	-56.2972705	19.0487715	100.2678035
-11.383249	28.547079	99.0495	-7.455622	14.700953	100.851181	39.671185	-15.161026	103.059212	42.921673	36.051277	99.46859	41.296429	10.4451255	101.263901	-56.207673	18.9567805	100.438461
-10.274596	29.015394	99.186852	-7.379834	14.55862	100.88279	39.710869	-15.366811	102.810112	43.031784	35.863819	99.655182	41.3713265	10.248504	101.232647	-56.1309945	18.868736	100.532933
-9.087524	29.543022	99.269035	-7.284022	14.479312	100.855591	39.74963	-15.493174	102.462326	43.165051	35.771908	99.866661	41.4573405	10.139367	101.1644935	-56.0253845	18.819257	100.5466885
-7.99905	30.125633	99.360291	-7.194367	14.526525	100.787842	39.723537	-15.482548	102.125084	43.289177	35.737759	100.031677	41.506357	10.1276055	101.0783805	-55.895091	18.9254445	100.4973035
-6.261089	31.000725	99.43586	-7.082561	14.730244	100.665047	39.744141	-15.431576	101.590195	43.466328	35.850258	100.231377	41.6052345	10.209341	100.910786	-55.7703565	19.251147	100.419308
-5.058908	31.663292	99.485878	-7.061693	14.932611	100.609673	39.708675	-15.371668	101.329437	43.541862	35.947102	100.35582	41.6252685	10.287717	100.8426285	-55.7486545	19.577505	100.3767175
-3.919572	32.323959	99.650665	-7.090732	15.076219	100.602547	39.622833	-15.3301	101.097664	43.601727	36.017914	100.547806	41.61228	10.343907	100.822735	-55.793744	19.808531	100.382359
-2.754192	32.876129	99.924477	-7.148364	15.179687	100.654793	39.555573	-15.378502	100.775124	43.663467	36.074657	100.876579	41.60952	10.3480775	100.8258515	-55.906248	20.0112965	100.4837345
-1.582792	33.489235	100.334953	-7.279698	15.179711	100.777939	39.332714	-15.371513	100.459373	43.640461	36.133255	101.436493	41.4865875	10.380871	100.947933	-56.0459835	19.978551	100.607945
-0.445781	34.011654	101.00473	-7.458926	15.192088	100.968948	39.155479	-15.385365	100.075615	43.560627	36.178062	102.319847	41.358053	10.3963485	101.197731	-56.275905	19.9878275	100.740165
0.676635	34.484917	101.845947	-7.731389	15.217568	101.250793	38.972046	-15.301518	99.821327	43.40163	36.191887	103.491508	41.186838	10.4451845	101.6564175	-56.649616	19.9899515	100.8451685
2.337224	35.109539	103.334961	-8.206306	15.366022	101.762283	38.772587	-15.028897	99.696083	43.097176	36.298031	105.541588	40.9348815	10.634567	102.6188355	-57.3474935	20.097477	100.9057305
3.372898	35.41848	104.336723	-8.567889	15.536878	102.139069	38.655148	-14.772278	99.799637	42.951481	36.465176	106.855835	40.8033145	10.846449	103.327736	-57.9390925	20.227307	100.950402
4.426747	35.597137	105.316071	-8.897398	15.806077	102.57399	38.578846	-14.35341	99.999603	42.766426	36.674614	108.157455	40.672636	11.160602	104.078529	-58.467432	20.451552	101.069451
5.455792	35.742348	106.313705	-9.187059	16.08408	102.997902	38.582726	-14.125935	100.207199	42.571785	36.922184	109.363068	40.5772555	11.3981245	104.7851335	-58.9513735	20.7700355	101.2106705
6.421114	35.764481	107.088791	-9.45542	16.398762	103.37812	38.63295	-13.762877	100.518692	42.382477	37.251972	110.404694	40.5077135	11.7445475	105.461693	-59.4185535	21.0529765	101.294547
7.385437	35.647617	107.567192	-9.690792	16.731146	103.660706	38.728691	-13.40447	100.867973	42.180176	37.609264	111.174393	40.4544335	12.102397	106.021183	-59.8360175	21.359895	101.300229
8.344946	35.486256	107.898972	-9.878952	17.007042	103.857277	38.882687	-13.052294	101.246559	41.963188	37.976376	111.732018	40.4229375	12.462041	106.4892885	-60.1808415	21.552043	101.2252655
9.641588	34.867905	108.206345	-10.040887	17.260479	104.104187	39.196632	-12.560188	101.719429	41.672661	38.488743	112.341751	40.4346465	12.9642775	107.03059	-60.5164205	21.5566805	101.177784
10.47444	34.267902	108.345055	-10.077396	17.323473	104.27179	39.467781	-12.274913	102.046158	41.492458	38.792625	112.624336	40.4801195	13.258856	107.335247	-60.6349115	21.38809	101.208333
11.293415	33.502029	108.425262	-10.079783	17.353935	104.498001	39.78693	-12.016891	102.456429	41.353161	39.06414	112.836014	40.5700455	13.5236245	107.6462215	-60.7296115	21.1842455	101.3497805
12.018488	32.59259	108.463799	-10.050806	17.34726	104.72171	40.111328	-11.819241	102.979324	41.247208	39.337543	112.988518	40.679268	13.759151	107.983921	-60.78088	20.935369	101.459499
12.657905	31.653738	108.457016	-10.060349	17.367054	104.896149	40.410839	-11.676129	103.627586	41.546242	39.439228	112.920502	40.9785405	13.8815495	108.274044	-61.0992385	20.8525585	101.518254
13.275597	30.495462	108.426048	-10.060804	17.380619	105.149841	40.687984	-11.533913	104.282784	41.001503	39.822716	113.265312	40.8447435	14.1444015	108.774048	-60.9663515	20.6168365	101.525634
13.769499	29.15731	108.518089	-10.094832	17.362251	105.370842	40.917629	-11.399921	104.985069	40.883095	40.030006	113.476852	40.900362	14.3150425	109.2309605	-61.090026	20.4094595	101.5107235
14.319847	27.126539	108.645699	-10.169641	17.400066	105.772057	41.208847	-11.092542	105.956688	40.704102	40.412567	113.799789	40.9564745	14.6600125	109.8782385	-61.2957565	20.1401195	101.6658755
14.619668	25.661161	108.75325	-10.218857	17.466879	106.040443	41.374317	-10.851643	106.560181	40.551266	40.690899	113.959694	40.9627915	14.919628	110.2599375	-61.4005055	20.01413	101.8209485
14.816837	24.17243	108.772568	-10.275404	17.609928	106.301178	41.519524	-10.58604	107.159531	40.411053	41.009041	113.997063	40.9652885	15.2115005	110.578297	-61.5160965	20.0083555	102.024059
14.939078	22.557045	108.766998	-10.305936	17.769835	106.517616	41.627254	-10.303808	107.745125	40.303017	41.330032	113.887421	40.9651355	15.513112	110.816273	-61.5770075	20.026558	102.218959
14.989884	20.929775	108.736717	-10.348602	17.927675	106.706932	41.728291	-10.063588	108.295914	40.212856	41.63361	113.643936	40.9705735	15.785011	110.969925	-61.6677775	20.070339	102.443939
14.93873	19.22257	108.685196	-10.34374	18.095291	106.852867	41.788464	-9.832299	108.829857	40.145676	41.868061	113.317657	40.96707	16.017881	111.073757	-61.65455	20.172701	102.631977
14.825977	17.500738	108.714142	-10.347004	18.214384	106.975327	41.829945	-9.618578	109.341385	40.068333	42.077312	112.986588	40.949139	16.229367	111.1639865	-61.643147	20.199401	102.7866675
14.475547	14.854034	108.812836	-10.366121	18.322754	107.063637	41.901852	-9.491956	110.132515	40.044189	42.316216	112.570122	40.9730205	16.41213	111.3513185	-61.7052625	20.233378	102.7759555
14.130134	13.131298	108.902336	-10.393659	18.374941	107.078064	41.836533	-9.384948	110.629288	40.03009	42.431889	112.281212	40.9333115	16.5234705	111.45525	-61.7206295	20.2264115	102.700878
13.725456	11.38647	108.942368	-10.445927	18.418381	107.071365	41.769917	-9.318745	111.019135	39.962814	42.499668	111.98111	40.8663655	16.5904615	111.5001225	-61.7582195	20.2463005	102.6426075
13.212186	9.685781	109.022881	-10.485664	18.46986	107.038132	41.701447	-9.28202	111.284851	39.913288	42.568008	111.601685	40.8073675	16.642994	111.443268	-61.7786955	20.296726	102.632996
12.573904	8.07008	109.002815	-10.554428	18.542667	107.006348	41.621632	-9.229607	111.369095	39.843098	42.623665	111.212624	40.732365	16.697029	111.2908595	-61.841221	20.388305	102.7218365
11.924967	6.470665	108.987495	-10.612564	18.63364	106.950508	41.504383	-9.084771	111.416687	39.752262	42.707638	110.787163	40.6283225	16.8114335	111.101925	-61.8534505	20.4558465	102.799091
11.156799	4.956739	108.908318	-10.660043	18.740051	106.897949	41.427647	-8.914758	111.315933	39.666618	42.820267	110.386086	40.5471325	16.9527545	110.8510095	-61.8672185	20.5273475	102.9448885
9.914496	2.837802	108.676674	-10.662892	18.876087	106.85849	41.398003	-8.639698	110.943176	39.574821	43.001183	109.884323	40.486412	17.1807425	110.4137495	-61.812196	20.5714315	103.3032305
9.007776	1.485927	108.47113	-10.61397	18.989437	106.814087	41.417347	-8.422086	110.578491	39.523346	43.140659	109.559097	40.4703465	17.3592865	110.068794	-61.6982865	20.6195875	103.55938
8.062958	0.238524	108.28022	-10.531117	19.131413	106.773438	41.479874	-8.21368	110.213577	39.503868	43.303928	109.124527	40.491871	17.545124	109.669052	-61.554105	20.717702	103.877824
7.072086	-0.953939	108.197723	-10.396992	19.338572	106.679382	41.54958	-8.057072	109.907982	39.526016	43.457207	108.459595	40.537798	17.7000675	109.1837885	-61.331782	20.9770765	104.1749755
6.041115	-2.030673	108.095894	-10.223072	19.516901	106.46843	41.611626	-7.957673	109.688988	39.586788	43.573429	107.622055	40.599207	17.807878	108.6555215	-61.045351	21.225924	104.2813385
4.962081	-3.072298	108.067047	-10.03718	19.605352	106.186928	41.694294	-7.962157	109.501503	39.681709	43.546921	106.765686	40.6880015	17.792382	108.1335945	-60.7623615	21.418322	104.2402615
3.851802	-4.027347	107.954445	-9.820912	19.536726	105.8283	41.750847	-8.124414	109.257652	39.814392	43.422943	105.950699	40.7826195	17.6492645	107.6041755	-60.4244435	21.4241875	104.0524245
2.127166	-5.460511	107.437622	-9.580602	19.178936	105.223885	41.657867	-8.59213	108.597267	40.066181	43.018871	104.952538	40.862024	17.2133705	106.7749025	-60.023228	21.1445015	103.6728675
0.946316	-6.326622	106.959602	-9.473447	18.86064	104.858505	41.479675	-9.069686	108.00103	40.193493	42.660583	104.394485	40.836584	16.7954485	106.1977575	-59.783478	20.9258315	103.5192525
-0.277031	-7.029734	106.518295	-9.391152	18.59758	104.551651	41.162148	-9.592319	107.311691	40.25716	42.282574	103.799316	40.709654	16.3451275	105.5555035	-59.491958	20.8500325	103.5477985
-1.501964	-7.577228	106.274963	-9.32181	18.410656	104.387238	40.680565	-10.184276	106.704391	40.295555	41.973099	103.163376	40.48806	15.8944115	104.9338835	-59.13168	20.9269005	103.8405925
-2.757241	-8.020944	106.240097	-9.248306	18.262278	104.335312	40.220581	-10.759948	106.438736	40.31889	41.71106	102.555214	40.2697355	15.475556	104.496975	-58.7663475	21.049	104.173649
-3.995896	-8.268625	106.355522	-9.178331	18.152187	104.38974	39.86198	-11.190824	106.287529	40.347977	41.427086	102.029243	40.1049785	15.118131	104.158386	-58.4616405	21.186243	104.621094
-5.171395	-8.451789	106.463943	-9.126958	18.016695	104.483711	39.634411	-11.481206	106.086143	40.368755	41.209927	101.578094	40.001583	14.8643605	103.8321185	-58.255499	21.1690295	105.1353035
-6.901783	-8.529857	106.506454	-9.075201	17.826515	104.556442	39.443455	-11.767817	105.713486	40.347073	41.0709	101.032028	39.895264	14.6515415	103.372757	-58.045666	21.0014885	105.740127
-7.993091	-8.420132	106.311966	-9.051379	17.705044	104.499878	39.413342	-11.893233	105.361153	40.269051	41.040977	100.785423	39.8411965	14.573872	103.073288	-57.9439545	20.836216	105.926468
-9.057076	-8.238835	105.895874	-9.065156	17.637865	104.332458	39.391926	-11.914899	104.94149	40.192848	41.064575	100.583755	39.792387	14.574838	102.7626225	-57.922699	20.700892	105.9022935
-10.071661	-7.900162	105.356682	-9.098672	17.596092	104.087875	39.40189	-11.832817	104.388824	40.119125	41.157799	100.484909	39.7605075	14.662491	102.4368665	-57.9578515	20.529693	105.7388835
-11.006442	-7.507123	104.731812	-9.098641	17.675535	103.804626	39.419567	-11.683709	103.734352	40.082722	41.321381	100.516823	39.7511445	14.818836	102.1255875	-57.9484265	20.532234	105.4836645
-11.88232	-6.963342	104.062965	-9.089799	17.790022	103.478622	39.333961	-11.411031	103.153969	40.088577	41.582245	100.650993	39.711269	15.085607	101.902481	-57.890867	20.494437	105.054763
-12.692319	-6.365594	103.340424	-9.026359	17.986341	103.141525	39.161919	-11.060393	102.574554	40.131523	41.926308	100.841011	39.646721	15.4329575	101.7077825	-57.699439	20.5397245	104.5752675
-13.811442	-5.281749	102.27047	-8.955635	18.342379	102.581039	38.968464	-10.488178	101.705528	40.240345	42.443882	101.045799	39.6044045	15.977852	101.3756635	-57.5156745	20.706906	103.7864145
-14.545401	-4.54852	101.434395	-8.923648	18.579124	102.11953	38.844215	-10.081157	101.140472	40.26302	42.736416	101.194366	39.5536175	16.3276295	101.167419	-57.4009135	20.8306185	103.071641
-15.177965	-3.750382	100.533966	-8.891795	18.789942	101.555046	38.90707	-9.808392	100.451683	40.260223	43.018375	101.364601	39.5836465	16.6049915	100.908142	-57.3672365	20.9748925	102.20195
-15.772827	-2.984409	99.510521	-8.877359	19.012203	100.909531	38.889702	-9.459122	99.888626	40.340084	43.286766	101.446701	39.614893	16.913822	100.6676635	-57.369611	21.110584	101.1513985
-16.326113	-2.168455	98.413879	-8.88658	19.220581	100.153435	38.915398	-9.139943	99.366707	40.35585	43.57275	101.598267	39.635624	17.2164035	100.482487	-57.408784	21.2247585	99.824383
-16.881453	-1.332185	97.364021	-8.921968	19.482618	99.373962	38.941654	-8.829292	98.980812	40.328915	43.842129	101.746841	39.6352845	17.5064185	100.3638265	-57.4792205	21.4588175	98.3840975
-17.440063	-0.572182	96.373466	-8.987822	19.741909	98.593224	38.927414	-8.563327	98.773979	40.285683	44.093342	101.86541	39.6065485	17.7650075	100.3196945	-57.5821925	21.7188105	96.8667535
-18.176931	0.567749	95.173485	-9.117237	20.097332	97.621254	38.851608	-8.268688	98.697716	40.164921	44.367619	101.97451	39.5082645	18.0494655	100.336113	-57.7427385	22.1451985	94.906395
-18.70928	1.248255	94.651825	-9.192451	20.261606	97.16613	38.776131	-8.164193	98.740471	40.076969	44.462486	102.00766	39.42655	18.1491465	100.3740655	-57.811452	22.3740655	93.9581945
-19.318718	1.911404	94.260468	-9.267056	20.36611	96.851761	38.686832	-8.150855	98.821022	40.022671	44.46439	101.933357	39.3547515	18.1567675	100.3771895	-57.8888635	22.5754525	93.3263325
-19.871988	2.552302	94.122925	-9.344592	20.423702	96.650299	38.591125	-8.190562	98.923721	39.962223	44.433254	101.772476	39.276674	18.121346	100.3480985	-57.965858	22.726058	92.9524995
-20.494381	3.159247	94.049049	-9.401484	20.426105	96.510223	38.50222	-8.273571	99.009476	39.921059	44.351749	101.567589	39.2116395	18.039089	100.2885325	-58.0146075	22.813121	92.7319135
-21.163073	3.721125	93.968529	-9.431553	20.380301	96.385315	38.418613	-8.384145	99.071541	39.906101	44.234348	101.365601	39.162357	17.9251015	100.218571	-58.025463	22.8355005	92.552059
-21.753769	4.297775	93.828011	-9.404607	20.302225	96.236542	38.383617	-8.493196	99.031723	39.918243	44.133278	101.149429	39.15093	17.820041	100.090576	-57.960144	22.784409	92.382508
-22.705236	5.101021	93.515091	-9.232475	20.147902	95.952667	38.446789	-8.623961	98.742516	40.01823	43.952991	100.736404	39.2325095	17.664515	99.73946	-57.6974595	22.631289	92.165874
-23.356501	5.716554	93.552193	-8.994612	20.054762	95.898094	38.56913	-8.661995	98.406288	40.154411	43.877335	100.295952	39.3617705	17.60767	99.35112	-57.3509945	22.501854	92.445068
-23.989286	6.275628	93.966545	-8.696334	19.961725	96.081085	38.778049	-8.707525	98.052887	40.367531	43.77882	99.712738	39.57279	17.5356475	98.8828125	-56.965458	22.3878025	93.2793575
-24.656706	6.851755	94.784248	-8.345088	19.87038	96.586433	38.998055	-8.80457	97.840172	40.604546	43.62257	99.097099	39.8013005	17.409	98.4686355	-56.4914765	22.33176	94.7042305
-25.294107	7.408142	95.880394	-8.073138	19.673355	97.298752	39.153255	-8.977345	97.849747	40.806583	43.408611	98.663963	39.979919	17.215633	98.256855	-56.126195	22.131077	96.340649
-26.002344	7.997938	97.0625	-7.87429	19.469751	98.105148	39.333939	-9.257433	97.972618	40.962978	43.140549	98.51577	40.1484585	16.941558	98.244194	-55.8970385	21.997944	97.966102
-26.667803	8.562248	98.110832	-7.735398	19.221075	98.862083	39.41444	-9.526254	98.217346	41.09705	42.878071	98.498123	40.255745	16.6759085	98.3577345	-55.726541	21.7662415	99.3664315
-27.585047	9.455681	99.161324	-7.609225	18.849369	99.635803	39.516132	-9.879678	98.55291	41.192688	42.535156	98.577652	40.35441	16.327739	98.565281	-55.57286	21.370999	100.706325
-28.143835	10.091211	99.602715	-7.544605	18.606272	99.937759	39.578827	-10.073578	98.591072	41.226852	42.339478	98.580193	40.4028395	16.13295	98.5856325	-55.4920495	21.079594	101.2898855
-28.631752	10.716515	100.094482	-7.4903	18.389166	100.214073	39.597027	-10.225711	98.505714	41.223076	42.159523	98.456497	40.4100515	15.966906	98.4811055	-55.3906515	20.811426	101.9470405
-29.034033	11.425886	100.821091	-7.429754	18.201408	100.617096	39.561314	-10.379059	98.349609	41.195793	41.970833	98.210167	40.3785535	15.795887	98.279888	-55.2380615	20.606929	102.954304
-29.393658	12.12844	101.684311	-7.366576	18.001163	101.182533	39.493004	-10.556457	98.291489	41.140419	41.740677	98.038689	40.3167115	15.59211	98.165089	-55.0498635	20.410216	104.199977
-29.598793	12.818172	102.667999	-7.377751	17.737059	101.85022	39.448143	-10.781131	98.359436	41.056366	41.517334	98.036896	40.2522545	15.3681015	98.198166	-55.0077565	20.1060165	105.502274
-29.816658	13.522191	103.54203	-7.40806	17.477535	102.506744	39.400867	-11.002304	98.495033	40.960793	41.309231	98.203758	40.18083	15.1534635	98.3493955	-54.99695	19.8016065	106.6640925
-29.907003	14.591044	104.4786	-7.468435	17.079824	103.219429	39.36636	-11.303366	98.661514	40.810127	41.001354	98.56427	40.0882435	14.848994	98.612892	-55.0251135	19.310654	107.825966
-29.805067	15.353372	104.675446	-7.486645	16.864012	103.43708	39.385429	-11.44895	98.744576	40.769234	40.844387	98.83667	40.0773315	14.6977185	98.790623	-55.0506215	19.0303055	108.083537
-29.642279	16.054279	104.618217	-7.478212	16.690819	103.452805	39.391476	-11.531135	98.847443	40.785648	40.741951	99.062485	40.088562	14.605408	98.954964	-55.044986	18.77623	107.950646
-29.416636	16.819433	104.345261	-7.463519	16.613174	103.289589	39.541252	-11.657924	98.81826	40.842503	40.674107	99.217125	40.1918775	14.5080915	99.0176925	-55.1189155	18.7182565	107.5614855
-29.076082	17.586113	103.974823	-7.412138	16.561991	103.043961	39.558979	-11.69945	98.836807	40.936886	40.611069	99.224869	40.2479325	14.4558095	99.030838	-55.0722085	18.6681725	107.057084
-28.55739	18.346508	103.596405	-7.360933	16.514359	102.780464	39.626659	-11.78138	98.768127	40.994022	40.546173	99.132561	40.3103405	14.3823965	98.950344	-55.0322065	18.6463215	106.610584
-28.073198	19.077532	103.236267	-7.314156	16.449301	102.54332	39.685696	-11.886928	98.677917	41.044304	40.429134	99.027756	40.365	14.271103	98.8528365	-54.993312	18.627499	106.2338035
-27.079121	20.121525	102.737022	-7.28155	16.344364	102.211037	39.783432	-12.170094	98.682144	41.131512	40.199791	98.833473	40.457472	14.0148485	98.7578085	-55.020572	18.6738795	105.6642655
-26.298105	20.791645	102.434135	-7.294843	16.169052	102.024612	39.693359	-12.362984	98.863976	41.167259	39.946888	98.699539	40.430309	13.791952	98.7817575	-55.019995	18.546152	105.2674665
-25.483271	21.386927	102.22908	-7.308379	15.936377	101.927422	39.71199	-12.699905	98.930069	41.187866	39.633419	98.615738	40.449928	13.466757	98.7729035	-55.066686	18.405997	105.0819405
-24.616034	21.960052	102.059044	-7.311368	15.637389	101.87986	39.666939	-13.026788	99.013313	41.201881	39.32045	98.631531	40.43441	13.146831	98.822422	-55.057146	18.127947	104.937298
-23.646488	22.526714	101.864838	-7.329574	15.310691	101.798698	39.642742	-13.347754	99.081833	41.228668	38.976158	98.734474	40.435705	12.814202	98.9081535	-55.094853	17.80718	104.6892425
-22.591457	23.072376	101.651909	-7.355104	15.00023	101.693199	39.641529	-13.678797	99.189468	41.277893	38.641533	98.900345	40.459711	12.481368	99.0449065	-55.169919	17.519092	104.3414915
-21.453354	23.574867	101.244041	-7.34814	14.697309	101.517014	39.664886	-13.992831	99.309868	41.341347	38.302841	99.078186	40.5031165	12.155005	99.194027	-55.1993965	17.239613	103.840001
-19.647469	24.379139	100.571266	-7.333037	14.319442	101.110039	39.719837	-14.495783	99.623795	41.454144	37.795475	99.200714	40.5869905	11.649846	99.4122545	-55.2530645	16.989038	102.8078235
-18.392942	24.875603	99.994835	-7.305956	14.116529	100.78286	39.749138	-14.849017	99.934883	41.565643	37.422131	99.15007	40.6573905	11.286557	99.5424765	-55.2693025	16.946501	102.0232435
-17.069311	25.423822	99.29496	-7.278531	13.898088	100.395874	39.769493	-15.264977	100.413528	41.701321	36.985451	98.986191	40.735407	10.860237	99.6998595	-55.292469	16.935939	101.0918885
-15.728195	25.905508	98.515366	-7.242325	13.643204	99.927933	39.796444	-15.743142	100.986412	41.832886	36.489174	98.880219	40.814665	10.373016	99.9333155	-55.299315	16.913392	99.9225505
-14.375119	26.384254	97.79351	-7.202127	13.328308	99.501007	39.784382	-16.22611	101.481453	42.018951	36.014378	98.779037	40.9016665	9.894134	100.130245	-55.3059205	16.762482	98.871769
-13.005842	26.913591	97.131119	-7.137054	12.970145	99.059097	39.777699	-16.71047	101.789284	42.200737	35.508953	98.806229	40.989218	9.3992415	100.2977565	-55.263326	16.5410485	97.8204375
-11.620994	27.410576	96.53067	-7.06385	12.600653	98.553642	39.81826	-17.138371	101.880714	42.394333	35.108204	98.898087	41.1062965	8.9849165	100.3894005	-55.2339965	16.2163895	96.7178835
-9.55314	28.301392	95.728249	-6.908751	12.152611	97.684372	39.902958	-17.553482	101.499786	42.653118	34.721714	99.059692	41.278038	8.584116	100.279739	-55.09554	15.721106	95.089005
-8.239299	28.979582	95.463905	-6.76109	11.973251	97.11248	40.056053	-17.639503	100.858498	42.786182	34.706749	99.268448	41.4211175	8.533623	100.063473	-54.9432975	15.412879	94.161487
-6.934105	29.678068	95.44873	-6.599192	11.960174	96.653915	40.274014	-17.49024	99.934486	42.897995	34.934868	99.554199	41.5860045	8.722314	99.7443425	-54.7843885	15.198034	93.5634875
-5.656065	30.469147	95.644226	-6.434762	12.132212	96.345047	40.502037	-17.112301	98.957947	43.030132	35.32555	99.814674	41.7660845	9.1066245	99.3863105	-54.6356085	15.1577995	93.3037835
-4.453932	31.279655	96.114639	-6.276443	12.487518	96.282379	40.651791	-16.51882	98.075691	43.072899	35.821636	100.056122	41.862345	9.651408	99.0659065	-54.415231	15.323628	93.4988515
-3.267032	32.067184	96.756088	-6.122807	12.99777	96.459991	40.872459	-15.891561	97.29287	43.142071	36.413776	100.305855	42.007265	10.2611075	98.7993625	-54.252879	15.7344325	94.1206195
-2.111133	32.820801	97.50351	-5.979755	13.56215	96.839905	41.067429	-15.198413	96.687225	43.216858	37.043304	100.584282	42.1421435	10.9224455	98.6357535	-54.1016535	16.2018545	95.0440565
-0.415598	33.781216	98.799606	-5.841359	14.399602	97.629448	41.317951	-14.12252	96.081505	43.254391	38.076717	101.303909	42.286171	11.9770985	98.692707	-53.968889	16.8221055	96.566189
0.64424	34.279453	99.670479	-5.797153	14.944023	98.242744	41.455944	-13.419551	95.890198	43.245247	38.747551	101.989296	42.3505955	12.664	98.939747	-53.9449015	17.224046	97.545741
1.667854	34.667007	100.494362	-5.87072	15.41455	98.718765	41.549812	-12.709858	95.82785	43.181824	39.329479	102.822624	42.365818	13.3098105	99.325237	-54.107258	17.5192895	98.112293
2.675052	34.918438	101.247299	-5.992138	15.901574	99.169777	41.55661	-12.075855	95.864685	43.540451	39.65329	103.563774	42.5485305	13.7887175	99.7142295	-54.5328065	18.0144305	98.6253245
3.639333	35.075363	101.981911	-6.168232	16.343426	99.58696	41.503193	-11.515395	95.926285	43.457722	40.062675	104.513596	42.4804575	14.27364	100.2199405	-54.8169215	18.413212	98.9539795
4.600813	35.055969	102.624474	-6.348758	16.7432	99.999557	41.382191	-11.041834	95.996849	43.378277	40.427002	105.35511	42.380234	14.692584	100.6759795	-55.07775	18.793816	99.3231345
5.562665	34.904644	103.13755	-6.54633	17.165955	100.417221	41.225353	-10.653385	96.13945	43.341312	40.686684	106.028381	42.2833325	15.0166495	101.0839155	-55.3759925	19.3152605	99.7505265
6.923777	34.446049	103.643402	-6.792828	17.734009	101.035439	40.887104	-10.334696	96.558563	43.349613	41.004326	106.60479	42.1183585	15.334815	101.5816765	-55.7040145	20.133203	100.4892015
7.857222	33.946507	103.749344	-6.955365	18.050295	101.418854	40.61042	-10.250755	96.906975	43.303757	41.120209	106.677711	41.9570885	15.434727	101.792343	-55.8678185	20.665863	101.045365
8.75567	33.304943	103.743744	-7.104894	18.303532	101.790253	40.305779	-10.253969	97.251633	43.268734	41.185593	106.551682	41.7872565	15.465812	101.9016575	-55.9970445	21.141252	101.6788485
9.585446	32.541546	103.721725	-7.268735	18.456987	102.139771	39.993225	-10.325253	97.613167	43.224239	41.203373	106.341568	41.608732	15.43906	101.9773675	-56.146202	21.474914	102.3021745
10.414365	31.596153	103.700768	-7.446388	18.528694	102.470383	39.689777	-10.460662	97.979622	43.120815	41.197964	106.176102	41.405296	15.368651	102.077862	-56.298072	21.688737	102.862904
11.218536	30.533278	103.681992	-7.63994	18.540735	102.757324	39.412876	-10.617547	98.292328	42.5667	41.292873	106.307396	40.989788	15.337663	102.299862	-56.269668	21.743807	103.214786
11.972803	29.352219	103.666138	-7.851665	18.568724	103.033104	39.079182	-10.708961	98.527115	42.435463	41.263943	106.24559	40.7573225	15.277491	102.3863525	-56.4606525	21.859957	103.6798555
13.055902	27.452543	103.522781	-8.166022	18.775515	103.317467	38.623028	-10.675221	98.800041	42.236839	41.295689	106.205772	40.4299335	15.310234	102.5029065	-56.7619775	22.240796	104.1320275
13.797894	26.085207	103.386009	-8.358648	18.995686	103.434113	38.414757	-10.539072	99.074394	42.078583	41.411842	106.1632	40.24667	15.436385	102.618797	-56.963966	22.554987	104.249429
14.492973	24.65135	103.274345	-8.527825	19.164459	103.44088	38.377216	-10.380184	99.612251	41.920357	41.552906	106.195404	40.1487865	15.586361	102.9038275	-57.2044365	22.742557	103.9779325
15.221797	23.113464	103.244797	-8.651486	19.288805	103.388489	38.519295	-10.289604	100.538467	41.745262	41.706924	106.309364	40.1322785	15.70866	103.4239155	-57.4352505	22.86895	103.3530625
15.934547	21.525597	103.326782	-8.729246	19.301619	103.253922	38.800911	-10.250154	101.834229	41.588047	41.846146	106.443718	40.194479	15.797996	104.1389735	-57.652971	22.805242	102.3688705
16.633633	19.824085	103.579498	-8.769153	19.256157	103.151993	39.285217	-10.304838	103.383049	41.478138	41.968182	106.603386	40.3816775	15.831672	104.9932175	-57.9199835	22.680642	101.3107685
17.251619	18.074305	104.081985	-8.756256	19.086525	103.113281	39.895233	-10.41087	105.188095	41.473335	42.049591	106.821907	40.684284	15.8193605	106.005001	-58.196796	22.3536895	100.221561
18.056259	15.449675	105.29438	-8.713786	18.73748	103.121117	40.854431	-10.523246	107.975975	41.62056	41.980831	107.415459	41.2374955	15.7287925	107.695717	-58.6650675	21.7461675	98.546517
18.430634	13.696994	106.128548	-8.69369	18.428419	103.036095	41.277096	-10.721191	109.62529	41.766644	41.885963	107.920525	41.52187	15.582386	108.7729075	-58.90925	21.274452	97.2992825
18.685514	12.007642	106.892273	-8.704931	18.06986	102.872337	41.423	-10.832006	110.976776	41.883121	41.719402	108.365593	41.6530605	15.443698	109.6711845	-59.0629225	20.696022	96.0734895
18.837238	10.474118	107.497406	-8.723069	17.772778	102.696266	41.367832	-10.905279	112.038742	41.971554	41.512741	108.657707	41.669693	15.303731	110.3482245	-59.115831	20.241825	95.0443075
18.882153	8.905074	107.962242	-8.76808	17.499073	102.58757	41.281815	-11.01211	112.764061	42.004784	41.287739	108.819069	41.6432995	15.1378145	110.791565	-59.1794595	19.8603315	94.383575
18.809206	7.524146	108.302246	-8.797605	17.337397	102.620926	41.200676	-11.093979	113.14695	42.02943	41.105057	108.862602	41.615053	15.005539	111.004776	-59.210263	19.669255	94.237076
18.587854	6.273607	108.523453	-8.814551	17.291647	102.769676	41.157486	-11.127591	113.262627	42.061745	41.01981	108.854225	41.6096155	14.9461095	111.058426	-59.2387175	19.6371845	94.480926
18.061558	4.6573	108.742867	-8.777328	17.4727	103.116753	41.150223	-11.006021	113.112106	42.138515	41.056805	108.796738	41.644369	15.025392	110.954422	-59.199025	19.920008	95.279084
17.612347	3.788464	108.747551	-8.691163	17.69474	103.431686	41.213459	-10.88693	112.855766	42.244884	41.175655	108.757294	41.7291715	15.1443625	110.80653	-59.1114975	20.2451175	96.056842
17.046898	2.99621	108.694504	-8.559491	17.952354	103.766106	41.321144	-10.706096	112.500999	42.400188	41.317738	108.734276	41.860666	15.305821	110.6176375	-58.979648	20.598887	96.9145745
16.417152	2.356404	108.564911	-8.368038	18.266253	104.072845	41.467155	-10.503127	112.028992	42.592995	41.498672	108.762146	42.030075	15.4977725	110.395569	-58.766151	21.0347335	97.750121
15.69362	1.783579	108.293083	-8.129055	18.637991	104.319206	41.668163	-10.25882	111.497589	42.813663	41.761925	108.843445	42.240913	15.7515525	110.170517	-58.499023	21.5244295	98.467895
14.892103	1.37048	107.982422	-7.870615	19.056192	104.527069	41.883705	-9.940483	110.968468	43.065392	42.069481	108.896843	42.4745485	16.064499	109.9326555	-58.2157785	22.047885	99.1214825
14.014948	1.056836	107.712769	-7.600652	19.529619	104.669228	42.117088	-9.606309	110.453323	43.314575	42.418591	108.904243	42.7158315	16.406141	109.678783	-57.9171355	22.653097	99.659673
12.544436	0.734486	107.29715	-7.240522	20.164297	104.754723	42.420429	-9.136627	109.925255	43.643162	42.886932	108.808411	43.0317955	16.8751525	109.366833	-57.5128395	23.4534415	100.142613
11.443055	0.596698	106.975952	-7.06947	20.512417	104.708099	42.586899	-8.824097	109.586624	43.7803	43.201271	108.718124	43.1835995	17.188587	109.152374	-57.3225395	23.836247	100.263824
10.274802	0.527511	106.52459	-6.937655	20.779257	104.572769	42.729965	-8.554014	109.202751	43.835796	43.492512	108.692635	43.2828805	17.469249	108.947693	-57.1581905	24.089265	100.197845
9.074834	0.522174	106.012009	-6.829532	20.983412	104.346397	42.850552	-8.345015	108.801094	43.847759	43.798306	108.689011	43.3491555	17.7266455	108.7450525	-57.0082195	24.2401785	99.9477415
7.805621	0.590109	105.340698	-6.768141	21.196577	104.028259	42.937378	-8.140601	108.367203	43.817028	44.071251	108.668556	43.377203	17.965325	108.5178795	-56.913485	24.427829	99.5386385
6.479	0.684413	104.64035	-6.692659	21.435669	103.676132	43.027733	-7.914469	107.906975	43.762486	44.37027	108.60392	43.3951095	18.2279005	108.2554475	-56.7804275	24.6434375	99.0968165
5.105744	0.871984	103.890839	-6.612506	21.73377	103.333733	43.096992	-7.659058	107.404938	43.745319	44.696941	108.485794	43.4211555	18.5189415	107.945366	-56.6461675	24.9485985	98.7221
2.910947	1.264542	102.752182	-6.472743	22.318737	102.925301	43.16634	-7.215254	106.513168	43.672798	45.272644	108.329559	43.419569	19.028695	107.4213635	-56.365055	25.608779	98.4292385
1.395319	1.637608	102.084419	-6.343414	22.848623	102.793144	43.183987	-6.827641	105.804802	43.710617	45.714069	108.176292	43.447302	19.443214	106.990547	-56.13413	26.254032	98.595741
-0.183727	2.048474	101.570236	-6.209806	23.513088	102.801575	43.15041	-6.308772	105.10688	43.777084	46.221359	107.99836	43.463747	19.9562935	106.55262	-55.883359	27.0698825	99.05053
-1.859737	2.492747	101.313828	-6.032004	24.256363	102.949486	43.081306	-5.76443	104.548767	43.896111	46.79866	107.803055	43.4887085	20.517115	106.175911	-55.5527165	27.995611	99.723061
-3.54934	2.935311	101.340828	-5.880233	24.985907	103.196251	42.985569	-5.190005	104.16626	44.453575	47.221191	107.24411	43.719572	21.015593	105.705185	-55.480038	28.956221	100.687317
-5.292956	3.328728	101.69603	-5.719826	25.62746	103.428459	42.907669	-4.678953	104.076836	44.506222	47.687557	106.735695	43.7069455	21.504302	105.4062655	-55.1465975	29.750618	101.4506525
-7.093528	3.698102	102.233055	-5.558951	26.068321	103.571304	42.863377	-4.420007	104.409882	44.582932	48.013561	106.044754	43.7231545	21.796777	105.227318	-54.8410565	30.339865	101.91529
-9.781628	4.1299	103.000511	-5.350574	26.192198	103.680695	42.873535	-4.504446	105.091705	44.264832	48.208755	105.098854	43.5691835	21.8521545	105.0952795	-54.2703315	30.5322415	102.2661105
-11.568126	4.391383	103.428719	-5.215366	25.966516	103.724579	42.898933	-4.753721	105.41658	44.357758	47.956169	104.354988	43.6283455	21.601224	104.885784	-54.0590775	30.331808	102.563374
-13.370021	4.680306	103.913162	-5.07665	25.649666	103.797272	42.93111	-5.116837	105.66301	44.483452	47.597603	103.589676	43.707281	21.240383	104.626343	-53.860581	30.058949	102.968201
-15.123081	4.997703	104.39502	-4.959465	25.315142	103.902832	42.939545	-5.492676	105.823135	44.496292	47.193417	102.834106	43.7179185	20.8503705	104.3286205	-53.6368485	29.7799135	103.4770435
-16.868614	5.435075	104.845619	-4.883661	25.004965	104.031219	42.888351	-5.831514	105.851814	44.506943	46.815952	102.062584	43.697647	20.492219	103.957199	-53.464969	29.517711	104.105239
-18.57218	5.941085	105.240723	-4.852091	24.719627	104.201363	42.778278	-6.13798	105.686867	44.50304	46.486843	101.395523	43.640659	20.1744315	103.541195	-53.344841	29.2648225	104.861531
-20.26226	6.541381	105.609177	-4.830116	24.458927	104.387268	42.650745	-6.383493	105.277214	44.409767	46.256958	100.813271	43.530256	19.9367325	103.0452425	-53.190488	28.9811215	105.7292935
-22.732904	7.640592	106.04274	-4.893072	24.198128	104.596642	42.489334	-6.59793	104.331718	44.197025	46.118549	100.132286	43.3431795	19.7603095	102.232002	-53.1293235	28.6359465	106.961282
-24.303946	8.500996	106.129158	-4.955774	24.088993	104.620422	42.313801	-6.511861	103.585243	44.061485	46.117943	99.80275	43.187643	19.803041	101.6939965	-53.099191	28.374945	107.5468475
-25.774952	9.418278	106.145142	-5.038442	24.047892	104.59919	42.115395	-6.361967	102.88398	43.902161	46.226017	99.62101	43.008778	19.932025	101.252495	-53.085662	28.163759	107.945885
-27.202246	10.421917	106.011917	-5.124406	24.082321	104.535385	41.96809	-6.146678	102.277519	43.739113	46.417484	99.635986	42.8536015	20.135403	100.9567525	-53.1024135	28.029239	108.1140175
-28.517803	11.50059	105.826881	-5.237888	24.17098	104.462624	41.868061	-5.879008	101.739731	43.587593	46.703796	99.83255	42.727827	20.412394	100.7861405	-53.203603	27.929566	108.1391075
-29.765589	12.668483	105.636681	-5.396207	24.253029	104.414238	41.774242	-5.472966	101.386749	43.411747	47.034901	100.178215	42.5929945	20.7809675	100.782482	-53.3854085	27.7250905	108.045994
-30.925583	13.813225	105.452385	-5.637655	24.320368	104.429184	41.675995	-5.065583	101.084076	43.169956	47.423508	100.601135	42.4229755	21.1789625	100.8426055	-53.6982855	27.4617735	108.0157625
-32.560043	15.547959	105.320015	-6.18913	24.36298	104.507233	41.465397	-4.549134	100.728119	42.619411	47.383678	101.55127	42.042404	21.417272	101.1396945	-54.420664	27.308688	107.8747715
-33.589085	16.686338	105.253922	-6.703554	24.323433	104.60498	41.16502	-4.23608	100.576416	42.113529	48.28336	102.085983	41.6392745	22.02364	101.3311995	-55.0463825	26.623226	107.8787605
-34.479496	17.812597	105.450729	-7.31111	24.237301	104.799713	40.74511	-4.008059	100.500366	41.534966	48.484867	102.616524	41.140038	22.238404	101.558445	-55.762258	26.236198	108.040981
-35.361168	18.911598	105.93058	-7.883044	24.178555	105.121399	40.220154	-3.820509	100.495598	40.908131	48.584427	102.879631	40.5641425	22.381959	101.6876145	-56.3302305	25.975151	108.5551835
-36.066681	19.971231	106.738029	-8.37811	24.116043	105.601295	39.761837	-3.79098	100.41497	40.282623	48.621906	102.935532	40.02223	22.415463	101.675251	-56.77845	25.816623	109.527339
-36.594784	20.97967	107.697189	-8.794018	24.022804	106.192253	39.249645	-3.793279	100.476089	39.770203	48.569603	102.956245	39.509924	22.388162	101.716167	-57.09796	25.657446	110.668339
-37.013741	21.979464	108.587524	-9.123604	23.857199	106.730675	38.829948	-3.879586	100.635696	39.394127	48.431774	103.049507	39.1120375	22.276094	101.8426015	-57.3592455	25.438304	111.6187485
-37.468655	23.368885	109.176216	-9.418303	23.454561	107.167091	38.50996	-4.259942	101.081757	39.078327	48.071186	103.213654	38.7941435	21.905622	102.1477055	-57.6307495	25.0035	112.1864765
-37.623482	24.238579	109.082329	-9.481417	23.120619	107.128845	38.485306	-4.609799	101.390221	39.014896	47.754093	103.196777	38.750101	21.572147	102.293499	-57.712935	24.669091	111.964191
-37.658215	25.092634	108.685349	-9.480029	22.826853	106.87265	38.546707	-5.016277	101.653564	39.038132	47.395847	103.06842	38.7924195	21.189785	102.360992	-57.7524775	24.463921	111.384308
-37.63586	25.957409	108.018471	-9.459487	22.535295	106.464935	38.634991	-5.412626	101.911949	39.128456	47.018917	102.835762	38.8817235	20.8031455	102.3738555	-57.8006975	24.2674445	110.5560145
-37.495155	26.845785	107.43576	-9.467256	22.276615	106.09745	38.649189	-5.797205	102.057518	39.203434	46.653828	102.570198	38.9263115	20.4283115	102.313858	-57.8608235	24.1249185	109.881042
-37.161575	27.675762	107.156502	-9.414097	21.959501	105.88726	38.635426	-6.130288	102.006927	39.25264	46.323521	102.318367	38.944033	20.0966165	102.162647	-57.772227	23.8223855	109.611873
-36.764553	28.482767	107.145462	-9.411571	21.641592	105.827965	38.625736	-6.423791	101.941765	39.272621	46.019527	102.117447	38.9491785	19.797868	102.029606	-57.7723205	23.485316	109.626324
-35.982098	29.68623	107.397377	-9.425162	21.168623	106.031357	38.533607	-6.84054	101.985214	39.239449	45.580986	102.033218	38.886528	19.370223	102.009216	-57.736852	22.967023	110.053498
-35.35273	30.439943	107.664871	-9.498564	20.890093	106.300331	38.436195	-7.08383	102.104935	39.172096	45.34145	102.141205	38.8041455	19.12881	102.12307	-57.8012735	22.651376	110.477592
-34.639694	31.221375	107.911728	-9.563867	20.653551	106.566574	38.363811	-7.296664	102.24794	39.123138	45.147408	102.369736	38.7434745	18.925372	102.308838	-57.8712085	22.38173	110.82431
-33.795868	31.983036	108.003906	-9.651409	20.460888	106.756378	38.288609	-7.455768	102.43322	39.067684	44.989853	102.678238	38.6781465	18.7670425	102.555729	-57.9809645	22.1547335	110.957027
-32.970955	32.743744	107.971939	-9.762402	20.307798	106.871208	38.232613	-7.556454	102.621117	38.999741	44.881924	103.021858	38.616177	18.662735	102.8214875	-58.140981	21.952861	110.9209285
-31.961933	33.460041	107.86512	-9.886798	20.147133	106.910179	38.195389	-7.673926	102.779877	38.911007	44.783867	103.382362	38.553198	18.5549705	103.0811195	-58.326794	21.7392955	110.7392385
-30.871737	34.156651	107.767197	-10.008896	19.997593	106.907066	38.168331	-7.756432	102.909027	38.828098	44.714325	103.70002	38.4982145	18.4789465	103.3045235	-58.5160065	21.5162395	110.5096085
-29.222261	35.133934	107.528152	-10.211755	19.809542	106.850372	38.101517	-7.852397	102.988884	38.656269	44.61684	104.033188	38.378893	18.3822215	103.511036	-58.802403	21.2368625	110.189708
-27.957281	35.780891	107.356979	-10.305225	19.704279	106.771103	37.973152	-7.773421	103.125694	38.607418	44.543602	104.155746	38.290285	18.3850905	103.64072	-58.900735	21.0234675	109.901486
-26.725548	36.347504	107.13105	-10.372412	19.568819	106.656052	37.993576	-8.015591	103.1119	38.566597	44.37598	104.148308	38.2800865	18.1801945	103.630104	-59.0249105	20.9574435	109.682
-25.250015	36.869827	106.805588	-10.427837	19.385092	106.505623	37.932697	-8.234921	103.105797	38.522575	44.115181	104.051682	38.227636	17.94013	103.5787395	-59.08331	20.830054	109.4325065
-23.829676	37.319004	106.545845	-10.443706	19.103951	106.356873	37.762836	-8.467677	103.218773	38.552795	43.71759	103.901443	38.1578155	17.6249565	103.560108	-59.0452275	20.5829455	109.153638
-22.292368	37.698845	106.257164	-10.430602	18.714407	106.27388	37.712399	-9.137498	103.192368	38.670174	43.2006	103.807739	38.1912865	17.031551	103.5000535	-59.0524905	20.397263	109.0477065
-20.649124	38.045826	106.141975	-10.398376	18.235044	106.310715	37.615101	-9.779462	103.345314	38.829193	42.572662	103.818176	38.222147	16.3966	103.581745	-59.018899	20.073488	109.039685
-18.075705	38.428093	106.09906	-10.324467	17.373306	106.529144	37.469429	-10.90887	103.715431	39.13472	41.450409	104.112152	38.3020745	15.2707695	103.9137915	-58.9510085	19.4758425	109.1444965
-16.27836	38.627983	106.204399	-10.284915	16.77389	106.749855	37.397045	-11.663675	104.043625	39.365803	40.752914	104.485229	38.381424	14.5446195	104.264427	-58.951254	19.0031605	109.235283
-14.458733	38.821022	106.399345	-10.282859	16.216314	107.05159	37.341534	-12.386666	104.467606	39.634998	40.112503	105.148651	38.488266	13.8629185	104.8081285	-59.053984	18.5697095	109.2950515
-12.561623	39.039524	106.7994	-10.346959	15.784849	107.387009	37.262905	-13.011223	104.977287	39.926266	39.578941	106.114563	38.5945855	13.283859	105.545925	-59.2885035	18.285839	109.228093
-10.664659	39.253582	107.346069	-10.469525	15.481967	107.710243	37.181522	-13.434094	105.52964	40.220158	39.293747	107.344353	38.70084	12.9298265	106.4369965	-59.63989	18.0341075	108.9834895
-8.7426	39.509995	108.071831	-10.668007	15.420459	108.047577	37.135254	-13.691846	106.054047	40.430618	39.190449	108.942032	38.782936	12.7493015	107.4980395	-60.11895	18.0916165	108.5971145
-6.86918	39.73888	108.991814	-10.926284	15.55472	108.423149	37.139534	-13.785608	106.670937	40.638733	39.261772	110.746071	38.8891335	12.738082	108.708504	-60.7417015	18.371358	108.137794
-4.020116	40.029953	110.554207	-11.38684	16.146702	109.070885	37.234631	-13.714189	107.671417	40.938408	39.564003	113.709915	39.0865195	12.924907	110.690666	-61.8601995	19.368497	107.451104
-2.216937	40.127651	111.796204	-11.687688	16.655905	109.595177	37.386368	-13.541203	108.402672	41.200306	39.86816	115.728485	39.293337	13.1634785	112.0655785	-62.668713	20.1483315	107.1247755
-0.470687	40.197857	113.165649	-11.960855	17.226162	110.242035	37.605453	-13.301195	109.18721	41.430359	40.160095	117.724396	39.517906	13.42945	113.455803	-63.439616	21.022874	107.028267
1.232644	40.075188	114.584839	-12.20886	17.775623	110.985626	37.839245	-13.022381	110.0103	41.63673	40.447086	119.60273	39.7379875	13.7123525	114.806515	-64.1557075	21.8388935	107.164737
2.85645	39.839466	115.949097	-12.369544	18.201103	111.747124	38.034748	-12.662366	110.691895	41.80275	40.69482	121.284355	39.918749	14.016227	115.988125	-64.657837	22.385979	107.506123
4.41022	39.471497	117.158951	-12.502477	18.60038	112.468102	38.197315	-12.280033	111.309181	41.92469	40.868996	122.646225	40.0610025	14.2944815	116.977703	-65.0659565	22.9062785	107.958501
5.929069	38.925373	118.132164	-12.587145	18.864914	113.136002	38.307362	-11.989121	111.902634	42.057957	40.951149	123.671341	40.1826595	14.481014	117.7869875	-65.3569495	23.248814	108.4850165
8.008668	37.996948	119.203224	-12.690936	19.12591	114.032623	38.062729	-11.493237	112.820038	42.171547	41.040184	124.704826	40.117138	14.7734735	118.762432	-65.49901	23.4783465	109.302814
9.324692	37.184933	119.638336	-12.750215	19.268368	114.562263	38.331455	-11.606118	113.217773	42.245274	41.076599	125.068703	40.2883645	14.7352405	119.143238	-65.7887945	23.8014955	109.981288
10.539237	36.354015	119.902954	-12.828602	19.385586	115.002525	38.174347	-11.517503	113.806358	42.255318	41.146393	125.267242	40.2148325	14.814445	119.5368	-65.8720365	23.956727	110.46825
11.682488	35.402531	120.05938	-12.876328	19.455965	115.352013	38.020756	-11.500592	114.488602	42.241772	41.182011	125.326523	40.131264	14.8407095	119.9075625	-65.88392	24.0712205	110.7964635
12.664692	34.3004	120.133804	-12.93084	19.501287	115.610458	37.961624	-11.512397	115.15126	42.178993	41.262459	125.33902	40.0703085	14.875031	120.24514	-65.9319885	24.127543	110.975776
13.538447	33.17152	120.152077	-12.977685	19.505802	115.78318	37.938862	-11.538925	115.829124	42.111301	41.367661	125.287201	40.0250815	14.914368	120.5581625	-65.9804515	24.097236	111.0081975
14.317616	31.951952	120.14463	-13.0484	19.467262	115.878906	37.929924	-11.575168	116.481842	41.986229	41.4552	125.198402	39.9580765	14.940016	120.840122	-66.0548765	23.994508	110.91769
15.196774	29.989477	120.02449	-13.139871	19.320797	115.904594	37.915764	-11.575723	117.268585	41.769672	41.557182	124.892197	39.842718	14.9907295	121.080391	-66.12246	23.6508645	110.728797
15.678331	28.630653	119.838562	-13.181835	19.203953	115.846718	37.911163	-11.490874	117.545761	41.583031	41.611408	124.624107	39.747097	15.060267	121.084934	-66.110767	23.347639	110.608502
16.047117	27.186579	119.651398	-13.226329	19.106871	115.791237	37.905102	-11.448669	117.675766	41.853474	41.45871	124.171593	39.879288	15.0050205	120.9236795	-66.331946	23.2087215	110.6587945
16.279903	25.810947	119.468018	-13.213398	19.030128	115.748009	37.898449	-11.371593	117.679062	41.36874	41.618938	124.138702	39.6335945	15.1236725	120.908882	-66.0603905	22.9365835	110.587136
16.39489	24.338961	119.309959	-13.203682	19.030956	115.730072	37.903999	-11.2673	117.65995	41.305214	41.661892	124.021172	39.6046065	15.197296	120.840561	-66.0119705	22.864616	110.619583
16.385889	22.898447	119.242836	-13.170721	19.071527	115.749397	37.952038	-11.180421	117.705093	41.300198	41.734764	123.973724	39.626118	15.2771715	120.8394085	-65.96756	22.8658825	110.6593855
16.252533	21.464291	119.197693	-13.148093	19.187464	115.806366	37.99958	-11.083057	117.838249	41.722729	41.711227	123.79818	39.8611545	15.314085	120.8182145	-66.1573405	23.060843	110.7945175
15.816432	19.286324	119.235901	-13.116858	19.31291	115.897049	38.0602	-10.910063	118.142578	41.751991	41.913284	123.872185	39.9060955	15.5016105	121.0073815	-66.1398115	23.1242095	110.7867165
15.417811	17.808802	119.265984	-13.10047	19.372261	115.980545	38.11232	-10.777442	118.331337	41.30896	42.19207	124.149429	39.71064	15.707314	121.240383	-65.91158	23.037208	110.720707
14.889845	16.376188	119.221519	-13.107493	19.416622	116.043388	38.180424	-10.705557	118.450714	41.277435	42.298649	124.176613	39.7289295	15.796546	121.3136635	-65.9439155	23.036698	110.7731125
14.261057	14.891265	119.126495	-13.084905	19.416996	116.058662	38.22435	-10.604005	118.483009	41.667194	42.248177	123.926506	39.945772	15.822086	121.2047575	-66.115582	23.011906	110.9125665
13.56012	13.428697	118.8769	-13.051791	19.404041	116.02726	38.301422	-10.547679	118.444038	41.662724	42.356117	123.751724	39.982073	15.904219	121.097881	-66.085655	22.903863	110.956639
12.765941	11.987096	118.54055	-12.981213	19.380974	115.962692	38.388859	-10.513494	118.307625	41.658119	42.498528	123.506485	40.023489	15.992517	120.907055	-65.985915	22.769431	111.018329
11.874129	10.49181	118.164276	-12.907245	19.381432	115.845909	38.508785	-10.495218	118.135513	41.639702	42.657738	123.115768	40.0742435	16.08126	120.6256405	-65.8887335	22.681604	111.0661775
10.431959	8.380656	117.354774	-12.754408	19.441437	115.487648	38.69944	-10.419942	117.754234	41.50597	42.961563	122.170792	40.102705	16.2708105	119.962513	-65.611521	22.6120635	111.012783
9.335299	6.962109	116.695824	-12.675754	19.506031	115.114464	38.832867	-10.326508	117.335426	40.943424	43.328106	121.473923	39.8881455	16.500799	119.4046745	-65.2396535	22.511263	110.8242535
8.187585	5.626209	115.919701	-12.5854	19.614964	114.642807	38.937496	-10.196752	116.739403	40.703728	43.644161	120.327316	39.820612	16.7237045	118.5333595	-64.991412	22.5062235	110.7522545
7.001658	4.293073	114.994347	-12.483561	19.773359	114.088951	39.023285	-10.012727	115.977669	40.398003	43.910702	118.985878	39.710644	16.9489875	117.4817735	-64.677766	22.5977305	110.6961285
5.752151	2.992752	114.048096	-12.36404	19.919756	113.494896	39.049347	-9.70966	115.039955	40.062927	44.214817	117.479851	39.556137	17.2525785	116.259903	-64.284217	22.5869335	110.729889
4.454564	1.7339	113.155159	-12.21143	20.155197	112.902138	38.981003	-9.361353	114.058289	39.741917	44.693127	115.833755	39.36146	17.665887	114.946022	-63.78432	22.644507	110.858254
3.155926	0.58257	112.410286	-12.05178	20.466694	112.341179	38.910828	-8.980862	113.016129	39.434353	44.993244	114.162552	39.1725905	18.006191	113.5893405	-63.2761505	22.927197	111.0930175
1.121048	-1.107316	111.668442	-11.872375	20.95953	111.591682	38.723991	-8.260715	111.608078	38.950428	45.564301	111.781502	38.8372095	18.651793	111.69479	-62.5819595	23.267267	111.488574
-0.280404	-2.12248	111.386047	-11.778444	21.225449	111.123016	38.563461	-7.877186	110.918007	38.649117	45.743225	110.409035	38.606289	18.9330195	110.663521	-62.163177	23.5178785	111.582511
-1.681963	-3.091757	111.220505	-11.748541	21.393167	110.629166	38.466068	-7.630657	110.453323	38.410088	45.890133	109.410057	38.438078	19.129738	109.93169	-61.93516	23.656596	111.326642
-3.040432	-4.067888	110.986519	-11.712262	21.447353	110.070564	38.372974	-7.524488	110.218643	38.291286	45.919701	108.709244	38.33213	19.1976065	109.4639435	-61.756654	23.6970995	110.6771845
-4.420125	-4.974961	110.612022	-11.739385	21.359491	109.403633	38.284149	-7.501245	110.003616	38.257973	45.827274	108.155884	38.271061	19.1630145	109.07975	-61.749831	23.5559675	109.727516
-5.799014	-5.830231	110.185303	-11.730277	21.252388	108.68766	38.117687	-7.602073	109.706047	38.263149	45.568859	107.511536	38.190418	18.983393	108.6087915	-61.650972	23.521383	108.7665285
-7.191951	-6.593384	109.799667	-11.731083	21.082975	108.03466	37.855545	-7.741083	109.26403	38.239079	45.162804	106.601395	38.047312	18.7108605	107.9327125	-61.509478	23.4550895	108.1366075
-9.22051	-7.585899	109.5168	-11.65854	20.738422	107.317017	37.514446	-8.167936	108.434036	38.136803	44.446339	104.956398	37.8256245	18.1392015	106.695217	-61.1427045	23.3376425	107.938817
-10.492129	-8.08628	109.416916	-11.589462	20.464823	106.996132	37.352909	-8.523184	107.910156	38.032253	43.906002	103.791023	37.692581	17.691409	105.8505895	-60.871505	23.238237	108.1416745
-11.756594	-8.527773	109.360909	-11.527526	20.089739	106.730103	37.201202	-8.872752	107.413361	37.893288	43.390152	102.819679	37.547245	17.2587	105.11652	-60.602297	22.920778	108.343686
-12.826835	-8.920677	109.169044	-11.5185	19.657169	106.57164	37.035446	-9.29512	106.855408	37.787537	42.92725	102.229294	37.4114915	16.816065	104.542351	-60.4484915	22.498273	108.600929
-14.104019	-9.140584	108.879807	-11.527232	19.185802	106.463913	36.877613	-9.727036	106.332603	37.726192	42.506039	101.940773	37.3019025	16.3895015	104.136688	-60.3563665	21.9821025	108.791138
-15.100141	-9.247953	108.506622	-11.544093	18.813625	106.380318	36.699638	-10.112084	105.785416	37.671326	42.180286	101.809822	37.185482	16.034101	103.797619	-60.273668	21.593149	108.963017
-16.202753	-9.218921	108.24897	-11.618486	18.56288	106.267014	36.523727	-10.420272	105.313744	37.621815	41.943485	101.736465	37.072771	15.7616065	103.5251045	-60.309743	21.3641535	109.0089235
-17.568462	-9.000154	107.730011	-11.715366	18.256842	106.098923	36.286545	-10.720942	104.766037	37.528835	41.674026	101.839188	36.90769	15.476542	103.3026125	-60.338422	21.037142	108.8952335
-18.440214	-8.772033	107.265533	-11.874303	18.083509	105.983093	36.087059	-10.851741	104.447411	37.461998	41.605972	102.111259	36.7745285	15.3771155	103.279335	-60.5231345	20.7899025	108.686851
-19.214106	-8.464824	106.747971	-12.073573	17.919353	105.824974	35.889099	-10.975745	104.171135	37.347546	41.527809	102.456108	36.6183225	15.276032	103.3136215	-60.7654685	20.562674	108.3363265
-19.920799	-8.053092	106.254875	-12.287066	17.798208	105.635956	35.661026	-11.067239	103.92363	37.212437	41.470348	102.770317	36.4367315	15.2015545	103.3469735	-61.0108635	20.3948615	107.9249385
-20.521278	-7.592159	105.834114	-12.49964	17.71554	105.4366	35.44635	-11.166162	103.695045	37.088886	41.390396	102.970573	36.267618	15.112117	103.332809	-61.266898	20.318963	107.540391
-21.090664	-7.047714	105.517891	-12.666952	17.657038	105.247261	35.267189	-11.257377	103.514954	36.97546	41.292084	103.0439	36.1213245	15.0173535	103.279427	-61.4552285	20.2967225	107.215095
-21.563402	-6.499463	105.277512	-12.787194	17.577164	105.12661	35.107319	-11.371634	103.321716	36.865036	41.185997	103.071548	35.9861775	14.9071815	103.196632	-61.5605655	20.2471465	107.056588
-22.024	-5.66104	105.001114	-12.840451	17.427433	105.050148	34.959614	-11.557629	103.073708	36.785164	40.941364	103.188347	35.872389	14.6918675	103.1310275	-61.553291	20.1629985	106.9692685
-22.237652	-5.048228	104.848137	-12.76238	17.308187	105.017044	34.955208	-11.711805	102.949417	36.946712	40.776031	103.283463	35.95096	14.532113	103.11644	-61.47572	20.084261	106.917648
-22.344734	-4.423609	104.65995	-12.625699	17.175837	104.938759	35.001949	-11.905499	102.864441	37.169449	40.601143	103.455963	36.085699	14.347822	103.160202	-61.337097	20.003852	106.717316
-22.371508	-3.771733	104.306999	-12.468217	17.05735	104.768372	35.127125	-12.134544	102.843178	37.413971	39.871811	103.790649	36.270548	13.8686335	103.3169135	-61.206982	20.2460665	106.2198305
-22.367117	-3.128376	103.652176	-12.284304	16.88129	104.422821	35.325405	-12.352222	102.845528	37.705811	39.681278	104.284477	36.515608	13.664528	103.5650025	-61.084216	20.098052	105.2806395
-22.30744	-2.4894	102.666115	-12.078629	16.74173	103.865723	35.556648	-12.52212	102.788208	38.072178	39.528641	104.927208	36.814413	13.5032605	103.857708	-60.971671	19.9801995	103.873738
-22.151871	-1.850478	101.483109	-11.870197	16.69696	103.153084	35.829765	-12.607518	102.61792	38.425205	39.484463	105.589996	37.127485	13.4384725	104.103958	-60.867879	19.9554475	102.20221
-21.906017	-0.800377	99.937592	-11.47631	16.815458	102.157867	36.262642	-12.465272	102.207352	38.949215	40.16325	106.384491	37.6059285	13.848989	104.2959215	-60.5585485	19.781927	100.0198125
-21.713438	-0.110339	99.425034	-11.181584	17.048634	101.813683	36.571976	-12.266268	102.050797	39.314934	40.28336	106.622467	37.943455	14.008546	104.336632	-60.306623	20.088722	99.290734
-21.480423	0.547733	99.083252	-10.908688	17.278042	101.592293	36.911228	-12.11422	102.080048	39.664505	40.389042	106.794121	38.2878665	14.137411	104.4370845	-60.1052425	20.418673	98.7475015
-21.256008	1.140401	98.73941	-10.688899	17.429344	101.341805	37.232109	-11.984873	102.185913	39.9091	40.53207	107.024452	38.5706045	14.2735985	104.6051825	-59.9484025	20.5850895	98.0784275
-21.051279	1.689639	98.439621	-10.490147	17.54324	101.057922	37.507854	-11.852399	102.245651	40.043285	40.671684	107.044899	38.7755695	14.4096425	104.645275	-59.7558635	20.6768375	97.470569
-20.816643	2.145885	98.222374	-10.276676	17.578266	100.778755	37.759754	-11.743418	102.196655	40.114803	40.758667	106.826019	38.9372785	14.5076245	104.511337	-59.4906305	20.6489075	97.046173
-20.6236	2.532919	98.087151	-10.060579	17.537125	100.544617	38.002239	-11.689578	102.099014	40.194206	40.743507	106.437645	39.0982225	14.5269645	104.2683295	-59.2193805	20.5472855	96.8209045
-20.258709	2.984902	97.816254	-9.714715	17.427959	100.170586	38.309677	-11.778797	102.005066	40.415493	40.598145	105.93959	39.362585	14.409674	103.972328	-58.792015	20.446244	96.368844
-20.02327	3.238087	97.539589	-9.470129	17.331223	99.870888	38.51598	-11.905124	101.90892	40.601597	40.481205	105.675079	39.5587885	14.2880405	103.7919995	-58.4990465	20.3744055	95.9497765
-19.808153	3.508008	97.170334	-9.245801	17.211948	99.497047	38.678638	-12.029552	101.724754	40.820988	40.350712	105.461075	39.749813	14.16058	103.5929145	-58.241415	20.263316	95.4011795
-19.540789	3.753593	96.738823	-9.018971	17.133389	99.097374	38.849545	-12.145976	101.391136	40.997269	40.251709	105.181793	39.923407	14.0528665	103.2864645	-57.961349	20.2139115	94.9082835
-19.317085	3.985641	96.341537	-8.825297	17.030643	98.706314	39.02301	-12.217416	100.950417	41.131554	40.151993	104.840599	40.077282	13.9672885	102.895508	-57.727876	20.0939975	94.51712
-19.150267	4.171631	95.964684	-8.632265	16.937471	98.364838	39.182438	-12.228094	100.496399	41.220066	40.05587	104.545883	40.201252	13.913888	102.521141	-57.465782	19.961054	94.208535
-19.006365	4.304943	95.633423	-8.482052	16.877613	98.076538	39.318542	-12.234406	100.15097	41.283382	40.020561	104.385269	40.300962	13.8930775	102.2681195	-57.265066	19.8621485	93.8849565
-18.813982	4.487098	95.172256	-8.325759	16.831167	97.736511	39.488323	-12.228055	99.758881	41.371529	39.990379	104.371712	40.429926	13.881162	102.0652965	-57.081444	19.781172	93.4077255
-18.723663	4.573133	94.947418	-8.260585	16.837305	97.590462	39.555908	-12.205019	99.558792	41.409676	40.002678	104.413834	40.482792	13.8988295	101.986313	-57.003962	19.7757805	93.194611
-18.691196	4.603055	94.773224	-8.193256	16.8286	97.497902	39.609547	-12.179932	99.38356	41.450077	40.022175	104.444	40.529812	13.9211215	101.91378	-56.916324	19.7360785	93.082024
-18.631319	4.606348	94.63652	-8.14995	16.884783	97.39637	39.663021	-12.133078	99.215836	41.490063	40.064178	104.446457	40.576542	13.96555	101.8311465	-56.876442	19.804016	92.9615935
-18.575218	4.574852	94.478706	-8.116185	16.938236	97.29911	39.733562	-12.047825	99.02581	41.470345	40.111465	104.401718	40.6019535	14.03182	101.713764	-56.8343235	19.844652	92.884456
-18.576298	4.534153	94.405289	-8.070908	17.033009	97.194252	39.794846	-11.974378	98.871704	41.464367	40.187675	104.230713	40.6296065	14.1066485	101.5512085	-56.7714225	19.9593695	92.8372955
-18.630066	4.45432	94.278114	-8.030246	17.130085	97.089096	39.843704	-11.878729	98.753479	41.461056	40.268242	103.939804	40.65238	14.1947565	101.3466415	-56.712872	20.0654135	92.8315505
-18.709446	4.220605	94.174576	-7.935971	17.242529	96.886703	39.886044	-11.769307	98.645172	41.455719	40.352497	103.364143	40.6708815	14.291595	101.0046575	-56.5428235	20.193463	92.7687485
-18.857153	4.031599	94.145874	-7.852876	17.252983	96.733788	39.940575	-11.739186	98.588356	41.469208	40.361607	102.83194	40.7048915	14.3112105	100.710148	-56.4106435	20.1947555	92.757428
-18.964504	3.785104	94.098869	-7.751997	17.240887	96.5653	40.013329	-11.75313	98.531052	41.513321	40.343323	102.228584	40.763325	14.2950965	100.379818	-56.267319	20.1866775	92.750782
-19.173649	3.537336	93.970863	-7.654534	17.170403	96.351219	40.08567	-11.808179	98.504143	41.544487	40.307507	101.650681	40.8150785	14.249664	100.077412	-56.1241465	20.091142	92.625026
-19.392082	3.378126	93.887238	-7.52718	17.093662	96.135788	40.199516	-11.969337	98.49144	41.63887	40.219749	101.116562	40.919193	14.125206	99.804001	-55.973553	20.062118	92.467575
-19.764093	3.272639	93.723297	-7.440461	16.975721	95.896751	40.225239	-12.105665	98.584686	41.709103	40.097256	100.721069	40.967171	13.9957955	99.6528775	-55.848093	19.9556465	92.1406245
-20.1464	3.090814	93.491119	-7.367424	16.858574	95.638634	40.240841	-12.280997	98.766937	41.80381	39.928253	100.461922	41.0223255	13.823628	99.6144295	-55.7571735	19.89352	91.6628385
-20.816608	2.857706	93.056961	-7.341875	16.703062	95.221619	40.178032	-12.563288	99.178246	41.888016	39.68779	100.265823	41.033024	13.562251	99.7220345	-55.716774	19.843873	90.7212035
-21.372726	2.699997	92.935905	-7.316304	16.636559	95.039268	40.118103	-12.710494	99.441856	41.885826	39.528992	100.040283	41.0019645	13.409249	99.7410695	-55.6345725	19.863869	90.3374665
-21.99424	2.576206	93.087883	-7.239445	16.571545	95.043221	40.109299	-12.855187	99.621239	41.952816	39.321621	99.577606	41.0310575	13.233217	99.5994225	-55.5099475	19.909873	90.4870195
-22.616833	2.445978	93.485245	-7.13021	16.508345	95.204933	40.139599	-13.006814	99.769249	42.091316	39.105591	99.047821	41.1154575	13.0493885	99.408535	-55.3758775	19.9673015	91.001331
-23.228018	2.328146	94.058212	-7.001682	16.452499	95.514206	40.194492	-13.155045	99.882568	42.250923	38.923759	98.56852	41.2227075	12.884357	99.225544	-55.2260715	20.020641	91.802868
-23.885046	2.217062	94.945076	-6.846694	16.368568	96.026421	40.255211	-13.29454	99.962898	42.36972	38.745914	98.095909	41.3124655	12.725687	99.0294035	-55.0058535	20.011449	93.0234385
-24.552792	2.141304	96.261826	-6.696781	16.272888	96.87635	40.313194	-13.450198	99.97036	42.462036	38.55352	97.576019	41.387615	12.551661	98.7731895	-54.781177	19.994115	94.9795105
-25.65802	2.113704	99.034187	-6.549975	16.035553	98.723465	40.285301	-13.675873	100.022652	42.398758	38.192417	96.978943	41.3420295	12.258272	98.5007975	-54.4419795	19.812834	98.9461325
-26.408445	2.106358	100.941231	-6.593111	15.805994	100.090729	40.178188	-13.77027	100.170471	42.210617	38.048691	96.989197	41.1944025	12.1392105	98.579834	-54.3806245	19.4727775	101.601624
-27.044109	2.132584	102.591515	-6.713647	15.61866	101.387535	40.096172	-13.850279	100.449814	41.979675	38.021244	97.302567	41.0379235	12.0854825	98.8761905	-54.4652175	19.1518375	103.8988795
-27.597057	2.311325	103.880333	-6.884811	15.482158	102.412102	40.036816	-13.855204	100.881241	41.764114	38.032513	97.809181	40.900465	12.0886545	99.345211	-54.670087	18.8756615	105.478993
-28.082842	2.593888	104.699158	-7.053814	15.392929	103.121422	39.998684	-13.807164	101.41703	41.574207	38.061543	98.323486	40.7864455	12.1271895	99.870258	-54.8940735	18.6586685	106.372586
-28.5284	2.909142	105.151558	-7.218698	15.356687	103.594246	39.986706	-13.783396	101.927818	41.441437	38.082443	98.774368	40.7140715	12.1495235	100.351093	-55.1514675	18.5638505	106.837399
-28.964651	3.296818	105.440346	-7.355773	15.312441	103.896461	39.971779	-13.790041	102.40799	41.366447	38.090763	99.155304	40.669113	12.150361	100.781647	-55.380659	18.474521	107.011275
-29.481422	4.021927	105.613174	-7.492138	15.305872	104.184326	39.952366	-13.834328	103.077103	41.32671	38.034786	99.666611	40.639538	12.100229	101.371857	-55.623814	18.511515	106.996795
-29.70262	4.584757	105.610016	-7.568526	15.259875	104.295433	39.949612	-13.881209	103.44751	41.345242	37.986149	99.985794	40.647427	12.05247	101.716652	-55.784479	18.46728	106.874214
-29.914013	5.155604	105.573997	-7.606255	15.220473	104.369987	39.948227	-13.925632	103.696671	41.375854	37.949703	100.309906	40.6620405	12.0120355	102.0032885	-55.8745505	18.4289105	106.7366855
-29.939226	5.713547	105.540466	-7.662187	15.160264	104.432503	39.961552	-13.969151	103.881981	41.404495	37.950268	100.661491	40.6830235	11.9905585	102.271736	-56.0073975	18.3299695	106.59327
-29.910793	6.270483	105.395149	-7.699984	15.134112	104.493629	39.96027	-13.99188	104.083992	41.451809	37.952827	101.090599	40.7060395	11.9804735	102.5872955	-56.1060075	18.2877505	106.3999625
-29.855156	6.92987	105.256546	-7.744409	15.11906	104.60392	39.985718	-14.015736	104.379883	41.539032	38.006588	101.65937	40.762375	11.995426	103.0196265	-56.251193	18.242694	106.1882135
-29.774057	7.643162	105.078278	-7.813246	15.104474	104.725731	40.01263	-14.039302	104.773094	41.707817	38.050385	102.324768	40.8602235	12.0055415	103.548931	-56.4867155	18.2034065	105.902531
-29.49996	8.828748	104.565475	-7.891133	15.079157	104.738029	40.106918	-14.038238	105.339828	41.930599	38.185738	103.430199	41.0187585	12.07375	104.3850135	-56.8010245	18.084564	105.0910445
-29.356173	9.646583	103.982422	-7.907853	15.085795	104.536903	40.20129	-14.017488	105.612732	42.113041	38.287918	104.081703	41.1571655	12.135215	104.8472175	-56.9728715	18.036375	104.2265885
-29.100033	10.469074	103.06736	-7.880199	15.100169	104.074036	40.323475	-13.966203	105.728081	42.308128	38.438423	104.61705	41.3158015	12.23611	105.1725655	-57.0761995	17.964228	102.9755065
-28.786806	11.296852	101.796028	-7.802693	15.178293	103.303146	40.470676	-13.876462	105.627945	42.526501	38.625504	105.060867	41.4985885	12.374521	105.344406	-57.1039745	17.982065	101.261886
-28.461569	12.221662	100.219849	-7.636796	15.308815	102.258064	40.682869	-13.761324	105.296692	42.75983	38.833817	105.29734	41.7213495	12.5362465	105.297016	-56.9949415	18.0813835	99.219112
-28.133266	13.152584	98.509834	-7.371704	15.543472	101.008942	40.920834	-13.553749	104.727722	43.034443	39.079369	105.212616	41.9776385	12.76281	104.970169	-56.7210465	18.324134	97.047715
-27.822886	14.160074	97.156082	-6.962305	15.903389	99.847763	41.221832	-13.215825	103.790604	43.298084	39.382965	104.655144	42.259958	13.08357	104.222874	-56.184568	18.723208	95.472652
-27.490059	15.584291	96.134346	-6.173113	16.503817	98.709175	41.801773	-12.710884	102.157547	43.79493	39.789337	103.213135	42.7983515	13.5392265	102.685341	-55.1445775	19.4684075	94.733009
-27.344131	16.55459	96.032425	-5.713768	16.85066	98.383034	42.102615	-12.422676	101.249313	44.109188	39.984631	102.368034	43.1059015	13.7809775	101.8086735	-54.5334375	19.9203425	94.9573945
-27.349854	17.522764	96.260651	-5.413507	17.102114	98.375427	42.259563	-12.246971	100.622116	44.345016	40.102936	101.749588	43.3022895	13.9279825	101.185852	-54.1293035	20.2762455	95.565002
-27.480125	18.4792	96.902565	-5.273626	17.306971	98.702881	42.267551	-12.10061	100.172493	44.418655	40.198235	101.313362	43.343103	14.0488125	100.7429275	-53.890355	20.5651295	96.6628345
-27.700573	19.401554	97.986397	-5.292524	17.418076	99.356201	42.099358	-12.023551	99.949028	44.316879	40.177719	100.987473	43.2081185	14.077084	100.4682505	-53.7931665	20.759068	98.2441515
-28.037123	20.298763	99.400436	-5.445874	17.442741	100.313499	41.819	-12.004951	100.004593	44.108166	40.156715	100.854805	42.963583	14.075882	100.429699	-53.855331	20.8096	100.197299
-28.372456	21.127922	101.007355	-5.701931	17.39167	101.458527	41.493996	-12.063844	100.280968	43.808971	40.07539	100.944733	42.6514835	14.005773	100.6128505	-54.0553455	20.777567	102.3042035
-28.89942	22.316006	103.176735	-6.210083	17.283396	103.170883	41.008312	-12.185876	100.986771	43.25034	39.940075	101.332283	42.129326	13.8770995	101.159527	-54.549492	20.6896925	105.182239
-29.298615	23.197151	104.28846	-6.59083	17.188431	104.07032	40.700306	-12.29564	101.524078	42.849751	39.86871	101.598358	41.7750285	13.786535	101.561218	-54.9566885	20.590327	106.579422
-29.643921	24.019739	105.063202	-6.966146	17.060066	104.741226	40.37809	-12.392912	102.072594	42.475582	39.753895	101.828506	41.426836	13.6804915	101.95055	-55.359128	20.4396405	107.531902
-29.924297	24.823246	105.571381	-7.332121	16.922501	105.2575	40.076599	-12.503894	102.567337	42.088852	39.631561	101.989471	41.0827255	13.5638335	102.278404	-55.7469675	20.2811685	108.236596
-30.203682	25.706968	105.918457	-7.667789	16.765572	105.633591	39.767879	-12.614647	102.981987	41.698189	39.501083	102.072739	40.733034	13.443218	102.527363	-56.068612	20.087926	108.739819
-30.398342	26.590113	106.17907	-7.993432	16.609861	105.944229	39.462955	-12.728267	103.310547	41.346935	39.393993	102.124489	40.404945	13.332863	102.717518	-56.391809	19.886859	109.17094
-30.582523	27.523026	106.439636	-8.296035	16.460766	106.214371	39.193043	-12.826459	103.5737	41.040752	39.31316	102.161476	40.1168975	13.2433505	102.867588	-56.7089675	19.6781815	109.561154
-30.743969	28.983316	106.706032	-8.70319	16.244148	106.496407	38.870491	-12.927349	103.712372	40.614548	39.240681	102.27964	39.7425195	13.156666	102.996006	-57.1488995	19.33163	109.996808
-30.778233	30.008343	106.863808	-8.955039	16.141279	106.656883	38.647522	-12.908747	103.673172	40.334541	39.28196	102.394974	39.4910315	13.1866065	103.034073	-57.4011095	19.0959515	110.279693
-30.790043	31.124655	107.172585	-9.218055	16.118181	106.84861	38.438805	-12.836376	103.544853	40.035427	39.373035	102.561905	39.237116	13.2683295	103.053379	-57.673226	18.9680325	110.643841
-30.732887	32.268204	107.599846	-9.487091	16.127344	107.083427	38.208752	-12.664164	103.346588	39.727684	39.547588	102.836761	38.968218	13.441712	103.0916745	-57.9424	18.812976	111.0751795
-30.618656	33.453953	108.057617	-9.727319	16.221523	107.321419	37.993168	-12.396741	103.08548	39.421368	39.814247	103.262054	38.707268	13.708753	103.173767	-58.161906	18.734293	111.469071
-30.487961	34.671124	108.568634	-10.025098	16.33938	107.543312	37.794666	-12.082121	102.790642	39.154373	40.141304	103.832367	38.4745195	14.0295915	103.3115045	-58.5247155	18.6491685	111.7751195
-30.272181	35.905331	109.106651	-10.264753	16.49062	107.744774	37.614094	-11.742207	102.450523	38.905056	40.484886	104.507195	38.259575	14.3713395	103.478859	-58.789081	18.6099005	112.010689
-29.803314	37.765591	109.911751	-10.667981	16.862722	107.999184	37.337372	-11.09735	101.908241	38.58926	41.113819	105.563446	37.963316	15.0082345	103.7358435	-59.299278	18.7172095	112.2625245
-29.38871	39.011181	110.443703	-10.899355	17.230228	108.148529	37.165268	-10.588426	101.540665	38.442951	41.609894	106.249855	37.8041095	15.510734	103.89526	-59.6028195	18.949722	112.401798
-28.984764	40.222439	110.969734	-11.102022	17.604382	108.265671	37.057747	-10.081954	101.19516	38.328751	42.079784	106.955147	37.693249	15.998915	104.0751535	-59.897293	19.209849	112.4561885
-28.424286	41.343353	111.503517	-11.292996	17.975122	108.35807	36.888359	-9.504571	100.860359	38.230057	42.532887	107.634285	37.559208	16.514158	104.247322	-60.1452	19.436086	112.468818
-28.009132	42.470028	112.143829	-11.463979	18.350828	108.429718	36.809734	-9.027629	100.375153	38.137993	42.956356	108.209801	37.4738635	16.9643635	104.292477	-60.4018215	19.7372925	112.566959
-27.206242	43.421875	112.602531	-11.566019	18.755009	108.532906	36.669682	-8.500907	99.952103	38.037796	43.337486	108.689949	37.353739	17.4182895	104.321026	-60.485777	20.0917285	112.744786
-26.692709	44.415779	113.230896	-11.611432	19.101826	108.641769	36.510506	-7.993863	99.57901	37.994637	43.67836	109.099426	37.2525715	17.8422485	104.339218	-60.4754355	20.3614035	112.94432
-25.327133	45.486725	113.712357	-11.674253	19.645334	108.730988	36.366131	-7.412653	99.230934	38.003479	44.076237	109.520737	37.184805	18.331792	104.3758355	-60.533311	20.958876	113.0861405
-24.463163	46.132	113.943634	-11.66423	19.897245	108.779617	36.378265	-7.212248	99.063698	38.06739	44.236996	109.78688	37.2228275	18.512374	104.425289	-60.5512875	21.282116	113.133945
-23.491875	46.669014	114.104553	-11.648318	20.072708	108.795609	36.357132	-7.059805	99.0392	38.119522	44.31818	110.012497	37.238327	18.6291875	104.5258485	-60.534963	21.5162285	113.0653695
-22.500059	47.052624	114.247704	-11.621477	20.144995	108.798767	36.368206	-6.941686	98.93644	38.162468	44.335594	110.261681	37.265337	18.696954	104.5990605	-60.508291	21.593036	112.9984735
-21.447376	47.27599	114.195419	-11.651792	20.197527	108.77446	36.326183	-6.872338	99.00856	38.611328	44.170685	110.24865	37.4687555	18.6491735	104.628605	-60.7723395	21.7458805	112.920315
-20.378325	47.441288	114.058624	-11.64676	20.245735	108.746025	36.410271	-6.954803	99.07769	38.605148	44.127628	110.279335	37.5077095	18.5864125	104.6785125	-60.8012295	21.9050575	112.8135375
-19.287071	47.442524	113.798973	-11.67445	20.227331	108.774551	36.389915	-7.047482	99.32695	38.572353	44.05109	110.216072	37.481134	18.501804	104.771511	-60.830034	21.952858	112.777591
-17.407789	47.267769	113.346497	-11.795115	20.152973	108.76223	36.344063	-7.324085	99.711746	38.49836	43.850445	110.096504	37.4212115	18.26318	104.904125	-61.0114415	22.042766	112.620335
-16.263893	46.979446	113.057693	-11.924708	20.009951	108.775269	36.284866	-7.554852	99.925514	38.405296	43.680164	110.058784	37.345081	18.062656	104.992149	-61.194497	21.957246	112.558389
-14.812338	46.577469	112.794518	-12.054723	19.885698	108.790337	36.222706	-7.808947	100.093231	38.308327	43.490177	110.034607	37.2655165	17.840615	105.063919	-61.3749625	21.930781	112.516755
-13.541198	46.093708	112.541451	-12.200028	19.750189	108.85656	36.05603	-7.999285	100.315353	38.206951	43.320736	110.046349	37.1314905	17.6607255	105.180851	-61.5315465	21.8396525	112.532269
-12.233694	45.568398	112.257179	-12.379465	19.678764	108.86042	35.912884	-8.209713	100.678612	38.093655	43.178905	110.055031	37.0032695	17.484596	105.3668215	-61.7621995	21.872932	112.3540185
-10.713837	44.88163	111.889359	-12.528159	19.594282	108.906258	35.72541	-8.406958	101.15696	37.993713	43.011086	110.071602	36.8595615	17.302064	105.614281	-61.9158795	21.8865	112.198235
-9.186087	44.124825	111.339188	-12.697	19.523388	108.854912	35.58749	-8.694145	101.687881	37.535599	43.007969	110.297432	36.5615445	17.156912	105.9926565	-61.9555445	21.889864	111.7171675
-6.812451	42.936821	110.591125	-12.918958	19.407997	108.639359	35.499756	-9.215564	102.722717	37.574932	42.760033	110.540092	36.537344	16.7722345	106.6314045	-62.37526	22.0437595	110.6473135
-5.113922	41.983078	109.999252	-13.032135	19.238619	108.381859	35.580738	-9.612434	103.45639	37.702126	42.581535	110.874191	36.641432	16.4845505	107.1652905	-62.705702	21.9926875	109.5984275
-3.446746	40.97583	109.573685	-13.103607	19.027676	108.055641	35.731487	-9.986305	104.184517	37.892807	42.383953	111.35672	36.812147	16.198824	107.7706185	-63.019361	21.856528	108.3406635
-1.769848	39.932613	109.185287	-13.112315	18.845896	107.739929	36.07439	-10.435524	105.066887	38.171963	42.186993	111.919533	37.1231765	15.8757345	108.49321	-63.3478065	21.8160575	106.986648
-0.048355	38.862709	108.705734	-13.061298	18.763031	107.408295	36.46302	-10.912725	106.349113	38.523262	42.016792	112.440453	37.493141	15.5520335	109.394783	-63.615737	21.9740285	105.421807
1.650264	37.786831	108.388351	-13.020043	18.677231	107.115471	36.818241	-11.333138	107.85836	38.856678	41.844238	112.933037	37.8374595	15.25555	110.3956985	-63.8775455	22.098912	103.8352435
3.287988	36.742908	108.245552	-12.972024	18.544649	106.965759	37.089657	-11.6725	109.354691	39.146358	41.656277	113.398132	38.1180075	14.9918885	111.3764115	-64.0620555	22.0974095	102.5551065
5.597713	35.049065	108.555733	-13.004361	18.185902	107.087097	37.256989	-12.209377	111.479477	39.524433	41.167416	114.123428	38.390711	14.4790195	112.8014525	-64.399433	21.8927845	101.3727415
6.958009	34.036079	109.164581	-13.050789	17.852266	107.423378	37.191788	-12.545083	112.636353	39.734951	40.866825	114.774704	38.4633695	14.160871	113.7055285	-64.5649475	21.543661	101.1412275
8.197155	33.029228	110.006271	-13.17456	17.533575	107.818291	37.134777	-12.873938	113.589226	39.855442	40.589108	115.573051	38.4951095	13.857585	114.5811385	-64.8442295	21.209565	101.0554435
9.281336	32.103561	110.908318	-13.299471	17.305569	108.239006	37.070084	-13.067858	114.241936	39.876022	40.406151	116.427612	38.473053	13.6691465	115.334774	-65.071995	20.9419915	101.143238
10.279271	31.320566	111.754478	-13.413792	17.21986	108.725883	36.975281	-13.133456	114.573112	39.931374	40.287632	117.098572	38.4533275	13.577088	115.835842	-65.2809115	20.862632	101.615924
11.249268	30.513662	112.499939	-13.447523	17.312887	109.286026	36.891228	-13.111727	114.664207	40.009998	40.269768	117.656601	38.450613	13.5790205	116.160404	-65.345659	21.0467535	102.411648
12.071126	29.849377	113.179184	-13.476931	17.497749	109.824135	36.863815	-13.006729	114.642487	40.099434	40.32478	118.135544	38.4816245	13.6590255	116.3890155	-65.4354865	21.3364725	103.2592545
13.223391	28.936726	113.994896	-13.405066	17.916588	110.565742	36.861485	-12.765612	114.604546	40.311302	40.426464	118.717064	38.5863935	13.830426	116.660805	-65.3965255	22.00275	104.470679
13.906887	28.333622	114.410103	-13.32833	18.153646	111.014008	36.894054	-12.644956	114.625145	40.47588	40.464397	119.0681	38.684967	13.9097205	116.8466225	-65.341627	22.3975715	105.1813935
14.555443	27.666384	114.828018	-13.234329	18.335407	111.398544	36.959122	-12.536184	114.676956	40.677296	40.472042	119.363472	38.818209	13.967929	117.020214	-65.286867	22.702885	105.776874
15.037489	27.009407	115.206673	-13.151987	18.408005	111.707985	37.032875	-12.492843	114.695702	40.785397	40.491074	119.73336	38.909136	13.9991155	117.214531	-65.21311	22.8168945	106.201439
15.461944	26.367968	115.471245	-13.0974	18.406637	111.91301	37.137245	-12.473183	114.655792	40.840759	40.470554	120.044312	38.989002	13.9986855	117.350052	-65.183802	22.8145885	106.475968
15.825521	25.732151	115.679359	-13.056712	18.377825	112.026825	37.222443	-12.43705	114.580368	40.862938	40.443283	120.246529	39.0426905	14.0031165	117.4134485	-65.1561145	22.7525335	106.6402015
16.103689	25.112724	115.728271	-13.038196	18.372776	112.026932	37.265049	-12.397985	114.485214	40.858505	40.432526	120.388519	39.061777	14.0172705	117.4368665	-65.138169	22.7282815	106.6169975
16.461832	24.002047	115.770126	-13.007479	18.355358	111.867119	37.32716	-12.397509	114.422974	40.851929	40.370399	120.653847	39.0895445	13.986445	117.5384105	-65.1045025	22.724271	106.1958275
16.591431	23.271107	115.768837	-12.955739	18.287657	111.722458	37.376583	-12.441323	114.369377	40.870743	40.336372	120.875572	39.123663	13.9475245	117.6224745	-65.035141	22.6277895	105.8224415
16.620968	22.541775	115.728973	-12.930436	18.22472	111.58725	37.447052	-12.490656	114.242813	40.892757	40.278023	121.044991	39.1699045	13.8936835	117.643902	-65.0307765	22.5557565	105.530598
16.631332	21.803032	115.618828	-12.856553	18.161739	111.445786	37.459702	-12.469991	114.142799	40.903938	40.240978	121.158348	39.18182	13.8854935	117.6505735	-64.894926	22.4379845	105.2409985
16.578602	20.961573	115.477074	-12.796447	18.141621	111.326775	37.530109	-12.481301	113.959267	40.940887	40.205795	121.149704	39.235498	13.862247	117.5544855	-64.828392	22.420995	105.0990645
16.406559	20.174215	115.172104	-12.724524	18.14925	111.227348	37.635189	-12.506953	113.682236	40.957016	40.17411	121.054504	39.2961025	13.8335785	117.36837	-64.7451505	22.4649215	105.086326
16.210976	19.258226	114.929871	-12.623644	18.172533	111.183098	37.713032	-12.493361	113.454628	40.971066	40.219368	120.866966	39.342049	13.8630035	117.160797	-64.589337	22.4820625	105.205399
15.804323	17.824726	114.404282	-12.488662	18.301792	111.213837	37.779762	-12.389109	113.168205	40.997581	40.295097	120.289024	39.3886715	13.952994	116.7286145	-64.3659955	22.65059	105.6990595
15.482837	16.791424	114.056458	-12.380779	18.414421	111.290634	37.784332	-12.268112	113.049316	41.011177	40.388557	119.788918	39.3977545	14.0602225	116.419117	-64.1593125	22.7686195	106.162151
15.048902	15.865891	113.819298	-12.281575	18.546312	111.399803	37.846954	-12.226148	112.933258	40.979153	40.490856	119.25325	39.4130535	14.132354	116.093254	-63.9762035	22.96027	106.706352
14.58376	14.744267	113.485909	-12.145644	18.668556	111.464859	37.915752	-12.213075	112.831589	40.962856	40.546165	118.669975	39.439304	14.166545	115.750782	-63.730592	23.170567	107.178936
14.116364	13.64702	113.252487	-12.03395	18.771311	111.524734	37.908463	-12.180517	112.855057	41.02002	40.615124	118.17939	39.4642415	14.2173035	115.5172235	-63.5321415	23.3253185	107.5322445
13.558801	12.568145	113.09391	-11.923813	18.877865	111.55088	37.888466	-12.185181	112.892303	41.080189	40.671532	117.82563	39.4843275	14.2431755	115.3589665	-63.3319535	23.5125545	107.7427935
12.947898	11.399308	112.950935	-11.841873	18.974743	111.548058	37.879448	-12.176598	112.866119	41.096497	40.742252	117.566551	39.4879725	14.282827	115.216335	-63.1717185	23.666659	107.879781
12.027899	9.665065	112.594856	-11.757458	19.203691	111.39637	37.849297	-12.051403	112.706612	41.057945	40.914886	117.090973	39.453621	14.4317415	114.8987925	-62.968537	23.9756405	107.8939475
11.374384	8.597953	112.302734	-11.701771	19.371075	111.159912	37.820389	-11.924095	112.543617	41.006912	40.993912	116.610275	39.4136505	14.5349085	114.576946	-62.8171925	24.2072415	107.742878
10.621502	7.484032	111.965057	-11.653824	19.573563	110.854721	37.80093	-11.802151	112.406143	40.934467	41.129528	115.989197	39.3676985	14.6636885	114.19767	-62.6753465	24.4834375	107.511772
9.940952	6.336779	111.596405	-11.60121	19.740498	110.479065	37.795631	-11.640553	112.262856	40.85627	41.245506	115.238892	39.3259505	14.8024765	113.750874	-62.5283705	24.6785195	107.207256
9.21504	5.269104	111.276566	-11.521395	19.885197	110.053024	37.850765	-11.525476	112.079643	40.751495	41.328831	114.445076	39.30113	14.9016775	113.2623595	-62.34392	24.8687165	106.8436885
8.435918	4.189276	110.857033	-11.407547	19.93145	109.558929	37.937138	-11.431561	111.87854	40.670231	41.433556	113.610245	39.3036845	15.0009975	112.7443925	-62.1187785	24.8619025	106.3734655
7.696307	3.078399	110.341576	-11.264094	19.916698	109.043182	38.03231	-11.358583	111.477867	40.570736	41.429024	112.752113	39.301523	15.0352205	112.11499	-61.829711	24.7981755	105.971374
6.533768	1.474013	109.504059	-11.030855	19.777321	108.24646	38.120838	-11.370194	110.572311	40.458672	41.291386	111.380234	39.289755	14.960596	110.9762725	-61.351465	24.594046	105.5166475
5.784572	0.447011	108.819458	-10.853518	19.70438	107.660988	38.09066	-11.393813	109.818253	40.450035	41.070267	110.437523	39.2703475	14.838227	110.127888	-60.9773835	24.570533	105.194088
4.962573	-0.593648	108.087791	-10.673564	19.600616	107.087517	37.976612	-11.429534	109.014214	40.50827	40.84301	109.620247	39.242441	14.706738	109.3172305	-60.589569	24.494494	104.8578035
4.158876	-1.553577	107.451561	-10.511951	19.537312	106.540123	37.8801	-11.506401	108.243851	40.613113	40.659016	108.87104	39.2466065	14.5763075	108.5574455	-60.2705085	24.4983165	104.5228005
3.323253	-2.435197	106.891487	-10.329436	19.508442	106.086685	37.791328	-11.574062	107.554901	40.687019	40.538937	108.076599	39.2391735	14.4824375	107.81575	-59.8980455	24.5344465	104.35762
2.505709	-3.331805	106.546066	-10.159781	19.52669	105.710197	37.727482	-11.636164	107.036339	40.751564	40.420799	107.202187	39.239523	14.3923175	107.119263	-59.559085	24.6610625	104.301131
1.680665	-4.073367	106.423721	-10.005653	19.571621	105.434883	37.686314	-11.71051	106.787201	40.789288	40.330627	106.323181	39.237801	14.3100585	106.555191	-59.249107	24.8331835	104.314575
0.533292	-5.215251	106.416	-9.775412	19.578133	105.059097	37.680511	-11.797464	106.644104	40.81501	40.159531	105.099358	39.2477605	14.1810335	105.871731	-58.7985845	24.9752325	104.246463
-0.208024	-5.988882	106.338142	-9.644344	19.466196	104.768387	37.714878	-11.903037	106.500397	40.864029	40.03791	104.471443	39.2894535	14.0674365	105.48592	-58.5781415	24.8649555	104.050854
-0.922899	-6.69107	106.134117	-9.525564	19.263266	104.448662	37.752888	-12.048712	106.267296	40.944939	39.904373	103.997269	39.3489135	13.9278305	105.1322825	-58.4000415	24.5987015	103.7650415
-1.616493	-7.333742	105.869019	-9.390298	19.076891	104.099945	37.774723	-12.222982	105.939743	41.044418	39.730923	103.564812	39.4095705	13.7539705	104.7522775	-58.1901665	24.3998115	103.4476125
-2.297012	-7.874617	105.548622	-9.203977	18.908852	103.777229	37.784428	-12.382427	105.558899	41.205631	39.534962	103.090584	39.4950295	13.5762675	104.3247415	-57.9029835	24.2414365	103.2297165
-2.919825	-8.384811	105.25544	-8.988491	18.802578	103.440987	37.817032	-12.556964	105.165062	41.438393	39.316101	102.625099	39.6277125	13.3795685	103.8950805	-57.6046945	24.2255875	102.9868935
-3.515964	-8.843656	104.958282	-8.730819	18.74704	103.094612	37.876991	-12.714687	104.840637	41.745167	39.147751	102.193108	39.811079	13.216532	103.5168725	-57.272717	24.277548	102.6723515
-4.399856	-9.296848	104.469887	-8.328094	18.67042	102.460693	38.038548	-12.958995	104.506004	42.242363	38.941956	101.601448	40.1404555	12.9914805	103.053726	-56.7966435	24.3493595	101.86766
-4.925729	-9.612026	104.024414	-8.090347	18.63966	101.925171	38.206524	-13.080822	104.297241	42.52681	38.870941	101.262894	40.366667	12.8950595	102.7800675	-56.547361	24.3842605	101.0702745
-5.440422	-9.788144	103.376236	-7.900373	18.581161	101.285637	38.37883	-13.148488	104.065598	42.739834	38.880173	101.000717	40.559332	12.8658425	102.5331575	-56.360078	24.2964795	100.0381165
-5.940866	-9.996051	102.583946	-7.761526	18.491207	100.54747	38.550507	-13.19489	103.734818	42.895195	38.906536	100.84581	40.722851	12.855823	102.290314	-56.245903	24.126591	98.804626
-6.439805	-10.139343	101.680687	-7.634688	18.4132	99.779922	38.743671	-13.248799	103.318489	43.000088	38.98827	100.679626	40.8718795	12.8697355	101.9990575	-56.1412555	23.9566645	97.5607865
-6.991838	-10.173269	100.76593	-7.492766	18.355322	99.039444	38.890575	-13.272241	102.928909	43.104042	39.035061	100.482002	40.9973085	12.88141	101.7054555	-55.9828405	23.829234	96.3734325
-7.538993	-10.165736	99.926933	-7.34181	18.328165	98.338303	39.02314	-13.248195	102.534065	43.233528	39.122154	100.272873	41.128334	12.9369795	101.403469	-55.811954	23.7193505	95.273137
-8.373458	-10.025273	98.873543	-7.097837	18.339052	97.44313	39.230831	-13.194283	102.130257	43.417568	39.253971	99.873581	41.3241995	13.029844	101.001919	-55.5198735	23.64826	93.884341
-8.9296	-9.870759	98.33046	-6.933416	18.357439	96.922379	39.367584	-13.10859	101.936722	43.544533	39.322704	99.601021	41.4560585	13.107057	100.7688715	-55.3228905	23.607821	93.0758865
-9.592239	-9.69081	97.884399	-6.732885	18.393377	96.51635	39.495747	-13.003294	101.844002	43.69643	39.404827	99.361076	41.5960885	13.2007665	100.602539	-55.0618585	23.5859875	92.430161
-10.289672	-9.408659	97.555588	-6.555781	18.409534	96.191299	39.622768	-12.906427	101.849869	43.819801	39.468323	99.227104	41.7212845	13.280948	100.5384865	-54.8328465	23.53812	91.8441115
-11.014293	-9.099298	97.384949	-6.424201	18.397936	96.000916	39.782749	-12.858049	101.957298	43.931015	39.534119	99.198563	41.856882	13.338035	100.5779305	-54.705284	23.457837	91.4239015
-11.823054	-8.713284	97.290619	-6.297769	18.369877	95.949799	39.907009	-12.815948	102.11676	44.013012	39.586769	99.199936	41.9600105	13.3854105	100.658348	-54.5555485	23.3543435	91.24125
-12.704494	-8.304244	97.301086	-6.199644	18.349905	95.988144	40.049797	-12.751147	102.257828	44.083809	39.626606	99.172768	42.066803	13.4377295	100.715298	-54.466091	23.2620805	91.26099
-14.101645	-7.560117	97.279297	-6.095443	18.280529	96.100685	40.267963	-12.638947	102.424774	44.134911	39.705952	99.124352	42.201437	13.5335025	100.774563	-54.392323	23.0275555	91.426807
-15.066178	-6.987393	97.283585	-6.059653	18.243183	96.183708	40.404537	-12.567045	102.456192	44.131432	39.798988	99.064369	42.2679845	13.6159715	100.7602805	-54.3872905	22.8703945	91.6071355
-16.179323	-6.367981	97.286919	-6.007322	18.192772	96.304169	40.514679	-12.469299	102.383926	44.114677	39.896935	98.89579	42.314678	13.713818	100.639858	-54.329322	22.671726	91.96848
-17.264553	-5.678375	97.394165	-5.96413	18.133541	96.526001	40.657391	-12.380876	102.180138	44.083965	39.9394	98.627319	42.370678	13.779262	100.4037285	-54.298938	22.48782	92.6482735
-18.402655	-4.945028	97.784149	-5.888383	18.008232	96.945267	40.855804	-12.325907	101.815117	44.009174	39.965179	98.293228	42.432489	13.819636	100.0541725	-54.209255	22.196828	93.8363615
-19.612518	-4.17598	98.525139	-5.80888	17.872915	97.638527	41.055687	-12.285731	101.336349	43.927242	39.952717	97.88298	42.4914645	13.833493	99.6096645	-54.1092245	21.912337	95.6673895
-20.847012	-3.302533	99.585915	-5.746189	17.700497	98.52726	41.176376	-12.215312	100.960648	43.765514	39.958035	97.548447	42.470945	13.8713615	99.2545475	-53.963323	21.5296325	97.7999725
-22.774622	-1.918444	101.618324	-5.738639	17.415619	100.230515	41.25219	-12.174299	100.598145	43.452946	39.946281	97.397461	42.352568	13.885991	98.997803	-53.829846	20.945247	101.463227
-23.951483	-0.904634	103.163681	-5.782999	17.213131	101.505951	41.235085	-12.192309	100.485817	43.211647	39.954712	97.566727	42.223366	13.8812015	99.026272	-53.789364	20.5450605	103.98563
-25.198263	0.11794	104.697815	-5.86998	17.016863	102.76828	41.09972	-12.155549	100.493393	42.914772	40.001045	97.87233	42.007246	13.922748	99.1828615	-53.747206	20.110978	106.3536985
-26.346756	1.213415	106.021187	-6.003589	16.851822	103.909515	40.989517	-12.107776	100.540627	42.620823	40.07658	98.33194	41.80517	13.984402	99.4362835	-53.812348	19.719242	108.3827465
-27.429644	2.289026	107.156166	-6.171002	16.699785	104.844925	40.89809	-12.055546	100.58651	42.342964	40.17144	98.843445	41.620527	14.057947	99.7149775	-53.962531	19.341623	109.9748725
-28.500137	3.443958	107.913033	-6.332204	16.563866	105.581894	40.804516	-12.006723	100.624908	42.100628	40.239029	99.392723	41.452572	14.116153	100.0088155	-54.11698	19.011579	111.1549725
-29.474607	4.618428	108.577522	-6.48306	16.416302	106.147263	40.710403	-11.966839	100.652885	41.897099	40.300621	99.932755	41.303751	14.166891	100.29282	-54.269871	18.665713	112.001706
-30.825537	6.396648	109.381378	-6.696904	16.205339	106.883095	40.581619	-11.936861	100.653671	41.622643	40.334694	100.684204	41.102131	14.1989165	100.6689375	-54.495939	18.2117615	113.0972525
-31.531885	7.594614	109.858391	-6.846455	16.090668	107.329666	40.483345	-11.921585	100.724808	41.434757	40.361969	101.235069	40.959051	14.220192	100.9799385	-54.651961	17.961144	113.6793935
-32.29071	8.752483	110.443199	-7.02642	15.942391	107.815506	40.386204	-11.925075	100.839081	41.322838	40.341206	101.780746	40.854521	14.2080655	101.3099135	-54.907361	17.6767165	114.3210985
-32.898296	9.983613	111.095177	-7.189943	15.837296	108.392166	40.262959	-11.929088	101.027382	41.187679	40.334351	102.3694	40.725319	14.2026315	101.698391	-55.105205	17.4719605	115.085941
-33.326973	11.195638	111.880051	-7.360128	15.716208	109.015526	40.11414	-11.957548	101.240479	41.023521	40.22839	103.030968	40.5688305	14.135421	102.1357235	-55.2890865	17.296995	115.8953285
-33.756393	12.32701	112.764343	-7.523374	15.578953	109.727348	39.943108	-11.989537	101.4776	40.950073	39.689159	103.631386	40.4465905	13.849811	102.554493	-55.4933385	17.308095	116.900203
-33.9818	13.50231	113.527596	-7.641234	15.440623	110.394417	39.803486	-12.04614	101.773087	40.849201	40.095821	104.302467	40.3263435	14.0248405	103.037777	-55.6088115	16.8564055	117.751057
-34.182278	15.215953	114.486954	-7.713193	15.216017	111.226448	39.745857	-12.187369	102.277931	40.90461	39.983246	105.251358	40.3252335	13.8979385	103.7646445	-55.7516195	16.5340955	118.6882515
-34.167835	16.312937	114.869164	-7.740562	15.12896	111.631378	39.790703	-12.310494	102.629875	41.024952	39.406773	105.901077	40.4078275	13.5481395	104.265476	-55.8889515	16.7097805	118.99728
-34.106487	17.478758	115.021561	-7.69492	15.069345	111.879173	39.893414	-12.410623	103.015305	41.19883	39.846413	106.37722	40.546122	13.717895	104.6962625	-55.935962	16.420795	119.0620835
-33.951763	18.5979	115.012527	-7.655432	15.021445	112.010742	40.050751	-12.542224	103.392792	41.411304	39.774796	106.849792	40.7310275	13.616286	105.121292	-56.0418915	16.426604	118.900192
-33.727283	19.729895	114.892685	-7.623227	15.024969	112.078285	40.218849	-12.665862	103.797913	41.606476	39.759701	107.275604	40.9126625	13.5469195	105.5367585	-56.1591165	16.5030185	118.6198115
-33.393089	20.797571	114.704575	-7.642906	15.016115	112.117126	40.39415	-12.722082	104.173264	41.761326	39.769138	107.672775	41.077738	13.523528	105.9230195	-56.36355	16.508702	118.3112325
-33.001141	21.858519	114.575089	-7.658157	15.012489	112.152313	40.529243	-12.745788	104.443298	41.876057	39.788376	107.987526	41.20265	13.521294	106.215412	-56.518964	16.503684	118.089214
-32.28838	23.477135	114.34227	-7.680799	15.03004	112.135338	40.706921	-12.75858	104.771553	42.003876	39.898697	108.195389	41.3553985	13.5700585	106.483471	-56.7169965	16.4900215	117.787205
-31.720156	24.526884	114.049698	-7.703005	15.054128	111.972092	40.791237	-12.713353	104.823128	42.032154	39.932976	108.07959	41.4116955	13.6098115	106.451359	-56.8177055	16.4984445	117.492825
-31.092409	25.536367	113.593399	-7.746276	15.086235	111.679474	40.85273	-12.711713	104.781326	41.993286	39.955502	107.882988	41.423008	13.6218945	106.332157	-56.91556	16.5505755	117.026791
-30.463881	26.571264	113.08886	-7.80913	15.060912	111.325874	40.858208	-12.693765	104.648193	41.953678	39.918522	107.698753	41.405943	13.6123785	106.173473	-57.024203	16.5094455	116.478275
-29.73815	27.597641	112.583328	-7.901306	15.033001	110.951675	40.777599	-12.723841	104.546776	41.922562	39.879684	107.610619	41.3500805	13.5779215	106.0786975	-57.1526925	16.4880805	115.8246525
-28.985685	28.618013	112.076233	-8.048016	15.046973	110.6437	40.647449	-12.754708	104.533447	41.855942	39.849781	107.61483	41.2516955	13.5475365	106.0741385	-57.3477275	16.5464095	115.2132615
-28.201014	29.669996	111.726273	-8.2224	15.079556	110.415756	40.480171	-12.775002	104.582703	41.804081	39.83672	107.677963	41.142126	13.530859	106.130333	-57.586926	16.628253	114.701179
-26.955626	31.232178	111.432251	-8.527849	15.205171	110.299614	40.183933	-12.709016	104.709496	41.65041	39.915421	107.862076	40.9171715	13.6032025	106.285786	-57.9728695	16.8071395	114.313442
-26.03232	32.292652	111.458458	-8.739603	15.360528	110.373138	39.959164	-12.603289	104.766319	41.513794	40.02599	108.02076	40.736479	13.7113505	106.3935395	-58.215685	17.0097055	114.3527365
-25.089022	33.326683	111.567429	-8.927552	15.479562	110.480202	39.772648	-12.481828	104.818329	41.387688	40.132446	108.168045	40.580168	13.825309	106.493187	-58.435272	17.133815	114.467217
-24.073788	34.369328	111.667274	-9.088567	15.625993	110.599091	39.608761	-12.337147	104.894279	41.283772	40.217587	108.312332	40.4462665	13.94022	106.6033055	-58.6234005	17.311766	114.5948765
-23.036919	35.387238	111.66217	-9.228063	15.740533	110.655685	39.481075	-12.191853	105.00872	41.248821	40.3153	108.491478	40.364948	14.0617235	106.750099	-58.821074	17.4193425	114.561271
-22.131594	36.510693	111.738968	-9.377376	15.873732	110.683632	39.416668	-12.050598	105.141762	41.238968	40.447792	108.758675	40.327818	14.198597	106.9502185	-59.08257	17.548867	114.4170455
-20.822416	37.464462	111.646889	-9.484075	16.044088	110.683968	39.383228	-11.897037	105.311272	41.231621	40.633778	109.126831	40.3074245	14.3683705	107.2190515	-59.2755745	17.7198055	114.1488845
-19.038361	39.038101	111.651314	-9.739532	16.443123	110.665955	39.357063	-11.529316	105.534241	41.206532	41.058372	109.937775	40.2817975	14.764528	107.736008	-59.7608615	18.121718	113.595902
-17.973923	40.149448	111.704933	-9.926958	16.855612	110.591927	39.350681	-11.210389	105.668007	41.129795	41.463795	110.658859	40.240238	15.126703	108.163433	-60.094154	18.584521	113.020421
-16.687069	41.226269	111.497238	-10.14994	17.367094	110.389114	39.28936	-10.78724	105.751892	40.867176	42.027847	111.514305	40.078268	15.6203035	108.6330985	-60.378148	19.1138845	112.1451295
-15.456888	42.360054	111.195419	-10.40214	18.039968	110.009369	39.110542	-10.222591	105.741165	40.746914	42.573891	111.917496	39.928728	16.17565	108.8293305	-60.733008	19.904286	111.1894075
-14.208275	43.463833	110.840332	-10.661383	18.784819	109.513725	38.782043	-9.539083	105.422951	40.436016	43.150906	112.09893	39.6090295	16.8059115	108.7609405	-60.9317955	20.7637265	110.2665095
-12.953745	44.583042	110.489235	-10.918776	19.58036	108.983055	38.297497	-8.808621	104.869232	40.117355	43.672405	112.03022	39.207426	17.431892	108.449726	-61.044978	21.728828	109.516384
-11.684868	45.614574	110.317123	-11.147985	20.312586	108.518585	37.777889	-8.211376	104.182373	39.907654	44.097786	111.902618	38.8427715	17.943205	108.0424955	-61.1387415	22.681967	108.9946745
-9.750537	47.049549	110.362152	-11.453212	21.357803	107.976624	37.070362	-7.510038	103.352882	39.722958	44.59201	112.033234	38.39666	18.540986	107.693058	-61.303084	24.17462	108.26019
-8.51248	47.936543	110.583305	-11.682368	21.982662	107.784096	36.630535	-7.050385	102.885529	39.633472	44.863224	112.292717	38.1320035	18.9064195	107.589123	-61.4967395	25.0589045	107.979069
-7.323944	48.739849	111.016335	-11.899987	22.530704	107.707489	36.217091	-6.573421	102.422119	39.532524	45.144798	112.582741	37.8748075	19.2856885	107.50243	-61.6747815	25.7757195	107.912548
-6.043493	49.31575	111.487137	-12.095334	23.027691	107.801331	35.859127	-6.109545	102.049934	39.829193	45.247665	112.705467	37.84416	19.56906	107.3777005	-62.034828	26.486322	108.2249615
-4.850043	49.851658	111.961678	-12.29844	23.41057	107.990326	35.586845	-5.736291	101.897301	39.289665	45.652328	113.282951	37.438255	19.9580185	107.590126	-62.035135	26.8631215	108.390526
-3.639684	50.316231	112.331535	-12.505791	23.751398	108.189262	35.357677	-5.516659	102.070663	39.164551	45.869682	113.641991	37.261114	20.1765115	107.856327	-62.272696	27.3262845	108.522197
-2.434122	50.640797	112.392151	-12.735801	24.074207	108.341454	35.137524	-5.371266	102.448479	39.419537	45.866028	113.672638	37.2785305	20.247381	108.0605585	-62.7501325	27.901033	108.6223495
-0.667121	50.982243	112.374733	-13.088751	24.323347	108.500229	34.809841	-5.429664	103.163673	38.70734	46.126244	114.071632	36.7585905	20.34829	108.6176525	-62.9360925	28.298404	108.3828055
0.51266	51.067478	112.298729	-13.300626	24.318233	108.562088	34.617519	-5.589043	103.749207	38.958122	45.918385	113.9823	36.7878205	20.164671	108.8657535	-63.3890725	28.471795	108.2584225
1.721109	50.919777	112.20224	-13.493067	24.223526	108.55632	34.485893	-5.757137	104.271851	38.385296	45.992722	114.311615	36.4355945	20.1177925	109.291733	-63.4217285	28.3292595	107.820907
2.793246	50.84996	112.102234	-13.642194	24.1012	108.523163	34.433037	-5.910204	104.684471	38.630558	45.788689	114.226242	36.5317975	19.9392425	109.4553565	-63.8161855	28.2631575	107.5909695
3.934617	50.676746	112.060104	-13.739078	24.003578	108.468292	34.408176	-5.950518	104.937866	38.10059	45.924686	114.490005	36.254383	19.987084	109.7139355	-63.732539	28.020072	107.2226485
5.068286	50.397484	111.966621	-13.765216	24.007103	108.418571	34.412308	-5.893202	105.060532	38.42889	45.811489	114.336166	36.420599	19.9591435	109.698349	-63.951031	28.0550625	107.138793
6.240585	50.094509	111.963486	-13.757153	24.111111	108.395065	34.464661	-5.765762	105.132607	37.921638	46.059181	114.586548	36.1931495	20.1467095	109.8595775	-63.7074555	28.0755125	106.9305525
7.870795	49.610191	112.281105	-13.732425	24.370022	108.441628	34.556587	-5.441535	105.097618	37.848637	46.290806	114.9832	36.202612	20.4246355	110.040409	-63.667462	28.3154085	106.842847
8.906711	49.167778	112.584396	-13.757463	24.5984	108.480728	34.581501	-5.213483	105.015053	37.768394	46.445374	115.358757	36.1749475	20.6159455	110.186905	-63.6898735	28.5808545	106.774551
9.991672	48.680141	112.976837	-13.81353	24.911053	108.516396	34.58886	-4.910382	104.947975	38.123459	46.517467	115.628502	36.3561595	20.8035425	110.2882385	-63.9832195	29.0185635	106.7445535
11.010708	48.08992	113.434029	-13.932604	25.252481	108.57608	34.540642	-4.501175	104.929497	37.602493	46.948086	116.496803	36.0715675	21.2234555	110.71315	-63.9367755	29.2815065	106.43901
11.92985	47.49485	113.85527	-14.035697	25.628536	108.630219	34.555145	-4.091868	104.887924	37.464436	47.199348	117.099571	36.0097905	21.55374	110.9937475	-64.0811845	29.703332	106.2666905
12.964002	46.716484	114.1129	-14.115529	26.003027	108.645226	34.564171	-3.699003	104.896454	37.330944	47.494862	117.617012	35.9475575	21.8979295	111.256733	-64.1786155	30.1081245	106.033719
13.914406	45.888023	114.20517	-14.190043	26.311319	108.699242	34.588562	-3.382642	105.075897	37.618847	47.591457	117.776314	36.1037045	22.1044075	111.4261055	-64.4837905	30.5182305	105.9723785
15.324987	44.440716	114.076508	-14.170456	26.598858	108.768486	34.757286	-3.218759	105.542183	37.556908	47.811977	117.922401	36.157097	22.296609	111.732292	-64.498009	30.901107	105.80468
16.28323	43.193474	113.836098	-14.111066	26.59778	108.809471	34.895962	-3.255031	105.955109	37.564705	47.868118	117.824409	36.2303335	22.3065435	111.889759	-64.4524655	30.8890165	105.729183
17.159519	41.920029	113.537392	-14.029847	26.509485	108.850349	35.053234	-3.370522	106.445374	37.613213	47.850845	117.559883	36.3332235	22.2401615	112.0026285	-64.3929175	30.7788085	105.6980695
18.102262	40.543442	113.132607	-13.906457	26.363716	108.907951	35.314114	-3.523717	106.892906	37.649849	47.837002	117.187897	36.4819815	22.1566425	112.0404015	-64.2948955	30.5707895	105.7755005
18.978252	38.989159	112.810814	-13.746738	26.210732	108.977768	35.542812	-3.625744	107.401237	37.706577	47.815704	116.807449	36.6246945	22.09498	112.104343	-64.1181705	30.326484	105.851193
19.818134	37.471996	112.584686	-13.572854	26.107862	109.095718	35.803169	-3.692055	107.898499	37.802422	47.859104	116.505669	36.8027955	22.0835245	112.202084	-63.9485035	30.1321995	105.989352
20.687481	35.828197	112.342903	-13.398005	26.063183	109.228455	36.043861	-3.694481	108.462509	37.506596	48.089714	116.389862	36.7752285	22.1976165	112.4261855	-63.5712385	29.9287495	106.0307245
21.866734	33.376961	112.249054	-13.165346	26.119761	109.379982	36.423897	-3.717521	109.463379	37.667931	48.238205	116.058289	37.045914	22.260342	112.760834	-63.376606	29.97918	105.99913
22.616928	31.549587	112.224022	-13.018634	26.163456	109.386047	36.618004	-3.729347	110.204971	37.828861	48.310993	115.840721	37.2234325	22.290823	113.022846	-63.2607005	30.036089	105.749248
23.371746	29.794111	112.257385	-12.857347	26.158827	109.28788	36.774918	-3.790337	110.870171	37.99017	48.329346	115.666702	37.382544	22.2695045	113.2684365	-63.097238	30.0481495	105.3073235
24.048203	28.00638	112.322655	-12.672843	26.076429	109.135674	36.962967	-3.935998	111.578438	38.215294	48.282898	115.441422	37.5891305	22.17345	113.50993	-62.9348165	29.979408	104.761418
24.700918	26.19042	112.438263	-12.47692	25.939789	108.933083	37.156216	-4.114355	112.263802	38.486134	48.201199	115.220154	37.821175	22.043422	113.741978	-62.775015	29.836156	104.124188
25.23785	24.544331	112.571632	-12.22749	25.76071	108.715698	37.347061	-4.323781	112.91497	38.782223	48.074409	114.945068	38.064642	21.875314	113.930019	-62.519622	29.646106	103.501377
25.941404	22.625393	112.716019	-11.911983	25.563993	108.536636	37.598663	-4.533832	113.528915	39.099674	47.895615	114.655479	38.3491685	21.6808915	114.092197	-62.1731345	29.4470945	102.981075
27.125883	19.951725	112.977623	-11.43434	25.264889	108.289742	37.997169	-4.866706	114.615631	40.039425	47.513111	114.220848	39.018297	21.3232025	114.4182395	-61.886977	29.2065755	102.1612445
27.357128	18.341829	113.310242	-11.118233	25.067266	108.161583	38.230106	-5.024311	115.187469	40.379925	47.39835	114.226173	39.3050155	21.1870195	114.706821	-61.5414815	28.9475125	101.616345
27.359386	16.920055	113.510193	-10.838788	24.906033	108.113159	38.443985	-5.111498	115.594795	40.734074	47.334637	114.134552	39.5890295	21.1115695	114.8646735	-61.2666055	28.7004965	101.3616445
27.013367	15.621546	113.804123	-10.623205	24.840624	108.133018	38.648079	-5.12929	115.818695	40.989868	47.26709	113.948845	39.8189735	21.0689	114.88377	-61.0653835	28.612348	101.382266
27.486259	14.3573	113.650635	-10.463617	24.85154	108.206406	38.816849	-5.071373	115.941223	41.204411	47.300468	113.726868	40.01063	21.1145475	114.8340455	-60.937864	28.5885325	101.5787665
27.005703	13.101719	113.76313	-10.281564	24.872118	108.275116	38.965305	-4.894814	115.933167	41.364277	47.391201	113.485184	40.164791	21.2481935	114.7091755	-60.727919	28.4960425	101.8410565
26.504322	12.111942	113.884232	-10.12462	24.887024	108.443008	39.11042	-4.71883	115.814041	41.522705	47.468193	113.28363	40.3165625	21.3746815	114.5488355	-60.5658025	28.3993665	102.3371805
25.949341	10.708718	113.943359	-9.862258	24.926172	108.767189	39.402592	-4.528488	115.697136	41.787601	47.589069	113.127968	40.5950965	21.5302905	114.412552	-60.3196125	28.3220535	103.121826
25.634909	9.663177	113.960632	-9.671874	25.001013	109.00457	39.576866	-4.361111	115.740646	42.042931	47.674145	113.094009	40.8098985	21.656517	114.4173275	-60.1536465	28.345509	103.5918125
25.25913	8.82786	114.082809	-9.444551	24.995487	109.216835	39.721474	-4.214436	115.847054	42.308903	47.696003	113.053558	41.0151885	21.7407835	114.450306	-59.9042905	28.2501905	103.983364
24.756084	7.958435	114.192726	-9.293895	24.900124	109.401558	39.892162	-4.213169	115.969528	42.48724	47.642033	113.044586	41.189701	21.714432	114.507057	-59.777491	28.085816	104.296059
24.54224	7.077164	114.20208	-9.174546	24.734804	109.546494	39.986835	-4.241213	116.202637	42.617012	47.564472	112.962654	41.3019235	21.6616295	114.5826455	-59.6510155	27.8079785	104.5103425
23.515591	6.519118	114.556656	-9.128714	24.569386	109.636459	39.99577	-4.265761	116.515419	42.68425	47.442596	112.82338	41.34001	21.5884175	114.6693995	-59.597438	27.5503545	104.6035185
23.190802	5.743792	114.587105	-9.149173	24.430735	109.685562	40.003895	-4.338511	116.892853	42.654964	47.366734	112.683952	41.3294295	21.5141115	114.7884025	-59.6277755	27.3473585	104.5827215
21.69862	5.102015	114.86908	-9.184057	24.221136	109.766266	40.012184	-4.402273	117.148758	42.665592	47.37138	112.548698	41.338888	21.4845535	114.848728	-59.707002	26.9577185	104.683804
20.924095	4.57554	114.626801	-9.143886	24.087181	109.70842	40.04599	-4.421799	116.953979	42.704216	47.420284	112.497414	41.375103	21.4992425	114.7256965	-59.662875	26.6751195	104.6911435
20.428398	4.094618	113.969002	-9.0788	24.045172	109.566269	40.105545	-4.38022	116.379967	42.808548	47.532681	112.385345	41.4570465	21.5762305	114.382656	-59.6146465	26.5141135	104.749882
19.294813	3.896442	113.305237	-8.95602	24.150375	109.304939	40.310398	-4.276392	115.402351	42.913086	47.697563	112.189392	41.611742	21.7105855	113.7958715	-59.523782	26.5901645	104.8140065
18.470047	3.69167	112.265381	-8.754335	24.408556	108.956421	40.564919	-4.101903	114.168999	43.001217	47.973736	111.884216	41.783068	21.9359165	113.0266075	-59.291738	26.8811955	104.8862345
17.670095	3.478304	111.071312	-8.498323	24.805439	108.564774	40.759571	-3.755001	112.833893	42.76857	48.508457	111.647522	41.7640705	22.376728	112.2407075	-58.7607165	27.23415	104.8888405
16.798569	3.473688	110.015961	-8.211476	25.33083	108.229958	40.882721	-3.271916	111.479805	42.964989	48.961269	111.138298	41.923855	22.8446765	111.3090515	-58.346807	27.8169835	105.1508645
15.500508	3.366749	108.721878	-7.818137	26.152016	107.879326	41.09301	-2.606651	109.864662	43.111286	49.672066	110.550323	42.102148	23.5327075	110.2074925	-57.738422	28.7713245	105.5511595
14.625957	3.250181	108.187508	-7.628359	26.565573	107.721985	41.24852	-2.247962	109.173141	43.224571	50.113594	110.345039	42.2365455	23.932816	109.75909	-57.4932635	29.19833	105.68488
13.696924	3.170203	107.773079	-7.479118	26.817972	107.547668	41.3451	-1.952032	108.665314	43.274952	50.462139	110.208038	42.310026	24.2550535	109.436676	-57.268262	29.3808905	105.65866
12.779888	2.93571	107.39859	-7.377113	26.951488	107.356735	41.378494	-1.765081	108.188881	43.282173	50.636864	110.013451	42.3303335	24.4358915	109.101166	-57.0845595	29.4670845	105.612304
11.823473	2.618146	107.01989	-7.273902	26.995161	107.14402	41.355083	-1.734685	107.795212	43.256245	50.673073	109.678558	42.305664	24.469194	108.736885	-56.853468	29.521128	105.551155
10.888158	2.273717	106.710243	-7.207558	26.972055	106.885933	41.270809	-1.813204	107.491325	43.23283	50.603367	109.326447	42.2518195	24.3950815	108.408886	-56.6669355	29.5490285	105.36298
9.902276	1.96105	106.375565	-7.148595	26.872694	106.65593	41.166492	-1.958416	107.138153	43.253708	50.436253	109.000694	42.2101	24.2389185	108.0694235	-56.50729	29.5064695	105.2424365
8.43342	1.277971	106.088425	-7.031166	26.716742	106.342461	40.969147	-2.373648	106.787125	43.362293	49.949875	108.389191	42.16572	23.7881135	107.588158	-56.228052	29.6453705	105.096764
7.440043	0.769829	106.028091	-6.912991	26.540739	106.179573	40.859161	-2.808141	106.696617	43.496876	49.495674	107.964363	42.1780185	23.3437665	107.33049	-56.0040005	29.7377115	105.028656
6.440938	0.260436	106.112144	-6.814328	26.307297	106.040039	40.769241	-3.336617	106.717171	43.685631	48.9594	107.571198	42.227436	22.8113915	107.1441845	-55.856092	29.8032025	104.9358935
5.469147	-0.275003	106.136612	-6.723557	25.951481	105.919006	40.692711	-3.940632	106.764519	43.850826	48.351547	107.249794	42.2717685	22.2054575	107.0071565	-55.7188825	29.6975045	104.8308555
4.510171	-0.873559	106.114807	-6.647394	25.494936	105.771866	40.628399	-4.591352	106.776573	43.957684	47.727814	107.075394	42.2930415	21.568231	106.9259835	-55.5878295	29.421641	104.6177485
3.529383	-1.454568	105.969254	-6.602616	25.019211	105.569603	40.58075	-5.207896	106.716133	44.050007	47.173485	106.959877	42.3153785	20.9827945	106.838005	-55.5206105	29.0556275	104.301201
2.543904	-2.029518	105.756355	-6.610305	24.576544	105.302406	40.522591	-5.743789	106.621216	44.086887	46.711159	106.8228	42.304739	20.483685	106.722008	-55.525349	28.669403	103.882804
1.074062	-2.774971	105.383553	-6.682068	24.127899	104.780197	40.45451	-6.387747	106.479668	44.054146	46.119183	106.599297	42.254328	19.865718	106.5394825	-55.618464	28.39008	103.0209115
0.08672	-3.245962	105.009529	-6.765901	23.873232	104.335213	40.35854	-6.722043	106.437126	44.025486	45.844601	106.529594	42.192013	19.561279	106.48336	-55.723815	28.185185	102.187066
-0.880744	-3.743818	104.535927	-6.867906	23.690451	103.824547	40.21389	-6.981525	106.374954	43.929855	45.650738	106.540939	42.0718725	19.3346065	106.4579465	-55.8076845	28.0462955	101.1911475
-1.889927	-4.157426	103.97776	-6.948524	23.516113	103.320801	40.102188	-7.191408	106.255707	43.878021	45.446171	106.507637	41.9901045	19.1273815	106.381672	-55.8871525	27.9048445	100.25993
-2.902323	-4.557188	103.455643	-6.989063	23.375967	102.853539	40.01408	-7.386607	105.991577	43.846085	45.272083	106.413826	41.9300825	18.942738	106.2027015	-55.9082085	27.809196	99.5043765
-3.934292	-4.908553	102.986969	-6.98587	23.25905	102.449326	39.928627	-7.571618	105.692123	43.843864	45.058456	106.17775	41.8862455	18.743419	105.9349365	-55.8579855	27.774681	98.9637155
-4.955437	-5.315814	102.755043	-6.932648	23.121752	102.120636	39.875896	-7.789279	105.476082	43.84869	44.801636	105.714706	41.862293	18.5061785	105.595394	-55.727589	27.7373255	98.645878
-6.568482	-5.849744	102.82074	-6.833871	22.849203	101.763153	39.818592	-8.228662	105.47644	43.828938	44.257294	104.689171	41.823765	18.014316	105.0828055	-55.491507	27.68409	98.4435005
-7.66931	-6.188279	103.167023	-6.751625	22.547493	101.631531	39.782574	-8.61716	105.617462	43.828861	43.744507	103.830757	41.8057175	17.5636735	104.7241095	-55.3089675	27.5313125	98.5389525
-8.785659	-6.503706	103.591576	-6.666222	22.131315	101.576439	39.72279	-9.120775	105.811325	43.794262	43.150322	103.00856	41.758526	17.0147735	104.4099425	-55.09097	27.2478565	98.7429355
-9.937482	-6.810845	104.025566	-6.606894	21.58234	101.582397	39.65794	-9.73531	105.983292	43.755112	42.427792	102.252029	41.706526	16.346241	104.1176605	-54.920314	26.818439	99.0471335
-11.092389	-7.041486	104.44062	-6.577584	20.97402	101.666893	39.548355	-10.382946	106.079758	43.748116	41.687389	101.602486	41.6482355	15.6522215	103.841122	-54.8034035	26.2958185	99.492664
-12.245758	-7.175185	104.919014	-6.522332	20.400444	101.817177	39.416332	-11.038516	106.104805	43.792507	40.975571	100.913918	41.6044195	14.9685275	103.5093615	-54.6490835	25.8323605	100.1249925
-13.416865	-7.198194	105.425011	-6.462216	19.885645	102.028343	39.32542	-11.63725	106.074265	43.793495	40.199192	100.251266	41.5594575	14.280971	103.1627655	-54.4838895	25.490319	100.8939205
-15.11237	-7.032648	106.106674	-6.353394	19.144728	102.480827	39.196152	-12.424854	106.124588	43.793907	39.18042	99.61898	41.4950295	13.377783	102.871784	-54.2018175	24.911673	102.08987
-16.134975	-6.822904	106.503883	-6.274166	18.737089	102.808083	39.142479	-12.912458	106.098915	43.832512	38.647831	99.368889	41.4874955	12.8676865	102.733902	-54.0358275	24.6064915	102.882264
-17.227167	-6.498062	106.721344	-6.185094	18.340006	103.125725	39.142361	-13.340063	106.036148	43.845921	38.196201	99.332718	41.494141	12.428069	102.684433	-53.864329	24.251943	103.567017
-18.254532	-6.037492	106.691422	-6.127093	17.974342	103.347687	39.142124	-13.67956	105.91024	43.866592	37.90308	99.448166	41.504358	12.11176	102.679203	-53.758544	23.836924	104.016171
-19.257044	-5.540169	106.542564	-6.113848	17.670517	103.421852	39.150703	-13.936707	105.638802	43.876472	37.706013	99.607262	41.5135875	11.884653	102.623032	-53.7412835	23.456381	104.220672
-20.256062	-4.889596	106.248535	-6.11332	17.4846	103.41951	39.135513	-14.111383	105.303482	43.874023	37.574207	99.7342	41.504768	11.731412	102.518841	-53.731408	23.237788	104.320179
-21.172144	-4.098816	105.848732	-6.172178	17.385643	103.318703	39.09811	-14.210345	105.006668	43.84314	37.558426	99.878761	41.470625	11.6740405	102.4427145	-53.814981	23.0972455	104.1946915
-22.59938	-2.759953	105.145538	-6.292139	17.376963	103.083504	39.069073	-14.228868	104.568741	43.7743	37.672001	100.179375	41.4216865	11.7215665	102.374058	-54.0059645	23.0323595	103.79295
-23.555223	-1.793453	104.578018	-6.389583	17.387438	102.851654	39.020714	-14.165716	104.246918	43.710037	37.785576	100.354401	41.3653755	11.80993	102.3006595	-54.1445415	22.964946	103.4026485
-24.394827	-0.696599	103.996811	-6.506693	17.403347	102.625809	38.970955	-14.083867	103.82885	43.611042	37.890015	100.490509	41.2909985	11.903074	102.1596795	-54.3043845	22.90362	103.0919385
-25.267643	0.431273	103.600967	-6.577211	17.458813	102.502892	38.902618	-13.961344	103.357841	43.4734	38.060173	100.601135	41.188009	12.0494145	101.979488	-54.342431	22.8682115	103.026296
-26.15287	1.65557	103.537834	-6.676721	17.562767	102.546654	38.828316	-13.824703	102.877556	43.331059	38.185352	100.59317	41.0796875	12.1803245	101.735363	-54.4331295	22.9452095	103.357945
-26.913351	3.015403	103.915283	-6.755815	17.694094	102.878166	38.691261	-13.662259	102.426743	43.153645	38.313984	100.494514	40.922453	12.3258625	101.4606285	-54.434083	23.0623255	104.2957035
-27.709337	4.340272	104.766586	-6.872772	17.762711	103.534386	38.499844	-13.497456	102.043449	42.920879	38.432415	100.324799	40.7103615	12.4674795	101.184124	-54.4559055	23.0579425	105.884648
-28.871866	6.377286	106.3666	-7.099157	17.757248	104.746689	38.198212	-13.23825	101.473129	42.357922	38.623856	100.306572	40.278067	12.692803	100.8898505	-54.476381	22.821693	108.6035275
-29.469152	7.760117	107.415176	-7.246448	17.716709	105.549576	38.029255	-13.036142	101.183662	42.040703	38.810078	100.458595	40.034979	12.886968	100.8211285	-54.527875	22.54645	110.2780235
-30.09951	9.120245	108.315971	-7.395644	17.681793	106.280052	37.856903	-12.817486	101.012054	41.771324	38.997272	100.854042	39.8141135	13.089893	100.933048	-54.6054015	22.273693	111.627056
-30.63246	10.492384	108.893585	-7.491836	17.64382	106.815636	37.790752	-12.622695	100.962975	41.621895	39.193085	101.377037	39.7063235	13.285195	101.170006	-54.6899955	22.002445	112.461266
-31.08407	11.920959	109.219467	-7.548242	17.645443	107.138184	37.803322	-12.464903	100.950195	41.593403	39.396362	101.898895	39.6983625	13.4657295	101.424545	-54.7948465	21.8251565	112.851823
-31.474453	13.367846	109.265091	-7.562138	17.70372	107.277473	37.886013	-12.261984	101.057434	41.627144	39.605904	102.416946	39.7565785	13.67196	101.73719	-54.8808545	21.73548	112.817756
-31.810411	14.817333	109.08194	-7.594482	17.774197	107.266998	38.023281	-12.0757	101.234581	41.712818	39.79071	102.905296	39.8680495	13.857505	102.0699385	-55.0570135	21.690889	112.4640575
-32.219448	16.91865	108.770325	-7.687715	17.879932	107.17968	38.240658	-11.81065	101.553085	41.794445	39.582016	103.669022	40.0175515	13.885683	102.6110535	-55.3929815	21.874181	111.7483065
-32.44706	18.332987	108.681107	-7.79302	17.91206	107.215706	38.30183	-11.648037	101.798721	41.750195	40.294029	104.041206	40.0260125	14.322996	102.9199635	-55.6120525	21.501124	111.5114485
-32.531368	19.679136	108.815346	-7.964463	17.889742	107.406029	38.304977	-11.513157	102.014091	41.647751	40.419033	104.528954	39.976364	14.452938	103.2715225	-55.90529	21.326546	111.5405355
-32.619389	20.976444	109.183929	-8.174336	17.803543	107.755783	38.254826	-11.412194	102.225388	41.517853	40.512764	105.137886	39.8863395	14.550285	103.681637	-56.2350115	21.056801	111.829929
-32.639336	22.265503	109.757744	-8.436441	17.671036	108.254028	38.159332	-11.328779	102.383385	41.373798	40.620075	105.904686	39.766565	14.645648	104.1440355	-56.639447	20.696424	112.3640205
-32.643356	23.564587	110.512772	-8.739199	17.586227	108.876396	38.056236	-11.216514	102.601646	41.231159	40.758869	106.780754	39.6436975	14.7711775	104.6912	-57.1220955	20.4012765	113.061592
-32.581478	24.750767	111.394394	-9.043433	17.541401	109.591583	37.933613	-11.096398	102.829803	41.066673	40.901123	107.667252	39.500143	14.9023625	105.2485275	-57.587009	20.1804395	113.9346385
-32.378311	26.565996	112.789391	-9.512014	17.583855	110.715889	37.687447	-10.841507	103.278305	40.780476	41.204727	108.957924	39.2339615	15.18161	106.1181145	-58.2579895	19.9861	115.3136635
-32.190514	27.77104	113.6147	-9.765961	17.677601	111.363922	37.55468	-10.663395	103.625557	40.609394	41.441422	109.673927	39.082037	15.3890135	106.649742	-58.613959	19.9661885	116.078102
-31.884417	28.920851	114.173164	-9.996998	17.815136	111.872169	37.486744	-10.476911	104.060661	40.442581	41.670864	110.299026	38.9646625	15.5969765	107.1798435	-58.9586585	20.0332955	116.5644945
-31.535664	30.046501	114.446808	-10.211782	17.919359	112.240959	37.53051	-10.372013	104.604065	40.321701	41.886391	110.895279	38.9261055	15.757189	107.749672	-59.3496695	20.081529	116.732246
-31.224234	31.135136	114.546371	-10.398451	18.010666	112.493454	37.725784	-10.357464	105.247368	40.249176	42.096508	111.461639	38.98748	15.869522	108.3545035	-59.784382	20.15181	116.6324045
-30.771944	32.14851	114.512077	-10.539622	18.038826	112.675079	38.004005	-10.418074	105.999161	40.211716	42.300121	111.998405	39.1078605	15.9410235	108.998783	-60.1871045	20.1366285	116.351375
-30.285889	33.076771	114.326981	-10.706958	18.013685	112.83239	38.330643	-10.519342	106.821251	40.193436	42.451508	112.476418	39.2620395	15.966083	109.6488345	-60.6759555	20.061287	116.0159455
-29.534002	34.412231	114.243042	-10.880193	17.875856	113.160767	38.752003	-10.673593	107.955254	40.165936	42.538616	113.000259	39.4589695	15.9325115	110.4777565	-61.2193555	19.8192005	115.8437775
-28.946608	35.218082	114.312592	-10.980447	17.735882	113.447739	38.988434	-10.826583	108.641708	40.134865	42.550598	113.367058	39.5616495	15.8620075	111.004383	-61.5225435	19.6097565	115.891095
-28.386801	36.034462	114.416908	-11.038259	17.596067	113.738541	39.243214	-10.988477	109.243095	40.163742	42.577805	113.772453	39.703478	15.794664	111.507774	-61.779996	19.39747	115.969308
-27.750492	36.822243	114.387833	-11.117961	17.467398	113.898575	39.457893	-11.116317	109.719864	40.250175	42.6455	114.133202	39.854034	15.7645915	111.926533	-62.089956	19.1702045	115.870617
-27.16847	37.633301	114.345421	-11.170864	17.381876	114.008247	39.639004	-11.227576	110.036972	40.319107	42.666794	114.366997	39.9790555	15.719609	112.2019845	-62.3207835	19.044143	115.8145095
-26.505142	38.418217	114.385834	-11.238964	17.306469	114.071953	39.737804	-11.286657	110.169731	40.344646	42.700287	114.396248	40.041225	15.706815	112.2829895	-62.519153	18.906123	115.8609165
-25.870722	39.221512	114.485168	-11.352303	17.27767	114.172493	39.864166	-11.386002	110.002289	40.334251	42.794098	114.369179	40.0992085	15.704048	112.185734	-62.8038145	18.851292	116.159252
-24.945875	40.383644	114.901222	-11.554169	17.147415	114.459251	40.149899	-11.588495	109.416748	40.42683	43.09454	114.327492	40.2883645	15.7530225	111.87212	-63.3967025	18.5418075	117.046382
-24.305944	41.124474	115.340569	-11.674134	17.034988	114.775063	40.274303	-11.562697	109.156265	40.635113	43.616592	114.327309	40.454708	16.0269475	111.741787	-63.802976	18.0430285	117.808339
-23.660316	41.868294	115.936348	-11.762737	16.958216	115.21492	40.28545	-11.393411	109.150612	40.893822	44.098137	114.173721	40.589636	16.352363	111.6621665	-64.11511	17.564069	118.7676735
-22.968786	42.586891	116.614822	-11.797745	16.933388	115.717735	40.183079	-11.179275	109.250275	41.047268	44.534225	114.082954	40.6151735	16.677475	111.6666145	-64.2106635	17.189301	119.7688555
-22.254889	43.335358	117.315865	-11.83604	16.893787	116.184105	40.049934	-10.976714	109.506012	41.03791	44.677917	114.105774	40.543922	16.8506015	111.805893	-64.216002	16.9369725	120.562317
-21.773281	44.106533	118.019081	-11.846881	16.88978	116.522362	39.975311	-10.815781	109.772636	40.879162	44.657444	114.071236	40.4272365	16.9208315	111.921936	-64.1209985	16.8587285	121.122788
-20.886616	44.695751	118.318382	-11.890836	16.918756	116.682007	39.860912	-10.636553	109.899612	40.5881	44.540405	114.158035	40.224506	16.951926	112.0288235	-64.006178	16.885586	121.3351905
-19.803429	45.67728	118.350067	-12.017984	17.039692	116.511002	39.669186	-10.192785	109.672295	40.117229	44.220695	114.400101	39.8932075	17.013955	112.036198	-63.9291755	17.065429	120.985806
-19.129839	46.311069	118.075012	-12.140949	17.13689	116.174889	39.495407	-9.931221	109.338257	39.856415	44.203629	114.174942	39.675911	17.136204	111.7565995	-63.957809	17.137576	120.5931785
-18.664955	46.954559	117.811478	-12.265347	17.217543	115.729164	39.265049	-9.636377	108.846222	39.580601	44.18808	113.729263	39.422825	17.2758515	111.2877425	-63.953519	17.1592345	120.1705855
-17.750465	47.399117	117.355438	-12.332071	17.241749	115.260445	39.009933	-9.385809	108.26181	39.242287	44.127361	113.243973	39.12611	17.370776	110.7528915	-63.790252	17.112722	119.7679985
-16.970863	47.854328	117.077423	-12.379079	17.273811	114.824699	38.757038	-9.183715	107.587097	38.862122	44.077446	112.884331	38.80958	17.4468655	110.235714	-63.567738	17.1007565	119.413684
-16.122322	48.280815	116.873215	-12.393745	17.318777	114.444176	38.530476	-9.009537	106.954826	38.483505	44.007538	112.53096	38.5069905	17.4990005	109.742893	-63.2944805	17.1385535	119.145459
-15.471996	48.757923	116.705048	-12.394853	17.382191	114.061424	38.376011	-8.870998	106.510017	38.243183	43.913029	112.042107	38.309597	17.5210155	109.276062	-63.099303	17.2433665	118.846786
-13.933773	49.174206	116.056168	-12.369935	17.577877	113.487648	38.141571	-8.619865	105.802193	37.971859	43.811974	111.188332	38.056715	17.5960545	108.4952625	-62.796585	17.5596995	118.4800335
-12.980415	49.426163	115.63916	-12.367589	17.661386	113.115677	37.952911	-8.443172	105.426422	37.837013	43.699028	110.767998	37.894962	17.627928	108.09721	-62.63014	17.694844	118.134144
-11.895626	49.639565	115.253464	-12.369946	17.724714	112.72377	37.8531	-8.328468	105.174103	37.76619	43.593849	110.537399	37.809645	17.6326905	107.855751	-62.549537	17.8167375	117.591789
-10.796504	49.80978	114.826118	-12.409111	17.770285	112.258148	37.816177	-8.265238	104.984413	38.150608	43.328842	110.339294	37.9833925	17.531802	107.6618535	-62.8016145	18.008768	116.8544425
-9.647767	49.92844	114.383125	-12.446334	17.867386	111.695526	37.841457	-8.185368	104.963921	37.736889	43.406029	110.735573	37.789173	17.6103305	107.849747	-62.681841	18.1244415	115.541305
-8.445673	49.995762	113.784836	-12.521352	18.057838	110.967194	37.932812	-8.108768	105.038956	38.171967	43.261044	110.865799	38.0523895	17.576138	107.9523775	-63.0950935	18.539538	113.9820105
-7.252447	50.115795	113.106468	-12.631024	18.317846	110.09127	38.001743	-7.971886	105.126396	38.190044	43.346741	111.180092	38.0958935	17.6874275	108.153244	-63.3579415	18.9482645	112.029296
-5.426464	50.130226	112.20517	-12.738726	18.84223	108.968315	38.140133	-7.608162	105.302811	38.128704	43.641998	111.561119	38.1344185	18.016918	108.431965	-63.6118705	19.667542	109.504665
-4.147642	50.025581	112.063255	-12.780685	19.200708	108.662079	38.307602	-7.260475	105.57151	38.060997	43.88237	112.031128	38.1842995	18.3109475	108.801319	-63.7456695	20.0904685	108.522839
-2.939115	49.931347	112.455391	-12.838244	19.562866	108.767532	38.607754	-6.970371	106.205139	38.053341	44.208138	112.911415	38.3305475	18.6188835	109.558277	-64.0070355	20.5068485	107.976787
-1.812376	49.654472	113.180542	-12.897943	19.975796	109.215569	38.959713	-6.578781	107.103455	38.023911	44.617752	114.262352	38.491812	19.0194855	110.6829035	-64.287698	20.9321065	107.7482345
-0.647188	49.316116	114.276443	-13.005209	20.408211	109.846733	39.335175	-6.095527	108.079185	37.935276	45.121281	115.889648	38.6352255	19.512877	111.9844165	-64.6456435	21.303545	107.7090495
0.395244	48.957943	115.563248	-13.102448	20.829231	110.573875	39.660107	-5.568646	109.084953	37.779842	45.597012	117.644974	38.7199745	20.014183	113.3649635	-64.9248705	21.644279	107.7827865
1.354891	48.437519	116.908501	-13.187716	21.234482	111.342659	39.949398	-5.091825	109.882019	37.609528	45.995621	119.394684	38.779463	20.451898	114.6383515	-65.154895	22.017066	108.0469665
2.913845	47.436413	118.685188	-13.210649	21.922661	112.427887	40.339573	-4.485648	110.944069	37.535339	46.459988	121.623627	38.937456	20.98717	116.283848	-65.358754	22.858152	108.571926
3.921768	46.695404	119.527504	-13.156443	22.394068	113.110588	40.526669	-4.119351	111.508194	37.583607	46.719936	122.720612	39.055138	21.3002925	117.114403	-65.368024	23.4878435	109.106773
4.949616	45.932796	120.03447	-13.03495	22.882553	113.74881	40.729149	-3.955019	112.143692	37.749245	46.931446	123.468124	39.239197	21.4882135	117.805908	-65.309097	24.2768925	109.691712
5.871838	44.99931	120.392693	-12.894681	23.281252	114.428864	40.920822	-3.902769	112.797356	37.995754	47.121132	123.927864	39.458288	21.6091815	118.36261	-65.24765	24.9533225	110.495118
6.789443	44.013893	120.552086	-12.713472	23.622032	115.092087	41.067112	-3.940573	113.500641	38.264881	47.258869	124.095108	39.6659965	21.659148	118.7978745	-65.0929405	25.584916	111.3862995
8.219746	42.782612	120.243362	-12.569889	23.863462	115.696075	41.158165	-4.117971	114.364265	38.53183	47.322922	124.024475	39.8449975	21.6024755	119.19437	-64.9847755	26.1244485	112.19778
8.995849	41.424625	120.19931	-12.461641	23.926683	116.201759	41.255951	-4.353463	115.288803	38.784565	47.291775	123.92218	40.020258	21.469156	119.6054915	-64.94354	26.38421	112.7980265
9.627258	39.411198	120.217644	-12.27911	23.682705	116.59565	41.412201	-4.78465	116.556099	39.035492	47.051731	123.826645	40.2238465	21.1335405	120.191372	-64.7820665	26.2318695	112.999928
10.297318	37.809105	120.082489	-12.143048	23.398491	116.746506	41.532421	-5.063726	117.134712	39.152462	46.819012	123.676743	40.3424415	20.877643	120.4057275	-64.6285375	25.919339	113.0872845
10.950189	36.196831	119.867363	-12.027462	23.231813	116.898933	41.590714	-5.35656	117.457817	39.293148	46.583347	123.246086	40.441931	20.6133935	120.3519515	-64.496855	25.8502325	113.4459145
11.565541	34.658936	119.600128	-11.90952	23.199467	117.129349	41.531731	-5.597521	117.724655	39.494286	46.380634	122.632362	40.5130085	20.3915565	120.1785085	-64.3320485	26.0073775	114.0801895
12.113345	33.036106	119.382813	-11.856534	23.302086	117.371346	41.418152	-5.763004	117.875839	39.658642	46.205341	122.001091	40.538397	20.2211685	119.938465	-64.251465	26.3830035	114.804227
12.625387	31.466871	119.246002	-11.818296	23.436958	117.613831	41.25827	-5.895818	118.100563	39.805836	46.068581	121.441475	40.532053	20.0863815	119.771019	-64.168645	26.7875345	115.456643
13.10924	29.890738	119.228378	-11.794231	23.534639	117.840683	41.080059	-5.983232	118.304184	39.914211	45.938622	121.157387	40.497135	19.977695	119.7307855	-64.085597	27.091583	115.9505805
13.744768	27.464327	119.334755	-11.782583	23.547823	118.090775	40.886322	-6.039617	118.407234	40.013744	45.795666	121.073242	40.450033	19.8780245	119.740238	-64.015199	27.2176215	116.441312
14.168425	25.904692	119.354691	-11.727896	23.522202	118.143616	40.854179	-6.09576	118.34079	40.100746	45.720951	121.113464	40.4774625	19.8125955	119.727127	-63.9332545	27.2318085	116.560105
14.550133	24.274858	119.286575	-11.664219	23.525814	118.075203	40.880901	-6.122938	118.239952	40.177711	45.694321	121.102226	40.529306	19.7856915	119.671089	-63.857744	27.2659365	116.479317
14.955911	22.736168	119.114494	-11.519976	23.572393	117.930267	40.971394	-6.127934	118.147408	40.296886	45.694714	120.912384	40.63414	19.78339	119.529896	-63.674092	27.361396	116.330638
15.398455	21.229404	118.888351	-11.339959	23.61129	117.655899	41.134201	-6.133528	118.132851	40.434692	45.68	120.61882	40.7844465	19.773236	119.3758355	-63.4643645	27.449344	115.9359625
15.808646	19.573519	118.577171	-11.125419	23.528463	117.192223	41.350113	-6.205107	118.159149	40.605572	45.619305	120.294479	40.9778425	19.707099	119.226814	-63.2286805	27.349827	115.157632
16.203564	18.026255	118.214348	-10.877953	23.321728	116.604088	41.597202	-6.355573	118.093964	40.802975	45.467396	119.890381	41.2000885	19.5559115	118.9921725	-62.9559945	27.0875445	114.2160035
16.800463	15.588967	117.421951	-10.461922	22.912838	115.457329	41.914879	-6.681012	117.784729	41.116188	45.095654	119.066658	41.5155335	19.207321	118.4256935	-62.4393775	26.618355	112.4889645
17.17668	13.997476	116.753685	-10.152386	22.683037	114.575218	42.061916	-6.923678	117.426262	41.387634	44.807343	118.288612	41.724775	18.9418325	117.857437	-62.029547	26.4242415	111.292999
17.491812	12.505838	115.990173	-9.816994	22.510765	113.562355	42.200329	-7.140211	117.012642	41.691833	44.53471	117.402733	41.946081	18.6972495	117.2076875	-61.580069	26.3242805	109.9170225
17.816534	11.00491	115.183769	-9.477313	22.386003	112.448227	42.322689	-7.318817	116.577637	41.588676	44.455521	116.679344	41.9556825	18.568352	116.6284905	-60.9103085	26.203654	108.2679635
18.088886	9.48525	114.320496	-9.118522	22.216162	111.339882	42.471371	-7.459875	116.042877	41.912563	44.215847	115.765701	42.191967	18.377986	115.904289	-60.429011	26.054338	106.775475
18.324106	8.025372	113.441635	-8.770403	21.982996	110.277985	42.628963	-7.657857	115.349533	42.198544	43.96954	114.844131	42.4137535	18.1558415	115.096832	-59.9545595	25.8101505	105.459138
18.513117	6.652277	112.487122	-8.475343	21.710459	109.270844	42.771782	-7.850123	114.654114	42.449432	43.699585	113.93187	42.610607	17.924731	114.292992	-59.561293	25.496187	104.248696
18.672625	4.632165	111.212967	-8.027714	21.338211	108.029648	42.97295	-8.067003	113.457191	42.815907	43.358047	112.560844	42.8944285	17.645522	113.0090175	-58.9498565	25.0309	103.0502785
18.765686	3.315716	110.539421	-7.755009	21.13629	107.405472	43.110809	-8.14089	112.867165	43.021885	43.179028	111.767456	43.066347	17.519069	112.3173105	-58.576365	24.753511	102.4936335
18.775282	2.071163	110.038567	-7.437617	20.917828	106.909607	43.313877	-8.258845	112.454079	43.305073	43.026688	111.152336	43.309475	17.3839215	111.8032075	-58.184709	24.4517345	102.0160065
18.74696	0.913357	109.736649	-7.098862	20.703236	106.506088	43.506287	-8.357006	112.226593	43.645988	42.876659	110.67337	43.5761375	17.2598265	111.4499815	-57.7738615	24.1466455	101.5621945
18.653097	-0.258253	109.533035	-6.748683	20.495337	106.130669	43.776608	-8.514833	112.172661	43.980999	42.708633	110.279808	43.8788035	17.0969	111.2262345	-57.3761695	23.893774	101.0351035
18.549698	-1.391711	109.312355	-6.41466	20.247656	105.727829	44.042744	-8.629247	112.106514	44.283798	42.550819	109.924446	44.163271	16.960786	111.01548	-56.992591	23.534526	100.440178
18.40222	-2.4961	109.037575	-6.100203	20.039173	105.276703	44.269146	-8.786605	112.02787	44.574997	42.375149	109.55616	44.4220715	16.794272	110.792015	-56.6224775	23.284074	99.761391
17.97378	-3.929137	108.60643	-5.687569	19.763634	104.539749	44.516819	-9.00353	111.810669	44.959755	42.124786	108.95977	44.738287	16.560628	110.3852195	-56.113425	22.96664	98.6942785
17.65259	-4.924601	108.243523	-5.488635	19.618235	104.072166	44.642918	-9.097266	111.562439	45.128807	42.002876	108.535789	44.8858625	16.452805	110.049114	-55.8631325	22.783665	98.095218
17.270739	-5.820027	107.933411	-5.326858	19.53685	103.692993	44.711735	-9.13235	111.318848	45.252113	41.90506	108.018745	44.981924	16.386355	109.6687965	-55.63564	22.687345	97.7171895
16.878998	-6.699673	107.550964	-5.210688	19.507275	103.377327	44.753868	-9.148463	111.017761	45.333488	41.854496	107.502274	45.043678	16.3530165	109.2600175	-55.465054	22.6615335	97.4946365
16.385408	-7.461487	107.197723	-5.101882	19.487122	103.068184	44.765636	-9.137407	110.68026	45.425873	41.829227	107.074463	45.0957545	16.34591	108.8773615	-55.2995185	22.628334	97.2590065
15.80036	-8.143653	106.829964	-5.023995	19.494104	102.699188	44.771366	-9.111703	110.276726	45.489819	41.848591	106.64518	45.1305925	16.368444	108.460953	-55.1785825	22.619764	96.937423
15.233207	-8.803598	106.278191	-4.893227	19.536972	102.28051	44.76767	-9.06297	109.73333	45.584766	41.834114	106.082939	45.176218	16.385572	107.9081345	-54.962672	22.688372	96.6528855
14.257823	-9.722393	105.447472	-4.644662	19.629702	101.639351	44.73457	-8.948153	108.790695	45.804005	41.7598	104.89035	45.2692875	16.4058235	106.8405225	-54.5586115	22.8535805	96.4381795
13.860318	-10.441782	104.812645	-4.41115	19.664526	101.225838	44.767029	-8.913866	108.140182	45.970417	41.647606	104.017113	45.368723	16.36687	106.0786475	-54.191023	22.962182	96.3730285
12.863856	-10.821872	104.45974	-4.179748	19.62369	100.784645	44.792606	-8.946818	107.545921	46.188625	41.498547	103.206718	45.4906155	16.2758645	105.3763195	-53.8501115	22.9715155	96.1929705
12.113675	-11.332197	103.945282	-3.944132	19.480537	100.330986	44.844124	-9.013939	106.969223	46.381405	41.306072	102.448296	45.6127645	16.1460665	104.7087595	-53.5010285	22.8150075	95.9532125
11.289354	-11.799992	103.426895	-3.737487	19.335421	99.837097	44.872986	-9.075099	106.351135	46.537048	41.118759	101.684906	45.705017	16.02183	104.0180205	-53.179991	22.649012	95.6561735
10.5123	-12.291305	102.866325	-3.529811	19.15819	99.325623	44.882256	-9.210435	105.811821	46.683231	40.882622	100.945831	45.7827435	15.8360935	103.378826	-52.8423655	22.4802865	95.27242
9.579884	-12.583117	102.44384	-3.394016	18.965963	98.842819	44.797741	-9.381381	105.329689	46.84602	40.600361	100.286415	45.8218805	15.60949	102.808052	-52.6099125	22.322436	94.877586
8.055854	-13.021914	101.782692	-3.226192	18.62743	98.129189	44.639633	-9.78834	104.70977	47.462688	39.92474	99.16684	46.0511605	15.0682	101.938305	-52.5035445	22.18666	94.320073
7.025407	-13.288321	101.22155	-3.158799	18.368664	97.651772	44.449837	-10.07425	104.239586	47.582199	39.537678	98.612671	46.016018	14.731714	101.4261285	-52.333616	22.005614	93.8774155
5.914861	-13.476422	100.662086	-3.112844	18.152798	97.171013	44.272274	-10.358473	103.762772	47.70694	39.18668	98.102356	45.989607	14.4141035	100.932564	-52.215295	21.8914925	93.409462
4.777004	-13.544215	100.02977	-3.071125	17.967768	96.708702	44.126854	-10.589844	103.215698	47.769272	38.922295	97.718575	45.948063	14.1662255	100.4671365	-52.090313	21.7693105	92.9502675
3.62088	-13.624968	99.387917	-3.026916	17.815994	96.301941	43.965813	-10.767822	102.65831	47.83157	38.700569	97.394257	45.8986915	13.9663735	100.0262835	-51.9525235	21.6656145	92.5775985
2.395578	-13.559575	98.760536	-2.993726	17.722794	95.895088	43.843197	-10.906515	102.117584	47.878437	38.528584	97.041443	45.860817	13.8110345	99.5795135	-51.848269	21.6345535	92.2106625
1.132963	-13.436993	98.250778	-2.94433	17.660875	95.52224	43.708366	-10.993581	101.546455	47.926277	38.366333	96.584396	45.8173215	13.686376	99.0654255	-51.7059815	21.635374	91.9790545
-0.837763	-13.169315	97.518356	-2.897746	17.575172	95.011086	43.473671	-11.178808	100.75692	47.956203	38.092087	95.838921	45.714937	13.4566395	98.2979205	-51.510429	21.6937045	91.7242515
-2.204398	-12.915416	97.097725	-2.891853	17.503071	94.743546	43.314968	-11.30391	100.249626	47.948612	37.908699	95.344772	45.63179	13.3023945	97.797199	-51.415496	21.7037475	91.689893
-3.616286	-12.587317	96.786064	-2.916319	17.378918	94.550415	43.150063	-11.449238	99.762268	47.915192	37.71059	94.965317	45.5326275	13.130676	97.3637925	-51.3652655	21.62716	91.7370375
-5.073755	-12.232083	96.581993	-2.95949	17.25535	94.44339	42.940029	-11.600066	99.397041	47.896923	37.513531	94.624802	45.418476	12.9567325	97.0109215	-51.337456	21.5539675	91.8758585
-6.529461	-11.778548	96.450584	-3.026747	17.180113	94.403679	42.734818	-11.756063	99.068802	47.806347	37.303589	94.276665	45.2705825	12.773763	96.6727335	-51.3240765	21.586463	92.1346245
-8.086537	-11.276983	96.484634	-3.161518	17.052996	94.410049	42.42548	-11.987164	98.779625	47.701866	36.98061	93.861679	45.063673	12.496723	96.320652	-51.386709	21.609269	92.499446
-9.669725	-10.736539	96.495514	-3.345693	16.874731	94.419189	42.027229	-12.273672	98.486343	46.848167	36.848087	93.819199	44.437698	12.2872075	96.152771	-51.129084	21.4622545	92.685607
-12.038754	-9.840905	96.564262	-3.706103	16.509939	94.532959	41.352283	-12.800628	98.105011	47.194813	35.946369	92.966629	44.273548	11.5728705	95.53582	-51.685754	21.4470075	93.530098
-13.703624	-9.130414	96.681526	-3.998418	16.247828	94.677109	40.819298	-13.194084	97.818924	46.968903	35.497551	92.676994	43.8941005	11.1517335	95.247959	-51.8909365	21.3439225	94.106259
-15.30482	-8.374545	97.00103	-4.274961	15.976093	95.003448	40.338352	-13.555013	97.409996	46.698078	35.073326	92.358673	43.518215	10.7591565	94.8843345	-52.068137	21.1930295	95.1225615
-16.849962	-7.532851	97.54335	-4.54761	15.721864	95.525513	39.893578	-13.844257	97.100998	46.338387	34.710484	92.09861	43.1159825	10.4331135	94.599804	-52.2112025	21.0106145	96.451222
-18.442867	-6.63206	98.232338	-4.839513	15.499072	96.180168	39.507298	-14.04748	96.852158	45.93441	34.470825	92.012978	42.720854	10.2116725	94.432568	-52.39988	20.7864715	97.927768
-19.909128	-5.636656	98.88147	-5.154892	15.277529	96.83934	39.16275	-14.143181	96.676903	45.544605	34.393517	92.142578	42.3536775	10.125168	94.4097405	-52.6634615	20.42989	99.2689395
-21.413118	-4.575177	99.437119	-5.48162	15.14775	97.424858	38.908257	-14.146815	96.609535	45.153435	34.426998	92.45536	42.030846	10.1400915	94.5324475	-52.994086	20.1554085	100.3172685
-23.468344	-2.89068	99.825981	-5.920503	15.065729	98.06002	38.59914	-14.048349	96.672424	44.70417	34.608994	93.065826	41.651655	10.2803225	94.869125	-53.492661	19.8511355	101.250915
-24.842567	-1.649197	100.00341	-6.162028	15.106816	98.364883	38.438263	-13.898277	96.861176	44.441784	34.811874	93.563065	41.4400235	10.4567985	95.2121205	-53.7640795	19.7568335	101.5176455
-26.116001	-0.355645	100.123505	-6.368238	15.213468	98.626091	38.356831	-13.768263	97.124535	44.263451	35.034351	94.027618	41.310141	10.633044	95.5760765	-54.046617	19.793892	101.6761055
-27.356348	0.945397	100.203979	-6.544038	15.32482	98.836395	38.288578	-13.574505	97.362709	44.112293	35.240795	94.475273	41.2004355	10.833145	95.918991	-54.2885115	19.816495	101.753799
-28.573149	2.287817	100.308838	-6.723302	15.396984	99.085602	38.246517	-13.397923	97.55793	43.488758	35.634182	95.223305	40.8676375	11.1181295	96.3906175	-54.3142415	19.6758385	101.7805865
-29.642424	3.694641	100.570976	-6.91326	15.432602	99.421295	38.165504	-13.284129	97.704788	43.786419	35.696827	95.458809	40.9759615	11.206349	96.5817985	-54.8024815	19.658855	102.2607915
-30.706131	5.048417	101.261261	-7.117187	15.442291	99.991653	38.012268	-13.219862	97.758011	43.14896	36.059933	96.052795	40.580614	11.4200355	96.905403	-54.814988	19.4645465	103.077903
-32.178463	7.246131	102.827118	-7.420357	15.399981	101.170006	37.61861	-13.135034	97.73291	42.784645	36.305855	96.378891	40.2016275	11.5854105	97.0559005	-55.0423415	19.2145515	105.2841115
-33.122025	8.680776	104.115845	-7.635557	15.311083	102.048492	37.280144	-13.187935	97.71196	42.53833	36.397804	96.474564	39.909237	11.6049345	97.093262	-55.180351	19.0172315	107.003722
-33.955017	10.127451	105.335464	-7.823939	15.149286	102.925507	36.917412	-13.229205	97.761597	42.155704	36.442509	96.719986	39.536558	11.606652	97.2407915	-55.184436	18.69192	108.6102225
-34.703899	11.566348	106.473366	-8.015748	14.908557	103.760544	36.586491	-13.37561	97.771721	41.8097	36.390244	97.100189	39.1980955	11.507317	97.435955	-55.2295915	18.309797	110.085133
-35.417946	12.997598	107.508209	-8.192844	14.596465	104.575256	36.253139	-13.561744	97.87899	41.520596	36.287464	97.608444	38.8868675	11.36286	97.743717	-55.2725555	17.83007	111.406795
-35.973442	14.431336	108.506752	-8.39767	14.366502	105.327858	35.992153	-13.682991	98.101501	41.255222	36.127316	98.152237	38.6236875	11.2221625	98.126869	-55.4190275	17.5108415	112.528847
-36.529678	15.857874	109.355759	-8.645554	14.219652	106.051109	35.815926	-13.727149	98.45179	40.983967	36.094868	98.844086	38.3999465	11.1838595	98.647938	-55.6910545	17.2554445	113.45428
-37.173489	18.104523	110.279236	-9.097444	14.179407	106.962097	35.571964	-13.661485	99.258171	40.561802	36.194435	99.919838	38.066883	11.266475	99.5890045	-56.261771	17.092339	114.3351895
-37.535992	19.602316	110.698639	-9.425679	14.198645	107.425079	35.409168	-13.606407	99.720535	40.282909	36.297886	100.546143	37.8460385	11.3457395	100.133339	-56.6973965	17.0515505	114.716819
-37.817284	21.166212	110.933617	-9.753078	14.256721	107.713745	35.170292	-13.516511	100.058769	40.040993	35.818306	101.136864	37.6056425	11.1508975	100.5978165	-57.1117985	17.3625445	114.8296735
-38.011856	22.697107	111.169418	-10.007625	14.298561	107.946564	34.942165	-13.434124	100.218903	39.818039	35.90715	101.518234	37.380102	11.236513	100.8685685	-57.395352	17.360609	115.0245595
-38.095024	24.182793	111.428223	-10.230294	14.343575	108.123161	34.727787	-13.363356	100.191055	39.580849	35.941444	101.818039	37.154318	11.289044	101.004547	-57.614906	17.398106	115.241775
-38.096046	25.692612	111.677483	-10.418705	14.356649	108.269753	34.514835	-13.251596	100.131096	39.403633	35.980091	102.085052	36.959234	11.3642475	101.108074	-57.796644	17.3490505	115.431432
-37.994305	27.197765	111.89653	-10.585437	14.393833	108.396614	34.323307	-13.193977	100.059784	39.304577	36.023605	102.428185	36.813942	11.414814	101.2439845	-57.984816	17.372852	115.5492435
-37.613792	29.373629	112.19838	-10.84043	14.449896	108.663353	34.06953	-13.102833	100.204399	39.255371	36.13171	103.168396	36.6624505	11.5144385	101.6863975	-58.3433105	17.3853535	115.6403085
-37.326191	30.834394	112.441696	-11.04229	14.498413	108.910957	33.949596	-13.053335	100.493217	39.282597	36.252743	103.749062	36.6160965	11.599704	102.1211395	-58.7006765	17.397122	115.7007745
-36.929626	32.215942	112.76181	-11.281	14.549886	109.253502	33.866276	-13.044852	100.966492	39.381451	36.451183	104.3843	36.6238635	11.7031655	102.675396	-59.1858635	17.3966065	115.831608
-36.479927	33.573517	113.025116	-11.562996	14.632365	109.648277	33.883842	-13.102102	101.629913	39.521183	36.779186	105.093399	36.7025125	11.838542	103.361656	-59.8285045	17.426188	115.934898
-35.991863	34.945019	113.276985	-11.835056	14.682624	110.051727	34.029179	-13.23633	102.460495	39.729366	37.925838	105.723549	36.8792725	12.344754	104.092022	-60.5493845	17.020494	116.011432
-35.398899	36.246841	113.469444	-12.093893	14.733892	110.438133	34.307255	-13.433335	103.267273	40.523983	38.451424	105.952057	37.415619	12.5090445	104.609665	-61.603405	16.9587395	116.266601
-34.733532	37.53664	113.643715	-12.352509	14.847586	110.805443	34.629749	-13.751114	104.150162	40.381145	39.061768	106.461891	37.505447	12.655327	105.3060265	-62.210465	17.039845	116.3048595
-33.693485	39.403351	113.977882	-12.626282	14.979614	111.242416	35.151337	-14.236843	105.050072	40.196846	39.35849	107.048485	37.6740915	12.5608235	106.0492785	-62.9266555	17.3984045	116.4355535
-32.868198	40.606693	114.088615	-12.730474	15.081501	111.390137	35.537384	-14.596833	105.343224	39.946472	39.400909	107.563797	37.741928	12.402038	106.4535105	-63.202876	17.760964	116.3267635
-32.122417	41.777248	114.095757	-12.828512	15.223326	111.419067	36.035542	-14.981693	105.370605	39.799652	39.447441	108.193497	37.917597	12.232874	106.782051	-63.574621	18.213778	116.056083
-31.304955	42.88842	114.051964	-12.864555	15.356207	111.37146	36.352108	-15.096784	105.210098	39.734066	39.54501	108.793274	38.043087	12.224113	107.001686	-63.772197	18.488301	115.741234
-30.467379	43.940437	114.032707	-12.901139	15.522721	111.261452	36.501598	-15.010447	105.033257	39.755829	39.729477	109.319618	38.1287135	12.359515	107.1764375	-63.9309915	18.685927	115.3464665
-29.60498	44.89946	114.110031	-12.906991	15.763718	111.157845	36.595135	-14.753572	104.769531	39.787083	39.933865	109.919098	38.191109	12.5901465	107.3443145	-64.005091	18.9372895	114.9713755
-28.777281	45.866417	114.295784	-12.923683	16.100876	111.040688	36.521713	-14.278026	104.556808	39.549984	39.909111	110.533676	38.0358485	12.8155425	107.545242	-63.8832145	19.3862095	114.536134
-27.517096	47.161449	114.657127	-13.044725	16.707144	110.801018	36.41452	-13.402761	104.14431	39.244537	40.083538	111.22197	37.8295285	13.3403885	107.68314	-63.9189785	20.0738995	113.918896
-26.691917	47.901615	115.160164	-13.155976	17.013882	110.694946	36.215649	-12.790511	103.868065	39.113731	40.174904	111.806885	37.66469	13.6921965	107.837475	-63.976642	20.3355675	113.552417
-25.870005	48.446457	115.796326	-13.238698	17.257498	110.602127	35.940987	-12.227243	103.543945	39.067783	40.27084	112.380127	37.504385	14.0217985	107.962036	-63.981781	20.4931975	113.242218
-25.371531	49.077034	116.512039	-13.310263	17.534021	110.510864	35.668159	-11.764893	103.182808	39.058453	40.425343	112.818108	37.363306	14.330225	108.000458	-63.983832	20.737817	113.02127
-24.515293	49.474358	116.756546	-13.336569	17.882389	110.341286	35.366039	-11.140825	102.775719	39.004597	40.687099	112.916138	37.185318	14.773137	107.8459285	-63.858456	20.991641	112.8366435
-23.655848	49.762604	116.664314	-13.304865	18.308756	110.137268	35.147778	-10.53875	102.397026	38.907516	41.006954	112.685516	37.027647	15.234102	107.541271	-63.637377	21.38341	112.733265
-22.730265	50.037491	116.283836	-13.239692	18.736137	110.002792	35.000839	-10.124347	102.208542	38.876472	41.289917	112.241837	36.9386555	15.582785	107.2251895	-63.4180395	21.889489	112.7803945
-21.269974	50.154781	115.369476	-13.078685	19.165009	109.948639	34.725899	-9.760566	102.415276	38.876266	41.433167	111.328362	36.8010825	15.8363005	106.871819	-62.9584525	22.4937175	113.025459
-20.328539	50.112946	114.510811	-13.01393	19.253155	109.940598	34.799541	-10.100214	102.990219	38.939823	41.319721	110.705887	36.869682	15.6097535	106.848053	-62.897542	22.8965565	113.033143
-19.268822	49.935387	113.565239	-12.925497	19.164063	109.868034	34.761112	-10.419561	103.795265	39.008648	41.070023	110.205612	36.88488	15.325231	107.0004385	-62.735874	23.002895	112.7356295
-18.419071	49.599667	112.875511	-12.881738	18.949434	109.676186	34.842506	-10.848878	104.267609	39.052086	40.703476	109.873703	36.947296	14.927299	107.070656	-62.710772	22.971569	112.281716
-17.456995	49.195427	112.21727	-12.825246	18.700907	109.423615	34.854168	-11.222828	104.48111	39.513821	40.19574	109.391251	37.1839945	14.486456	106.9361805	-62.8344865	22.915358	111.9110495
-16.452595	48.762691	111.643433	-12.78953	18.624044	109.184471	34.742336	-11.47151	104.554901	39.143208	40.105423	109.165619	36.942772	14.3169565	106.86026	-62.521832	22.9311315	111.508682
-15.438245	48.399651	111.0476	-12.784007	18.756281	109.054398	34.613342	-11.636255	104.800987	39.202534	39.963055	108.80896	36.907938	14.1634	106.8049735	-62.475952	23.349162	111.3038225
-13.919477	47.795898	110.282982	-12.889907	19.090464	108.981827	34.419189	-11.851294	105.697571	39.313892	39.831448	108.757294	36.8665405	13.990077	107.2274325	-62.6463545	24.190851	110.7362215
-12.815505	47.360367	109.993446	-13.069344	19.299854	108.972145	34.211575	-11.940201	106.319786	39.286415	39.763401	108.992386	36.748995	13.9116	107.656086	-62.887683	24.688108	110.288204
-11.82761	46.921844	109.81073	-13.311237	19.450409	108.914627	33.919056	-12.001029	106.791397	39.210728	39.729103	109.276321	36.564892	13.864037	108.033859	-63.187366	25.036781	109.795395
-10.840546	46.417953	109.679474	-13.557118	19.588734	108.803619	33.606438	-12.025933	107.043663	39.068489	39.703907	109.606407	36.3374635	13.838987	108.325035	-63.4516995	25.338481	109.282203
-9.82376	45.938961	109.625832	-13.797423	19.705366	108.641312	33.259228	-12.002275	107.160843	38.928997	39.680832	109.921577	36.0941125	13.8392785	108.54121	-63.6889585	25.5714535	108.741414
-8.799102	45.426983	109.651924	-13.971872	19.825047	108.486847	32.977779	-11.996983	107.139267	38.803162	39.698109	110.241547	35.8904705	13.850563	108.690407	-63.8342145	25.799531	108.283287
-7.803427	44.922642	109.704781	-14.108446	19.980307	108.382523	32.76487	-11.903676	107.12458	38.703011	39.758404	110.495445	35.7339405	13.927364	108.8100125	-63.9508325	26.03325	107.9550335
-6.265465	44.141518	109.781883	-14.179589	20.279268	108.313492	32.562756	-11.67044	107.055786	38.678604	39.938087	110.815094	35.62068	14.1338235	108.93544	-63.979858	26.4247125	107.691544
-5.259478	43.612442	109.758362	-14.215681	20.521841	108.236206	32.460716	-11.537185	107.116722	38.686768	40.10231	110.937347	35.573742	14.2825625	109.0270345	-64.005104	26.7611195	107.4453775
-4.244329	43.106087	109.579865	-14.239115	20.737902	108.122208	32.40126	-11.437677	107.249901	38.731976	40.212002	110.945808	35.566618	14.3871625	109.0978545	-64.044848	27.0886415	107.1465615
-3.263252	42.55291	109.244904	-14.267498	20.905403	107.978264	32.294239	-11.371777	107.474968	38.796783	40.286274	110.859512	35.545511	14.4572485	109.16724	-64.080507	27.3535575	106.789288
-2.245174	41.962929	108.981361	-14.278778	21.02886	107.850693	32.179832	-11.398358	107.745682	38.95042	40.268291	110.871971	35.565126	14.4349665	109.3088265	-64.122682	27.6227535	106.3925595
-1.29256	41.319378	108.738365	-14.32173	20.993305	107.746208	32.023628	-11.48297	107.987228	39.045879	40.158005	110.739029	35.5347535	14.3375175	109.3631285	-64.1782135	27.6490925	106.1292875
-0.371274	40.661095	108.600441	-14.347977	20.923962	107.704758	31.879732	-11.624977	108.172539	39.094528	39.996876	110.605362	35.48713	14.1859495	109.3889505	-64.183084	27.6619745	106.0205655
1.028507	39.687508	108.520912	-14.367977	20.826174	107.676758	31.629526	-11.779224	108.305588	39.161728	39.78257	110.54245	35.395627	14.001673	109.424019	-64.131581	27.650675	105.929497
1.89753	39.051758	108.535698	-14.402443	20.804665	107.646286	31.414261	-11.772657	108.324905	39.218311	39.683369	110.574135	35.316286	13.955356	109.44952	-64.121172	27.653974	105.843052
2.744682	38.479458	108.599022	-14.436516	20.879852	107.643616	31.237143	-11.753425	108.299622	39.251717	39.668293	110.679855	35.24443	13.957434	109.4897385	-64.117462	27.80227	105.7974935
3.562025	37.930428	108.67411	-14.491381	21.0012	107.661453	31.041586	-11.709758	108.261787	39.273388	39.697163	110.786247	35.157487	13.9937025	109.524017	-64.140249	28.0086975	105.798889
4.400013	37.357555	108.772598	-14.530352	21.13612	107.678673	30.827156	-11.600639	108.20961	39.295639	39.741142	110.895409	35.0613975	14.0702515	109.5525095	-64.1221015	28.2019885	105.8048365
5.201488	36.821476	108.88913	-14.581084	21.260788	107.681168	30.656979	-11.536207	108.120346	39.296402	39.794666	111.027481	34.9766905	14.1292295	109.5739135	-64.1388585	28.3923465	105.7884225
5.969775	36.264507	108.942261	-14.633481	21.371151	107.642921	30.465508	-11.455106	107.991753	39.299347	39.840717	111.156296	34.8824275	14.1928055	109.5740245	-64.1493895	28.5494965	105.7118175
7.099047	35.441376	108.988556	-14.683249	21.440664	107.458786	30.326632	-11.389198	107.518623	39.305557	39.87101	111.317978	34.8160945	14.240906	109.4183005	-64.1825925	28.640422	105.4992715
7.875877	34.849873	108.929146	-14.657481	21.464746	107.252274	30.348396	-11.466022	106.991943	39.342846	39.889824	111.279549	34.845621	14.211901	109.135746	-64.160583	28.717591	105.368802
8.620798	34.270092	108.710838	-14.555953	21.519278	106.979645	30.39282	-11.383877	106.274048	39.835152	39.749252	110.886719	35.113986	14.1826875	108.5803835	-64.225892	28.8558685	105.3789065
9.387617	33.665241	108.420967	-14.360456	21.606503	106.685066	30.512487	-11.275173	105.489143	39.963177	39.839443	110.670181	35.237832	14.282135	108.079662	-63.958744	28.930871	105.29047
10.166315	33.051777	108.157524	-14.150131	21.716421	106.390678	30.62208	-11.237819	104.773018	39.740208	40.058514	110.690811	35.181144	14.4103475	107.7319145	-63.481406	29.0224945	105.0494415
10.912245	32.357307	107.902061	-13.941301	21.733282	106.116013	30.675522	-11.156275	104.120659	40.390308	39.890533	110.404053	35.532915	14.367129	107.262356	-63.415517	29.099435	104.96967
11.684944	31.536844	107.711281	-13.788669	21.746357	105.845329	30.748642	-11.111392	103.580109	40.495335	39.869217	110.428131	35.6219885	14.3789125	107.00412	-63.1993265	29.1138015	104.686538
12.711064	30.254438	107.419792	-13.693781	21.755369	105.365013	30.884821	-11.108085	103.016594	40.524853	39.901566	110.591164	35.704837	14.3967405	106.803879	-63.092399	29.1139975	103.926147
13.360574	29.384596	107.212662	-13.716595	21.729013	104.972542	30.937302	-11.037394	102.785896	40.492664	39.971188	110.733482	35.714983	14.466897	106.759689	-63.148173	28.991129	103.185395
14.04634	28.322243	106.912888	-13.733848	21.718323	104.508545	31.023046	-10.963455	102.652275	40.389816	40.053432	110.875908	35.706431	14.5449885	106.7640915	-63.174127	28.8916575	102.2529985
14.641447	27.251419	106.658104	-13.721988	21.751474	104.03569	31.152126	-10.874638	102.654472	40.302715	40.163666	110.977982	35.7274205	14.644514	106.816227	-63.1713965	28.858434	101.255153
15.28715	26.168081	106.376823	-13.648793	21.793482	103.56839	31.350882	-10.726304	102.853546	40.246212	40.355732	111.039261	35.798547	14.814714	106.9464035	-63.096133	28.77225	100.1903765
15.866663	24.983627	106.087448	-13.469481	21.875303	103.121819	31.663767	-10.644583	103.270195	40.243237	40.591511	111.093605	35.953502	14.973464	107.1819	-62.892464	28.777142	99.061738
16.438801	23.644007	105.89045	-13.241421	21.861046	102.671112	31.995136	-10.565393	103.80838	40.339539	40.779572	111.081375	36.1673375	15.1070895	107.4448775	-62.6501795	28.6150025	97.8973465
17.2502	21.553181	105.548035	-12.784743	21.697643	102.046379	32.615406	-10.540434	104.630341	40.12196	41.118626	111.155144	36.368683	15.289096	107.8927425	-61.938169	28.10619	96.2000155
17.703327	20.064863	105.421951	-12.40656	21.518112	101.691353	33.137897	-10.624077	105.220161	40.349586	41.19133	111.048302	36.7437415	15.2836265	108.1342315	-61.5568615	27.7525975	95.2484745
18.104694	18.478256	105.286957	-11.993198	21.303465	101.379738	33.62455	-10.705128	105.744614	40.640724	41.223114	110.938225	37.132637	15.258993	108.3414195	-61.119033	27.347937	94.4180565
18.469521	16.841927	105.180702	-11.529977	21.080912	101.099335	34.078442	-10.785382	106.218636	40.991013	41.188091	110.79422	37.5347275	15.2013545	108.506428	-60.5946815	26.9604695	93.692242
18.766602	15.217583	105.067215	-11.063685	20.81325	100.872208	34.553928	-10.944661	106.628181	41.358681	41.099247	110.599724	37.9563045	15.077293	108.6139525	-60.0836745	26.549207	93.1304635
18.966583	13.502169	104.915596	-10.629802	20.560177	100.636314	34.974403	-11.123073	106.982101	41.747066	40.980427	110.349365	38.3607345	14.928677	108.665733	-59.6203385	26.191677	92.606895
19.031384	11.834874	104.792656	-10.274678	20.385036	100.386902	35.337811	-11.276741	107.247665	42.066025	40.850594	110.048698	38.701918	14.7869265	108.6481815	-59.251274	25.9831455	92.1256225
18.932169	9.287039	104.596397	-9.862309	20.082138	99.974342	35.663403	-11.496101	107.6661	42.424629	40.627426	109.551384	39.044016	14.5656625	108.608742	-58.768634	25.5986135	91.339942
18.749887	7.576826	104.41291	-9.669068	19.939548	99.72525	35.804283	-11.619871	107.867897	42.588902	40.491341	109.193649	39.1965925	14.435735	108.530773	-58.5347285	25.443361	90.919727
18.449337	5.957985	104.339561	-9.496551	19.804497	99.561172	35.949944	-11.757875	108.07003	42.736702	40.353027	108.840263	39.343323	14.297576	108.4551465	-58.336425	25.311418	90.6671975
18.010431	4.278736	104.358246	-9.336535	19.66667	99.439156	36.035461	-11.903872	108.347656	42.894096	40.188919	108.508659	39.4647785	14.1425235	108.4281575	-58.1378485	25.1908165	90.4501545
17.474821	2.681877	104.348686	-9.177614	19.477245	99.394157	36.158623	-12.101737	108.633995	43.071461	39.961536	108.135498	39.615042	13.9298995	108.3847465	-57.97027	25.0245905	90.4035675
16.86525	1.046633	104.453445	-9.014404	19.229374	99.419556	36.258209	-12.329137	108.930763	43.218056	39.701233	107.755623	39.7381325	13.686048	108.343193	-57.7669405	24.7727	90.495919
16.144993	-0.581013	104.618546	-8.856434	18.970671	99.556488	36.389263	-12.560992	109.262619	43.385025	39.423512	107.375946	39.887144	13.43126	108.3192825	-57.600012	24.510082	90.7936935
14.843067	-2.830634	105.038414	-8.626627	18.541592	99.886162	36.599594	-12.977057	109.865776	43.650475	38.981632	106.843475	40.1250345	13.0022875	108.3546255	-57.3782885	24.0808965	91.4176985
13.875201	-4.295033	105.328667	-8.488295	18.211716	100.165192	36.722702	-13.252833	110.217194	43.820435	38.626148	106.550301	40.2715685	12.6866575	108.3837475	-57.2481585	23.7367745	91.9466365
12.765861	-5.626995	105.657814	-8.382858	17.8986	100.472572	36.820705	-13.541897	110.554764	43.903343	38.294407	106.36969	40.362024	12.376255	108.462227	-57.12774	23.420945	92.482917
11.591913	-6.918609	105.969276	-8.28144	17.642897	100.796982	36.90176	-13.770835	110.796448	44.556835	37.789841	105.769196	40.7292975	12.009503	108.282822	-57.2921775	23.276291	93.311142
10.415629	-8.196433	106.132996	-8.195034	17.410957	101.138878	36.989204	-13.922469	110.893654	44.138199	37.753044	105.788574	40.5637015	11.9152875	108.341114	-56.9537695	22.9066265	93.936642
9.094715	-9.288047	106.358871	-8.100925	17.192444	101.489029	37.135509	-14.052118	110.879608	44.702045	37.417473	105.29705	40.918777	11.6826775	108.088329	-57.120627	22.7022105	94.889729
7.818875	-10.311833	106.496071	-7.998195	16.948141	101.93235	37.359238	-14.201067	110.773514	44.747017	37.277794	105.106804	41.0531275	11.5383635	107.940159	-57.0495175	22.3579185	95.924541
5.730886	-11.670043	106.959305	-7.778852	16.562309	102.908836	37.752148	-14.363101	110.550224	44.835426	37.070721	104.769814	41.293787	11.35381	107.660019	-56.851491	21.770808	98.157653
4.294793	-12.474723	107.539406	-7.610067	16.314497	103.784393	38.040733	-14.523533	110.465256	44.259773	37.127007	104.766884	41.150253	11.301737	107.61607	-56.370387	21.327257	99.952716
2.821734	-13.202676	108.354774	-7.477778	16.07365	104.833015	38.264709	-14.707199	110.5327	44.400906	36.798252	104.454712	41.3328075	11.0455265	107.493706	-56.2883635	21.1017735	102.172324
1.300577	-13.82242	109.430107	-7.405094	15.842234	105.994057	38.419308	-14.918375	110.700699	44.441841	36.463703	104.21183	41.4305745	10.772664	107.4562645	-56.2407625	20.911804	104.5318495
-0.261381	-14.360426	110.642754	-7.41462	15.616439	107.17952	38.417553	-15.232796	111.055687	44.345917	36.06842	104.07798	41.381735	10.417812	107.5668335	-56.210975	20.815066	106.7922065
-1.821489	-14.763093	111.829201	-7.507122	15.346111	108.281433	38.317341	-15.574598	111.583458	44.189938	35.637901	104.21196	41.2536395	10.0316515	107.897709	-56.2678835	20.6605705	108.665157
-3.336649	-15.141271	112.856758	-7.639208	15.059548	109.196281	38.219036	-15.920793	112.060226	44.072575	35.31646	104.501846	41.1458055	9.6978335	108.281036	-56.4242215	20.4212625	110.111526
-5.550264	-15.586877	113.704178	-7.838664	14.683561	110.10524	38.055992	-16.36064	112.434593	43.872517	34.884991	104.933838	40.9642545	9.2621755	108.6842155	-56.6415825	20.1049465	111.5262645
-6.962792	-15.733036	114.11599	-7.950356	14.529149	110.533188	37.919598	-16.489584	112.467133	43.746071	34.707832	105.082169	40.8328345	9.109124	108.774651	-56.7335465	19.949174	112.291725
-8.182742	-15.799541	114.417709	-8.074942	14.463464	110.921516	37.900101	-16.607908	112.355469	43.655632	34.626995	105.137505	40.7778665	9.0095435	108.746487	-56.9277505	19.9173845	113.096545
-9.626827	-15.683359	114.905807	-8.190777	14.410276	111.344276	37.992455	-16.754446	112.33065	43.533661	34.551464	105.133949	40.763058	8.898509	108.7322995	-57.144612	19.922043	113.9562525
-10.753083	-15.560833	115.399994	-8.339857	14.342731	111.846779	38.040154	-16.896761	112.435593	43.294323	34.474464	105.241982	40.6672385	8.7888515	108.8387875	-57.3469525	19.8966105	114.8547705
-11.878478	-15.391724	116.000961	-8.503613	14.20962	112.357918	38.11937	-17.199791	112.670776	43.133892	34.376797	105.462502	40.626631	8.588503	109.066639	-57.633857	19.830737	115.649197
-12.878719	-15.090248	116.574982	-8.606763	14.050388	112.850632	38.173641	-17.624956	113.029388	42.996262	34.251366	105.751076	40.5849515	8.313205	109.390232	-57.7984775	19.787571	116.311032
-14.350614	-14.501444	117.45919	-8.928035	13.843571	113.558388	38.064632	-18.473843	113.397682	42.746895	34.108467	106.144142	40.4057635	7.817312	109.770912	-58.2618335	19.86983	117.345864
-15.269682	-13.944589	117.951736	-9.120321	13.728891	113.977554	37.925739	-19.293293	113.770187	42.594795	34.033955	106.329666	40.260267	7.370331	110.0499265	-58.500909	20.087451	117.9051815
-16.116987	-13.373017	118.296242	-9.347295	13.615314	114.342239	37.587791	-20.080688	114.223671	42.437603	33.929272	106.605316	40.012697	6.924292	110.4144935	-58.707287	20.306336	118.2699845
-16.922884	-12.705994	118.366501	-9.518564	13.499633	114.577087	37.022102	-20.616123	114.468361	42.307896	33.86084	106.886734	39.664999	6.6223585	110.6775475	-58.702127	20.3769075	118.4766265
-17.694033	-11.96625	117.892662	-9.732997	13.434392	114.522484	36.719963	-21.019073	114.294601	42.207657	33.944981	107.197334	39.46381	6.462954	110.7459675	-58.929804	20.40583	118.2990005
-18.358192	-11.179189	116.810097	-9.911539	13.356616	114.110992	36.009403	-21.117222	113.839699	42.154064	34.214764	107.493484	39.0817335	6.548771	110.6665915	-58.9048115	20.164461	117.5553925
-19.082474	-10.38245	115.132675	-10.14789	13.252727	113.340973	35.263355	-21.055094	112.629608	42.053135	34.528202	107.856033	38.658245	6.736554	110.2428205	-58.954025	19.7689	116.4391255
-20.018887	-8.998146	112.064674	-10.448672	13.33931	111.676178	34.088238	-20.292843	109.605873	41.887848	34.980774	107.971809	37.988043	7.3439655	108.788841	-58.885387	19.3346545	114.563515
-20.540148	-7.913129	110.194	-10.493526	13.828611	110.463837	33.402176	-19.281887	107.665001	41.716511	35.484039	107.526863	37.5593435	8.101076	107.595932	-58.5463955	19.556146	113.331742
-20.98035	-6.698868	108.811081	-10.434126	14.660681	109.419968	32.875107	-18.18428	105.862236	41.485886	36.315445	106.982491	37.1804965	9.0655825	106.4223635	-58.0487485	20.2557795	112.4175725
-21.418119	-5.495168	107.761017	-10.383643	15.516705	108.541382	32.848549	-17.201334	104.396805	41.285072	37.220901	106.369736	37.0668105	10.0097835	105.3832705	-57.8340965	21.0236265	111.6994935
-21.726162	-4.410711	106.946274	-10.359678	16.28224	107.827354	32.833874	-16.446859	103.465584	41.102654	37.321602	105.733978	36.968264	10.4373715	104.599781	-57.68762	22.1271085	111.054927
-21.944872	-3.461054	106.340767	-10.333673	16.788303	107.19342	32.820187	-15.833266	102.742401	40.88604	37.800385	105.125404	36.8531135	10.9835595	103.9339025	-57.5204595	22.5930465	110.4529375
-22.0998	-2.612935	105.698822	-10.35231	17.089413	106.585785	32.800678	-15.361248	102.17099	40.70303	38.198605	104.575623	36.751854	11.4186785	103.3733065	-57.456474	22.7601475	109.7982635
-22.296879	-1.409099	104.466499	-10.412808	17.283995	105.492317	32.789791	-14.935914	101.331161	40.380779	38.570885	103.834084	36.585285	11.8174855	102.5826225	-57.410901	22.7505045	108.4020115
-22.359335	-0.658141	103.679565	-10.484159	17.402367	104.786453	32.728107	-14.649515	100.706772	40.164368	38.79982	103.379929	36.4462375	12.0751525	102.0433505	-57.4145555	22.7295815	107.5295555
-22.408321	0.14302	103.02504	-10.561213	17.554756	104.131874	32.639118	-14.327099	100.210968	39.956558	39.652828	102.72467	36.297838	12.6628645	101.467819	-57.420264	22.4466475	106.795929
-22.410223	0.851989	102.44017	-10.610783	17.721075	103.424545	32.611706	-14.141796	99.901688	39.757336	39.84478	102.12014	36.184521	12.851492	101.010914	-57.406087	22.590658	105.838176
-22.419994	1.520318	101.803673	-10.724598	17.851036	102.682617	32.570621	-14.103852	99.824532	39.599224	39.911095	101.432312	36.0849225	12.9036215	100.628422	-57.5341185	22.7984505	104.736812
-22.410709	2.102441	101.020966	-10.819323	17.916843	101.798523	32.503002	-14.186159	99.903069	39.515015	39.857117	100.748741	36.0090085	12.835479	100.325905	-57.6476545	22.998207	103.271141
-22.344694	2.672006	99.975761	-10.973416	17.864912	100.737679	32.39978	-14.332263	100.034966	39.412075	39.698429	100.20697	35.9059275	12.683083	100.120968	-57.8527595	23.046741	101.35439
-22.208607	3.527242	98.259964	-11.260268	17.684916	99.188004	32.164612	-14.60371	100.079254	39.238716	39.503265	99.809456	35.701664	12.4497775	99.944355	-58.2222	22.9200545	98.431653
-22.059587	4.182662	97.28035	-11.362619	17.621136	98.341736	32.011959	-14.679011	100.049301	39.216137	39.40572	99.685135	35.614048	12.3633545	99.867218	-58.339286	22.8789175	96.816254
-21.975492	4.827866	96.491821	-11.371052	17.610298	97.665794	31.953331	-14.725595	99.914177	39.17997	39.377151	99.611725	35.5666505	12.325778	99.762951	-58.3087545	22.894818	95.568637
-21.861668	5.441787	95.89679	-11.276003	17.632879	97.160385	32.006107	-14.690183	99.735954	39.215431	39.382412	99.497055	35.610769	12.3461145	99.6165045	-58.162775	22.9196435	94.7042655
-21.798513	6.078745	95.453171	-11.071777	17.731453	96.798553	32.189137	-14.558361	99.416443	39.358955	39.448826	99.350586	35.774046	12.4452325	99.3835145	-57.9176	23.0176735	94.2135915
-21.799765	6.746512	95.032562	-10.80067	17.848448	96.494583	32.464981	-14.343412	98.974419	39.546036	39.580322	99.210129	36.0055085	12.618455	99.092274	-57.6068485	23.078441	93.896892
-21.844566	7.412101	94.591995	-10.47388	18.028994	96.209625	32.807949	-14.099037	98.481415	39.762398	39.779675	99.19767	36.2851735	12.840319	98.8395425	-57.2329335	23.217669	93.5797075
-21.992565	8.459099	93.744308	-10.027081	18.301083	95.708618	33.319984	-13.662529	97.754662	40.039722	40.227661	99.452454	36.679853	13.282566	98.603558	-56.734015	23.3196	92.813678
-22.173542	9.131546	93.155243	-9.745169	18.524508	95.328949	33.665596	-13.307259	97.239395	40.22366	40.546654	99.644432	36.944628	13.6196975	98.4419135	-56.434966	23.4293185	92.2159845
-22.355318	9.803246	92.571053	-9.470725	18.780434	94.959435	34.021931	-12.921457	96.651306	40.378334	40.916988	99.842392	37.2001325	13.9977655	98.246849	-56.1415825	23.5631025	91.672021
-22.605362	10.392591	92.044342	-9.218951	19.087196	94.61953	34.376953	-12.480577	96.035423	40.547276	41.354469	99.955627	37.4621145	14.436946	97.995525	-55.9000165	23.737446	91.243535
-22.888765	10.910772	91.732521	-8.964638	19.417648	94.377533	34.723278	-12.029778	95.426926	40.786949	41.79541	99.843338	37.7551135	14.882816	97.635132	-55.6843895	23.95248	91.119934
-23.283689	11.347186	91.671867	-8.709279	19.756695	94.305305	35.043922	-11.622339	94.87571	41.020603	42.137451	99.408165	38.0322625	15.257556	97.1419375	-55.4508205	24.255834	91.4686725
-23.807379	11.679262	91.965363	-8.421671	20.060083	94.408539	35.28368	-11.330503	94.489037	41.205185	42.355778	98.716858	38.2444325	15.5126375	96.6029475	-55.0877745	24.6075285	92.2141305
-24.744459	11.957748	93.28064	-8.086037	20.227381	95.06665	35.417892	-11.271356	94.292343	41.438793	42.274799	97.185745	38.4283425	15.5017215	95.739044	-54.6004165	24.9530405	94.394256
-25.370783	12.01385	94.477264	-7.959309	20.095461	95.671616	35.362175	-11.515349	94.442177	41.507053	41.948509	96.130188	38.434614	15.21658	95.2861825	-54.353232	24.974342	96.0570495
-26.001242	11.915085	95.731148	-7.880555	19.776028	96.404373	35.239246	-11.978009	94.841042	41.525677	41.486897	95.38047	38.3824615	14.754444	95.110756	-54.1435715	24.797612	97.69799
-26.552435	11.816816	96.993889	-7.85156	19.317154	97.18985	35.108479	-12.603612	95.412529	41.507523	40.861588	94.840714	38.308001	14.128988	95.1266215	-54.011121	24.50532	99.2530785
-27.191124	11.73117	98.101028	-7.876057	18.705328	97.88781	34.991791	-13.265604	96.078445	41.440468	40.132759	94.495461	38.2161295	13.4335775	95.286953	-53.9682435	23.9770785	100.488667
-27.696272	11.645501	98.93795	-7.886647	18.111771	98.452538	34.928726	-13.903594	96.734276	41.367619	39.480927	94.289108	38.1481725	12.7886665	95.511692	-53.9214665	23.4348755	101.393384
-28.220919	11.566886	99.450836	-7.925482	17.541224	98.812469	34.911785	-14.493707	97.376831	41.201462	38.928398	94.237221	38.0566235	12.2173455	95.807026	-53.9075875	22.8651025	101.817912
-28.836769	11.60467	99.800949	-7.919228	16.806581	99.044128	34.93856	-15.226877	98.072182	41.735973	37.977554	93.940842	38.3372665	11.3753385	96.006512	-54.1757225	22.2378235	102.081744
-29.137825	11.667806	99.94957	-7.868421	16.469408	99.160019	34.944172	-15.548368	98.398026	41.818001	37.647526	93.941017	38.3810865	11.049579	96.1695215	-54.1179285	21.889237	102.1505165
-29.385254	11.853931	100.04306	-7.781319	16.287271	99.246964	35.012897	-15.74134	98.565201	41.931099	37.429176	93.953934	38.471998	10.843918	96.2595675	-54.034636	21.730624	102.2343605
-29.649878	12.131632	100.072525	-7.614695	16.196524	99.269684	35.134865	-15.832554	98.606071	42.096729	37.351322	93.97702	38.615797	10.759384	96.2915455	-53.845187	21.633664	102.2478225
-29.854271	12.469971	99.943146	-7.404738	16.15583	99.201767	35.355522	-15.83678	98.490227	42.262695	37.398769	94.026825	38.8091085	10.7809945	96.258526	-53.6185845	21.5306655	102.145008
-29.920467	12.903478	99.776993	-7.15705	16.19639	99.094978	35.622917	-15.716095	98.221535	42.470982	37.56665	94.119278	39.0469495	10.9252775	96.1704065	-53.3610495	21.4675025	102.0195495
-29.953808	13.392088	99.69915	-6.868834	16.337147	99.011353	35.906811	-15.493904	97.829895	42.688179	37.867542	94.175018	39.297495	11.186819	96.0024565	-53.035163	21.487475	102.0202495
-29.899603	14.306855	99.680878	-6.421659	16.642496	98.952774	36.357658	-15.045468	97.215782	42.486477	38.547348	94.448067	39.4220675	11.75094	95.8319245	-52.2653855	21.534052	102.0736235
-29.823458	14.902118	99.63887	-6.123126	16.827892	98.906746	36.638657	-14.702821	96.877945	42.480434	38.953789	94.603363	39.5595455	12.125484	95.740654	-51.8057975	21.5303	102.072838
-29.663319	15.458444	99.570259	-5.860011	17.015282	98.821274	36.910252	-14.433053	96.630669	42.730331	39.227139	94.578209	39.8202915	12.397043	95.604439	-51.5403135	21.633521	102.038109
-29.481102	16.048748	99.476692	-5.62118	17.19561	98.756859	37.126869	-14.217114	96.459648	42.914234	39.436836	94.572929	40.0205515	12.609861	95.5162885	-51.2629115	21.781359	101.9974295
-29.232454	16.703522	99.48671	-5.435021	17.330902	98.752228	37.330112	-14.047395	96.322449	43.06287	39.598717	94.588539	40.196491	12.775661	95.455494	-51.066533	21.886143	102.048962
-28.992933	17.371605	99.546837	-5.31308	17.390947	98.835991	37.444939	-13.896425	96.25251	43.181469	39.729553	94.657715	40.313204	12.916564	95.4551125	-50.939364	21.86533	102.2168695
-28.696367	18.095173	99.678513	-5.248226	17.426674	98.995415	37.490299	-13.839497	96.265022	43.232693	39.809425	94.73217	40.361496	12.984964	95.498596	-50.857948	21.868384	102.492234
-28.216011	19.204666	99.983635	-5.251954	17.324413	99.242935	37.480606	-13.9072	96.442955	43.26395	39.729332	94.894066	40.372278	12.911066	95.6685105	-50.876186	21.73776	102.8173595
-27.827698	19.903116	100.058723	-5.281987	17.233831	99.390427	37.40868	-14.053318	96.674156	43.250481	39.576645	95.028564	40.3295805	12.7616635	95.85136	-50.8935545	21.7059985	102.929494
-27.418842	20.705015	100.002586	-5.346845	17.102018	99.467888	37.331829	-14.256928	96.927299	43.247231	39.400459	95.210358	40.28953	12.5717655	96.0688285	-50.98322	21.6322705	102.8669475
-26.949926	21.498917	99.769844	-5.369751	16.961143	99.452316	37.273422	-14.466253	97.170883	43.231937	39.218193	95.417526	40.2526795	12.37597	96.2942045	-50.9921815	21.546316	102.6104275
-26.452415	22.354904	99.517319	-5.366297	16.814507	99.368988	37.247665	-14.638418	97.375244	43.672657	38.880611	95.374153	40.460161	12.1210965	96.3746985	-51.192755	21.5079175	102.3632775
-25.948605	23.17865	99.135384	-5.368124	16.6894	99.193733	37.315163	-14.792061	97.481163	43.633125	38.794399	95.639442	40.474144	12.001169	96.5603025	-51.210392	21.377631	101.8271635
-25.377972	24.120312	98.605667	-5.367313	16.566936	98.881325	37.405239	-14.840529	97.516403	43.430576	38.891335	96.060066	40.4179075	12.025403	96.7882345	-51.1525335	21.108469	100.9744155
-24.493721	25.624228	97.799042	-5.366441	16.548437	98.3647	37.580921	-14.748385	97.329491	43.66164	38.994072	96.355042	40.6212805	12.1228435	96.8422665	-51.3541625	20.9740305	99.8871335
-23.860168	26.62645	97.591797	-5.381869	16.644331	98.17717	37.690594	-14.57791	97.115959	43.728466	39.183189	96.475723	40.70953	12.3026395	96.795841	-51.473268	20.9860225	99.558499
-23.291712	27.787092	97.683296	-5.381999	16.816051	98.206367	37.778526	-14.270369	96.880463	43.689392	39.457077	96.634117	40.733959	12.593354	96.75729	-51.497957	21.038748	99.655444
-22.598808	28.930737	98.060654	-5.429024	17.083788	98.445137	37.809135	-13.886218	96.690186	43.574154	39.814739	96.923447	40.6916445	12.9642605	96.8068165	-51.5496925	21.2033155	100.0834575
-22.074568	30.173115	98.71048	-5.492532	17.377659	98.857346	37.821968	-13.467705	96.500435	43.436512	40.230129	97.339676	40.62924	13.381212	96.9200555	-51.614304	21.374106	100.7946365
-21.483734	31.344265	99.480186	-5.590162	17.701954	99.359894	37.796158	-13.036296	96.315887	43.273315	40.653988	97.83046	40.5347365	13.808846	97.0731735	-51.7150605	21.595062	101.6466145
-20.848093	32.54435	100.430214	-5.726376	18.046885	99.942886	37.707722	-12.60825	96.124725	43.097275	41.082523	98.388557	40.4024985	14.2371365	97.256641	-51.8552505	21.8566335	102.629131
-19.894068	34.368515	101.975693	-5.982522	18.562653	100.919197	37.480209	-11.83134	95.781792	42.808693	41.776501	99.403206	40.144451	14.9725805	97.592499	-52.109495	22.1527255	104.245895
-19.193598	35.479412	102.934418	-6.21269	18.955526	101.539597	37.273659	-11.282974	95.589897	43.054272	42.090527	99.98848	40.1639655	15.4037765	97.7891885	-52.5893455	22.5072755	105.2900055
-18.500093	36.623703	103.663956	-6.441097	19.394176	102.010391	37.022079	-10.788063	95.544106	42.924946	42.53233	100.80584	39.9735125	15.8721335	98.174973	-52.8557065	22.9162185	105.845809
-17.726475	37.711193	104.122101	-6.690289	19.802814	102.335236	36.764191	-10.412794	95.632301	42.888386	42.913971	101.571205	39.8262885	16.2505885	98.601753	-53.2068665	23.3550395	106.068719
-16.951586	38.744648	104.405418	-6.926966	20.12508	102.540421	36.561794	-10.185888	95.863434	42.939548	43.292435	102.238098	39.750671	16.5532735	99.050766	-53.604603	23.6968865	106.030076
-16.13588	39.667858	104.574715	-7.138758	20.350662	102.681137	36.353527	-10.069794	96.247879	43.074337	43.577545	102.798126	39.713932	16.7538755	99.5230025	-53.991448	23.9474485	105.8392715
-15.243229	40.459728	104.767822	-7.370272	20.453688	102.861725	36.163406	-10.096545	96.662758	43.35062	43.909222	103.325066	39.757013	16.9063385	99.993912	-54.497557	24.0010375	105.729538
-13.931613	41.538845	105.129585	-7.676307	20.479439	103.18644	35.89328	-10.233037	97.375275	43.561321	44.457146	103.964401	39.7273005	17.1120545	100.669838	-55.0799145	23.8468235	105.703042
-12.997815	42.135487	105.396507	-7.860822	20.487375	103.420509	35.720974	-10.359828	97.874962	43.99012	44.564075	103.88855	39.855547	17.1021235	100.881756	-55.577191	23.8726265	105.959262
-12.008334	42.665039	105.593338	-7.990001	20.501974	103.635979	35.601925	-10.487044	98.357407	44.135921	44.534302	103.61248	39.868923	17.023629	100.9849435	-55.848925	23.980319	106.2870145
-11.070711	43.161949	105.729004	-8.076336	20.531748	103.761185	35.54842	-10.522864	98.753998	43.986267	44.457565	103.529808	39.7673435	16.9673505	101.141903	-55.9200155	24.0961455	106.380467
-10.06254	43.574463	105.804039	-8.118247	20.573938	103.817657	35.568974	-10.428824	98.974464	43.694359	44.477554	103.886833	39.6316665	17.024365	101.4306485	-55.8681605	24.123511	106.2046655
-9.128814	43.956974	105.747414	-8.176212	20.689648	103.801636	35.630661	-10.203288	99.087784	43.470699	44.636024	103.961243	39.55068	17.216368	101.5245135	-55.903104	24.162928	106.0787585
-8.12793	44.280346	105.592934	-8.25311	20.833536	103.774246	35.65559	-9.956154	99.218399	43.404675	44.814819	104.292145	39.5301325	17.4293325	101.755272	-56.0363525	24.2377395	105.79322
-6.660271	44.725628	105.738747	-8.321428	21.146959	103.98098	35.608067	-9.625422	99.665062	42.986694	44.762943	105.275429	39.2973805	17.5687605	102.4702455	-55.9402365	24.7251575	105.4917145
-5.699118	44.892384	106.101624	-8.443922	21.311922	104.243347	35.520473	-9.538567	100.179794	42.799191	44.673126	106.074333	39.159832	17.5672795	103.1270635	-56.047676	25.0565645	105.3596305
-4.731896	44.992302	106.641235	-8.633384	21.412905	104.564301	35.377048	-9.473428	100.689384	42.708328	44.588924	107.182518	39.042688	17.557748	103.935951	-56.309456	25.268062	105.192651
-3.767361	44.999081	107.284904	-8.844812	21.505926	104.885742	35.154831	-9.394375	101.133987	42.673828	44.522743	108.459816	38.9143295	17.564184	104.7969015	-56.6039535	25.447668	104.9745825
-2.883694	44.976303	108.005013	-9.069154	21.644361	105.241165	34.921337	-9.249064	101.462212	42.539875	44.542542	109.535622	38.730606	17.646739	105.498917	-56.868914	25.641983	104.983413
-1.999015	44.863052	108.597542	-9.314206	21.859741	105.595016	34.715698	-9.076479	101.689926	42.402077	44.653015	110.351799	38.5588875	17.788268	106.0208625	-57.1872995	25.931214	105.1691695
-1.109375	44.75201	109.062637	-9.481797	22.108324	105.892982	34.560905	-8.86644	101.86055	42.264332	44.779728	110.912285	38.4126185	17.956644	106.3864175	-57.3762125	26.260004	105.3995465
0.277278	44.372147	109.487831	-9.643254	22.503096	106.32534	34.296444	-8.596558	102.118004	42.588634	44.759136	111.218369	38.442539	18.081289	106.6681865	-57.729047	26.924903	105.9824935
1.166543	43.976059	109.700409	-9.705239	22.670416	106.606331	34.110413	-8.600962	102.350761	42.166859	44.89238	111.685371	38.138636	18.145709	107.018066	-57.549114	27.195123	106.194596
2.031379	43.479813	109.950447	-9.789955	22.768198	106.91124	33.893387	-8.700509	102.602592	42.639065	44.58255	111.796783	38.266226	17.9410205	107.1996875	-57.846136	27.5953755	106.6227925
2.915548	42.872787	110.203827	-9.890704	22.756975	107.21743	33.622536	-8.841519	102.819977	42.695282	44.333916	112.093201	38.158909	17.7461985	107.456589	-57.940317	27.7677515	106.978271
3.797938	42.114403	110.43222	-9.997519	22.697456	107.522057	33.355625	-9.077077	102.992699	42.736526	44.072174	112.356316	38.0460755	17.4975485	107.6745075	-58.0411135	27.8973635	107.3696065
4.617725	41.321548	110.654518	-10.060952	22.627012	107.801987	33.104324	-9.286882	103.153862	42.769207	43.82349	112.588585	37.9367655	17.268304	107.8712235	-58.0586695	27.98572	107.7327505
5.43333	40.427471	110.812744	-10.148399	22.609692	108.050415	32.877426	-9.447565	103.254578	42.784302	43.610859	112.794701	37.830864	17.081647	108.0246395	-58.127662	28.137737	108.0761905
6.708545	38.893417	110.950432	-10.248829	22.566746	108.327194	32.610752	-9.667301	103.327431	42.395832	43.484409	113.311043	37.503292	16.908554	108.319237	-58.00095	28.224938	108.335151
7.519996	37.791542	111.006416	-10.284201	22.543358	108.476112	32.455975	-9.751108	103.257668	42.825668	43.133865	113.310646	37.6408215	16.6913785	108.284157	-58.2092235	28.3953375	108.668067
8.359639	36.628418	110.934052	-10.315924	22.561546	108.548462	32.323318	-9.806109	103.124092	42.442097	43.164783	113.540009	37.3827075	16.679337	108.3320505	-58.0145555	28.443755	108.7648735
9.20784	35.298519	110.730675	-10.308311	22.570396	108.575821	32.229149	-9.840078	102.924881	42.460968	43.041557	113.505936	37.3450585	16.6007395	108.2154085	-57.9616805	28.5400525	108.9362335
10.027184	33.937782	110.501549	-10.264192	22.576405	108.596252	32.148792	-9.872101	102.748283	42.924316	42.7537	113.273033	37.536554	16.4407995	108.010658	-58.064938	28.7120105	109.181846
10.897532	32.469688	110.214256	-10.219429	22.553234	108.534454	32.135475	-9.982634	102.623924	42.546799	42.788788	113.41497	37.341137	16.403077	108.019447	-57.779995	28.703391	109.049461
11.750727	30.841415	109.819031	-10.142962	22.47477	108.447693	32.187065	-10.142502	102.604912	42.997189	42.518871	113.11129	37.592127	16.1881845	107.858101	-57.878051	28.7613555	109.037285
13.026788	28.295183	109.04586	-10.08682	22.34548	108.115562	32.238358	-10.536066	102.970078	42.543732	42.434113	112.782547	37.391045	15.9490235	107.8763125	-57.564685	28.7419365	108.3548115
13.883787	26.390657	108.501495	-10.074958	22.14175	107.799355	32.322407	-10.946694	103.502998	42.933628	42.088234	112.007225	37.6280175	15.57077	107.7551115	-57.7779335	28.71273	107.8435985
14.694452	24.447788	107.974625	-10.07862	21.803339	107.403969	32.422871	-11.475323	104.336967	42.890457	41.794655	111.293007	37.656664	15.159666	107.814987	-57.813904	28.447012	106.992951
15.574392	22.330444	107.606674	-10.058201	21.343353	107.033768	32.629742	-12.014369	105.352959	42.874798	41.435535	110.522285	37.75227	14.710583	107.937622	-57.868672	27.976123	106.129914
16.398186	20.261417	107.390701	-10.00648	20.837332	106.610619	32.893986	-12.618632	106.631866	42.468849	41.152691	109.847466	37.6814175	14.2670295	108.239666	-57.6943775	27.4076345	104.981572
17.24048	18.196899	107.343414	-9.937748	20.265615	106.113243	33.197109	-13.211272	108.135841	42.484482	40.654499	109.03907	37.8407955	13.7216135	108.5874555	-57.7162915	26.8096165	103.6390305
18.0207	16.04141	107.511917	-9.88636	19.579489	105.574295	33.545685	-13.790375	109.680321	42.485489	40.168552	108.481262	38.015587	13.1890885	109.0807915	-57.788307	25.9698895	102.0677985
19.121458	13.192159	107.929993	-9.718151	18.442833	104.845467	34.097572	-14.628673	111.508087	42.601192	39.448887	107.969284	38.349382	12.410107	109.7386855	-57.785684	24.475559	99.9522485
19.828844	11.316166	108.208549	-9.550024	17.839651	104.379929	34.389622	-15.001498	112.231705	42.759949	39.027683	107.814468	38.5747855	12.0130925	110.0230865	-57.6748335	23.6662095	98.7367715
20.470833	9.6683	108.352699	-9.309153	17.459389	103.86747	34.594612	-15.244568	112.533394	42.997555	38.713291	107.76725	38.7960835	11.7343615	110.150322	-57.4143895	23.1844165	97.584618
21.063225	8.225448	108.326065	-8.99624	17.222292	103.326126	34.817139	-15.475646	112.408539	43.302013	38.475941	107.794098	39.059576	11.5001475	110.1013185	-57.052056	22.9444365	96.5509335
21.619728	6.800035	108.154572	-8.662831	17.091265	102.796684	35.063801	-15.649073	112.008728	43.644817	38.345657	107.846367	39.354309	11.348292	109.9275475	-56.679971	22.834238	95.6658205
22.083609	5.509728	107.91848	-8.31049	17.00506	102.324783	35.308132	-15.699342	111.519768	43.934994	38.238758	107.723465	39.621563	11.269708	109.6216165	-56.242543	22.740412	95.0279495
22.478367	4.427369	107.657669	-7.960357	16.912308	101.966927	35.632534	-15.733136	111.041916	44.165455	38.164215	107.508514	39.8989945	11.2155395	109.275215	-55.8197085	22.6090765	94.658639
22.886591	2.98217	107.457054	-7.485358	16.751598	101.492477	36.1432	-15.769826	110.769318	44.447906	38.19503	107.406258	40.295553	11.212602	109.087788	-55.266269	22.290594	93.897166
22.972778	2.047383	107.501221	-7.208955	16.67754	101.259445	36.419739	-15.776886	110.841942	44.666649	38.16803	107.400169	40.543194	11.195572	109.1210555	-54.961104	22.159508	93.3978345
22.969427	1.216241	107.54911	-6.971677	16.542227	101.076546	36.600285	-15.831529	110.972343	44.878815	38.093292	107.460678	40.73955	11.1308815	109.2165105	-54.682904	21.9535725	92.9365815
22.843691	0.554837	107.605698	-6.774636	16.397657	100.95192	36.714127	-15.944306	111.126732	45.019676	37.964394	107.573807	40.8669015	11.010044	109.3502695	-54.4161735	21.78527	92.5535705
22.603397	-0.043063	107.632957	-6.628185	16.231445	100.847099	36.775051	-16.059404	111.272682	45.201641	37.838963	107.517662	40.988346	10.8897795	109.395172	-54.244716	21.5731105	92.299026
22.320129	-0.614914	107.499352	-6.514358	16.091726	100.752998	36.854092	-16.1465	111.228325	45.30637	37.780193	107.46447	41.080231	10.8168465	109.3463975	-54.108947	21.3666055	92.1595985
21.887579	-1.083789	107.223221	-6.407703	15.994915	100.696655	36.982658	-16.19577	110.962936	45.389851	37.759636	107.30603	41.1862545	10.781933	109.134483	-54.0016605	21.207897	92.258827
21.072924	-1.623525	106.700409	-6.220989	16.054777	100.687622	37.233959	-16.129932	110.343758	45.590263	37.837757	106.892105	41.412111	10.8539125	108.6179315	-53.854089	21.2556415	92.7573125
20.42898	-1.840174	106.215324	-6.066982	16.237957	100.72802	37.430794	-16.028204	109.814362	45.730579	37.954967	106.690491	41.5806865	10.9633815	108.2524265	-53.7146505	21.5125325	93.2036135
19.733017	-1.982295	105.723808	-5.91299	16.523499	100.806602	37.598286	-15.858124	109.194527	45.854118	38.133701	106.620094	41.726202	11.1377885	107.9073105	-53.552182	21.9092095	93.7058935
18.910398	-2.102161	105.162575	-5.810123	16.88765	100.931824	37.745224	-15.599026	108.474968	45.959003	38.441189	106.634521	41.8521135	11.4210815	107.5547445	-53.4723595	22.3542185	94.3089035
17.972687	-2.13184	104.705254	-5.724459	17.303818	101.067993	37.874554	-15.269263	107.740891	46.025806	38.797745	106.612885	41.95018	11.764241	107.176888	-53.399098	22.843395	94.959098
16.94976	-2.054943	104.175987	-5.696754	17.782173	101.188148	37.975269	-14.860341	107.055458	46.01091	39.219688	106.596138	41.9930895	12.1796735	106.825798	-53.3865975	23.3846725	95.550498
15.863922	-2.010403	103.737198	-5.718091	18.251165	101.257851	38.018711	-14.390683	106.439194	45.921497	39.686527	106.599892	41.970104	12.647922	106.519543	-53.406286	23.854408	95.996159
14.007023	-1.93673	103.185738	-5.838268	18.956263	101.398682	37.994606	-13.715524	105.725586	45.709736	40.369724	106.47361	41.852171	13.3271	106.099598	-53.528707	24.585426	96.697766
12.687108	-1.887505	102.92028	-5.931944	19.420132	101.577316	37.906345	-13.285396	105.27227	45.523991	40.724136	106.299469	41.715168	13.71937	105.7858695	-53.579056	25.120894	97.3687625
11.310275	-1.876796	102.774239	-6.087174	19.846842	101.809952	37.734863	-12.917402	104.885422	45.383118	41.044643	106.010986	41.5589905	14.0636205	105.448204	-53.7333385	25.6300635	98.1717
9.844117	-1.932861	102.736267	-6.239758	20.218513	102.096924	37.508152	-12.631258	104.594955	45.26553	41.324963	105.649185	41.386841	14.3468525	105.12207	-53.866357	26.0901735	99.071778
8.346043	-1.982655	102.854706	-6.398586	20.469004	102.40004	37.303894	-12.397996	104.422585	45.065594	41.442734	105.263351	41.184744	14.522369	104.842968	-53.981916	26.415639	99.957112
6.873561	-2.096616	102.948296	-6.545965	20.579403	102.616211	37.134544	-12.253289	104.381714	44.820461	41.490398	104.924683	40.9775025	14.6185545	104.6531985	-54.0694325	26.5402515	100.5792235
5.374528	-2.242014	102.933189	-6.663311	20.564596	102.747963	37.02457	-12.209023	104.327988	44.647369	41.524277	104.665268	40.8359695	14.657627	104.496628	-54.1625915	26.471565	100.999298
3.14117	-2.466765	102.551331	-6.724206	20.434866	102.70108	37.008492	-12.187936	103.88414	44.43552	41.526432	104.487846	40.722006	14.669248	104.185993	-54.170418	26.200484	101.216167
1.715689	-2.644404	102.141167	-6.649163	20.441017	102.562057	37.048157	-12.091413	103.39801	44.437035	41.609581	104.34774	40.742596	14.759084	103.872875	-54.040922	26.12295	101.251239
0.252618	-2.820989	101.708435	-6.479407	20.545578	102.369377	37.143845	-11.909388	102.838776	44.524757	41.752575	104.130135	40.834301	14.9215935	103.4844555	-53.793115	26.1695625	101.2542985
-1.177	-2.969577	101.23037	-6.235366	20.688545	102.120087	37.329952	-11.731421	102.306702	44.644348	41.900127	103.895782	40.98715	15.084353	103.101242	-53.457882	26.292737	101.138932
-2.598843	-3.176872	100.792084	-5.986156	20.869627	101.853439	37.504498	-11.583098	101.895393	44.807983	42.091843	103.602745	41.1562405	15.2543725	102.749069	-53.1285525	26.4848815	100.957809
-4.054065	-3.377598	100.48555	-5.737688	21.004673	101.556847	37.698147	-11.474552	101.608345	44.967129	42.237137	103.198494	41.332638	15.3812925	102.4034195	-52.808014	26.6280535	100.7102745
-5.446569	-3.66688	100.254951	-5.492606	21.092648	101.214958	37.883949	-11.451713	101.50312	45.096577	42.321758	102.762535	41.490263	15.4350225	102.1328275	-52.475475	26.7502735	100.2970885
-7.657219	-4.162636	100.027756	-5.237794	21.054436	100.676216	38.117878	-11.596046	101.635933	45.317078	42.295284	101.950226	41.717478	15.349619	101.7930795	-52.193066	26.759253	99.5593525
-9.117846	-4.564307	100.201584	-5.096393	20.935661	100.47715	38.237541	-11.767576	101.676559	45.372078	42.09708	101.211235	41.8048095	15.164752	101.443897	-51.9975955	26.70657	99.510403
-10.619229	-4.943844	100.946831	-4.96759	20.789362	100.585571	38.217613	-12.028886	101.901222	45.417206	41.776661	100.247864	41.8174095	14.8738875	101.074543	-51.7525895	26.7048365	100.096599
-12.186051	-5.260416	102.062698	-4.883411	20.596884	100.821938	38.098316	-12.437279	102.683624	45.423252	41.245693	99.261307	41.760784	14.404207	100.9724655	-51.527606	26.789561	100.6714105
-13.61923	-5.588123	103.299927	-4.907418	20.261925	101.148628	37.927013	-12.954041	103.831528	45.477997	40.517677	98.485016	41.702505	13.781818	101.158272	-51.517341	26.742032	101.138984
-15.18325	-5.966125	104.306648	-4.977559	19.652401	101.406624	37.771233	-13.576261	105.077614	45.533527	39.673145	98.085648	41.65238	13.048442	101.581631	-51.607498	26.25636	101.231617
-16.635355	-6.277897	104.878342	-5.059685	18.900129	101.598778	37.619087	-14.301191	105.817352	45.58176	38.829647	97.864197	41.6004235	12.264228	101.8407745	-51.7197935	25.53603	101.3567815
-18.784304	-6.660492	105.326881	-5.138844	17.80765	101.846695	37.310577	-15.271871	105.821274	45.569168	37.649284	97.55864	41.4398725	11.1887065	101.689957	-51.7175605	24.4265935	102.003433
-20.24016	-6.67145	105.742897	-5.191374	17.34334	102.136017	37.052258	-15.727535	105.661415	45.508453	37.090382	97.338081	41.2803555	10.6814235	101.499748	-51.6631035	24.0052565	102.772286
-21.591223	-6.54516	106.198898	-5.268245	17.088686	102.552925	36.819401	-16.064381	105.582825	45.386841	36.740311	97.257851	41.103121	10.337965	101.420338	-51.639611	23.839407	103.685512
-22.949903	-6.291499	106.62484	-5.380483	16.909878	103.067253	36.680115	-16.247747	105.431053	45.209591	36.597736	97.382492	40.944853	10.1749945	101.4067725	-51.705819	23.6447615	104.7277335
-24.273691	-5.971242	107.131836	-5.52792	16.780371	103.62072	36.607372	-16.317936	105.09285	44.991966	36.640373	97.606392	40.799669	10.1612185	101.349621	-51.855509	23.3995235	105.891819
-25.526157	-5.507381	107.591644	-5.637358	16.711779	104.166008	36.545094	-16.268835	104.633621	44.719784	36.834831	97.806259	40.632439	10.282998	101.21994	-51.907155	23.14056	107.112076
-26.6605	-5.009937	107.990852	-5.755042	16.716665	104.64624	36.513329	-16.12994	104.091133	44.385426	37.109901	97.944672	40.4493775	10.4899805	101.0179025	-51.9594615	22.9433495	108.2745775
-28.333605	-4.09413	108.613289	-5.981643	16.815107	105.23745	36.395706	-15.78383	103.412758	43.835812	37.532398	98.048958	40.115759	10.874284	100.730858	-52.079045	22.75593	109.744042
-29.350857	-3.391829	108.975647	-6.151524	16.896967	105.587387	35.834988	-15.248516	103.335205	43.548443	37.773331	98.159546	39.6917155	11.2624075	100.7473755	-51.9947635	22.5315265	110.4273985
-30.29896	-2.632623	109.283867	-6.362114	16.92696	105.931557	36.054287	-15.465879	102.790962	43.295033	37.950466	98.320869	39.67466	11.2422935	100.5559155	-52.398888	22.6116265	111.3071985
-31.073158	-1.806627	109.59108	-6.607705	16.959864	106.288239	35.835819	-15.370126	102.574837	42.991322	38.116188	98.606171	39.4135705	11.373031	100.590504	-52.6289805	22.546697	111.985974
-31.946457	-0.98537	109.956314	-6.890979	16.985571	106.64576	35.552853	-15.255695	102.468018	42.691063	38.238747	98.906494	39.121958	11.491526	100.687256	-52.903916	22.479616	112.604264
-32.548077	-0.004143	110.264084	-7.200233	17.022469	106.965706	35.253975	-15.195419	102.465317	42.394043	38.327671	99.187881	38.824009	11.566126	100.826599	-53.224475	22.478812	113.104813
-33.172283	0.881838	110.601273	-7.503109	17.02375	107.283829	34.942886	-15.188151	102.518211	42.092983	38.334442	99.469521	38.5179345	11.5731455	100.993866	-53.5241525	22.4743545	113.573792
-33.986607	2.291005	111.09127	-7.952619	16.964966	107.79792	34.470448	-15.282824	102.650604	41.645435	38.251244	99.814316	38.0579415	11.48421	101.23246	-53.9631795	22.445722	114.36338
-34.378464	3.237139	111.614243	-8.208405	16.910772	108.208618	34.139286	-15.374189	102.733276	41.398731	38.169975	99.978424	37.7690085	11.397893	101.35585	-54.1858185	22.423651	115.061386
-34.62672	4.239771	112.137749	-8.480058	16.836975	108.665993	33.814751	-15.467122	102.802467	41.145855	38.090778	100.234047	37.480303	11.311828	101.518257	-54.440419	22.362122	115.813729
-34.813457	5.278333	112.540558	-8.672853	16.787586	109.07589	33.500298	-15.552417	102.921333	40.940731	37.975601	100.530449	37.2205145	11.211592	101.725891	-54.5662205	22.36358	116.425889
-34.914333	6.335844	112.654205	-8.855758	16.737574	109.312401	33.271889	-15.659067	103.025352	40.811901	37.886715	100.866066	37.041895	11.113824	101.945709	-54.753411	22.361324	116.679093
-34.877377	7.39268	112.48587	-8.961395	16.643042	109.300705	33.13298	-15.751993	103.0951	40.772243	37.794094	101.177368	36.9526115	11.0210505	102.136234	-54.8754015	22.2650335	116.465176
-34.74221	8.435062	111.854103	-9.036168	16.54257	109.017548	33.132198	-15.887644	103.092766	40.816509	37.664585	101.444389	36.9743535	10.8884705	102.2685775	-55.0466895	22.1966695	115.7665185
-34.527561	10.025147	110.015297	-9.003003	16.235615	108.014389	33.338528	-16.113434	102.908943	41.066273	37.447823	101.89875	37.2024005	10.6671945	102.4038465	-55.2084065	21.8040355	113.6249315
-34.176456	11.088185	108.452515	-8.815981	16.041426	107.01194	33.56955	-16.310757	102.641762	41.416553	37.240974	102.11116	37.4930515	10.4651085	102.376461	-55.1250135	21.6177435	111.647419
-33.678905	12.153357	106.755463	-8.532348	15.902575	105.895508	33.832436	-16.52	102.263901	41.899742	36.969139	102.229263	37.866089	10.2245695	102.246582	-54.930785	21.5805805	109.544434
-33.191635	13.29266	105.301437	-8.133969	15.825389	104.889046	34.099026	-16.717045	101.781555	42.42585	36.733582	102.249382	38.262438	10.0082685	102.0154685	-54.530376	21.6425095	107.7626235
-32.650993	14.436558	104.061546	-7.66511	15.830927	104.033371	34.370377	-16.818344	101.374626	43.04356	36.452564	102.227821	38.7069685	9.81711	101.8012235	-54.0371885	21.844744	106.2655185
-32.075493	15.580259	103.181419	-7.229043	15.845856	103.38279	34.624031	-16.960598	101.03006	43.571999	36.232861	102.170456	39.098015	9.6361315	101.600258	-53.556101	22.0555805	105.165322
-31.459581	16.654814	102.428612	-6.894902	15.75298	102.862885	34.870205	-17.141714	100.807556	43.942902	35.997166	102.206314	39.4065535	9.427726	101.506935	-53.1963575	22.078234	104.218835
-30.808968	18.234949	101.729538	-6.631586	15.500951	102.387573	35.098373	-17.415686	100.680756	44.262192	35.704674	102.300194	39.6802825	9.144494	101.490475	-52.9434545	21.857408	103.284671
-30.391941	19.251698	101.826416	-6.588225	15.347206	102.431465	35.081192	-17.613544	100.738815	44.303139	35.50996	102.239845	39.6921655	8.948208	101.48933	-52.8686155	21.746204	103.3736
-29.983217	20.265135	102.361229	-6.700044	15.242407	102.787384	34.963398	-17.702595	100.818253	44.185585	35.390293	102.174774	39.5744915	8.843849	101.4965135	-52.9745795	21.640965	104.0782545
-29.655827	21.307568	103.229378	-6.905715	15.155685	103.41481	34.748428	-17.768711	100.961136	43.965919	35.345337	102.179657	39.3571735	8.788313	101.5703965	-53.1686035	21.523057	105.2592235
-29.45163	22.401928	104.275963	-7.15936	15.095832	104.173256	34.445412	-17.778999	101.183228	43.667633	35.312347	102.207436	39.0565225	8.766674	101.695332	-53.3752425	21.42499	106.65118
-29.05677	23.453678	105.349663	-7.46806	15.05003	104.949715	34.107956	-17.795921	101.456284	43.325142	35.313831	102.172348	38.716549	8.758955	101.814316	-53.652669	21.341105	108.085114
-28.673563	24.533564	106.254257	-7.777084	15.004136	105.670868	33.781868	-17.816429	101.731087	42.934853	35.294426	102.173828	38.3583605	8.7389985	101.9524575	-53.9125285	21.2692735	109.3892785
-28.183519	26.121096	107.242622	-8.255317	14.837135	106.48764	33.403011	-17.830074	102.114655	42.351566	34.943111	102.357933	37.8772885	8.5565185	102.236294	-54.3879225	21.1177515	110.738986
-27.706284	27.177679	107.568466	-8.53039	14.713782	106.814804	33.504227	-18.006828	102.178749	42.009968	34.9104	102.475342	37.7570975	8.451786	102.3270455	-54.8178775	20.975778	111.3025625
-27.198219	28.268646	107.738022	-8.739119	14.617936	107.010307	33.124866	-17.791872	102.520477	41.748665	34.95517	102.573692	37.4367655	8.581649	102.5470845	-54.9150035	20.654223	111.4735295
-26.688009	29.378927	107.827736	-8.897937	14.529751	107.148315	33.083717	-17.761415	102.652779	41.563885	34.989773	102.698112	37.323801	8.614179	102.6754455	-55.119675	20.445323	111.6211845
-26.212206	30.56246	108.00766	-8.984356	14.436604	107.256256	33.097527	-17.702538	102.682671	41.445427	35.081379	102.899261	37.271477	8.6894205	102.790966	-55.240189	20.1837875	111.721546
-25.324444	31.596634	108.051849	-9.020293	14.339818	107.340919	33.683121	-17.62253	102.354256	41.379963	35.177902	103.206322	37.531542	8.777686	102.780289	-55.572128	19.90195	111.901549
-24.672144	32.757771	108.249283	-9.016462	14.311452	107.366737	33.244564	-17.443947	102.391838	41.35717	35.340565	103.631165	37.300867	8.948309	103.0115015	-55.333791	19.674595	111.7219725
-23.491394	34.558704	108.640244	-9.004304	14.461778	107.346893	33.439983	-16.967474	101.794724	41.252975	36.191395	104.445541	37.346479	9.6119605	103.1201325	-55.355087	19.3115955	111.5736535
-22.542368	35.723389	108.859062	-9.046318	14.754952	107.298721	33.533569	-16.413158	101.28437	41.155239	36.343906	105.151131	37.344404	9.965374	103.2177505	-55.43704	19.54453	111.3796915
-21.695356	36.929806	109.234108	-9.126764	15.143874	107.208267	33.588223	-15.733455	100.668648	41.025875	36.936939	105.896187	37.307049	10.601742	103.2824175	-55.560577	19.686006	111.1341165
-20.782978	38.119339	109.620544	-9.2416	15.601963	107.069183	33.626469	-14.933231	100.005615	40.87236	37.586185	106.718208	37.2494145	11.326477	103.3619115	-55.7326145	19.877449	110.7764545
-20.044556	39.320927	110.085091	-9.412138	16.129856	106.950638	33.616768	-14.085062	99.329536	40.740082	38.107204	107.635094	37.178425	12.011071	103.482315	-56.002701	20.248641	110.418961
-19.119354	40.419472	110.504707	-9.545817	16.708801	106.824837	33.564049	-13.266389	98.789665	40.974133	39.416039	107.919395	37.269091	13.074825	103.35453	-56.360725	20.342777	110.295144
-18.046101	41.364563	110.651909	-9.705297	17.312426	106.757149	33.476231	-12.580848	98.4674	40.819202	39.999084	108.306953	37.1477165	13.709118	103.3871765	-56.5583105	20.915734	110.1271215
-16.493174	42.688942	110.636009	-9.921735	17.965857	106.659721	33.308071	-11.955808	98.346611	40.563019	40.60524	108.306595	36.935545	14.324716	103.326603	-56.779015	21.606998	109.992839
-15.481256	43.364059	110.593819	-10.080545	18.142792	106.605949	33.18132	-11.794462	98.34198	39.953625	40.947254	108.351982	36.5674725	14.576396	103.346981	-56.7285625	21.709188	109.864917
-14.393703	43.882114	110.47168	-10.218111	18.104927	106.606308	33.067089	-11.836366	98.459389	40.214558	40.80257	107.986572	36.6408235	14.483102	103.2229805	-57.0770455	21.726752	109.9896355
-13.262333	44.255562	110.32666	-10.315948	17.951506	106.711067	32.938316	-12.063087	98.682579	39.748711	39.880901	108.156906	36.3435135	13.908907	103.4197425	-56.9754095	21.994105	110.0023915
-12.106644	44.511711	110.211922	-10.373435	17.720247	106.827126	32.821522	-12.398647	98.985291	39.712952	39.678936	107.87854	36.267237	13.6401445	103.4319155	-57.014107	21.8003495	110.2223365
-10.909435	44.70689	110.045029	-10.399035	17.469307	106.918755	32.74165	-12.802413	99.344788	39.737057	39.393009	107.68914	36.2393535	13.295298	103.516964	-57.0374235	21.643316	110.320546
-9.634423	44.765915	109.773811	-10.419077	17.21143	106.867325	32.741665	-13.143818	99.679962	39.820377	39.153419	107.65065	36.281021	13.0048005	103.665306	-57.119175	21.4180595	110.069344
-7.710785	44.812843	109.409645	-10.374914	16.959248	106.577232	32.886925	-13.423425	99.886314	39.958031	38.976906	107.906448	36.422478	12.7767405	103.896381	-57.172306	21.1417555	109.258083
-6.396765	44.791733	109.201538	-10.369364	16.933594	106.263077	32.994431	-13.419575	99.949913	40.429905	39.669582	107.829773	36.712168	13.1250035	103.889843	-57.450896	20.7421845	108.636311
-5.019714	44.690834	109.068665	-10.356922	16.990229	105.901299	33.629826	-13.33637	99.619133	40.520649	39.77906	108.35247	37.0752375	13.221345	103.9858015	-57.7890815	20.759113	107.8167965
-3.706938	44.571175	109.146011	-10.324835	17.14097	105.501495	33.413609	-13.014743	99.622314	40.6283	39.951534	109.100426	37.0209545	13.4683955	104.36137	-57.6706245	20.8135445	106.64162
-2.382613	44.321121	109.438133	-10.291882	17.32266	105.158485	34.055832	-12.756759	99.090385	40.355659	40.291859	110.27877	37.2057455	13.76755	104.6845775	-57.7895095	20.87777	105.6323925
-0.980778	43.937202	109.880959	-10.166125	17.57159	104.905045	34.192333	-12.477161	98.757721	40.567856	40.415901	111.405006	37.3800945	13.96937	105.0813635	-57.7123445	21.17381	104.7287265
0.368113	43.509144	110.328819	-10.035915	17.821217	104.750481	34.138744	-11.976124	98.670685	41.265564	40.342575	112.407005	37.702154	14.1832255	105.538845	-57.773984	21.4592085	103.962117
2.370819	42.566082	110.664154	-9.728018	18.179522	104.599205	34.518085	-11.644304	98.501274	41.652485	40.421539	113.687225	38.085285	14.3886175	106.0942495	-57.541321	21.9704265	103.1041605
3.806529	41.840141	110.436806	-9.507835	18.361885	104.441582	34.731819	-11.548578	98.534767	41.896889	40.464211	113.981537	38.314354	14.4578165	106.258152	-57.330024	22.2659535	102.625012
5.104587	40.992786	110.021378	-9.299394	18.550835	104.272224	34.913513	-11.543583	98.73214	42.070232	40.552536	113.906822	38.4918725	14.5044765	106.319481	-57.0906605	22.5971935	102.224967
6.37043	40.066017	109.518097	-9.155789	18.689793	104.147247	35.01239	-11.611482	99.039894	42.180923	40.612961	113.618729	38.5966565	14.5007395	106.3293115	-56.9082345	22.8788465	101.9651825
7.673773	38.909264	108.928391	-9.071935	18.761887	104.141197	34.98671	-11.745277	99.500137	42.251541	40.632278	113.227104	38.6191255	14.4435005	106.3636205	-56.7629955	23.0802735	101.9187735
8.819227	37.640339	108.485626	-9.047564	18.809464	104.259125	34.902626	-11.945592	100.160599	42.312408	40.617607	112.912659	38.607517	14.3360075	106.536629	-56.702645	23.2829205	101.981621
9.987688	36.196083	108.212624	-9.057609	18.860235	104.491127	35.173771	-12.269068	100.674965	42.426151	40.560307	112.666382	38.799961	14.1456195	106.6706735	-56.915179	23.5748505	102.3115805
11.616438	33.917583	107.990585	-9.124863	18.949505	105.01442	34.879311	-12.539225	101.797844	42.499073	40.50024	112.501717	38.689192	13.9805075	107.1497805	-56.938918	23.9185025	102.8790595
12.672138	32.244923	107.924057	-9.196158	19.075893	105.273247	34.261475	-12.538059	102.75351	42.506924	40.555832	112.44146	38.3841995	14.0088865	107.597485	-56.7765155	24.1428995	102.949009
13.640726	30.593237	107.844803	-9.256844	19.237799	105.424644	34.162907	-12.507924	103.344498	42.485176	40.699795	112.39724	38.3240415	14.0959355	107.870869	-56.8377295	24.3796625	102.978419
14.616634	28.874058	107.709061	-9.323521	19.492641	105.50692	34.09346	-12.32562	103.757683	42.446831	40.975143	112.349739	38.2701455	14.3247615	108.053711	-56.9171875	24.6605205	102.960129
15.525527	27.196449	107.591995	-9.343938	19.784014	105.546906	34.104137	-12.066216	104.050148	42.389427	41.296776	112.275124	38.246782	14.61528	108.162636	-56.934658	24.952748	102.931176
16.468712	25.368753	107.416893	-9.349026	20.055401	105.51133	34.129829	-11.829896	104.302933	41.972672	41.758232	112.357246	38.0512505	14.964168	108.3300895	-56.7493025	25.146634	102.6925705
17.380352	23.576174	107.213417	-9.300405	20.293604	105.400726	34.168041	-11.669964	104.565392	42.428703	41.83989	111.951134	38.298372	15.084963	108.258263	-56.899182	25.502245	102.543189
18.692148	20.697525	106.779335	-9.197697	20.507854	105.017975	34.210094	-11.586023	105.030823	42.507172	42.054855	111.212074	38.358633	15.234416	108.1214485	-56.754027	25.781292	101.9145015
19.534382	18.740973	106.462143	-9.113224	20.515337	104.643402	34.297241	-11.619443	105.386391	42.572639	42.114468	110.534142	38.43494	15.2475125	107.9602665	-56.661388	25.7831615	101.3265375
20.373386	16.761559	106.159447	-8.957755	20.420542	104.214684	34.442558	-11.714454	105.702721	42.676525	42.082832	109.803154	38.5595415	15.184189	107.7529375	-56.4750515	25.656895	100.6764305
21.217684	14.840282	105.914452	-8.720901	20.237259	103.822647	34.699486	-11.787912	105.925285	42.813606	42.050205	109.110558	38.756546	15.1311465	107.5179215	-56.198348	25.3433715	100.1273725
22.031286	12.859575	105.732964	-8.401664	20.14304	103.472099	35.010296	-11.822227	106.160187	43.075771	42.069611	108.409462	39.0430335	15.123692	107.2848245	-55.8463615	25.162388	99.6593735
22.82316	11.007742	105.63623	-8.02393	20.067471	103.134605	35.396473	-11.834824	106.438461	43.389286	42.053749	107.631409	39.3928795	15.1094625	107.034935	-55.4407395	25.0254795	99.234275
23.590267	9.144711	105.530373	-7.64608	20.020517	102.708305	35.774288	-11.805369	106.692444	43.261162	42.237644	107.120308	39.517725	15.2161375	106.906376	-54.809885	24.8248965	98.510234
24.656368	6.551207	105.32074	-7.163097	19.928802	101.834068	36.281944	-11.716022	106.782043	43.632046	42.285694	106.132103	39.956995	15.284836	106.457073	-54.283189	24.572768	97.211063
25.276596	4.819584	105.155624	-6.93078	19.834503	101.218704	36.522053	-11.687364	106.779846	43.817444	42.301403	105.469879	40.1697485	15.3070195	106.1248625	-54.0313085	24.3619865	96.3125455
25.853497	3.226468	105.118851	-6.727436	19.784521	100.613525	36.71347	-11.612988	106.810463	43.899872	42.272682	104.889999	40.306671	15.329847	105.850231	-53.761543	24.239195	95.376819
26.352215	1.730589	105.101143	-6.587748	19.7654	99.95417	36.864906	-11.504468	106.894127	43.965034	42.35215	104.373566	40.41497	15.423841	105.6338465	-53.590466	24.106959	94.2744935
26.781935	0.386432	105.162956	-6.445152	19.777798	99.361023	36.972427	-11.414015	106.990433	44.030483	42.357178	103.90654	40.501455	15.4715815	105.4484865	-53.391759	24.0840145	93.2735595
27.16853	-0.913158	105.252373	-6.30108	19.75495	98.773872	37.052608	-11.315653	107.141663	44.109074	42.32357	103.500076	40.580841	15.5039585	105.3208695	-53.183001	24.0059415	92.2268745
27.957302	-2.168068	105.142387	-6.18786	19.715908	98.221489	37.101345	-11.285796	107.303146	44.08271	42.331253	103.363541	40.5920275	15.5227285	105.3333435	-52.9677475	23.9090875	91.1096345
27.681042	-3.698416	105.678055	-6.049448	19.563513	97.558487	36.981339	-11.332734	107.625305	44.799587	41.92551	102.926193	40.890463	15.296388	105.275749	-52.989359	23.830638	89.841225
27.722103	-4.655126	105.958488	-5.945666	19.439743	97.248947	36.876564	-11.47087	107.901917	44.940002	41.750847	103.028938	40.908283	15.1399885	105.4654275	-52.799615	23.7394975	89.0324665
27.630762	-5.476242	106.300735	-5.857012	19.275782	97.014633	36.733227	-11.618452	108.307693	45.127018	41.577286	103.27729	40.9301225	14.979417	105.7924915	-52.6441465	23.572147	88.2367745
27.802662	-6.310288	106.4664	-5.752522	19.133852	96.82235	36.610146	-11.778461	108.64962	45.28577	41.407192	103.57354	40.947958	14.8143655	106.11158	-52.453002	23.4533385	87.53312
27.600887	-6.902536	106.681236	-5.636853	19.012087	96.649345	37.013012	-11.947365	108.733727	45.405666	41.287006	103.786049	41.209339	14.6698205	106.259888	-52.483045	23.3543535	87.038802
27.286938	-7.358235	106.832977	-5.535195	18.989317	96.474815	36.4767	-11.971704	109.174919	45.508995	41.205845	103.831757	40.9928475	14.6170705	106.503338	-52.0632375	23.3615635	86.446292
26.834547	-7.678907	106.883224	-5.454633	19.020048	96.286041	36.46027	-11.943144	109.287201	45.557419	41.19593	103.76413	41.0088445	14.626393	106.5256655	-51.9181105	23.413703	86.0464165
26.110777	-8.096401	106.628593	-5.365506	19.112505	96.038399	36.418266	-11.833085	109.318855	45.568813	41.217388	103.594101	40.9935395	14.6921515	106.456478	-51.7245515	23.5328585	85.62032
25.466537	-8.190977	106.465187	-5.350948	19.146935	95.959129	36.39357	-11.787252	109.344955	45.566376	41.215073	103.497787	40.979973	14.7139105	106.421371	-51.681869	23.5799595	85.496887
24.297064	-8.009163	106.414124	-5.340312	19.17762	96.027672	36.372025	-11.777979	109.284386	45.564468	41.188934	103.397095	40.9682465	14.7054775	106.3407405	-51.6488705	23.6497625	85.7146035
23.356421	-7.926511	106.037247	-5.374117	19.258217	96.278687	36.415783	-11.741449	109.053215	45.537704	41.246502	103.30069	40.9767435	14.7525265	106.1769525	-51.7249775	23.7639075	86.3804215
22.287569	-7.685828	105.640556	-5.402572	19.447098	96.734749	36.529961	-11.607249	108.670113	44.836624	41.636765	103.536522	40.6832925	15.014758	106.1033175	-51.4884365	23.879438	87.3661805
21.391602	-7.491971	105.097923	-5.457943	19.731588	97.40519	36.635349	-11.4225	108.227516	44.790672	41.878876	103.502563	40.7130105	15.228188	105.8650395	-51.6288965	24.234988	88.9453405
20.034605	-7.049476	104.776344	-5.591613	20.136261	98.214767	36.660473	-11.184958	107.791794	45.378635	41.933201	103.199509	41.019554	15.3741215	105.4956515	-52.20278	24.8984005	90.9338825
17.508381	-5.973517	104.263412	-5.893542	20.783924	99.401382	37.29459	-10.695494	106.555267	45.201019	42.556843	103.460403	41.2478045	15.9306745	105.007835	-53.0348885	25.6371735	93.794929
15.959612	-5.238786	103.600136	-6.13286	21.253185	100.04287	36.7388	-10.195514	105.710747	44.993206	43.14262	103.683708	40.866003	16.473553	104.6972275	-53.131723	26.032817	95.3885125
14.360277	-4.552361	102.841438	-6.334648	21.808979	100.641289	36.912388	-9.667377	104.533829	44.282204	43.871197	104.13176	40.597296	17.10191	104.3327945	-53.266592	26.516048	96.9497835
12.752665	-3.769703	102.059433	-6.461113	22.448116	101.231407	37.14629	-9.059393	103.315102	43.964344	44.440678	104.324699	40.555317	17.6906425	103.8199005	-53.477543	27.2055895	98.6429135
11.090897	-3.012498	101.333008	-6.540799	23.201887	101.772118	37.312813	-8.317826	102.174927	43.718922	45.139877	104.553947	40.5158675	18.4110255	103.364437	-53.5974655	27.9927485	100.179799
9.39913	-2.210464	100.705162	-6.640188	23.995783	102.241219	37.483616	-7.525718	100.998451	43.645756	46.030102	105.108765	40.564686	19.252192	103.053608	-53.845062	28.739374	101.42883
7.673409	-1.503602	100.27993	-6.770136	24.803043	102.656845	37.562057	-6.67447	100.085106	43.974747	46.627563	105.551506	40.768402	19.9765465	102.818306	-54.308674	29.6295395	102.495384
5.046319	-0.711686	100.29303	-7.092848	25.790417	103.055618	37.423592	-5.653225	99.965759	43.720509	47.567509	106.293121	40.5720505	20.957142	103.12944	-54.7577465	30.623692	102.981796
3.296556	-0.421713	100.539383	-7.378846	26.132038	103.136528	37.417503	-5.374923	100.425842	43.47126	47.966171	106.376823	40.4443815	21.295624	103.4013325	-55.2020735	30.968452	102.8717235
1.572456	-0.351082	100.953445	-7.644028	26.125723	103.153847	37.395798	-5.250122	101.056419	42.61446	48.42131	106.524872	40.005129	21.585594	103.7906455	-55.293185	30.665852	102.5170485
-0.169681	-0.371777	101.47364	-7.802516	25.861498	103.106728	37.410191	-5.317541	101.895035	42.881809	48.216766	106.010269	40.146	21.4496125	103.952652	-55.751032	30.2733835	102.260804
-1.89921	-0.543697	101.890419	-7.867854	25.476667	102.945618	37.470238	-5.622143	102.816788	42.701263	48.01244	105.717552	40.0857505	21.1951485	104.26717	-55.8214585	29.7581855	101.624066
-3.59798	-0.791893	102.055618	-7.870996	24.973341	102.642891	37.517483	-5.990073	103.553558	42.249031	47.910862	105.607513	39.883257	20.9603945	104.5805355	-55.625249	28.9862875	100.7052465
-5.30577	-1.03537	102.099312	-7.813144	24.489454	102.323807	37.5504	-6.348815	103.944862	42.259441	47.536747	105.082527	39.9049205	20.593966	104.5136945	-55.5312085	28.384942	100.1339195
-7.957225	-1.369999	102.081192	-7.742625	23.989136	101.885315	37.508842	-6.795722	104.146339	42.251213	47.104687	104.118774	39.8800275	20.1544825	104.1325565	-55.3652775	27.8237895	99.6380735
-9.793589	-1.500239	102.05188	-7.741716	23.843615	101.669266	37.404408	-6.974909	104.201447	42.201199	46.884117	103.555191	39.8028035	19.954604	103.878319	-55.2862355	27.732626	99.460213
-11.639886	-1.614682	102.06028	-7.827924	23.76903	101.614128	37.250061	-7.10774	104.111221	42.085735	46.749111	103.146912	39.667898	19.8206855	103.6290665	-55.323746	27.7173745	99.5991895
-13.582359	-1.643432	102.247978	-8.008427	23.749628	101.729225	36.990364	-7.162187	103.928352	41.915546	46.649769	102.725914	39.452955	19.743791	103.327133	-55.469809	27.755465	100.131317
-15.455429	-1.684611	102.833786	-8.21104	23.770943	102.117142	36.69022	-7.192688	103.694443	41.630962	46.572083	102.209488	39.160591	19.6896975	102.9519655	-55.582671	27.8521885	101.2823185
-17.438686	-1.721023	103.899513	-8.453978	23.73876	102.817001	36.380829	-7.26779	103.551826	41.21711	46.466072	101.546951	38.7989695	19.599141	102.5493885	-55.7069255	27.878379	103.0846135
-19.355228	-1.72279	105.270744	-8.745677	23.652086	103.727448	36.044346	-7.366479	103.543266	40.657162	46.301956	100.960182	38.350754	19.4677385	102.251724	-55.842108	27.8364335	105.203172
-22.171392	-1.674883	107.7939	-9.287823	23.404131	105.389999	35.444794	-7.559108	103.795769	39.701534	46.034805	100.317467	37.573164	19.2378485	102.056618	-56.14881	27.5704135	108.72338
-23.943142	-1.57483	109.661293	-9.692573	23.205692	106.594597	34.911312	-7.734798	103.955986	39.028111	45.782181	99.956703	36.9697115	19.0236915	101.9563445	-56.3548575	27.3876925	111.2328495
-25.640965	-1.47618	111.445984	-10.098878	23.001007	107.710434	34.327751	-8.00605	104.207382	38.23642	45.473064	99.719887	36.2820855	18.733507	101.9636345	-56.4798415	27.268507	113.4572335
-27.305925	-1.338715	113.073769	-10.559013	22.725443	108.691879	33.715611	-8.340569	104.548882	37.547665	45.042591	99.498161	35.631638	18.351011	102.0235215	-56.749664	27.099875	115.3602365
-28.832525	-1.161173	114.400955	-11.005287	22.357985	109.50843	33.099274	-8.76124	104.939056	36.920444	44.561123	99.434067	35.009859	17.8999415	102.1865615	-57.020433	26.8160285	116.8302985
-30.322037	-0.988028	115.294922	-11.424212	21.943497	110.064987	32.591904	-9.235219	105.356087	36.409821	44.063454	99.546989	34.5008625	17.4141175	102.451538	-57.3492865	26.4728765	117.678436
-31.678387	-0.775077	115.816704	-11.802368	21.460457	110.455574	32.170254	-9.682055	105.679581	36.103432	43.563194	99.745155	34.136843	16.9405695	102.712368	-57.741579	25.9803445	118.19878
-33.485741	-0.356113	116.150246	-12.237717	20.786388	110.796532	31.69462	-10.315208	105.932152	35.81625	42.910828	100.239899	33.755435	16.29781	103.0860255	-58.230869	25.274966	118.5070385
-34.578888	0.015403	116.104195	-12.49502	20.451092	110.894821	31.44182	-10.665933	106.028412	35.739517	42.588528	100.587166	33.5906685	15.9612975	103.307789	-58.5807085	24.9408865	118.481853
-35.555534	0.476664	115.888847	-12.710545	20.109217	110.911667	31.222948	-10.925604	106.039635	35.648651	42.319542	100.948334	33.4357995	15.696969	103.4939845	-58.8568895	24.521465	118.3293495
-36.424706	0.969536	115.337479	-12.931702	19.83503	110.767456	31.058311	-11.159352	105.899689	35.590935	42.132549	101.404045	33.324623	15.4865985	103.651867	-59.188027	24.1834615	117.883045
-37.236217	1.528357	114.413284	-13.194585	19.583433	110.372688	30.899487	-11.317943	105.662666	35.593422	42.094807	101.955208	33.2464545	15.388432	103.808937	-59.6356245	23.778434	116.936439
-37.974236	2.226869	113.36422	-13.452582	19.513779	109.827362	30.696901	-11.376297	105.368149	35.66383	41.568947	102.51696	33.1803655	15.096325	103.9425545	-60.0855295	23.931233	115.7121695
-38.415455	2.763127	112.346687	-13.756938	19.52066	109.34861	30.405405	-11.388648	105.050957	35.573341	41.588593	102.770851	32.989373	15.0999725	103.910904	-60.503249	23.9413475	114.786316
-39.448105	4.28951	111.315689	-14.157128	19.643921	108.762405	29.943022	-11.344275	104.566742	35.248398	41.701832	102.960609	32.59571	15.1787785	103.7636755	-60.909966	24.1090635	113.7611345
-39.891399	5.157304	110.592888	-14.410202	19.677008	108.38559	29.726318	-11.320583	104.275253	35.116123	41.753654	103.120926	32.4212205	15.2165355	103.6980895	-61.2416245	24.1374805	113.0730905
-40.271435	6.048354	109.927513	-14.635322	19.67111	108.008255	29.538267	-11.34579	104.022583	35.048027	41.769188	103.231956	32.293147	15.211699	103.6272695	-61.563791	24.130521	112.3892405
-40.646	6.946104	109.437332	-14.770679	19.606627	107.708725	29.328861	-11.364606	103.73381	34.977688	41.711689	103.297279	32.1532745	15.1735415	103.5155445	-61.6946325	24.0397125	111.9019055
-40.803165	7.860361	109.264908	-14.921901	19.522064	107.577477	29.120955	-11.471551	103.493187	34.83535	41.697685	103.132202	31.9781525	15.113067	103.3126945	-61.8219545	23.931061	111.8422595
-40.931049	8.788324	109.301613	-15.049269	19.34197	107.588837	28.935844	-11.669534	103.399506	34.730103	42.023258	102.929565	31.8329735	15.176862	103.1645355	-61.9315115	23.507078	112.0131385
-40.983379	9.701553	109.471466	-15.168274	19.037683	107.701256	28.783894	-11.973969	103.492226	34.598564	41.731174	102.843132	31.691229	14.8786025	103.167679	-62.027777	23.1967635	112.234833
-40.999699	11.077241	109.47509	-15.401978	18.473663	107.839203	28.569115	-12.527206	103.79615	34.463276	41.187172	102.94371	31.5161955	14.329983	103.36993	-62.3201515	22.617343	112.308476
-40.989937	11.99915	109.306213	-15.607108	18.066561	107.885277	28.402918	-12.888551	103.965485	34.362446	40.84396	103.147362	31.382682	13.9777045	103.5564235	-62.596898	22.1554175	112.2141305
-40.944786	12.952763	109.223923	-15.792836	17.727377	107.905891	28.210321	-13.238735	104.051994	34.295483	39.978313	103.446182	31.252902	13.369789	103.749088	-62.838574	22.084965	112.062694
-40.855373	13.993588	109.117088	-15.9896	17.495642	107.953903	27.986008	-13.485706	104.116402	34.185326	39.784378	103.625641	31.085667	13.149336	103.8710215	-63.064867	21.841948	112.0367845
-40.70948	15.094458	109.089493	-16.165565	17.35144	108.044685	27.793003	-13.672693	104.147217	34.124107	39.616291	103.869484	30.958555	12.971799	104.0083505	-63.289685	21.731081	112.0810195
-40.573292	16.232412	109.188499	-16.309643	17.281349	108.205559	27.616777	-13.772887	104.109573	34.027756	39.499821	104.202339	30.8222665	12.863467	104.155956	-63.4415525	21.699231	112.255162
-40.372593	17.427345	109.37384	-16.424997	17.282303	108.397003	27.487696	-13.750845	103.970528	33.934383	39.493645	104.627609	30.7110395	12.8714	104.2990685	-63.5610335	21.693206	112.4949375
-39.982399	19.235487	109.844612	-16.535667	17.485634	108.810081	27.334789	-13.56429	103.668991	33.823978	39.613335	105.201248	30.5793835	13.0245225	104.4351195	-63.6507175	21.9467455	113.1850425
-39.669174	20.477633	110.370575	-16.54351	17.703442	109.167084	27.23189	-13.364201	103.493164	33.764523	39.767509	105.456612	30.4982065	13.201654	104.474888	-63.5852265	22.20523	113.85928
-39.283142	21.772089	111.042999	-16.492502	17.92614	109.615646	27.173107	-13.207891	103.383759	33.711006	40.437954	105.584976	30.4420565	13.6150315	104.4843675	-63.4270605	22.2372485	114.7469245
-38.805935	23.034277	111.759583	-16.375015	18.103672	110.0821	27.131233	-13.074594	103.311874	33.726475	40.483379	105.845177	30.428854	13.7043925	104.5785255	-63.178884	22.5029515	115.5856745
-38.29343	24.174839	112.336685	-16.261259	18.140129	110.50074	27.141518	-13.056376	103.231812	33.768768	39.904724	106.207954	30.455143	13.424174	104.719883	-62.977661	22.856084	116.281597
-37.738155	25.295158	112.724564	-16.141302	18.065056	110.762314	27.168823	-13.098619	103.058861	33.89994	39.836132	106.615318	30.5343815	13.3687565	104.8370895	-62.8169855	22.7613555	116.6875385
-37.132378	26.378397	112.823555	-16.022188	17.890795	110.803391	27.240458	-13.195637	102.829361	34.046974	40.282856	107.016167	30.643716	13.5436095	104.922764	-62.688092	22.2379805	116.684018
-36.104588	27.970156	112.604248	-15.864745	17.754204	110.544609	27.357418	-13.286888	102.352501	34.445625	39.604904	107.858154	30.9015215	13.159008	105.1053275	-62.6310115	22.3494	115.9838905
-35.408493	29.012453	112.459229	-15.74808	17.718496	110.357178	27.413443	-13.283197	102.018486	34.749741	39.669167	108.236465	31.081592	13.192985	105.1274755	-62.577752	22.244007	115.5868805
-34.63699	30.021849	112.376801	-15.678768	17.764847	110.17485	27.501642	-13.235659	101.696884	35.112679	40.428699	108.374168	31.3071605	13.59652	105.035526	-62.6646965	21.933174	115.314174
-33.819016	30.99848	112.372986	-15.553309	17.82259	110.076584	27.598269	-13.180865	101.464607	35.724148	40.946827	108.267128	31.6612085	13.882981	104.8658675	-62.7678265	21.762199	115.2873005
-32.894943	31.854889	112.360802	-15.435799	17.835012	110.04995	27.722286	-13.172865	101.35305	36.484848	41.610973	107.994865	32.103567	14.219054	104.6739575	-62.975165	21.45097	115.4259425
-31.982494	32.664845	112.439499	-15.288136	17.857609	110.037994	27.85519	-13.25241	101.331673	37.073673	41.91864	107.417023	32.4644315	14.333115	104.374348	-63.0407035	21.382103	115.70164
-30.947157	33.423481	112.471497	-15.077308	17.79085	110.103333	27.99637	-13.373285	101.421463	37.391083	41.906944	106.745422	32.6937265	14.2668295	104.0834425	-62.8483425	21.3148705	116.1232235
-29.319031	34.38652	112.377808	-14.744611	17.706755	110.148216	28.236691	-13.652062	101.756653	37.445961	41.698406	105.685913	32.841326	14.023172	103.721283	-62.330548	21.390338	116.575149
-28.192207	34.961239	112.114212	-14.512319	17.607515	110.143364	28.423595	-13.83692	102.090347	37.300083	41.416706	105.241539	32.861839	13.789893	103.665943	-61.886477	21.425137	116.620785
-27.023592	35.498756	111.787628	-14.333508	17.432251	110.095039	28.65139	-14.024779	102.425491	37.149166	41.058842	104.817619	32.900278	13.5170315	103.621555	-61.567294	21.3474705	116.568523
-25.852978	36.007923	111.332909	-14.183603	17.213285	109.997429	28.840813	-14.287196	102.813721	37.252132	40.752266	104.593155	33.0464725	13.232535	103.703438	-61.4136785	21.194035	116.29142
-24.575932	36.496784	110.850418	-14.07609	16.911116	109.902359	29.013189	-14.568245	103.214073	37.264408	40.300049	104.43293	33.1387985	12.865902	103.8235015	-61.2909785	20.95633	115.9812165
-23.323303	36.960217	110.448608	-13.977918	16.5763	109.808472	29.186672	-14.890896	103.581032	37.09734	39.707088	104.482018	33.142006	12.408096	104.031525	-61.097842	20.744504	115.585419
-21.897362	37.464176	110.129425	-13.853197	16.235525	109.706177	29.349051	-15.176805	103.790459	36.987881	39.278576	104.58419	33.168466	12.0508855	104.1873245	-60.87486	20.4201645	115.2250295
-19.935833	38.282497	109.767746	-13.669758	15.925988	109.402779	29.616129	-15.34881	103.68811	36.967033	38.851841	104.747353	33.291581	11.7515155	104.2177315	-60.631097	20.1004605	114.5878265
-18.316252	38.889416	109.449936	-13.516976	15.872091	109.110191	29.77623	-15.311606	103.333839	36.992794	38.793011	104.857841	33.384512	11.7407025	104.09584	-60.418464	20.0034795	114.124542
-16.739313	39.550274	109.29216	-13.389571	15.946014	108.845352	29.925098	-15.126822	102.905571	37.036221	38.817841	105.019257	33.4806595	11.8455095	103.962414	-60.2598015	20.0465185	113.72829
-15.13651	40.239628	109.313461	-13.274209	16.074501	108.615814	30.068455	-14.869569	102.458488	37.059803	38.625614	105.483017	33.564129	11.8780225	103.9707525	-60.112547	20.2709795	113.2608755
-13.459796	40.948666	109.487709	-13.208626	16.255186	108.429459	30.199818	-14.501494	101.98864	37.100704	38.565315	106.088051	33.650261	12.0319105	104.0383455	-60.067513	20.4784615	112.8205725
-11.760532	41.627796	109.7155	-13.203544	16.454456	108.226799	30.344156	-14.097951	101.558647	37.165531	38.837635	106.986687	33.7548435	12.369842	104.272667	-60.1619315	20.53907	112.180931
-10.057625	42.310158	110.113167	-13.267231	16.757566	107.995941	30.464264	-13.659289	101.226196	37.2099	39.111019	108.151901	33.837082	12.725865	104.6890485	-60.371544	20.789267	111.3028335
-7.463941	43.18224	111.050438	-13.452038	17.134279	107.890594	30.631527	-13.102065	101.211014	37.739319	39.831905	110.182999	34.185423	13.36492	105.6970065	-61.089499	20.903638	110.0841815
-5.774479	43.667484	111.975121	-13.598575	17.454784	108.033386	30.764215	-12.82404	101.58416	37.822723	40.017082	111.861595	34.293469	13.596521	106.7228775	-61.490619	21.313047	109.3438945
-4.084089	44.100903	112.794403	-13.738972	17.678139	108.307991	30.906221	-12.589886	102.133728	37.864811	40.181038	113.388184	34.385516	13.795576	107.760956	-61.86346	21.560702	108.855026
-2.395278	44.384762	113.609802	-13.78258	17.862782	108.602646	31.175011	-12.475525	102.829948	37.901352	40.27565	114.750931	34.5381815	13.9000625	108.7904395	-62.1033415	21.8255015	108.4148525
-0.629768	44.563683	114.133659	-13.758622	17.983906	108.887062	31.552565	-12.552714	103.777954	38.019653	40.353237	115.818512	34.786109	13.9002615	109.798233	-62.303353	22.0675505	107.975891
1.07504	44.632072	114.455627	-13.627625	18.017097	109.096214	31.933311	-12.685433	104.810318	38.169834	40.356155	116.582504	35.0515725	13.835361	110.696411	-62.3068225	22.198833	107.496017
2.756927	44.628475	114.699677	-13.459505	17.917858	109.245155	32.270996	-12.961987	105.808029	38.418987	40.220272	117.138733	35.3449915	13.6291425	111.473381	-62.2640015	22.2065735	107.016929
5.575588	44.304787	114.870438	-13.116709	17.635433	109.537354	32.724144	-13.397275	107.016167	38.857067	39.885429	117.919395	35.7906055	13.244077	112.467781	-62.0240235	22.026789	106.606927
7.059406	43.978992	115.274811	-12.907227	17.475857	109.810402	32.9519	-13.681414	107.787003	39.166142	39.642864	118.420204	36.059021	12.980725	113.1036035	-61.873475	21.970989	106.5172005
8.197223	43.722824	115.874992	-12.742226	17.392788	110.117126	33.146126	-13.931	108.601952	39.440136	39.453445	119.015572	36.293131	12.7612225	113.808762	-61.777583	22.0243535	106.42549
9.542706	43.374615	116.428413	-12.630569	17.387001	110.527298	33.307472	-14.13029	109.400963	39.689121	39.317608	119.697533	36.4982965	12.593659	114.549248	-61.7594345	22.180343	106.505348
10.765334	42.887875	117.140671	-12.541034	17.366579	110.985603	33.393608	-14.295283	110.135826	39.93264	39.196552	120.407089	36.663124	12.4506345	115.2714575	-61.745192	22.2825235	106.6997485
11.943886	42.370029	117.749527	-12.464796	17.362957	111.510155	33.46249	-14.437264	110.889076	40.138809	39.098049	121.054016	36.8006495	12.3303925	115.971546	-61.7302415	22.3955215	107.048764
13.028603	41.808804	118.254868	-12.43616	17.427008	112.006691	33.509842	-14.544447	111.665871	40.348019	39.052761	121.556648	36.9289305	12.254157	116.6112595	-61.8012505	22.599859	107.4021225
14.510899	40.834789	118.804153	-12.39696	17.41507	112.556862	33.59277	-14.809722	112.816467	40.582211	38.952747	122.159172	37.0874905	12.0715125	117.4878195	-61.8814105	22.7586275	107.6259045
15.431349	40.087364	118.998611	-12.317653	17.323036	112.782463	33.647572	-14.992166	113.413147	40.747555	38.830166	122.343994	37.1975635	11.919	117.8785705	-61.8328695	22.727072	107.6863555
16.236691	39.34655	119.110146	-12.179853	17.191736	112.969139	33.765652	-15.125537	113.837173	40.916996	38.701717	122.469856	37.341324	11.78809	118.1535145	-61.70103	22.595382	107.7847635
17.047714	38.562119	119.183159	-11.98103	17.11792	113.136162	33.958206	-15.266733	114.179657	41.149807	38.589314	122.560463	37.5540065	11.6612905	118.37006	-61.5160665	22.5745495	107.902264
17.794302	37.73901	119.280205	-11.696937	17.057648	113.318077	34.21851	-15.370875	114.411011	41.467819	38.514256	122.664818	37.8431645	11.5716905	118.5379145	-61.2370385	22.5436055	108.0982395
18.512068	36.896793	119.313637	-11.386538	17.11639	113.485542	34.493828	-15.417841	114.603767	41.835999	38.499329	122.724831	38.1649135	11.540744	118.664299	-60.9379895	22.692036	108.306785
19.232779	36.054569	119.292519	-11.056954	17.22657	113.638649	34.761139	-15.391082	114.757278	42.1833	38.527321	122.67231	38.4722195	11.5681195	118.714794	-60.5861275	22.8850205	108.562504
20.204397	34.707222	119.072685	-10.580904	17.47287	113.917686	35.104607	-15.291141	114.852455	42.721661	38.581932	122.389961	38.913134	11.6453955	118.621208	-60.074942	23.3003445	109.214164
20.792274	33.755688	118.917999	-10.255062	17.699196	114.101265	35.307373	-15.217037	114.898216	43.056351	38.607998	122.181831	39.181862	11.6954805	118.5400235	-59.691986	23.7029115	109.6625065
21.346525	32.795986	118.810669	-9.954567	17.955082	114.344086	35.434361	-15.124166	114.928032	43.425537	38.651955	122.026024	39.429949	11.7638945	118.477028	-59.339083	24.1462695	110.211144
21.847694	31.762209	118.80616	-9.661666	18.328489	114.670143	35.533276	-14.982181	114.934517	43.849476	38.73645	121.940765	39.691376	11.8771345	118.437641	-59.014708	24.7798435	110.902645
22.336771	30.686659	118.833908	-9.389834	18.740419	115.040375	35.614197	-14.785254	114.943298	44.218109	38.875885	121.937607	39.916153	12.0453155	118.4404525	-58.695821	25.4355225	111.6402975
22.74564	29.606625	118.872108	-9.184784	19.108316	115.359787	35.730671	-14.55957	115.008354	44.536724	39.071442	121.989418	40.1336975	12.255936	118.498886	-58.5032655	25.960696	112.220688
23.114658	28.464348	118.944183	-9.002547	19.366589	115.562057	35.893757	-14.374371	115.201447	44.684444	39.22345	122.025719	40.2891005	12.4245395	118.613583	-58.2941945	26.3086385	112.510531
23.643705	26.596859	118.809807	-8.739435	19.517056	115.574738	36.222153	-14.239879	115.650307	44.511791	39.624733	122.140945	40.366972	12.692427	118.895626	-57.845842	26.341685	112.25385
23.930696	25.321943	118.57991	-8.507919	19.48798	115.432106	36.482464	-14.289453	115.973305	44.688171	39.649242	121.928383	40.5853175	12.6798945	118.950844	-57.6011555	26.2960655	111.913368
24.295313	23.907623	118.29493	-8.192595	19.368597	115.181747	36.773243	-14.395542	116.327835	45.328072	39.376221	121.380554	41.0506575	12.4903395	118.8541945	-57.4358475	26.2468545	111.5092995
24.632601	22.506193	117.989716	-7.851643	19.212236	114.819122	37.098766	-14.5392	116.652008	45.674496	39.33918	120.986465	41.386631	12.39999	118.8192365	-57.089917	26.024482	110.8190075
24.871883	21.090025	117.65802	-7.481483	19.027632	114.248146	37.482899	-14.682563	116.939751	45.972965	39.278458	120.59845	41.727932	12.2979475	118.7691005	-56.690898	25.7573165	109.7271915
25.141674	19.725163	117.109955	-7.094588	18.816498	113.456596	37.805355	-14.763202	116.997086	46.272724	39.194698	120.056679	42.0390395	12.215748	118.5268825	-56.2282155	25.417248	108.3863095
25.372154	18.311249	116.406128	-6.666688	18.616205	112.494728	38.158981	-14.857999	116.776314	46.616016	39.087566	119.36451	42.3874985	12.1147835	118.070412	-55.7208745	25.1176265	106.919044
25.62747	16.27883	115.17173	-5.884686	18.372097	111.043533	38.665688	-14.98679	116.255569	47.177799	38.892166	118.090736	42.9217435	11.952688	117.1731525	-54.6911155	24.791506	104.9139135
25.761566	14.907199	114.42733	-5.338523	18.263229	110.190582	39.03397	-15.048655	115.871086	47.604858	38.771542	117.182671	43.319414	11.8614435	116.5268785	-53.99646	24.6650145	103.8542855
25.775248	13.602402	113.727043	-4.829096	18.148184	109.412399	39.386646	-15.084987	115.534164	48.037781	38.692581	116.376091	43.7122135	11.803797	115.9551275	-53.3704055	24.492571	102.8696705
25.735783	12.3287	113.095032	-4.362098	18.049685	108.770714	39.729015	-15.095806	115.270424	48.435944	38.613167	115.660095	44.0824795	11.7586805	115.4652595	-52.8066755	24.3406895	102.0761685
25.585751	11.16577	112.649521	-3.991245	17.992004	108.281433	39.997002	-15.057603	115.117897	48.726429	38.579979	115.033806	44.3617155	11.761188	115.0758515	-52.3442055	24.22282	101.4870145
25.290226	10.014543	112.336182	-3.693171	17.945715	107.963478	40.21439	-14.97905	115.088509	48.951763	38.594265	114.465782	44.5830765	11.8076075	114.7771455	-51.9694185	24.0838225	101.1498105
24.934761	8.878443	112.174034	-3.491469	17.922398	107.851471	40.398445	-14.903787	115.14534	48.686573	38.782944	114.050056	44.542509	11.9395785	114.597698	-51.525447	23.9052175	101.105244
24.204031	7.387856	112.115143	-3.26497	17.877619	107.972839	40.636185	-14.782394	115.386703	48.830647	38.736134	113.143501	44.733416	11.97687	114.265102	-51.263356	23.778368	101.680576
23.614504	6.395916	112.156662	-3.129975	17.80291	108.079277	40.84621	-14.719529	115.535881	48.902878	38.728367	112.599541	44.874544	12.004419	114.067711	-51.134494	23.601401	102.090843
23.035053	5.508494	112.073219	-2.977434	17.721552	108.148659	41.131901	-14.623223	115.468857	48.974735	38.791912	112.070549	45.053318	12.0843445	113.769703	-51.008186	23.3587595	102.527615
22.378893	4.695703	111.771393	-2.781982	17.712336	108.071609	41.507072	-14.436443	115.073898	49.066433	38.945728	111.431419	45.2867525	12.2546425	113.2526585	-50.8507165	23.1700295	102.8905595
21.737068	4.055289	111.204781	-2.579434	17.850939	107.772423	41.945839	-14.12767	114.253952	49.159832	39.280682	110.672226	45.5528355	12.576506	112.463089	-50.7117035	23.125372	103.081757
21.045589	3.368596	110.196808	-2.371862	18.154621	107.253838	42.396416	-13.669718	112.92421	49.15799	39.762177	109.740379	45.777203	13.0462295	111.3322945	-50.520927	23.2630125	103.1753815
20.355736	2.82987	108.859756	-2.203111	18.677202	106.517838	42.848442	-13.154094	111.099197	49.139641	40.459679	108.547188	45.9940415	13.6527925	109.8231925	-50.4002635	23.7016115	103.2124835
19.277964	2.206647	106.482635	-1.988854	19.57333	105.197464	43.50098	-12.187739	107.959747	48.952995	41.647682	106.47168	46.2269875	14.7299715	107.2157135	-50.2046955	24.4166885	103.1792145
18.596584	1.831228	104.934288	-1.868995	20.239405	104.371605	43.691628	-11.258387	105.835602	48.850304	42.523121	105.164742	46.270966	15.632367	105.500172	-50.008956	24.846443	103.243038
17.914753	1.572137	103.669739	-1.736781	20.848429	103.671181	43.691433	-10.137641	104.048874	48.682838	43.388172	104.132332	46.1871355	16.6252655	104.090603	-49.6606975	25.0715925	103.251759
17.329012	1.134863	102.800896	-1.62518	21.376495	103.121773	43.755005	-9.221406	102.76973	48.436356	44.131897	103.453461	46.0956805	17.4552455	103.1115955	-49.3460405	25.2977445	103.1319505
16.743494	0.694458	102.185654	-1.593122	21.761332	102.636826	43.865395	-8.555114	102.05735	48.342186	44.731064	103.071152	46.1037905	18.087975	102.564251	-49.2900345	25.434689	102.709401
16.166309	0.185181	101.692795	-1.6179	21.99807	102.1194	43.99865	-8.137274	101.730118	48.316944	45.211128	102.852188	46.157797	18.536927	102.291153	-49.393597	25.459213	101.947647
15.616414	-0.352445	101.225937	-1.657839	22.149961	101.398361	44.09605	-7.87795	101.570427	48.251236	45.488647	102.562309	46.173643	18.8053485	102.066368	-49.489321	25.4945735	100.730354
14.873083	-1.266632	100.341141	-1.734518	22.186415	99.831024	44.123421	-7.709518	101.391518	48.014008	45.635201	101.693817	46.0687145	18.9628415	101.5426675	-49.5377505	25.4099885	98.1193805
14.366261	-1.900936	99.684486	-1.727283	22.111807	98.617668	44.094288	-7.754559	101.262703	47.956303	45.588638	100.839722	46.0252955	18.9170395	101.0512125	-49.4798615	25.3065745	96.1841235
13.879563	-2.550101	98.991539	-1.678701	21.964508	97.358246	44.038853	-7.89491	101.081932	47.941689	45.483269	99.747063	45.990271	18.7941795	100.4144975	-49.347673	25.1348365	94.3019945
13.373296	-3.156573	98.317253	-1.58329	21.773897	96.172829	44.021095	-8.109723	100.790657	47.899471	45.235256	98.631203	45.960283	18.5627665	99.71093	-49.126863	24.9850275	92.634728
12.850058	-3.771186	97.610977	-1.448997	21.484112	95.026688	43.971992	-8.425458	100.495079	47.967564	44.856911	97.490089	45.969778	18.2157265	98.992584	-48.867772	24.7524975	91.060792
12.286137	-4.372572	96.863602	-1.254524	21.139053	93.942093	43.918083	-8.81979	100.14801	48.08588	44.397484	96.4039	46.0019815	17.788847	98.275955	-48.5110295	24.489259	89.608231
11.685902	-4.923594	96.091743	-1.035731	20.807713	92.954285	43.957893	-9.241314	99.57859	48.218594	43.970005	95.41011	46.0882435	17.3643455	97.49435	-48.1597055	24.2510805	88.41422
10.711406	-5.570649	94.842262	-0.660178	20.345671	91.76516	44.003658	-9.775606	98.621384	48.555462	43.390804	94.019356	46.27956	16.807599	96.32037	-47.599916	23.883743	87.20995
10.028783	-5.853082	94.008461	-0.411222	20.174982	91.089363	44.147545	-9.981297	97.80143	48.701797	43.200291	93.252563	46.424671	16.609497	95.5269965	-47.247115	23.740467	86.6517295
9.295709	-6.070105	93.120903	-0.184638	20.120911	90.482254	44.293148	-10.045832	96.977501	48.746773	43.102749	92.660927	46.5199605	16.5284585	94.819214	-46.8892365	23.7133635	86.145294
8.48619	-6.176234	92.26326	-0.023173	20.125843	89.880081	44.408234	-10.012511	96.192368	48.80183	43.131645	92.243973	46.605032	16.559567	94.2181705	-46.651378	23.692119	85.5419915
7.602711	-6.234509	91.461151	0.151888	20.215706	89.340179	44.537186	-9.951926	95.5056	48.982697	43.251766	91.882195	46.7599415	16.64992	93.6938975	-46.4561655	23.781492	84.9864605
6.702774	-6.291114	90.72229	0.302325	20.295366	88.809433	44.645939	-9.91055	94.930389	49.053772	43.296581	91.559921	46.8498555	16.6930155	93.245155	-46.2452055	23.8977165	84.373711
5.726252	-6.313758	90.01059	0.469189	20.358688	88.305649	44.743912	-9.908633	94.38279	49.153149	43.265842	91.198059	46.9485305	16.6786045	92.7904245	-46.0101525	24.0387715	83.8208735
4.147665	-6.313557	89.102486	0.748913	20.365614	87.626045	44.900791	-10.012922	93.702652	49.362396	42.971569	90.441696	47.1315935	16.4793235	92.072174	-45.6337675	24.2519045	83.179916
3.036865	-6.319942	88.560989	0.935838	20.323483	87.232101	45.014259	-10.136035	93.301147	49.490639	42.883675	90.076164	47.252449	16.37382	91.6886555	-45.380773	24.273146	82.7755465
1.862342	-6.329594	88.163269	1.098378	20.243271	86.958328	45.041012	-10.270376	92.997307	49.669659	42.741848	89.715805	47.3553355	16.235736	91.356556	-45.1585795	24.250806	82.5601
0.535016	-6.301996	88.035355	1.189227	20.125706	86.838654	45.0182	-10.492865	92.847847	49.808346	42.522831	89.390358	47.413273	16.014983	91.1191025	-45.034819	24.236429	82.5582055
-0.888259	-6.276221	88.066986	1.186867	19.956432	86.856255	45.252251	-10.964446	92.72438	49.839066	42.305191	89.041618	47.5456585	15.6703725	90.882999	-45.1719245	24.2424915	82.829511
-2.386131	-6.214257	88.230194	1.102755	19.689468	86.960655	45.061092	-11.373091	92.933746	49.844635	41.863609	88.816261	47.4528635	15.245259	90.8750035	-45.2473535	24.133677	83.0463065
-3.936887	-6.17763	88.416878	0.949515	19.322378	87.10421	44.50581	-11.687246	93.366234	49.74036	41.366341	88.705605	47.123085	14.8395475	91.0359195	-45.224055	23.8052085	83.1725005
-6.395872	-5.982371	88.672325	0.656112	18.722879	87.360672	44.095345	-12.370002	93.828957	49.406563	40.672787	88.715157	46.750954	14.1513925	91.272057	-45.43873	23.2943655	83.449287
-8.05232	-5.800938	88.797585	0.408112	18.331709	87.546143	43.777023	-12.813414	94.144829	49.122936	40.265568	88.830101	46.4499795	13.726077	91.487465	-45.6337555	22.937341	83.604821
-9.834121	-5.481181	88.959984	0.155076	17.968088	87.771515	43.915703	-13.333082	94.160339	49.038391	39.763405	88.823311	46.477047	13.2151615	91.491825	-46.166895	22.7210145	84.051205
-11.667459	-5.078075	89.332954	-0.113112	17.669922	88.147766	43.088791	-13.605362	94.554924	48.848515	39.328224	88.754784	45.968653	12.861431	91.654854	-46.194877	22.478413	84.640678
-13.542406	-4.615202	90.006447	-0.408213	17.363623	88.71714	43.213955	-14.070209	94.492577	48.590324	38.895298	88.599678	45.9021395	12.4125445	91.5461275	-46.7185655	22.3147015	85.8881525
-15.520741	-4.029599	91.015114	-0.788923	17.098911	89.553604	42.317581	-14.398453	94.966385	48.226635	38.449333	88.460663	45.272108	12.02544	91.713524	-46.849954	22.172382	87.393684
-17.510098	-3.368885	92.263252	-1.214894	16.803738	90.594711	41.864784	-14.715375	95.243492	48.284561	37.855053	88.021858	45.0746725	11.569839	91.632675	-47.5044605	22.037637	89.556747
-20.521538	-2.208012	94.464333	-1.984001	16.387243	92.417633	41.118519	-15.120676	95.658424	46.878357	37.6054	88.457626	43.998438	11.242362	92.058025	-47.96644	21.532124	92.777241
-22.535538	-1.333438	96.0504	-2.550267	16.193775	93.758545	40.604008	-15.313922	95.891609	46.160343	37.429367	88.740898	43.3821755	11.0577225	92.3162535	-48.4827095	21.3298275	95.2008365
-24.532173	-0.324334	97.837456	-3.175926	16.068836	95.225868	39.990253	-15.357162	96.095612	45.887661	37.150574	88.869164	42.938957	10.896706	92.482388	-49.290809	21.240966	97.969348
-26.490826	0.757556	99.671516	-3.829541	15.98265	96.797218	39.359947	-15.340037	96.299225	44.999889	37.194466	89.50235	42.179918	10.9272145	92.9007875	-49.839	21.0380855	100.6936485
-28.411678	1.91237	101.582214	-4.544155	15.92709	98.374573	38.711079	-15.285143	96.534515	43.559124	37.531559	90.604317	41.1351015	11.123208	93.569416	-50.2234115	20.730972	103.17973
-30.288246	3.099866	103.305565	-5.254306	15.886595	99.858681	38.025826	-15.146234	96.747002	42.650776	37.760357	91.480049	40.338301	11.3070615	94.1135255	-50.846913	20.4661285	105.6038365
-32.033722	4.300384	104.879211	-5.979473	15.839766	101.238655	37.339439	-14.914619	96.87011	41.869968	38.057022	92.415955	39.6047035	11.5712015	94.6430325	-51.5636495	20.1083305	107.8342775
-34.537766	6.16918	107.040909	-6.999097	15.840022	103.111015	36.350105	-14.464995	96.922112	40.686615	38.726025	94.193932	38.51836	12.130515	95.558022	-52.516554	19.549529	110.664008
-36.018082	7.450946	108.442947	-7.568674	15.859178	104.308762	35.766384	-14.126147	96.969086	40.025291	39.135109	95.410904	37.8958375	12.504481	96.189995	-53.0331855	19.213875	112.427529
-37.383282	8.711643	109.809967	-8.047405	15.826403	105.450371	35.238377	-13.843929	97.08667	39.492485	39.482426	96.656181	37.365431	12.8192485	96.8714255	-53.460241	18.8335575	114.0293165
-38.533031	9.9773	111.222313	-8.414042	15.82385	106.551674	34.789486	-13.56705	97.257248	39.087116	39.785763	97.805801	36.938301	13.1093565	97.5315245	-53.766385	18.5383435	115.5718235
-39.56522	11.183035	112.613365	-8.666773	15.794147	107.568169	34.487976	-13.411443	97.499077	38.801193	40.009224	98.793701	36.6445845	13.2988905	98.146389	-53.9781305	18.2894035	116.989949
-40.464966	12.357942	113.995239	-8.792946	15.782654	108.505074	34.294014	-13.310615	97.78862	38.619785	40.106991	99.541733	36.4568995	13.398188	98.6651765	-54.0427915	18.16712	118.3449715
-41.134575	13.456609	115.293228	-8.835527	15.624465	109.335541	34.187168	-13.280074	98.023689	38.490597	40.144489	100.121964	36.3388825	13.4322075	99.0728265	-54.0099365	17.8167225	119.5982555
-42.001118	14.993202	117.016426	-8.857034	15.327703	110.35968	34.082676	-13.322803	98.341545	38.330399	40.143475	100.784981	36.2065375	13.410336	99.563263	-53.9206055	17.24507	121.156097
-42.420521	15.981976	117.822624	-8.892231	15.173713	110.904297	34.063332	-13.418613	98.661034	38.226009	40.087009	101.174232	36.1446705	13.334198	99.917633	-53.9291325	17.013228	121.890961
-42.791363	16.962177	118.350624	-9.009748	15.020392	111.293663	34.006546	-13.584873	99.07444	38.142132	39.977261	101.429001	36.074339	13.196194	100.2517205	-54.093835	16.84459	122.3356055
-43.06839	17.914137	118.662407	-9.137158	14.87218	111.527084	33.918629	-13.765238	99.498749	38.036163	39.782677	101.596497	35.977396	13.0087195	100.547623	-54.251712	16.7356405	122.506545
-43.263065	18.826786	118.802307	-9.255592	14.681898	111.692703	33.856945	-14.004972	99.836349	37.961952	39.600349	101.74334	35.9094485	12.7976885	100.7898445	-54.4206325	16.5661075	122.5955615
-43.219395	19.693104	118.915642	-9.336041	14.513916	111.827911	33.815479	-14.208162	100.112579	37.944317	39.455406	101.88427	35.879898	12.623622	100.9984245	-54.55198	16.40421	122.6573975
-43.07893	20.549553	119.017471	-9.366873	14.373485	111.96756	33.824806	-14.338276	100.275894	37.963001	39.330593	102.021812	35.8939035	12.4961585	101.148853	-54.6276495	16.2508115	122.786267
-42.522087	21.781361	119.156731	-9.314797	14.21199	112.138901	33.930103	-14.442422	100.363182	38.052521	39.295242	102.372864	35.991312	12.42641	101.368023	-54.620906	15.99757	122.909779
-41.981594	22.610767	119.108513	-9.318609	14.151043	112.20369	33.988838	-14.430764	100.342201	38.161816	39.327106	102.736496	36.075327	12.448171	101.5393485	-54.712545	15.853915	122.8680315
-41.334869	23.40872	118.993042	-9.295787	14.11367	112.251106	34.053833	-14.363088	100.309502	38.280937	39.410355	103.177681	36.167385	12.5236335	101.7435915	-54.758959	15.7037065	122.7586205
-40.639339	24.261398	118.830574	-9.291181	14.103235	112.287315	34.119621	-14.277695	100.328384	38.416752	39.541451	103.693161	36.2681865	12.631878	102.0107725	-54.8505485	15.574592	122.5638575
-39.766865	25.076014	118.588554	-9.317403	14.10465	112.297676	34.210701	-14.229722	100.362038	38.581779	39.678215	104.262245	36.39624	12.7242465	102.3121415	-55.031046	15.4850535	122.2832105
-38.772442	25.906219	118.351517	-9.376923	14.052278	112.36483	34.290592	-14.195071	100.526894	38.789307	39.784096	104.989204	36.5399495	12.7945125	102.758049	-55.2937955	15.3100435	121.971611
-37.671612	26.664888	118.087875	-9.468871	14.031261	112.508545	34.402882	-14.21389	100.886894	39.139046	39.983192	105.976852	36.770964	12.884651	103.431873	-55.708706	15.177871	121.585217
-35.766663	27.737873	117.647461	-9.533854	13.835391	112.792122	34.696533	-14.407307	101.703514	40.058468	40.380287	107.58622	37.3775005	12.98649	104.644867	-56.4452085	14.684292	120.939377
-34.352913	28.393074	117.301071	-9.58529	13.722245	112.956474	34.856861	-14.678892	102.374092	40.811951	40.720577	108.593956	37.834406	13.0208425	105.484024	-57.004986	14.4236475	120.428924
-32.832581	29.028082	117.098152	-9.623463	13.539842	113.260147	35.02401	-14.984395	103.185822	41.555126	41.019413	109.387466	38.289568	13.017509	106.286644	-57.536494	14.062175	120.23365
-31.256655	29.636372	117.096077	-9.698033	13.443414	113.695549	35.108532	-15.376223	104.121193	42.096226	40.963356	110.03598	38.602379	12.7935665	107.0785865	-57.998445	14.0932615	120.3125115
-29.593361	30.194548	117.126724	-9.743371	13.296638	114.172745	35.172466	-15.860069	105.258812	42.396004	40.627205	110.841194	38.784235	12.383568	108.050003	-58.270977	14.209708	120.295487
-27.861378	30.67705	116.984543	-9.812573	13.154398	114.52684	35.229561	-16.416683	106.449951	42.560707	40.092079	111.665871	38.895134	11.837698	109.057911	-58.52028	14.471098	119.995769
-26.127493	31.197065	116.519043	-9.930752	13.069993	114.679161	35.250381	-17.00276	107.811821	42.66127	39.434891	112.492287	38.9558255	11.2160655	110.152054	-58.8173295	14.9239205	119.206268
-23.556746	31.964508	115.556427	-10.156276	13.052598	114.620079	35.119984	-17.643755	109.746971	42.844471	38.398281	113.444588	38.9822275	10.377263	111.5957795	-59.2947795	15.727933	117.6443785
-22.052994	32.439453	115.288284	-10.338655	12.953552	114.62355	34.943653	-18.065302	110.643723	43.010998	37.80571	113.624039	38.9773255	9.870204	112.133881	-59.6546355	16.0369	117.113219
-20.368055	32.855831	115.07692	-10.436106	12.818381	114.737068	34.727886	-18.414602	111.393616	42.972912	37.146851	114.054314	38.850399	9.3661245	112.723965	-59.722611	16.2706375	116.750171
-18.508741	33.142269	114.917244	-10.540677	12.621106	114.954582	34.526337	-18.744335	112.115005	42.902927	36.698933	114.352501	38.714632	8.977299	113.233753	-59.795986	16.264913	116.675411
-17.010092	33.58136	115.156532	-10.599037	12.395091	115.335106	34.406067	-19.095167	112.912704	42.899055	36.29895	114.590706	38.652561	8.6018915	113.751705	-59.850635	16.1882905	116.918507
-15.219013	33.895733	115.447235	-10.671007	12.117791	115.787247	34.706776	-19.547874	113.574455	42.94931	35.924328	115.104424	38.828043	8.188227	114.3394395	-60.170057	16.047355	117.2350545
-13.70249	34.268932	115.904366	-10.777506	11.807669	116.204796	34.202232	-19.794203	114.50132	43.010551	35.638561	115.866615	38.6063915	7.922179	115.1839675	-60.1614035	15.693159	117.2256245
-11.357924	34.867958	116.637398	-10.999938	11.429978	116.560623	33.978928	-20.143227	115.273521	43.033562	35.238831	117.331245	38.506245	7.547802	116.302383	-60.506121	15.312154	116.818863
-9.899681	35.261269	117.025887	-11.187225	11.280516	116.606926	33.789749	-20.304966	115.549385	42.959797	35.051235	118.278885	38.374773	7.3731345	116.914135	-60.749223	15.1878975	116.299717
-8.445349	35.687347	117.435814	-11.379304	11.26103	116.551247	33.620598	-20.378546	115.592232	42.854736	34.95882	119.150528	38.237667	7.290137	117.37138	-60.996275	15.231923	115.731114
-7.084127	36.178974	117.836212	-11.511417	11.264662	116.481224	33.469395	-20.338341	115.439728	42.694138	34.885357	119.95491	38.0817665	7.273508	117.697319	-61.1046005	15.255816	115.265129
-5.73871	36.596947	118.251862	-11.595596	11.335577	116.38327	33.399662	-20.232224	115.263794	42.573677	34.901413	120.59256	37.9866695	7.3345945	117.928177	-61.1778615	15.3365595	114.838363
-4.472621	37.029358	118.687988	-11.661288	11.449065	116.308365	33.374607	-20.078938	115.058006	42.503319	34.962551	121.221588	37.938963	7.4418065	118.139797	-61.261539	15.4563235	114.476933
-3.246613	37.419189	119.205818	-11.678968	11.535807	116.251198	33.830959	-19.98966	114.622032	42.435078	34.973103	121.917892	38.1330185	7.4917215	118.269962	-61.4909545	15.5798925	114.232434
-1.545637	37.872978	120.147362	-11.740988	11.805758	116.389694	33.383335	-19.676016	114.566002	42.419575	35.024216	122.960007	37.901455	7.6741	118.7630045	-61.383431	15.937416	114.0163835
-0.113326	37.953064	120.590767	-11.784497	12.00694	116.60054	33.289845	-19.528658	114.560257	42.444225	35.04044	123.614525	37.867035	7.755891	119.087391	-61.436029	16.257989	114.113689
0.8264	38.120945	121.27906	-11.848967	12.233749	116.892494	33.113098	-19.416376	114.669052	42.509998	35.035954	124.324867	37.811548	7.809789	119.4969595	-61.509482	16.657709	114.2880285
1.714902	38.198868	121.996307	-11.94041	12.447158	117.282845	32.905998	-19.354195	114.911232	42.519596	35.022991	125.118446	37.712797	7.834398	120.014839	-61.593617	17.059918	114.550851
1.930476	38.415562	123.018303	-12.10342	12.65711	117.69725	32.694477	-19.374731	115.243973	42.506599	35.011616	125.894974	37.600538	7.8184425	120.5694735	-61.807378	17.4957775	114.8250265
2.69097	38.373665	123.701775	-12.253744	12.855187	118.123756	32.89661	-19.469843	115.471138	42.446281	35.022449	126.567688	37.6714455	7.776303	121.019413	-62.1789335	17.934071	115.228099
3.842679	38.028885	123.887932	-12.390285	13.048477	118.504128	32.676014	-19.379545	115.941498	42.362015	35.1175	127.057373	37.5190145	7.8689775	121.4994355	-62.2995845	18.2279765	115.5088205
4.733087	37.80106	124.103691	-12.588069	13.496244	118.973137	32.439754	-19.239899	116.797676	42.253342	35.396595	127.367439	37.346548	8.078348	122.0825575	-62.522686	18.91414	115.8637165
5.308041	37.601654	124.033081	-12.622458	13.735567	119.202354	31.995661	-19.038401	117.510056	42.199223	35.582607	127.331604	37.097442	8.272103	122.42083	-62.342358	19.199031	115.983878
5.915981	37.346802	123.843018	-12.624514	13.905677	119.375977	31.959476	-18.950668	117.993118	42.213638	35.753456	127.181793	37.086557	8.401394	122.5874555	-62.335585	19.40996	116.1644985
6.279221	36.9128	123.676743	-12.575902	14.004655	119.462601	31.955887	-18.88504	118.384644	42.270107	35.864822	126.998222	37.112997	8.489891	122.691433	-62.264801	19.519419	116.233769
6.705287	36.486664	123.543167	-12.521003	14.080005	119.484566	31.968891	-18.834204	118.649017	42.345779	35.958687	126.850067	37.157335	8.5622415	122.749542	-62.199341	19.5977685	116.21959
7.088885	36.007111	123.370087	-12.450953	14.183596	119.470444	32.005371	-18.728214	118.709267	42.42387	36.084473	126.704811	37.2146205	8.6781295	122.707039	-62.1165265	19.6890625	116.233849
7.442533	35.513134	123.175499	-12.429183	14.431456	119.47892	32.005619	-18.522049	118.654396	42.463814	36.276604	126.496483	37.2347165	8.8772775	122.5754395	-62.0930825	19.9856345	116.3824005
7.902267	34.741459	122.788307	-12.393517	15.055773	119.533028	31.903692	-18.014286	118.532455	42.546627	36.779099	125.971985	37.2251595	9.3824065	122.25222	-62.0121935	20.7291395	116.813836
8.172359	34.18919	122.434784	-12.447916	15.62289	119.537125	32.223419	-17.671278	118.340729	42.552628	37.213238	125.596977	37.3880235	9.77098	121.968853	-62.2838555	21.4748	117.105397
8.307562	33.567745	122.087601	-12.43008	16.122766	119.483719	32.103462	-17.262356	118.351852	42.585159	37.625652	125.137589	37.3443105	10.181648	121.7447205	-62.2044705	22.063884	117.2227175
8.510981	32.91988	121.689308	-12.502271	16.570681	119.413803	31.547365	-16.812887	118.538498	42.976315	37.83453	124.457634	37.26184	10.5108215	121.498066	-62.266382	22.6305405	117.32954
8.296271	32.386402	121.500992	-12.562389	16.965195	119.365707	31.381226	-16.509727	118.512917	42.948723	38.09697	123.989639	37.1649745	10.7936215	121.251278	-62.2897525	23.1367685	117.480136
8.463528	31.611523	121.185959	-12.616387	17.298197	119.313789	31.207407	-16.267227	118.501076	42.922966	38.314022	123.586914	37.0651865	11.0233975	121.043995	-62.2979605	23.5729965	117.583583
8.593318	30.7679	120.92366	-12.616974	17.584686	119.205948	31.296148	-16.144295	118.304016	42.893654	38.526043	123.218903	37.094901	11.190874	120.7614595	-62.328849	23.978498	117.6504365
8.794	29.546114	120.539856	-12.821886	17.97814	118.970177	30.788902	-15.659365	118.202003	42.74794	38.847084	122.852066	36.768421	11.5938595	120.5270345	-62.412193	24.3624205	117.4133195
8.860157	28.732851	120.209381	-12.865589	18.253288	118.680107	30.620686	-15.407393	117.993752	42.619652	39.09343	122.593269	36.620169	11.8430185	120.2935105	-62.351347	24.6635575	117.0667035
8.954498	27.798456	119.822479	-13.059944	18.549133	118.327667	30.454613	-15.089376	117.724884	42.444412	39.393921	122.278992	36.4495125	12.1522725	120.001938	-62.5694005	24.9459935	116.653396
9.022322	26.929642	119.31958	-13.194712	18.836231	117.878738	30.323584	-14.768875	117.541313	41.805138	39.860294	122.086182	36.064361	12.5457095	119.8137475	-62.453785	25.1267525	115.9437285
9.111374	26.062239	118.715218	-13.315849	19.123388	117.326271	30.222126	-14.480064	117.520996	41.602768	40.16761	121.60051	35.912447	12.843773	119.560753	-62.544145	25.403003	115.091789
9.136614	25.183414	118.11367	-13.422688	19.375889	116.728783	30.129465	-14.274721	117.624115	41.426929	40.434643	121.040131	35.778197	13.079961	119.332123	-62.623573	25.671817	114.125443
9.185207	24.204865	117.560493	-13.489768	19.569836	116.123489	30.030771	-14.131145	117.812904	41.263741	40.607536	120.460892	35.647256	13.2381955	119.136898	-62.626792	25.9014765	113.11008
9.204379	22.845854	116.853035	-13.547969	19.766838	115.342499	29.801184	-14.018999	118.198219	41.179214	40.719509	119.541504	35.490199	13.350255	118.8698615	-62.586137	26.183421	111.8151365
9.157997	21.969238	116.453148	-13.592908	19.932976	114.930466	29.60692	-13.974267	118.465363	41.107231	40.752285	118.95089	35.3570755	13.389009	118.7081265	-62.5428915	26.476943	111.1528055
9.079333	21.161499	116.13002	-13.642694	20.088161	114.540657	29.435194	-13.888128	118.693794	41.078396	40.794582	118.342102	35.256795	13.453227	118.517948	-62.542183	26.723095	110.563366
8.999939	20.392366	115.799484	-13.694908	20.193762	114.127586	29.321442	-13.740234	118.723366	40.984184	40.930202	117.750839	35.152813	13.594984	118.2371025	-62.542629	26.79254	110.0180695
8.887748	19.691755	115.303482	-13.785961	20.316305	113.707077	29.307037	-13.548315	118.369225	40.824356	41.125492	117.043449	35.0656965	13.7885885	117.706337	-62.6376185	26.8440215	109.707817
8.795093	19.036627	114.694786	-13.750439	20.373219	113.150826	29.380152	-13.326565	117.579903	40.639374	41.348778	116.212105	35.009763	14.0111065	116.896004	-62.510641	26.7353315	109.405648
8.672748	18.509888	113.94677	-13.68435	20.527409	112.647072	29.50227	-13.038954	116.496086	40.502808	41.582394	115.281166	35.002539	14.27172	115.888626	-62.371239	26.783098	109.405518
8.538524	17.85672	112.846397	-13.51312	21.033878	111.923553	29.624357	-12.481478	114.655602	40.420063	42.051483	113.987946	35.02221	14.7850025	114.321774	-62.04845	27.2827535	109.525332
8.451257	17.422514	112.124596	-13.381963	21.476463	111.475266	29.684853	-12.049807	113.402725	40.418324	42.406509	113.250854	35.0515885	15.178351	113.3267895	-61.8155145	27.774575	109.6237425
8.325245	17.107153	111.418785	-13.264477	21.910347	111.050652	29.743612	-11.597108	112.169815	40.410473	42.824123	112.560913	35.0770425	15.6135075	112.365364	-61.6059965	28.2071865	109.73594
8.247462	16.769218	110.704567	-13.151309	22.347187	110.581757	29.797033	-11.091942	110.990143	40.33268	43.242065	111.960205	35.0648565	16.0750615	111.475174	-61.3674745	28.6193125	109.68834
8.143491	16.46776	110.030487	-13.077524	22.768358	110.113892	29.829672	-10.603705	109.951797	40.230328	43.642448	111.469307	35.03	16.5193715	110.710552	-61.185048	29.0173445	109.517232
8.027228	16.219845	109.428787	-13.020468	23.174046	109.656273	29.836681	-10.155543	109.083237	40.136532	44.075264	111.016716	34.9866065	16.9598605	110.0499765	-61.0275425	29.3882315	109.2625695
7.99018	15.923497	108.891144	-13.025986	23.526501	109.193924	29.844883	-9.748188	108.390152	40.008659	44.409702	110.593704	34.926771	17.330757	109.491928	-60.978743	29.722245	108.89592
7.943704	15.415642	108.124519	-13.014111	23.923679	108.461082	29.883503	-9.297352	107.627296	39.82235	44.848301	109.794495	34.8529265	17.7754745	108.7108955	-60.8811485	30.0718835	108.2112685
7.938876	15.109947	107.511078	-13.043262	24.157194	107.807251	29.91938	-9.036498	107.19838	39.642696	45.122677	109.172249	34.781038	18.0430895	108.1853145	-60.867562	30.2712985	107.4291875
7.989282	14.775094	106.896698	-13.051878	24.401648	107.049629	29.968925	-8.758489	106.824936	39.47625	45.355118	108.604706	34.7225875	18.2983145	107.714821	-60.8263435	30.5049815	106.384437
8.029389	14.474496	106.304535	-13.05799	24.635578	106.307587	30.027088	-8.537175	106.535492	39.357338	45.596989	107.998787	34.692213	18.529907	107.2671395	-60.808193	30.741249	105.3480345
8.105227	14.167532	105.759789	-13.03063	24.789242	105.572495	30.118959	-8.377604	106.312943	39.258091	45.75219	107.418488	34.688525	18.687293	106.8657155	-60.749785	30.891191	104.2792745
8.214788	13.849192	105.308197	-12.953281	24.894938	104.893135	30.258327	-8.250751	106.1847	39.22739	45.839836	107.018448	34.7428585	18.7945425	106.601574	-60.6494205	30.9953335	103.184696
8.353149	13.543187	104.961266	-12.862047	24.930693	104.266701	30.463907	-8.169905	106.122086	39.23624	45.921394	106.794182	34.8500735	18.8757445	106.458134	-60.5741675	30.9856415	102.075268
8.653271	13.16971	104.618439	-12.670062	24.888779	103.512558	30.815851	-8.143593	106.151962	39.323753	45.944725	106.728134	35.069802	18.900566	106.440048	-60.409926	30.876992	100.585068
8.827977	12.925528	104.51722	-12.479246	24.769428	103.184006	31.070284	-8.180909	106.238472	39.478828	45.88102	106.877625	35.274556	18.8500555	106.5580485	-60.233048	30.6888005	99.8099635
8.98319	12.739396	104.475639	-12.258601	24.673441	102.925476	31.347725	-8.216093	106.380188	39.645538	45.784508	107.121567	35.4966315	18.7842075	106.7508775	-60.0138335	30.5626745	99.1000745
9.115156	12.551023	104.411293	-11.968163	24.598566	102.679237	31.695635	-8.215226	106.524101	39.818134	45.74757	107.366035	35.7568845	18.766172	106.945068	-59.6932105	30.43096	98.413406
9.187601	12.479478	104.296745	-11.699183	24.593491	102.355721	32.096802	-8.128471	106.598602	39.965492	45.846493	107.594261	36.031147	18.859011	107.0964315	-59.429513	30.327971	97.6150105
9.242723	12.450329	104.032196	-11.416609	24.639133	101.926147	32.528664	-7.923463	106.594597	40.040688	46.084461	107.745453	36.284676	19.080499	107.170025	-59.117894	30.197767	96.682269
9.240519	12.401816	103.703117	-11.128536	24.785395	101.440598	33.027863	-7.606427	106.434845	40.096451	46.451359	107.7836	36.562157	19.422466	107.1092225	-58.819229	30.148324	95.7719735
9.119962	12.424457	103.039528	-10.719489	25.185022	100.782822	33.893471	-6.927725	105.859283	40.063602	47.183601	107.836983	36.9785365	20.127938	106.848133	-58.4175145	30.242106	94.717511
8.902538	12.49261	102.531349	-10.475002	25.617527	100.429321	34.478889	-6.360699	105.412659	39.990788	47.815773	107.872917	37.2348385	20.727537	106.642788	-58.1848425	30.507517	94.215854
8.573248	12.578853	101.994881	-10.279025	26.126751	100.16729	35.05785	-5.683227	104.826462	39.911572	48.546074	107.992729	37.484711	21.4314235	106.4095955	-58.042761	30.8220785	93.9249845
8.150122	12.686973	101.470161	-10.088627	26.705435	100.004509	35.610329	-4.931432	104.122353	39.823944	49.348179	108.158051	37.7171365	22.2083735	106.140202	-57.8943905	31.2024965	93.868816
7.681159	12.828797	100.947319	-9.947729	27.340586	99.919708	36.070927	-4.119631	103.438828	40.180492	50.022961	108.118866	38.1257095	22.951665	105.778847	-58.0211675	31.729507	94.060569
7.281163	12.94402	100.567268	-9.86642	27.904669	99.887642	36.493198	-3.368009	102.900681	40.035648	50.792915	108.313309	38.264423	23.712453	105.606995	-57.997263	32.096885	94.168289
6.782895	13.010475	100.301514	-9.862051	28.358416	99.868927	36.769588	-2.721932	102.668533	39.892029	51.479107	108.448051	38.3308085	24.3785875	105.558292	-58.0549105	32.3382445	94.179562
5.801466	12.801929	100.105247	-9.865952	28.803188	99.808945	37.059788	-2.084222	102.678955	39.663456	52.233749	108.225586	38.361622	25.0747635	105.4522705	-58.093526	32.5316125	94.1656195
5.006394	12.476745	100.165833	-9.88623	28.88698	99.804047	37.13464	-1.895832	102.913368	39.573689	52.466167	107.777855	38.3541645	25.2851675	105.3456115	-58.1266245	32.4887925	94.2624825
4.135725	12.150163	100.33976	-9.866705	28.820156	99.790535	37.175667	-1.939494	103.389595	39.531876	52.518238	107.107796	38.3537715	25.289372	105.2486955	-58.0871815	32.35094	94.3323745
3.189769	11.901241	100.555481	-9.864191	28.55398	99.75489	37.198025	-2.147736	103.983841	39.47438	52.310848	106.415161	38.3362025	25.081556	105.199501	-58.0645845	32.026404	94.310279
2.145789	11.577036	100.753975	-9.849867	28.113819	99.751266	37.207134	-2.49447	104.622147	39.475044	51.979351	105.78302	38.341089	24.7424405	105.2025835	-58.040823	31.4851975	94.2999485
1.046653	11.189942	100.85218	-9.832187	27.57818	99.766472	37.242439	-2.935134	105.187294	39.086418	51.712818	105.394539	38.1644285	24.388842	105.2909165	-57.8288025	30.767518	94.2420275
-0.077854	10.850302	100.890137	-9.779291	27.065516	99.736794	37.287598	-3.348119	105.521927	39.149048	51.303619	104.884064	38.218323	23.97775	105.2029955	-57.776905	30.153282	94.2705925
-1.930379	10.425313	100.638451	-9.718658	26.502947	99.597458	37.405388	-3.733872	105.63623	39.196095	50.907825	104.289177	38.3007415	23.5869765	104.9627035	-57.7380575	29.4189175	94.2322125
-3.258749	10.247119	100.309837	-9.654486	26.3722	99.506439	37.512386	-3.780246	105.414558	39.211372	50.861645	104.005875	38.361879	23.5406995	104.7102165	-57.670851	29.2037005	94.3026615
-4.622743	10.183549	99.901237	-9.594257	26.423502	99.438515	37.693012	-3.717567	104.979744	39.202148	50.990372	103.854225	38.44758	23.6364025	104.4169845	-57.636094	29.2106015	94.4600455
-6.088534	10.175224	99.489662	-9.541224	26.62878	99.48568	37.838737	-3.453663	104.396927	39.204632	51.26173	103.877831	38.5216845	23.9040335	104.137379	-57.6041325	29.3535265	94.833981
-7.622948	10.222109	99.244781	-9.517485	26.993645	99.661461	37.969517	-3.036088	103.732979	39.205669	51.693378	104.070648	38.587593	24.328645	103.9018135	-57.622563	29.658645	95.4211085
-9.200768	10.284092	99.056335	-9.527007	27.49765	99.996986	38.075722	-2.506928	103.135826	39.168312	52.218319	104.367172	38.622017	24.8556955	103.751499	-57.676031	30.1396045	96.242473
-10.86755	10.370255	99.120689	-9.581894	28.116781	100.515686	38.170113	-1.927364	102.572594	39.110828	52.811344	104.703568	38.6404705	25.44199	103.638081	-57.8042585	30.791572	97.393291
-13.402264	10.490533	99.600891	-9.703867	28.994946	101.572945	38.215149	-1.049431	101.970802	39.407116	53.515507	104.943146	38.8111325	26.233038	103.456974	-58.2188665	31.756854	99.688916
-15.228839	10.533274	100.106224	-9.804174	29.470863	102.378967	38.178257	-0.509884	101.703659	38.876923	54.107643	105.394531	38.52759	26.7988795	103.549095	-58.135938	32.1428465	101.208839
-17.00832	10.469417	100.92205	-9.88783	29.771694	103.166283	38.136639	-0.139336	101.64653	38.75948	54.447205	105.46405	38.4480595	27.1539345	103.55529	-58.2237195	32.3894535	102.777276
-18.791666	10.278303	101.89772	-9.979624	29.910675	103.886055	38.039188	0.052372	101.866272	39.132023	54.420696	104.931084	38.5856055	27.236534	103.398678	-58.5448535	32.584816	104.373432
-20.583639	9.955701	103.166405	-10.096715	29.803661	104.484474	37.86937	-0.045945	102.43766	39.03828	54.166645	104.123436	38.453825	27.06035	103.280548	-58.647255	32.546972	105.6884
-22.348795	9.513342	104.487053	-10.207202	29.351208	104.973839	37.662106	-0.473365	103.231064	38.483753	53.58194	103.24453	38.0729295	26.5542875	103.237797	-58.4873335	32.1481285	106.709881
-24.101465	8.946096	105.869911	-10.374479	28.525082	105.387733	37.424938	-1.17796	103.963486	38.215611	52.52486	101.976845	37.8202745	25.67345	102.9701655	-58.5692325	31.376714	107.8053005
-26.629648	8.00581	107.740379	-10.638391	26.745201	105.799637	36.912529	-2.618553	104.786133	37.684067	50.361061	99.793762	37.298298	23.871254	102.2899475	-58.57508	29.619148	109.3093265
-28.254765	7.40399	108.936714	-10.805867	25.398186	106.064949	36.526386	-3.792604	105.288612	37.406132	48.694183	98.341927	36.966259	22.4507895	101.8152695	-58.577993	28.3455825	110.3146285
-29.811129	6.963136	110.162796	-10.972863	24.088972	106.523689	36.146988	-5.038078	105.716965	36.959614	47.005127	97.367928	36.553301	20.9835245	101.5424465	-58.499027	27.1944195	111.5049315
-31.229296	6.580766	111.328545	-11.126911	22.885668	107.126823	35.786041	-6.139014	106.113861	36.663815	45.634544	96.83387	36.224928	19.747765	101.4738655	-58.47875	26.023571	112.7797805
-32.574493	6.421194	112.483528	-11.327548	21.877029	107.861641	35.477222	-7.103549	106.375267	36.406223	44.58107	96.718201	35.9417225	18.7387605	101.546734	-58.5968185	25.0152975	114.176548
-33.856861	6.471794	113.613335	-11.493555	21.128717	108.685959	35.238914	-7.837489	106.712029	36.150982	43.808155	96.937866	35.694948	17.985333	101.8249475	-58.682058	24.272101	115.5469705
-34.912712	6.660132	114.645836	-11.68416	20.627726	109.51561	35.010796	-8.308831	107.040344	35.892963	43.308823	97.309898	35.4518795	17.499996	102.175121	-58.8201995	23.755456	116.856099
-36.481953	7.312983	115.867149	-11.974277	20.169472	110.633453	34.680832	-8.728335	107.410202	35.536663	42.987984	98.09761	35.1087475	17.1298245	102.753906	-59.0573015	23.2091195	118.513
-37.376766	7.934886	116.381668	-12.202628	20.011091	111.174026	34.47216	-8.860458	107.589874	35.371674	42.999542	98.763351	34.921917	17.069542	103.1766125	-59.327173	22.95264	119.1714395
-38.149349	8.603821	116.566681	-12.43934	19.966349	111.57502	34.252563	-8.889016	107.713333	35.249866	43.121712	99.461929	34.7512145	17.116348	103.587631	-59.6298945	22.81635	119.562409
-38.87122	9.446559	116.52845	-12.707211	19.977566	111.792931	34.035637	-8.897355	107.770332	35.150105	43.273251	100.100288	34.592871	17.187948	103.93531	-60.007293	22.767184	119.650552
-39.50761	10.393383	116.286133	-12.952301	20.019493	111.877022	33.818142	-8.835816	107.80368	35.026112	43.456451	100.691811	34.422127	17.3103175	104.2477455	-60.326729	22.7286685	119.5062985
-39.980862	11.409883	115.888214	-13.185136	20.050068	111.853477	33.648048	-8.749484	107.713509	34.909889	43.6745	101.276169	34.2789685	17.462508	104.494839	-60.6492405	22.637628	119.212115
-40.362759	12.513049	115.510925	-13.42912	20.062836	111.809525	33.499527	-8.658456	107.526268	34.812946	43.881477	101.75116	34.1562365	17.6115105	104.638714	-61.0144765	22.5141615	118.980336
-40.715252	14.345634	115.029922	-13.732598	20.102922	111.779808	33.551418	-8.634966	107.06662	34.60923	44.25742	102.412292	34.080324	17.811227	104.739456	-61.54552	22.394617	118.82016
-40.789337	15.670488	114.732849	-13.935206	20.110004	111.746895	33.10276	-8.323574	106.940208	34.472157	44.483559	102.814499	33.7874585	18.0799925	104.8773535	-61.6578705	22.1400155	118.6164365
-40.837006	17.040869	114.437775	-14.120232	20.136759	111.676979	32.970764	-8.196586	106.602287	34.337917	44.702721	103.193268	33.6543405	18.2530675	104.8977775	-61.8948045	22.0204505	118.4561805
-40.744759	18.495811	114.152023	-14.28978	20.224609	111.593246	32.778305	-8.037406	106.264786	34.213226	44.932358	103.525665	33.4957655	18.447476	104.8952255	-62.0753255	22.001742	118.2912665
-40.572685	20.067024	113.900665	-14.475685	20.332979	111.527298	32.584812	-7.874308	106.026245	34.121975	45.124306	103.818146	33.3533935	18.624999	104.9221955	-62.3047635	22.040959	118.1324005
-40.322159	21.58173	113.640045	-14.637877	20.437489	111.476288	32.430233	-7.743902	105.859779	34.021816	45.289322	104.242912	33.2260245	18.77271	105.0513455	-62.5017785	22.102268	117.9012305
-39.958885	23.187048	113.301888	-14.752234	20.486303	111.393799	32.302135	-7.685803	105.736328	33.987267	45.368637	104.732201	33.144701	18.841417	105.2342645	-62.649169	22.131189	117.5533335
-39.260242	25.52462	112.756287	-14.845694	20.407587	111.200142	32.5186	-7.864476	105.369698	34.096832	45.34388	105.767357	33.307716	18.739702	105.5685275	-62.999104	22.075472	116.8317565
-38.656357	27.141306	112.386955	-14.870246	20.351509	111.082474	32.179752	-7.763212	105.451691	34.276138	45.299686	106.588486	33.227945	18.768237	106.0200885	-62.968437	21.934781	116.1448595
-38.043316	28.78355	112.156853	-14.923477	20.337976	111.008789	32.109772	-7.88034	105.414894	34.562511	45.237514	107.592163	33.3361415	18.678587	106.5035285	-63.1830955	21.997365	115.5140495
-37.329979	30.342957	112.005867	-14.989029	20.323215	111.007011	32.025715	-7.984222	105.44603	34.884548	45.211708	108.832695	33.4551315	18.613743	107.1393625	-63.4331895	22.032687	114.8746595
-36.587105	31.918467	111.911949	-15.114003	20.354889	111.013306	31.905996	-8.051197	105.478493	35.215641	45.232964	110.297539	33.5608185	18.5908835	107.888016	-63.7888245	22.1188945	114.138596
-35.878231	33.425243	112.047554	-15.30723	20.476816	111.076973	31.759579	-8.052924	105.570236	35.525406	45.298714	111.882439	33.6424925	18.622895	108.7263375	-64.2569525	22.330737	113.4276085
-35.09243	34.90852	112.237236	-15.49765	20.670164	111.214951	31.566011	-7.997643	105.80751	35.804348	45.368195	113.437401	33.6851795	18.685276	109.6224555	-64.6804795	22.655052	112.8074465
-34.008705	37.036694	112.82103	-15.818294	21.068638	111.496315	31.203947	-7.906321	106.160995	36.067059	45.548649	115.511978	33.635503	18.821164	110.8364865	-65.272091	23.316112	112.1561435
-33.279903	38.282116	113.184166	-16.029747	21.370716	111.715935	31.401855	-7.885689	106.265083	36.082695	45.621208	116.320709	33.742275	18.8677595	111.292896	-65.801769	23.8736725	112.138974
-32.517998	39.455421	113.390366	-16.203529	21.680647	111.92923	31.207388	-7.840183	106.714127	35.997028	45.687439	116.680801	33.602208	18.923628	111.697464	-66.009266	24.437666	112.160996
-31.804705	40.573303	113.473213	-16.398792	21.889534	112.096199	30.969435	-7.843707	107.218323	35.855988	45.793156	116.784607	33.4127115	18.9747245	112.001465	-66.2102955	24.8043435	112.190933
-31.174091	41.489647	113.620674	-16.578291	21.934219	112.277664	30.349361	-7.8985	107.920822	35.718319	45.741158	116.801155	33.03384	18.921329	112.3609885	-66.190422	24.947109	112.1943395
-30.500183	42.258427	113.817085	-16.695412	21.722849	112.507156	30.181419	-8.185942	108.407936	35.652454	45.525639	116.902664	32.9169365	18.6698485	112.6553	-66.3077605	24.7758495	112.359012
-29.826132	42.898487	114.094353	-16.740519	21.434771	112.762276	30.022377	-8.563706	108.787743	35.756702	45.168804	117.07119	32.8895395	18.302549	112.9294665	-66.3705775	24.566993	112.5950855
-28.854078	43.748966	114.560066	-16.669205	20.993349	113.056221	29.780657	-9.160821	109.006454	36.069931	44.548756	117.313858	32.925294	17.6939675	113.160156	-66.263704	24.2927305	112.952286
-28.167019	44.22438	114.780472	-16.573963	20.86599	113.186157	29.601166	-9.496669	108.996788	36.294567	44.205917	117.43058	32.9478665	17.354624	113.213684	-66.0957925	24.377356	113.15863
-27.548319	44.709076	115.011452	-16.487196	20.813461	113.320114	29.387474	-9.790502	108.989166	36.541031	43.944824	117.537949	32.9642525	17.077161	113.2635575	-65.9386445	24.549761	113.3766705
-26.923838	45.125526	115.312721	-16.475422	20.810072	113.521194	29.168028	-10.018288	108.946434	36.7071	43.749584	117.64138	32.937564	16.865648	113.293907	-65.888408	24.754496	113.748481
-26.290524	45.458912	115.800262	-16.503992	20.843702	113.838783	28.91408	-10.18867	108.908035	36.799908	43.546425	117.762604	32.856994	16.6788775	113.3353195	-65.864978	25.0085265	114.3422465
-25.657064	45.734154	116.425667	-16.579287	20.818445	114.241028	28.64683	-10.292732	108.852219	36.86882	43.344944	117.968773	32.757825	16.526106	113.410496	-65.916399	25.110784	115.07156
-25.12092	45.94458	117.02726	-16.641388	20.819918	114.590431	28.380251	-10.422302	108.726944	36.886456	43.161087	118.169418	32.6333535	16.3693925	113.448181	-65.9161295	25.2704435	115.732681
-24.23702	46.120094	117.683815	-16.68429	20.912504	114.866653	28.042259	-10.432913	108.352493	36.830978	42.948704	118.283379	32.4366185	16.2578955	113.317936	-65.8051985	25.5671125	116.41537
-23.692869	46.189804	117.905388	-16.776028	20.995899	114.944984	27.87129	-10.359906	108.012054	36.798374	42.870033	118.300499	32.334832	16.2550635	113.1562765	-65.886888	25.7367345	116.7336915
-23.090223	46.215134	118.000412	-16.752146	21.118448	114.933289	27.735359	-10.313925	107.72245	36.818794	42.819603	118.315544	32.2770765	16.252839	113.018997	-65.7813685	25.984057	116.847581
-22.425695	46.115425	118.046509	-16.779762	21.202221	114.948799	27.679438	-10.31943	107.499504	36.85331	42.749786	118.329201	32.266374	16.215178	112.9143525	-65.825898	26.189264	116.9832455
-21.727425	45.913334	118.015778	-16.690561	21.208889	114.936493	27.607849	-10.351227	107.392822	36.888847	42.674126	118.297447	32.248348	16.1614495	112.8451345	-65.62947	26.2563285	117.0278515
-20.949062	45.617958	117.93853	-16.688265	21.186668	114.986488	27.538086	-10.461478	107.397652	36.919651	42.556473	118.226257	32.2288685	16.0474975	112.8119545	-65.6053985	26.3258385	117.1610215
-20.174864	45.267094	117.768143	-16.702259	21.128019	115.078568	27.452711	-10.688073	107.635139	36.94524	42.363415	118.144226	32.1989755	15.837671	112.8896825	-65.6034935	26.418367	117.2674535
-19.075403	44.538586	117.452202	-16.712587	20.901815	115.198006	27.270678	-11.22788	108.253204	36.997578	41.934326	117.891022	32.134128	15.353223	113.072113	-65.559302	26.450407	117.323899
-18.220682	43.967037	117.191849	-16.715851	20.573689	115.221046	27.167841	-11.703401	108.615051	37.047329	41.536407	117.671379	32.107585	14.916503	113.143215	-65.539287	26.230875	117.298877
-17.440269	43.330868	116.85202	-16.649155	20.183775	115.141533	27.125757	-12.265493	108.924011	37.125656	41.082798	117.342964	32.1257065	14.4086525	113.1334875	-65.4240165	25.9588975	117.1495785
-16.401546	42.555595	116.239838	-16.458754	19.759876	114.909515	27.114719	-12.858905	109.185341	37.239666	40.627705	116.962456	32.1771925	13.8844	113.0738985	-65.0947005	25.635352	116.7451315
-15.386292	41.790089	115.524849	-16.366793	19.403362	114.649498	27.131367	-13.464377	109.461487	37.401028	40.195953	116.358444	32.2661975	13.365788	112.9099655	-64.9997835	25.440936	116.3890305
-14.45592	41.027344	114.70858	-16.2068	19.053066	114.320335	27.151981	-14.062694	109.850609	37.600262	39.745926	115.580299	32.3761215	12.841616	112.715454	-64.7897215	25.264516	115.925216
-13.418438	40.262356	113.850822	-16.021126	18.679037	113.968277	27.198589	-14.64551	110.288147	37.784992	39.319153	114.894569	32.4917905	12.3368215	112.591358	-64.5340425	25.0212525	115.345196
-11.778505	39.046322	112.587212	-15.802318	18.103529	113.375351	27.311373	-15.512249	111.125122	37.985863	38.709354	114.165009	32.648618	11.5985525	112.6450655	-64.253254	24.6085055	114.1056365
-10.710543	38.305759	111.934052	-15.672355	17.684946	112.960434	27.392843	-16.060999	111.495522	38.154896	38.352936	113.938919	32.7738695	11.1459685	112.7172205	-64.1185795	24.2239235	113.2036475
-9.662186	37.583809	111.365341	-15.613088	17.341282	112.48851	27.463457	-16.488985	111.670753	38.298016	37.986263	113.849724	32.8807365	10.748639	112.7602385	-64.1069125	23.933925	112.2167815
-8.645682	37.004002	110.914055	-15.614668	17.126646	112.012184	27.450062	-16.740438	111.642006	38.379688	37.727676	113.823387	32.914875	10.493619	112.7326965	-64.144211	23.759673	111.2916715
-7.582422	36.473282	110.709595	-15.674433	17.064878	111.75219	27.38063	-16.868601	111.512352	38.381306	37.563335	113.929764	32.880968	10.347367	112.721058	-64.229834	23.782389	110.783322
-6.5486	36.086769	110.898888	-15.71642	17.120132	111.729256	27.261452	-16.909018	111.533333	38.429558	37.522686	114.348686	32.845505	10.306834	112.9410095	-64.278345	23.93343	110.5175025
-5.582397	35.754375	111.337639	-15.829899	17.243267	111.835007	27.143276	-16.920467	111.677895	38.564037	37.566895	115.124359	32.8536565	10.323214	113.401127	-64.5134545	24.16332	110.268887
-4.123007	35.330761	112.177399	-16.02368	17.514986	112.102341	26.924717	-16.833227	111.978325	38.771347	37.778889	116.573349	32.848032	10.472831	114.275837	-64.895392	24.557141	109.928845
-3.195931	35.070412	112.830559	-16.124943	17.739216	112.388786	26.772659	-16.722658	112.239395	38.936413	37.902756	117.526962	32.854536	10.590049	114.8831785	-65.104422	24.888383	109.8943935
-2.292497	34.82869	113.505577	-16.197092	17.911997	112.724976	26.638842	-16.655659	112.547218	39.143051	38.073185	118.450104	32.8909465	10.708763	115.498661	-65.2851305	25.115231	109.951291
-1.440766	34.534912	114.067169	-16.244799	18.066864	113.085426	26.532852	-16.629566	112.83786	39.381313	38.215237	119.285011	32.9570825	10.7928355	116.0614355	-65.4466805	25.3408925	110.1094165
-0.551904	34.285152	114.598152	-16.237535	18.098248	113.416481	26.46484	-16.655254	113.132408	39.628277	38.339909	119.961235	33.0465585	10.8423275	116.5468215	-65.5216285	25.3541685	110.2861405
0.280925	33.885555	115.025841	-16.218227	18.062771	113.670647	26.980856	-16.720224	113.177956	39.865608	38.407204	120.435837	33.423232	10.84349	116.8068965	-65.859686	25.282052	110.5343975
1.07533	33.542175	115.343735	-16.159252	17.922436	113.822647	26.538065	-16.837654	113.657784	40.019245	38.40773	120.815239	33.278655	10.785038	117.2365115	-65.597159	25.059834	110.4087825
2.132275	32.968636	115.63752	-16.009531	17.651318	113.869308	26.800627	-16.992491	113.842819	40.167103	38.424461	121.21199	33.483865	10.715985	117.5274045	-65.502927	24.586651	110.2112115
2.754694	32.551254	115.697479	-15.872953	17.448837	113.790428	27.034599	-17.057056	113.755707	40.224045	38.465904	121.416069	33.629322	10.704424	117.585888	-65.375228	24.19325	109.994968
3.366552	32.201294	115.798256	-15.739703	17.260412	113.601959	27.344204	-17.024559	113.475243	40.252701	38.556248	121.685959	33.7984525	10.7658445	117.580601	-65.2778585	23.7549795	109.623317
3.929498	31.797453	115.883362	-15.608263	17.140867	113.4272	27.670919	-16.917692	113.089111	40.236385	38.687569	122.018745	33.953652	10.8849385	117.553928	-65.170178	23.3967955	109.300472
4.453728	31.295895	116.03154	-15.491106	17.129034	113.310646	27.981737	-16.695734	112.662102	40.245792	38.866272	122.349464	34.1137645	11.085269	117.505783	-65.0959765	23.172799	109.115509
4.918227	30.880299	116.200653	-15.384298	17.262989	113.350891	28.297659	-16.323757	112.245224	40.252769	39.131477	122.687912	34.275214	11.40386	117.466568	-65.04381	23.122118	109.235214
5.249646	30.446009	116.444672	-15.314635	17.526527	113.491806	28.6073	-15.842773	111.90686	40.239323	39.493557	123.045898	34.4233115	11.825392	117.476379	-65.0525815	23.227662	109.507233
5.743922	29.690964	116.789421	-15.276236	18.094885	113.787498	29.066273	-15.00765	111.498306	40.158443	40.138218	123.618721	34.612358	12.565284	117.5585135	-65.16483	23.624486	110.0164825
5.958231	29.122522	116.989807	-15.262402	18.51848	113.984619	29.392513	-14.433897	111.246124	40.114357	40.582005	123.917938	34.753435	13.074054	117.582031	-65.278239	23.962906	110.387207
6.19739	28.414186	117.023972	-15.206094	18.904291	114.124153	29.683441	-13.832063	111.049995	40.055538	41.047424	124.166634	34.8694895	13.6076805	117.6083145	-65.2816775	24.2009015	110.6399915
6.398856	27.649853	116.950928	-15.140714	19.257967	114.182922	29.980854	-13.332525	110.890198	40.027664	41.474098	124.303963	35.004259	14.0707865	117.5970805	-65.285687	24.4451475	110.7687635
6.575477	26.77462	116.720413	-15.036213	19.530996	114.219429	30.239981	-12.955854	110.773849	39.98135	41.837307	124.309662	35.1106655	14.4407265	117.5417555	-65.1830915	24.6212655	110.8971025
6.753156	25.6672	116.415848	-14.903501	19.699339	114.162529	30.763847	-12.855718	110.552025	39.97385	42.131439	124.16246	35.3688485	14.6378605	117.3572425	-65.1758505	24.7608175	110.9678155
6.863043	24.544926	116.026428	-14.831415	19.783909	114.016472	30.66493	-12.517955	110.746895	39.925385	42.340927	123.841309	35.2951575	14.911486	117.294102	-64.9579875	24.656332	110.738842
6.981351	22.602547	115.189697	-14.640759	19.790457	113.671944	30.956343	-12.476869	110.942589	39.791916	42.549717	123.022102	35.3741295	15.036424	116.9823455	-64.6556475	24.54449	110.3615425
7.062917	21.088318	114.605034	-14.572861	19.772011	113.374039	31.053963	-12.525052	111.176369	39.657448	42.636417	122.211853	35.3557055	15.0556825	116.694111	-64.5014275	24.4883395	110.053967
7.072345	19.596523	114.034828	-14.511818	19.761255	113.009033	31.128603	-12.587754	111.56118	39.511497	42.661072	121.257828	35.32005	15.036659	116.409504	-64.343686	24.485851	109.608562
7.060725	18.016989	113.557709	-14.484074	19.692635	112.67157	31.193075	-12.691246	112.152252	39.316074	42.631279	120.236351	35.2545745	14.9700165	116.1943015	-64.2227225	24.4152535	109.1488385
6.994314	16.316862	113.250732	-14.480844	19.584923	112.327148	31.258291	-12.860332	112.931183	39.144058	42.559032	119.232979	35.2011745	14.84935	116.082081	-64.1628625	24.320496	108.572215
6.87712	14.659129	113.071671	-14.487255	19.483753	111.927124	31.268185	-13.038572	113.909531	38.997444	42.449589	118.304825	35.1328145	14.7055085	116.107178	-64.1073245	24.2619975	107.74707
6.732424	13.010078	113.000893	-14.508994	19.311956	111.450485	31.226339	-13.209399	114.915398	38.870232	42.348099	117.6334	35.0482855	14.56935	116.274399	-64.0662735	24.054562	106.626571
6.410675	10.577586	112.869774	-14.61801	19.074921	110.622871	31.063261	-13.40088	116.003708	38.71344	42.233845	116.954109	34.8883505	14.4164825	116.4789085	-64.1243705	23.7333595	104.7668335
6.150911	9.074054	112.702408	-14.674924	18.981495	110.121628	30.950523	-13.455924	116.218498	38.598373	42.124866	116.582664	34.774448	14.334471	116.400581	-64.124296	23.628519	103.842675
5.818511	7.603962	112.460983	-14.622384	18.949846	109.642723	30.936676	-13.444607	116.167603	38.550266	42.100445	116.1455	34.743471	14.327919	116.1565515	-63.988239	23.571773	103.1288945
5.511831	6.281681	112.16909	-14.472323	19.02379	109.247498	31.038258	-13.35303	115.900421	38.629719	42.120033	115.693832	34.8339885	14.3835015	115.7971265	-63.7786345	23.6640785	102.6978695
5.165675	5.075937	111.864975	-14.227681	19.203342	108.908401	31.291426	-13.224697	115.559807	38.758694	42.21627	115.25489	35.02506	14.4957865	115.4073485	-63.480422	23.9108975	102.4094535
4.732879	3.886204	111.579178	-13.907348	19.451361	108.589462	31.601349	-13.042969	115.203049	38.96553	42.330059	114.778519	35.2834395	14.643545	114.990784	-63.0981355	24.259177	102.18814
4.321058	2.856186	111.260513	-13.546135	19.702698	108.305	31.949678	-12.850036	114.795387	39.231403	42.473049	114.296722	35.5905405	14.8115065	114.5460545	-62.6828105	24.5938895	102.0639455
3.540456	1.372606	110.766327	-12.984135	20.015141	107.961807	32.462685	-12.61394	114.112747	39.619362	42.610657	113.555336	36.0410235	14.9983585	113.8340415	-62.0092935	25.0319235	102.0895725
2.942185	0.458008	110.366226	-12.683791	20.161369	107.762619	32.765621	-12.465456	113.484283	39.816212	42.658669	113.096176	36.2909165	15.0966065	113.2902295	-61.6584985	25.2261315	102.2350085
2.306009	-0.399567	109.925316	-12.439061	20.331137	107.533455	33.06356	-12.280842	112.809181	39.952652	42.752953	112.531471	36.508106	15.2360555	112.670326	-61.386228	25.4262185	102.396584
1.588175	-1.148522	109.545837	-12.236615	20.55582	107.249603	33.365253	-12.047503	112.165222	39.974804	42.899319	111.900589	36.6700285	15.425908	112.0329055	-61.1432585	25.685732	102.4663005
0.807842	-1.780988	109.242264	-12.030027	20.768854	106.96254	33.657146	-11.797935	111.682831	39.967762	43.067612	111.17778	36.812454	15.6348385	111.4303055	-60.872508	25.9028695	102.4947745
0.07639	-2.418744	109.071899	-11.789048	20.915592	106.622826	33.928234	-11.596651	111.523117	39.957668	43.166904	110.423515	36.942951	15.7851265	110.973316	-60.521047	26.0460575	102.272336
-0.742058	-3.031434	109.007492	-11.522741	20.926981	106.256958	34.214203	-11.529801	111.562729	40.009453	43.158543	109.679207	37.111828	15.814371	110.620968	-60.15731	26.039591	101.892948
-2.006152	-3.883636	108.794533	-11.045368	20.687693	105.689873	34.607338	-11.721505	111.585655	40.201443	42.939903	108.620049	37.4043905	15.609199	110.102852	-59.4951265	25.766187	101.276894
-2.855104	-4.413669	108.585892	-10.696313	20.416519	105.344704	34.837921	-11.944418	111.370171	40.372887	42.64954	107.933685	37.605404	15.352561	109.651928	-58.99803	25.480477	101.03748
-3.762826	-4.868279	108.328377	-10.386941	20.113964	105.018875	35.039215	-12.205971	111.053719	40.549393	42.327774	107.269981	37.794304	15.0609015	109.16185	-58.568186	25.1670265	100.8759
-4.738415	-5.165847	108.076859	-10.083365	19.828257	104.7155	35.18845	-12.466986	110.74427	40.743938	42.011162	106.611977	37.966194	14.772088	108.6781235	-58.132924	24.884426	100.7528765
-5.695208	-5.431164	107.855461	-9.842897	19.604429	104.478012	35.335865	-12.679613	110.451149	40.920467	41.697216	106.014946	38.128166	14.5088015	108.2330475	-57.81396	24.7000565	100.7229765
-6.686646	-5.542956	107.620987	-9.633147	19.400591	104.336189	35.477222	-12.84585	110.161446	41.047596	41.471771	105.562576	38.262409	14.3129605	107.862011	-57.528703	24.4882215	100.810367
-7.767529	-5.54381	107.42598	-9.506234	19.291138	104.267349	35.590015	-12.969806	109.872231	41.154514	41.305569	105.283043	38.3722645	14.1678815	107.577637	-57.3847325	24.4143945	100.957061
-9.40745	-5.304885	106.98996	-9.375461	19.281256	104.226349	35.677898	-13.034775	109.31662	41.298496	41.271305	105.186333	38.488197	14.118265	107.2514765	-57.239119	24.444247	101.2012215
-10.531502	-4.984541	106.632217	-9.323426	19.405928	104.199638	35.699688	-12.991195	108.958122	41.383625	41.350227	105.241104	38.5416565	14.179516	107.099613	-57.1885085	24.63234	101.299663
-11.699716	-4.594022	106.323555	-9.253406	19.602938	104.180946	35.713776	-12.890331	108.585464	41.476898	41.45409	105.318237	38.595337	14.2818795	106.9518505	-57.102149	24.9239965	101.4100415
-12.841241	-4.076533	105.927086	-9.17127	19.833372	104.130402	35.758167	-12.782753	108.206734	41.558578	41.602314	105.385887	38.6583725	14.4097805	106.7963105	-57.0009125	25.2569635	101.4644935
-14.071626	-3.529591	105.573723	-9.082176	20.019014	104.051758	35.815899	-12.664119	107.815742	41.56868	41.764034	105.471992	38.6922895	14.5499575	106.643867	-56.8566415	25.4880705	101.459649
-15.240222	-2.950137	105.133293	-8.991461	20.174883	103.96743	35.880856	-12.575191	107.364426	41.579769	41.903156	105.521751	38.7303125	14.6639825	106.4430885	-56.7132345	25.6857835	101.4917715
-16.370224	-2.253901	104.747139	-8.908658	20.278769	103.856781	35.935028	-12.49039	106.885506	41.562008	41.988014	105.426872	38.748518	14.748812	106.156189	-56.565834	25.808726	101.557373
-18.207731	-1.204149	104.306007	-8.852379	20.29604	103.699173	35.988312	-12.425308	106.11422	41.447464	41.966919	104.991112	38.717888	14.7708055	105.552666	-56.422646	25.8212745	101.84568
-19.486511	-0.483346	104.217979	-8.854353	20.17585	103.666473	35.995415	-12.415386	105.610344	41.317696	41.89843	104.503273	38.6565555	14.741522	105.0568085	-56.3652615	25.610178	102.2761375
-20.76465	0.265197	104.337646	-8.886523	19.986094	103.732124	35.984104	-12.46839	105.16201	41.106953	41.687214	103.937378	38.5455285	14.609412	104.549694	-56.3185745	25.362776	102.914554
-21.994717	1.015637	104.614761	-8.932534	19.667837	103.943863	35.96479	-12.6055	104.856255	40.845131	41.4282	103.408051	38.4049605	14.41135	104.132153	-56.2700285	24.924324	103.755573
-23.274578	1.83269	105.165161	-9.006368	19.323973	104.342079	35.917629	-12.812178	104.76049	40.561699	41.10788	103.029129	38.239664	14.147851	103.8948095	-56.2524	24.500095	104.7893485
-24.587934	2.65714	105.808998	-9.074991	18.967833	104.870483	35.875225	-13.034448	104.769066	40.310513	40.825745	102.875748	38.092869	13.8956485	103.822407	-56.242851	24.0400175	105.918559
-25.795502	3.550011	106.460716	-9.159873	18.649677	105.415024	35.817986	-13.218948	104.823853	40.135803	40.605309	102.88044	37.9768945	13.6931805	103.8521465	-56.2966405	23.6061735	106.9779015
-27.619816	5.013157	107.345375	-9.290807	18.244738	106.201157	35.716362	-13.459772	104.850151	39.893101	40.404144	103.063416	37.8047315	13.472186	103.9567835	-56.3863455	23.01729	108.4455305
-28.758726	6.06427	107.840767	-9.348853	18.03303	106.648956	35.619003	-13.539183	104.799667	39.735474	40.317696	103.238914	37.6772385	13.3892565	104.0192905	-56.3749445	22.6768035	109.2786215
-29.849274	7.170366	108.225739	-9.441881	17.917612	107.002007	35.540894	-13.559334	104.665115	39.625843	40.3172	103.416	37.5833685	13.378933	104.0405575	-56.4671305	22.456291	109.9634565
-30.880222	8.331815	108.45549	-9.500817	17.868038	107.23877	35.443615	-13.541545	104.510269	39.550064	40.370224	103.579041	37.4968395	13.4143395	104.044655	-56.4984735	22.3217365	110.432885
-31.879503	9.52798	108.670021	-9.571207	17.844156	107.404556	34.899284	-13.055362	104.685905	39.44492	40.432487	103.716919	37.172102	13.6885625	104.201412	-56.314516	21.9997495	110.6077
-32.913067	10.740525	108.794876	-9.643404	17.852316	107.509819	35.224567	-13.395918	104.242203	39.371532	40.520443	103.882538	37.2980495	13.5622625	104.0623705	-56.5848575	22.1423695	110.9572675
-33.766193	11.972245	108.753395	-9.77561	17.852953	107.564804	35.118671	-13.339405	104.095909	39.288502	40.611084	104.082802	37.2035865	13.6358395	104.0893555	-56.7548065	22.0700665	111.0402525
-35.087864	13.770878	108.778229	-10.031894	17.716045	107.573997	34.922134	-13.209203	103.705475	39.096115	40.695309	104.474556	37.0091245	13.743053	104.0900155	-57.0729125	21.689037	111.0579785
-35.934669	14.92245	108.774185	-10.210446	17.581825	107.59758	34.757221	-13.11291	103.326759	38.875656	40.788956	104.811272	36.8164385	13.838023	104.0690155	-57.2373305	21.325627	111.1261445
-36.676159	16.072979	108.96833	-10.452295	17.469797	107.684174	34.575554	-12.985661	103.012787	38.634609	40.867149	105.15184	36.6050815	13.940744	104.0823135	-57.5096715	20.99885	111.2860345
-37.447323	17.210089	109.31665	-10.656829	17.385729	107.86586	34.407352	-12.874847	102.755318	38.391228	40.929314	105.454933	36.39929	14.0272335	104.1051255	-57.712948	20.7442245	111.6265945
-38.072346	18.282385	109.84005	-10.850617	17.284351	108.234467	34.204144	-12.774118	102.635406	38.172443	40.483967	105.779961	36.1882935	13.8549245	104.2076835	-57.8895275	20.7137775	112.2612505
-38.613537	19.342562	110.650085	-11.059714	17.192509	108.757767	34.008904	-12.734023	102.634193	37.925907	40.484451	106.158485	35.9674055	13.875214	104.396339	-58.0868335	20.509804	113.119195
-39.152626	20.319321	111.619118	-11.245676	17.033867	109.407303	33.789177	-12.751637	102.736977	37.729122	40.461529	106.566635	35.7591495	13.854946	104.651806	-58.2505015	20.212788	114.1628
-39.769638	21.72649	113.010574	-11.458017	16.741783	110.370163	33.482544	-12.853111	102.987732	37.430908	40.811363	107.103729	35.456726	13.979126	105.0457305	-58.37276	19.50444	115.6945955
-40.106865	22.645342	113.816437	-11.631827	16.563984	110.933235	33.305477	-13.01011	103.210655	37.314396	40.674614	107.344734	35.3099365	13.832252	105.2776945	-58.5735905	19.295716	116.5887755
-40.376629	23.511791	114.353989	-11.7114	16.355389	111.270584	33.158531	-13.21524	103.443741	37.236618	40.532066	107.455536	35.1975745	13.658413	105.4496385	-58.6203745	19.052365	117.0915295
-40.527771	24.370283	114.586189	-11.787142	16.146732	111.430656	33.024376	-13.478759	103.651215	37.204884	40.307964	107.361069	35.11463	13.4146025	105.506142	-58.688914	18.8788615	117.35517
-40.656872	25.219765	114.614082	-11.801701	15.912405	111.430191	32.923523	-13.768354	103.785683	37.149452	40.056744	107.110153	35.0364875	13.144195	105.447918	-58.6398895	18.680615	117.412464
-40.620701	26.007557	114.576042	-11.805318	15.616854	111.387741	32.840321	-14.061729	103.865303	37.116894	39.752178	106.833389	34.9786075	12.8452245	105.349346	-58.5892435	18.3884835	117.426136
-40.552071	26.750315	114.549896	-11.859306	15.318119	111.33773	32.781151	-14.395791	103.958389	37.072014	39.466198	106.609489	34.9265825	12.5352035	105.283939	-58.6451945	18.1010345	117.391521
-40.267277	27.815163	114.501869	-12.027977	14.902412	111.312935	32.636459	-14.758198	103.965866	36.877625	39.075211	106.478668	34.757042	12.1585065	105.222267	-58.812996	17.6463175	117.403603
-39.998089	28.557487	114.443115	-12.171983	14.629114	111.301086	32.54319	-14.927502	103.938148	36.688881	38.905445	106.466743	34.6160355	11.9889715	105.2024455	-58.9600015	17.2692565	117.3997265
-39.682682	29.261723	114.409401	-12.301285	14.417595	111.272285	32.485626	-15.049191	103.854874	36.500435	38.774673	106.486717	34.4930305	11.862741	105.1707955	-59.0956005	16.972449	117.3737745
-39.206135	29.943123	114.3769	-12.394123	14.227119	111.216881	32.466816	-15.091656	103.752945	36.306007	38.694008	106.532478	34.3864115	11.801176	105.1427115	-59.1746575	16.653062	117.2910505
-38.634132	30.669827	114.344749	-12.43999	14.071436	111.188713	32.498837	-15.102336	103.60128	36.200874	38.677292	106.509415	34.3498555	11.787478	105.0553475	-59.2298355	16.355394	117.3220785
-37.99313	31.389574	114.316437	-12.421617	13.916321	111.153481	32.581276	-15.11907	103.399208	36.193451	38.614944	106.702316	34.3873635	11.747937	105.050762	-59.2305975	16.084705	117.2562
-37.246838	32.053268	114.306725	-12.310318	13.737885	111.087761	32.670353	-15.185102	103.225967	36.287621	38.530247	106.881622	34.478987	11.6725725	105.0537945	-59.099623	15.8031975	117.1217275
-35.915447	33.069561	114.003006	-12.197335	13.478025	110.860947	32.831848	-15.413409	103.046944	36.583839	38.358887	107.304451	34.7078435	11.472739	105.1756975	-59.1025135	15.483311	116.5461965
-34.976807	33.730194	113.593086	-12.158071	13.30887	110.607269	32.891087	-15.578671	102.96286	36.81192	37.719688	107.583824	34.8515035	11.0705085	105.273342	-59.1676455	15.5472315	115.941196
-33.970005	34.413227	113.189934	-12.151506	13.168213	110.313179	32.940578	-15.757893	102.922264	36.903419	38.05682	107.889938	34.9219985	11.1494635	105.406101	-59.2250105	15.1869625	115.220257
-32.93478	35.04538	112.708702	-12.204376	13.057683	110.033707	32.939434	-15.924271	102.950264	36.997356	37.913765	108.185028	34.968395	10.994747	105.567646	-59.377147	15.120619	114.499768
-31.808922	35.665024	112.255966	-12.317625	12.921262	109.75959	32.89846	-16.102488	103.036415	37.043736	37.761875	108.503006	34.971098	10.8296935	105.7697105	-59.606348	15.0128305	113.7494695
-30.717014	36.240208	111.931419	-12.459902	12.805473	109.535126	32.844296	-16.290771	103.164063	37.06974	37.595985	108.908569	34.957018	10.652607	106.036316	-59.876822	14.958339	113.033936
-29.585604	36.807533	111.736343	-12.649883	12.712523	109.414314	32.754784	-16.461349	103.332008	37.094086	37.4669	109.425354	34.924435	10.5027755	106.378681	-60.224201	14.9222705	112.449947
-27.666414	37.550976	111.854294	-12.925092	12.607969	109.463646	32.643105	-16.652519	103.57325	37.198936	37.33569	110.46463	34.9210205	10.3415855	107.01894	-60.7712045	14.8743525	111.908352
-26.452055	37.991463	112.240204	-13.072567	12.58604	109.648514	32.587505	-16.719473	103.747414	37.283298	37.289284	111.328339	34.9354015	10.2849055	107.5378765	-61.0805355	14.8871745	111.7591515
-25.111643	38.343517	112.641266	-13.197863	12.545356	109.888527	32.603081	-16.793564	103.934052	37.407158	37.237003	112.293625	35.0051195	10.2217195	108.1138385	-61.4008455	14.8689925	111.6632155
-23.702768	38.691467	113.068367	-13.258248	12.523582	110.125336	32.721943	-16.922129	104.230545	37.627235	37.176208	113.230774	35.174589	10.1270395	108.7306595	-61.691085	14.9201245	111.5200125
-22.319729	38.93985	113.495636	-13.328793	12.474849	110.364113	32.951378	-17.101578	104.554749	37.87001	37.053024	114.234528	35.410694	9.975723	109.3946385	-62.06828	14.973975	111.3335875
-21.018682	39.120766	113.93679	-13.377386	12.456324	110.584656	33.200859	-17.277405	104.840126	38.143665	36.903316	115.263535	35.672262	9.8129555	110.0518305	-62.427034	15.0996925	111.1174815
-19.655716	39.298313	114.310143	-13.440941	12.48214	110.840118	33.446457	-17.405888	105.104431	38.398365	36.737484	116.214325	35.922411	9.665798	110.659378	-62.804293	15.298482	111.020858
-17.459974	39.215118	114.88781	-13.543736	12.537122	111.288155	33.716648	-17.449465	105.766312	38.735394	36.491074	117.421898	36.226021	9.5208045	111.594105	-63.313493	15.5534395	110.982205
-16.030834	39.106422	115.197281	-13.5988	12.625469	111.583344	33.750664	-17.503782	106.344986	38.967152	36.352531	118.118546	36.358908	9.4243745	112.231766	-63.556508	15.8265635	110.934922
-14.615391	38.939316	115.446129	-13.608683	12.70542	111.88884	33.717144	-17.534098	107.050774	39.175247	36.202995	118.792358	36.4461955	9.3344485	112.921566	-63.6635615	16.0763915	110.856114
-13.300328	38.680679	115.734795	-13.646635	12.843593	112.252548	33.682705	-17.604551	107.949722	39.382942	36.112232	119.528984	36.5328235	9.2538405	113.739353	-63.8260935	16.4333455	110.765743
-11.937875	38.288261	115.999626	-13.637564	12.909225	112.629196	33.608265	-17.661545	108.996841	39.602489	36.032562	120.280907	36.605377	9.1855085	114.638874	-63.880505	16.6329415	110.619518
-10.580653	37.896683	116.291382	-13.620239	13.035396	113.112045	33.525536	-17.808569	110.208595	39.854572	35.906239	121.00325	36.690054	9.048835	115.6059225	-63.930532	17.021957	110.6181675
-9.333814	37.392765	116.638741	-13.609602	13.10716	113.700119	33.452694	-17.99379	111.528015	40.112904	35.832115	121.741249	36.782799	8.9191625	116.634632	-64.002003	17.2951575	110.765606
-7.486917	36.468697	117.279877	-13.699203	13.236991	114.578804	33.291	-18.361616	113.522041	40.474846	35.747623	122.869179	36.882923	8.6930035	118.19561	-64.281329	17.7809785	110.961998
-6.383959	35.846519	117.731621	-13.741446	13.324873	115.152237	33.208481	-18.642967	114.80423	40.628338	35.694359	123.626419	36.9184095	8.525696	119.2153245	-64.4013015	18.12405	111.0891495
-5.388331	35.125969	118.242432	-13.800282	13.384984	115.720009	33.117546	-18.830782	115.99157	40.910339	35.632633	124.278473	37.0139425	8.4009255	120.1350215	-64.6145065	18.3690425	111.3049965
-4.403533	34.366814	118.730637	-13.84885	13.448665	116.251793	33.029343	-19.033436	117.045929	40.983246	35.643364	124.933861	37.0062945	8.304964	120.989895	-64.7039945	18.592366	111.513691
-3.43831	33.582836	119.148254	-13.909899	13.564888	116.765884	32.945225	-19.194584	117.997894	41.168259	35.62529	125.433327	37.056742	8.215353	121.7156105	-64.87654	18.914423	111.8161575
-2.655746	32.785198	119.561813	-13.962664	13.715787	117.259468	32.831856	-19.260197	118.82267	41.194771	35.703873	125.854469	37.0133135	8.221838	122.3385695	-64.9386415	19.209736	112.1803665
-1.920231	32.00795	119.950035	-14.045165	13.901199	117.748558	32.67918	-19.26808	119.502663	41.263866	35.752605	126.092819	36.971523	8.2422625	122.797741	-65.061853	19.5601355	112.699375
-0.947368	30.704924	120.440186	-14.18542	14.140192	118.497421	32.352562	-19.248894	120.302391	41.274166	35.846973	126.233742	36.813364	8.2990395	123.2680665	-65.184204	19.9813445	113.7267755
-0.415425	29.866785	120.690826	-14.293981	14.340353	118.983223	32.094456	-19.21191	120.728897	41.175694	35.927921	126.186584	36.635075	8.3580055	123.4577405	-65.223037	20.3227005	114.5087055
0.079623	29.047596	120.920135	-14.327166	14.519654	119.516518	31.843197	-19.17919	121.060654	41.096882	35.989456	125.926399	36.4700395	8.405133	123.4935265	-65.1243715	20.634175	115.5395095
0.524579	28.140238	121.13031	-14.402548	14.659542	120.119514	31.616003	-19.153236	121.354279	41.013363	36.024849	125.543808	36.314683	8.4358065	123.4490435	-65.119779	20.8832775	116.7899845
0.969936	27.204271	121.296631	-14.485923	14.747236	120.660309	31.48682	-19.161705	121.633705	41.403858	35.868134	124.911133	36.445339	8.3532145	123.272419	-65.417185	21.1412575	118.048199
1.323392	26.33329	121.454811	-14.54073	14.76738	121.130875	31.326893	-19.121891	121.950211	41.292908	35.873005	124.553215	36.3099005	8.375557	123.251713	-65.3913605	21.159203	119.010037
1.689872	25.470554	121.617386	-14.558184	14.761087	121.541153	31.450829	-19.214766	122.087685	41.199078	35.865921	124.234787	36.3249535	8.3255775	123.161236	-65.4413215	21.1965965	119.92107
2.218037	24.221727	121.811913	-14.69285	14.795947	122.120415	31.408003	-19.11305	122.249687	41.088753	35.939674	123.708344	36.248378	8.413312	122.9790155	-65.634078	21.178582	121.2618145
