# Supplementary material for: How to jointly control a ball trajectory on a moving board: Methodological insights into Motor Learning and Rehabilitation
Source: PLoS One. 2025 Oct 15;20(10):e0334588. doi: 10.1371/journal.pone.0334588 (PMC12527165; doi:10.1371/journal.pone.0334588)
Supplement: S2 Data — (ZIP) [file pone.0334588.s002.zip › D3_025.csv]

Ball_X	Ball_Y	Ball_Z	BoardCentre_X	BoardCentre_Y	BoardCentre_Z	P1LeftHand_X	P1LeftHand_Y	P1LeftHand_Z	P1RightHand_X	P1RightHand_Y	P1RightHand_Z	P1MidHands_X	P1MidHands_Y	P1MidHands_Z	P2MidHands_X	P2MidHands_Y	P2MidHands_Z
2.461231	36.012905	109.93203	-14.666014	19.654337	109.11573	33.183556	-11.211737	107.901451	39.081825	39.963142	112.612091	36.1326905	14.3757025	110.256771	-65.4647185	24.9329715	107.974689
3.10741	36.022945	110.727516	-14.765482	19.950403	109.242607	33.471169	-10.984698	108.20668	39.344543	40.203503	114.092041	36.407856	14.6094025	111.1493605	-65.93882	25.2914035	107.3358535
3.663211	36.003025	111.667274	-14.8461	20.315887	109.513283	33.787807	-10.708126	108.51123	39.609344	40.44389	115.604485	36.6985755	14.867882	112.0578575	-66.3907755	25.763892	106.9687085
4.008294	35.934078	112.604485	-14.937269	20.716101	109.94632	34.060642	-10.370913	108.857834	39.845654	40.661297	117.010033	36.953148	15.145192	112.9339335	-66.827686	26.28701	106.9587065
4.266531	35.623787	113.568291	-14.992459	21.108356	110.524765	34.252754	-10.028464	109.291161	40.065525	40.872906	118.269348	37.1591395	15.422221	113.7802545	-67.1440575	26.794491	107.2692755
4.413821	35.305573	114.427658	-15.027444	21.473261	111.192871	34.429737	-9.758969	109.824791	40.277107	41.100304	119.416534	37.353422	15.6706675	114.6206625	-67.40831	27.2758545	107.7650795
4.616985	34.581276	115.479813	-15.007649	21.874575	112.166504	34.652649	-9.398772	110.765587	40.571156	41.37278	120.829834	37.6119025	15.987004	115.7977105	-67.6272005	27.762146	108.5352975
4.643566	34.036301	116.056656	-14.99145	22.078428	112.740852	34.742825	-9.225526	111.399582	40.700298	41.548683	121.449997	37.7215615	16.1615785	116.4247895	-67.7044615	27.9952775	109.0569145
4.64309	33.39933	116.379204	-15.003194	22.241184	113.258995	34.771061	-9.070082	111.902046	40.781441	41.728653	121.756111	37.776251	16.3292855	116.8290785	-67.782639	28.1530825	109.6889115
4.589216	32.927055	116.791496	-15.001315	22.362757	113.666328	34.767742	-8.994328	112.279022	40.768944	41.878201	121.696106	37.768343	16.4419365	116.987564	-67.770973	28.2835775	110.345092
4.528715	32.416981	116.598404	-15.010707	22.438435	113.967896	34.659348	-8.912364	112.555267	40.667854	42.024467	121.249863	37.663601	16.5560515	116.902565	-67.685015	28.3208185	111.033227
4.408074	31.785238	116.114113	-15.019989	22.515217	114.146004	34.464909	-8.817972	112.710121	40.465412	42.13274	120.419838	37.4651605	16.657384	116.5649795	-67.5051385	28.37305	111.7270285
4.236858	31.048765	115.590927	-15.019115	22.515436	114.21994	34.242374	-8.857586	112.802017	40.303322	42.180042	119.365776	37.272848	16.661228	116.0838965	-67.311078	28.369644	112.3559835
3.898125	29.949989	114.819	-14.977182	22.344858	114.234314	33.934097	-9.183553	112.92186	40.006145	41.995308	117.500755	36.970121	16.4058775	115.2113075	-66.924485	28.2838385	113.2573205
3.638566	29.20269	114.221634	-14.906719	22.165169	114.125046	33.776455	-9.463865	113.009621	39.856266	41.763741	116.21283	36.8163605	16.149938	114.6112255	-66.6297985	28.1804	113.6388665
3.420839	28.42182	113.616013	-14.812226	21.933346	113.9217	33.697472	-9.762117	112.979218	39.750874	41.485096	115.10508	36.724173	15.8614895	114.042149	-66.348625	28.0052025	113.801251
3.164626	27.648586	113.12748	-14.733916	21.663589	113.646042	33.668663	-10.072919	112.80838	39.672424	41.215214	114.10775	36.6705435	15.5711475	113.458065	-66.1383755	27.7560305	113.834019
2.907032	26.909128	112.605957	-14.640265	21.410433	113.309219	33.630501	-10.297421	112.480461	39.593681	40.958786	113.303207	36.612091	15.3306825	112.891834	-65.892621	27.4901835	113.726604
2.622198	26.178759	112.158134	-14.602642	21.231888	112.972115	33.59697	-10.47657	112.101234	39.487484	40.76582	112.665489	36.542227	15.144625	112.3833615	-65.747511	27.319151	113.5608685
2.329691	25.56661	111.790932	-14.593848	21.132555	112.678909	33.514427	-10.560965	111.808136	39.400482	40.629246	112.156929	36.4574545	15.0341405	111.9825325	-65.6451505	27.2309695	113.3752855
1.895478	24.880413	111.5299	-14.651614	21.111629	112.451935	33.393852	-10.573371	111.532761	39.269745	40.55648	111.719917	36.3317985	14.9915545	111.626339	-65.6350265	27.2317035	113.277531
1.631741	24.524981	111.507622	-14.689083	21.118765	112.411026	33.356472	-10.539257	111.466286	39.210667	40.574181	111.63385	36.2835695	15.017462	111.550068	-65.6617355	27.220068	113.271984
1.36586	24.277679	111.5186	-14.737506	21.120958	112.405205	33.338196	-10.497126	111.423599	39.144932	40.622475	111.680832	36.241564	15.0626745	111.5522155	-65.716576	27.1792415	113.2581945
1.137701	24.030039	111.560692	-14.793192	21.138985	112.415672	33.295425	-10.409281	111.332748	39.07933	40.681118	111.774132	36.1873775	15.1359185	111.55344	-65.7737615	27.1420515	113.277904
0.952275	23.845385	111.596931	-14.865645	21.188562	112.44799	33.260963	-10.336724	111.204277	39.019379	40.746895	111.806282	36.140171	15.2050855	111.5052795	-65.871461	27.1720385	113.3907005
0.745408	23.675745	111.638786	-14.884742	21.234501	112.497375	33.210464	-10.260309	111.068665	38.973011	40.797295	111.798439	36.0917375	15.268493	111.433552	-65.8612215	27.200509	113.561198
0.524617	23.532078	111.698975	-14.896382	21.299189	112.581467	33.189079	-10.211333	110.971176	38.953796	40.835884	111.820518	36.0714375	15.3122755	111.395847	-65.8642015	27.2861025	113.767087
0.226939	23.356535	111.805321	-14.879504	21.343985	112.733856	33.164864	-10.183122	110.937965	38.962906	40.86718	111.898109	36.063885	15.342029	111.418037	-65.822893	27.345941	114.049675
0.007583	23.264601	111.911926	-14.861449	21.378527	112.821999	33.154312	-10.195065	110.93866	38.978199	40.852898	111.939583	36.0662555	15.3289165	111.4391215	-65.7891535	27.4281375	114.2048765
-0.175301	23.161257	111.965607	-14.843287	21.373638	112.93161	33.140263	-10.209574	110.962044	38.981709	40.841278	111.932457	36.060986	15.315852	111.4472505	-65.74756	27.431424	114.4159695
-0.373101	23.139214	112.029694	-14.813139	21.379587	113.038612	33.158554	-10.229741	110.972168	38.97636	40.832958	111.886978	36.067457	15.3016085	111.429573	-65.693735	27.4575655	114.647651
-0.556119	23.11721	112.103256	-14.779271	21.368406	113.157631	33.175121	-10.254702	110.961441	38.973026	40.803101	111.823807	36.0740735	15.2741995	111.392624	-65.6326155	27.4626125	114.922638
-0.697372	23.107597	112.182487	-14.730673	21.328417	113.319839	33.188705	-10.289928	110.931	38.972179	40.778629	111.746681	36.080442	15.2443505	111.3388405	-65.541788	27.4124835	115.3008375
-0.785157	23.10536	112.279381	-14.700744	21.272148	113.509163	33.204227	-10.33461	110.888763	38.975693	40.73933	111.690353	36.08996	15.20236	111.289558	-65.491448	27.341936	115.728768
-0.817876	23.183937	112.523163	-14.638183	21.188219	113.866165	33.199272	-10.364528	110.707214	38.965733	40.681164	111.650337	36.0825025	15.158318	111.1787755	-65.3588685	27.21812	116.5535545
-0.782718	23.257488	112.734367	-14.607252	21.116409	114.16832	33.174076	-10.39129	110.639503	38.951092	40.643887	111.685928	36.062584	15.1262985	111.1627155	-65.277088	27.1065195	117.1739245
-0.673501	23.305006	113.013145	-14.583455	21.073986	114.528809	33.138226	-10.418447	110.541214	38.924389	40.598686	111.78582	36.0313075	15.0901195	111.163517	-65.1982175	27.0578525	117.894101
-0.513227	23.364044	113.312637	-14.58955	21.060522	114.913834	33.085098	-10.415673	110.503242	38.905212	40.572327	111.973915	35.995155	15.078327	111.2385785	-65.174255	27.042717	118.5890895
-0.269127	23.439936	113.624191	-14.60223	21.041121	115.277756	33.026291	-10.415937	110.489357	38.907818	40.554478	112.210701	35.9670545	15.0692705	111.350029	-65.1715145	27.0129715	119.205483
0.02174	23.522715	113.894234	-14.639089	21.066086	115.560654	32.976677	-10.415179	110.464188	38.920723	40.550907	112.498032	35.9487	15.067864	111.48111	-65.226878	27.064308	119.640198
0.369077	23.591003	114.063179	-14.690068	21.093664	115.734413	32.915115	-10.394669	110.466515	38.911106	40.554493	112.812782	35.9131105	15.079912	111.6396485	-65.2932465	27.107416	119.8291775
0.919031	23.629414	114.175453	-14.804985	21.162193	115.783226	32.848072	-10.35511	110.470856	38.959564	40.568233	113.241005	35.903818	15.1065615	111.8559305	-65.513788	27.2178245	119.7105215
1.34271	23.629316	114.15834	-14.811769	21.186232	115.689728	32.792057	-10.323216	110.481682	38.970104	40.559231	113.48629	35.8810805	15.1180075	111.983986	-65.5046185	27.2544565	119.39547
1.75401	23.647413	114.097549	-14.962909	21.228136	115.608612	32.768497	-10.313959	110.511627	38.97863	40.55357	113.68792	35.8735635	15.1198055	112.0997735	-65.7993815	27.3364665	119.1174505
2.254117	23.600819	113.996902	-15.030866	21.221287	115.35038	32.767429	-10.316009	110.672829	39.001118	40.547474	113.936234	35.8842735	15.1157325	112.3045315	-65.9460055	27.3268415	118.3962285
2.77066	23.480852	113.808945	-15.154338	21.22583	114.879295	32.804951	-10.357991	110.961174	39.067818	40.518799	114.351738	35.9363845	15.080404	112.656456	-66.2450605	27.371256	117.102134
3.306825	23.374371	113.560356	-15.275623	21.142948	114.223541	32.868717	-10.387726	111.25473	39.186405	40.516575	114.925514	36.027561	15.0644245	113.090122	-66.578807	27.2214715	115.35696
3.887032	23.23274	113.339111	-15.41955	21.019955	113.574409	32.933537	-10.418657	111.407387	39.249084	40.476818	115.524651	36.0913105	15.0290805	113.466019	-66.9304105	27.0108295	113.682799
4.657833	22.851871	113.262871	-15.549273	20.77289	112.980255	33.028416	-10.51894	111.526619	39.427814	40.336319	116.479088	36.228115	14.9086895	114.0028535	-67.326661	26.6370905	111.9576565
5.132009	22.500683	113.473724	-15.555332	20.67816	113.031563	33.087986	-10.596141	111.550941	39.564785	40.231697	117.069939	36.3263855	14.817778	114.31044	-67.4370495	26.538542	111.752686
5.566471	22.22636	113.878922	-15.557488	20.726513	113.35379	33.066856	-10.650711	111.776733	39.708954	40.138741	117.66745	36.387905	14.744015	114.7220915	-67.502881	26.709011	111.9854885
5.950792	21.914755	114.468788	-15.576224	20.865177	113.878334	33.064137	-10.647159	112.261139	39.960884	40.170437	118.370949	36.5125105	14.761639	115.316044	-67.6649585	26.968715	112.440624
6.222371	21.49297	115.180626	-15.643748	21.089668	114.463867	33.080734	-10.587261	112.936592	40.129265	40.25462	119.243149	36.6049995	14.8336795	116.0898705	-67.8924955	27.3456565	112.8378635
6.427623	21.023378	115.934586	-15.75844	21.277861	115.036896	33.129108	-10.503224	113.737907	40.247871	40.345055	120.262718	36.6884895	14.9209155	117.0003125	-68.2053695	27.6348065	113.0734795
6.556299	20.517973	116.726479	-15.872195	21.408834	115.541878	33.244453	-10.460399	114.625755	40.345619	40.447643	121.329094	36.795036	14.993622	117.9774245	-68.539426	27.824046	113.1063315
6.6127	19.636507	117.709496	-16.014936	21.501791	116.102768	33.463852	-10.427046	115.78318	40.344219	40.575684	122.815742	36.9040355	15.074319	119.299461	-68.9339075	27.929263	112.906075
6.56011	19.029512	118.10939	-16.111187	21.560135	116.321922	33.603672	-10.386744	116.324997	40.260456	40.709122	123.458694	36.932064	15.161189	119.8918455	-69.154438	27.959081	112.7519985
6.460062	18.373247	118.272186	-16.179953	21.608299	116.421219	33.679684	-10.246633	116.744682	40.144798	40.89259	123.723373	36.912241	15.3229785	120.2340275	-69.272147	27.8936195	112.6084105
6.260221	17.674816	118.179115	-16.189053	21.700106	116.308449	33.784801	-10.116958	116.986275	39.999096	41.093544	123.589966	36.8919485	15.488293	120.2881205	-69.2700545	27.911919	112.3287775
5.987422	16.944313	117.925858	-16.164692	21.761164	116.119698	33.851715	-10.022916	117.133888	39.893757	41.290947	123.130402	36.872736	15.6340155	120.132145	-69.20212	27.8883125	112.107251
5.623474	16.219143	117.631912	-16.134003	21.755312	115.904907	33.86713	-9.959885	117.253021	40.224888	41.226013	122.205124	37.046009	15.633064	119.7290725	-69.314015	27.87756	112.0807415
5.218823	15.412304	117.202393	-16.047022	21.681587	115.674088	33.941303	-10.053925	117.238853	39.72662	41.379684	121.565544	36.8339615	15.6628795	119.4021985	-68.9280055	27.7002945	111.9459775
4.411535	14.220722	116.651169	-15.896935	21.4858	115.31292	33.964005	-10.189399	117.28196	39.704964	41.243874	120.327736	36.8344845	15.5272375	118.804848	-68.6283545	27.4443625	111.820992
3.756987	13.449459	116.316055	-15.797027	21.349695	115.090004	34.005905	-10.31244	117.148384	39.72049	41.154949	119.588341	36.8631975	15.4212545	118.3683625	-68.4572515	27.2781355	111.8116455
3.016137	12.774788	116.036133	-15.659143	21.259117	114.934525	34.057419	-10.394551	116.929901	39.701099	41.061493	118.891609	36.879259	15.333471	117.910755	-68.197545	27.184763	111.958295
2.255235	12.111709	115.717545	-15.524814	21.241108	114.817413	34.123428	-10.456836	116.652832	39.741959	40.976082	118.250763	36.9326935	15.259623	117.4517975	-67.9823215	27.222593	112.1830285
1.444967	11.548581	115.440048	-15.35673	21.253923	114.729668	34.162567	-10.464435	116.348228	39.787231	40.968983	117.755768	36.974899	15.252274	117.051998	-67.688359	27.255572	112.407338
0.53974	11.035436	115.215874	-15.217975	21.308996	114.652992	34.206474	-10.451181	116.027977	39.840298	40.977783	117.455994	37.023386	15.263301	116.7419855	-67.459336	27.354691	112.5639985
-0.420321	10.635746	115.009727	-15.129812	21.39842	114.593018	34.203621	-10.383416	115.611336	39.894753	41.028187	117.381813	37.049187	15.3223855	116.4965745	-67.308811	27.4744545	112.6894615
-1.929652	10.11112	114.5242	-15.10735	21.612139	114.526459	34.146458	-10.18636	114.829041	39.900066	41.222527	117.662682	37.023262	15.5180835	116.2458615	-67.237962	27.7061945	112.8070565
-3.032327	9.857525	114.244926	-15.172251	21.861788	114.542198	34.034012	-9.923174	114.155746	39.83704	41.41901	117.962662	36.935526	15.747918	116.059204	-67.280028	27.975658	113.025192
-4.183421	9.665256	113.970016	-15.252201	22.207663	114.642021	33.89669	-9.55353	113.433815	39.732342	41.708797	118.23101	36.814516	16.0776335	115.8324125	-67.318918	28.3376925	113.4516295
-5.372832	9.488285	113.6875	-15.328794	22.657412	114.776566	33.751072	-9.061844	112.700859	39.610271	42.04707	118.492851	36.6806715	16.492613	115.596855	-67.3382595	28.822211	113.956277
-6.542305	9.336547	113.418022	-15.409737	23.201851	114.927605	33.601772	-8.482738	111.984192	39.469505	42.475071	118.682037	36.5356385	16.9961665	115.3331145	-67.3551125	29.4075355	114.5220955
-7.796031	9.151303	113.180054	-15.472704	23.800703	115.079559	33.469616	-7.897601	111.307083	39.32967	42.922955	118.757286	36.399643	17.512677	115.0321845	-67.345051	30.088729	115.1269335
-9.099016	9.016884	112.959625	-15.506403	24.380068	115.203918	33.285042	-7.224129	110.805824	39.186852	43.3904	118.682289	36.235947	18.0831355	114.7440565	-67.248753	30.6770005	115.6637795
-10.926781	8.542072	112.692795	-15.44425	25.216696	115.392593	33.133011	-6.523507	109.815536	38.982754	43.994118	118.102226	36.0578825	18.7353055	113.958881	-66.9463825	31.6980865	116.826305
-12.143919	8.110059	112.633171	-15.372743	25.65288	115.485176	33.036774	-6.133832	109.336563	38.857616	44.302967	117.583725	35.947195	19.0845675	113.460144	-66.692681	32.2211925	117.510208
-13.371864	7.621621	112.592003	-15.286859	25.968357	115.556839	32.906635	-5.792845	109.127975	38.799923	44.480984	117.102638	35.853279	19.3440695	113.1153065	-66.426997	32.5926445	117.9983715
-14.67384	7.016023	112.682915	-15.209046	26.141171	115.552818	32.929798	-5.861176	108.970352	38.762489	44.534328	116.668678	35.8461435	19.336576	112.819515	-66.2642355	32.945766	118.286121
-15.870369	6.298283	112.892105	-15.175327	26.150803	115.415665	32.974785	-6.041441	109.382973	38.709805	44.479515	116.221214	35.842295	19.219037	112.8020935	-66.192949	33.082569	118.0292365
-17.060133	5.5176	113.0998	-15.169957	25.970333	115.11496	33.143688	-6.529322	110.061012	38.620701	44.308388	115.60775	35.8821945	18.889533	112.834381	-66.2221085	33.051133	117.395539
-18.26679	4.661237	113.382828	-15.209617	25.563145	114.652931	33.280609	-7.008246	111.104858	38.496452	43.995472	114.852348	35.8885305	18.493613	112.978603	-66.3077645	32.632677	116.327259
-20.023268	3.291483	113.711258	-15.33329	24.549097	113.795563	33.536259	-8.102577	112.554459	38.192482	43.198784	113.592682	35.8643705	17.5481035	113.0735705	-66.5309505	31.5500905	114.5175555
-21.206127	2.446963	113.894287	-15.380184	23.726988	113.261986	33.501904	-8.966782	113.295921	38.057018	42.429066	112.52388	35.779461	16.731142	112.9099005	-66.539829	30.722834	113.6140715
-22.356623	1.712731	114.302505	-15.370098	22.880138	112.89505	33.278008	-9.866847	113.725594	37.938057	41.437469	111.156273	35.6080325	15.785311	112.4409335	-66.3482285	29.974965	113.3491665
-23.494883	1.11946	114.918053	-15.3274	22.059614	112.788162	32.953159	-10.831986	113.930214	37.818825	40.271915	109.723244	35.385992	14.7199645	111.826729	-66.040792	29.3992635	113.749595
-24.557159	0.73452	115.605202	-15.259531	21.239511	112.851044	32.644127	-11.759971	114.207474	37.760529	39.108566	108.513962	35.202328	13.6742975	111.360718	-65.72139	28.8047245	114.34137
-25.570955	0.423336	116.149071	-15.196972	20.45285	113.094917	32.443554	-12.603331	114.300362	37.696522	38.139526	107.798019	35.070038	12.7680975	111.0491905	-65.463982	28.1376025	115.1406435
-26.482958	0.282396	116.45858	-15.159337	19.728029	113.358482	32.377415	-13.364082	114.130066	37.640953	37.446545	107.505669	35.009184	12.0412315	110.8178675	-65.327858	27.4148265	115.8990965
-27.726196	0.368173	116.63028	-15.072886	18.931723	113.661301	32.405426	-14.161418	113.61734	37.621628	36.770996	107.298195	35.013527	11.304789	110.4577675	-65.159299	26.558657	116.8648345
-28.462978	0.673045	116.474937	-14.96107	18.62112	113.741447	32.505463	-14.594285	113.194885	37.626232	36.584381	107.305023	35.0658475	10.995048	110.249954	-64.9879875	26.247192	117.23294
-29.076105	1.117553	115.941063	-14.83092	18.444359	113.572693	32.710136	-14.93965	112.733749	37.721493	36.575363	107.475685	35.2158145	10.8178565	110.104717	-64.8776545	26.0708615	117.040669
-29.620504	1.640157	114.941963	-14.671715	18.392809	113.042854	32.876606	-15.113407	112.244499	37.985004	36.700813	107.723907	35.430805	10.793703	109.984203	-64.774235	25.991915	116.101505
-30.119133	2.256632	113.482109	-14.511808	18.403833	112.158218	32.991829	-15.228549	111.638763	38.29055	36.930393	107.877205	35.6411895	10.850922	109.757984	-64.6648055	25.956744	114.558452
-30.568373	3.048263	111.942581	-14.373618	18.479002	111.067108	33.01347	-15.288157	110.82531	38.461792	37.142105	107.812973	35.737631	10.926974	109.3191415	-64.484867	26.03103	112.8150745
-30.965004	3.903831	110.647858	-14.276211	18.645773	110.090874	32.963734	-15.182726	109.838852	38.499161	37.263092	107.353004	35.7314475	11.040183	108.595928	-64.2838695	26.251363	111.58582
-31.358189	5.424826	109.474495	-14.123133	18.924297	109.085297	32.712791	-14.845842	108.660973	38.535137	37.354095	106.539391	35.623964	11.2541265	107.600182	-63.87023	26.5944675	110.570412
-31.551233	6.467879	109.058228	-14.023047	19.022478	108.774399	32.570126	-14.694057	108.0905	38.583725	37.398102	106.19558	35.5769255	11.3520225	107.14304	-63.6230195	26.6929335	110.405758
-31.628195	7.557943	108.836876	-13.928391	19.023483	108.582855	32.414406	-14.637856	107.66333	38.652905	37.428345	105.963531	35.5336555	11.3952445	106.8134305	-63.3904375	26.6517215	110.3522795
-31.62052	8.637989	108.636055	-13.860209	18.990334	108.43911	32.302349	-14.572486	107.220367	38.672527	37.447552	105.710159	35.487438	11.437533	106.465263	-63.207856	26.543135	110.412957
-31.548464	9.745607	108.445297	-13.797684	18.916513	108.226074	32.216553	-14.375125	106.714966	38.646431	37.447113	105.374123	35.431492	11.535994	106.0445445	-63.02686	26.297032	110.4076035
-31.42836	10.85675	108.006035	-13.713251	18.888197	107.858742	32.211712	-14.288298	106.210159	38.62532	37.508305	105.015221	35.418516	11.6100035	105.61269	-62.845018	26.1663905	110.104794
-31.228865	12.025194	107.248154	-13.627791	18.913401	107.223419	32.258034	-14.168766	105.656281	38.618809	37.584717	104.669273	35.4384215	11.7079755	105.162777	-62.6940035	26.1188265	109.284061
-30.750748	13.820094	105.323471	-13.411872	19.107435	105.707382	32.403511	-13.885194	104.861343	38.845749	37.758289	104.221085	35.62463	11.9365475	104.541214	-62.448374	26.2783225	106.87355
-30.437263	15.070619	103.439125	-13.229635	19.340681	104.275658	32.548004	-13.712549	104.234268	39.098923	37.934883	104.075432	35.8234635	12.111167	104.15485	-62.2827335	26.570195	104.396466
-30.022705	16.355211	101.392708	-13.00551	19.599703	102.672386	32.687935	-13.459132	103.389725	39.397068	38.132198	103.934769	36.0425015	12.336533	103.662247	-62.0535215	26.862873	101.682525
-29.58897	17.643482	99.485771	-12.698181	19.88768	101.124763	32.872192	-13.168489	102.337227	39.675694	38.393612	103.619751	36.273943	12.6125615	102.978489	-61.670305	27.1627985	99.271037
-29.034966	18.888123	97.908676	-12.305166	20.224829	99.745033	33.143215	-12.773911	101.057922	39.927227	38.716084	103.242043	36.535221	12.9710865	102.1499825	-61.145553	27.4785715	97.3400835
-28.513258	20.085096	96.801056	-11.886824	20.582308	98.699524	33.490517	-12.266769	99.743454	40.167866	39.092911	102.77581	36.8291915	13.413071	101.259632	-60.6028395	27.751545	96.139416
-28.01935	21.262239	95.97686	-11.451734	20.977459	97.889114	33.844982	-11.752331	98.593094	40.432861	39.536823	102.388405	37.1389215	13.892246	100.4907495	-60.0423895	28.062672	95.2874785
-27.268618	22.911613	94.950523	-10.957563	21.609283	96.873428	34.266014	-10.881998	97.287193	40.763157	40.237705	102.190544	37.5145855	14.6778535	99.7388685	-59.4297115	28.5407125	94.0079875
-26.8522	23.96839	94.407684	-10.699931	22.016325	96.339394	34.622765	-10.420331	96.562454	40.934959	40.713139	102.154907	37.778862	15.146404	99.3586805	-59.178724	28.886246	93.3201075
-26.391966	24.900112	93.860191	-10.461216	22.431341	95.804291	34.841564	-9.891018	96.038414	41.086216	41.135098	102.094284	37.96389	15.62204	99.066349	-58.886322	29.240642	92.542233
-25.957987	25.746679	93.261314	-10.183339	22.82309	95.23748	35.1236	-9.420672	95.518875	41.270622	41.568886	102.055252	38.197111	16.074107	98.7870635	-58.563789	29.572073	91.6878965
-25.511995	26.444429	92.699341	-9.921887	23.204004	94.666481	35.40192	-8.949793	94.984314	41.495049	41.993622	101.91996	38.4484845	16.5219145	98.452137	-58.2922585	29.8860935	90.880825
-25.109867	27.011696	92.157036	-9.672813	23.527115	94.099823	35.694664	-8.492624	94.393028	41.64642	42.39996	101.689949	38.670542	16.953668	98.0414885	-58.016168	30.100562	90.1581575
-24.775787	27.444565	91.705551	-9.452852	23.813103	93.624565	35.97261	-8.04374	93.845001	41.71312	42.815922	101.3563	38.842865	17.386091	97.6006505	-57.748569	30.240115	89.6484795
-24.347878	27.806721	91.208115	-9.210597	24.135803	93.070229	36.289959	-7.481075	93.292313	41.815178	43.355335	100.682343	39.0525685	17.93713	96.987328	-57.4737625	30.334476	89.15313
-24.168476	27.906803	90.907646	-9.095743	24.277773	92.756393	36.482681	-7.216998	93.047958	41.799564	43.630646	100.367271	39.1411225	18.206824	96.7076145	-57.3326085	30.348722	88.8051715
-24.061665	27.85503	90.67128	-8.99637	24.360332	92.564308	36.623352	-6.999472	92.896637	41.823795	43.832447	100.236061	39.2235735	18.4164875	96.566349	-57.2163135	30.3041765	88.562267
-24.011799	27.661081	90.472069	-8.94641	24.340668	92.429886	36.746387	-6.847619	92.859253	41.853516	44.003151	100.204048	39.2999515	18.577766	96.5316505	-57.1927715	30.10357	88.3281215
-23.991404	27.336143	90.276176	-8.888146	24.345402	92.331314	36.891209	-6.758835	92.910797	41.854649	44.12434	100.186012	39.372929	18.6827525	96.5484045	-57.149221	30.0080515	88.1142235
-23.925745	26.928579	90.069572	-8.789405	24.3363	92.231247	37.031879	-6.692547	93.056747	41.905506	44.240772	100.061691	39.4686925	18.7741125	96.559219	-57.0475025	29.8984875	87.903275
-23.982435	26.412382	89.853706	-8.695967	24.266624	92.130051	37.180401	-6.697606	93.312836	41.904465	44.286041	99.881088	39.542433	18.7942175	96.596962	-56.934367	29.7390305	87.66314
-24.111498	25.427172	89.420967	-8.465247	24.056852	91.87326	37.507648	-6.82922	93.790855	42.007095	44.299065	99.366241	39.7573715	18.7349225	96.578548	-56.6878655	29.3787815	87.167972
-24.160873	24.669634	89.048973	-8.259736	23.819984	91.629326	37.767784	-7.017808	94.125298	42.157303	44.232044	98.980728	39.9625435	18.607118	96.553013	-56.4820155	29.03285	86.705639
-24.26502	23.842794	88.563431	-8.016173	23.47167	91.303574	38.063736	-7.265393	94.44339	42.346317	44.061531	98.570061	40.2050265	18.398069	96.5067255	-56.2373725	28.545271	86.1004225
-24.389132	22.913624	88.117813	-7.700867	23.059923	90.979485	38.408176	-7.538495	94.669334	42.567238	43.84325	98.069374	40.487707	18.1523775	96.369354	-55.889441	27.9674685	85.589616
-24.58884	21.846418	87.949959	-7.328516	22.601704	90.803436	38.796749	-7.829847	94.846481	42.827065	43.578606	97.370926	40.811907	17.8743795	96.1087035	-55.468939	27.3290285	85.4981685
-24.911386	20.75692	88.339912	-6.930084	22.106934	91.016731	39.163895	-8.210642	95.0681	43.117641	43.201668	96.41935	41.140768	17.495513	95.743725	-55.000936	26.718355	86.289737
-25.325987	19.607725	89.445473	-6.609823	21.508181	91.686058	39.522472	-8.795143	95.394531	43.367924	42.624722	95.371414	41.445198	16.9147895	95.3829725	-54.664844	26.1015725	87.9891435
-26.094717	17.87155	91.966675	-6.403152	20.463455	93.417282	39.690269	-9.752388	96.221985	43.548923	41.552242	94.252708	41.619596	15.899927	95.2373465	-54.4259	25.026983	91.5972175
-26.600733	16.735462	93.87648	-6.446754	19.792875	94.777534	39.620647	-10.403802	96.892784	43.491112	40.840603	93.928383	41.5558795	15.2184005	95.4105835	-54.4493875	24.3673495	94.1444845
-27.183905	15.614404	95.661911	-6.545277	19.196062	96.051666	39.498325	-10.979794	97.537903	43.368279	40.221043	93.843147	41.433302	14.6206245	95.690525	-54.523856	23.7714995	96.412807
-27.703825	14.575187	97.202721	-6.657187	18.691994	97.165398	39.379192	-11.428592	98.023331	43.168552	39.726494	93.899307	41.273872	14.148951	95.961319	-54.588246	23.235037	98.369477
-28.146324	13.643747	98.615089	-6.785434	18.260538	98.169678	39.283718	-11.766939	98.39077	42.95192	39.320721	94.011986	41.117819	13.776891	96.201378	-54.688687	22.744185	100.137978
-28.632154	12.782422	100.077393	-6.897728	17.904432	99.156944	39.188084	-12.034033	98.784004	42.712231	39.004623	94.077667	40.9501575	13.485295	96.4308355	-54.7456135	22.323569	101.8830525
-28.958097	12.012386	101.429192	-7.00069	17.616116	100.08992	39.167629	-12.288119	99.268967	42.455517	38.732018	94.130997	40.811573	13.2219495	96.699982	-54.812953	22.0102825	103.479858
-29.292112	11.031533	103.019249	-7.145322	17.180576	101.214149	39.178097	-12.652822	100.207794	42.16135	38.277859	94.239494	40.6697235	12.8125185	97.223644	-54.9603675	21.5486335	105.204654
-29.395178	10.396703	103.575371	-7.241878	16.876764	101.645599	39.22028	-12.918231	100.823006	42.058582	37.988197	94.361916	40.639431	12.534983	97.592461	-55.123187	21.218545	105.698737
-29.48539	9.820061	103.656448	-7.299075	16.566334	101.736938	39.294064	-13.211862	101.32402	42.018322	37.696831	94.474281	40.656193	12.2424845	97.8991505	-55.254343	20.8901835	105.5747255
-29.485924	9.299692	103.356636	-7.331212	16.246056	101.512299	39.368084	-13.465294	101.681587	42.077084	37.396915	94.515457	40.722584	11.9658105	98.098522	-55.385008	20.5263015	104.926076
-29.439238	8.870098	102.646111	-7.322811	15.962873	101.037529	39.436188	-13.700424	101.899361	42.174866	37.124813	94.518158	40.805527	11.7121945	98.2087595	-55.451149	20.2135515	103.8662985
-29.307377	8.523961	101.698395	-7.267197	15.742497	100.365089	39.505844	-13.900614	101.964676	42.327057	36.928638	94.478508	40.9164505	11.514012	98.221592	-55.4508445	19.970982	102.508586
-29.058668	8.247371	100.413338	-7.145087	15.530292	99.490807	39.624317	-14.079191	101.916245	42.581863	36.763863	94.470596	41.10309	11.342336	98.1934205	-55.393264	19.718248	100.7881935
-28.626192	8.023679	98.085419	-6.794062	15.33989	97.874542	39.95554	-14.219287	101.490761	43.122501	36.72863	94.509628	41.5390205	11.2546715	98.0001945	-55.1271445	19.4251085	97.7488895
-28.216743	8.015229	96.358498	-6.440988	15.296324	96.648445	40.259869	-14.257195	101.047325	43.561378	36.777256	94.44738	41.9106235	11.2600305	97.7473525	-54.7925995	19.3326175	95.5495375
-27.821314	8.102419	94.645088	-5.975881	15.337971	95.393028	40.657192	-14.18608	100.455154	44.046623	36.91716	94.283661	42.3519075	11.36554	97.3694075	-54.3036695	19.310402	93.4166485
-27.359312	8.307132	92.966843	-5.40235	15.445146	94.13343	41.134827	-14.08592	99.790138	44.55468	37.068905	93.993095	42.8447535	11.4914925	96.8916165	-53.6494535	19.3987995	91.3752435
-26.910336	8.578282	91.266205	-4.77304	15.5892	92.862701	41.658829	-13.942268	99.176163	45.117523	37.243862	93.659706	43.388176	11.650797	96.4179345	-52.934256	19.527603	89.3074675
-26.48974	8.937322	89.748299	-4.134165	15.698589	91.709679	42.204002	-13.821552	98.622597	45.67762	37.401352	93.286232	43.940811	11.7899	95.9544145	-52.209141	19.607278	87.4649435
-26.130566	9.318282	88.51358	-3.536238	15.811727	90.772446	42.687382	-13.704927	98.129257	46.183662	37.511124	92.939087	44.435522	11.9030985	95.534172	-51.507998	19.7203555	86.01072
-25.760742	10.045111	87.221252	-2.807746	15.917632	89.848022	43.323147	-13.59259	97.51709	46.821327	37.648983	92.590279	45.072237	12.0281965	95.0536845	-50.687729	19.8070675	84.6423595
-25.601826	10.686751	86.792397	-2.487225	15.967439	89.536705	43.614742	-13.5237	97.195938	47.134281	37.73959	92.436043	45.3745115	12.107945	94.8159905	-50.3489615	19.826933	84.2574195
-25.667582	11.450978	86.824921	-2.327552	16.040876	89.576775	43.782089	-13.454964	96.941444	47.309052	37.776943	92.270004	45.5455705	12.1609895	94.605724	-50.2006745	19.9207625	84.547826
-25.942978	12.377409	87.513992	-2.347997	16.079351	90.045425	43.80423	-13.412481	96.808594	47.298801	37.780872	92.054245	45.5515155	12.1841955	94.4314195	-50.2475095	19.9745065	85.6594305
-26.322672	13.425591	88.684067	-2.531309	16.120325	90.88932	43.66161	-13.415496	96.910538	47.111137	37.72905	91.895874	45.3863735	12.156777	94.403206	-50.4489915	20.083873	87.375434
-26.807541	14.450727	90.210915	-2.848848	16.122036	92.017632	43.394966	-13.456772	97.220108	46.810574	37.658459	91.882202	45.10277	12.1008435	94.551155	-50.800466	20.1432285	89.484109
-27.339458	15.602364	91.776421	-3.226181	16.081102	93.250763	43.080555	-13.513337	97.638008	46.460747	37.572807	92.043594	44.770651	12.029735	94.840801	-51.223013	20.132469	91.660725
-28.105021	17.404184	93.816185	-3.798005	15.953059	94.935814	42.638302	-13.608607	98.1968	45.90646	37.490673	92.518982	44.272381	11.941033	95.357891	-51.868391	19.965085	94.513737
-28.632504	18.645603	94.895897	-4.144504	15.820181	95.866966	42.387505	-13.630344	98.441101	45.560627	37.504189	92.91394	43.974066	11.9369225	95.6775205	-52.263074	19.7034395	96.0564115
-29.125988	19.981129	95.929901	-4.439565	15.689921	96.704132	42.191257	-13.586919	98.428444	45.208351	37.593735	93.34063	43.699804	12.003408	95.884537	-52.578934	19.376434	97.523727
-29.54439	21.442482	97.23632	-4.771748	15.669417	97.656471	41.946609	-13.417056	98.251633	44.777702	37.823059	93.749153	43.3621555	12.2030015	96.000393	-52.9056515	19.1358325	99.312549
-30.029545	22.974911	98.849205	-5.079487	15.795787	98.776283	41.638241	-13.09008	98.009476	44.255909	38.177876	94.15023	42.947075	12.543898	96.079853	-53.106049	19.047676	101.472713
-30.396006	24.594173	100.554764	-5.487169	15.994666	99.960686	41.32066	-12.676054	97.890327	43.64962	38.632946	94.611534	42.48514	12.978446	96.2509305	-53.459478	19.010886	103.6704415
-30.725967	26.310707	102.07093	-5.899418	16.24593	101.059029	41.028961	-12.21507	97.897575	43.049358	39.144604	95.217209	42.0391595	13.464767	96.557392	-53.8379955	19.027093	105.560666
-31.181946	28.83865	103.740051	-6.523526	16.598688	102.274498	40.629299	-11.487922	97.896164	42.256733	39.96748	96.373405	41.443016	14.239779	97.1347845	-54.490068	18.957597	107.4142115
-31.327873	30.590343	104.405006	-6.887319	16.841133	102.696434	40.353973	-10.924702	97.806824	41.896885	40.530006	97.2006	41.125429	14.802652	97.503712	-54.900067	18.879614	107.889156
-31.492901	32.28561	104.688248	-7.190616	17.138361	102.815056	40.227024	-10.41764	97.493179	41.616734	41.067173	97.978661	40.921879	15.3247665	97.73592	-55.303111	18.9519555	107.894192
-31.538824	34.044029	104.810585	-7.43118	17.528337	102.743271	39.995441	-9.796199	97.207199	41.422047	41.617378	98.578438	40.708744	15.9105895	97.8928185	-55.571104	19.1460845	107.5937235
-31.480392	35.850506	104.941269	-7.639399	17.95797	102.632889	39.872475	-9.172513	96.805031	41.266563	42.209274	98.996231	40.569519	16.5183805	97.900631	-55.848317	19.3975595	107.365147
-31.393114	37.531818	105.13562	-7.796884	18.43985	102.535629	39.804501	-8.509199	96.372215	41.072964	42.786377	99.399597	40.4387325	17.138589	97.885906	-56.0325005	19.741111	107.185352
-31.227955	39.216328	105.379173	-7.922585	18.902979	102.470947	39.744091	-7.860164	96.027725	40.921169	43.373238	99.780159	40.33263	17.756537	97.903942	-56.1778	20.049421	107.037952
-30.760305	41.663681	105.879448	-8.085688	19.647751	102.463829	39.654362	-6.982873	95.596275	40.76461	44.192253	100.397087	40.209486	18.60469	97.996681	-56.380862	20.690812	106.930977
-30.397692	43.125607	106.28791	-8.193794	20.071955	102.551521	39.552811	-6.446174	95.390793	40.692867	44.616074	100.824486	40.122839	19.08495	98.1076395	-56.510427	21.05896	106.9954025
-30.046886	44.512432	106.769669	-8.327958	20.476051	102.708519	39.406727	-6.014369	95.263199	40.603218	44.975159	101.283325	40.0049725	19.480395	98.273262	-56.6608885	21.471707	107.143776
-29.429409	45.861935	107.336067	-8.469126	20.854126	102.931023	39.227337	-5.650601	95.231285	40.516022	45.296333	101.694504	39.8716795	19.822866	98.4628945	-56.8099315	21.885386	107.3991515
-28.882561	47.045174	107.830963	-8.627357	21.154526	103.194199	39.063873	-5.362981	95.260201	40.416279	45.546307	102.121445	39.740076	20.091663	98.690823	-56.99479	22.217389	107.697575
-28.284147	48.143093	108.218452	-8.760946	21.440449	103.403595	38.937901	-5.133615	95.362396	40.373848	45.74057	102.533913	39.6558745	20.3034775	98.9481545	-57.1777665	22.5774205	107.8590355
-27.695984	49.132553	108.504318	-8.878477	21.633663	103.533707	38.849392	-4.959902	95.478638	40.331615	45.907387	102.932312	39.5905035	20.4737425	99.205475	-57.3474575	22.7935835	107.861939
-26.45112	50.450851	108.611641	-8.995528	21.855078	103.551529	38.834198	-4.770178	95.656776	40.281998	46.075649	103.4618	39.558098	20.6527355	99.559288	-57.549154	23.0574205	107.54377
-25.60784	51.164013	108.574585	-9.03187	21.975391	103.486702	38.895901	-4.694869	95.744415	40.282845	46.16011	103.686592	39.589373	20.7326205	99.7155035	-57.653113	23.2181615	107.2579005
-24.865488	51.80312	108.416328	-9.040034	22.071617	103.373276	38.958015	-4.610751	95.854836	40.31184	46.255516	103.888451	39.6349275	20.8223825	99.8716435	-57.7149955	23.3208515	106.8749085
-23.886381	52.357094	108.162842	-9.054361	22.168787	103.174698	39.048767	-4.552684	95.983475	40.761181	46.160061	103.854965	39.904974	20.8036885	99.91922	-58.013696	23.5338855	106.430176
-22.916832	52.846191	107.870338	-9.05249	22.285852	102.926788	39.154327	-4.487546	96.043549	40.393784	46.405159	104.237381	39.7740555	20.9588065	100.140465	-57.8790355	23.6128975	105.713111
-21.753408	53.14164	107.623268	-9.014475	22.437052	102.740417	39.248524	-4.382511	96.04892	40.876495	46.331223	104.118729	40.0625095	20.974356	100.0838245	-58.0914595	23.899748	105.3970095
-20.794794	53.4095	107.512306	-8.949133	22.625786	102.665306	39.320572	-4.246102	96.03054	40.928963	46.441967	104.103645	40.1247675	21.0979325	100.0670925	-58.0230335	24.1536395	105.2635195
-19.03133	53.607769	107.381775	-8.824245	22.997566	102.707054	39.394691	-4.058949	96.074516	40.657501	46.781727	104.234245	40.026096	21.361389	100.1543805	-57.674586	24.633743	105.2597275
-17.831476	53.586597	107.353149	-8.759599	23.221138	102.765106	39.45742	-3.968153	96.17527	41.197826	46.763721	104.07653	40.327623	21.397784	100.1259	-57.846821	25.044492	105.404312
-16.60096	53.450382	107.273552	-8.707726	23.413618	102.808586	39.521088	-3.865839	96.286285	41.316765	46.885391	104.179993	40.4189265	21.509776	100.233139	-57.8343785	25.31746	105.384033
-15.369502	53.335266	107.161118	-8.668704	23.596872	102.834251	39.546638	-3.779621	96.451591	40.944691	47.123302	104.562668	40.2456645	21.6718405	100.5071295	-57.5830725	25.5219035	105.1613725
-13.969769	52.949291	106.958817	-8.689826	23.743181	102.872345	39.535435	-3.706395	96.683243	41.347351	46.974762	104.567513	40.441393	21.6341835	100.625378	-57.821045	25.8521785	105.119312
-12.643764	52.524643	106.820847	-8.738868	23.895559	102.936302	39.523361	-3.686475	97.039009	41.300236	47.005764	105.000748	40.4117985	21.6596445	101.0198785	-57.8895345	26.1314735	104.8527255
-11.296388	52.029049	106.715981	-8.852159	24.063911	103.092659	39.481449	-3.757282	97.597954	41.318089	46.974693	105.541527	40.399769	21.6087055	101.5697405	-58.104087	26.5191165	104.6155775
-9.146761	51.088596	106.626129	-9.113665	24.29674	103.482475	39.335423	-4.039508	98.794243	41.022797	47.034908	106.665733	40.17911	21.4977	102.729988	-58.40644	27.09578	104.234962
-7.720623	50.392731	106.437126	-9.367083	24.534883	103.780495	39.182545	-4.35068	99.851204	41.118038	46.941158	107.242027	40.1502915	21.295239	103.5466155	-58.8844575	27.774527	104.0143745
-6.243027	49.643852	106.203522	-9.684964	24.718863	104.057732	38.976177	-4.765296	101.055237	41.150898	46.820576	107.757401	40.0635375	21.02764	104.406319	-59.4334655	28.410086	103.709145
-4.810991	48.797817	105.875954	-10.01641	24.886707	104.309509	38.721035	-5.199604	102.296463	41.149616	46.666737	108.056305	39.9353255	20.7335665	105.176384	-59.9681455	29.0398475	103.442634
-3.363005	47.838627	105.502365	-10.328414	24.93499	104.568565	38.403301	-5.614697	103.455757	41.104351	46.439552	108.024933	39.753826	20.4124275	105.740345	-60.410654	29.4575525	103.396785
-1.963707	46.869072	105.207024	-10.612152	24.923147	104.802391	38.046654	-5.96945	104.396103	41.031658	46.178158	107.731316	39.539156	20.104354	106.0637095	-60.76346	29.74194	103.5410725
-0.560478	45.868153	104.824493	-10.85077	24.834497	104.937408	37.694775	-6.322821	105.12056	40.936882	45.873497	107.240463	39.3158285	19.775338	106.1805115	-61.0173685	29.893656	103.6943045
1.562733	44.304287	104.245186	-11.070045	24.62793	104.956161	37.306973	-6.770523	105.755875	40.792862	45.3932	106.281532	39.0499175	19.3113385	106.0187035	-61.1900075	29.9445215	103.8936185
2.974647	43.328445	103.801987	-11.13405	24.439247	104.829361	37.059929	-7.030042	105.959389	40.72644	45.097767	105.710686	38.8931845	19.0338625	105.8350375	-61.1612845	29.8446315	103.8236845
4.39513	42.370682	103.515221	-11.184222	24.228432	104.602837	36.865353	-7.21052	105.942978	40.686832	44.839916	105.281654	38.7760925	18.814698	105.612316	-61.1445365	29.642166	103.593358
5.758348	41.467724	103.208939	-11.183268	24.060461	104.320999	36.72385	-7.343667	105.756287	40.663277	44.668774	105.002914	38.6935635	18.6625535	105.3796005	-61.0600995	29.4583685	103.2623975
7.16592	40.716629	102.98687	-11.180808	24.012241	104.103516	36.655418	-7.357678	105.604759	40.610588	44.605782	104.797829	38.633003	18.624052	105.201294	-60.994619	29.40043	103.005738
8.572464	40.041393	102.979752	-11.162189	24.090662	103.991638	36.624195	-7.255249	105.554642	40.582882	44.636169	104.754173	38.6035385	18.69046	105.1544075	-60.9279165	29.490864	102.8288685
9.931546	39.450134	103.17527	-11.189942	24.218693	104.005959	36.656448	-7.108294	105.651047	40.587391	44.770737	105.052689	38.6219195	18.8312215	105.351868	-61.0018035	29.6061645	102.66005
11.915215	38.690445	103.920975	-11.365145	24.50313	104.074463	36.707748	-6.73891	106.005646	40.575264	45.160721	106.230202	38.641506	19.2109055	106.117924	-61.371796	29.7953545	102.031002
13.139796	38.21973	104.69619	-11.568483	24.655968	104.069862	36.726959	-6.503958	106.330917	40.56031	45.508808	107.617935	38.6436345	19.502425	106.974426	-61.7806005	29.809511	101.165298
14.317055	37.803871	105.697891	-11.785999	24.792492	104.014412	36.788376	-6.271812	106.641457	40.571014	45.909966	109.424187	38.679695	19.819077	108.032822	-62.251693	29.765907	99.996002
15.458441	37.405632	106.845894	-11.937325	24.950064	103.98632	36.958202	-5.9806	106.958939	40.635212	46.283539	111.271652	38.796707	20.1514695	109.1152955	-62.671357	29.7486585	98.8573445
16.526726	37.035255	107.879326	-11.944172	25.175444	103.907684	37.253139	-5.655756	107.216873	40.772026	46.677025	112.903465	39.0125825	20.5106345	110.060169	-62.9009265	29.8402535	97.755199
17.594324	36.684128	108.588982	-11.806564	25.453461	103.683495	37.651634	-5.32829	107.480385	40.99612	47.08152	114.119186	39.323877	20.876615	110.7997855	-62.937005	30.030307	96.5672045
18.6686	36.249836	109.022186	-11.525074	25.729191	103.345703	38.144009	-4.93145	107.558548	41.213448	47.522427	114.884438	39.6787285	21.2954885	111.221493	-62.7288765	30.1628935	95.469913
20.162027	35.631927	108.98262	-10.920348	26.14991	102.685402	38.973106	-4.255142	107.455383	41.610241	48.177589	115.154823	40.2916735	21.9612235	111.305103	-62.1323695	30.3385965	94.065701
21.070257	35.128147	108.726753	-10.49995	26.296606	102.14785	39.541229	-3.909386	107.37854	41.812473	48.541359	114.995407	40.676851	22.3159865	111.1869735	-61.676751	30.2772255	93.1087265
21.79229	34.55183	108.415817	-10.106551	26.314634	101.564445	40.094181	-3.639403	107.363739	41.931118	48.79184	114.810181	41.0126495	22.5762185	111.08696	-61.2257515	30.0530495	92.04193
22.412064	33.881878	108.129311	-9.736931	26.172756	101.030586	40.65517	-3.456473	107.360771	42.007786	48.993282	114.610687	41.331478	22.7684045	110.985729	-60.80534	29.5771075	91.075443
22.861328	33.178555	107.806061	-9.407137	26.013586	100.677322	41.1325	-3.282518	107.309135	42.062313	49.152756	114.298584	41.5974065	22.935119	110.8038595	-60.4116805	29.092053	90.5507845
23.15844	32.45507	107.449516	-9.136408	25.912455	100.580536	41.529541	-3.139505	107.291916	42.184788	49.32909	113.896606	41.8571645	23.0947925	110.594261	-60.1299805	28.7301175	90.566811
23.296654	31.644699	107.231613	-8.927106	25.898066	100.655807	41.879196	-3.031046	107.317986	42.316772	49.504826	113.51004	42.097984	23.23689	110.414013	-59.952196	28.559242	90.897601
23.204365	30.335442	106.959007	-8.776069	26.059687	101.034866	42.084087	-2.786362	107.649078	42.481216	49.803974	112.898636	42.2826515	23.508806	110.273857	-59.8347895	28.610568	91.795875
22.90727	29.499924	106.867912	-8.756738	26.179201	101.40799	42.143204	-2.592882	108.00238	42.514278	50.000477	112.406197	42.328741	23.7037975	110.2042885	-59.842217	28.6546045	92.6116915
22.50761	28.651714	106.826675	-8.746033	26.250357	101.841248	42.196301	-2.434637	108.423363	42.488831	50.201233	111.886703	42.342566	23.883298	110.155033	-59.834632	28.617416	93.527463
21.964375	27.740837	106.811348	-8.770427	26.248709	102.252235	42.26022	-2.306348	108.858612	42.417332	50.36853	111.450317	42.338776	24.031091	110.1544645	-59.87963	28.466327	94.3500055
21.322725	26.800209	106.870041	-8.776844	26.214779	102.610672	42.295967	-2.173244	109.128044	42.364883	50.549995	111.221992	42.330425	24.1883755	110.175018	-59.884113	28.2411825	95.046326
20.581991	25.874706	106.842567	-8.819333	26.180834	102.869942	42.330307	-2.073096	109.080742	42.296329	50.725288	111.145439	42.313318	24.326096	110.1130905	-59.951984	28.035572	95.6267935
19.794184	24.988703	106.637787	-8.851061	26.279663	103.0746	42.278297	-1.918911	108.681999	42.220295	50.914318	110.966156	42.249296	24.4977035	109.8240775	-59.951418	28.0616225	96.3251225
18.399708	23.818306	106.03212	-8.958573	26.779303	103.368698	42.038456	-1.390878	107.411491	42.078529	51.287098	110.342979	42.0584925	24.94811	108.877235	-59.9756385	28.610496	97.860161
17.407722	23.100052	105.565323	-9.041439	27.294085	103.634521	41.880817	-0.865028	106.355347	41.939957	51.636951	109.838936	41.910387	25.3859615	108.0971415	-59.993265	29.2022085	99.1719005
16.333027	22.405062	105.210365	-9.172782	27.8743	103.982819	41.656013	-0.248339	105.408455	41.73558	52.077419	109.439514	41.6957965	25.91454	107.4239845	-60.0413605	29.83406	100.5416535
15.205291	21.691875	104.960594	-9.332444	28.521654	104.339348	41.387402	0.428981	104.70285	41.48077	52.559258	109.107765	41.434086	26.4941195	106.9053075	-60.098974	30.5491885	101.7733885
14.077851	20.95631	104.733261	-9.547742	29.19825	104.699493	41.165218	1.021984	104.029655	41.184448	53.09304	108.806931	41.174833	27.057512	106.418293	-60.270317	31.338988	102.980693
12.862466	20.192738	104.580582	-9.771566	29.853403	105.034782	40.798813	1.601131	103.633652	40.901367	53.581512	108.518555	40.85009	27.5913215	106.0761035	-60.393222	32.1154845	103.9934605
11.674296	19.36624	104.56517	-10.006331	30.474087	105.344704	40.40062	2.0322	103.393364	40.656963	53.964687	108.261086	40.5287915	27.9984435	105.827225	-60.5414535	32.9497305	104.862183
9.81846	18.00197	104.613091	-10.4425	31.203192	105.668472	39.818184	2.351299	103.457855	40.297024	54.275459	107.977737	40.057604	28.313379	105.717796	-60.942604	34.093005	105.619148
8.618887	16.972845	104.688599	-10.750331	31.431194	105.65274	39.477932	2.39011	103.752647	40.071712	54.322796	107.825623	39.774822	28.356453	105.789135	-61.275484	34.505935	105.516345
7.429035	15.941895	104.654602	-11.037652	31.492489	105.385277	39.23595	2.285255	104.14476	39.788368	54.242687	107.67485	39.512159	28.263971	105.909805	-61.587463	34.721007	104.860749
6.242352	14.777369	104.491577	-11.317156	31.392935	104.884933	39.056892	2.096719	104.59726	39.548225	54.04451	107.50705	39.3025585	28.0706145	106.052155	-61.9368705	34.7152555	103.717711
5.084223	13.601202	104.342949	-11.498078	31.127113	104.251656	38.947556	1.753122	105.071472	39.367702	53.733574	107.244705	39.157629	27.743348	106.1580885	-62.153785	34.510878	102.3452235
3.952129	12.396713	104.094788	-11.598826	30.731756	103.518784	38.882915	1.28005	105.544403	39.240681	53.288185	106.837608	39.061798	27.2841175	106.1910055	-62.25945	34.1793945	100.8465625
2.820573	11.146997	103.865257	-11.614735	30.220434	102.798286	38.842487	0.785723	106.014946	39.15683	52.766121	106.290291	38.9996585	26.775922	106.1526185	-62.2291285	33.664946	99.4439535
1.064729	9.302396	103.562393	-11.450509	29.308474	101.834747	38.895821	-0.124887	106.615318	39.286083	51.812202	105.223343	39.090952	25.8436575	105.9193305	-61.99197	32.7732905	97.7501635
-0.100842	8.125268	103.327324	-11.265644	28.630329	101.285789	38.941128	-0.79287	106.811928	39.468918	51.126926	104.53167	39.205023	25.167028	105.671799	-61.736311	32.09363	96.899779
-1.34568	6.992274	102.97226	-11.096469	27.988199	100.817284	38.976921	-1.429297	106.767235	39.663307	50.440292	103.873848	39.320114	24.5054975	105.3205415	-61.513052	31.4709005	96.3140265
-2.618278	5.97566	102.540955	-10.917274	27.416214	100.36882	38.973721	-1.978557	106.474388	39.832256	49.83979	103.274956	39.4029885	23.9306165	104.874672	-61.2375365	30.9018115	95.862968
-3.910372	5.059868	102.044144	-10.773875	26.974604	100.016808	38.947647	-2.429023	105.953835	39.944817	49.364586	102.757439	39.446232	23.4677815	104.355637	-60.993982	30.4814265	95.677979
-5.32364	4.221316	101.483215	-10.685715	26.67358	99.794464	38.896049	-2.757997	105.266144	40.004593	49.004848	102.326332	39.450321	23.1234255	103.796238	-60.821751	30.2237345	95.79269
-6.740696	3.562022	101.087746	-10.628793	26.496023	99.730782	38.808804	-2.972779	104.50264	40.064327	48.77145	102.023018	39.4365655	22.8993355	103.262829	-60.6941515	30.0927105	96.198735
-8.994386	2.70078	100.680908	-10.55838	26.540211	99.891998	38.643867	-3.08758	103.458389	40.133888	48.600277	101.717773	39.3888775	22.7563485	102.588081	-60.5056375	30.3240735	97.195915
-10.527602	2.259951	100.747086	-10.509452	26.694763	100.101768	38.553055	-3.097969	102.983749	40.159012	48.582142	101.486031	39.3560335	22.7420865	102.23489	-60.3749375	30.6474395	97.968646
-12.049329	1.896315	101.011169	-10.402906	26.819023	100.407372	38.473743	-3.153358	102.701889	40.21246	48.476498	101.091751	39.3431015	22.66157	101.89682	-60.1489135	30.976476	98.917924
-13.615105	1.547504	101.57621	-10.244844	26.81531	100.85112	38.398968	-3.317344	102.473389	40.258396	48.202087	100.489304	39.328682	22.4423715	101.4813465	-59.81837	31.1882485	100.2208935
-15.094625	1.204401	102.430771	-10.06598	26.527824	101.474632	38.339142	-3.674259	102.267052	40.258793	47.755733	99.883339	39.2989675	22.040737	101.0751955	-59.4309275	31.014911	101.8740685
-16.483875	0.796482	103.458992	-9.871944	25.986391	102.264549	38.27718	-4.187282	102.077911	40.260345	47.16288	99.405235	39.2687625	21.487799	100.741573	-59.0126505	30.484983	103.787525
-17.84618	0.405765	104.744354	-9.720678	25.336065	103.254738	38.185608	-4.795769	101.94136	40.212364	46.486607	99.034126	39.198986	20.845419	100.487743	-58.640342	29.826711	106.021733
-19.837799	-0.07192	106.801102	-9.542582	24.278229	104.836487	38.033642	-5.686981	101.89109	40.003109	45.512432	98.757622	39.0183755	19.9127255	100.324356	-58.1035395	28.6437325	109.348618
-21.015705	-0.36789	107.997726	-9.452684	23.639193	105.784317	38.000263	-6.167236	101.932648	39.830082	45.050789	98.787674	38.9151725	19.4417765	100.360161	-57.8205405	27.8366095	111.208473
-22.087545	-0.594256	108.858124	-9.411582	23.045063	106.504753	38.050037	-6.496449	101.890633	39.664623	44.723614	98.952934	38.85733	19.1135825	100.4217835	-57.680494	26.9765435	112.5877225
-23.067493	-0.77194	109.411453	-9.325059	22.612143	106.956306	38.118423	-6.686951	101.752388	39.553417	44.534569	99.174866	38.83592	18.923809	100.463627	-57.486038	26.300477	113.448985
-24.038414	-0.857714	109.725586	-9.302996	22.329454	107.254723	38.169949	-6.792864	101.565918	39.478703	44.41444	99.329811	38.824326	18.810788	100.4478645	-57.430318	25.84812	114.0615815
-24.895592	-0.862865	109.877357	-9.297029	22.207766	107.388283	38.173553	-6.818928	101.354195	39.397522	44.393711	99.431786	38.7855375	18.7873915	100.3929905	-57.3795955	25.6281405	114.3835755
-25.680103	-0.778552	109.804764	-9.338218	22.209253	107.321297	38.107056	-6.773858	101.225815	39.335983	44.415958	99.491425	38.7215195	18.82105	100.35862	-57.3979555	25.597456	114.283974
-26.585197	-0.593955	109.332275	-9.462562	22.262093	106.947449	38.016357	-6.779367	101.089241	39.335529	44.420521	99.571304	38.675943	18.820577	100.3302725	-57.601067	25.703609	113.5646255
-27.127439	-0.43079	108.931587	-9.58075	22.253654	106.630417	37.908985	-6.861031	101.043716	39.336582	44.374348	99.5784	38.6227835	18.7566585	100.311058	-57.7842835	25.7506495	112.949776
-27.574699	-0.295321	108.569542	-9.64295	22.232653	106.313744	37.798256	-6.97017	101.0075	39.370754	44.232952	99.519341	38.584505	18.631391	100.2634205	-57.870405	25.833915	112.3640675
-27.984909	-0.171138	108.245514	-9.692022	22.122488	106.012558	37.727394	-7.184476	101.003372	39.453964	44.043995	99.425484	38.590679	18.4297595	100.214428	-57.974723	25.8152165	111.810688
-28.279612	-0.01352	107.731674	-9.678261	21.976515	105.606995	37.693451	-7.449401	101.077286	39.587749	43.784225	99.363861	38.6406	18.167412	100.2205735	-57.997122	25.785618	110.9934165
-28.478235	0.12394	106.974342	-9.634313	21.741495	105.035255	37.778683	-7.756603	101.136353	39.782639	43.501831	99.374352	38.780661	17.872614	100.2553525	-58.049287	25.610376	109.8151575
-28.617147	0.282495	105.882004	-9.554812	21.481661	104.231033	37.878685	-8.077977	101.205994	40.012413	43.174904	99.471527	38.945549	17.5484635	100.3387605	-58.055173	25.4148585	108.1233055
-28.830099	0.525512	103.655075	-9.474217	21.074667	102.682304	38.105648	-8.637649	101.526138	40.375919	42.662258	99.963554	39.2407835	17.0123045	100.744846	-58.1892175	25.1370295	104.619762
-28.972643	0.678648	102.051651	-9.428547	20.788507	101.558769	38.209415	-9.052332	101.939415	40.681839	42.289764	100.362381	39.445627	16.618716	101.150898	-58.302721	24.958298	101.96664
-29.139393	0.875409	100.722542	-9.331276	20.531796	100.599586	38.28207	-9.463332	102.32341	40.986378	41.900986	100.586746	39.634224	16.218827	101.455078	-58.296776	24.844765	99.744094
-29.290432	1.153113	99.911545	-9.168459	20.28723	99.949478	38.372734	-9.859455	102.547546	41.281044	41.512218	100.539375	39.826889	15.8263815	101.5434605	-58.163807	24.7480785	98.3554955
-29.438925	1.511652	99.287239	-8.963342	20.072334	99.456497	38.470039	-10.21944	102.700951	41.594757	41.128559	100.338272	40.032398	15.4545595	101.5196115	-57.959082	24.6901085	97.3933825
-29.604757	1.911303	98.621803	-8.736431	19.895281	98.955551	38.60535	-10.485323	102.714027	41.884693	40.867336	100.085327	40.2450215	15.1910065	101.399677	-57.7178835	24.5995555	96.511425
-29.771492	2.383356	98.058205	-8.52468	19.732891	98.4916	38.771877	-10.652936	102.448997	42.111439	40.709068	99.72438	40.441658	15.028066	101.0866885	-57.491018	24.437716	95.8965115
-30.19842	3.262746	97.672287	-8.171686	19.548534	98.095718	38.982658	-10.743148	101.724312	42.367134	40.551369	99.012695	40.674896	14.9041105	100.3685035	-57.018268	24.1929575	95.8229325
-30.531952	3.862807	97.897667	-7.953559	19.513626	98.135963	39.130272	-10.746433	101.276672	42.497517	40.491749	98.480911	40.8138945	14.872658	99.8787915	-56.7210125	24.154594	96.3931345
-30.916124	4.60614	98.605492	-7.755615	19.483524	98.502808	39.239788	-10.760378	100.973274	42.57188	40.406189	97.958824	40.905834	14.8229055	99.466049	-56.417064	24.1441425	97.539567
-31.294781	5.438258	99.595139	-7.611393	19.417984	99.157448	39.316185	-10.810772	100.799263	42.63052	40.295837	97.599281	40.9733525	14.7425325	99.199272	-56.1961385	24.0934355	99.115624
-31.69665	6.292339	100.882278	-7.484656	19.314219	100.030777	39.363483	-10.922937	100.722839	42.660255	40.181267	97.453979	41.011869	14.629165	99.088409	-55.981181	23.999273	100.973145
-32.131176	7.13906	102.252701	-7.44033	19.133507	101.031624	39.356628	-11.045274	100.65509	42.617046	40.082783	97.50103	40.986837	14.5187545	99.07806	-55.867497	23.7482595	102.985188
-32.564243	8.071598	103.651833	-7.437498	18.95484	102.067009	39.344349	-11.142336	100.527443	42.506104	40.038063	97.62735	40.9252265	14.4478635	99.0773965	-55.8002225	23.4618165	105.0566215
-32.998669	9.483652	105.569183	-7.471808	18.669453	103.477966	39.221066	-11.205812	100.329521	42.213818	39.964226	97.828415	40.717442	14.379207	99.078968	-55.661058	22.959699	107.876964
-33.331291	10.455636	106.568871	-7.549468	18.439264	104.231216	39.139374	-11.211286	100.183281	41.990139	39.975807	98.044724	40.5647565	14.3822605	99.1140025	-55.6636925	22.4962675	109.3484295
-33.579796	11.490634	107.311287	-7.600302	18.231539	104.828819	39.1003	-11.217395	100.033424	41.798916	40.003273	98.299393	40.449608	14.392939	99.1664085	-55.650212	22.070139	110.4912295
-33.698933	12.537831	107.882164	-7.672657	18.061707	105.28817	39.072727	-11.183448	99.890282	41.623367	40.064125	98.55278	40.348047	14.4403385	99.221531	-55.693361	21.6830755	111.354809
-33.825336	13.618832	108.214035	-7.723647	17.933577	105.553879	39.097412	-11.13855	99.745079	41.472134	40.131603	98.795509	40.284773	14.4965265	99.270294	-55.732067	21.3706275	111.837464
-33.83498	14.70495	108.362877	-7.774906	17.814056	105.729889	39.169003	-11.071687	99.590118	41.373104	40.204136	99.011185	40.2710535	14.5662245	99.3006515	-55.8208655	21.0618875	112.1591265
-33.792645	15.836477	108.532677	-7.787117	17.692604	105.887016	39.203579	-11.002333	99.419991	41.290527	40.280827	99.227669	40.247053	14.639247	99.32383	-55.821287	20.745961	112.450202
-33.493225	17.565741	108.951149	-7.737347	17.547722	106.203819	39.250908	-10.985843	99.223785	41.240982	40.304131	99.592384	40.245945	14.659144	99.4080845	-55.720639	20.4363	112.9995535
-33.164234	18.735353	109.241913	-7.66627	17.461937	106.45739	39.308464	-11.038378	99.184212	41.33865	40.230083	99.738052	40.323557	14.5958525	99.461132	-55.656097	20.3280215	113.453648
-32.760525	19.900919	109.430275	-7.530091	17.358217	106.640884	39.411846	-11.195379	99.142693	41.484482	40.134384	99.946892	40.448164	14.4695025	99.5447925	-55.508346	20.2469315	113.7369755
-32.26659	21.085987	109.359612	-7.328624	17.193291	106.64048	39.585587	-11.370981	99.163589	41.683025	39.977608	100.251198	40.634306	14.3033135	99.7073935	-55.291554	20.0832685	113.5735665
-31.651756	22.232006	108.933105	-7.12548	16.976505	106.422768	39.824398	-11.604435	99.184456	42.015884	39.757072	100.474525	40.920141	14.0763185	99.8294905	-55.171101	19.8766915	113.0160455
-31.090715	23.402832	108.194038	-6.923637	16.755707	105.998932	40.081501	-11.902992	99.254112	42.277138	39.479713	100.821014	41.1793195	13.7883605	100.037563	-55.0265935	19.7230535	111.960301
-30.405956	24.556908	107.241127	-6.777399	16.525444	105.452393	40.293034	-12.07967	99.49337	42.616493	39.181187	101.269302	41.4547635	13.5507585	100.381336	-55.0095615	19.5001295	110.52345
-29.305882	26.274227	105.632996	-6.675601	16.14325	104.562553	40.717403	-12.694773	99.705589	43.18145	38.789749	102.032768	41.9494265	13.047488	100.8691785	-55.3006285	19.239012	108.2559275
-28.591972	27.44838	104.758751	-6.687873	15.984236	104.097458	40.899044	-12.996474	100.011612	43.436138	38.594612	102.49295	42.167591	12.799069	101.252281	-55.543337	19.169403	106.942635
-27.783567	28.638443	104.291687	-6.674828	15.837113	103.850471	41.012253	-13.237041	100.315201	43.636112	38.349606	102.88752	42.3241825	12.5562825	101.6013605	-55.6738385	19.1179435	106.0995815
-26.992643	29.788578	104.161858	-6.673051	15.694757	103.839478	41.118675	-13.395399	100.551674	43.759953	38.202446	103.292847	42.439314	12.4035235	101.9222605	-55.785416	18.9859905	105.7566955
-26.343615	31.004704	104.355347	-6.682806	15.570877	103.971878	41.215496	-13.468904	100.731949	43.839447	38.134037	103.706192	42.5274715	12.3325665	102.2190705	-55.8930835	18.8091875	105.7246855
-25.361603	32.070602	104.632225	-6.668027	15.499324	104.205307	41.31398	-13.454531	100.851784	43.871098	38.169838	104.135551	42.592539	12.3576535	102.4936675	-55.928593	18.6409945	105.9169465
-24.557959	33.180435	105.148056	-6.688608	15.448159	104.549133	41.41885	-13.380441	100.897964	43.860752	38.219379	104.595695	42.639801	12.419469	102.7468295	-56.017017	18.476849	106.3514365
-23.446318	34.905201	106.428978	-6.725327	15.447971	105.256889	41.409473	-13.118465	100.800072	43.856487	37.877483	105.251328	42.63298	12.379509	103.0257	-56.083634	18.516433	107.488078
-22.44603	35.917603	107.351433	-6.730748	15.48445	105.842506	41.394657	-12.94685	100.608887	43.779045	38.511707	105.651703	42.586851	12.7824285	103.130295	-56.048347	18.1864715	108.554717
-21.593138	36.987717	108.514488	-6.717559	15.559459	106.539597	41.284389	-12.671934	100.507225	43.782944	38.689308	106.056145	42.5336665	13.008687	103.281685	-55.9687845	18.110231	109.797509
-20.80257	38.071041	109.815727	-6.701688	15.634173	107.30661	41.239063	-12.426847	100.426422	43.782307	38.837971	106.586517	42.510685	13.205562	103.5064695	-55.914061	18.062784	111.1067505
-19.64719	38.952972	110.962761	-6.710294	15.738728	108.089279	41.213985	-12.191709	100.444412	43.78231	39.02459	107.195702	42.4981475	13.4164405	103.820057	-55.9187355	18.0610155	112.358501
-18.820749	39.913563	112.140259	-6.690565	15.843884	108.846855	41.170086	-11.867412	100.533417	43.767792	39.170052	107.86322	42.468939	13.65132	104.1983185	-55.850069	18.036448	113.4953915
-17.776834	40.791313	113.148842	-6.738949	15.936373	109.482361	41.170692	-11.710929	100.623726	43.759399	39.366978	108.473328	42.4650455	13.8280245	104.548527	-55.9429435	18.0447215	114.416195
-15.944772	41.914562	114.125717	-6.829989	16.094439	110.178467	41.137276	-11.386063	100.703827	43.700359	39.649776	109.147667	42.4188175	14.1318565	104.925747	-56.0787955	18.0570215	115.431187
-14.761613	42.621555	114.510384	-6.903693	16.23786	110.405098	41.103546	-11.091632	100.667618	43.600624	39.90543	109.448647	42.352085	14.406899	105.0581325	-56.159471	18.068821	115.7520635
-13.518084	43.287109	114.662025	-6.972232	16.403696	110.490562	41.074959	-10.79199	100.586685	43.463123	40.151997	109.557549	42.269041	14.6800035	105.072117	-56.213505	18.1273885	115.909007
-12.43427	43.901962	114.626244	-7.078117	16.54155	110.358086	41.061966	-10.479976	100.428139	43.295868	40.397228	109.614388	42.178917	14.958626	105.0212635	-56.335151	18.124474	115.6949085
-11.10852	44.380177	114.448929	-7.164249	16.677402	110.14167	41.034084	-10.210205	100.20784	43.57539	40.424011	109.464661	42.304737	15.106903	104.8362505	-56.633235	18.247901	115.4470895
-9.701661	44.824493	114.144493	-7.261854	16.79776	109.868172	41.001118	-9.998943	100.074341	43.017891	40.730274	109.682693	42.0095045	15.3656655	104.878517	-56.5332125	18.2298545	114.857827
-8.250177	45.18705	113.75164	-7.373784	16.959459	109.625671	40.997566	-9.879853	100.043762	43.339104	40.711334	109.493362	42.168335	15.4157405	104.768562	-56.915903	18.5031775	114.48278
-5.945565	45.640335	112.991974	-7.575598	17.281885	109.37439	40.899532	-9.675661	100.510429	42.669254	41.123123	109.633781	41.784393	15.723731	105.072105	-56.935589	18.840039	113.676675
-4.361635	45.858402	112.333511	-7.736723	17.526085	109.185646	40.943531	-9.592159	101.075981	42.481922	41.331909	109.65918	41.7127265	15.869875	105.3675805	-57.1861725	19.182295	113.0037115
-2.729637	46.054996	111.543106	-7.958268	17.836647	108.901321	41.053585	-9.591295	101.8862	42.293953	41.577568	109.728256	41.673769	15.9931365	105.807228	-57.590305	19.6801575	111.995414
-1.073554	46.159248	110.624886	-8.249424	18.101717	108.500763	41.193176	-9.659741	102.978874	42.121723	41.8097	109.909691	41.6574495	16.0749795	106.4442825	-58.1562975	20.1284545	110.5572435
0.603796	46.238052	109.741989	-8.625597	18.429249	107.955482	41.339039	-9.731181	104.265686	41.979374	42.037182	110.37558	41.6592065	16.1530005	107.320633	-58.9104005	20.7054975	108.590331
2.251005	46.222279	109.139084	-9.052871	18.687136	107.370567	41.540329	-9.769619	105.720833	41.852554	42.269051	111.212837	41.6964415	16.249716	108.466835	-59.8021835	21.124556	106.274299
3.86632	46.208237	108.934875	-9.470931	18.939148	106.901596	41.669064	-9.660807	107.200256	41.761028	42.543106	112.279221	41.715046	16.4411495	109.7397385	-60.656908	21.4371465	104.0634535
6.232386	46.177425	109.016739	-9.875219	19.344893	106.360855	41.90123	-9.367836	109.318459	41.658028	43.061943	113.977089	41.779629	16.8470535	111.647774	-61.530067	21.8427325	101.073936
7.726586	46.097813	109.531868	-9.955632	19.548342	106.214294	42.143475	-9.038937	110.499634	41.702003	43.401028	115.12809	41.922739	17.1810455	112.813862	-61.834003	21.9156385	99.614726
9.143579	46.055992	110.171722	-9.949478	19.740986	106.168472	42.497185	-8.743592	111.516205	41.735573	43.773388	116.321228	42.116379	17.514898	113.9187165	-62.015335	21.967074	98.4182275
10.655771	45.985203	110.917473	-9.889181	19.951853	106.147209	42.818459	-8.438226	112.377335	41.78368	44.18198	117.519341	42.3010695	17.871877	114.948338	-62.0794315	22.031829	97.34608
11.533849	45.989368	111.896004	-9.775403	20.180519	106.193199	43.131111	-8.026636	113.04792	41.80048	44.585155	118.703926	42.4657955	18.2792595	115.875923	-62.0166015	22.0817785	96.510475
12.491914	46.005322	112.701271	-9.661582	20.460722	106.389824	43.426971	-7.593778	113.549446	41.85685	44.979664	119.63974	42.6419105	18.692943	116.594593	-61.9650745	22.228501	96.185055
13.378657	45.991188	113.392326	-9.566822	20.76037	106.727829	43.674313	-7.109925	113.895508	41.906738	45.415379	120.343437	42.7905255	19.152727	117.1194725	-61.9241695	22.368013	96.3361855
14.409104	45.989491	114.264046	-9.475656	21.279591	107.418991	43.954433	-6.419563	114.208138	41.966091	46.09446	120.921394	42.960262	19.8374485	117.564766	-61.911574	22.7217335	97.273216
14.898151	45.955524	114.707436	-9.502682	21.612339	107.895279	44.060333	-5.922883	114.289986	41.836452	46.565414	121.111702	42.9483925	20.3212655	117.700844	-61.9537565	22.9034125	98.089714
15.265976	45.90958	114.993561	-9.565845	21.970098	108.352982	44.084522	-5.404002	114.304962	41.69574	47.012424	121.137688	42.890131	20.804211	117.721325	-62.021821	23.135985	98.984639
15.514553	45.880028	115.213707	-9.660713	22.325315	108.825279	44.027149	-4.865752	114.167747	41.663315	47.393108	120.962952	42.845232	21.263678	117.5653495	-62.166658	23.386952	100.0852085
15.653366	45.768799	115.306961	-9.773096	22.66938	109.320496	43.909435	-4.402421	113.952232	41.617611	47.748837	120.686279	42.763523	21.673208	117.3192555	-62.309715	23.665552	101.3217365
15.731011	45.662354	115.32991	-9.91773	23.083946	109.840569	43.688381	-3.882594	113.675095	41.437237	48.162098	120.331718	42.562809	22.139752	117.0034065	-62.398269	24.02814	102.6777315
16.027569	45.447979	115.150787	-10.09929	23.544592	110.406784	43.469475	-3.444741	113.279877	41.156178	48.647896	119.886742	42.3128265	22.6015775	116.5833095	-62.5114065	24.4876065	104.2302585
15.446856	45.25489	115.240814	-10.482343	24.335978	111.271942	42.928825	-2.677467	112.708977	40.737881	49.244549	119.167801	41.833353	23.283541	115.938389	-62.798039	25.388415	106.605495
15.248428	45.017426	115.177979	-10.790974	24.909851	111.869957	42.47052	-2.152589	112.310753	40.34375	49.756126	118.693779	41.407135	23.8017685	115.502266	-62.989083	26.0179335	108.237648
14.965759	44.750389	115.212997	-11.136049	25.544098	112.529839	41.950451	-1.650803	111.88002	40.001461	50.183975	118.277046	40.975956	24.266586	115.078533	-63.248054	26.82161	109.981145
14.66901	44.45134	115.318474	-11.483386	26.163853	113.230621	41.348827	-1.142693	111.505913	39.69553	50.602661	117.964043	40.5221785	24.729984	114.734978	-63.4889505	27.597722	111.726264
14.38329	44.177433	115.527573	-11.827331	26.811413	113.90995	40.736492	-0.66613	111.202957	39.428215	51.024662	117.802727	40.0823535	25.179266	114.502842	-63.7370155	28.44356	113.317058
14.104936	43.763657	115.744911	-12.18387	27.467445	114.545952	40.119152	-0.230293	111.015259	39.202316	51.438839	117.814102	39.660734	25.604273	114.4146805	-64.028474	29.330617	114.6772235
13.809705	43.34351	116.031311	-12.523901	28.05625	115.113785	39.512756	0.17461	110.954811	38.957809	51.806419	117.974411	39.2352825	25.9905145	114.464611	-64.2830845	30.1219855	115.762959
13.462853	42.494976	116.392479	-13.02239	28.766069	115.613365	38.833736	0.597167	111.119064	38.62915	52.2729	118.369225	38.731443	26.4350335	114.7441445	-64.776223	31.0971045	116.4825855
13.258827	41.884735	116.470375	-13.312147	29.059605	115.608109	38.558014	0.753111	111.397263	38.403812	52.50106	118.623077	38.480913	26.6270855	115.01017	-65.105207	31.4921245	116.206048
13.076629	41.155003	116.360817	-13.564815	29.196688	115.337967	38.37775	0.860382	111.673965	38.163815	52.592075	118.776535	38.2707825	26.7262285	115.22525	-65.4004125	31.6671475	115.450684
12.917003	40.360012	116.07531	-13.777006	29.234901	114.936699	38.241795	0.867233	111.803413	37.895138	52.595474	118.780411	38.0684665	26.7313535	115.291912	-65.6224785	31.7384485	114.581486
12.813036	39.487125	115.699432	-13.928974	29.218924	114.549362	38.06768	0.762536	111.892914	37.671394	52.559193	118.561218	37.869537	26.6608645	115.227066	-65.727485	31.7769835	113.871658
12.7048	38.569176	115.309891	-14.046797	29.190403	114.207733	37.905979	0.653318	112.004456	37.575703	52.434315	118.25428	37.740841	26.5438165	115.129368	-65.834435	31.8369895	113.286098
12.59715	37.631016	115.006828	-14.157522	29.172569	113.916733	37.7981	0.538005	112.19455	37.482288	52.340305	117.997429	37.640194	26.439155	115.0959895	-65.955238	31.905983	112.7374765
12.459934	36.146362	114.571205	-14.25617	29.176006	113.564194	37.799721	0.42416	112.731514	37.371056	52.204399	117.488518	37.5853885	26.3142795	115.110016	-66.0977285	32.0377325	112.018372
12.396419	35.149143	114.348473	-14.292316	29.168209	113.414001	37.838928	0.33771	113.189613	37.291187	52.135746	117.108795	37.5650575	26.236728	115.149204	-66.1496895	32.09969	111.678798
12.314654	34.127274	114.236519	-14.316302	29.158766	113.317444	37.884174	0.242408	113.70388	37.203022	52.059536	116.783691	37.543598	26.150972	115.2437855	-66.176202	32.16656	111.3911025
12.192101	33.141914	114.254395	-14.391716	29.15703	113.197205	37.864243	0.151132	114.252029	37.159943	52.034389	116.67205	37.512093	26.0927605	115.4620395	-66.295525	32.2212995	110.9323705
12.108626	32.178165	114.296806	-14.503938	29.116934	113.027939	37.745457	0.097798	114.684021	37.072933	52.009918	116.776253	37.409195	26.053858	115.730137	-66.417071	32.18001	110.325741
11.947034	31.217709	114.326859	-14.682772	29.107416	112.802299	37.524296	0.084449	114.813103	36.960865	52.012955	117.002975	37.2425805	26.048702	115.908039	-66.6081245	32.16613	109.696559
11.761825	30.289291	114.226845	-14.889397	29.159344	112.510956	37.227966	0.141517	114.593079	36.819248	52.082932	117.302536	37.023607	26.1122245	115.9478075	-66.802401	32.2064635	109.0741045
11.414326	29.008791	113.883553	-15.213752	29.456329	111.993538	36.807209	0.515133	113.668839	36.531303	52.372162	117.750145	36.669256	26.4436475	115.709492	-67.09676	32.4690105	108.277584
11.187308	28.227938	113.483665	-15.381305	29.767496	111.674812	36.596214	0.905362	112.831093	36.350723	52.635689	117.920769	36.4734685	26.7705255	115.375931	-67.2360785	32.7644665	107.973693
10.936844	27.413651	113.003937	-15.468565	30.119806	111.341431	36.472328	1.354681	112.013153	36.201782	52.925438	117.936172	36.337055	27.1400595	114.9746625	-67.274185	33.0995525	107.7081995
10.730133	26.569233	112.475906	-15.450926	30.439627	110.993484	36.43692	1.732047	111.344765	36.11013	53.206139	117.811989	36.273525	27.469093	114.578377	-67.175377	33.410161	107.408591
10.475852	25.686554	111.931931	-15.402373	30.678097	110.584244	36.44915	1.97643	110.870232	36.067261	53.428108	117.567551	36.2582055	27.702269	114.2188915	-67.0629515	33.653925	106.9495965
10.234654	24.614481	111.375999	-15.312709	30.769846	110.081123	36.480923	2.043652	110.566505	36.073662	53.51236	117.183372	36.2772925	27.778006	113.8749385	-66.9027105	33.761686	106.2873075
9.958399	23.471149	110.787415	-15.222549	30.727455	109.522163	36.481125	1.97567	110.30909	36.515038	53.321743	116.565445	36.4980815	27.6487065	113.4372675	-66.9431795	33.8062035	105.6070585
9.472034	21.605644	109.867409	-15.08521	30.473042	108.661736	36.446674	1.688995	109.923172	36.16433	53.279663	115.93441	36.305502	27.484329	112.928791	-66.475922	33.461755	104.394681
9.099608	20.315756	109.328011	-14.982131	30.249754	108.130074	36.406986	1.466089	109.736458	36.247818	53.066803	115.300598	36.327402	27.266446	112.518528	-66.291664	33.233062	103.74162
8.693447	18.908796	108.852943	-14.89759	29.954615	107.642052	36.373856	1.113323	109.602737	36.331322	52.792782	114.601204	36.352589	26.9530525	112.1019705	-66.147769	32.9561775	103.1821335
8.23176	17.464758	108.4627	-14.824101	29.656584	107.229683	36.34124	0.685075	109.467743	36.420246	52.493404	113.900909	36.380743	26.5892395	111.684326	-66.028945	32.7239285	102.77504
7.703042	16.001657	108.142319	-14.810822	29.32815	106.837723	36.21727	0.256331	109.437584	36.497681	52.107716	113.236938	36.3574755	26.1820235	111.337261	-65.9791195	32.4742765	102.338185
7.106606	14.517218	107.920563	-14.820311	29.020607	106.487	36.001812	-0.227448	109.474312	36.556736	51.656479	112.678055	36.279274	25.7145155	111.0761835	-65.919896	32.3266985	101.8978165
6.487702	13.006417	107.726875	-14.852597	28.701942	106.192909	35.736591	-0.728624	109.468208	36.647839	51.216507	112.23954	36.192215	25.2439415	110.853874	-65.897409	32.1599425	101.531944
5.46007	10.797345	107.513298	-14.923959	28.282244	105.877472	35.355114	-1.437188	109.506927	36.731857	50.555656	111.830582	36.0434855	24.559234	110.6687545	-65.8914035	32.005254	101.0861895
4.759755	9.355124	107.484329	-14.949426	28.092701	105.79705	35.165836	-1.782502	109.563736	36.756027	50.235958	111.645737	35.9609315	24.226728	110.6047365	-65.8597835	31.958674	100.9893635
4.003929	7.959329	107.56974	-14.946696	27.985126	105.808029	35.042336	-2.061221	109.698425	36.7812	49.974785	111.465385	35.911768	23.956782	110.581905	-65.80516	32.01347	101.034153
3.225866	6.624595	107.761017	-14.931679	27.863317	105.900024	34.996857	-2.266131	109.926369	36.815056	49.775642	111.23539	35.9059565	23.7547555	110.5808795	-65.7693145	31.9718785	101.2191685
2.417203	5.34453	108.088242	-14.877832	27.780766	106.028435	35.016273	-2.451838	110.200226	36.843597	49.580086	110.900818	35.929935	23.564124	110.550522	-65.685599	31.997408	101.506348
1.599164	4.016892	108.428825	-14.791906	27.63496	106.172218	35.102093	-2.650176	110.500145	36.886345	49.329708	110.460106	35.994219	23.339766	110.4801255	-65.578031	31.930154	101.8643105
0.748527	2.75493	108.843956	-14.68184	27.395933	106.306885	35.212433	-2.903478	110.841331	36.935703	49.013367	109.945824	36.074068	23.0549445	110.3935775	-65.437748	31.7369215	102.2201925
-0.519558	0.89856	109.315491	-14.417648	26.844999	106.378899	35.459461	-3.400272	111.184753	37.062939	48.459435	109.207466	36.2612	22.5295815	110.1961095	-65.096496	31.1604165	102.5616885
-1.372598	-0.309152	109.393082	-14.187222	26.376408	106.253181	35.619061	-3.840882	111.254585	37.187309	48.052158	108.75647	36.403185	22.105638	110.0055275	-64.777629	30.647178	102.5008345
-2.225411	-1.477836	109.367966	-13.933073	25.894632	106.036987	35.782238	-4.323111	111.210297	37.355827	47.564541	108.230064	36.5690325	21.620715	109.7201805	-64.4351785	30.168549	102.3537935
-3.121091	-2.57126	109.345879	-13.66567	25.427818	105.773544	35.91066	-4.842143	111.088272	37.560692	47.030346	107.568954	36.735676	21.0941015	109.328613	-64.067016	29.7615345	102.218475
-4.047627	-3.540235	109.268394	-13.389375	24.993162	105.451263	36.017944	-5.361863	110.932434	37.805107	46.421741	106.801262	36.9115255	20.529939	108.866848	-63.6902755	29.456385	102.035678
-4.924587	-4.469854	109.211754	-13.131383	24.543964	105.105652	36.110435	-5.916965	110.780846	38.071346	45.771194	106.033325	37.0908905	19.9271145	108.4070855	-63.3536565	29.1608135	101.8042185
-5.874286	-5.333475	109.094498	-12.852067	24.049519	104.795158	36.176796	-6.501142	110.60865	38.326721	45.086678	105.295395	37.2517585	19.292768	107.9520225	-62.9558925	28.80627	101.6382935
-7.286007	-6.356488	108.987	-12.471849	23.240025	104.483665	36.306492	-7.408211	110.244354	38.696079	44.018078	104.225456	37.5012855	18.3049335	107.234905	-62.4449835	28.1751165	101.732425
-8.200591	-6.913891	109.022568	-12.225675	22.674025	104.407944	36.393608	-8.009849	110.052338	38.918488	43.310558	103.594208	37.656048	17.6503545	106.823273	-62.107398	27.6976955	101.992615
-9.243797	-7.349656	109.172203	-11.946912	22.114347	104.462646	36.518242	-8.572897	109.851418	39.136444	42.637394	103.05748	37.827343	17.0322485	106.454449	-61.721167	27.1964455	102.470843
-10.174861	-7.662019	109.321907	-11.653006	21.611464	104.66304	36.682938	-9.111765	109.601212	39.351738	42.026814	102.613533	38.017338	16.4575245	106.1073725	-61.32335	26.7654035	103.2187075
-11.114075	-7.862969	109.541229	-11.3595	21.131508	105.00959	36.857586	-9.613774	109.320816	39.549171	41.466927	102.269836	38.2033785	15.9265765	105.795326	-60.9223785	26.3364395	104.223854
-12.015657	-7.940651	109.719208	-11.060805	20.651838	105.399765	37.083359	-10.063269	109.014069	39.752792	41.000042	102.050087	38.4180755	15.4683865	105.532078	-60.5396855	25.8352895	105.267452
-12.893556	-7.952973	109.819138	-10.776954	20.212826	105.775299	37.340591	-10.474173	108.587601	39.937515	40.636341	101.953247	38.639053	15.081084	105.270424	-60.192961	25.344568	106.280174
-14.362102	-7.773849	109.455696	-10.348227	19.582647	106.075752	37.755569	-11.014631	107.776283	40.238663	40.295273	101.975609	38.997116	14.640321	104.875946	-59.69357	24.524973	107.275558
-15.058218	-7.512143	108.835564	-10.055534	19.26107	106.09465	37.995487	-11.292638	107.012619	40.431751	40.206795	102.078331	39.213619	14.4570785	104.545475	-59.324687	24.0650615	107.643825
-15.816231	-7.198922	108.144226	-9.777742	19.090916	106.030441	38.22406	-11.478295	106.090988	40.661034	40.259949	102.226196	39.442547	14.390827	104.158592	-58.998031	23.791005	107.90229
-16.618637	-6.743883	107.419632	-9.498693	19.079651	105.84874	38.372734	-11.480834	105.234673	40.909893	40.410034	102.390442	39.6413135	14.4646	103.8125575	-58.6386995	23.694702	107.8849225
-17.329178	-6.199377	106.705299	-9.221787	19.187771	105.599525	38.563026	-11.344455	104.457115	41.150604	40.609211	102.598274	39.856815	14.632378	103.5276945	-58.300389	23.743164	107.6713555
-18.014482	-5.637718	106.120094	-9.026833	19.397751	105.286133	38.775703	-11.202364	103.894127	41.371174	40.814976	102.711235	40.0734385	14.806306	103.302681	-58.1271045	23.989196	107.269585
-18.678782	-5.027705	105.773857	-8.831976	19.608644	104.896698	38.909252	-11.108149	103.818657	41.570286	40.888382	102.583229	40.239769	14.8901165	103.200943	-57.903721	24.3271715	106.592453
-19.718765	-4.135527	105.708458	-8.676657	19.649467	104.468262	38.992641	-11.280619	104.194283	41.766964	40.592609	102.087852	40.3798025	14.655995	103.1410675	-57.7331165	24.642939	105.7954565
-20.345451	-3.60201	105.849442	-8.609156	19.339914	104.372665	38.988514	-11.554275	104.470863	41.815262	40.171795	101.758835	40.401888	14.30876	103.114849	-57.6202	24.371068	105.630481
-20.89464	-3.090402	106.028343	-8.568582	18.880157	104.38855	38.988716	-11.960827	104.729317	41.829346	39.671017	101.471397	40.409031	13.855095	103.100357	-57.546195	23.905219	105.676743
-21.495657	-2.515999	106.247078	-8.512563	18.390747	104.443802	39.02586	-12.37772	104.976669	41.848137	39.198093	101.262512	40.4369985	13.4101865	103.1195905	-57.4621245	23.3713075	105.7680135
-22.152782	-1.914141	106.359459	-8.464264	17.957047	104.494881	39.124641	-12.715419	105.172585	41.849968	38.829926	101.0839	40.4873045	13.0572535	103.1282425	-57.4158325	22.8568405	105.8615195
-22.720362	-1.207086	106.439339	-8.380256	17.632036	104.551018	39.224342	-12.948597	105.295227	41.877888	38.556408	100.914703	40.551115	12.8039055	103.104965	-57.311627	22.4601665	105.997071
-23.252062	-0.402059	106.52475	-8.268815	17.384609	104.579697	39.324291	-13.131854	105.306664	41.930901	38.351379	100.724426	40.627596	12.6097625	103.015545	-57.165226	22.1594555	106.143849
-24.08589	0.971126	106.324852	-8.026917	17.186195	104.506386	39.54229	-13.265491	105.208633	42.087578	38.192478	100.518379	40.814934	12.4634935	102.863506	-56.868768	21.9088965	106.149266
-24.566196	1.993056	105.749977	-7.854132	17.133181	104.260506	39.699936	-13.265355	104.945282	42.22401	38.204723	100.550476	40.961973	12.469684	102.747879	-56.670237	21.796678	105.773133
-25.011297	3.034777	104.884216	-7.693268	17.075411	103.843925	39.819122	-13.205873	104.368401	42.434818	38.312977	100.780022	41.12697	12.553552	102.5742115	-56.513506	21.59727	105.1136385
-25.523495	4.145999	103.732834	-7.546343	17.076498	103.289291	39.928947	-13.023803	103.323128	42.642117	38.593678	101.176788	41.285532	12.7849375	102.249958	-56.378218	21.3680585	104.328624
-25.964489	5.299293	102.644981	-7.353659	17.238297	102.711884	40.070358	-12.67736	102.003204	42.840527	39.011395	101.527878	41.4554425	13.1670175	101.765541	-56.1627605	21.3095765	103.658227
-26.342539	6.579503	101.829506	-7.07619	17.64258	102.194595	40.256355	-12.15096	100.718155	43.057487	39.491352	101.595818	41.656921	13.670196	101.1569865	-55.809301	21.614964	103.2322035
-26.76532	7.874235	101.280853	-6.759347	18.143675	101.755569	40.492485	-11.529151	99.745712	43.25201	40.004642	101.479683	41.8722475	14.2377455	100.6126975	-55.3909415	22.0496045	102.8984405
-27.393394	9.695026	100.841904	-6.297363	18.832497	101.347008	40.94014	-10.8369	98.958099	43.574692	40.64959	101.152786	42.257416	14.906345	100.0554425	-54.852142	22.758649	102.6385735
-27.778656	10.801399	100.973724	-6.037498	19.049513	101.32518	41.18235	-10.604986	98.770515	43.72208	40.867214	100.880417	42.452215	15.131114	99.825466	-54.527211	22.967912	102.824894
-28.147512	11.758366	101.534569	-5.855515	19.073797	101.583817	41.341492	-10.582404	98.850952	43.819492	40.884045	100.549904	42.580492	15.1508205	99.700428	-54.291522	22.9967735	103.467206
-28.614014	12.67481	102.462898	-5.74027	18.909351	102.139923	41.425278	-10.714499	99.10408	43.824566	40.744854	100.291336	42.624922	15.0151775	99.697708	-54.105462	22.8035245	104.582138
-29.075754	13.489469	103.691986	-5.649079	18.630121	102.971199	41.463024	-10.918859	99.42939	43.780785	40.521774	100.217613	42.6219045	14.8014575	99.8235015	-53.9200625	22.4587845	106.1188965
-29.390829	14.260457	105.173981	-5.622234	18.320856	104.017639	41.442593	-11.083554	99.726547	43.729218	40.325279	100.335327	42.5859055	14.6208625	100.030937	-53.8303735	22.0208495	108.004341
-29.684628	15.046885	106.747314	-5.585019	18.12348	105.109741	41.41341	-11.099453	99.930359	43.614754	40.305363	100.578392	42.514082	14.602955	100.2543755	-53.68412	21.644005	109.9651065
-30.179951	16.306702	108.652771	-5.557554	18.036308	106.456146	41.400845	-10.859185	100.092743	43.390682	40.498249	100.94603	42.3957635	14.819532	100.5193865	-53.5108715	21.253084	112.3929055
-30.354256	17.186277	109.470436	-5.577601	18.10083	107.051804	41.392727	-10.664019	100.165916	43.297344	40.708836	101.078293	42.3450355	15.0224085	100.6221045	-53.5002375	21.1792515	113.4815035
-30.541437	18.080355	109.966087	-5.596984	18.248867	107.387505	41.406479	-10.428576	100.286278	43.179234	40.948559	101.180588	42.2928565	15.2599915	100.733433	-53.4868245	21.2377425	114.041577
-30.64403	18.974764	110.156425	-5.640273	18.381056	107.534752	41.456474	-10.203588	100.473763	43.069263	41.159306	101.279472	42.2628685	15.477859	100.8766175	-53.5434145	21.284253	114.1928865
-30.692478	19.878124	109.988846	-5.694105	18.527018	107.520782	41.53083	-10.020332	100.765564	43.052464	40.856319	101.479362	42.291647	15.4179935	101.122463	-53.679857	21.6360425	113.919101
-30.694658	20.761175	109.561882	-5.770164	18.600962	107.341637	41.638382	-9.928325	101.021942	43.029953	41.506542	101.665054	42.3341675	15.7891085	101.343498	-53.8744955	21.4128155	113.339776
-30.598795	21.656279	108.994102	-5.836116	18.639849	107.034592	41.675308	-9.868313	101.246986	43.052177	41.612736	101.720512	42.3637425	15.8722115	101.483749	-54.0359745	21.4074865	112.585435
-30.469334	23.088276	108.11869	-6.007529	18.731983	106.527344	41.55547	-9.587955	101.640381	43.001354	41.637878	101.54834	42.278412	16.0249615	101.5943605	-54.29347	21.4390045	111.4603275
-30.180407	24.021461	107.74617	-6.164613	18.760521	106.308044	41.480045	-9.826728	101.707283	42.886757	41.610268	101.348969	42.183401	15.89177	101.528126	-54.512627	21.629272	111.087962
-29.889536	25.014765	107.576004	-6.337388	18.784376	106.252861	41.305603	-9.838495	101.84729	42.736786	41.574402	101.131294	42.0211945	15.8679535	101.489292	-54.6959705	21.7007985	111.01643
-29.534405	26.054678	107.543304	-6.488579	18.747324	106.307182	41.134727	-9.828304	101.973091	42.57098	41.558212	101.042534	41.8528535	15.864954	101.5078125	-54.8300115	21.629694	111.1065515
-29.202711	27.105883	107.627937	-6.636028	18.678717	106.441093	40.976627	-9.825266	101.999962	42.42421	41.576183	101.124634	41.7004185	15.8754585	101.562298	-54.9724745	21.4819755	111.319888
-28.63076	28.142981	107.768013	-6.79941	18.58345	106.602753	40.8615	-9.806922	101.955116	42.292454	41.617561	101.383499	41.576977	15.9053195	101.6693075	-55.175797	21.2615805	111.5361985
-28.065678	29.275591	107.891022	-6.91518	18.521128	106.784866	40.759693	-9.757404	101.907219	42.165199	41.666477	101.656723	41.462446	15.9545365	101.781971	-55.292806	21.0877195	111.787761
-27.153189	31.035772	108.007118	-7.051824	18.497585	106.959106	40.661774	-9.595326	101.863609	41.975975	41.828354	101.988014	41.3188745	16.116514	101.9258115	-55.4225225	20.878656	111.9924005
-26.39448	32.275166	107.936058	-7.155096	18.551123	106.967102	40.640751	-9.47403	101.854752	41.850979	41.959797	102.149239	41.245865	16.2428835	102.0019955	-55.556057	20.8593625	111.9322085
-25.663218	33.531002	107.743988	-7.274848	18.637787	106.927803	40.585155	-9.382031	101.859261	41.714649	42.055641	102.236748	41.149902	16.336805	102.0480045	-55.699598	20.938769	111.8076015
-24.997942	34.908825	107.664261	-7.424405	18.667919	106.838966	40.460724	-9.319917	101.799583	41.564438	42.116863	102.32563	41.012581	16.398473	102.0626065	-55.861391	20.937365	111.6153255
-24.081287	36.179386	107.535027	-7.596376	18.648073	106.715378	40.310692	-9.229509	101.605904	41.395683	42.163902	102.490547	40.8531875	16.4671965	102.0482255	-56.0459395	20.8289495	111.3825305
-23.057089	37.450596	107.414673	-7.800272	18.646246	106.532982	40.131729	-9.066202	101.209892	41.240623	42.329433	102.758095	40.686176	16.6316155	101.9839935	-56.28672	20.6608765	111.0819705
-22.079422	38.779308	107.376587	-8.04076	18.737272	106.224426	39.909149	-8.756334	100.638237	41.004986	42.602501	103.255371	40.4570675	16.9230835	101.946804	-56.5385875	20.5514605	110.502048
-20.614075	40.895813	107.244431	-8.545489	19.169027	105.590782	39.429695	-8.034121	99.676933	40.673542	43.186398	104.242111	40.0516185	17.5761385	101.959522	-57.1425965	20.7619155	109.222042
-19.626839	42.326286	107.291496	-8.912856	19.63262	105.165466	39.059849	-7.450707	99.079041	40.465736	43.651215	105.084435	39.7627925	18.100254	102.081738	-57.5885045	21.164986	108.249194
-18.482046	43.733295	107.338547	-9.281528	20.173273	104.751183	38.677742	-6.852672	98.664131	40.299763	44.114342	106.144287	39.4887525	18.630835	102.404209	-58.0518085	21.715711	107.098157
-17.409824	45.05687	107.600189	-9.665947	20.682941	104.404869	38.334808	-6.246045	98.41378	40.167049	44.536209	107.458305	39.2509285	19.145082	102.9360425	-58.5828225	22.2208	105.8736955
-16.319197	46.263374	107.852127	-10.020414	21.213587	104.030693	38.13393	-5.737099	98.313507	40.114399	44.89959	108.812401	39.1241645	19.5812455	103.562954	-59.1649925	22.8459285	104.498432
-15.189484	47.368233	108.012115	-10.261544	21.765308	103.704475	38.040115	-5.302205	98.355202	40.094017	45.210171	109.985519	39.067066	19.953983	104.1703605	-59.590154	23.576633	103.2385895
-14.049421	48.338501	108.133522	-10.401904	22.268528	103.383377	38.045753	-4.91008	98.466667	40.125523	45.475639	110.970291	39.085638	20.2827795	104.718479	-59.889446	24.2542765	102.048275
-12.312031	49.515705	108.219109	-10.450589	22.940979	103.072693	38.157063	-4.51016	98.769035	40.26144	45.812534	111.988243	39.2092515	20.651187	105.378639	-60.1104295	25.230771	100.766747
-11.145124	50.173229	108.194077	-10.412374	23.272224	102.968529	38.24242	-4.438292	99.144005	40.400036	45.931561	112.39817	39.321228	20.7466345	105.7710875	-60.145976	25.7978135	100.1659705
-10.011698	50.635208	108.207642	-10.386903	23.528906	103.059242	38.314091	-4.505918	99.638023	40.513851	45.959171	112.592255	39.413971	20.7266265	106.115139	-60.187777	26.3311855	100.003345
-8.905169	50.914337	108.15834	-10.384726	23.691195	103.333626	38.364273	-4.740066	100.364815	40.629551	45.932819	112.637726	39.496912	20.5963765	106.5012705	-60.266364	26.7860135	100.1659815
-7.838723	51.023991	108.209862	-10.446494	23.809135	103.833458	38.395943	-5.063601	101.348305	40.696331	45.873978	112.702492	39.546137	20.4051885	107.0253985	-60.439125	27.2130815	100.6415175
-6.944818	51.085991	108.410355	-10.58335	23.843779	104.528938	38.382206	-5.438719	102.477432	40.688866	45.766987	112.91053	39.535536	20.164134	107.693981	-60.702236	27.523424	101.363895
-6.079585	50.947834	108.803352	-10.803043	23.838381	105.246315	38.329212	-5.855315	103.62233	40.672283	45.635639	113.269722	39.5007475	19.890162	108.446026	-61.1068335	27.7866	102.046604
-4.941315	50.650639	109.351563	-11.16949	23.831478	106.239342	38.112278	-6.374121	105.073586	40.620293	45.492504	114.000938	39.3662855	19.5591915	109.537262	-61.7052655	28.1037645	102.941422
-4.251597	50.36314	109.755302	-11.440888	23.883329	106.821587	37.855022	-6.567855	105.852615	40.559692	45.427479	114.488182	39.207357	19.429812	110.1703985	-62.089133	28.336846	103.4727755
-3.564341	50.074173	110.124496	-11.702347	24.01667	107.402992	37.565285	-6.680914	106.509949	40.505707	45.398838	114.831139	39.035496	19.358962	110.670544	-62.44019	28.674378	104.13544
-2.957494	49.686874	110.524986	-11.956983	24.175354	107.945313	37.212978	-6.738599	106.993187	40.419033	45.361443	115.033066	38.8160055	19.311422	111.0131265	-62.7299715	29.039286	104.8774995
-2.362475	49.290329	110.816597	-12.219479	24.344692	108.386765	36.796757	-6.795054	107.337616	40.288338	45.33268	115.13504	38.5425475	19.268813	111.236328	-62.9815055	29.420571	105.537202
-1.843399	48.868351	111.006737	-12.510793	24.502123	108.716499	36.368519	-6.775283	107.439056	40.121822	45.330307	115.086792	38.2451705	19.277512	111.262924	-63.2667565	29.726734	106.170074
-1.32818	48.414886	111.064865	-12.818736	24.650141	108.891449	35.903015	-6.711964	107.280136	39.848064	45.325733	114.912071	37.8755395	19.3068845	111.0961035	-63.5130115	29.9933975	106.6867945
-0.576358	47.681046	110.817421	-13.25561	24.861958	108.860779	35.21558	-6.625666	106.721916	39.37001	45.389702	114.250648	37.292795	19.382018	110.486282	-63.804015	30.341898	107.235276
-0.078499	47.175415	110.418381	-13.51134	25.037247	108.691826	34.758362	-6.56929	106.19651	39.028622	45.403248	113.574387	36.893492	19.416979	109.8854485	-63.916172	30.657515	107.4982035
0.443848	46.639641	109.897568	-13.754079	25.188002	108.441589	34.23835	-6.561629	105.738022	38.711525	45.362282	112.71019	36.4749375	19.4003265	109.224106	-63.9830955	30.9756775	107.659072
0.965008	46.055531	109.365593	-13.985711	25.254492	108.23851	33.686523	-6.660893	105.316673	38.430943	45.215408	111.909866	36.058733	19.2772575	108.6132695	-64.030155	31.2317265	107.8637505
1.505187	45.406982	108.944153	-14.260578	25.273952	108.116821	33.140842	-6.858208	105.064133	38.164131	44.977039	111.265739	35.6524865	19.0594155	108.164936	-64.1736425	31.4884885	108.068706
2.048939	44.704266	108.704163	-14.529159	25.201031	108.148254	32.613129	-7.139529	105.102112	37.943905	44.648766	110.901817	35.278517	18.7546185	108.0019645	-64.336835	31.6474435	108.2945435
2.626905	44.043545	108.70565	-14.816963	25.058121	108.305885	32.168041	-7.507274	105.409813	37.79615	44.286583	110.851799	34.9820955	18.3896545	108.130806	-64.6160215	31.7265875	108.480964
3.456043	42.954643	108.994247	-15.237096	24.810938	108.743561	31.63327	-8.042977	106.182373	37.599243	43.816383	111.256805	34.6162565	17.886703	108.719589	-65.0904485	31.735173	108.767533
4.068441	42.261818	109.39772	-15.499822	24.668514	109.127007	31.398773	-8.350357	106.873306	37.504864	43.590744	111.836578	34.4518185	17.6201935	109.354942	-65.4514625	31.7168345	108.899072
4.661994	41.531898	109.959648	-15.712961	24.522724	109.544357	31.297064	-8.60756	107.639824	37.477604	43.462154	112.661072	34.387334	17.427297	110.150448	-65.813256	31.618151	108.938266
5.282659	40.8699	110.681595	-15.863821	24.421913	109.929146	31.350168	-8.763618	108.462524	37.489704	43.463345	113.729164	34.419936	17.3498635	111.095844	-66.147578	31.4939625	108.762448
5.898298	40.235477	111.464928	-15.988586	24.380762	110.244476	31.568867	-8.832359	109.19783	37.62833	43.558887	114.84581	34.5985985	17.363264	112.02182	-66.5757705	31.39826	108.467132
6.483899	39.587433	112.29335	-16.049469	24.413406	110.543129	31.9058	-8.809636	109.700218	37.757423	43.76712	116.082939	34.8316115	17.478742	112.8915785	-66.9305495	31.34807	108.1946795
7.084931	38.96209	113.048912	-16.009378	24.498131	110.767853	32.306141	-8.618966	110.059059	37.877796	44.073059	117.24794	35.0919685	17.7270465	113.6534995	-67.1107245	31.2692155	107.8822065
7.995756	38.069897	113.8368	-15.844713	24.852652	111.075226	32.944157	-8.057576	110.512856	38.102238	44.671787	118.551804	35.5231975	18.3071055	114.53233	-67.2126235	31.3981985	107.618122
8.55814	37.485989	114.197495	-15.689902	25.19046	111.221291	33.401882	-7.536858	110.908531	38.216843	45.146683	119.126198	35.8093625	18.8049125	115.0173645	-67.1891665	31.5760075	107.4252175
9.151368	36.89262	114.463974	-15.503633	25.510103	111.382675	33.933388	-7.030679	111.24929	38.301254	45.646702	119.544258	36.117321	19.3080115	115.396774	-67.124587	31.7121945	107.368576
9.639339	36.239693	114.652191	-15.316385	25.783768	111.546585	34.405846	-6.560555	111.628792	38.331512	46.065937	119.83683	36.368679	19.752691	115.732811	-67.001449	31.814845	107.360359
10.112437	35.480148	114.866615	-15.199563	25.986471	111.766449	34.829952	-6.143725	111.94841	38.398228	46.434391	119.998169	36.61409	20.145333	115.9732895	-67.013216	31.827609	107.5596085
10.505999	34.718559	115.098831	-15.095525	26.155918	112.032997	35.170433	-5.745909	112.167633	38.410603	46.749466	120.224312	36.790518	20.5017785	116.1959725	-66.981568	31.8100575	107.8700215
10.884018	33.901646	115.364204	-15.072031	26.289019	112.359467	35.433846	-5.36526	112.30072	38.366646	47.009136	120.475449	36.900246	20.821938	116.3880845	-67.044308	31.7561	108.3308495
11.276461	32.572834	115.766487	-15.120259	26.525232	112.922653	35.695118	-4.805528	112.436974	38.621487	47.281807	120.730293	37.1583025	21.2381395	116.5836335	-67.3988205	31.8123245	109.2616725
11.524937	31.640104	116.034271	-15.19738	26.73966	113.278595	35.776649	-4.426307	112.653137	38.478828	47.602142	121.01239	37.1277385	21.5879175	116.8327635	-67.5224985	31.8914025	109.7244265
11.74272	30.694098	116.244713	-15.302899	26.976851	113.521507	35.887878	-4.082675	113.013435	38.317474	47.993732	121.27253	37.102676	21.9555285	117.1429825	-67.708474	31.9981735	109.9000315
11.898468	29.616943	116.386971	-15.39501	27.140841	113.675667	36.028175	-3.750959	113.447426	38.100525	48.347069	121.506462	37.06435	22.298055	117.476944	-67.85437	31.983627	109.87439
12.059247	28.540281	116.475449	-15.486589	27.204636	113.714287	36.204056	-3.482407	113.873276	37.837021	48.693993	121.601364	37.0205385	22.605793	117.73732	-67.9937165	31.803479	109.691254
12.168055	27.451139	116.445938	-15.532615	27.1912	113.64949	36.426899	-3.206293	114.214363	37.571445	49.047943	121.478531	36.999172	22.920825	117.846447	-68.064402	31.461575	109.452533
12.309393	26.227648	116.215553	-15.530539	27.116745	113.496971	36.70118	-2.944803	114.475739	37.268673	49.277821	121.121155	36.9849265	23.166509	117.798447	-68.0460045	31.066981	109.195495
12.470105	24.362873	115.782524	-15.486444	26.891294	113.120972	37.07967	-2.720745	114.759911	36.935638	49.522953	120.28791	37.007654	23.401104	117.5239105	-67.980542	30.381484	108.7180335
12.561728	23.062811	115.451469	-15.426127	26.681799	112.835373	37.288521	-2.661883	114.930939	36.730564	49.552467	119.616447	37.0095425	23.445292	117.273693	-67.8617965	29.918306	108.397053
12.539538	21.769201	115.229462	-15.359214	26.439121	112.579002	37.457954	-2.699662	115.160957	36.57148	49.515221	118.935074	37.014717	23.4077795	117.0480155	-67.733145	29.4704625	108.1099885
12.580676	20.434317	115.090309	-15.298289	26.136166	112.343643	37.618073	-2.799862	115.486542	36.031868	49.568672	118.543915	36.8249705	23.384405	117.0152285	-67.4215485	28.887927	107.6720575
12.578572	19.033247	115.021805	-15.266607	25.784916	112.138107	37.757149	-2.928501	115.833244	35.929352	49.430561	118.102119	36.8432505	23.25103	116.9676815	-67.3764645	28.318802	107.3085325
12.528605	17.694273	114.966293	-15.26938	25.403286	111.935364	37.876015	-3.058723	116.074684	35.810566	49.296371	117.740715	36.8432905	23.118824	116.9076995	-67.3820505	27.687748	106.9630285
12.390553	16.361275	114.867805	-15.246142	25.048681	111.728416	37.989174	-3.197489	116.232956	35.70319	49.140892	117.349564	36.846182	22.9717015	116.79126	-67.338466	27.1256605	106.665572
12.162392	14.480214	114.612068	-15.182874	24.552315	111.412682	38.1203	-3.416713	116.16362	35.627865	48.861179	116.622856	36.8740825	22.722233	116.393238	-67.2398305	26.382397	106.432126
11.953499	13.251698	114.311493	-15.13208	24.270824	111.170731	38.199841	-3.630187	115.917801	35.593109	48.653522	116.000641	36.896475	22.5116675	115.959221	-67.160635	26.0299805	106.382241
11.709072	12.083396	113.966957	-15.051763	23.993698	110.901115	38.24995	-3.821108	115.594742	35.589348	48.416557	115.341164	36.919649	22.2977245	115.467953	-67.023175	25.6896715	106.334277
11.389047	10.939989	113.601578	-14.961174	23.734283	110.626541	38.239113	-4.050217	115.242981	35.621159	48.134388	114.687645	36.930136	22.0420855	114.965313	-66.852484	25.4264805	106.287769
11.044371	9.85188	113.205299	-14.902626	23.495064	110.334244	38.187782	-4.336318	114.896713	35.673843	47.832947	114.103226	36.9308125	21.7483145	114.4999695	-66.7360645	25.2418135	106.1685185
10.622128	8.855696	112.829247	-14.862797	23.259327	110.027458	38.098457	-4.629683	114.506958	35.700722	47.503471	113.60434	36.8995895	21.436894	114.055649	-66.6251835	25.08176	105.999267
10.166552	7.850463	112.40786	-14.842648	23.015341	109.719971	37.968819	-4.915967	114.101089	35.707302	47.160259	113.137665	36.8380605	21.122146	113.619377	-66.5233565	24.908536	105.820565
9.419116	6.426031	111.75882	-14.87742	22.679138	109.282478	37.730331	-5.360859	113.473152	35.708382	46.612007	112.472366	36.7193565	20.625574	112.972759	-66.4741965	24.732702	105.592197
8.839165	5.584475	111.283836	-14.887947	22.451241	109.003021	37.53577	-5.645981	113.053528	35.71909	46.266098	112.070587	36.62743	20.3100585	112.5620575	-66.403324	24.5924235	105.4439845
8.266345	4.77577	110.784027	-14.89648	22.222944	108.72583	37.329189	-5.861408	112.568306	35.734741	45.931431	111.691261	36.531965	20.0350115	112.1297835	-66.324925	24.4108765	105.3218765
7.663448	3.993376	110.282013	-14.890676	22.010216	108.480576	37.226753	-6.176028	111.9272	35.742271	45.603931	111.282692	36.484512	19.7139515	111.604946	-66.265864	24.3064805	105.356206
7.036704	3.215065	109.821274	-14.849021	21.798979	108.234467	37.068237	-6.377874	111.459686	35.703773	45.325043	110.873558	36.386005	19.4735845	111.166622	-66.084047	24.1243735	105.302312
6.395444	2.524592	109.478394	-14.814436	21.609188	108.009209	36.983231	-6.629794	111.074066	35.69989	45.013302	110.38575	36.3415605	19.191754	110.729908	-65.9704325	24.026622	105.28851
5.733992	1.87762	109.19516	-14.754519	21.425886	107.784401	36.882591	-6.852844	110.819794	35.735466	44.684048	109.843651	36.3090285	18.915602	110.3317225	-65.8180665	23.93617	105.2370795
4.717006	0.900243	108.855583	-14.688521	21.109598	107.420265	36.789577	-7.35658	110.40934	35.761635	44.186676	109.060921	36.275606	18.415048	109.7351305	-65.652648	23.804148	105.1053995
4.025961	0.255004	108.61232	-14.680309	20.879572	107.175156	36.617355	-7.546257	110.232712	35.764156	43.851479	108.604553	36.1907555	18.152611	109.4186325	-65.5513735	23.606533	104.9316795
3.314181	-0.345189	108.312332	-14.684622	20.644201	106.934395	36.553593	-7.916087	109.845337	35.752567	43.523102	108.221222	36.15308	17.8035075	109.0332795	-65.522324	23.4848945	104.8355105
2.6132	-0.88687	107.981995	-14.701978	20.445629	106.672394	36.381855	-8.144695	109.524727	35.734852	43.238598	107.894897	36.0583535	17.5469515	108.709812	-65.4623095	23.3443065	104.634976
1.903329	-1.364982	107.687653	-14.729084	20.311996	106.419693	36.206551	-8.309037	109.214256	35.719185	43.017666	107.604645	35.962868	17.3543145	108.4094505	-65.421036	23.2696775	104.4299355
1.206333	-1.817428	107.439186	-14.750834	20.212147	106.178818	36.070244	-8.44701	108.990143	35.71003	42.827805	107.293213	35.890137	17.1903975	108.141678	-65.391805	23.2338965	104.215958
0.486775	-2.241296	107.257225	-14.748006	20.126043	105.936218	35.971325	-8.596928	108.850716	35.703461	42.675625	106.978317	35.837393	17.0393485	107.9145165	-65.333405	23.2127375	103.9579195
-0.564327	-2.817336	107.007278	-14.741585	19.959698	105.596481	35.874077	-8.791325	108.669403	35.71101	42.447781	106.591583	35.7925435	16.828228	107.630493	-65.2757135	23.091168	103.562469
-1.26363	-3.175275	106.758904	-14.710654	19.825851	105.376259	35.837967	-8.907895	108.472595	35.737793	42.307274	106.383499	35.78788	16.6996895	107.428047	-65.209188	22.9520125	103.324471
-1.94191	-3.476172	106.443405	-14.670851	19.720657	105.170036	35.799721	-9.027905	108.123955	35.796482	42.176994	106.169464	35.7981015	16.5745445	107.1467095	-65.1398035	22.8667695	103.1933625
-2.6315	-3.731559	106.025841	-14.591557	19.671869	104.930138	35.686459	-9.111438	107.678947	35.868298	42.075691	105.942169	35.7773785	16.4821265	106.810558	-64.9604925	22.8616115	103.049718
-3.331155	-3.989625	105.55481	-14.512558	19.666792	104.652115	35.568459	-9.15642	107.137238	35.963676	41.982613	105.708633	35.7660675	16.4130965	106.4229355	-64.7911835	22.9204875	102.8812945
-4.022644	-4.188217	105.084503	-14.432422	19.723562	104.377838	35.437756	-9.152678	106.572762	36.045948	41.938496	105.478081	35.741852	16.392909	106.0254215	-64.606696	23.054215	102.7302545
-4.709898	-4.372637	104.676941	-14.323902	19.79752	104.128563	35.341228	-9.154686	106.054626	36.162983	41.872211	105.219612	35.7521055	16.3587625	105.637119	-64.3999095	23.2362775	102.620007
-5.68657	-4.634915	104.171562	-14.097939	19.83391	103.845085	35.30669	-9.178675	105.420471	36.390297	41.776077	104.908051	35.8484935	16.298701	105.164261	-64.0443715	23.369119	102.525909
-6.308744	-4.805586	103.92263	-13.933529	19.840366	103.723671	35.317783	-9.237858	105.113258	36.574047	41.686607	104.821358	35.945915	16.2243745	104.967308	-63.812973	23.4563575	102.480034
-6.955322	-4.976353	103.695747	-13.769056	19.850805	103.628052	35.381145	-9.30902	104.959633	36.758884	41.621681	104.869888	36.0700145	16.1563305	104.9147605	-63.6081265	23.5452795	102.3413435
-7.621372	-5.135972	103.570053	-13.621942	19.885979	103.609016	35.501358	-9.349121	104.946503	36.948849	41.606461	105.098686	36.2251035	16.12867	105.0225945	-63.4689875	23.643288	102.1954375
-8.25213	-5.302042	103.570488	-13.486322	19.968561	103.682472	35.668495	-9.334901	105.113647	37.112175	41.658466	105.469444	36.390335	16.1617825	105.2915455	-63.362979	23.7753395	102.0733985
-8.887229	-5.424263	103.696678	-13.381316	20.07263	103.859375	35.839573	-9.313113	105.483017	37.271126	41.752567	105.958092	36.5553495	16.219727	105.7205545	-63.3179815	23.925533	101.9981955
-9.52789	-5.576221	103.981468	-13.316539	20.194321	104.090485	36.047081	-9.265892	106.047081	37.400826	41.866058	106.491447	36.7239535	16.300083	106.269264	-63.3570315	24.088559	101.911706
-10.495568	-5.805084	104.542397	-13.21425	20.392935	104.499474	36.398949	-9.204104	107.097183	37.539909	42.0821	107.311012	36.969429	16.438998	107.2040975	-63.397929	24.346872	101.7948505
-11.141023	-6.002303	105.020592	-13.180262	20.466475	104.774269	36.64888	-9.166928	107.922455	37.649254	42.213474	107.811966	37.149067	16.523273	107.8672105	-63.509591	24.409677	101.6813275
-11.831325	-6.180204	105.539772	-13.127849	20.540926	105.050934	36.895447	-9.174726	108.75753	37.755062	42.30027	108.199432	37.3252545	16.562772	108.478481	-63.5809525	24.51908	101.623387
-12.520157	-6.354645	106.028496	-13.051345	20.566765	105.291275	37.123917	-9.184878	109.527588	37.866142	42.355053	108.429276	37.4950295	16.5850875	108.978432	-63.5977195	24.5484425	101.604118
-13.173143	-6.547283	106.510185	-12.947927	20.545092	105.515793	37.353001	-9.204759	110.15284	37.970619	42.368797	108.480537	37.66181	16.582019	109.3166885	-63.557664	24.508165	101.7148975
-13.865177	-6.704444	106.990524	-12.838798	20.50108	105.729317	37.543518	-9.192541	110.603889	38.061897	42.323345	108.349182	37.8027075	16.565402	109.4765355	-63.4803035	24.436758	101.9820985
-14.708892	-6.845098	107.509148	-12.699446	20.447901	105.948624	37.702404	-9.207403	110.944046	38.140442	42.220818	107.999298	37.921423	16.5067075	109.471672	-63.320315	24.3890945	102.425576
-15.872155	-6.938962	108.276535	-12.492397	20.275404	106.280098	37.926685	-9.324514	111.294891	38.218925	41.968121	107.392845	38.072805	16.3218035	109.343868	-63.057599	24.2290045	103.216328
-16.66861	-6.977925	108.774971	-12.330902	20.072462	106.565071	38.038738	-9.448472	111.386612	38.333843	41.731049	107.049873	38.1862905	16.1412885	109.2182425	-62.8480945	24.0036355	103.9118995
-17.465292	-6.949128	109.204628	-12.167505	19.829203	106.862724	38.123749	-9.695875	111.48024	38.509869	41.491837	106.698372	38.316809	15.897981	109.089306	-62.651819	23.760425	104.636142
-18.293381	-6.882579	109.588898	-12.016909	19.593065	107.162415	38.215862	-9.925612	111.400436	38.568542	41.19381	106.431686	38.392202	15.634099	108.916061	-62.42602	23.552031	105.408769
-19.15671	-6.694014	109.93869	-11.837519	19.346844	107.428741	38.277637	-10.128217	111.184731	38.684433	40.887039	106.093689	38.481035	15.379411	108.63921	-62.156073	23.314277	106.218272
-19.999725	-6.478979	110.16256	-11.659983	19.092855	107.691444	38.348072	-10.376675	110.898163	38.830582	40.596592	105.820862	38.589327	15.1099585	108.3595125	-61.909293	23.0757515	107.0233755
-20.838009	-6.173743	110.241318	-11.489944	18.850271	107.91346	38.427181	-10.589448	110.502884	38.9538	40.362309	105.697044	38.6904905	14.8864305	108.099964	-61.6703785	22.8141115	107.726956
-22.065647	-5.550315	110.200409	-11.260507	18.548574	108.168671	38.51511	-10.795952	109.926308	39.152397	40.13274	105.709167	38.8337535	14.668394	107.8177375	-61.3547675	22.428754	108.5196045
-22.895626	-5.049379	110.068642	-11.121416	18.448458	108.264099	38.584362	-10.866351	109.510208	39.30072	40.091351	105.733528	38.942541	14.6125	107.621868	-61.185373	22.284416	108.90633
-23.687115	-4.453536	109.885384	-10.994746	18.405701	108.339981	38.631298	-10.849675	109.089813	39.385593	40.130348	105.812492	39.0084455	14.6403365	107.4511525	-60.9979375	22.1710655	109.2288095
-24.47151	-3.824964	109.695938	-10.888325	18.437649	108.378754	38.674618	-10.818493	108.664848	39.498695	40.196987	105.874214	39.0866565	14.689247	107.269531	-60.8633065	22.186051	109.487977
-25.237856	-3.107549	109.479263	-10.768064	18.495394	108.316406	38.731682	-10.794468	108.256172	39.613049	40.309578	105.875587	39.1723655	14.757555	107.0658795	-60.7084935	22.233233	109.5669325
-25.996613	-2.382803	109.143898	-10.661304	18.553722	108.151268	38.749233	-10.704727	107.852791	39.719963	40.368389	105.826889	39.234598	14.831831	106.83984	-60.557206	22.275613	109.462696
-26.708048	-1.645062	108.688629	-10.534608	18.576363	107.880089	38.798111	-10.662432	107.427261	39.854965	40.390247	105.769905	39.326538	14.8639075	106.598583	-60.395754	22.2888185	109.161595
-27.732662	-0.507333	107.778374	-10.366854	18.49651	107.307884	38.834469	-10.721911	106.825348	40.099709	40.325771	105.698822	39.467089	14.80193	106.262085	-60.200797	22.19109	108.353683
-28.391975	0.307958	107.200943	-10.238894	18.392805	106.916153	38.873096	-10.820745	106.401314	40.265644	40.220581	105.618713	39.56937	14.699918	106.0100135	-60.047158	22.085692	107.8222925
-29.094843	1.052911	106.748291	-10.102077	18.2593	106.598724	38.886848	-10.904973	105.99221	40.424995	40.109215	105.535149	39.6559215	14.602121	105.7636795	-59.8600755	21.916479	107.4337685
-29.730171	1.852294	106.446602	-9.947226	18.127411	106.417717	38.940399	-11.031734	105.608238	40.565525	39.983181	105.427505	39.752962	14.4757235	105.5178715	-59.647414	21.7790985	107.3175625
-30.349127	2.619439	106.430069	-9.813597	17.962555	106.356071	38.989544	-11.122585	105.29364	40.686329	39.853508	105.29277	39.8379365	14.3654615	105.293205	-59.4651305	21.5596485	107.418937
-31.050682	3.398116	106.504524	-9.673719	17.804188	106.381287	39.059605	-11.257845	105.043449	40.759705	39.73526	105.139801	39.909655	14.2387075	105.091625	-59.257093	21.3696685	107.670949
-31.688082	4.14364	106.693924	-9.582218	17.602987	106.463493	39.088562	-11.414203	104.863121	40.811203	39.567974	104.974709	39.9498825	14.0768855	104.918915	-59.1143185	21.1290885	108.008071
-32.526478	5.261525	107.259735	-9.443942	17.271818	106.745697	39.100578	-11.709606	104.598709	40.820118	39.296764	104.683235	39.960348	13.793579	104.640972	-58.848232	20.750057	108.850422
-33.089111	5.993583	107.71521	-9.376029	17.041445	106.992851	39.084045	-11.918599	104.386284	40.805061	39.097157	104.498901	39.944553	13.589279	104.4425925	-58.696611	20.493611	109.5431095
-33.673523	6.727122	108.135414	-9.314749	16.811203	107.227448	39.037079	-12.102382	104.177704	40.803802	38.89101	104.366974	39.9204405	13.394314	104.272339	-58.5499385	20.228092	110.182557
-34.130592	7.488753	108.448349	-9.253559	16.613451	107.460403	39.022038	-12.260542	103.99231	40.825657	38.721542	104.344154	39.9238475	13.2305	104.168232	-58.4309655	19.996402	110.752574
-34.617893	8.255218	108.862793	-9.225558	16.395193	107.664276	38.991203	-12.404449	103.852844	40.840549	38.612919	104.393753	39.915876	13.104235	104.1232985	-58.366992	19.686151	111.2052535
-35.051567	9.033678	109.114418	-9.190169	16.280064	107.857643	38.984333	-12.480336	103.75663	40.85622	38.527153	104.489746	39.9202765	13.0234085	104.123188	-58.3006145	19.5367195	111.592098
-35.441238	9.802692	109.421875	-9.207962	16.192429	108.074829	38.984943	-12.51696	103.740837	40.856365	38.505058	104.635445	39.920654	12.994049	104.188141	-58.336578	19.390809	111.961517
-35.872089	10.981889	109.899185	-9.234774	16.177683	108.462715	38.996742	-12.446914	103.8517	40.811417	38.577168	104.915108	39.9040795	13.065127	104.383404	-58.3736275	19.290239	112.542026
-36.100174	11.763402	110.222939	-9.246685	16.200701	108.715012	39.017036	-12.407829	103.939377	40.783669	38.646961	105.13089	39.9003525	13.119566	104.5351335	-58.3937225	19.281836	112.8948905
-36.305817	12.570593	110.455727	-9.272151	16.244911	108.925247	39.059376	-12.329129	104.074188	40.780117	38.752766	105.361328	39.9197465	13.2118185	104.717758	-58.4640485	19.2780035	113.132736
-36.47694	13.320833	110.632774	-9.271534	16.279819	109.095695	39.107327	-12.25883	104.192581	40.812786	38.829918	105.598763	39.9600565	13.285544	104.895672	-58.5031245	19.274094	113.295718
-36.5326	14.085168	110.750008	-9.229422	16.300922	109.236839	39.151962	-12.228864	104.291084	40.887165	38.888172	105.81237	40.0195635	13.329654	105.051727	-58.4784075	19.27219	113.421951
-36.541767	14.847161	110.816452	-9.150885	16.305153	109.346924	39.197056	-12.244788	104.342308	40.991867	38.886578	106.049881	40.0944615	13.320895	105.1960945	-58.3962315	19.289411	113.4977535
-36.510025	15.594297	110.858955	-9.122782	16.237221	109.404243	39.250847	-12.338498	104.420135	41.170616	38.857044	106.335495	40.2107315	13.259273	105.377815	-58.4562955	19.215169	113.430671
-36.372879	16.650612	110.739052	-9.096407	16.084387	109.42968	39.251976	-12.535604	104.622078	41.390724	38.731598	106.80674	40.32135	13.097997	105.714409	-58.514164	19.070777	113.144951
-36.274063	17.325909	110.614609	-9.131975	15.929418	109.438492	39.225204	-12.736882	104.818893	41.47868	38.581501	107.086388	40.351942	12.9223095	105.9526405	-58.615892	18.9365265	112.9243435
-36.127197	17.98971	110.519005	-9.231144	15.761781	109.466789	39.147873	-12.947285	105.043518	41.483234	38.40527	107.360161	40.3155535	12.7289925	106.2018395	-58.7778415	18.7945695	112.7317385
-35.989479	18.643332	110.482361	-9.305683	15.566494	109.548637	39.041847	-13.164696	105.271126	41.520409	38.241474	107.51133	40.281128	12.538389	106.391228	-58.892494	18.594599	112.706046
-35.824314	19.315271	110.514748	-9.408935	15.364821	109.608017	38.920578	-13.408555	105.510864	41.509239	38.029018	107.598137	40.2149085	12.3102315	106.5545005	-59.0327785	18.4194105	112.6615335
-35.526402	19.973385	110.575798	-9.456712	15.169597	109.689857	38.811745	-13.672076	105.698029	41.459747	37.835468	107.630478	40.135746	12.081696	106.6642535	-59.04917	18.257498	112.7154605
-35.207428	20.605625	110.61467	-9.489539	14.949375	109.742805	38.706676	-13.945969	105.834076	41.400585	37.643848	107.513794	40.0536305	11.8489395	106.673935	-59.0327085	18.0498105	112.811675
-34.678043	21.576958	110.745323	-9.485209	14.531443	109.846771	38.588428	-14.407577	105.926666	41.30706	37.267544	107.249596	39.947744	11.4299835	106.588131	-58.918162	17.6329025	113.105411
-34.372936	22.241917	110.871254	-9.489036	14.233316	109.940956	38.511093	-14.745517	106.011223	41.27335	36.962399	107.080498	39.8922215	11.108441	106.5458605	-58.8702935	17.358191	113.3360515
-33.852707	22.869678	110.937454	-9.507956	13.923323	110.022858	38.473633	-15.102845	106.101456	41.244534	36.638279	107.002434	39.8590835	10.767717	106.551945	-58.8749955	17.078929	113.493771
-33.386387	23.570883	110.943733	-9.516636	13.591223	110.08139	38.409302	-15.463138	106.201408	41.254253	36.318741	106.992813	39.8317775	10.4278015	106.5971105	-58.8650495	16.7546445	113.5656695
-32.879753	24.286144	110.858963	-9.551961	13.293761	110.105362	38.349186	-15.780995	106.302055	41.25909	36.018841	107.049644	39.804138	10.118923	106.6758495	-58.90806	16.468599	113.5348745
-32.419437	25.054264	110.823944	-9.641162	13.067484	110.131744	38.2817	-16.044079	106.349899	41.231762	35.768242	107.218704	39.756731	9.8620815	106.7843015	-59.039055	16.2728865	113.4791865
-31.771833	25.795385	110.835251	-9.750281	12.834665	110.156288	38.18874	-16.216587	106.321457	41.220371	35.592316	107.531395	39.7045555	9.6878645	106.926426	-59.2051175	15.9814655	113.38615
-30.841759	27.049082	110.968292	-9.989865	12.711646	110.228256	38.031345	-16.28232	106.045128	41.205978	35.534008	108.346596	39.6186615	9.625844	107.195862	-59.5983915	15.797448	113.26065
-30.280939	27.971428	111.257088	-10.160567	12.740376	110.301552	37.922497	-16.146936	105.776596	41.186214	35.652142	109.064392	39.5543555	9.752603	107.420494	-59.8754895	15.728149	113.18261
-29.601467	28.906015	111.609222	-10.333777	12.933843	110.408821	37.820808	-15.892121	105.4944	41.194508	35.872852	109.841072	39.507658	9.9903655	107.667736	-60.175212	15.8773205	113.149906
-28.908697	29.830721	111.916969	-10.482107	13.250534	110.553589	37.748775	-15.522265	105.297867	41.172127	36.213371	110.642281	39.460451	10.345553	107.970074	-60.424665	16.155515	113.137104
-28.169266	30.798716	112.241196	-10.688372	13.672456	110.673058	37.703957	-15.118088	105.159554	41.126598	36.613518	111.32618	39.4152775	10.747715	108.242867	-60.7920215	16.597197	113.103249
-27.42906	31.673634	112.497017	-10.816612	14.046207	110.797157	37.66024	-14.743628	105.134674	41.043575	36.981003	111.818085	39.3519075	11.1186875	108.4763795	-60.9851315	16.9737265	113.1179345
-26.647541	32.436893	112.669563	-10.937446	14.253107	110.883583	37.65818	-14.486485	105.134857	40.916969	37.28479	112.08252	39.2875745	11.3991525	108.6086885	-61.1624665	17.1070615	113.1584775
-25.421642	33.426052	112.657188	-11.117384	14.286284	110.831161	37.64547	-14.376211	105.12867	40.618458	37.437592	111.973862	39.131964	11.5306905	108.551266	-61.366732	17.0418775	113.111056
-24.608921	33.943932	112.501671	-11.214962	14.106798	110.733376	37.566868	-14.450167	105.028709	40.293045	37.3512	111.547493	38.9299565	11.4505165	108.288101	-61.3598805	16.7630795	113.178651
-23.757607	34.382435	112.285255	-11.336228	13.829926	110.582115	37.41581	-14.624598	104.930984	39.998245	37.147675	110.981308	38.7070275	11.2615385	107.956146	-61.3794835	16.3983135	113.208084
-23.019449	34.830929	112.051598	-11.451325	13.464163	110.456619	37.234722	-14.954504	104.927231	39.809395	36.858158	110.346985	38.5220585	10.951827	107.637108	-61.4247085	15.976499	113.27613
-21.932087	35.107941	111.57988	-11.51186	13.060096	110.37326	37.060173	-15.383053	105.094971	39.651974	36.472275	109.842957	38.3560735	10.544611	107.468964	-61.3797935	15.575581	113.277556
-21.012421	35.378792	111.212219	-11.585735	12.621959	110.282921	36.955704	-15.899272	105.407867	39.565746	36.024208	109.490776	38.260725	10.062468	107.4493215	-61.432195	15.18145	113.1165205
-20.14044	35.736164	110.925148	-11.692159	12.218833	110.20826	36.859505	-16.380299	105.807098	39.527695	35.642769	109.340157	38.1936	9.631235	107.5736275	-61.577918	14.806431	112.8428925
-18.506466	36.106647	110.428169	-11.847546	11.765959	110.049995	36.7533	-16.860292	106.265938	39.417633	35.229485	109.533813	38.0854665	9.1845965	107.8998755	-61.7805585	14.3473215	112.2001145
-17.432928	36.468227	110.354408	-12.035668	11.609025	109.908485	36.655746	-16.981354	106.382263	39.326256	35.104404	109.976425	37.991001	9.061525	108.179344	-62.062337	14.156525	111.637626
-16.424576	36.845058	110.47348	-12.256976	11.651167	109.803047	36.510605	-16.925564	106.430672	39.274731	35.153061	110.649399	37.892668	9.1137485	108.5400355	-62.40662	14.1885855	111.0660585
-15.344154	37.319794	110.762131	-12.521227	11.90308	109.771576	36.356239	-16.710451	106.540405	39.244904	35.387291	111.587944	37.8005715	9.33842	109.0641745	-62.8430255	14.46774	110.4789775
-14.302058	37.806107	111.316452	-12.835958	12.284073	109.844246	36.283649	-16.36372	106.756004	39.236282	35.767029	112.794128	37.7599655	9.7016545	109.775066	-63.4318815	14.8664915	109.913426
-13.2896	38.259541	112.080208	-13.169597	12.766282	110.057327	36.316593	-15.962585	107.059685	39.246483	36.201653	114.172134	37.781538	10.119534	110.6159095	-64.120732	15.41303	109.4987445
-12.23835	38.662807	112.938538	-13.440554	13.272245	110.342171	36.366714	-15.53458	107.42363	39.281975	36.655987	115.63723	37.8243445	10.5607035	111.53043	-64.7054525	15.9837865	109.153912
-10.759764	39.259071	114.336304	-13.744423	14.070681	110.946999	36.498913	-14.838478	107.864319	39.348515	37.288319	117.57692	37.923714	11.2249205	112.7206195	-65.41256	16.9164415	109.1733785
-9.777316	39.501938	115.155663	-13.869532	14.492102	111.408531	36.621384	-14.428094	108.256958	39.405273	37.68494	118.648788	38.0133285	11.628423	113.452873	-65.7523925	17.355781	109.364189
-8.772041	39.56601	115.87043	-13.970142	14.797298	111.936378	36.764969	-14.101538	108.758476	39.390675	38.028275	119.591675	38.077822	11.9633685	114.1750755	-66.018106	17.6312275	109.6976805
-7.836748	39.593731	116.446098	-14.05948	15.05967	112.47966	36.927624	-13.8524	109.320595	39.393669	38.309593	120.318329	38.1606465	12.2285965	114.819462	-66.2796065	17.8907435	110.139858
-6.930073	39.418205	116.911949	-14.131633	15.27129	113.029373	37.062733	-13.727468	110.005531	39.422817	38.535637	120.857491	38.242775	12.4040845	115.431511	-66.506041	18.1384955	110.627235
-6.059534	39.202003	117.259087	-14.249724	15.462084	113.498978	37.082222	-13.67082	110.687935	39.445934	38.695652	121.207253	38.264078	12.512416	115.947594	-66.763526	18.411752	111.050362
-5.174254	38.951984	117.490219	-14.385658	15.620303	113.975296	36.972794	-13.632688	111.281166	39.432316	38.817543	121.405174	38.202555	12.5924275	116.34317	-66.973871	18.6481785	111.607422
-3.941288	38.373009	117.622284	-14.659815	15.780499	114.450813	36.591949	-13.699248	111.999878	39.327057	38.904198	121.312119	37.959503	12.602475	116.6559985	-67.279133	18.958523	112.2456275
-3.201175	37.861679	117.519592	-14.870519	15.866264	114.662041	36.22084	-13.741933	112.270821	39.120922	38.911556	120.994141	37.670881	12.5848115	116.632481	-67.411919	19.1477165	112.691601
-2.415836	36.712883	117.404869	-15.097502	15.922936	114.728188	35.765583	-13.768566	112.358368	38.850494	38.86306	120.493568	37.3080385	12.547247	116.425968	-67.5030425	19.298625	113.030408
-1.830783	36.752335	116.894699	-15.29812	15.974813	114.673378	35.308422	-13.830108	112.348831	38.583466	38.791512	119.836716	36.945944	12.480702	116.0927735	-67.542184	19.468924	113.2539825
-1.096607	36.099319	116.336914	-15.492975	15.982051	114.543808	34.866795	-13.957967	112.227592	38.33149	38.674934	119.103958	36.5991425	12.3584835	115.665775	-67.5850925	19.6056185	113.421841
-0.430479	35.407963	115.749596	-15.616764	16.025888	114.359245	34.492809	-14.118917	112.107918	38.168911	38.532494	118.319611	36.33086	12.2067885	115.2137645	-67.564388	19.8449875	113.5047255
0.238176	34.695309	115.217506	-15.698427	15.998212	114.168457	34.241997	-14.30947	111.952934	38.064251	38.372669	117.633484	36.153124	12.0315995	114.793209	-67.549978	19.9648245	113.543705
1.240983	33.547108	114.759918	-15.817722	15.910423	113.971138	33.91753	-14.508973	111.905144	37.962879	38.160568	117.117691	35.9402045	11.8257975	114.5114175	-67.5756485	19.9950485	113.4308585
1.917782	32.755455	114.67804	-15.907277	15.887232	113.920143	33.77911	-14.567635	111.971596	37.926495	38.092228	117.105904	35.8528025	11.7622965	114.53875	-67.6673565	20.0121675	113.301536
2.526292	31.989452	114.762512	-16.049324	15.942433	113.908859	33.685379	-14.525846	112.049522	37.874023	38.120758	117.310097	35.779701	11.797456	114.6798095	-67.878349	20.08741	113.1379085
3.156775	31.277573	114.933929	-16.189415	16.143791	113.934242	33.584637	-14.375727	112.174522	37.835148	38.243668	117.649055	35.7098925	11.9339705	114.9117885	-68.0887225	20.3536115	112.9566955
3.777466	30.551142	115.147377	-16.356722	16.458784	114.042107	33.493587	-14.137809	112.29377	37.7873	38.475281	118.045273	35.6404435	12.168736	115.1695215	-68.3538875	20.748832	112.9146925
4.390862	29.818968	115.368378	-16.503056	16.825777	114.136276	33.397949	-13.837128	112.469231	37.703808	38.773235	118.429291	35.5508785	12.4680535	115.449261	-68.5569905	21.1835005	112.823291
4.998727	29.119072	115.540695	-16.641424	17.16548	114.18438	33.348114	-13.535621	112.640442	37.620197	39.063107	118.811272	35.4841555	12.763743	115.725857	-68.7670035	21.567217	112.642903
5.906767	27.913776	115.610374	-16.825474	17.621908	114.089516	33.263451	-13.111078	112.891411	37.471935	39.533272	119.194969	35.367693	13.211097	116.04319	-69.018641	22.032719	112.135842
6.472067	27.09297	115.532455	-16.861174	17.859886	113.887474	33.274223	-12.871282	112.983009	37.353542	39.820084	119.252251	35.3138825	13.474401	116.11763	-69.0362305	22.245371	111.657318
7.076506	26.253595	115.332985	-16.869614	18.067419	113.70491	33.321266	-12.633179	112.941338	37.258846	40.095867	119.193604	35.290056	13.731344	116.067471	-69.029284	22.403494	111.342349
7.675858	25.37525	115.032532	-16.839289	18.247169	113.530014	33.404999	-12.388361	112.891518	37.186249	40.376461	118.896591	35.295624	13.99405	115.8940545	-68.974202	22.500288	111.1659735
8.271938	24.435654	114.743614	-16.74667	18.409151	113.334	33.579151	-12.162546	112.90921	37.153122	40.634426	118.599411	35.3661365	14.23594	115.7543105	-68.8594765	22.582362	110.9136895
8.841505	23.520134	114.561913	-16.643646	18.54822	113.11203	33.873169	-11.944571	113.059006	37.138767	40.927288	118.439224	35.505968	14.4913585	115.749115	-68.79326	22.6050815	110.474945
9.398469	22.589651	114.463913	-16.529665	18.641514	112.853302	34.258595	-11.701207	113.340469	37.118877	41.233913	118.452988	35.688736	14.766353	115.8967285	-68.748066	22.516675	109.8098755
10.152967	21.194044	114.491737	-16.348202	18.84938	112.571014	34.82959	-11.238994	113.920227	37.049255	41.754116	118.622849	35.9394225	15.257561	116.271538	-68.6358265	22.441199	108.87049
10.594891	20.286072	114.64727	-16.229258	18.990992	112.511742	35.185108	-10.941606	114.306953	37.052803	42.057793	118.860733	36.1189555	15.5580935	116.583843	-68.5774715	22.4238905	108.439641
10.994303	19.377752	114.959419	-16.146957	19.204092	112.571487	35.497559	-10.663579	114.762794	37.075092	42.409737	119.265236	36.2863255	15.873079	117.014015	-68.5802395	22.535105	108.128959
11.334108	18.452826	115.30162	-16.077738	19.414597	112.706612	35.764229	-10.354889	115.167664	37.120964	42.724682	119.726006	36.4425965	16.1848965	117.446835	-68.5980725	22.6442975	107.966389
11.594705	17.535635	115.706444	-16.002691	19.634504	112.855125	35.950447	-10.025493	115.622475	37.176735	43.05862	120.223129	36.563591	16.5165635	117.922802	-68.568973	22.7524445	107.787448
11.821039	16.653656	116.122147	-15.957059	19.894741	112.975204	36.133133	-9.733704	116.088173	37.251442	43.398769	120.684258	36.6922875	16.8325325	118.3862155	-68.6064055	22.9569495	107.5641925
11.943822	15.776105	116.430412	-15.926118	20.178267	113.039742	36.23584	-9.410831	116.500748	37.302402	43.716732	121.096085	36.769121	17.1529505	118.7984165	-68.621357	23.2035835	107.2810675
12.047691	14.439757	116.736809	-15.859292	20.675701	113.03817	36.30542	-8.882219	117.039719	37.766945	44.049358	121.208862	37.0361825	17.5835695	119.1242905	-68.7547665	23.7678325	106.9520495
12.033321	13.585909	116.828262	-15.835383	21.023684	113.030716	36.359108	-8.553312	117.310425	37.771477	44.342808	121.174217	37.0652925	17.894748	119.242321	-68.7360585	24.15262	106.819111
11.925731	12.73951	116.807518	-15.808861	21.342712	113.043106	36.366375	-8.247629	117.428291	37.745316	44.591869	120.968376	37.0558455	18.17212	119.1983335	-68.6735675	24.513304	106.8878785
11.767438	11.886767	116.731644	-15.780807	21.568285	113.026665	36.375175	-7.983944	117.455246	37.294518	44.940178	120.871033	36.8348465	18.478117	119.1631395	-68.3964605	24.658453	106.8901905
11.508272	11.001183	116.614403	-15.719978	21.747623	112.980339	36.40028	-7.778384	117.396629	37.27515	45.067078	120.493187	36.837715	18.644347	118.944908	-68.277671	24.850899	107.01577
11.234517	10.125623	116.360939	-15.601106	21.823805	112.907837	36.48476	-7.648083	117.231544	37.299625	45.135517	120.082108	36.8921925	18.743717	118.656826	-68.0944045	24.903893	107.158848
10.893752	9.271082	116.020119	-15.417006	21.843782	112.821686	36.626453	-7.544128	116.968216	37.365341	45.181969	119.594315	36.995897	18.8189205	118.2812655	-67.829909	24.8686435	107.3621065
10.319201	7.982808	115.427109	-15.048257	21.862875	112.624123	36.980324	-7.46321	116.425766	37.521816	45.207935	118.701935	37.25107	18.8723625	117.5638505	-67.347584	24.8533875	107.6843955
9.863644	7.17157	114.934326	-14.736038	21.865101	112.405029	37.23378	-7.444571	115.997932	37.67989	45.179955	117.963722	37.456835	18.867692	116.980827	-66.928911	24.86251	107.829231
9.367537	6.341404	114.407478	-14.37179	21.888056	112.124908	37.464542	-7.423369	115.587318	37.871426	45.131844	117.127777	37.667984	18.8542375	116.3575475	-66.411564	24.9218745	107.8922685
8.840407	5.512102	113.887383	-14.005139	21.896168	111.821877	37.682484	-7.450423	115.15329	38.159855	44.991024	116.216194	37.9211695	18.7703005	115.684742	-65.9314475	25.0220355	107.959012
8.259104	4.715278	113.421036	-13.644168	21.882551	111.503616	37.828522	-7.537267	114.789368	38.428841	44.807434	115.245392	38.1286815	18.6350835	115.01738	-65.4170175	25.1300185	107.989852
7.621881	3.97759	113.027206	-13.33376	21.864328	111.146164	37.904339	-7.65188	114.520073	38.626541	44.643501	114.327362	38.26544	18.4958105	114.4237175	-64.93296	25.2328455	107.8686105
6.910662	3.240592	112.733841	-13.125118	21.822699	110.748741	37.935261	-7.797665	114.391563	38.775738	44.449532	113.492737	38.3554995	18.3259335	113.94215	-64.6057355	25.3194645	107.555332
5.81419	2.189253	112.426849	-12.906329	21.61882	110.196815	37.935352	-8.01035	114.368523	38.870872	44.215576	112.36454	38.403112	18.102613	113.3665315	-64.21577	25.135027	107.0270985
5.041219	1.61453	112.233521	-12.831772	21.461477	109.908936	37.907974	-8.131712	114.308632	38.837822	44.059803	111.754051	38.372898	17.9640455	113.0313415	-64.036442	24.9589085	106.7865305
4.281775	1.054036	112.099144	-12.773277	21.276381	109.672585	37.938553	-8.24715	114.23526	38.807915	43.963493	111.283302	38.373234	17.8581715	112.759281	-63.919788	24.6945905	106.585889
3.455088	0.568569	111.929878	-12.703112	21.163303	109.462883	38.003014	-8.34001	114.198044	38.816124	43.90707	110.922935	38.409569	17.78353	112.5604895	-63.815793	24.543076	106.3652765
2.663841	0.162802	111.729515	-12.604502	21.031517	109.242485	38.099594	-8.354506	114.069763	38.839558	43.931007	110.65757	38.469576	17.7882505	112.3636665	-63.67858	24.2747835	106.1213035
1.876642	-0.159291	111.488998	-12.481747	21.016989	108.987579	38.221436	-8.353395	113.893387	38.889648	44.028275	110.338387	38.555542	17.83744	112.115887	-63.519036	24.196538	105.859271
1.086732	-0.374001	111.187195	-12.322231	21.073563	108.707336	38.371487	-8.301309	113.643501	38.963367	44.065159	109.890427	38.667427	17.881925	111.766964	-63.311889	24.265201	105.647708
-0.162916	-0.56278	110.555359	-12.07935	21.20462	108.16523	38.601997	-8.219683	113.097824	39.06258	44.119339	109.237694	38.8322885	17.949828	111.167759	-62.9909885	24.459412	105.162701
-0.999199	-0.65387	110.00489	-11.915965	21.27632	107.747887	38.697788	-8.137118	112.629936	39.142216	44.17923	108.864738	38.920002	18.021056	110.747337	-62.751932	24.531584	104.748437
-1.858136	-0.631452	109.357925	-11.741514	21.323092	107.32254	38.767708	-8.026377	112.01284	39.227806	44.234039	108.520981	38.997757	18.103831	110.2669105	-62.480785	24.542353	104.3781695
-2.670819	-0.607679	108.67556	-11.547591	21.353548	106.968643	38.832355	-7.934556	111.207672	39.34576	44.294456	108.199104	39.0890575	18.17995	109.703388	-62.1842395	24.527146	104.233898
-3.558411	-0.549509	107.938782	-11.314325	21.408451	106.686081	38.933876	-7.8724	110.265007	39.467342	44.385345	107.905563	39.200609	18.2564725	109.085285	-61.829259	24.5604295	104.286877
-4.419757	-0.413992	107.239067	-11.055036	21.526381	106.472359	39.019974	-7.69594	109.229767	39.609234	44.519268	107.703613	39.314604	18.411664	108.46669	-61.424676	24.641098	104.478028
-5.264644	-0.226494	106.620575	-10.790481	21.73995	106.340149	39.113461	-7.426319	108.264526	39.798172	44.722767	107.670273	39.4558165	18.648224	107.9673995	-61.0367785	24.831676	104.7128985
-6.571727	0.060211	105.981613	-10.425911	22.133942	106.268982	39.295265	-6.982883	107.269035	40.102558	45.130253	107.964775	39.6989115	19.073685	107.616905	-60.5507335	25.194199	104.921059
-7.448214	0.286992	105.633163	-10.239263	22.462639	106.259789	39.439552	-6.673059	106.868935	40.310055	45.412384	108.36158	39.8748035	19.3696625	107.6152575	-60.3533295	25.5556155	104.9043205
-8.355236	0.494836	105.255592	-10.087485	22.739487	106.231453	39.609413	-6.420228	106.576065	40.46888	45.701847	108.857788	40.0391465	19.6408095	107.7169265	-60.2141165	25.8381645	104.7459795
-9.222705	0.665539	104.839363	-10.005434	22.998882	106.137634	39.73843	-6.149199	106.3022	40.585457	45.966438	109.348991	40.1619435	19.9086195	107.8255955	-60.1728115	26.0891445	104.4496725
-10.075307	0.75658	104.375992	-9.941318	23.239985	106.006584	39.839817	-5.863784	106.024841	40.689106	46.232719	109.723572	40.2644615	20.1844675	107.8742065	-60.1470975	26.2955025	104.1389615
-10.982915	0.853173	104.016663	-9.879778	23.492682	105.870125	39.923523	-5.548899	105.766388	40.718517	46.481556	109.891151	40.32102	20.4663285	107.8287695	-60.080576	26.5190355	103.9114805
-11.877247	0.859759	103.86335	-9.855991	23.713575	105.77211	39.979397	-5.276285	105.585648	40.713032	46.673031	109.812721	40.3462145	20.698373	107.6991845	-60.0581965	26.728777	103.8450355
-13.224771	0.677704	104.075195	-9.775095	23.868101	105.799088	39.985992	-5.092515	105.627213	40.694599	46.813618	109.341728	40.3402955	20.8605515	107.4844705	-59.8904855	26.8756505	104.1137055
-14.088488	0.425604	104.502663	-9.719748	23.816038	105.950951	40.015472	-5.167579	105.81604	40.69833	46.757267	108.938873	40.356901	20.794844	107.3774565	-59.796397	26.837232	104.5244455
-14.997293	0.112629	105.101868	-9.648182	23.627308	106.16713	40.032036	-5.333283	106.089142	40.668968	46.573845	108.51741	40.350502	20.620281	107.303276	-59.646866	26.634335	105.030984
-15.868628	-0.207193	105.805878	-9.566557	23.34391	106.430557	40.029358	-5.640838	106.487587	40.68327	46.30899	108.012688	40.356314	20.334076	107.2501375	-59.489428	26.353744	105.6109765
-16.729063	-0.587981	106.504585	-9.495105	22.984076	106.661583	40.038456	-6.060467	106.9618	40.729912	45.928513	107.532181	40.384184	19.934023	107.2469905	-59.374394	26.034129	106.0761755
-17.532093	-0.966093	107.156837	-9.437485	22.623737	106.849121	40.040215	-6.466262	107.450142	40.767174	45.532265	107.101295	40.4036945	19.5330015	107.2757185	-59.2786645	25.7144725	106.4225235
-18.333055	-1.343958	107.65065	-9.400611	22.263645	106.960571	40.017826	-6.834122	107.895157	40.816387	45.122177	106.69825	40.4171065	19.1440275	107.2967035	-59.2183285	25.3832625	106.6244385
-19.640106	-1.793944	108.192406	-9.414263	21.794516	106.952271	39.989647	-7.3221	108.453247	40.866421	44.584526	106.129494	40.428034	18.631213	107.2913705	-59.25656	24.957819	106.6131715
-20.479725	-2.055275	108.33812	-9.47824	21.525524	106.840134	39.936394	-7.535233	108.712662	40.840763	44.298889	105.777512	40.3885785	18.381828	107.245087	-59.3450585	24.66922	106.435181
-21.225695	-2.250531	108.407127	-9.575767	21.297234	106.704903	39.858803	-7.676564	108.913948	40.74028	44.094357	105.441711	40.2995415	18.2088965	107.1778295	-59.4510755	24.3855715	106.2319765
-21.969275	-2.384024	108.473495	-9.692149	21.067657	106.605057	39.772671	-7.818192	109.07029	40.619385	43.919231	105.151131	40.196028	18.0505195	107.1107105	-59.580326	24.0847945	106.0994035
-22.694775	-2.427722	108.58567	-9.819059	20.837275	106.57605	39.673988	-7.912865	109.208855	40.46468	43.780014	104.893402	40.069334	17.9335745	107.0511285	-59.707452	23.7409755	106.1009715
-23.407032	-2.405748	108.752861	-9.923707	20.651358	106.605911	39.63435	-8.006792	109.302055	40.342068	43.656193	104.654572	39.988209	17.8247005	106.9783135	-59.835623	23.4780155	106.2335085
-24.104181	-2.27039	108.987518	-9.972007	20.458338	106.673561	39.598595	-8.073432	109.424469	40.247593	43.552704	104.428139	39.923094	17.739636	106.926304	-59.867108	23.17704	106.420818
-25.133705	-1.972739	109.331856	-9.98542	20.1861	106.818352	39.653938	-8.216858	109.576355	40.173897	43.361031	104.069839	39.9139175	17.5720865	106.823097	-59.8847575	22.8001135	106.813607
-25.815269	-1.634509	109.570488	-9.973523	19.96299	106.895126	39.691048	-8.320698	109.670425	40.121948	43.188736	103.771851	39.906498	17.434019	106.721138	-59.853544	22.491961	107.069114
-26.465836	-1.265169	109.643852	-9.960504	19.725943	106.892479	39.728279	-8.435818	109.618469	40.071236	43.002274	103.453461	39.8997575	17.283228	106.535965	-59.8207655	22.168658	107.248993
-27.039337	-0.783417	109.536217	-9.976094	19.475967	106.829475	39.712067	-8.544717	109.395287	39.991291	42.83046	103.192116	39.851679	17.1428715	106.2937015	-59.803867	21.8090625	107.3652485
-27.498833	-0.428222	109.128212	-9.984903	19.23852	106.709633	39.655163	-8.684878	109.038757	39.95068	42.677433	102.990326	39.8029215	16.9962775	106.0145415	-59.7727275	21.4807625	107.4047245
-28.342747	0.448018	108.924568	-10.026751	19.023012	106.549492	39.519138	-8.753025	108.465698	39.881714	42.624058	102.807213	39.700426	16.9355165	105.6364555	-59.753928	21.1105075	107.4625285
-28.987085	1.17767	108.477913	-10.086998	18.919771	106.339409	39.346569	-8.760639	107.739571	39.779053	42.599491	102.587189	39.562811	16.919426	105.16338	-59.736807	20.920116	107.515438
-29.822424	2.540925	107.684937	-10.153906	18.869976	105.951057	39.141563	-8.61899	106.516251	39.657516	42.762203	102.336182	39.3995395	17.0716065	104.4262165	-59.7073515	20.6683455	107.4758975
-30.421814	3.534704	107.085846	-10.179843	18.939518	105.634094	39.065178	-8.449577	105.748772	39.572105	43.00272	102.308868	39.3186415	17.2765715	104.02882	-59.6783275	20.6024645	107.239368
-31.010155	4.625143	106.50251	-10.229677	19.064077	105.338921	39.009876	-8.256422	105.10453	39.521496	43.317318	102.39164	39.265686	17.530448	103.748085	-59.72504	20.597706	106.929757
-31.520155	5.762613	105.945564	-10.263583	19.213329	105.087006	38.990826	-8.051289	104.583549	39.575081	43.68837	102.517685	39.2829535	17.8185405	103.550617	-59.8101195	20.6081175	106.623395
-31.958454	6.975026	105.432747	-10.297748	19.396265	104.818558	38.907154	-7.857172	104.093025	39.627712	44.043343	102.707886	39.267433	18.0930855	103.4004555	-59.862929	20.6994445	106.2366605
-32.504837	8.20357	104.970932	-10.321671	19.540033	104.573044	38.842175	-7.636608	103.587784	39.669556	44.333752	102.892792	39.2558655	18.348572	103.240288	-59.8992075	20.731494	105.9058
-33.007759	9.433108	104.620445	-10.356367	19.70158	104.406525	38.767879	-7.471261	103.083862	39.681145	44.535465	103.003273	39.224512	18.532102	103.0435675	-59.937246	20.871058	105.7694825
-33.615131	11.31476	104.761055	-10.371642	19.899284	104.465508	38.559162	-7.298925	102.483162	39.662964	44.700138	103.00959	39.111063	18.7006065	102.746376	-59.854347	21.0979615	106.18464
-34.09473	12.591718	105.095352	-10.404721	19.959141	104.674149	38.427383	-7.290456	102.276436	39.590633	44.678474	102.990868	39.009008	18.694009	102.633652	-59.81845	21.224273	106.714646
-34.544811	13.774795	105.562958	-10.452568	19.88888	104.969597	38.326035	-7.361543	102.186417	39.498161	44.572205	102.965797	38.912098	18.605331	102.576107	-59.817234	21.172429	107.363087
-34.883835	14.884978	106.075905	-10.481728	19.712458	105.302109	38.286041	-7.525908	102.110687	39.403484	44.384212	102.985237	38.8447625	18.429152	102.547962	-59.8082185	20.995764	108.056256
-35.247215	16.018726	106.578918	-10.480537	19.424391	105.634644	38.243622	-7.739457	102.060333	39.303055	44.13776	103.048729	38.7733385	18.1991515	102.554531	-59.7344125	20.6496305	108.714757
-35.57526	17.094154	107.051895	-10.482735	19.126646	105.958298	38.175747	-7.962694	102.011642	39.204754	43.886486	103.209068	38.6902505	17.961896	102.610355	-59.6557205	20.291396	109.306241
-35.872639	18.155514	107.439507	-10.512343	18.84717	106.236305	38.104027	-8.161586	101.975014	39.097656	43.669014	103.434662	38.6008415	17.753714	102.704838	-59.6255275	19.940626	109.767772
-36.200665	19.803257	107.873413	-10.713169	18.562759	106.54763	37.930046	-8.325208	101.924965	38.853683	43.479675	103.847382	38.3918645	17.5772335	102.8861735	-59.8182025	19.5482845	110.2090865
-36.41106	20.948038	108.000603	-10.967188	18.509352	106.666519	37.758968	-8.320319	101.909088	38.597801	43.464821	104.105591	38.1783845	17.572251	103.0073395	-60.1127605	19.446453	110.3256985
-36.60363	22.071075	108.030846	-11.303341	18.553442	106.712814	37.523235	-8.213223	101.895248	38.278767	43.577679	104.359627	37.901001	17.682228	103.1274375	-60.507683	19.424656	110.2981905
-36.770756	23.227568	107.976517	-11.744857	18.67935	106.703636	37.239651	-8.046243	101.878609	37.906544	43.762867	104.601204	37.5730975	17.858312	103.2399065	-61.0628115	19.500388	110.1673655
-36.862747	24.358297	107.969627	-12.201293	18.80183	106.707428	36.856331	-7.83397	101.797012	37.466084	43.934307	104.862656	37.1612075	18.0501685	103.329834	-61.5637935	19.5534915	110.085022
-36.935246	25.452053	108.11367	-12.617456	18.939157	106.804703	36.410542	-7.620456	101.689278	37.086815	44.117336	105.091568	36.7486785	18.24844	103.390423	-61.9835905	19.629874	110.218983
-37.006172	26.575893	108.450356	-12.979272	19.064444	106.989357	36.003651	-7.426658	101.547241	36.756496	44.264946	105.370918	36.3800735	18.419144	103.4590795	-62.3386175	19.709744	110.5196345
-36.968349	28.175047	108.878387	-13.387287	19.186855	107.212578	35.544811	-7.195888	101.346794	36.424065	44.430386	105.903076	35.984438	18.617249	103.624935	-62.759012	19.756461	110.800221
-36.820328	29.141426	108.934128	-13.553312	19.243866	107.230141	35.340134	-7.092972	101.24276	36.342941	44.522099	106.242943	35.8415375	18.7145635	103.7428515	-62.9481615	19.7731685	110.7174305
-36.697186	30.092287	108.894661	-13.713567	19.266085	107.132927	35.204052	-7.047919	101.082672	36.279919	44.567932	106.485458	35.7419855	18.7600065	103.784065	-63.1691195	19.7721635	110.481789
-36.525856	30.987173	108.823013	-13.816845	19.230886	107.005096	35.043434	-7.038275	100.96254	36.183022	44.573151	106.54895	35.613228	18.767438	103.755745	-63.246918	19.694334	110.254447
-36.293526	31.802568	108.814583	-13.931571	19.152458	106.908119	34.896423	-7.099552	100.869812	36.006073	44.481525	106.423355	35.451248	18.6909865	103.6465835	-63.31439	19.6139295	110.1696545
-36.018642	32.517788	108.809677	-14.031892	18.993803	106.880058	34.7551	-7.278464	100.838219	35.817097	44.296116	106.177269	35.2860985	18.508826	103.507744	-63.3498825	19.47878	110.252372
-35.661964	33.14452	108.821823	-14.143332	18.729548	106.912529	34.612381	-7.581233	100.931549	35.640125	44.028046	105.881142	35.126253	18.2234065	103.4063455	-63.412917	19.2356895	110.4187125
-35.205452	34.048862	108.83448	-14.27638	18.27714	107.002869	34.405178	-8.156145	101.198723	35.436649	43.496906	105.560837	34.9209135	17.6703805	103.37978	-63.4736735	18.8838995	110.625958
-34.788795	34.596519	108.79071	-14.385639	17.992146	107.026611	34.269444	-8.548282	101.381371	35.32996	43.122089	105.360664	34.799702	17.2869035	103.3710175	-63.57098	18.6973885	110.6822045
-34.299915	35.101189	108.650589	-14.489502	17.670298	107.004227	34.129257	-8.928335	101.540878	35.214165	42.768703	105.194534	34.671711	16.920184	103.367706	-63.650715	18.420412	110.640748
-33.818134	35.608128	108.430168	-14.624076	17.426682	106.914856	33.969208	-9.207635	101.60257	35.055996	42.552452	105.060486	34.512602	16.6724085	103.331528	-63.760754	18.1809555	110.498184
-33.332951	36.120079	108.213043	-14.80259	17.251188	106.785561	33.771725	-9.385904	101.581718	34.837029	42.36277	104.867386	34.304377	16.488433	103.224552	-63.909557	18.013943	110.34657
-32.808704	36.672321	108.052002	-15.013406	17.148504	106.638184	33.572594	-9.470615	101.442169	34.564636	42.280373	104.592537	34.068615	16.404879	103.017353	-64.095427	17.892129	110.259015
-32.189575	37.267792	107.871994	-15.224401	17.140249	106.474136	33.329929	-9.471004	101.204391	34.223904	42.283558	104.251442	33.7769165	16.406277	102.7279165	-64.2257185	17.874221	110.2203555
-31.233225	38.135941	107.698235	-15.552792	17.212696	106.206108	32.871868	-9.359808	100.564941	33.6264	42.315166	103.730392	33.249134	16.477679	102.1476665	-64.354718	17.947713	110.2645495
-30.497732	38.710358	107.643661	-15.730208	17.275314	106.023087	32.581512	-9.200514	100.090538	33.351246	42.377037	103.600349	32.966379	16.5882615	101.8454435	-64.426795	17.9623665	110.2007305
-29.70615	39.286503	107.647812	-15.937668	17.321129	105.882561	32.318943	-9.046139	99.70282	33.19775	42.465382	103.728508	32.7583465	16.7096215	101.715664	-64.6336825	17.9326365	110.049458
-28.874821	39.871254	107.663139	-16.140118	17.424574	105.790413	32.101555	-8.892177	99.422394	33.072311	42.570107	103.863922	32.586933	16.838965	101.643158	-64.867169	18.010183	109.937668
-27.947279	40.459885	107.658424	-16.311235	17.565781	105.773987	31.914762	-8.77044	99.202194	32.920353	42.660755	103.875412	32.4175575	16.9451575	101.538803	-65.0400275	18.1864045	110.009171
-26.975082	40.987686	107.583221	-16.489611	17.695812	105.717888	31.733164	-8.661714	99.061218	32.718052	42.750069	103.750908	32.225608	17.0441775	101.406063	-65.20483	18.3474465	110.029713
-26.086468	41.579254	107.467377	-16.640203	17.807314	105.623291	31.579945	-8.591486	98.95517	32.523029	42.81599	103.604683	32.051487	17.112252	101.2799265	-65.331893	18.502376	109.9666555
-24.322367	42.303516	106.990097	-16.89669	17.891172	105.449425	31.34462	-8.588346	98.853935	32.267525	42.886433	103.457642	31.8060725	17.1490435	101.1557885	-65.5994525	18.6333005	109.7430615
-23.053658	42.767609	106.783005	-17.064472	17.861324	105.321144	31.210026	-8.649529	98.800713	32.153614	42.915043	103.459999	31.68182	17.132757	101.130356	-65.810764	18.589891	109.511932
-21.847218	43.214729	106.614769	-17.162821	17.817902	105.241325	31.074078	-8.726954	98.798111	32.074444	42.864975	103.571495	31.574261	17.0690105	101.184803	-65.899903	18.5667935	109.297847
-20.511229	43.640526	106.479012	-17.290245	17.796814	105.210579	30.960283	-8.799388	98.915184	32.022968	42.781788	103.855934	31.4916255	16.9912	101.385559	-66.0721155	18.602428	109.035599
-19.101418	44.086864	106.521896	-17.402706	17.782902	105.206749	30.881844	-8.858993	99.149879	32.035366	42.715012	104.335556	31.458605	16.9280095	101.7427175	-66.264017	18.6377945	108.6707805
-17.597969	44.484943	106.537796	-17.517195	17.799723	105.235672	30.884567	-8.863755	99.565163	32.137917	42.67099	105.065514	31.511242	16.9036175	102.3153385	-66.545632	18.6958285	108.1560055
-16.103741	44.868969	106.663979	-17.657795	17.850227	105.208275	31.015432	-8.84097	100.171104	32.279301	42.69593	106.105209	31.6473665	16.92748	103.1381565	-66.9629565	18.772974	107.2783935
-13.759656	45.390808	107.057236	-17.779478	18.004532	105.132439	31.347281	-8.663656	101.151443	32.502827	42.985813	107.997871	31.925054	17.1610785	104.574657	-67.48401	18.8479855	105.690221
-12.179611	45.700325	107.374596	-17.791752	18.193115	105.033829	31.665833	-8.430586	101.71962	32.720695	43.286652	109.200119	32.193264	17.428033	105.4598695	-67.776768	18.958197	104.6077885
-10.606463	46.003014	107.865921	-17.733891	18.407627	105.011139	32.065018	-8.109283	102.324829	32.955872	43.640736	110.552895	32.510445	17.7657265	106.438862	-67.978227	19.0495275	103.583416
-9.014454	46.214397	108.404991	-17.596979	18.759989	105.021873	32.53434	-7.695882	102.939728	33.236961	44.091618	111.926117	32.8856505	18.197868	107.4329225	-68.0796085	19.32211	102.6108235
-7.474399	46.396713	109.088661	-17.430969	19.144575	105.119415	33.08263	-7.272079	103.625198	33.549515	44.513981	113.282013	33.3160725	18.620951	108.4536055	-68.1780105	19.668199	101.7852245
-5.940933	46.503113	109.835396	-17.170994	19.628351	105.426582	33.698372	-6.876238	104.314163	33.945396	44.967518	114.534172	33.821884	19.04564	109.4241675	-68.163872	20.211062	101.4289965
-4.428129	46.54369	110.520126	-16.879786	20.11463	105.820938	34.315636	-6.439405	105.0625	34.350895	45.439953	115.662727	34.3332655	19.500274	110.3626135	-68.0928375	20.728986	101.2792625
-2.223412	46.392159	111.520721	-16.476374	20.747202	106.542061	35.214558	-5.964731	106.390106	34.878014	46.022858	117.129448	35.046286	20.0290635	111.759777	-67.999034	21.4653405	101.324345
-0.918457	46.211086	112.089111	-16.224442	21.036112	107.008255	35.72794	-5.701329	107.314857	35.185669	46.338051	117.928085	35.4568045	20.318361	112.621471	-67.9056885	21.753863	101.395039
0.400483	45.914936	112.520851	-15.988149	21.262897	107.470428	36.194912	-5.508338	108.27459	35.476418	46.590862	118.545601	35.835665	20.541262	113.4100955	-67.811963	21.984532	101.5307605
1.650207	45.490177	112.842735	-15.756127	21.386011	107.889854	36.661633	-5.40822	109.11335	35.754852	46.796673	119.036293	36.2082425	20.6942265	114.0748215	-67.7204965	22.0777955	101.7048865
2.778947	45.01749	113.175758	-15.519622	21.463411	108.309616	37.07872	-5.346392	109.831688	36.040161	46.971806	119.394554	36.5594405	20.812707	114.613121	-67.5986845	22.114115	102.006111
3.788681	44.491547	113.4776	-15.242068	21.547922	108.745667	37.45694	-5.239735	110.388359	36.348972	47.124519	119.655396	36.902956	20.942392	115.0218775	-67.387092	22.153452	102.4694565
4.82719	43.974575	113.711418	-14.971554	21.670305	109.206642	37.783207	-5.148005	110.911301	36.666672	47.284206	119.827248	37.2249395	21.0681005	115.3692745	-67.1680475	22.2725095	103.0440095
6.212948	43.012287	113.874969	-14.587537	22.038948	109.908844	38.142857	-4.932127	111.608269	37.158333	47.559185	119.7435	37.650595	21.313529	115.6758845	-66.825669	22.764367	104.1418035
7.035064	42.376945	113.976845	-14.361755	22.328547	110.367439	38.293015	-4.7156	112.02227	37.442471	47.776085	119.59108	37.867743	21.5302425	115.806675	-66.591253	23.1268515	104.928203
7.779263	41.749855	114.047768	-14.181023	22.659227	110.786331	38.441643	-4.497229	112.385056	37.68058	47.998375	119.422852	38.0611115	21.750573	115.903954	-66.4231575	23.567881	105.668708
8.493848	41.034466	114.128807	-14.03344	22.977308	111.184288	38.547222	-4.275752	112.737701	37.913731	48.204643	119.261894	38.2304765	21.9644455	115.9997975	-66.2973565	23.9901705	106.3687785
9.087354	40.237545	114.291885	-13.912879	23.267902	111.532402	38.632072	-4.086024	113.049606	38.085445	48.384804	119.330849	38.3587585	22.14939	116.1902275	-66.1845165	24.386414	106.8745765
9.636415	39.485001	114.51886	-13.813792	23.518196	111.843849	38.71949	-3.927641	113.302956	38.249943	48.596092	119.481728	38.4847165	22.3342255	116.392342	-66.1123005	24.7021665	107.295356
10.11036	38.714729	114.749512	-13.722939	23.755573	112.108971	38.815319	-3.754017	113.402321	38.424091	48.768436	119.655838	38.619705	22.5072095	116.5290795	-66.065583	25.0039365	107.6888625
10.782995	37.493828	114.963341	-13.560883	24.20092	112.406685	38.936428	-3.434963	113.436272	38.668961	49.064369	119.834557	38.8026945	22.814703	116.6354145	-65.9244605	25.587137	108.1779555
11.185751	36.652779	115.025238	-13.424307	24.555305	112.555626	38.99929	-3.200913	113.414177	38.853897	49.294323	119.901611	38.9265935	23.046705	116.657894	-65.7752075	26.063905	108.453358
11.556832	35.843578	115.029053	-13.306901	24.914438	112.663414	39.067051	-2.96759	113.385162	39.038853	49.513077	119.944824	39.052952	23.2727435	116.664993	-65.666754	26.5561325	108.661835
11.883306	34.998577	114.999214	-13.196194	25.242033	112.721809	39.148876	-2.730576	113.39817	39.160816	49.734928	119.944107	39.154846	23.502176	116.6711385	-65.547234	26.98189	108.7724795
12.148643	34.077011	114.938614	-13.105289	25.479612	112.742355	39.236485	-2.541932	113.467979	39.280952	49.918072	119.824944	39.2587185	23.68807	116.6464615	-65.4692965	27.271154	108.8382485
12.394495	33.143299	114.874306	-13.029799	25.631363	112.721489	39.35899	-2.411674	113.618019	39.318111	50.069553	119.766869	39.3385505	23.8289395	116.692444	-65.3981485	27.4337865	108.750534
12.59823	32.155464	114.802513	-12.92893	25.705921	112.629059	39.488346	-2.336203	113.814125	39.345638	50.189518	119.787338	39.416992	23.9266575	116.8007315	-65.274852	27.4851845	108.4573865
12.86438	30.626335	114.588425	-12.751943	25.776201	112.396751	39.710201	-2.284705	114.126518	39.484692	50.369274	119.519951	39.5974465	24.0422845	116.8232345	-65.1013325	27.5101175	107.9702675
12.970047	29.608727	114.407089	-12.593867	25.845516	112.22892	39.880325	-2.200491	114.229645	39.543949	50.504898	119.339073	39.712137	24.1522035	116.784359	-64.899871	27.5388285	107.673481
13.084285	28.6175	114.184547	-12.421203	25.921133	112.063995	40.066193	-2.07299	114.215836	39.654202	50.661491	119.048981	39.8601975	24.2942505	116.6324085	-64.7026035	27.5480155	107.4955815
13.104614	27.589012	113.937035	-12.245633	26.020739	111.93782	40.225304	-1.947118	114.165688	39.770725	50.819916	118.701324	39.9980145	24.436399	116.433506	-64.4892805	27.605079	107.442134
13.10869	26.59029	113.690147	-12.09872	26.14452	111.84108	40.368683	-1.785206	114.066612	39.866493	50.994587	118.297539	40.117588	24.6046905	116.1820755	-64.315028	27.6843495	107.5000845
13.034235	25.609303	113.474915	-11.979654	26.304537	111.760971	40.445866	-1.604361	113.915573	39.929955	51.133358	117.843689	40.1879105	24.7644985	115.879631	-64.1472185	27.8445755	107.642311
12.946364	24.621954	113.248291	-11.899121	26.444773	111.710022	40.434898	-1.461055	113.740623	39.989761	51.25798	117.399834	40.2123295	24.8984625	115.5702285	-64.0105715	27.9910835	107.8498155
12.705437	23.156118	112.851753	-11.84746	26.634178	111.571266	40.378719	-1.322106	113.298203	40.019302	51.369995	116.840981	40.1990105	25.0239445	115.069592	-63.8939305	28.2444115	108.07294
12.485233	22.208582	112.530045	-11.83666	26.734547	111.417412	40.307846	-1.349746	113.008842	40.006351	51.385654	116.502678	40.1570985	25.017954	114.75576	-63.8304185	28.45114	108.079064
12.290058	21.235497	112.159561	-11.828356	26.791807	111.20932	40.196167	-1.386094	112.610588	40.005081	51.360088	116.22406	40.100624	24.986997	114.417324	-63.757336	28.596617	108.001316
12.038812	20.252291	111.759819	-11.817911	26.871941	110.926544	40.011436	-1.434945	112.195549	40.01189	51.287876	115.965843	40.011663	24.9264655	114.080696	-63.647485	28.8174165	107.772392
11.782515	19.243845	111.336517	-11.809065	26.908318	110.649216	39.817097	-1.476273	111.820854	40.018326	51.188774	115.727844	39.9177115	24.8562505	113.774349	-63.5358415	28.9603855	107.524083
11.49938	18.23189	111.000847	-11.851901	26.896626	110.399712	39.616161	-1.607598	111.503662	39.982708	51.038158	115.477692	39.7994345	24.71528	113.490677	-63.5032365	29.077972	107.308747
11.179045	17.192263	110.751854	-11.898239	26.849974	110.177483	39.391979	-1.823228	111.322678	39.949493	50.809753	115.206291	39.670736	24.4932625	113.2644845	-63.467214	29.2066855	107.0904815
10.692163	15.579441	110.496399	-12.053338	26.612209	109.9161	38.94722	-2.272245	111.155548	39.881161	50.330742	114.933739	39.4141905	24.0292485	113.0446435	-63.5208665	29.1951695	106.7875565
10.294355	14.469579	110.221802	-12.202172	26.337904	109.645096	38.551617	-2.64301	110.969711	39.829556	49.922745	114.819633	39.1905865	23.6398675	112.894672	-63.5949305	29.0359405	106.39552
9.907887	13.329535	109.848427	-12.397813	26.072594	109.269127	38.089825	-3.048943	110.668991	39.76696	49.440262	114.662323	38.9283925	23.1956595	112.665657	-63.7240185	28.9495285	105.872597
9.453874	12.18959	109.414795	-12.590216	25.80188	108.839508	37.616333	-3.52233	110.354782	39.711258	48.937496	114.458275	38.6637955	22.707583	112.4065285	-63.8442275	28.896177	105.2724875
9.027765	11.07779	109.003937	-12.780359	25.518555	108.435402	37.151939	-3.973553	110.017921	39.65741	48.415405	114.260139	38.4046745	22.220926	112.13903	-63.9653925	28.816184	104.731774
8.599892	9.926822	108.679977	-12.937464	25.259727	108.075241	36.727341	-4.48087	109.802734	39.636616	47.876186	114.058861	38.1819785	21.697658	111.9307975	-64.0569065	28.821796	104.2196845
8.103771	8.792965	108.442924	-13.062917	24.992729	107.742966	36.35429	-5.005955	109.754852	39.616722	47.324768	113.84964	37.985506	21.1594065	111.802246	-64.11134	28.8260515	103.683686
7.374229	7.024153	108.215439	-13.191213	24.492388	107.387718	35.900833	-5.891392	109.831192	39.621613	46.448666	113.517693	37.761223	20.278637	111.6744425	-64.143649	28.706139	103.1009935
6.836588	5.824156	108.171227	-13.212085	24.011831	107.227776	35.63744	-6.619297	109.980141	39.742702	45.690052	113.254074	37.690071	19.5353775	111.6171075	-64.114241	28.4882845	102.8384445
6.301755	4.573118	108.167007	-13.163312	23.426846	107.112251	35.347771	-7.522517	110.148918	39.980648	44.846378	113.002243	37.6642095	18.6619305	111.5755805	-63.9908335	28.1917615	102.6489215
5.778944	3.306469	108.176422	-13.090685	22.729494	107.006523	35.048195	-8.488179	110.331139	40.243881	43.903236	112.785271	37.646038	17.7075285	111.558205	-63.827408	27.7514595	102.454841
5.195547	2.042419	108.251938	-12.969152	22.001833	106.913437	34.75806	-9.538652	110.600815	40.557278	42.908527	112.550819	37.657669	16.6849375	111.575817	-63.595973	27.3187285	102.251057
4.573803	0.782076	108.320084	-12.854963	21.229237	106.829201	34.505417	-10.672447	110.836449	40.858349	41.930405	112.406372	37.681883	15.628979	111.6214105	-63.391809	26.829495	102.0369915
3.891461	-0.464628	108.355865	-12.767302	20.485704	106.759071	34.173431	-11.661943	111.059425	41.087788	40.91684	112.37999	37.6306095	14.6274485	111.7197075	-63.1652135	26.3439595	101.7984345
2.785794	-2.225261	108.428215	-12.726561	19.499516	106.733978	33.667992	-13.029825	111.370743	41.438541	39.638336	112.575409	37.5532665	13.3042555	111.973076	-63.0063885	25.6947765	101.49488
2.026917	-3.333884	108.47924	-12.759913	18.948385	106.748154	33.293678	-13.814291	111.549652	41.643421	38.896053	112.842926	37.4685495	12.540881	112.196289	-62.9883755	25.355889	101.300019
1.239116	-4.372157	108.556053	-12.814524	18.498444	106.83783	32.89238	-14.384487	111.678848	41.857632	38.235588	113.148155	37.375006	11.9255505	112.4135015	-63.004054	25.0713375	101.2621585
0.396156	-5.333532	108.606361	-12.889046	18.174395	106.951584	32.516838	-14.981611	111.849678	42.02301	37.697868	113.439476	37.269924	11.3581285	112.644577	-63.048016	24.9906615	101.258591
-0.497629	-6.26467	108.732498	-12.97863	17.888653	107.093445	32.157379	-15.460221	112.063934	42.163441	37.163368	113.642548	37.16041	10.8515735	112.853241	-63.11767	24.9257325	101.333649
-1.435929	-7.130084	108.90287	-13.045909	17.631048	107.29467	31.826111	-15.881703	112.32016	42.31599	36.670208	113.758217	37.0710505	10.3942525	113.0391885	-63.1628685	24.8678435	101.5501515
-2.416101	-7.948617	109.192978	-13.1024	17.321348	107.49601	31.572645	-16.322056	112.623474	42.432819	36.24918	113.804802	37.002732	9.963562	113.214138	-63.207532	24.679134	101.777882
-3.917708	-9.12517	109.717308	-13.164186	16.846804	107.811928	31.327385	-16.917614	113.259506	42.549915	35.611404	113.682045	36.93865	9.346895	113.4707755	-63.267022	24.346713	102.1530805
-4.948905	-9.926537	110.127914	-13.165522	16.490294	107.984009	31.274408	-17.3144	113.821396	42.581577	35.231094	113.565132	36.9279925	8.958347	113.693264	-63.2590365	24.022241	102.274754
-6.053701	-10.592309	110.607491	-13.138851	16.091969	108.172836	31.294659	-17.690422	114.45652	42.575356	34.857883	113.448318	36.9350075	8.5837305	113.952419	-63.2127095	23.6002075	102.393253
-7.163729	-11.254	111.098946	-13.13237	15.687445	108.357307	31.319717	-18.00942	115.132202	42.589802	34.510117	113.333954	36.9547595	8.2503485	114.233078	-63.2194995	23.1245415	102.481536
-8.23087	-11.813369	111.473557	-13.12394	15.252442	108.540474	31.381145	-18.351141	115.792465	42.618378	34.192097	113.319954	36.9997615	7.920478	114.5562095	-63.2476415	22.584406	102.5247385
-9.517907	-12.346981	111.902954	-13.123779	14.840214	108.759842	31.433901	-18.655432	116.383148	42.642506	33.881943	113.379143	37.0382035	7.6132555	114.8811455	-63.2857615	22.0671725	102.6385385
-10.761736	-12.717555	112.242279	-13.129893	14.502339	108.991768	31.494001	-18.888485	116.91011	42.686596	33.639965	113.478897	37.0902985	7.37574	115.1945035	-63.3500845	21.628938	102.7890325
-12.600046	-13.203176	112.513016	-13.113814	14.052622	109.24028	31.653336	-19.217739	117.563545	42.740913	33.393524	113.543495	37.1971245	7.0878925	115.55352	-63.4247525	21.0173515	102.92704
-13.961593	-13.375198	112.568665	-13.082623	13.782175	109.369453	31.778938	-19.322966	117.74353	42.74292	33.274754	113.525368	37.260929	6.975894	115.634449	-63.426175	20.588456	103.104457
-15.310039	-13.495972	112.576996	-13.047567	13.558454	109.502884	31.94908	-19.358114	117.782555	42.757305	33.194851	113.438545	37.3531925	6.9183685	115.61055	-63.4483265	20.1985395	103.395218
-16.683208	-13.497048	112.647644	-12.962969	13.400539	109.687744	32.218525	-19.372826	117.721092	42.720642	33.149574	113.306602	37.4695835	6.888374	115.513847	-63.3955215	19.912704	103.861641
-18.159887	-13.402807	112.80233	-12.844245	13.20295	109.978996	32.517216	-19.366528	117.650604	42.672104	33.094055	113.168243	37.59466	6.8637635	115.4094235	-63.28315	19.5421365	104.5485685
-19.609407	-13.241302	113.088188	-12.705524	13.0054	110.37912	32.884609	-19.376242	117.622971	42.654594	33.017879	113.021957	37.7696015	6.8208185	115.322464	-63.1806495	19.1899815	105.435776
-21.163376	-12.974908	113.41436	-12.58488	12.783135	110.842323	33.267181	-19.376785	117.605362	42.622299	32.98138	112.920067	37.94474	6.8022975	115.2627145	-63.1145	18.7639725	106.4219315
-23.438797	-12.459986	113.826843	-12.406378	12.390907	111.552605	33.860111	-19.328695	117.494202	42.523853	32.916389	112.946472	38.191982	6.793847	115.220337	-63.004738	17.987967	107.884873
-25.045723	-12.057589	113.93409	-12.357281	12.129359	111.978325	34.257545	-19.299225	117.319916	42.414608	32.920742	112.997208	38.3360765	6.8107585	115.158562	-63.0506385	17.4479595	108.798088
-26.663357	-11.558575	114.04599	-12.313695	11.834786	112.373825	34.633564	-19.229534	116.926743	42.220791	33.043884	113.105347	38.4271775	6.907175	115.016045	-63.0545675	16.762397	109.731605
-28.276375	-11.020778	114.076767	-12.339216	11.55531	112.719261	34.947323	-19.121529	116.421524	41.965412	33.148827	113.168167	38.4563675	7.013649	114.7948455	-63.1347995	16.096971	110.6436765
-29.92886	-10.432607	114.252869	-12.370547	11.313391	113.062286	35.199089	-18.959997	115.776421	41.625988	33.260128	113.037781	38.4125385	7.1500655	114.407101	-63.1536325	15.4767165	111.717471
-31.609812	-9.762536	114.61483	-12.421721	11.050953	113.459709	35.419857	-18.782936	115.006721	41.176266	33.37553	112.850861	38.2980615	7.296297	113.928791	-63.1415035	14.805609	112.990627
-33.239212	-9.017989	115.255615	-12.473109	10.768545	113.966835	35.588123	-18.609869	114.242294	40.682049	33.452282	112.534042	38.135086	7.4212065	113.388168	-63.081304	14.1158835	114.545502
-35.674103	-7.768823	116.728149	-12.602216	10.467556	114.947044	35.644306	-18.254637	113.130486	39.886646	33.575474	112.004852	37.765476	7.6604185	112.567669	-62.969908	13.2746935	117.326419
-37.208866	-6.914703	117.968025	-12.673992	10.293712	115.719101	35.616657	-17.963133	112.468758	39.316704	33.705437	111.712418	37.4666805	7.871152	112.090588	-62.8146645	12.716272	119.347614
-38.672394	-6.068501	119.317535	-12.75346	10.097661	116.528297	35.591515	-17.68709	111.859741	38.759464	33.840179	111.422256	37.1754895	8.0765445	111.6409985	-62.6824095	12.1187775	121.4155955
-39.882687	-5.065849	120.582344	-12.655079	9.898043	117.173874	35.580704	-17.458544	111.352242	38.260628	33.913467	111.200592	36.920666	8.2274615	111.276417	-62.230824	11.5686245	123.071331
-41.320045	-4.284284	121.624031	-12.60277	9.703039	117.665039	35.623028	-16.850883	111.095108	37.97868	33.873825	110.931137	36.800854	8.511471	111.0131225	-62.006394	10.894607	124.3169555
-42.196114	-3.48489	122.355759	-12.359362	9.528186	117.904343	35.804672	-17.339876	110.746422	37.949074	33.75494	110.545563	36.876873	8.207532	110.6459925	-61.595597	10.84884	125.1626935
-43.280514	-2.508473	122.82634	-12.016462	9.418983	117.938354	36.06263	-17.424814	110.600838	38.044445	33.617237	110.173309	37.0535375	8.0962115	110.3870735	-61.0864615	10.7417545	125.4896345
-44.49065	-0.756079	123.075829	-11.786201	9.283394	118.005196	36.321552	-17.581572	110.493896	38.2505	33.373222	109.791229	37.286026	7.895825	110.1425625	-60.858428	10.670963	125.8678295
-45.379044	0.243452	123.434639	-11.700541	9.275446	118.100044	36.302155	-17.607395	110.472763	38.260586	33.310337	109.686516	37.2813705	7.851471	110.0796395	-60.6824525	10.699421	126.1204485
-46.432159	1.077408	123.820618	-11.863197	9.281803	118.199394	36.16433	-17.576014	110.434532	38.089161	33.330173	109.740738	37.1267455	7.8770795	110.087635	-60.8531395	10.6865265	126.311153
-47.172749	2.085802	123.92627	-12.156141	9.270393	118.269821	35.973618	-17.514652	110.366592	37.840485	33.3717	109.760155	36.9070515	7.928524	110.0633735	-61.2193335	10.612262	126.4762685
-47.792904	3.158671	124.022659	-12.331833	9.282014	118.266388	35.769901	-16.971264	110.275352	37.527309	33.484032	109.752426	36.648605	8.256384	110.013889	-61.312271	10.307644	126.518887
-48.261765	4.249921	124.148003	-12.484673	9.234211	118.275009	35.603893	-16.755131	109.993378	37.190571	33.607769	109.776512	36.397232	8.426319	109.884945	-61.366578	10.042103	126.665073
-48.578278	5.317995	124.300385	-12.606268	9.227599	118.305588	35.507687	-16.583412	109.694313	36.923107	33.730907	109.81852	36.215397	8.5737475	109.7564165	-61.427933	9.8814505	126.8547595
-48.780678	6.944904	124.485527	-12.712375	9.131381	118.375626	35.316296	-16.372034	109.393784	36.656818	33.942455	109.888649	35.986557	8.7852105	109.6412165	-61.411307	9.4775515	127.1100355
-48.784103	8.026793	124.556564	-12.772287	9.183628	118.334625	35.744648	-16.835812	108.640266	36.530666	34.03986	109.940216	36.137657	8.602024	109.290241	-61.682231	9.765232	127.379009
-48.687336	9.159738	124.424431	-12.686528	9.018515	118.255661	35.466316	-16.546814	108.594154	36.434467	34.080524	109.941254	35.9503915	8.766855	109.267704	-61.3234475	9.270175	127.243618
-48.484032	10.274592	124.161819	-12.655253	8.983171	118.101547	35.419239	-16.476097	108.40284	36.269382	34.082954	109.977295	35.8443105	8.8034285	109.1900675	-61.1548165	9.1629135	127.0130265
-48.233139	11.424911	123.86409	-12.827235	8.928482	117.941261	35.331631	-16.429264	108.262123	36.090515	34.115143	110.001251	35.711073	8.8429395	109.131687	-61.365543	9.0140245	126.750835
-47.841919	12.609781	123.400406	-13.08923	8.893848	117.772568	35.180855	-16.383358	108.172241	35.81485	34.131477	109.906807	35.4978525	8.8740595	109.039524	-61.6763125	8.9136365	126.505612
-47.38607	13.676543	123.089195	-13.307907	8.840961	117.632118	34.969135	-16.355005	108.014526	35.465096	34.12772	109.720299	35.2171155	8.8863575	108.8674125	-61.8329295	8.7955645	126.3968235
-46.329803	15.441556	122.920036	-13.386401	8.695294	117.434608	34.83984	-16.305063	107.485603	34.995384	34.145039	109.113785	34.917612	8.919988	108.299694	-61.690414	8.4706	126.569522
-45.389122	16.573025	122.762848	-13.420929	8.703811	117.276672	34.955425	-16.279287	107.213066	34.726906	34.105904	108.443748	34.8411655	8.9133085	107.828407	-61.6830235	8.4943135	126.724937
-44.55286	18.022804	122.608711	-13.113973	8.466044	117.145012	35.112427	-16.419447	107.206367	34.568878	33.930611	107.899094	34.8406525	8.755582	107.5527305	-61.0685985	8.176506	126.7372935
-43.426834	19.269007	122.109367	-13.186309	8.307579	117.095093	35.219757	-16.67436	107.460915	34.616684	33.695156	107.745651	34.9182205	8.510398	107.603283	-61.2908385	8.10476	126.586903
-42.219563	20.553814	121.527542	-13.242455	8.13128	117.055725	35.183552	-16.916491	107.854797	34.682144	33.518009	108.155533	34.932848	8.300759	108.005165	-61.417758	7.961801	126.106285
-40.952614	21.871037	120.913658	-13.565423	8.019838	117.048775	35.075977	-17.089577	108.220612	34.822659	33.491474	108.969757	34.949318	8.2009485	108.5951845	-62.080164	7.8387275	125.5023655
-39.55365	23.250278	120.296051	-13.765858	7.8728	117.004761	34.9986	-17.226242	108.656395	35.027367	33.609695	110.228363	35.0129835	8.1917265	109.442379	-62.5446995	7.5538735	124.567143
-37.227829	25.370131	119.558807	-14.153449	7.771946	116.945602	35.088097	-17.382853	109.315407	35.52636	33.931778	112.55925	35.3072285	8.2744625	110.9373285	-63.6141265	7.2694295	122.9538755
-35.534576	26.838886	119.329437	-14.334289	7.823911	116.963432	35.277634	-17.442623	109.812965	35.998917	34.305843	114.536942	35.6382755	8.43161	112.1749535	-64.3068535	7.216212	121.7519105
-33.752907	28.349245	119.365288	-14.559649	7.967537	117.135857	35.575874	-17.462114	110.443901	36.588898	34.757511	116.730797	36.082386	8.6476985	113.587349	-65.201684	7.2873755	120.684365
-31.920395	29.859566	119.741951	-14.791449	8.289937	117.450317	36.541	-17.480415	110.910545	37.199749	35.154888	119.104782	36.8703745	8.8372365	115.0076635	-66.4532725	7.7426375	119.8929705
-30.038765	31.336843	120.382347	-15.009138	8.725357	117.842361	36.19199	-17.421106	111.977257	37.841076	35.484921	121.676109	37.016533	9.0319075	116.826683	-67.034809	8.4188065	118.858039
-27.906042	32.566856	121.274475	-15.315613	9.320476	118.35923	36.760674	-17.327856	112.426292	38.482254	35.808693	124.278023	37.621464	9.2404185	118.3521575	-68.25269	9.4005335	118.3663025
-26.136002	33.8493	122.800972	-15.661849	10.065481	119.208885	36.65572	-17.013418	112.989876	38.934601	36.052082	126.668205	37.7951605	9.519332	119.8290405	-69.1188585	10.61163	118.5887295
-23.507837	35.408546	125.751755	-16.011595	10.889699	120.592453	36.620567	-16.261309	113.392616	39.543465	35.973694	129.609512	38.082016	9.8561925	121.501064	-70.105206	11.9232055	119.683842
-21.847296	36.105873	127.73143	-16.226786	11.399598	121.660759	35.942425	-15.112455	113.832565	39.615475	36.127792	131.266403	37.77895	10.5076685	122.549484	-70.232522	12.2915275	120.772034
-20.189011	36.785759	129.487915	-16.078621	11.535068	122.506264	36.199741	-14.723969	114.074089	39.613647	36.322556	132.631226	37.906694	10.7992935	123.3526575	-70.063936	12.2708425	121.6598705
-18.615814	37.263489	130.740814	-16.423597	12.01592	123.622192	36.430401	-14.349292	114.572105	39.513142	36.495808	133.611374	37.9717715	11.073258	124.0917395	-70.8189655	12.958582	123.1526445
-16.97909	37.610691	131.457214	-16.213593	11.902229	124.206673	36.808926	-14.331892	115.450096	39.326485	36.720821	134.174805	38.0677055	11.1944645	124.8124505	-70.4948915	12.6099935	123.6008955
-15.458122	37.931862	131.627975	-16.281717	11.892621	124.810539	37.142845	-14.152082	116.054428	39.133774	36.918293	134.374832	38.1383095	11.3831055	125.21463	-70.7017435	12.4021365	124.406448
-13.911252	38.039978	131.418121	-16.708447	12.029384	125.431618	36.733059	-14.516876	117.713127	38.917664	37.038837	134.316391	37.8253615	11.2609805	126.014759	-71.2422555	12.7977875	124.848477
-11.743093	38.026508	130.612595	-17.015638	11.736331	125.830231	36.132126	-15.003148	119.582626	38.19104	37.18528	134.018707	37.161583	11.091066	126.8006665	-71.192859	12.381596	124.8597955
-10.476918	37.871567	130.081482	-16.857073	11.17743	125.769508	35.811424	-15.556951	120.90181	38.583199	36.835072	133.485519	37.1973115	10.6390605	127.1936645	-70.9114575	11.7157995	124.3453515
-9.16661	37.542187	129.623825	-17.376829	11.112197	126.055702	35.52232	-16.086235	122.038986	38.482788	36.643684	133.309219	37.002554	10.2787245	127.6741025	-71.756212	11.9456695	124.4373015
-7.910281	37.143539	129.495316	-17.327885	10.623137	126.022896	35.249332	-16.533552	122.921333	38.025864	36.469681	133.5186	36.637598	9.9680645	128.2199665	-71.293368	11.2782095	123.8258255
-6.799229	36.652229	129.89151	-17.649084	10.324642	126.262047	34.962463	-16.92618	123.634171	38.177986	36.013519	133.795166	36.5702245	9.5436695	128.7146685	-71.8683925	11.1056145	123.8094255
-5.926116	36.109306	130.685638	-18.030466	10.088042	126.615547	34.66367	-17.258385	124.157188	38.002277	35.694561	134.526138	36.3329735	9.218088	129.341663	-72.3939055	10.957996	123.889431
-4.736629	35.424576	131.438202	-18.39954	9.954843	126.975273	34.369442	-17.454584	124.568138	37.747852	35.359631	135.383591	36.058647	8.9525235	129.9758645	-72.857727	10.9571625	123.9746815
-3.544872	34.469109	132.700363	-18.903919	9.885859	127.400436	33.962875	-17.630383	124.969315	37.09465	35.140934	136.866989	35.5287625	8.7552755	130.918152	-73.3366005	11.0164425	123.88272
-2.850459	33.760635	133.374893	-19.219727	9.842644	127.6894	33.779675	-17.707228	125.173805	36.868347	34.971203	137.593384	35.324011	8.6319875	131.3835945	-73.763465	11.0533005	123.9952055
-2.440816	33.156845	133.917603	-19.396318	9.760807	127.790138	33.715897	-17.767632	125.308075	36.609711	34.842838	138.163437	35.162804	8.537603	131.735756	-73.95544	10.984011	123.84452
-1.897795	32.29528	134.211624	-19.54941	9.644851	127.905228	33.619061	-17.884583	125.432549	36.473457	34.728745	138.557327	35.046259	8.422081	131.994938	-74.145079	10.867621	123.815518
-1.015533	31.219685	134.282578	-19.613386	9.51018	127.956055	33.596809	-18.035345	125.505402	36.430481	34.590481	138.836945	35.013645	8.277568	132.1711735	-74.240417	10.742792	123.7409365
-0.817473	30.344194	134.444916	-19.631647	9.327814	128.008438	33.55471	-18.180445	125.495102	36.401093	34.482594	139.04454	34.9779015	8.1510745	132.269821	-74.2411955	10.5045535	123.747055
-0.286713	29.22386	134.417358	-19.602339	9.151134	128.123734	33.588188	-18.30508	125.445129	36.42881	34.330116	139.144653	35.008499	8.012518	132.294891	-74.213177	10.28975	123.952577
0.231159	27.341471	134.309006	-19.51289	9.001539	128.371902	33.63443	-18.471056	125.394524	36.641396	34.161499	139.253326	35.137913	7.8452215	132.323925	-74.163693	10.1578565	124.419879
0.768715	25.860456	134.16803	-19.466808	8.955585	128.582474	33.621449	-18.596735	125.441299	37.073257	33.948715	139.230896	35.347353	7.67599	132.3360975	-74.280969	10.23518	124.8288505
1.092993	24.411322	134.024948	-19.443932	8.950105	128.764587	33.624874	-18.717035	125.586891	36.881485	33.978416	139.400299	35.2531795	7.6306905	132.493595	-74.1410435	10.2695195	125.035579
1.166432	22.715075	133.787003	-19.43981	9.000827	128.883133	33.516575	-18.85004	125.761047	37.289394	33.76862	139.220779	35.4029845	7.45929	132.490913	-74.2826045	10.542364	125.275353
1.264945	20.991516	133.368378	-19.462757	9.162493	128.944153	33.413227	-18.942429	125.84742	37.014267	33.984039	139.01033	35.213747	7.520805	132.428875	-74.139261	10.804181	125.459431
1.368772	19.347351	132.671463	-19.444168	9.405339	128.913055	33.238171	-18.897503	125.870193	37.087601	34.14946	138.338959	35.162886	7.6259785	132.104576	-74.051222	11.1846995	125.721534
1.427135	17.595715	131.732758	-19.375042	9.763908	128.716324	32.925285	-18.815666	125.832771	37.122356	34.412106	137.238495	35.0238205	7.79822	131.535633	-73.7739045	11.729596	125.897015
1.549602	14.878564	129.919769	-19.206673	10.412224	128.09761	32.665642	-18.532465	125.581848	37.101398	34.939144	134.847198	34.88352	8.2033395	130.214523	-73.296866	12.6211085	125.980697
1.565286	13.029509	128.671371	-19.05567	10.936895	127.536476	32.464569	-18.297573	125.348511	37.237423	35.155766	132.576889	34.850996	8.4290965	128.9627	-72.962336	13.4446935	126.110252
1.620303	11.146347	127.435555	-18.919849	11.447157	126.81649	32.232906	-18.024128	125.068451	36.613106	35.465321	130.39946	34.423006	8.7205965	127.7339555	-72.262704	14.1737175	125.8990245
1.337582	9.438123	126.490067	-18.78545	11.847096	125.99379	32.026344	-17.739866	124.684479	36.415764	35.517467	128.118759	34.221054	8.8888005	126.401619	-71.791954	14.8053915	125.585961
1.38729	7.535843	125.53196	-18.98247	12.290801	125.274895	31.828579	-17.562531	124.027374	36.632153	35.362186	125.947906	34.230366	8.8998275	124.98764	-72.195306	15.6817745	125.56215
1.370113	5.689948	124.656853	-18.928556	12.445554	124.352074	31.723045	-17.575111	123.118912	36.136288	35.398495	124.413239	33.9296665	8.911692	123.7660755	-71.7867785	15.979416	124.9380725
1.436604	3.828064	123.658691	-18.94371	12.55952	123.287033	31.221506	-17.283932	122.305511	36.435745	35.126839	122.85775	33.8286255	8.9214535	122.5816305	-71.7160455	16.1975865	123.9924355
1.55618	1.260349	122.007301	-19.095209	12.855284	121.430054	31.089363	-17.355305	120.4795	35.825176	35.229458	121.39994	33.4572695	8.9370765	120.93972	-71.6476875	16.7734915	121.920388
1.624653	-0.287873	120.960213	-19.217636	13.191861	120.043907	30.83699	-17.128477	119.638443	35.6926	35.256992	120.635429	33.264795	9.0642575	120.136936	-71.700067	17.3194645	119.950878
1.749147	-1.723596	120.236382	-19.283529	13.68688	118.722221	30.637518	-16.868057	119.301918	35.64061	35.320518	119.915161	33.139064	9.2262305	119.6085395	-71.706122	18.1475295	117.8359025
1.908831	-3.021312	119.976685	-19.336315	14.180376	117.615807	30.439886	-16.644482	119.632423	35.626717	35.390617	119.257866	33.0333015	9.3730675	119.4451445	-71.7059315	18.9876845	115.7864695
2.061791	-4.201883	120.315552	-19.309423	14.533506	116.784653	30.2568	-16.571697	120.535973	35.644981	35.345615	118.616692	32.9508905	9.386959	119.5763325	-71.5697365	19.680053	113.9929735
2.240927	-5.29315	120.952354	-19.355799	14.538285	116.290604	30.001125	-16.734585	121.766731	35.75235	35.045536	118.107948	32.8767375	9.1554755	119.9373395	-71.5883355	19.9210945	112.6438685
2.22687	-6.309589	121.76516	-19.466516	14.147817	115.956352	30.008257	-17.341784	122.998932	35.837086	34.557297	117.959175	32.9226715	8.6077565	120.4790535	-71.8557035	19.6878775	111.4336505
2.267056	-7.70045	122.604034	-19.559433	13.218993	115.846336	29.659224	-18.151413	124.424278	35.983974	33.705822	117.982773	32.821599	7.7772045	121.2035255	-71.940465	18.6607815	110.4891465
2.323978	-8.380799	122.746872	-19.476479	12.761953	115.902557	29.549038	-18.553806	124.763176	36.150127	33.080803	117.867531	32.8495825	7.2634985	121.3153535	-71.8025405	18.2604075	110.4897605
2.404145	-8.8762	122.469421	-19.215487	12.534014	115.870583	29.415184	-18.792366	124.607536	36.439178	32.598965	117.651199	32.927181	6.9032995	121.1293675	-71.358155	18.1647285	110.6117985
2.88494	-9.349043	121.69651	-18.850439	12.499317	115.785942	29.866365	-19.219015	123.898994	36.770542	32.358089	117.594208	33.3184535	6.569537	120.746601	-71.0193315	18.429097	110.825283
2.754871	-9.359814	121.058945	-18.426353	12.495395	115.682373	29.916534	-19.199692	123.257469	37.142689	32.169376	117.614075	33.5296115	6.484842	120.435772	-70.3823175	18.505948	110.928974
2.704087	-9.208694	120.386925	-18.054585	12.540175	115.67923	30.445257	-19.402235	122.360886	37.440582	32.107861	117.84433	33.9429195	6.352813	120.102608	-70.0520895	18.727537	111.255852
2.693938	-8.925858	119.879822	-17.743961	12.634531	115.809059	30.778908	-19.449493	121.697906	37.679531	32.188572	118.324074	34.2292195	6.3695395	120.01099	-69.7171415	18.8995225	111.607128
2.428781	-8.146293	119.578232	-17.805983	13.026817	116.330162	31.078266	-19.242313	121.37281	37.927235	32.467445	119.349686	34.5027505	6.612566	120.361248	-70.1147165	19.441068	112.299076
2.105329	-7.419299	119.415131	-17.818029	13.20853	116.501007	31.160915	-19.177706	121.315575	37.999542	32.710396	120.134529	34.5802285	6.766345	120.725052	-70.2162865	19.650715	112.276962
1.707209	-6.648788	119.321297	-17.874275	13.385871	116.644524	30.813456	-18.853289	121.295013	38.002014	33.000389	120.923744	34.407735	7.07355	121.1093785	-70.156285	19.698192	112.1796695
1.256784	-5.816155	119.062439	-17.848976	13.523546	116.65683	30.702995	-18.671236	120.939896	37.990326	33.299763	121.665512	34.3466605	7.3142635	121.302704	-70.0446125	19.7328285	112.010956
0.780432	-4.974814	118.694939	-17.967175	13.825418	116.746643	30.61801	-18.444706	120.410416	38.377674	33.441231	122.200562	34.497842	7.4982625	121.305489	-70.432192	20.1525735	112.187797
0.18671	-4.136941	118.275475	-18.0166	14.23894	116.870369	30.515566	-18.197666	119.706795	38.436668	33.686684	122.944748	34.476117	7.744509	121.3257715	-70.509317	20.733371	112.4149665
-0.456174	-3.23346	117.758247	-17.991087	14.744383	117.059097	30.384306	-17.862057	118.795929	38.16354	34.119747	123.954079	34.273923	8.128845	121.375004	-70.256097	21.359921	112.74319
-1.587434	-1.807669	117.069534	-17.977617	15.690316	117.53936	30.241453	-17.18285	117.227005	38.407505	34.556797	125.165108	34.324479	8.6869735	121.1960565	-70.279713	22.6936585	113.8826635
-2.438009	-0.904596	116.802391	-18.002333	16.506971	117.891159	30.218575	-16.611433	116.384804	38.517269	34.945095	125.944725	34.367922	9.166831	121.1647645	-70.372588	23.847111	114.6175535
-3.211843	-0.044273	116.50164	-17.932133	17.282644	118.142067	30.258316	-16.022169	115.602699	38.61124	35.390957	126.608742	34.434778	9.684394	121.1057205	-70.299044	24.880894	115.1784135
-4.092798	0.710285	116.240051	-17.840303	18.000566	118.317726	30.397194	-15.413647	114.882187	39.043472	35.639427	126.792694	34.720333	10.11289	120.8374405	-70.400939	25.888242	115.7980115
-4.968222	1.270542	115.943275	-17.754356	18.615477	118.357826	30.353048	-14.805529	114.551033	38.48954	36.168365	127.040184	34.421294	10.681418	120.7956085	-69.930006	26.549536	115.9200435
-6.05264	1.835829	115.728149	-17.688381	19.055609	118.327377	30.429226	-14.391067	114.139648	38.397003	36.440876	126.879013	34.4131145	11.0249045	120.5093305	-69.7898765	27.0863135	116.1454235
-7.086343	2.055721	115.569496	-17.666504	19.315357	118.181183	30.450735	-14.159851	113.923203	38.738762	36.41362	126.299904	34.5947485	11.1268845	120.1115535	-69.9277565	27.5038295	116.2508125
-8.753937	2.219481	115.3237	-17.695688	19.427544	117.914391	30.334631	-14.035581	113.829788	38.08918	36.65588	125.803711	34.2119055	11.3101495	119.8167495	-69.6032815	27.5449385	116.0120325
-9.905558	2.154821	115.222153	-17.730831	19.439608	117.72438	30.236296	-14.133723	113.927803	37.953663	36.642551	125.294937	34.0949795	11.254414	119.61137	-69.5566415	27.624802	115.83739
-11.160326	1.993909	115.157059	-17.726227	19.504864	117.483841	30.071062	-14.255221	114.015533	37.911942	36.631035	124.838005	33.991502	11.187907	119.426769	-69.443956	27.821821	115.540913
-12.352159	1.826808	114.931404	-17.748228	19.681757	117.323563	29.837196	-14.300924	114.130531	37.921761	36.679436	124.517334	33.8794785	11.189256	119.3239325	-69.3759345	28.174258	115.3231935
-13.576863	1.600063	114.612534	-17.833456	19.98642	117.197357	29.622776	-14.179405	114.041313	38.06715	36.776089	124.278244	33.844963	11.298342	119.1597785	-69.511875	28.674498	115.2349355
-14.859343	1.363897	114.196335	-17.855541	20.428368	117.074379	29.441446	-13.872199	113.718727	38.143112	36.994316	124.110435	33.792279	11.5610585	118.914581	-69.503361	29.2956775	115.234177
-16.143621	1.096467	113.695297	-17.813629	20.908524	116.955902	29.283623	-13.427437	113.158104	38.161896	37.32922	123.97699	33.7227595	11.9508915	118.567547	-69.3500175	29.8661565	115.344257
-18.175365	0.532419	113.075699	-17.653099	21.639797	116.781364	29.201994	-12.724174	112.42144	38.657005	37.659828	123.216034	33.9294995	12.467827	117.818737	-69.2356975	30.811767	115.743991
-19.534445	-0.018325	113.120628	-17.53927	21.969566	116.667	29.376465	-12.358609	112.305855	38.576977	38.106472	122.4627	33.976721	12.8739315	117.3842775	-69.055261	31.0652005	115.9497225
-20.887487	-0.691907	113.680031	-17.277653	21.952732	116.543808	29.744764	-12.341188	112.793388	37.964569	38.576435	121.475777	33.8546665	13.1176235	117.1345825	-68.4099725	30.7878405	115.9530335
-22.225138	-1.600065	114.51149	-17.060524	21.505762	116.394402	30.180878	-12.668066	113.568565	37.716454	38.544487	120.088387	33.948666	12.9382105	116.828476	-68.069714	30.0733135	115.960328
-23.530561	-2.587457	115.397438	-16.912718	20.723042	116.104599	30.458523	-13.343227	114.546921	37.492775	38.212688	118.679298	33.975649	12.4347305	116.6131095	-67.801085	29.0113535	115.5960885
-24.815992	-3.610555	115.887093	-16.836657	19.754536	115.656578	30.591589	-14.166422	115.45845	37.292603	37.580292	117.190804	33.942096	11.706935	116.324627	-67.61541	27.802137	114.988529
-26.181381	-4.57848	116.497185	-16.852928	18.612133	115.202118	30.629311	-15.092701	116.287804	37.073162	36.671833	115.681007	33.8512365	10.789566	115.9844055	-67.5570925	26.4347	114.4198305
-28.000275	-5.866471	117.575539	-16.751398	16.83832	114.602264	30.568913	-16.466677	117.475578	36.697872	35.099007	113.361237	33.6333925	9.316165	115.4184075	-67.1361885	24.360475	113.7861205
-29.33527	-6.526641	118.238113	-16.814642	15.713176	114.420082	30.487698	-17.269358	118.288086	36.460541	34.010029	112.03183	33.4741195	8.3703355	115.159958	-67.1034035	23.0560165	113.680206
-30.613926	-7.053093	118.565094	-16.99044	14.560388	114.31723	30.315521	-17.983271	118.952179	36.16523	32.943462	111.098694	33.2403755	7.4800955	115.0254365	-67.2212555	21.6406805	113.6090235
-31.853741	-7.470245	118.719009	-17.188818	13.513735	114.402786	30.121925	-18.750999	118.911484	35.916546	32.159126	110.633537	33.0192355	6.7040635	114.7725105	-67.3968715	20.3234065	114.0330615
-33.117214	-7.696381	118.89772	-17.299805	12.689013	114.633575	29.972584	-19.374853	118.466858	35.750614	31.501835	110.199913	32.861599	6.063491	114.3333855	-67.461209	19.314535	114.9337645
-34.275024	-7.596975	119.153679	-17.283478	12.172497	114.945374	29.947414	-19.79281	117.827133	35.578426	31.014868	109.718552	32.76292	5.611029	113.7728425	-67.329876	18.733965	116.1179055
-35.303955	-7.263903	119.390808	-17.251583	11.969232	115.237892	30.03912	-20.012798	117.021034	35.386078	30.905252	109.413185	32.712599	5.446227	113.2171095	-67.215765	18.492237	117.2586745
-36.862637	-6.346912	119.419312	-17.294022	12.094632	115.443184	30.096972	-19.92811	115.909813	35.167145	31.123608	108.891533	32.6320585	5.597749	112.400673	-67.2201025	18.591515	118.485695
-37.846951	-5.529707	119.150833	-17.402834	12.311876	115.290085	29.938974	-19.760914	115.293205	34.909943	31.384706	108.709541	32.4244585	5.811896	112.001373	-67.2301265	18.811856	118.578797
-38.788486	-4.602109	118.732742	-17.659912	12.540418	114.995789	29.702785	-19.605982	114.817604	34.69894	31.681522	108.49984	32.2008625	6.03777	111.658722	-67.5206865	19.043066	118.332856
-39.614754	-3.559729	118.251183	-17.970016	12.694876	114.726402	29.384747	-19.458429	114.477478	34.442078	31.940931	108.299278	31.9134125	6.241251	111.388378	-67.8534445	19.148501	118.064426
-40.365788	-2.408496	117.837021	-18.242268	12.718131	114.503571	29.081886	-19.352221	114.130424	34.152813	32.128304	108.254585	31.6173495	6.3880415	111.1925045	-68.1018855	19.0482205	117.8146375
-41.037689	-1.183714	117.505585	-18.463343	12.650178	114.380348	28.84771	-19.342178	113.758377	33.913883	32.22213	108.213486	31.3807965	6.439976	110.9859315	-68.3074825	18.86038	117.7747645
-41.506275	0.113582	117.189514	-18.618349	12.567626	114.289131	28.633579	-19.34033	113.368927	33.717087	32.274261	108.102478	31.175333	6.4669655	110.7357025	-68.412031	18.6682865	117.8425595
-42.044174	2.340735	116.679314	-18.788048	12.50662	114.116631	28.26535	-19.26004	112.709785	33.451672	32.412586	108.064224	30.858511	6.576273	110.3870045	-68.434607	18.436967	117.8462575
-42.265812	3.911114	116.28212	-18.887728	12.536439	113.984764	28.051186	-19.132666	112.23246	33.306732	32.539249	108.062653	30.678959	6.7032915	110.1475565	-68.454415	18.3695865	117.8219715
-42.439583	5.602075	115.932762	-18.978245	12.549959	113.875534	27.880039	-19.004553	111.697601	33.143387	32.677059	108.043221	30.511713	6.836253	109.870411	-68.468203	18.263665	117.880657
-42.498158	7.359406	115.542114	-19.110254	12.619868	113.690987	27.714174	-18.799751	111.112228	32.934467	32.881237	108.093285	30.3243205	7.040743	109.6027565	-68.5448285	18.198993	117.7792175
-42.425442	9.174504	115.131554	-19.20381	12.742567	113.474068	27.357679	-17.982101	110.630737	32.763962	33.134838	108.076942	30.0608205	7.5763685	109.3538395	-68.4684405	17.9087655	117.5942965
-42.287979	11.101604	114.733253	-19.266092	12.940793	113.221451	27.451403	-18.221178	109.783325	32.593369	33.443962	108.026955	30.022386	7.611392	108.90514	-68.55457	18.270194	117.537762
-42.029488	13.046682	114.293121	-19.273571	13.168292	112.89682	27.375893	-17.904301	109.014343	32.534035	33.755447	108.032051	29.954964	7.925573	108.523197	-68.502106	18.411011	117.270443
-41.461254	16.083948	113.575554	-19.201658	13.628054	112.290596	27.315172	-17.319885	107.799911	32.609779	34.291531	107.792305	29.9624755	8.485823	107.796108	-68.3657915	18.770285	116.785084
-40.942009	18.107689	113.000694	-19.070585	13.997705	111.742363	27.414909	-16.835333	106.869598	32.647991	34.726299	107.618652	30.03145	8.945483	107.244125	-68.17262	19.049927	116.240601
-40.301323	20.142239	112.468231	-18.917885	14.390421	111.156059	27.56008	-16.264622	105.866829	32.661274	35.238422	107.385925	30.110677	9.4869	106.626377	-67.946447	19.293942	115.685741
-39.545635	22.135502	111.98777	-18.853148	14.814939	110.58831	27.70903	-15.582135	104.788841	32.687149	35.829876	106.928566	30.1980895	10.1238705	105.8587035	-67.9043855	19.5060075	115.3179165
-38.668034	24.064327	111.577393	-18.607327	15.251785	110.00296	27.909252	-14.833448	103.598145	32.631859	36.477547	106.549706	30.2705555	10.8220495	105.0739255	-67.4852095	19.6815205	114.9319945
-37.722591	26.030632	111.189499	-18.506844	15.733748	109.45417	28.166538	-14.039676	102.532349	32.537476	37.158913	106.145645	30.352007	11.5596185	104.338997	-67.365695	19.9078775	114.569343
-36.679028	27.881645	110.719368	-18.299503	16.231207	108.866058	28.452469	-13.272719	101.745049	32.512459	37.855019	105.53067	30.482464	12.29115	103.6378595	-67.08147	20.171264	114.0942565
-34.894997	30.63258	109.804428	-18.030632	16.913393	107.958046	28.925762	-12.294107	100.899063	32.457363	38.779224	104.79599	30.6915625	13.2425585	102.8475265	-66.7528265	20.5842275	113.0685655
-33.562515	32.255947	109.394691	-17.853537	17.202625	107.525826	29.191113	-11.770298	100.458084	32.490013	39.247982	104.525032	30.840563	13.738842	102.491558	-66.547637	20.666408	112.560094
-32.150707	33.840351	109.191803	-17.775499	17.522381	107.29631	29.295605	-11.336258	100.187393	32.542297	39.642143	104.533401	30.918951	14.1529425	102.360397	-66.469949	20.8918195	112.232223
-30.702539	35.336639	109.163689	-17.743904	17.803133	107.191467	29.347748	-11.01548	100.118675	32.660164	39.933868	104.837036	31.003956	14.459194	102.4778555	-66.491764	21.147072	111.9050785
-29.139673	36.742603	109.048721	-17.750858	18.020943	107.092155	29.431831	-10.775345	100.140396	32.832405	39.650707	105.519363	31.132118	14.437681	102.8298795	-66.633834	21.604205	111.3544305
-27.507484	38.047123	109.042831	-17.815836	18.181517	106.986618	29.468828	-10.533669	100.204506	32.995739	39.883171	106.320885	31.2322835	14.674751	103.2626955	-66.8639555	21.688283	110.7105405
-25.833809	39.163319	109.024384	-17.878754	18.25288	106.825813	29.492661	-10.316324	100.249008	33.122719	40.616562	107.176796	31.30769	15.150119	103.712902	-67.065198	21.355641	109.938724
-23.234129	40.725441	109.134277	-18.025	18.494234	106.537643	29.548185	-10.049449	100.444016	33.377747	40.443813	108.945801	31.462966	15.197182	104.6949085	-67.512966	21.791286	108.3803775
-21.487373	41.688271	109.246948	-18.12837	18.737843	106.418098	29.616398	-9.816746	100.89756	33.489098	40.833389	110.273186	31.552748	15.5083215	105.585373	-67.809488	21.9673645	107.250823
-19.647017	42.370571	109.573349	-18.31641	19.075584	106.451797	29.747257	-9.560409	101.658485	33.562737	41.731033	111.786308	31.654997	16.085312	106.7223965	-68.287817	22.065856	106.1811975
-17.819981	42.922993	110.25312	-18.573238	19.379866	106.704842	29.966652	-9.336079	102.747787	33.710732	42.152451	113.671303	31.838692	16.408186	108.209545	-68.985168	22.351546	105.200139
-16.191977	43.356785	111.149002	-18.834024	19.786402	107.048035	30.283508	-9.09272	103.951096	33.892479	42.563538	115.735748	32.0879935	16.735409	109.843422	-69.7560415	22.837395	104.252648
-14.515021	43.610584	112.103249	-19.115309	20.322212	107.460907	30.63895	-8.807673	105.15509	34.027176	42.976345	117.746735	32.333063	17.084336	111.4509125	-70.563681	23.560088	103.4709015
-12.914009	43.710136	113.090279	-19.29137	20.942648	107.991966	30.959881	-8.397523	106.304016	34.165607	43.482807	119.565567	32.562744	17.542642	112.9347915	-71.145484	24.342654	103.0491405
-10.596838	43.521893	114.51236	-19.422338	21.990582	109.094467	31.538414	-7.927366	107.834854	34.927052	44.065838	121.472084	33.232733	18.069236	114.653469	-72.077409	25.911928	103.535465
-9.183736	43.154396	115.464989	-19.40502	22.636913	110.026123	31.822037	-7.518796	108.78289	35.166084	44.543171	122.463181	33.4940605	18.5121875	115.6230355	-72.3041005	26.7616385	104.4292105
-7.835625	42.634518	116.335869	-19.335804	23.16894	111.089798	32.149021	-7.061615	109.682892	35.433422	44.967987	123.296562	33.7912215	18.953186	116.489727	-72.4628295	27.384694	105.689869
-6.543745	41.859264	117.127869	-19.177687	23.551598	112.238205	32.452354	-6.690954	110.721329	35.705521	45.353462	124.022583	34.0789375	19.331254	117.371956	-72.4343115	27.771942	107.104454
-5.396931	40.955601	117.846527	-19.004906	23.881971	113.384583	32.756325	-6.478508	111.958107	36.048786	45.682808	124.594917	34.4025555	19.60215	118.276512	-72.4123675	28.161792	108.492654
-4.366282	39.883934	118.4189	-18.799328	24.124346	114.535645	33.046227	-6.359537	113.329483	36.421768	46.025536	124.982689	34.7339975	19.8329995	119.156086	-72.3326535	28.4156925	109.915204
-3.40222	38.713871	118.917046	-18.583239	24.24855	115.623947	33.278992	-6.276234	114.731529	36.742767	46.285923	125.21006	35.0108795	20.0048445	119.9707945	-72.1773575	28.4922555	111.2770995
-2.236614	36.676868	119.466766	-18.313446	24.28083	116.965378	33.53437	-6.294569	116.998398	37.196884	46.477791	125.302574	35.365627	20.091611	121.150486	-71.992519	28.470049	112.78027
-1.596987	35.18428	119.768204	-18.155798	24.084776	117.580345	33.523788	-6.38035	118.594933	37.408901	46.458107	125.276443	35.4663445	20.0388785	121.935688	-71.7779405	28.1306735	113.225002
-1.16611	33.640675	119.975571	-18.007412	23.79812	117.887199	33.51421	-6.59765	119.827927	37.546902	46.349091	125.131973	35.530556	19.8757205	122.47995	-71.54538	27.7205195	113.294448
-0.743856	32.06123	119.883942	-18.117258	23.502514	118.094849	33.507462	-6.913291	120.697166	37.579376	46.047256	124.76442	35.543419	19.5669825	122.730793	-71.777935	27.4380455	113.458905
-0.445927	30.419285	119.597412	-18.028276	23.048925	117.938766	33.436024	-7.30481	121.01796	37.583916	45.716988	124.068092	35.50997	19.206089	122.543026	-71.566522	26.891761	113.334506
-0.198231	28.841614	119.020882	-18.075695	22.728561	117.663704	33.311844	-7.680962	120.859955	37.60009	45.401398	123.051537	35.455967	18.860218	121.955746	-71.607357	26.596904	113.371662
-0.070039	27.315065	118.21933	-17.992197	22.461493	117.178749	33.193943	-8.024621	120.283699	37.574997	44.998066	121.820198	35.38447	18.4867225	121.0519485	-71.368864	26.4362635	113.3055495
0.013263	25.100073	116.97506	-17.5881	21.992264	116.172012	33.163433	-8.437008	119.049301	37.176445	44.593555	120.059799	35.169939	18.0782735	119.55455	-70.346139	25.9062545	112.789474
0.017851	23.734512	116.188278	-17.300016	21.813709	115.581009	33.296135	-8.690465	118.045486	37.240475	44.303425	118.906143	35.268305	17.80648	118.4758145	-69.868337	25.820938	112.6862035
-0.108462	22.478369	115.435875	-16.932768	21.723171	115.029999	33.475529	-8.843074	116.965973	37.345062	44.115154	117.82045	35.4102955	17.63604	117.3932115	-69.2758315	25.810302	112.6667865
-0.253417	21.295246	114.657883	-16.651756	21.718197	114.449905	33.640938	-8.879983	115.793137	37.44825	44.03397	116.780029	35.544594	17.5769935	116.286583	-68.848106	25.8594005	112.613227
-0.467523	20.20866	113.887283	-16.324497	21.786428	113.822044	33.790569	-8.840342	114.649414	37.491894	44.000446	115.788307	35.6412315	17.580052	115.2188605	-68.2902255	25.992804	112.4252275
-0.763531	19.232887	113.147064	-16.032909	21.904106	113.215546	33.912159	-8.773933	113.571968	37.52692	44.057961	114.785728	35.7195395	17.642014	114.178848	-67.7853575	26.166198	112.252244
-1.087916	18.279015	112.387466	-15.754135	22.075371	112.616302	34.018642	-8.652108	112.563583	37.566681	44.119106	113.846649	35.7926615	17.733499	113.205116	-67.3009315	26.417243	112.027488
-1.663382	17.03896	111.446465	-15.366557	22.320829	111.74662	34.171688	-8.418325	111.287819	37.669258	44.236618	112.588928	35.920473	17.9091465	111.9383735	-66.653587	26.7325115	111.5548665
-2.052046	16.260662	110.858025	-15.105319	22.468117	111.202835	34.311478	-8.276151	110.560539	37.732964	44.35482	111.724403	36.022221	18.0393345	111.142471	-66.232859	26.8968995	111.263199
-2.491121	15.567848	110.173119	-14.854899	22.592447	110.565887	34.494362	-8.162059	109.772202	37.811604	44.475574	110.934113	36.152983	18.1567575	110.3531575	-65.862781	27.0281365	110.7786165
-2.876772	14.914597	109.435318	-14.562366	22.687872	109.831985	34.703587	-8.00573	108.909904	37.946938	44.580311	110.131729	36.3252625	18.2872905	109.5208165	-65.4499945	27.0884535	110.1431535
-3.295182	14.339514	108.564468	-14.270234	22.791334	108.992447	34.884048	-7.80459	107.92775	38.065849	44.686916	109.209	36.4749485	18.441163	108.568375	-65.0154165	27.141505	109.416519
-3.699313	13.788106	107.616249	-13.917033	22.918118	108.12925	35.096401	-7.56669	106.749115	38.154461	44.752598	108.260033	36.625431	18.592954	107.504574	-64.459497	27.243282	108.753926
-4.102634	13.311629	106.66124	-13.555508	23.073416	107.377602	35.259514	-7.270133	105.435738	38.3293	44.812378	107.367302	36.794407	18.7711225	106.40152	-63.905423	27.3757095	108.353684
-4.608539	12.748448	105.514511	-12.889473	23.346411	106.536041	35.439423	-6.813186	103.583595	38.752193	44.892883	106.304489	37.095808	19.0398485	104.944042	-62.874754	27.6529735	108.12804
-4.951547	12.457505	104.938576	-12.477022	23.652809	106.11808	35.598022	-6.558086	102.717842	39.055534	45.059196	105.861977	37.326778	19.250555	104.2899095	-62.280822	28.055063	107.9462505
-5.244549	12.199642	104.413712	-12.112989	24.036966	105.761131	35.702908	-6.184905	101.949081	39.304523	45.318241	105.503212	37.5037155	19.566668	103.7261465	-61.7296935	28.507264	107.7961155
-5.584403	12.017725	103.932907	-11.833529	24.535587	105.449043	35.77853	-5.757288	101.228729	39.498741	45.668976	105.234779	37.6386355	19.955844	103.231754	-61.3056935	29.11533	107.666332
-5.876017	11.807004	103.490242	-11.663178	25.048893	105.17247	35.852993	-5.351049	100.65316	39.640434	46.053295	105.181015	37.7467135	20.351123	102.9170875	-61.0730695	29.746663	107.4278525
-6.170953	11.63654	103.126823	-11.568824	25.557009	104.900742	35.907944	-4.946472	100.31868	39.764191	46.49334	105.209854	37.8360675	20.773434	102.764267	-60.9737155	30.340584	107.037217
-6.491769	11.426447	102.738678	-11.506154	26.055721	104.61631	35.952145	-4.575814	100.058487	39.819489	46.987877	105.235886	37.885817	21.2060315	102.6471865	-60.898125	30.9054105	106.5854335
-6.879637	11.046599	102.161179	-11.486788	26.7061	104.152229	36.035519	-4.046319	99.781929	39.753185	47.597801	105.23275	37.894352	21.775741	102.5073395	-60.867928	31.636459	105.7971185
-7.113272	10.762894	101.745018	-11.41241	27.084076	103.808273	36.228745	-3.79805	99.629677	39.773823	48.032246	105.174042	38.001284	22.117098	102.4018595	-60.826104	32.051054	105.2146865
-7.299065	10.395474	101.327408	-11.262814	27.374701	103.422997	36.44799	-3.522063	99.612228	39.817558	48.343712	105.120277	38.132774	22.4108245	102.3662525	-60.658402	32.3385775	104.4797415
-7.435437	10.006053	100.963867	-11.020019	27.598566	103.021431	36.836876	-3.463731	99.719711	39.942638	48.559013	105.053139	38.389757	22.547641	102.386425	-60.429795	32.649491	103.656437
-7.564738	9.562993	100.638649	-10.715255	27.730894	102.604607	37.276802	-3.471339	99.93615	40.17659	48.736824	104.967262	38.726696	22.6327425	102.451706	-60.157206	32.8290455	102.757508
-7.661202	9.079447	100.30497	-10.372185	27.821386	102.229355	37.697605	-3.379758	100.047813	40.395607	48.864956	104.848694	39.046606	22.742599	102.4482535	-59.790976	32.900173	102.0104565
-7.749705	8.530847	100.013626	-10.004089	27.868187	101.860191	38.13446	-3.258712	100.104691	40.603489	49.002296	104.683319	39.3689745	22.871792	102.394005	-59.3771525	32.864582	101.326377
-7.929429	7.692728	99.578476	-9.418552	27.84943	101.269768	38.787823	-3.2099	100.330017	40.979343	49.144863	104.322113	39.883583	22.9674815	102.326065	-58.720687	32.7313785	100.213471
-8.0348	7.151366	99.344841	-9.078939	27.840462	100.813652	39.233707	-3.228934	100.599602	41.221279	49.194805	103.99604	40.227493	22.9829355	102.297821	-58.385371	32.6979885	99.329483
-8.237101	6.593529	99.195053	-8.764688	27.782244	100.356331	39.654373	-3.30988	100.973534	41.428722	49.156151	103.547653	40.5415475	22.9231355	102.2605935	-58.0709235	32.6413525	98.4520685
-8.478518	6.06501	99.11145	-8.515961	27.620214	99.974602	39.955685	-3.433349	101.332047	41.573521	49.010509	102.959373	40.764603	22.78858	102.14571	-57.796525	32.451848	97.803494
-8.753981	5.50556	99.157043	-8.292427	27.393845	99.72538	40.173004	-3.754103	101.577675	41.688789	48.72065	102.322861	40.9308965	22.4832735	101.950268	-57.5157505	32.3044165	97.500492
-9.078327	4.99173	99.276649	-8.115415	27.090908	99.6008	40.232964	-4.148625	101.777122	41.853806	48.305454	101.711098	41.043385	22.0784145	101.74411	-57.274215	32.1034015	97.45749
-9.43174	4.493363	99.441948	-7.944807	26.678637	99.55732	40.132095	-4.54971	101.892113	42.102272	47.775402	101.129059	41.1171835	21.612846	101.510586	-57.0067975	31.744428	97.604054
-9.994758	3.85753	99.728432	-7.71321	26.054646	99.637184	40.040733	-5.300976	101.906418	42.401081	46.955074	100.543022	41.220907	20.827049	101.22472	-56.647327	31.282243	98.049648
-10.400352	3.492955	99.876495	-7.580018	25.600916	99.690559	39.968117	-5.802852	101.886841	42.607544	46.343845	100.244629	41.2878305	20.2704965	101.065735	-56.4478665	30.9313355	98.315383
-10.781207	3.164052	99.8974	-7.465776	25.170807	99.634003	39.834686	-6.302693	101.805756	42.816593	45.688442	99.99128	41.3256395	19.6928745	100.898518	-56.2571915	30.6487395	98.369488
-11.121927	2.932615	99.771866	-7.345617	24.740496	99.472305	39.678738	-6.801296	101.703796	42.997353	45.001953	99.722748	41.3380455	19.1003285	100.713272	-56.0292795	30.3806635	98.231338
-11.416645	2.752782	99.546066	-7.21774	24.381618	99.243286	39.587994	-7.299577	101.524963	43.224422	44.29533	99.389336	41.406208	18.4978765	100.4571495	-55.841688	30.2653595	98.0294225
-11.67156	2.638935	99.246986	-7.03739	24.016321	98.936119	39.598118	-7.800183	101.236359	43.486851	43.679066	99.024437	41.5424845	17.9394415	100.130398	-55.6172645	30.0932005	97.74184
-11.901032	2.560294	98.887207	-6.80417	23.722181	98.545723	39.580887	-8.148344	101.042137	43.724968	43.174549	98.635422	41.6529275	17.5131025	99.8387795	-55.2612675	29.9312595	97.2526665
-12.176793	2.581293	98.299667	-6.372743	23.260593	97.857994	39.805977	-8.916839	100.573441	44.170486	42.438091	97.841736	41.9882315	16.760626	99.2075885	-54.7337175	29.76056	96.5083995
-12.289775	2.685503	97.850761	-6.027636	22.93965	97.386223	39.997101	-9.257104	100.261673	44.477364	42.032234	97.304573	42.2372325	16.387565	98.783123	-54.2925045	29.491735	95.989323
-12.418508	2.858917	97.366104	-5.629832	22.601143	96.94165	40.213074	-9.6033	99.973663	44.75568	41.763779	96.882881	42.484377	16.0802395	98.428272	-53.744041	29.1220465	95.455028
-12.465114	3.086431	96.871544	-5.208947	22.291733	96.513382	40.467117	-9.865432	99.748184	45.070641	41.514442	96.500511	42.768879	15.824505	98.1243475	-53.186773	28.758961	94.9024165
-12.475928	3.374575	96.31987	-4.776498	21.979748	96.085098	40.800961	-10.077068	99.479584	45.462387	41.329384	96.224457	43.131674	15.626158	97.8520205	-52.68467	28.333338	94.3181755
-12.459464	3.701499	95.677002	-4.331284	21.723051	95.63118	41.139969	-10.245947	99.218704	45.88253	41.239548	96.108406	43.5112495	15.4968005	97.663555	-52.1738175	27.9493015	93.598805
-12.390598	4.137908	94.998016	-3.895565	21.514631	95.169945	41.466896	-10.295496	98.960701	46.356167	41.213074	96.186356	43.9115315	15.458789	97.5735285	-51.7026615	27.570473	92.7663615
-12.327102	4.925819	93.852791	-3.209857	21.313673	94.548347	42.066566	-10.22351	98.646126	47.081627	41.275723	96.964188	44.5740965	15.5261065	97.805157	-50.9938105	27.1012395	91.291537
-12.276924	5.579132	93.038246	-2.796146	21.265217	94.169464	42.499535	-10.228874	98.525444	47.495598	41.426517	97.915977	44.9975665	15.5988215	98.2207105	-50.5898585	26.9316125	90.1182175
-12.248054	6.231128	92.141495	-2.434644	21.335424	93.752029	42.838165	-10.115536	98.446533	48.003555	41.560013	99.027191	45.42086	15.7222385	98.736862	-50.290148	26.9486095	88.767196
-12.267053	6.936253	91.085022	-2.145721	21.506725	93.251976	43.064125	-9.989965	98.332108	48.409904	41.740326	100.210594	45.7370145	15.8751805	99.271351	-50.0284565	27.1382695	87.232601
-12.348943	7.691541	89.993065	-1.902629	21.73275	92.647911	43.228676	-9.863832	98.020264	49.271923	41.707577	100.902748	46.2502995	15.9218725	99.461506	-50.0555575	27.5436275	85.834316
-12.489235	8.486781	89.062851	-1.677535	21.994665	92.129143	43.351295	-9.685502	97.554337	48.85643	42.037857	101.899323	46.1038625	16.1761775	99.72683	-49.4589325	27.8131525	84.531456
-12.782624	9.226079	88.411781	-1.515449	22.271847	91.776703	43.434906	-9.441535	97.07753	48.941719	42.138897	102.178238	46.1883125	16.348681	99.627884	-49.2192105	28.195013	83.925522
-13.56495	10.311625	88.11895	-1.380699	22.660637	91.592155	43.508659	-9.156008	96.583954	49.501305	42.087051	101.599548	46.504982	16.4655215	99.091751	-49.26638	28.8557525	84.092559
-14.236546	10.919266	88.392723	-1.434149	22.808119	91.712341	43.481915	-9.112574	96.357887	49.433102	42.10355	101.074425	46.4575085	16.495488	98.716156	-49.3258065	29.12075	84.708526
-15.006518	11.445732	88.925476	-1.583256	22.799006	92.016068	43.314449	-9.148341	96.207855	49.33144	41.995583	100.458405	46.3229445	16.423621	98.33313	-49.4894565	29.174391	85.699006
-15.835026	11.888589	89.648506	-1.761216	22.579464	92.454605	43.096031	-9.352457	96.200989	48.620552	41.908585	100.200043	45.8582915	16.278064	98.200516	-49.3807235	28.880864	86.708694
-16.750023	12.303952	90.453026	-1.936283	22.201134	93.012306	42.904629	-9.719965	96.355835	49.024689	41.335194	99.409042	45.964659	15.8076145	97.8824385	-49.837225	28.5946535	88.1421735
-17.683611	12.642252	91.279533	-2.080689	21.685005	93.589569	42.761974	-10.167276	96.640686	48.290016	41.050861	99.400887	45.525995	15.4417925	98.0207865	-49.687373	27.9282175	89.1583515
-18.565802	12.969126	91.915771	-2.164446	21.103874	94.06813	42.66888	-10.675544	96.892189	48.294453	40.506016	99.128632	45.4816665	14.915236	98.0104105	-49.8105585	27.292512	90.1258495
-19.874334	13.474807	92.428429	-2.190176	20.227367	94.465767	42.644253	-11.410084	97.038216	48.245132	39.780872	98.984871	45.4446925	14.185394	98.0115435	-49.8250445	26.26934	90.9199905
-20.770969	13.847995	92.812225	-2.096508	19.752205	94.709297	42.692287	-11.814119	96.91246	48.178009	39.446201	98.774086	45.435148	13.816041	97.843273	-49.628164	25.688369	91.575321
-21.597443	14.275103	93.513947	-2.000695	19.342785	95.109604	42.608162	-12.045691	96.837547	48.079273	39.147743	98.397995	45.3437175	13.551026	97.617771	-49.3451075	25.134544	92.601437
-22.463192	14.744134	94.599724	-1.906377	19.032787	95.765999	42.633549	-12.577869	96.613319	48.06134	38.737289	97.762337	45.3474445	13.07971	97.187828	-49.1601985	24.985864	94.34417
-23.38555	15.257509	95.825096	-1.910654	18.746231	96.544067	42.519287	-12.936139	96.628746	47.965191	38.315674	97.250381	45.242239	12.6897675	96.9395635	-49.063547	24.8026945	96.1485705
-24.188177	15.742048	97.086334	-2.021014	18.421858	97.360733	42.302818	-13.337576	96.704124	47.801167	37.905239	96.951363	45.0519925	12.2838315	96.8277435	-49.0940205	24.5598845	97.8937225
-25.008965	16.204254	98.272438	-2.218704	18.042231	98.158287	42.02985	-13.721901	96.762543	47.60825	37.523647	96.837914	44.81905	11.900873	96.8002285	-49.256458	24.183589	99.5163455
-26.23373	16.934481	99.891594	-2.559786	17.401127	99.23951	41.636337	-14.298877	96.866371	47.216763	36.967674	96.828735	44.42655	11.3343985	96.847553	-49.546122	23.4678555	101.631467
-26.916182	17.448582	100.863159	-2.795649	16.973965	99.877884	41.393414	-14.602176	96.890747	46.883984	36.665569	96.850037	44.138699	11.0316965	96.870392	-49.729997	22.9162335	102.885376
-27.504032	17.945866	101.872063	-3.033515	16.574814	100.515213	41.132267	-14.858095	96.909828	46.508915	36.40794	96.911034	43.820591	10.7749225	96.910431	-49.887621	22.3747055	104.119995
-28.00062	18.446571	102.895485	-3.350258	16.219137	101.222084	40.835236	-15.078433	96.924957	46.105606	36.210949	96.982536	43.470421	10.566258	96.9537465	-50.170937	21.872016	105.4904215
-28.402748	18.999535	103.851006	-3.696501	15.874728	101.888046	40.477951	-15.270051	96.987114	45.525517	35.952084	97.200851	43.001734	10.3410165	97.0939825	-50.394736	21.4084395	106.6821095
-28.754047	19.590218	104.56208	-4.187765	15.57337	102.4235	40.041508	-15.470812	97.072823	45.000961	35.75769	97.332077	42.5212345	10.143439	97.20245	-50.8967645	21.003301	107.64455
-29.019516	20.137447	104.941711	-4.762544	15.289332	102.757011	39.559399	-15.677878	97.162758	44.420258	35.574104	97.549614	41.9898285	9.948113	97.356186	-51.5149165	20.630551	108.157836
-29.297722	20.944944	104.972733	-5.685065	14.864429	102.891365	38.747765	-16.001858	97.311935	43.522083	35.231503	97.746368	41.134924	9.6148225	97.5291515	-52.505054	20.1140355	108.2535785
-29.367405	21.505091	104.691589	-6.350437	14.56546	102.763054	38.200424	-16.270939	97.459419	42.90892	34.967957	97.859436	40.554672	9.348509	97.6594275	-53.255546	19.782411	107.8666805
-29.355659	22.058649	104.283165	-6.968692	14.275047	102.618706	37.67395	-16.561266	97.712448	42.412106	34.655281	97.891403	40.043028	9.0470075	97.8019255	-53.980412	19.5030865	107.4354865
-29.13489	22.557936	103.855156	-7.544181	13.97087	102.46785	37.206547	-16.876905	98.038773	41.946583	34.290127	97.991997	39.576565	8.706611	98.015385	-54.664927	19.235129	106.920315
-28.831499	23.018009	103.487167	-8.018414	13.625151	102.36113	36.808857	-17.247324	98.390213	41.596352	33.884205	98.127518	39.2026045	8.3184405	98.2588655	-55.2394325	18.9318615	106.4633945
-28.378492	23.495834	103.145386	-8.408525	13.24002	102.281212	36.500229	-17.639238	98.709122	41.348602	33.479111	98.326157	38.9244155	7.9199365	98.5176395	-55.7414655	18.5601035	106.0447845
-27.84071	23.925276	102.818283	-8.715014	12.798779	102.180031	36.27486	-18.031723	98.924721	41.1791	33.11097	98.654274	38.72698	7.5396235	98.7894975	-56.157008	18.0579345	105.5705645
-26.773361	24.498928	102.39695	-8.993422	12.121526	101.999329	36.102478	-18.516001	99.039268	41.115993	32.649654	99.340858	38.6092355	7.0668265	99.190063	-56.5960795	17.1762255	104.808595
-25.967758	24.924595	102.153984	-9.100238	11.710774	101.868713	36.074806	-18.757404	98.986565	41.152237	32.395741	99.914528	38.6135215	6.8191685	99.4505465	-56.8139975	16.6023795	104.2868795
-25.093927	25.331364	101.920822	-9.144485	11.368793	101.646088	36.138714	-18.903824	98.856804	41.241402	32.246624	100.548843	38.690058	6.6714	99.7028235	-56.979028	16.066186	103.5893525
-24.130522	25.712702	101.589737	-9.163964	11.126618	101.347748	36.226959	-18.981012	98.671494	41.375717	32.205849	101.229034	38.801338	6.6124185	99.950264	-57.129266	15.6408175	102.745232
-23.077246	26.087288	101.254059	-9.150585	11.002563	101.030472	36.32431	-19.020206	98.49366	41.543591	32.194946	101.786423	38.9339505	6.58737	100.1400415	-57.2351205	15.417756	101.9209025
-22.01067	26.472157	100.944077	-9.113936	11.016074	100.763474	36.396347	-19.002939	98.375755	41.684685	32.241177	102.097275	39.040516	6.619119	100.236515	-57.268388	15.413029	101.290433
-20.841368	26.811441	100.768028	-9.071855	11.057532	100.584969	36.463924	-18.982306	98.294373	41.796501	32.341827	102.186241	39.1302125	6.6797605	100.240307	-57.2739225	15.4353035	100.929631
-19.229336	27.142494	100.747231	-9.048919	11.215075	100.539276	36.563076	-18.877516	98.164169	41.951801	32.720688	102.048584	39.2574385	6.921586	100.1063765	-57.3552765	15.508564	100.9721755
-18.088169	27.328009	100.827934	-9.059914	11.348757	100.588379	36.581478	-18.711359	98.098999	41.944843	32.807594	102.022758	39.2631605	7.0481175	100.0608785	-57.3829885	15.6493965	101.1158795
-16.917332	27.42618	100.983871	-9.120498	11.479089	100.715134	36.570091	-18.577871	98.086586	41.848927	32.981323	102.078209	39.209509	7.201726	100.0823975	-57.450505	15.756452	101.3478705
-15.833211	27.500591	101.092842	-9.184371	11.615883	100.879692	36.52763	-18.478579	98.179802	41.813084	33.253845	102.130272	39.170357	7.387633	100.155037	-57.539099	15.844133	101.604347
-14.638435	27.457556	101.172638	-9.236016	11.677959	101.082924	36.464909	-18.495895	98.422501	41.849819	33.276951	102.17112	39.157364	7.390528	100.2968105	-57.629396	15.96539	101.8690375
-13.40978	27.350601	101.117302	-9.22919	11.671027	101.265869	36.403126	-18.689484	98.867531	41.939293	33.104122	102.027298	39.1712095	7.207319	100.4474145	-57.6295895	16.134735	102.0843235
-12.159311	27.21821	100.974358	-9.159802	11.553111	101.455864	36.355747	-19.081789	99.487892	42.079781	32.757092	101.71608	39.217764	6.8376515	100.601986	-57.537368	16.2685705	102.309742
-10.197392	26.903681	100.654152	-8.942477	11.205248	101.779961	36.255806	-19.95525	100.65905	42.400612	31.882149	101.115929	39.328209	5.9634495	100.8874895	-57.213163	16.4470465	102.6724325
-8.795625	26.669157	100.437401	-8.786619	10.841193	101.981758	36.207542	-20.657026	101.632523	42.67905	31.114918	100.832298	39.443296	5.228946	101.2324105	-57.016534	16.45344	102.7311055
-7.371047	26.40621	100.221947	-8.657267	10.38046	102.116714	36.198124	-21.355425	102.596619	42.933758	30.304331	100.795677	39.565941	4.474453	101.696148	-56.880475	16.286467	102.53728
-5.979311	26.189726	100.098511	-8.587086	9.851807	102.187073	36.169685	-22.016563	103.351845	43.185444	29.585526	101.049789	39.6775645	3.7844815	102.200817	-56.8517365	15.9191325	102.173329
-4.561924	25.935299	100.086212	-8.585679	9.364125	102.228691	36.089058	-22.578686	103.775635	43.382256	29.01474	101.494263	39.735657	3.218027	102.634949	-56.907015	15.510223	101.822433
-3.128503	25.857948	100.21434	-8.650126	9.00357	102.28466	35.933464	-22.994276	103.927528	43.533932	28.675381	102.03537	39.733698	2.8405525	102.981449	-57.03395	15.1665875	101.587871
-1.745515	25.84255	100.50576	-8.809007	8.822272	102.37336	35.726757	-23.212259	103.906647	43.603573	28.582272	102.634552	39.665165	2.6850065	103.2705995	-57.283179	14.9595375	101.4761205
0.352895	25.97192	101.124039	-9.162031	8.98647	102.560249	35.371216	-23.107014	103.738914	43.501076	28.871107	103.724815	39.436146	2.8820465	103.7318645	-57.760208	15.0908935	101.3886335
1.688083	26.1723	101.690987	-9.479623	9.344276	102.68998	35.206551	-22.71723	103.610718	43.351665	29.364359	104.669067	39.279108	3.3235645	104.1398925	-58.238354	15.3649875	101.2400675
2.985744	26.362545	102.371719	-9.83809	9.919948	102.83667	35.144512	-22.136778	103.50885	43.167751	30.079317	105.851067	39.1561315	3.9712695	104.6799585	-58.8323115	15.8686265	100.9933815
4.229817	26.631645	103.211845	-10.254396	10.625852	103.013054	35.229343	-21.433142	103.484009	43.008652	30.97994	107.228241	39.1189975	4.773399	105.356125	-59.6277895	16.478305	100.669983
5.455829	26.919579	104.188179	-10.68548	11.435099	103.270149	35.426579	-20.664127	103.567146	42.805294	31.965818	108.853401	39.1159365	5.6508455	106.2102735	-60.4868965	17.2193525	100.3300245
6.625258	27.143816	105.288818	-11.109159	12.346177	103.645912	35.700382	-19.812529	103.763184	42.586758	32.970165	110.544136	39.14357	6.578818	107.15366	-61.361888	18.113536	100.138164
7.714004	27.335855	106.437721	-11.46888	13.287105	104.134026	36.00975	-18.87394	104.100296	42.451176	33.971294	112.214218	39.230463	7.548677	108.157257	-62.168223	19.025533	100.110795
9.251289	27.448793	108.300591	-11.950624	14.678314	105.04744	36.440281	-17.50223	104.961906	42.358479	35.47287	114.90461	39.39938	8.98532	109.933258	-63.300628	20.371308	100.161622
10.188217	27.333323	109.615578	-12.231165	15.498943	105.730164	36.774765	-16.637875	105.645645	42.330975	36.402752	116.717468	39.55287	9.8824385	111.1815565	-64.0152	21.1154475	100.2787715
11.011796	27.143999	110.904861	-12.402205	16.218252	106.484016	37.065361	-15.74898	106.345428	42.312328	37.209476	118.471863	39.6888445	10.730248	112.4086455	-64.4932545	21.706256	100.5593865
11.810833	26.774502	112.145905	-12.497936	16.851797	107.250885	37.236458	-14.790853	107.144104	42.307892	37.9715	120.10598	39.772175	11.5903235	113.625042	-64.768047	22.1132705	100.876728
12.49635	26.282593	113.171471	-12.545488	17.350037	107.944992	37.3615	-13.928644	108.065163	42.333469	38.624802	121.485092	39.8474845	12.348079	114.7751275	-64.9384605	22.351995	101.1148565
13.106018	25.700981	113.900497	-12.496374	17.771667	108.562218	37.813843	-13.359077	108.766541	42.324303	39.171288	122.446785	40.069073	12.9061055	115.606663	-65.061821	22.6372285	101.517773
13.67051	25.007462	114.301109	-12.383926	18.11698	109.139076	38.032722	-12.734649	109.489372	42.3391	39.673286	122.969589	40.185911	13.4693185	116.2294805	-64.953763	22.7646415	102.0486715
14.701178	23.559534	114.425865	-12.162321	18.561422	109.8806	38.115398	-11.952478	110.562668	42.448914	40.395538	123.224022	40.282156	14.22153	116.893345	-64.606798	22.901314	102.867855
14.615215	22.705694	114.730217	-11.992626	18.752293	110.328209	38.385342	-11.638657	111.082283	42.581112	40.771118	123.266693	40.483227	14.5662305	117.174488	-64.468479	22.9383555	103.48193
14.767992	21.637321	114.785446	-11.78998	18.914129	110.736404	38.610138	-11.36627	111.531853	42.747204	41.132103	123.245918	40.678671	14.8829165	117.3888855	-64.258631	22.9453415	104.0839225
14.834049	20.45001	114.781311	-11.647232	19.164688	111.120499	38.829151	-11.09793	111.892082	42.905827	41.52071	123.104561	40.867489	15.21139	117.4983215	-64.161953	23.117986	104.7426765
14.737235	19.239902	114.721748	-11.500914	19.420326	111.439392	39.014553	-10.786176	112.180183	43.051167	41.949463	122.929977	41.03286	15.5816435	117.55508	-64.034688	23.2590085	105.323704
14.541536	17.982491	114.607529	-11.398917	19.757431	111.733833	39.13335	-10.391002	112.414063	43.129173	42.387978	122.782829	41.1312615	15.998488	117.598446	-63.9290955	23.516374	105.86922
14.205478	16.665995	114.472534	-11.3364	20.140615	111.998795	39.220272	-9.956865	112.565956	43.202271	42.847004	122.590111	41.2112715	16.4450695	117.5780335	-63.8840715	23.8361605	106.4195565
13.457372	14.61024	114.250275	-11.314713	20.79652	112.21434	39.290394	-9.233722	112.738205	43.174606	43.577839	122.583115	41.2325	17.1720585	117.66066	-63.861926	24.4209815	106.76802
12.857039	13.161972	114.027939	-11.343936	21.206985	112.266029	39.317596	-8.721624	112.806404	43.14249	44.040279	122.638794	41.230043	17.6593275	117.722599	-63.917915	24.7546425	106.809459
12.12824	11.642394	113.738228	-11.402465	21.599131	112.236313	39.338886	-8.259439	112.805412	43.047619	44.530182	122.748169	41.1932525	18.1353715	117.7767905	-63.9981825	25.0628905	106.6958355
11.336751	10.085413	113.310532	-11.426835	21.963055	112.093826	39.407581	-7.810887	112.745964	42.920094	45.003635	122.745384	41.1638375	18.596374	117.745674	-64.0175075	25.329736	106.441978
10.462359	8.47758	112.803009	-11.414152	22.327995	111.838806	39.505272	-7.341164	112.633324	42.78793	45.46529	122.45768	41.146601	19.062063	117.545502	-63.974905	25.593927	106.13211
9.492547	6.803192	112.17878	-11.352453	22.673914	111.429642	39.635513	-6.885604	112.510208	42.682766	45.914177	121.925125	41.1591395	19.5142865	117.2176665	-63.8640455	25.8335415	105.6416175
8.428225	5.067028	111.571526	-11.196572	22.979961	110.912689	39.809792	-6.51087	112.440918	42.564812	46.27692	121.181061	41.187302	19.883025	116.8109895	-63.580446	26.076897	105.0143885
6.680685	2.373891	110.839882	-10.880901	23.275621	109.823021	40.122631	-6.148479	112.700844	42.494831	46.621918	119.180038	41.308731	20.2367195	115.940441	-63.070533	26.3145225	103.705601
5.328423	0.476421	110.557999	-10.536316	23.280495	108.892395	40.347836	-6.091108	112.986526	42.53149	46.47636	117.161736	41.439663	20.192626	115.074131	-62.512295	26.368364	102.710659
3.907592	-1.390778	110.394653	-10.105913	22.981884	107.853699	40.567387	-6.380072	113.335648	42.565434	46.197926	114.92897	41.5664105	19.908927	114.132309	-61.7782365	26.054841	101.575089
2.406021	-3.34456	110.280968	-9.633409	22.317974	106.834236	40.750931	-6.933099	113.549484	42.732925	45.393387	112.636063	41.741928	19.230144	113.0927735	-61.008746	25.405804	100.5756985
0.743576	-5.278676	110.478172	-9.180848	21.332026	106.078461	40.850716	-7.834982	113.748947	42.926788	44.273819	110.565865	41.888752	18.2194185	112.157406	-60.250448	24.4446335	99.999516
-1.017952	-7.039778	110.791267	-8.791789	20.240353	105.539085	40.762524	-8.964056	114.258804	43.201328	42.886368	108.845947	41.981926	16.961156	111.5523755	-59.565504	23.51955	99.5257945
-2.930276	-8.597437	111.354279	-8.579017	19.231907	105.317238	40.53735	-10.084579	114.770798	43.404106	41.561745	107.510666	41.970728	15.738583	111.140732	-59.128762	22.725231	99.493744
-5.964493	-10.371881	112.330185	-8.37781	17.986752	105.349709	40.049	-11.617764	115.531349	43.656712	39.583282	105.880486	41.852856	13.982759	110.7059175	-58.608476	21.990745	99.9935005
-8.069813	-11.174168	113.225327	-8.335831	17.267273	105.761765	39.791393	-12.503555	115.838791	43.690941	38.483334	105.042694	41.741167	12.9898895	110.4407425	-58.412829	21.5446565	101.0827875
-10.12353	-11.627631	114.366196	-8.327674	16.624758	106.423065	39.690441	-13.272296	116.235962	43.546822	37.423058	104.342926	41.6186315	12.075381	110.289444	-58.2739795	21.174135	102.556686
-12.216693	-11.805476	115.535904	-8.311404	15.983619	107.26606	39.712353	-13.937937	116.702377	43.489151	36.339214	103.709648	41.600752	11.2006385	110.2060125	-58.22356	20.7665995	104.3261075
-14.249516	-11.819733	116.454193	-8.282103	15.342104	108.104813	40.00312	-14.793537	116.952911	43.362446	35.446304	103.481689	41.682783	10.3263835	110.2173	-58.246989	20.3578245	105.992326
-16.284725	-11.689227	116.951355	-8.243032	14.778073	108.815826	39.72752	-15.229532	117.316071	43.348225	34.75893	103.448868	41.5378725	9.764699	110.3824695	-58.0239365	19.791447	107.2491825
-18.301102	-11.286979	117.072769	-8.219783	14.388982	109.367561	39.629181	-15.801722	117.222855	43.34528	34.294041	103.538582	41.4872305	9.2461595	110.3807185	-57.9267965	19.5318045	108.3544035
-21.309958	-10.28405	116.632843	-8.221563	14.131759	109.768364	39.370224	-16.462681	116.42363	43.268101	34.020744	103.60289	41.3191625	8.7790315	110.01326	-57.7622885	19.4844865	109.523468
-23.274105	-9.38287	115.829918	-8.290595	14.157981	109.670723	39.150455	-16.605211	115.50087	43.073803	34.181259	103.586998	41.112129	8.788024	109.543934	-57.693319	19.527938	109.797512
-25.221781	-8.291542	114.740112	-8.418592	14.33136	109.287811	38.869946	-16.549946	114.204277	42.8685	34.554024	103.487648	40.869223	9.002039	108.8459625	-57.706407	19.660681	109.7296595
-27.101484	-6.992438	113.510284	-8.539064	14.584373	108.744858	38.60323	-16.306757	112.764488	42.616699	34.970249	103.258224	40.6099645	9.331746	108.011356	-57.6880925	19.837	109.47836
-28.918732	-5.530886	112.25592	-8.675191	14.879042	108.151459	38.410587	-15.984201	111.166504	42.317921	35.479164	103.012169	40.364254	9.7474815	107.0893365	-57.714636	20.0106025	109.2135815
-30.653271	-3.866638	111.192581	-8.834089	15.200946	107.62513	38.233879	-15.541673	109.587288	41.960697	36.040478	102.778778	40.097288	10.2494025	106.183033	-57.765466	20.1524895	109.067227
-32.245834	-2.088468	110.449516	-8.969957	15.432826	107.341698	38.041889	-15.090494	108.20105	41.627483	36.498871	102.54924	39.834686	10.7041885	105.375145	-57.7746	20.1614635	109.308251
-34.382664	0.802123	110.224556	-9.132851	15.533431	107.423317	37.810627	-14.569185	106.43605	41.131325	37.0425	102.383018	39.470976	11.2366575	104.409534	-57.736678	19.8302045	110.4371
-35.733376	2.821404	110.611603	-9.224784	15.436713	107.800766	37.65947	-14.338785	105.425774	40.79755	37.246861	102.432655	39.22851	11.454038	103.9292145	-57.678078	19.419388	111.6723175
-36.884811	4.849454	111.251915	-9.361732	15.231527	108.360588	37.476799	-14.179804	104.561806	40.467548	37.44294	102.679352	38.9721735	11.631568	103.620579	-57.6956375	18.831486	113.100597
-37.874977	6.900139	112.174622	-9.505454	14.900288	109.022919	37.301197	-14.06579	103.776062	40.081837	37.596409	103.074554	38.691517	11.7653095	103.425308	-57.702425	18.0352665	114.62053
-38.796066	8.951829	113.248528	-9.694387	14.53861	109.764816	37.109779	-13.898788	103.068878	39.612839	37.784538	103.650963	38.361309	11.942875	103.3599205	-57.750083	17.134345	116.1697115
-39.522503	11.007675	114.511917	-9.872305	14.220569	110.563385	36.896492	-13.716595	102.510643	39.174061	37.981182	104.153122	38.0352765	12.1322935	103.3318825	-57.7798865	16.3088445	117.7948875
-40.139042	13.121968	115.753975	-10.065597	14.034104	111.301956	36.675949	-13.533741	102.138672	38.732513	38.122139	104.615555	37.704231	12.294199	103.3771135	-57.835425	15.774009	119.2267985
-40.753071	16.324947	117.354057	-10.270912	13.956952	112.192322	36.358131	-13.287891	101.780617	38.184586	38.387917	105.181053	37.2713585	12.550013	103.480835	-57.8131825	15.363891	120.903809
-41.029594	18.439968	117.992172	-10.437658	13.925928	112.488747	36.176132	-13.135407	101.57515	37.937508	38.515892	105.518105	37.05682	12.6902425	103.5466275	-57.932136	15.1616135	121.4308665
-41.216263	20.539051	118.27713	-10.628106	13.936278	112.514244	36.030025	-12.963617	101.232056	37.776928	38.687378	105.942513	36.9034765	12.8618805	103.5872845	-58.1596885	15.0106755	121.4412035
-41.257702	22.590002	118.175827	-10.85345	13.985762	112.31588	35.876007	-12.739956	100.868019	37.651234	38.866669	106.34346	36.7636205	13.0633565	103.6057395	-58.4705205	14.9081675	121.0260205
-41.168358	24.643478	117.913284	-11.122158	14.148653	111.973022	35.690231	-12.458296	100.420151	37.517788	39.109837	106.742241	36.6040095	13.3257705	103.581196	-58.8483255	14.9715355	120.364848
-40.906239	26.57316	117.817863	-11.421124	14.354043	111.655579	35.44976	-12.043901	99.846016	37.354225	39.443428	107.162346	36.4019925	13.6997635	103.504181	-59.2442405	15.0083225	119.806977
-40.392284	28.396999	118.013298	-11.671047	14.607466	111.499992	35.110168	-11.417645	99.199791	37.147968	39.864773	107.700302	36.129068	14.223564	103.4500465	-59.471162	14.991368	119.5499375
-39.326927	30.797504	118.71077	-11.917407	14.964162	111.472916	34.798519	-10.388101	98.176842	36.897537	40.623428	108.689674	35.848028	15.1176635	103.433258	-59.682842	14.8106605	119.512574
-38.337975	32.200943	119.235947	-11.984193	15.156427	111.518372	34.766972	-9.793126	97.637566	36.869686	41.071934	109.319046	35.818329	15.639404	103.478306	-59.786715	14.67345	119.558438
-37.164848	33.429604	119.741966	-12.006901	15.324816	111.625549	34.772472	-9.286178	97.278137	37.351696	41.294598	109.783089	36.062084	16.00421	103.530613	-60.075886	14.645422	119.720485
-35.956158	34.534515	120.124458	-12.024945	15.424417	111.796913	34.829021	-8.909141	97.155075	37.438183	41.566822	110.455284	36.133602	16.3288405	103.8051795	-60.183492	14.5199935	119.7886465
-34.520489	35.444183	120.423172	-12.11596	15.524249	112.031898	34.880516	-8.680453	97.245354	37.393124	41.705086	111.072685	36.13682	16.5123165	104.1590195	-60.36874	14.5361815	119.9047765
-33.021332	36.158451	120.586761	-12.272974	15.618062	112.337898	34.93232	-8.567987	97.567947	36.914345	41.97818	111.84816	35.9233325	16.7050965	104.7080535	-60.4692805	14.5310275	119.9677425
-31.370834	36.728352	120.536568	-12.496441	15.637816	112.641075	35.007175	-8.583302	98.158066	37.193062	41.892292	112.22496	36.1001185	16.654495	105.191513	-61.0930005	14.621137	120.090637
-28.818542	37.413834	119.683113	-12.867507	15.603664	112.950256	35.587902	-9.180825	99.216476	36.982735	41.879757	112.927696	36.2853185	16.349466	106.072086	-62.0203325	14.857862	119.828426
-27.052467	37.801216	118.470146	-13.15486	15.557872	112.913345	35.662979	-9.592147	100.776146	36.855038	41.842751	113.078568	36.2590085	16.125302	106.927357	-62.5687285	14.990442	118.899333
-25.17013	38.077526	116.85276	-13.444551	15.487282	112.731262	36.082245	-10.327374	102.469299	36.378307	41.736698	113.118126	36.230276	15.704662	107.7937125	-63.119378	15.269902	117.6688115
-23.204042	38.227135	115.167023	-13.808428	15.333483	112.51017	36.447277	-11.201646	104.249611	36.335667	41.307735	112.933014	36.391472	15.0530445	108.5913125	-64.008328	15.6139215	116.4290275
-21.13389	38.197334	113.682159	-14.191583	15.054043	112.326408	36.629845	-12.041857	106.055687	36.315269	40.77438	112.929138	36.472557	14.3662615	109.4924125	-64.855723	15.7418245	115.1604035
-19.093136	38.03146	112.514305	-14.556991	14.692368	112.180946	36.658936	-12.894893	107.813469	36.358406	40.190784	113.18737	36.508671	13.6479455	110.5004195	-65.622653	15.7367905	113.8614725
-16.875147	37.754528	111.843681	-14.821511	14.242998	112.124268	36.531822	-13.779248	109.238007	36.595787	39.64035	113.756577	36.5638045	12.930551	111.497292	-66.2068265	15.555445	112.751244
-13.476939	37.259048	111.603569	-15.078451	13.525695	112.175644	36.074043	-14.888628	111.10524	37.239174	38.861526	114.958122	36.6566085	11.986449	113.031681	-66.8135105	15.064941	111.319607
-11.253197	36.920612	111.908737	-15.2128	13.06378	112.358475	35.808517	-15.548057	112.200867	37.696644	38.413498	116.064201	36.7525805	11.4327205	114.132534	-67.1781805	14.6948395	110.584416
-9.066631	36.587147	112.497688	-15.359442	12.765765	112.672462	35.589024	-16.058664	113.276901	38.129936	38.09071	117.300797	36.85948	11.016023	115.288849	-67.578364	14.515507	110.056075
-6.977297	36.286575	113.39946	-15.59302	12.656405	113.152206	35.332855	-16.423532	114.326157	38.548439	37.958092	118.734238	36.940647	10.76728	116.5301975	-68.126687	14.54553	109.7742145
-5.037951	36.050404	114.661049	-15.897544	12.678106	113.748802	35.136269	-16.642582	115.32959	38.929222	38.024834	120.451485	37.0327455	10.691126	117.8905375	-68.8278335	14.665086	109.6070665
-3.030609	35.190918	116.136971	-16.234827	12.838632	114.441765	35.028858	-16.73468	116.366302	39.178661	38.212318	122.269867	37.1037595	10.738819	119.3180845	-69.5734135	14.938445	109.5654455
-1.444635	35.409935	117.667809	-16.528477	13.085026	115.203163	34.954689	-16.657867	117.384827	39.464836	38.414211	124.038734	37.2097625	10.878172	120.7117805	-70.2667165	15.29188	109.6945455
1.030359	34.875877	119.965744	-16.88826	13.602525	116.540062	34.971676	-16.467588	118.611443	39.758213	38.733097	126.312485	37.3649445	11.1327545	122.461964	-71.1414645	16.0722955	110.61816
2.986513	34.21579	121.235741	-16.971811	13.863446	117.563271	35.029404	-16.285652	119.273117	40.065365	38.960442	127.447868	37.5473845	11.337395	123.3604925	-71.4910065	16.389497	111.7660495
4.463073	33.654099	122.477234	-16.931313	13.961448	118.577454	35.226959	-16.173677	119.879677	40.256187	39.144802	128.438568	37.741573	11.4855625	124.1591225	-71.604199	16.4373335	112.9957855
5.880953	33.099983	123.466179	-16.452463	13.714178	119.326294	35.551434	-16.11322	120.499229	40.840878	38.958847	129.021469	38.196156	11.4228135	124.760349	-71.101082	16.0055425	113.892239
7.208926	32.406761	124.343193	-16.359156	13.584402	120.234718	35.910957	-16.133499	121.20018	40.976307	38.900902	129.621338	38.443632	11.3837015	125.410759	-71.161944	15.7851025	115.058677
8.40252	31.626961	125.165024	-16.276152	13.45453	121.112907	36.21706	-16.111418	122.056267	41.093678	38.869713	130.184357	38.655369	11.3791475	126.120312	-71.207673	15.5299125	116.105502
9.513101	30.905781	125.911903	-16.235889	13.382747	122.01899	36.39801	-15.969983	123.047867	41.13171	38.755901	130.764801	38.76486	11.392959	126.906334	-71.236638	15.372535	117.131646
10.90916	29.678598	127.349457	-16.139065	13.361452	123.537079	36.635296	-15.728339	124.560692	41.31332	38.611748	131.871109	38.974308	11.4417045	128.2159005	-71.252438	15.2811995	118.8582575
11.697547	28.800365	128.604904	-16.039352	13.389644	124.639824	36.969063	-15.554158	125.584625	41.550789	38.592838	132.882233	39.259926	11.51934	129.233429	-71.33863	15.259948	120.046219
12.376763	27.968082	129.980286	-15.847026	13.433625	125.643158	37.24955	-15.270413	126.559448	41.856876	38.579762	134.188965	39.553213	11.6546745	130.3742065	-71.247265	15.2125755	120.9121095
12.909105	27.083483	131.471375	-15.676337	13.507642	126.55114	37.735798	-15.060764	127.425125	42.173256	38.445099	135.641708	39.954527	11.6921675	131.5334165	-71.307201	15.3231165	121.5688635
13.294734	26.137083	132.878464	-15.415353	13.637858	127.222778	38.399769	-14.959762	128.103897	42.489605	38.286392	137.161606	40.444687	11.663315	132.6327515	-71.275393	15.612401	121.8128045
13.577606	25.129934	133.970047	-15.300317	13.616398	127.700447	38.586731	-14.848638	128.786179	42.68502	38.098175	138.479156	40.6358755	11.6247685	133.6326675	-71.2365095	15.6080275	121.7682265
13.836819	24.115376	134.609253	-15.041539	13.754121	128.072754	38.952023	-14.676827	128.54039	42.977436	38.07835	139.460754	40.9647295	11.7007615	134.000572	-71.0478075	15.8074805	122.144936
14.042449	22.522602	134.891647	-14.781273	14.10729	128.651245	38.997547	-14.410954	128.577606	43.446655	38.183655	139.974396	41.222101	11.8863505	134.276001	-70.784647	16.3282295	123.026489
13.982267	21.456375	134.757797	-14.850651	14.570548	129.166275	38.890377	-14.220905	128.678818	43.787865	38.401318	139.817337	41.339121	12.0902065	134.2480775	-71.040423	17.0508895	124.0844725
13.819721	20.319954	134.503098	-14.721287	14.942492	129.592682	38.537373	-13.837046	129.056381	44.096493	38.681633	139.414032	41.316933	12.4222935	134.2352065	-70.759507	17.4626905	124.9501575
13.522623	19.170919	134.311417	-14.359434	15.189094	129.938019	38.736214	-13.786024	129.39888	44.347313	39.094341	138.956879	41.5417635	12.6541585	134.1778795	-70.2606315	17.7240295	125.6981585
12.993397	17.981239	134.246323	-14.130089	15.716168	130.420334	38.845261	-13.469971	129.870499	44.494804	39.526787	138.51561	41.6700325	13.028408	134.1930545	-69.9302105	18.403928	126.6476135
12.371087	16.807144	134.256226	-13.947834	16.096407	130.854568	39.091789	-13.133377	130.343094	44.636646	39.956593	138.105026	41.8642175	13.411608	134.22406	-69.7598855	18.781206	127.485076
11.663769	15.627313	134.264267	-13.717982	16.429073	131.096725	39.451038	-12.703771	130.843781	44.838036	40.461712	137.702515	42.144537	13.8789705	134.273148	-69.580501	18.9791755	127.920302
10.45223	13.934202	133.852371	-13.248509	17.243916	131.044312	39.844963	-11.793844	131.175598	45.031242	41.368095	136.830032	42.4381025	14.7871255	134.002815	-68.9351205	19.7007065	128.085809
9.496264	12.846656	133.234833	-12.935943	17.92358	130.708771	40.089943	-11.187664	130.87236	45.067604	41.91674	135.987122	42.5787735	15.364538	133.429741	-68.4506595	20.482622	127.987801
8.480226	11.805947	132.313599	-12.718783	18.515646	130.13092	40.366322	-10.795005	130.08992	44.986168	42.529381	134.951691	42.676245	15.867188	132.5208055	-68.113811	21.164104	127.7410345
7.459263	10.853878	131.104919	-12.537108	19.019506	129.306427	40.547901	-10.473603	128.931641	44.843319	42.995693	133.684235	42.69561	16.261045	131.307938	-67.769826	21.777967	127.304916
6.204905	9.73445	129.693954	-12.422082	19.33272	128.290848	41.305439	-10.657928	127.734352	44.632641	43.420845	132.25827	42.96904	16.3814585	129.996311	-67.813204	22.2839815	126.585385
4.991004	8.721298	128.181381	-12.173442	19.664083	127.173004	40.870361	-10.120702	126.322495	44.476635	43.819717	130.747314	42.673498	16.8495075	128.5349045	-67.020382	22.4786585	125.8111035
3.45179	7.910551	126.760529	-12.201201	20.132744	126.137772	40.773521	-9.93049	124.950043	43.930035	44.34351	129.34613	42.351778	17.20651	127.1480865	-66.75418	23.058978	125.1274575
1.42641	6.545508	124.74295	-11.700504	20.598852	124.479164	40.873138	-9.859976	122.924744	43.764271	44.926872	127.053139	42.3187045	17.533448	124.9889415	-65.7197125	23.664256	123.9693865
0.101307	5.737104	123.53569	-11.409783	20.927637	123.546722	40.751209	-9.731639	121.539513	43.597706	45.216125	125.510513	42.1744575	17.742243	123.525013	-64.9940235	24.113031	123.568431
-1.30183	5.026564	122.606697	-11.132763	21.384182	122.672379	40.554638	-9.664964	120.364853	43.796013	45.3932	123.729362	42.1753255	17.864118	122.0471075	-64.4408515	24.904246	123.2976505
-2.694906	4.397432	121.948303	-11.044688	22.01298	121.876884	40.368248	-9.892646	119.703033	43.419998	45.606701	122.133972	41.894123	17.8570275	120.9185025	-63.983499	26.1689325	122.8352655
-4.12546	3.917505	121.601654	-10.855958	22.623755	120.962334	40.001453	-10.057826	119.128021	42.627258	45.92881	120.631805	41.3143555	17.935492	119.879913	-63.0262715	27.312018	122.044755
-5.464509	3.512868	121.502457	-10.792855	23.233715	120.087051	39.436474	-10.186272	118.653358	42.255524	46.161049	118.975937	40.845999	17.9873885	118.8146475	-62.431709	28.4800415	121.3594545
-6.868369	3.195576	121.656288	-10.659289	23.617674	119.372978	39.036217	-10.395934	118.791946	41.891331	46.233242	117.358887	40.463774	17.918654	118.0754165	-61.782352	29.316694	120.6705395
-9.054192	2.9329	122.231888	-10.585373	23.712658	118.782059	39.369511	-10.770819	119.289253	41.516216	45.96912	115.31427	40.4428635	17.5991505	117.3017615	-61.6136095	29.8261655	120.2623565
-10.446383	2.881407	122.561874	-10.543575	23.526236	118.675446	39.872612	-10.676387	120.121468	41.377892	45.598003	114.404121	40.625252	17.460808	117.2627945	-61.712402	29.591664	120.0880975
-11.833993	2.950471	122.634659	-10.56345	23.307194	118.661522	39.644249	-10.154836	120.788345	41.256783	45.282356	113.717018	40.450516	17.56376	117.2526815	-61.577416	29.050628	120.0703625
-13.206406	3.085676	122.217773	-10.544595	23.085274	118.436478	39.950821	-9.859718	121.402397	41.06863	45.121662	113.307953	40.5097255	17.630972	117.355175	-61.5989155	28.539576	119.517781
-14.542129	3.417717	121.494469	-10.535285	22.971045	118.142822	39.822933	-9.687456	121.500603	40.906631	45.15329	113.162979	40.364782	17.732917	117.331791	-61.435352	28.209173	118.953853
-15.866341	3.88996	120.501518	-10.579547	22.916321	117.734253	39.575447	-9.660356	120.512344	40.87291	45.390503	113.32122	40.2241785	17.8650735	116.916782	-61.3832725	27.9675685	118.551724
-17.158989	4.50517	119.192436	-10.590571	22.997007	117.135712	39.248558	-9.458217	119.124603	40.906876	45.712727	113.43541	40.077717	18.127255	116.2800065	-61.258859	27.866759	117.9914175
-18.737535	5.540008	116.665306	-10.42063	23.347027	115.787018	38.613598	-8.718524	116.235176	40.979481	46.383389	113.288177	39.7965395	18.8324325	114.7616765	-60.6377995	27.8616215	116.8123595
-20.056522	6.704321	114.945511	-10.214091	23.744864	114.634338	38.451351	-8.269488	113.946281	41.027634	46.959812	112.856331	39.7394925	19.345162	113.401306	-60.1676745	28.144566	115.86737
-21.07449	7.744469	113.202896	-9.942345	24.290806	113.423119	38.376015	-7.551581	111.475632	40.991314	47.38781	112.19326	39.6836645	19.9181145	111.834446	-59.5683545	28.6634975	115.011792
-22.065262	8.873856	111.612175	-9.630841	24.925426	112.195251	38.316673	-6.901235	109.110092	41.010654	47.950096	111.275528	39.6636635	20.5244305	110.19281	-58.9253455	29.3264215	114.197692
-22.973713	10.079467	110.259605	-9.337614	25.504892	110.991905	38.238094	-6.313854	106.982399	41.047436	48.374645	110.335907	39.642765	21.0303955	108.659153	-58.317993	29.9793885	113.324657
-23.842978	11.20359	108.973984	-9.116191	25.970909	109.837128	38.096001	-5.867341	105.184235	41.144043	48.607952	109.337463	39.620022	21.3703055	107.260849	-57.852404	30.5715125	112.413407
-24.575129	12.329663	107.855972	-8.943127	26.229065	108.740936	37.870808	-5.607317	103.632942	41.285404	48.66391	108.33033	39.578106	21.5282965	105.981636	-57.46436	30.9298335	111.500236
-25.561815	13.848427	106.648872	-8.818243	26.396465	107.317123	37.409561	-5.432026	101.661392	41.310844	47.973259	106.762909	39.3602025	21.2706165	104.2121505	-56.9966885	31.5223135	110.4220955
-26.102083	14.788885	106.132805	-8.778628	26.439348	106.579956	37.06612	-5.424028	100.722763	41.289505	48.359509	105.590042	39.1778125	21.4677405	103.1564025	-56.7350685	31.4109555	110.0035095
-26.435888	15.649046	105.885338	-8.748819	26.401529	106.031677	36.791603	-5.589187	100.007507	41.248917	48.110741	104.556595	39.02026	21.260777	102.282051	-56.517898	31.542281	109.781303
-26.639885	16.471531	105.990707	-8.719397	26.223915	105.731308	36.447102	-5.904153	99.794289	41.263306	47.711803	103.550186	38.855204	20.903825	101.6722375	-56.293998	31.544005	109.7903785
-26.772161	17.191441	106.382561	-8.6765	25.961292	105.68811	36.267967	-6.418492	99.77433	41.313156	47.232075	102.59758	38.7905615	20.4067915	101.185955	-56.1435615	31.5157925	110.190265
-26.729942	17.871424	106.851067	-8.633234	25.584354	105.778168	36.06501	-7.014159	100.121643	41.334324	46.631645	101.670395	38.699667	19.808743	100.896019	-55.966135	31.359965	110.660317
-26.633156	18.5123	107.108398	-8.583645	25.104496	105.802345	35.938915	-7.688329	100.655746	41.253056	45.910042	100.977448	38.5959855	19.1108565	100.816597	-55.7632755	31.0981355	110.788093
-26.229254	19.410601	106.425056	-8.29887	24.256954	105.242157	36.090496	-8.600692	101.112892	41.447895	44.935753	100.412735	38.7691955	18.1675305	100.7628135	-55.3669355	30.3463775	109.7215005
-25.860834	19.998796	105.140373	-7.928991	23.730827	104.325363	36.421207	-9.124029	100.775566	41.948074	44.369919	100.293648	39.1846405	17.622945	100.534607	-55.0426225	29.838709	108.116119
-25.395042	20.650751	103.217567	-7.38396	23.24052	102.859245	36.830921	-9.517749	99.859879	42.761745	43.893303	100.348953	39.796333	17.187777	100.104416	-54.564253	29.293263	105.614074
-24.734417	21.362152	101.005188	-6.648032	22.958715	101.111816	37.282154	-9.706197	98.463814	43.782364	43.609787	100.29055	40.532259	16.951795	99.377182	-53.828323	28.965635	102.84645
-23.941774	22.160982	99.077278	-5.736802	22.939217	99.464546	37.779228	-9.52464	96.917542	44.655735	43.595058	99.957481	41.2174815	17.035209	98.4375115	-52.6910855	28.843225	100.4915805
-23.111242	22.942022	97.730057	-4.727521	23.15992	98.209549	38.463707	-9.077102	95.533218	45.454437	43.757107	99.265366	41.959072	17.3400025	97.399292	-51.414114	28.9798375	99.019806
-22.179115	23.747114	96.624702	-3.791526	23.440929	97.234245	39.221237	-8.628531	94.586067	46.198536	44.014431	98.738091	42.7098865	17.69295	96.662079	-50.2929385	29.188908	97.806411
-20.766144	24.820892	95.010361	-2.593876	23.73497	95.915779	40.356823	-8.31344	93.906326	47.317997	44.292278	98.404564	43.83741	17.989419	96.155445	-49.025162	29.480521	95.676113
-19.86825	25.461939	93.750504	-2.015783	23.738585	94.936638	41.010159	-8.280971	93.645058	47.941284	44.350697	98.406128	44.4757215	18.034863	96.025593	-48.5072875	29.442307	93.847683
-19.003607	25.955454	92.498886	-1.602373	23.653275	93.961693	41.513866	-8.272948	93.36496	48.399334	44.39856	98.491318	44.9566	18.062806	95.928139	-48.161346	29.243744	91.995247
-18.173441	26.366627	91.550995	-1.319151	23.634516	93.173378	41.84795	-8.131779	93.019859	48.658848	44.508579	98.595352	45.253399	18.1884	95.8076055	-47.891701	29.080632	90.5391505
-17.405592	26.686916	90.933769	-1.16993	23.665306	92.613831	42.038288	-7.915048	92.668266	48.718979	44.696732	98.622017	45.3786335	18.390842	95.6451415	-47.7184935	28.93977	89.5825205
-16.744371	26.905096	90.561028	-1.163877	23.77231	92.274841	42.127457	-7.659842	92.390228	48.643894	44.889778	98.635826	45.3856755	18.614968	95.513027	-47.7134295	28.929652	89.036655
-16.119362	27.037546	90.296104	-1.278869	23.889559	92.012276	42.137321	-7.378214	92.214584	48.457016	45.137283	98.713203	45.2971685	18.8795345	95.4638935	-47.8549065	28.8995835	88.5606585
-15.325077	27.048885	89.919571	-1.566454	23.978027	91.644966	42.100372	-7.013744	92.089058	48.023148	45.492428	98.813347	45.06176	19.239342	95.4512025	-48.194668	28.716712	87.8387295
-14.918711	26.867092	89.733871	-1.737916	24.016438	91.443977	42.052612	-6.856146	92.072144	47.737888	45.663322	98.798492	44.89525	19.403588	95.435318	-48.371082	28.629288	87.452636
-14.582054	26.617083	89.508949	-1.874608	23.995371	91.278496	42.002884	-6.76382	92.052277	47.506752	45.759514	98.757988	44.754818	19.497847	95.4051325	-48.504034	28.492895	87.1518595
-14.251888	26.239262	89.286316	-1.947575	23.964241	91.084602	41.976784	-6.729347	92.046486	47.364334	45.807621	98.731941	44.670559	19.539137	95.3892135	-48.565709	28.389345	86.7799905
-13.98844	25.798151	89.023544	-1.975401	23.834105	90.864754	41.977589	-6.767629	92.049538	47.303799	45.775841	98.666855	44.640694	19.504106	95.3581965	-48.591496	28.164104	86.3713115
-13.768233	25.237635	88.760025	-1.925566	23.659756	90.644836	42.002644	-6.920145	92.110146	47.297504	45.633907	98.487236	44.650074	19.356881	95.298691	-48.501206	27.962631	85.990981
-13.609263	24.572773	88.366356	-1.852553	23.383892	90.363022	42.062366	-7.191025	92.222649	47.324528	45.406918	98.207664	44.693447	19.1079465	95.2151565	-48.398553	27.6598375	85.5108875
-13.502976	23.458508	87.758438	-1.670395	22.857813	89.899429	42.161716	-7.708837	92.466644	47.413628	44.927708	97.762703	44.787672	18.6094355	95.1146735	-48.128462	27.1061905	84.6841845
-13.479527	22.672012	87.362984	-1.546858	22.498121	89.620209	42.31353	-8.084547	92.652908	47.527393	44.594162	97.481377	44.9204615	18.2548075	95.0671425	-48.0141775	26.7414345	84.1732755
-13.61043	21.908833	86.946976	-1.41756	22.160395	89.312325	42.493355	-8.381443	92.802238	47.566364	44.351978	97.260818	45.0298595	17.9852675	95.031528	-47.8649795	26.3355225	83.593122
-13.840321	21.135811	86.521652	-1.31645	21.867538	89.010704	42.669621	-8.594289	92.869606	47.547939	44.203819	97.139374	45.10878	17.804765	95.00449	-47.74168	25.930311	83.016918
-14.170778	20.398851	86.097054	-1.266378	21.681089	88.728813	42.845684	-8.69307	92.876282	47.541405	44.12537	97.055824	45.1935445	17.71615	94.966053	-47.7263005	25.646028	82.491573
-14.617247	19.64781	85.709595	-1.247696	21.567259	88.496811	42.993702	-8.709663	92.873352	47.490711	44.138279	96.958733	45.2422065	17.714308	94.9160425	-47.7375985	25.42021	82.0775795
-15.194027	18.898842	85.369835	-1.246715	21.517435	88.313278	43.126194	-8.686482	92.851273	47.399174	44.173286	96.847763	45.262684	17.743402	94.849518	-47.756114	25.291468	81.777038
-16.278835	17.82024	85.04068	-1.270458	21.49987	88.193062	43.28532	-8.540285	92.761765	47.232094	44.288799	96.674057	45.258707	17.874257	94.717911	-47.799623	25.125483	81.668213
-17.150139	17.068722	84.839615	-1.313931	21.519726	88.153931	43.337219	-8.398306	92.678108	47.105129	44.411995	96.646667	45.221174	18.0068445	94.6623875	-47.849036	25.0326075	81.6454745
-18.103964	16.333691	84.65506	-1.398979	21.581373	88.166275	43.339241	-8.250092	92.56601	46.950294	44.535961	96.660545	45.1447675	18.1429345	94.6132775	-47.9427255	25.0198115	81.7192725
-19.24218	15.628197	84.619972	-1.484102	21.647312	88.300697	43.284519	-8.120266	92.446518	46.860741	44.617634	96.626923	45.07263	18.248684	94.5367205	-48.040834	25.04594	82.0646735
-20.525721	14.852192	85.067841	-1.55457	21.72093	88.639496	43.187897	-8.049715	92.371559	46.851021	44.622337	96.25499	45.019459	18.286311	94.3132745	-48.128599	25.155549	82.9657175
-21.973177	14.020549	86.314796	-1.656048	21.721336	89.399872	43.018497	-8.120726	92.489853	46.903004	44.475506	95.256516	44.9607505	18.17739	93.8731845	-48.2728465	25.265282	84.9265595
-23.608961	13.174976	88.482292	-1.800862	21.48852	90.578606	42.706768	-8.516797	92.989395	46.832989	43.943043	93.676399	44.7698785	17.713123	93.332897	-48.3716025	25.263917	87.824315
-26.2019	11.857015	93.02462	-2.329226	20.563574	93.158234	41.895237	-9.804108	94.560966	45.729668	42.373886	91.710876	43.8124525	16.284889	93.135921	-48.4709045	24.842259	93.180547
-27.964466	10.993528	96.347549	-2.999647	19.582182	95.268898	41.081486	-10.933291	96.060432	44.95776	40.913494	90.961838	43.019623	14.9901015	93.511135	-49.018917	24.1742625	97.026661
-29.776859	10.141892	99.533218	-3.803316	18.348047	97.393539	40.201534	-12.131254	97.526024	44.086655	39.471439	90.762207	42.1440945	13.6700925	94.1441155	-49.7507265	23.0260015	100.6429625
-31.435898	9.341189	102.381111	-4.699422	17.064177	99.33123	39.423141	-13.188017	98.545349	42.942627	38.351448	90.980766	41.182884	12.5817155	94.7630575	-50.581728	21.5466385	103.8994025
-33.029919	8.65004	105.118736	-5.619769	15.984509	101.175751	38.568314	-13.94568	99.181778	41.667492	37.582363	91.310608	40.117903	11.8183415	95.246193	-51.357441	20.1506765	107.105309
-34.430882	8.163988	107.883072	-6.510604	15.156837	103.0084	37.731876	-14.475772	99.750793	40.302208	36.986607	91.573471	39.017042	11.2554175	95.662132	-52.03825	19.0582565	110.354668
-35.664764	7.945886	110.511063	-7.314535	14.558782	104.757393	36.987228	-14.930532	100.371613	38.978012	36.521046	91.865799	37.98262	10.795257	96.118706	-52.61169	18.322307	113.39608
-37.259136	7.874146	113.664604	-8.358994	14.025415	107.027077	36.012058	-15.360758	101.325272	37.566288	36.125694	92.702118	36.789173	10.382468	97.013695	-53.507161	17.668362	117.040459
-38.116463	7.966175	115.139153	-8.924377	13.886483	108.187439	35.431488	-15.505173	101.730003	37.019833	36.171528	93.634743	36.2256605	10.3331775	97.682373	-54.0744145	17.4397885	118.692505
-38.857861	8.193859	116.166519	-9.419538	13.712896	109.094154	34.957798	-15.540268	102.043655	36.647026	36.260437	94.677116	35.802412	10.3600845	98.3603855	-54.641488	17.0657075	119.8279225
-39.465229	8.491896	116.733078	-9.743634	13.76085	109.739067	34.573479	-15.572121	102.273369	36.48967	36.406181	95.623405	35.5315745	10.41703	98.948387	-55.0188425	17.10467	120.529747
-39.930099	8.891696	116.859947	-10.037805	13.773092	110.076927	34.291096	-15.573981	102.401756	36.405121	36.522514	96.419395	35.3481085	10.4742665	99.4105755	-55.4237185	17.0719175	120.7432785
-40.199409	9.386215	116.616417	-10.258785	13.728924	110.10041	34.104031	-15.57631	102.536812	36.35326	36.580257	96.857704	35.2286455	10.5019735	99.697258	-55.7462155	16.9558745	120.503562
-40.319416	9.886469	115.980659	-10.496469	13.658379	109.83374	34.058231	-15.607479	102.670349	36.251064	36.608894	96.971596	35.1546475	10.5007075	99.8209725	-56.1475855	16.8160505	119.8465075
-40.255737	10.644187	114.622971	-10.876022	13.375757	109.114418	34.10054	-15.761503	102.93605	35.999649	36.435596	96.891472	35.0500945	10.3370465	99.913761	-56.8021385	16.4144675	118.315075
-39.98246	11.200337	113.626564	-11.165328	13.108865	108.658707	34.031216	-15.964931	103.219833	35.77998	36.221371	96.839722	34.905598	10.12822	100.0297775	-57.236254	16.08951	117.2876365
-39.548717	11.883225	112.660683	-11.529408	12.865728	108.296326	33.859463	-16.219612	103.579758	35.562325	35.910656	96.896538	34.710894	9.845522	100.238148	-57.76971	15.885934	116.354504
-39.060474	12.61389	111.620461	-11.91731	12.586887	107.932838	33.613873	-16.462399	103.844963	35.422104	35.68742	97.164536	34.5179885	9.6125105	100.5047495	-58.3526085	15.5612635	115.3609265
-38.365074	13.401251	110.436295	-12.302137	12.294767	107.49028	33.36895	-16.664291	103.897896	35.379837	35.571716	97.720474	34.3743935	9.4537125	100.809185	-58.9786675	15.1358215	114.171375
-37.559216	14.264388	109.152863	-12.705533	12.094906	106.949707	33.115433	-16.737083	103.573654	35.405869	35.660854	98.534821	34.260651	9.4618855	101.0542375	-59.671717	14.7279265	112.8451765
-36.594398	15.217824	107.879234	-13.015647	12.022616	106.29921	32.886654	-16.623554	102.971031	35.477112	35.899921	99.495987	34.181883	9.6381835	101.233509	-60.213177	14.4070485	111.364911
-34.909721	16.827635	106.06263	-13.376442	12.350881	105.206764	32.628578	-16.212549	102.03904	35.745327	35.991508	100.607407	34.1869525	9.8894795	101.3232235	-60.9398365	14.8122825	109.0903045
-33.62373	18.0082	105.080666	-13.576386	12.764091	104.569031	32.522461	-15.829435	101.462578	35.753044	36.437191	101.110413	34.1377525	10.303878	101.2864955	-61.2905245	15.224304	107.8515665
-32.274837	19.143509	104.286278	-13.707434	13.252483	104.01899	32.418137	-15.434213	101.052383	35.763664	36.793972	101.350769	34.0909005	10.6798795	101.201576	-61.5057685	15.8250865	106.836404
-30.852085	20.276203	103.702988	-13.714019	13.628222	103.607651	32.375385	-15.140001	100.833061	35.753151	37.047493	101.204887	34.064268	10.953746	101.018974	-61.492306	16.302698	106.196328
-29.278305	21.337555	103.29789	-13.618506	13.835031	103.317764	32.37542	-15.099527	100.612213	35.798058	37.00293	100.998116	34.086739	10.9517015	100.8051645	-61.323751	16.7183605	105.8303635
-27.578041	22.264	103.026894	-13.501428	13.902429	103.122665	32.388004	-15.183846	100.499214	36.037758	37.00956	100.979782	34.212881	10.912857	100.739498	-61.215737	16.892001	105.505832
-25.897766	23.166361	102.730118	-13.342645	13.801089	102.931381	32.495453	-15.367463	100.406418	36.302605	37.109253	101.112411	34.399029	10.870895	100.7594145	-61.084319	16.731283	105.1033475
-23.327087	24.374147	102.205872	-13.083614	13.495355	102.461067	32.72509	-15.707694	100.176453	36.775009	36.933361	101.418732	34.7500495	10.6128335	100.7975925	-60.9172775	16.3778765	104.1245415
-21.50102	25.193001	101.86869	-12.944168	13.323936	102.143188	32.870331	-15.867661	99.945877	37.011356	36.796822	101.713158	34.9408435	10.4645805	100.8295175	-60.8291795	16.1832915	103.4568585
-19.640465	25.94154	101.698708	-12.831306	13.287759	101.905045	32.971291	-15.905239	99.716499	37.194954	36.79031	101.998581	35.0831225	10.4425355	100.85754	-60.7457345	16.1329825	102.95255
-17.790525	26.724592	101.665482	-12.754993	13.381439	101.816895	33.04142	-15.864709	99.496536	37.31218	36.854328	102.309441	35.1768	10.4948095	100.9029885	-60.686786	16.2680685	102.7308015
-15.94548	27.464481	101.838791	-12.730995	13.557347	101.889359	33.057232	-15.750944	99.387512	37.425797	37.060043	102.700333	35.2415145	10.6545495	101.0439225	-60.7035045	16.4601445	102.7347955
-14.059649	28.145153	102.126266	-12.793175	13.755944	102.060616	33.009415	-15.620833	99.373665	37.492142	37.27314	103.416885	35.2507785	10.8261535	101.395275	-60.8371285	16.6857345	102.725957
-12.199436	28.772524	102.545479	-12.932459	13.929367	102.308594	32.890972	-15.497826	99.434151	37.621586	37.559826	104.375374	35.256279	11.031	101.9047625	-61.121197	16.827734	102.7124255
-9.392995	29.501448	103.463402	-13.285877	14.144744	102.652023	32.590916	-15.333964	99.688873	37.773701	37.807545	106.36171	35.1823085	11.2367905	103.0252915	-61.7540625	17.0526975	102.2787545
-7.593717	29.852013	104.20575	-13.610344	14.355972	102.875351	32.370369	-15.230129	99.883224	37.876011	37.974396	108.002838	35.12319	11.3721335	103.943031	-62.343878	17.3398105	101.807671
-5.781094	30.172379	105.022858	-13.97286	14.665811	103.097176	32.164185	-15.068295	100.137459	37.913666	38.220669	109.841942	35.0389255	11.576187	104.9897005	-62.9846455	17.755435	101.2046515
-4.035676	30.364407	105.81572	-14.38275	15.163781	103.385414	32.005207	-14.835951	100.565659	37.922066	38.609852	111.584198	34.9636365	11.8869505	106.0749285	-63.7291365	18.4406115	100.6958995
-2.325233	30.525648	106.5644	-14.786681	15.823873	103.770935	31.894049	-14.636685	101.265015	37.85984	39.04073	113.046158	34.8769445	12.2020225	107.1555865	-64.4503065	19.4457235	100.3862835
-0.679264	30.483368	107.322609	-15.168454	16.453415	104.320251	31.879477	-14.591439	102.202164	37.845509	39.367893	114.140869	34.862493	12.388227	108.1715165	-65.199401	20.518603	100.4689855
0.910294	30.259741	108.174957	-15.519606	16.939621	105.023193	31.92448	-14.600767	103.212181	37.847343	39.621532	115.099228	34.8859115	12.5103825	109.1557045	-65.9251235	21.3688595	100.8906815
3.161938	29.608938	109.472809	-15.86215	17.45705	106.279716	32.102997	-14.629513	104.855598	37.862617	39.938202	116.298203	34.982807	12.6543445	110.5769005	-66.707107	22.2597555	101.9825315
4.617911	28.999693	110.283043	-15.917327	17.625599	107.114151	32.221527	-14.60582	106.065628	37.942223	40.089928	116.961685	35.081875	12.742054	111.5136565	-66.916529	22.509144	102.7146455
5.998112	28.253231	111.061714	-15.852065	17.731421	107.897926	32.330811	-14.541729	107.183983	38.104984	40.261555	117.590889	35.2178975	12.859913	112.387436	-66.9220275	22.602929	103.408416
7.327721	27.446184	111.773445	-15.733414	17.814865	108.613968	32.493122	-14.407267	108.041573	38.291279	40.47451	118.244324	35.3922005	13.0336215	113.1429485	-66.8590285	22.5961085	104.0849875
8.567695	26.457664	112.400711	-15.583438	18.007811	109.259239	32.746403	-14.272134	108.544983	38.441708	40.710075	118.917999	35.5940555	13.2189705	113.731491	-66.7609315	22.7966515	104.786987
9.702605	25.502337	112.926292	-15.432236	18.317371	109.849442	33.0284	-13.901772	108.900261	38.634296	41.021538	119.528214	35.831348	13.559883	114.2142375	-66.69582	23.074859	105.4846465
10.779194	24.528023	113.354019	-15.20122	18.816002	110.442497	33.303391	-13.345757	109.319855	38.827503	41.470257	120.042572	36.065447	14.06225	114.6812135	-66.467887	23.569754	106.2037805
12.226637	22.985247	113.920746	-14.830826	19.886345	111.349045	33.811169	-12.396971	110.129929	39.013489	42.237656	120.6875	36.412329	14.9203425	115.4087145	-66.073981	24.8523475	107.2893755
13.087867	21.829725	114.333687	-14.578017	20.611475	111.95475	34.269123	-11.749699	111.027634	39.154915	42.881111	120.918777	36.712019	15.565706	115.9732055	-65.868053	25.657244	107.9362945
13.818833	20.630846	114.82235	-14.308294	21.227608	112.480911	34.803326	-11.191938	112.135063	39.288448	43.408108	121.010422	37.045887	16.108085	116.5727425	-65.662475	26.347131	108.3890795
14.493502	19.272964	115.285286	-14.028817	21.609064	112.902428	35.353748	-10.718136	113.351631	39.40741	43.833294	121.08194	37.380579	16.557579	117.2167855	-65.438213	26.660549	108.5880705
15.095464	17.841171	115.732697	-13.720592	21.806557	113.187477	35.929604	-10.41442	114.415123	39.552357	44.166168	121.033073	37.7409805	16.875874	117.724098	-65.1821645	26.73724	108.650856
15.595815	16.325872	116.041855	-13.394749	21.777157	113.345314	36.480438	-10.274148	115.346703	39.742264	44.29081	120.970261	38.111351	17.008331	118.158482	-64.900849	26.545983	108.532146
15.9725	14.751014	116.362823	-13.061736	21.603567	113.386963	36.962788	-10.270916	116.197182	39.957886	44.307144	120.879028	38.460337	17.018114	118.538105	-64.583809	26.18902	108.235821
16.394691	12.37757	116.789803	-12.491217	21.268017	113.400291	37.63168	-10.274594	117.452385	40.33374	44.157181	120.657524	38.98271	16.9412935	119.0549545	-63.965144	25.5947405	107.7456275
16.483833	10.850403	117.12693	-12.05257	21.051914	113.458992	38.175579	-10.416441	118.225327	40.626564	44.042362	120.547318	39.4010715	16.8129605	119.3863225	-63.5062115	25.2908675	107.5316615
16.497686	9.31854	117.569649	-11.592669	20.809296	113.564644	38.688683	-10.524817	119.062996	40.986954	43.908901	120.564064	39.8378185	16.692042	119.81353	-63.0231565	24.92655	107.315758
16.357576	7.907528	118.010536	-11.102133	20.529339	113.665688	39.226879	-10.628324	119.978798	41.355686	43.735809	120.655846	40.2912825	16.5537425	120.317322	-62.4955485	24.5049355	107.014054
16.15733	6.533787	118.45063	-10.597063	20.290419	113.743629	39.770901	-10.756297	120.842232	41.768463	43.569641	120.863495	40.769682	16.406672	120.8528635	-61.963808	24.174166	106.6343945
15.765717	5.241118	118.828598	-10.070661	20.066067	113.73304	40.289078	-10.9418	121.741188	42.240837	43.340942	121.086632	41.2649575	16.199571	121.41391	-61.4062795	23.932563	106.05217
15.22029	4.077215	119.13118	-9.589038	19.845404	113.710487	41.209297	-11.263227	122.400513	42.638256	43.24231	121.523331	41.9237765	15.9895415	121.961922	-61.1018525	23.7012665	105.459052
14.146057	2.485363	119.522408	-9.073859	19.493505	113.933228	41.748302	-11.578898	123.340118	43.590427	42.824398	121.876266	42.6693645	15.62275	122.608192	-60.8170825	23.36426	105.258264
13.234252	1.571815	119.751106	-8.862364	19.264261	114.252487	42.020794	-11.740533	123.774231	43.803425	42.789165	122.287857	42.9121095	15.524316	123.031044	-60.6368375	23.004206	105.47393
12.13513	0.788717	119.983086	-8.74249	19.145948	114.701225	42.12928	-11.847113	124.115578	43.913425	42.745228	122.6007	43.0213525	15.4490575	123.358139	-60.5063325	22.8428385	106.044311
10.924335	0.183886	120.139969	-8.679913	19.162851	115.180481	42.320736	-11.811245	124.400101	44.073124	42.808743	122.811867	43.19693	15.498749	123.605984	-60.556756	22.826953	106.754978
9.563498	-0.305549	120.258987	-8.59137	19.262234	115.696594	42.533649	-11.742411	124.500587	44.214836	43.017639	123.069885	43.3742425	15.637614	123.785236	-60.5569825	22.886854	107.607952
8.120324	-0.70749	120.248497	-8.492716	19.42733	116.243271	42.757782	-11.596763	124.438515	44.312439	43.191883	123.291924	43.5351105	15.79756	123.8652195	-60.5205425	23.0571	108.6213225
6.563609	-0.973757	120.202492	-8.369157	19.642513	116.755676	42.980698	-11.4193	124.250519	44.443005	43.402843	123.442886	43.7118515	15.9917715	123.8467025	-60.4501655	23.2932545	109.6646495
4.029549	-1.110794	120.043983	-8.202559	20.105305	117.474106	43.34827	-10.971289	123.80867	44.622105	43.767056	123.430573	43.9851875	16.3978835	123.6196215	-60.3903055	23.8127265	111.3285905
2.226532	-1.075609	119.952431	-8.077541	20.462595	117.902084	43.354424	-10.717878	123.380455	44.744469	43.965992	123.183701	44.0494465	16.624057	123.282078	-60.2045285	24.301133	112.52209
0.293515	-0.922734	119.833923	-8.030668	20.87434	118.341576	43.444683	-10.407577	122.876465	44.861244	44.167118	122.78627	44.1529635	16.8797705	122.8313675	-60.2142995	24.8689095	113.8517845
-1.658119	-0.677717	119.676865	-7.832702	21.164379	118.548927	43.489761	-10.090818	122.264603	44.862453	44.399662	122.289398	44.176107	17.154422	122.2770005	-59.841511	25.174336	114.8208535
-3.671259	-0.34738	119.488739	-7.713426	21.501743	118.761047	43.127556	-9.550972	121.596786	44.799553	44.627087	121.624664	43.9635545	17.5380575	121.610725	-59.3904065	25.4654285	115.911369
-5.69492	0.118498	119.325897	-7.598799	21.861519	118.850052	43.050011	-9.156774	120.683075	44.26157	45.03912	120.901703	43.6557905	17.941173	120.792389	-58.8533885	25.781865	116.907715
-7.714644	0.663003	119.190773	-7.490711	22.244516	118.876419	42.959728	-8.720607	119.675621	44.069996	45.293491	119.777122	43.514862	18.286442	119.7263715	-58.496284	26.20259	118.0264665
-10.730061	1.719898	119.11377	-7.355648	22.791512	118.701408	42.708443	-8.203806	118.091667	43.688442	45.78598	117.693436	43.1984425	18.791087	117.8925515	-57.9097385	26.791937	119.5102645
-12.742821	2.507968	119.072792	-7.285434	23.063852	118.422249	42.490883	-7.872597	117.11866	43.388866	46.058933	116.209137	42.9398745	19.093168	116.6638985	-57.5107425	27.034536	120.1805995
-14.640869	3.297395	119.104126	-7.186726	23.099262	118.133736	42.367851	-7.601636	116.232529	43.11348	46.164185	114.731125	42.7406655	19.2812745	115.481827	-57.1141175	26.9172495	120.785645
-16.443724	4.059726	119.089958	-7.145443	22.914446	117.814232	42.315208	-7.500044	115.41629	42.824749	46.150356	113.311195	42.5699785	19.325156	114.3637425	-56.8608645	26.503736	121.2647215
-18.198841	4.880215	118.965591	-7.100251	22.489164	117.440414	42.25687	-7.561817	114.367966	42.476933	46.033783	112.0896	42.3669015	19.235983	113.228783	-56.5674035	25.742345	121.652045
-19.828539	5.709697	118.650963	-7.058562	21.901165	117.00724	42.200069	-7.696619	113.135269	42.213142	45.836662	110.934998	42.2066055	19.0700215	112.0351335	-56.3237295	24.7323085	121.9793465
-21.345388	6.555086	118.250694	-7.051063	21.247282	116.500198	42.101959	-7.742936	111.749115	41.950214	45.628914	109.889435	42.0260865	18.942989	110.819275	-56.1282125	23.551575	122.181121
-23.469391	8.041075	117.44165	-7.161482	20.555231	115.628746	41.937477	-7.807826	109.677269	41.518681	45.538414	108.747932	41.728079	18.865294	109.2126005	-56.051043	22.245168	122.0448915
-24.748116	9.19725	116.704514	-7.261018	20.29014	114.907433	41.842361	-7.713929	108.440063	41.299362	45.647236	108.063904	41.5708615	18.9666535	108.2519835	-56.0928975	21.6136265	121.5628825
-25.868738	10.373853	115.745987	-7.395211	20.12324	114.007355	41.771584	-7.512197	107.164642	41.021366	45.861553	107.623543	41.396475	19.174678	107.3940925	-56.186897	21.071802	120.6206175
-26.925432	11.608612	114.667717	-7.521182	19.98119	112.998711	41.723297	-7.318536	105.913414	40.756222	46.01865	107.308243	41.2397595	19.350057	106.6108285	-56.2821235	20.612323	119.3865935
-27.788755	12.828271	113.439034	-7.588119	19.798229	111.948166	41.697414	-7.109321	104.695938	40.609703	46.124451	106.88839	41.1535585	19.507565	105.792164	-56.3297965	20.088893	118.104168
-28.553421	14.043972	112.12326	-7.650743	19.586439	110.786484	41.693066	-6.958073	103.406586	40.49118	46.200363	106.558777	41.092123	19.621145	104.9826815	-56.393609	19.551733	116.5902865
-29.176607	15.330473	110.682587	-7.615353	19.415339	109.452232	41.694508	-6.877306	102.103378	40.500797	46.17691	106.235886	41.0976525	19.649802	104.169632	-56.3283585	19.180876	114.734832
-29.786781	17.062206	108.601677	-7.516072	19.280123	107.484756	41.605698	-6.801642	100.180687	40.712017	46.126465	105.342064	41.1588575	19.6624115	102.7613755	-56.1910015	18.8978345	112.2081365
-30.057045	18.207718	107.439026	-7.430508	19.25165	106.265083	41.471348	-6.830659	99.087349	40.758015	46.044819	104.495979	41.1146815	19.60708	101.791664	-55.9756975	18.89622	110.738502
-30.21316	19.33852	106.472122	-7.379384	19.245287	105.203285	41.337753	-6.904932	98.33886	40.731133	45.912094	103.398552	41.034443	19.503581	100.868706	-55.793211	18.986993	109.537864
-30.094904	20.309738	105.755386	-7.355556	19.176529	104.337708	41.257236	-7.077085	97.781944	40.657051	45.785347	102.169708	40.9571435	19.354131	99.975826	-55.6682555	18.998927	108.69959
-29.910311	21.208759	105.184875	-7.352157	18.980173	103.696548	41.151325	-7.405767	97.390076	40.431751	45.537151	101.030136	40.791538	19.065692	99.210106	-55.495852	18.894654	108.18299
-29.604977	22.015949	104.782761	-7.369149	18.675856	103.247833	40.987434	-7.798074	97.248726	40.261768	45.110302	99.983253	40.624601	18.656114	98.6159895	-55.362899	18.695598	107.8796765
-29.186483	22.733515	104.36113	-7.39025	18.277063	102.873672	40.879623	-8.24402	97.207138	40.140045	44.673687	99.140045	40.509834	18.2148335	98.1735915	-55.290334	18.3392925	107.5737525
-28.251631	23.660608	103.81913	-7.421175	17.585382	102.441322	40.733723	-8.946299	97.129974	39.949669	43.928658	98.379005	40.341696	17.4911795	97.7544895	-55.184046	17.6795845	107.1281545
-27.473879	24.266413	103.505386	-7.432763	17.167416	102.244118	40.575233	-9.383785	97.117279	39.960938	43.454899	98.049599	40.2680855	17.035557	97.583439	-55.1336115	17.299275	106.904797
-26.648331	24.877848	103.228722	-7.489006	16.791374	102.121445	40.439316	-9.831185	97.117409	39.966095	43.033455	97.839996	40.2027055	16.601135	97.4787025	-55.1807175	16.981613	106.7641875
-25.642036	25.386847	102.884224	-7.537076	16.411165	101.956261	40.32653	-10.264974	97.169853	39.973042	42.59948	97.73085	40.149786	16.167253	97.4503515	-55.223938	16.655077	106.4621705
-24.676399	25.950205	102.40728	-7.609344	16.000454	101.672791	40.247326	-10.679758	97.238457	39.986065	42.17947	97.690247	40.1166955	15.749856	97.464352	-55.3353835	16.251052	105.88123
-23.57655	26.471212	101.603889	-7.725456	15.586537	101.198219	40.213894	-11.087479	97.340218	40.001339	41.78862	97.78141	40.1076165	15.3505705	97.560814	-55.5585285	15.8225035	104.835624
-22.348726	26.905485	100.724258	-7.835628	15.189807	100.636482	40.150585	-11.497887	97.491814	40.027737	41.43713	97.800156	40.089161	14.9696215	97.645985	-55.760417	15.4099925	103.626979
-20.417042	27.562529	99.44799	-8.041263	14.679321	99.804558	40.037243	-12.069019	97.733719	39.988117	40.898506	97.832588	40.01268	14.4147435	97.7831535	-56.095206	14.9438985	101.8259625
-19.024221	27.954601	98.656982	-8.172217	14.388286	99.30851	39.905895	-12.422362	97.955559	39.963562	40.53614	97.788391	39.9347285	14.056889	97.871975	-56.2791625	14.719683	100.745045
-17.581257	28.331079	97.954674	-8.254478	14.156315	98.858994	39.783836	-12.80867	98.226982	39.952019	40.162037	97.674881	39.8679275	13.6766835	97.9509315	-56.3768835	14.6359465	99.7670565
-16.097502	28.675726	97.226196	-8.332329	13.938779	98.41217	39.650715	-13.185236	98.578545	39.974144	39.758144	97.50547	39.8124295	13.286454	98.0420075	-56.4770875	14.591104	98.7823325
-14.545025	28.958267	96.581657	-8.398147	13.709642	98.025337	39.50729	-13.585967	98.945633	40.026508	39.313011	97.339127	39.766899	12.863522	98.14238	-56.563193	14.555762	97.908294
-12.977895	29.246403	96.14183	-8.434889	13.423973	97.772697	39.386269	-14.0111	99.260483	40.081348	38.843849	97.275055	39.7338085	12.4163745	98.267769	-56.6035865	14.4315715	97.277625
-11.397505	29.537756	95.908524	-8.485857	13.123541	97.601158	39.27351	-14.412041	99.537163	40.136063	38.439804	97.399635	39.7047865	12.0138815	98.468399	-56.6765005	14.2332005	96.733917
-9.075101	29.98867	96.184502	-8.604937	12.799874	97.701897	39.07357	-14.82523	99.749664	40.139469	38.01709	98.213043	39.6065195	11.59593	98.9813535	-56.8163935	14.003818	96.4224405
-7.547957	30.34358	96.847359	-8.757106	12.756909	98.043045	38.931705	-14.894557	99.714699	40.079494	37.38826	99.180115	39.5055995	11.2468515	99.447407	-57.0198115	14.2669665	96.638683
-6.062047	30.678867	97.869644	-9.008549	12.87664	98.557014	38.723526	-14.804149	99.569008	40.01936	37.580284	100.487206	39.371443	11.3880675	100.028107	-57.388541	14.3652125	97.085921
-4.614412	31.060204	99.022781	-9.366467	13.210289	99.190262	38.394543	-14.547986	99.386055	39.913162	37.881458	101.840591	39.1538525	11.666736	100.613323	-57.8867865	14.753842	97.767201
-3.197596	31.392855	100.166641	-9.791068	13.68179	99.855537	37.984905	-14.181601	99.307755	39.759285	38.263649	103.192558	38.872095	12.041024	101.2501565	-58.454231	15.322556	98.4609175
-1.796268	31.68676	101.240112	-10.260537	14.233791	100.497231	37.549431	-13.760756	99.346428	39.566246	39.185486	104.357315	38.5578385	12.712365	101.8518715	-59.0789125	15.755217	99.1425905
-0.40734	31.911247	102.190971	-10.715321	14.817392	101.138344	37.067169	-13.342521	99.443443	39.392368	39.566814	105.513016	38.2297685	13.1121465	102.4782295	-59.6604105	16.5226375	99.7984585
1.624569	32.077129	103.546593	-11.342783	15.518493	102.041473	36.409672	-12.8634	99.783623	39.191303	40.072571	107.230019	37.8004875	13.6045855	103.506821	-60.4860535	17.4324005	100.576125
2.982265	32.055763	104.352272	-11.772576	15.887044	102.641144	36.068638	-12.696925	100.168739	39.060646	40.341793	108.330132	37.564642	13.822434	104.2494355	-61.109794	17.951654	101.0328525
4.274893	31.914225	105.148659	-12.16595	16.178179	103.202019	35.750603	-12.651277	100.724136	38.991642	40.550797	109.419159	37.3711225	13.94976	105.0716475	-61.7030225	18.406598	101.3323905
5.582377	31.636841	105.95726	-12.559412	16.387949	103.795517	35.492966	-12.69122	101.344551	38.932938	40.713669	110.489426	37.212952	14.0112245	105.9169885	-62.331776	18.7646735	101.6740455
6.846638	31.302824	106.766602	-12.912445	16.561865	104.448906	35.293365	-12.852552	101.963341	38.896076	40.846653	111.570564	37.0947205	13.9970505	106.7669525	-62.9196105	19.1266795	102.1308595
8.082275	30.798206	107.649788	-13.22812	16.675047	105.184387	35.089405	-13.062217	102.672646	38.916138	40.921619	112.629463	37.0027715	13.929701	107.6510545	-63.4590115	19.420393	102.7177195
9.27208	30.152502	108.508614	-13.514458	16.806143	105.968246	34.80579	-13.077373	103.355179	38.970551	40.853115	113.568733	36.8881705	13.887871	108.461956	-63.9170865	19.724415	103.474536
11.01248	29.140612	109.601532	-13.782347	17.051979	107.013237	34.490784	-13.000856	104.208862	39.045792	40.796474	114.824806	36.768288	13.897809	109.516834	-64.332982	20.206149	104.50964
12.119986	28.35206	110.294579	-13.852271	17.282776	107.616745	34.367603	-12.809852	104.798592	39.093121	40.867458	115.581772	36.730362	14.028803	110.190182	-64.434904	20.536749	105.043308
13.239215	27.447599	110.906044	-13.848996	17.521505	108.151268	34.396183	-12.531342	105.273758	39.142963	40.934757	116.351357	36.769573	14.2017075	110.8125575	-64.467565	20.8413025	105.4899785
14.312008	26.475456	111.35273	-13.749294	17.790756	108.494904	34.512554	-12.202703	105.684319	39.188129	41.147366	117.142746	36.8503415	14.4723315	111.4135325	-64.3489295	21.1091805	105.5762755
15.362408	25.39366	111.683151	-13.591114	18.07099	108.750595	34.719772	-11.784913	106.034409	39.267738	41.390575	117.748512	36.993755	14.802831	111.8914605	-64.175983	21.339149	105.6097295
16.35968	24.28953	111.75808	-13.329136	18.379681	108.931435	35.037891	-11.407091	106.41185	39.374435	41.728771	118.217537	37.206163	15.16084	112.3146935	-63.864435	21.598522	105.5481765
17.33952	23.076735	111.765984	-13.030132	18.650152	109.029938	35.392517	-11.145288	106.922112	39.512623	42.040428	118.452538	37.45257	15.44757	112.687325	-63.512834	21.852734	105.372551
18.638641	20.918991	111.731651	-12.576325	18.796217	109.194946	36.012253	-11.04177	107.866348	39.777203	42.285412	118.533218	37.894728	15.621821	113.199783	-63.047378	21.970613	105.190109
19.445	19.23493	111.763084	-12.267593	18.749521	109.344086	36.395039	-11.211296	108.594475	39.995411	42.269871	118.468872	38.195225	15.5292875	113.5316735	-62.730411	21.9697545	105.1564985
20.109894	17.475868	111.855255	-12.011053	18.501253	109.500351	36.724838	-11.543369	109.425247	40.226894	42.058659	118.189156	38.475866	15.257645	113.8072015	-62.497972	21.744861	105.1935005
20.703728	15.600128	111.906982	-11.763904	18.192165	109.668602	36.989059	-12.065526	110.269043	40.441299	41.760822	117.852928	38.715179	14.847648	114.0609855	-62.242987	21.536682	105.2762185
21.214647	13.637593	112.070976	-11.505573	17.7708	109.846344	37.179268	-12.592074	111.074066	40.652943	41.31464	117.517044	38.9161055	14.361283	114.295555	-61.9272515	21.180317	105.397133
21.638542	11.589165	112.283852	-11.308651	17.334057	110.024437	37.330872	-13.185875	111.866165	40.898243	40.776184	117.192635	39.1145575	13.7951545	114.5294	-61.7318595	20.8729595	105.519474
21.963114	9.589197	112.476524	-11.121898	16.925713	110.187271	37.402882	-13.716656	112.478996	41.164963	40.28698	116.933701	39.2839225	13.285162	114.7063485	-61.5277185	20.566264	105.6681935
22.28075	6.559301	112.87429	-10.840615	16.416737	110.48629	37.402992	-14.363376	113.323105	41.566994	39.470692	116.571869	39.484993	12.553658	114.947487	-61.166223	20.279816	106.025093
22.391281	4.559733	113.26535	-10.674884	16.137848	110.768127	37.398632	-14.937141	114.10643	41.91983	38.890518	116.291519	39.659231	11.9766885	115.1989745	-61.008999	20.2990075	106.3372795
22.361645	2.577015	113.876518	-10.504376	15.830788	111.118675	37.299377	-15.55527	115.113022	42.202515	38.288734	116.129051	39.750946	11.366732	115.6210365	-60.759698	20.294844	106.6163135
22.179764	0.609215	114.81739	-10.407923	15.395306	111.547958	37.147163	-16.2059	116.422928	42.45332	37.517979	116.043182	39.8002415	10.6560395	116.233055	-60.6160875	20.1345725	106.862861
21.952101	-1.318993	115.915451	-10.379932	14.834253	112.021408	36.897957	-16.995087	117.94429	42.727638	36.666157	116.037964	39.8127975	9.835535	116.991127	-60.5726615	19.832971	107.051689
21.549889	-3.175614	117.090927	-10.399587	14.060222	112.495209	36.556133	-17.961586	119.51181	42.809357	35.738392	116.36615	39.682745	8.888403	117.93898	-60.481919	19.232041	107.051438
21.053829	-4.963439	118.338287	-10.503603	13.154416	112.889229	36.115826	-19.00473	121.178146	42.804516	34.763634	116.928291	39.460171	7.879452	119.0532185	-60.467377	18.42938	106.7252395
20.093691	-7.442881	120.293983	-10.771783	11.614912	113.478127	35.435181	-20.67247	123.507347	43.111771	33.24828	117.795357	39.273476	6.287905	120.651352	-60.817042	16.941919	106.304902
19.35511	-8.887659	121.390511	-10.75832	10.924674	113.973221	34.737511	-21.727158	124.90004	43.501202	32.283848	118.612778	39.1193565	5.278345	121.756409	-60.6359965	16.571003	106.190033
18.49505	-10.158419	122.379623	-11.037825	9.6981	114.360718	34.454346	-22.527166	125.956001	42.905865	31.843456	119.880653	38.6801055	4.658145	122.918327	-60.7557555	14.738055	105.803109
17.950979	-11.409757	123.029724	-11.581804	9.334476	115.031944	33.432148	-23.526468	127.052864	43.731792	30.967075	120.411217	38.58197	3.7203035	123.7320405	-61.745578	14.9486485	106.3318475
16.951891	-12.248794	123.609947	-11.85277	8.930058	115.516174	32.819115	-24.229959	127.719055	44.016354	30.48073	121.320053	38.4177345	3.1253855	124.519554	-62.1232745	14.7347305	106.512794
15.870968	-12.968491	123.90889	-12.094075	8.628818	115.97731	32.238819	-24.87306	128.011017	44.290375	30.133417	122.343361	38.264597	2.6301785	125.177189	-62.452747	14.6274575	106.777431
14.712752	-13.474454	124.014893	-12.284197	8.459195	116.422844	31.735027	-25.428135	128.028061	44.582031	29.876629	123.300613	38.158529	2.224247	125.664337	-62.726923	14.694143	107.181351
12.946723	-13.887789	123.842255	-12.501317	8.508508	117.125359	31.062334	-26.105156	127.724411	45.060795	29.57901	124.395622	38.0615645	1.736927	126.0600165	-63.0641985	15.280089	108.1907015
11.748523	-13.941015	123.647568	-12.608567	8.681874	117.567406	30.631554	-26.337099	127.495285	45.348213	29.375986	124.955383	37.9898835	1.5194435	126.225334	-63.2070175	15.8443045	108.909478
10.165005	-13.852787	123.557426	-12.751354	8.938843	117.918945	30.294249	-26.456373	127.341164	45.657242	29.284668	125.354958	37.9757455	1.4141475	126.348061	-63.4784535	16.4635385	109.489829
8.59043	-13.645874	123.379227	-12.922629	9.169729	118.158211	29.989061	-26.529106	127.246948	45.632893	29.101852	125.676605	37.810977	1.286373	126.4617765	-63.656235	17.053085	109.8546455
6.9945	-13.326354	123.069885	-13.071725	9.363992	118.264786	29.729662	-26.48786	127.092812	45.604015	28.989616	125.867928	37.6668385	1.250878	126.48037	-63.8102885	17.477106	110.049202
5.015383	-12.542757	122.814163	-13.176794	9.532373	118.267563	29.578766	-26.53647	126.713394	45.489414	28.886456	125.924934	37.53409	1.174993	126.319164	-63.887678	17.889753	110.215962
3.298557	-12.261113	122.064079	-13.27752	9.736672	118.147484	29.547861	-26.401907	126.054451	45.278057	28.789598	125.800262	37.412959	1.1938455	125.9273565	-63.967999	18.2794985	110.3676115
0.670902	-11.278049	120.388916	-13.411842	10.199922	117.798546	29.758495	-26.209646	124.153793	44.982407	28.755812	125.410973	37.370451	1.273083	124.782383	-64.194135	19.126761	110.814709
-1.203443	-10.520726	118.96653	-13.480833	10.706547	117.364944	29.88435	-25.784456	122.232964	44.726749	28.941935	124.743889	37.3055495	1.5787395	123.4884265	-64.2672155	19.8343545	111.2414615
-3.133248	-9.656466	117.39502	-13.523769	11.428129	116.820251	29.835474	-24.9361	120.095932	43.881416	29.504538	124.114922	36.858445	2.284219	122.105427	-63.905983	20.572039	111.535075
-5.115387	-8.691165	115.848366	-13.594492	12.363616	116.278351	29.942856	-24.076685	117.782761	43.983368	29.776499	122.759819	36.963112	2.849907	120.27129	-64.152096	21.877325	112.285412
-7.224891	-7.612243	114.639839	-13.639543	13.407622	115.751991	29.940022	-23.05654	115.754028	43.136375	30.518665	121.2127	36.5381985	3.7310625	118.483364	-63.8172845	23.0841815	113.020618
-9.328583	-6.602256	113.79969	-13.737765	14.405269	115.19059	29.936731	-22.113283	114.299477	42.587646	31.098497	119.438217	36.2621885	4.492607	116.868847	-63.7377185	24.317931	113.512333
-11.526318	-5.612274	113.42524	-13.814298	15.162611	114.680779	29.947557	-21.320292	113.325485	42.002663	31.595621	117.479004	35.97511	5.1376645	115.4022445	-63.603706	25.1875575	113.9593135
-14.798411	-4.23497	113.591675	-13.823098	15.66383	114.118919	30.092764	-20.648428	112.711761	41.097809	32.041832	114.721893	35.5952865	5.696702	113.716827	-63.2414825	25.630958	114.521011
-16.93716	-3.387594	113.875626	-13.811092	15.607203	113.91333	30.256998	-20.584385	112.728027	40.638714	32.040215	113.106194	35.447856	5.727915	112.9171105	-63.07004	25.486491	114.9095495
-18.960875	-2.553834	114.200867	-13.728252	15.284814	113.719368	30.365789	-20.67853	112.762642	40.65144	31.628817	111.547028	35.5086145	5.4751435	112.154835	-62.9651185	25.0944845	115.283901
-20.965191	-1.679086	114.435158	-13.626853	14.81718	113.530983	30.457201	-20.994434	112.779961	39.980438	31.412741	110.611534	35.2188195	5.2091535	111.6957475	-62.4725255	24.4252065	115.3662185
-22.907125	-0.783013	114.505043	-13.514927	14.279145	113.328957	30.528423	-21.416094	112.76339	39.850636	30.912941	109.571548	35.1895295	4.7484235	111.167469	-62.2193835	23.8098665	115.490445
-24.816332	0.225666	114.374458	-13.392414	13.753565	113.0065	30.572197	-21.802719	112.51973	39.731777	30.516163	108.655884	35.151987	4.356722	110.587807	-61.936815	23.150408	115.425193
-26.648136	1.310508	114.052727	-13.320647	13.279812	112.668167	30.586773	-22.09832	111.847176	39.600212	30.284187	107.904732	35.0934925	4.0929335	109.875954	-61.7347865	22.4666905	115.46038
-29.253721	3.122876	113.466705	-13.208129	12.690515	112.110985	30.776188	-22.282448	110.480904	39.356266	30.206467	106.96653	35.066227	3.9620095	108.723717	-61.482485	21.4190205	115.498253
-30.907082	4.51668	113.080383	-13.136059	12.524117	111.780998	30.992493	-22.221338	109.536621	39.156338	30.430157	106.594612	35.0744155	4.1044095	108.0656165	-61.3465335	20.9438245	115.4963795
-32.461277	6.019617	112.6688	-13.104317	12.534727	111.382248	31.185364	-21.984072	108.649353	39.016224	30.719448	106.152153	35.100794	4.367688	107.400753	-61.309428	20.701766	115.363743
-33.951191	7.605936	112.079811	-13.084218	12.706863	110.84169	31.334663	-21.659748	107.667557	38.797005	31.097237	105.651917	35.065834	4.7187445	106.659737	-61.23427	20.6949815	115.023643
-35.384029	9.253623	111.309944	-13.070837	12.907912	110.09935	31.445705	-21.28121	106.4347	38.633476	31.546085	105.179573	35.0395905	5.1324375	105.8071365	-61.1812645	20.6833865	114.3915635
-36.732231	10.944123	110.40937	-13.082208	13.150714	109.161613	31.378323	-20.717728	105.038811	38.503551	31.529346	104.483757	34.940937	5.405809	104.761284	-61.105353	20.895619	113.561942
-38.028091	12.702018	109.256294	-13.093646	13.383757	107.941856	31.268925	-20.042273	103.462616	38.243671	32.021503	103.644302	34.756298	5.989615	103.553459	-60.94359	20.777899	112.330253
-39.717953	15.352629	107.670959	-13.221407	13.857001	106.142464	31.081438	-19.033932	101.079308	37.845783	33.424374	102.026978	34.4636105	7.195221	101.553143	-60.9064245	20.518781	110.731785
-40.680172	17.172264	107.346008	-13.338181	14.313316	105.38945	30.767897	-18.289476	99.807823	37.439632	34.12574	100.851456	34.1037645	7.918132	100.3296395	-60.7801265	20.7085	110.4492605
-41.402142	18.978258	107.828568	-13.49639	14.737174	105.256287	30.34977	-17.605556	98.853127	36.804474	34.733414	99.916115	33.577122	8.563929	99.384621	-60.569902	20.910419	111.127953
-41.962982	20.764561	108.881248	-13.722095	14.988711	105.646004	29.896303	-17.16939	98.451477	36.261673	35.172699	99.275848	33.078988	9.0016545	98.8636625	-60.523178	20.9757675	112.4283455
-42.332432	22.425001	110.284485	-14.015092	15.054435	106.410149	29.393286	-16.962669	98.339531	35.736111	35.455582	99.039368	32.5646985	9.2464565	98.6894495	-60.5948825	20.8624135	114.1308485
-42.567844	23.993769	111.73732	-14.245969	14.901421	107.26265	29.005688	-16.911505	98.352135	35.260551	35.536644	99.077591	32.1331195	9.3125695	98.714863	-60.6250575	20.4902725	115.810437
-42.640652	25.504282	113.021866	-14.390394	14.601755	108.053955	28.706404	-16.90486	98.354584	34.942322	35.579937	99.414841	31.824363	9.3375385	98.8847125	-60.605151	19.8659715	117.2231975
-42.469086	27.694738	114.287254	-14.482586	14.180629	108.828506	28.537024	-16.91942	98.348228	34.72739	35.598747	100.095978	31.632207	9.3396635	99.222103	-60.597379	19.0215945	118.434909
-42.238979	29.203117	114.579224	-14.476475	14.010429	109.027191	28.611666	-16.920923	98.378906	34.740231	35.653053	100.531944	31.6759485	9.366065	99.455425	-60.6288985	18.654793	118.598957
-41.922005	30.692505	114.43045	-14.532277	13.938208	109.018669	28.753662	-16.922606	98.575974	34.793629	35.678673	100.970352	31.7736455	9.3780335	99.773163	-60.8381995	18.4983825	118.264175
-41.49604	32.199688	113.940826	-14.614656	13.903589	108.827087	28.894815	-16.874754	98.879013	34.828701	35.733223	101.425957	31.861758	9.4292345	100.152485	-61.09107	18.3779435	117.501689
-40.977894	33.637932	113.271843	-14.853829	13.888499	108.537796	28.990715	-16.820547	99.103371	35.134418	35.670494	101.658333	32.0625665	9.4249735	100.380852	-61.7702245	18.3520245	116.69474
-40.364384	35.035217	112.669037	-15.149492	13.861811	108.25528	28.954607	-16.714684	99.278931	34.499161	35.967655	102.214874	31.726884	9.6264855	100.7469025	-62.025868	18.0971365	115.7636575
-39.570114	36.322857	112.197792	-15.46474	13.880841	108.044731	28.843594	-16.620712	99.417862	34.19577	36.080376	102.484154	31.519682	9.729832	100.951008	-62.449162	18.03185	115.138454
-38.139828	38.175346	111.662361	-15.923331	13.901718	107.886757	28.568041	-16.456638	99.695709	34.135372	36.015144	102.673233	31.3517065	9.779253	101.184471	-63.1983685	18.024183	114.589043
-36.964722	39.319134	111.371193	-16.239859	13.949495	107.774033	28.430103	-16.361288	99.815819	33.846191	36.116173	103.035698	31.138147	9.8774425	101.4257585	-63.617865	18.0215475	114.1223075
-35.739494	40.405098	111.147224	-16.521023	13.977986	107.674202	28.279179	-16.222752	99.931854	33.558048	36.227806	103.504158	30.9186135	10.002527	101.718006	-63.9606595	17.953445	113.630398
-34.388332	41.429749	111.00206	-16.844706	14.100665	107.637581	28.138668	-15.992653	100.065865	33.291862	36.402248	104.138245	30.715265	10.2047975	102.102055	-64.404677	17.9965325	113.173107
-32.941132	42.373306	111.002037	-17.173813	14.344758	107.694138	28.00753	-15.717518	100.339035	33.084042	36.693592	105.075333	30.545786	10.488037	102.707184	-64.893412	18.201479	112.681092
-31.338587	43.26355	111.189827	-17.533302	14.629239	107.947067	27.957006	-15.418064	100.85585	32.645046	36.422123	106.795883	30.301026	10.5020295	103.8258665	-65.36763	18.7564485	112.0682675
-29.921547	44.165779	111.741196	-17.925961	14.984648	108.429565	27.935596	-15.212687	101.595451	33.048187	37.289566	108.007523	30.4918915	11.0384395	104.801487	-66.3438135	18.9308565	112.057643
-27.28771	45.125252	112.811218	-18.429758	15.527624	109.363686	27.98818	-15.023287	103.219368	33.357048	37.779438	110.987625	30.672614	11.3780755	107.1034965	-67.53213	19.6771725	111.6238755
-25.23242	45.536663	113.660942	-18.777702	15.978159	110.299011	28.173424	-15.0154	104.5867	33.687347	38.161102	113.270294	30.9303855	11.572851	108.928497	-68.4857895	20.383467	111.669525
-23.628731	45.982136	114.947617	-19.09235	16.405634	111.464676	28.555349	-15.04951	106.140755	34.107388	38.592274	115.684486	31.3313685	11.771382	110.9126205	-69.5160685	21.039886	112.0167315
-21.810011	46.211548	116.221069	-19.364193	16.876947	112.827858	29.060913	-15.072569	107.920135	34.108963	39.129292	118.176605	31.584938	12.0283615	113.04837	-70.313324	21.7255325	112.607346
-19.976288	46.254055	117.54464	-19.472858	17.264875	114.259758	29.566034	-14.988921	109.832504	34.483788	39.498058	120.38826	32.024911	12.2545685	115.110382	-70.970627	22.2751815	113.409134
-17.695242	46.020966	118.570641	-19.609182	17.649515	115.720276	30.379435	-14.88719	111.624542	35.333317	39.744392	122.376076	32.856376	12.428601	117.000309	-72.07474	22.870429	114.440243
-15.982776	45.824085	119.929253	-19.448914	17.803551	116.972603	30.567097	-14.755279	113.669548	35.761414	40.079266	124.387291	33.1642555	12.6619935	119.0284195	-72.0620835	22.9451085	114.9167865
-13.585401	45.346214	122.094177	-19.509836	18.271172	118.964699	30.705551	-14.411113	116.268433	36.294441	40.561886	127.1119	33.499996	13.0753865	121.6901665	-72.519668	23.4669575	116.2392315
-12.080541	44.877308	123.553864	-19.688393	18.493309	120.198082	30.378664	-13.983136	118.051147	36.554485	40.818768	128.620255	33.4665745	13.417816	123.335701	-72.8433605	23.568802	117.060463
-10.633971	44.367233	124.869797	-19.739904	18.760971	121.281456	30.377262	-13.876637	119.486412	36.814987	41.103489	129.916794	33.5961245	13.613426	124.701603	-73.0759325	23.908516	117.861309
-9.293243	43.753208	126.042084	-19.79907	19.064873	122.228981	30.366835	-13.760387	120.54731	37.049702	41.36515	130.979553	33.7082685	13.8023815	125.7634315	-73.3064085	24.3273645	118.6945305
-8.087533	43.043438	127.081146	-20.108738	19.585302	123.207024	30.664993	-13.536522	121.131828	37.298729	41.591019	131.799667	33.981861	14.0272485	126.4657475	-74.199337	25.1433555	119.9483005
-6.916294	42.329063	127.881798	-20.045414	19.929682	123.895142	30.788437	-13.363653	121.553978	37.590534	41.819717	132.397568	34.1894855	14.228032	126.975773	-74.2803135	25.631332	120.814511
-5.835253	41.506481	128.441757	-19.787319	20.245405	124.391785	30.898268	-13.127983	121.785233	37.903389	42.074577	132.769913	34.4008285	14.473297	127.277573	-73.9754665	26.017513	121.505997
-4.366642	40.176682	128.890671	-19.072504	20.6868	124.828842	31.046021	-12.642653	121.860977	38.409595	42.482327	132.889374	34.727808	14.919837	127.3751755	-72.872816	26.453763	122.2825085
-3.50222	39.236168	128.983505	-18.818586	21.148041	125.316216	31.166414	-12.234956	121.727325	38.770077	42.841091	132.673248	34.9682455	15.3030675	127.2002865	-72.6054175	26.9930145	123.4321455
-3.206582	38.474644	129.185104	-18.413403	21.616533	125.680603	NaN	NaN	NaN	38.744858	43.37159	132.372635	NaN	NaN	NaN	NaN	NaN	NaN
-2.02396	37.146782	128.736191	-18.085157	22.094416	126.125671	NaN	NaN	NaN	39.067684	43.794857	131.859741	NaN	NaN	NaN	NaN	NaN	NaN
-1.437379	36.001797	128.482513	-17.68177	22.55184	126.452293	31.599968	-10.80054	121.011223	39.368271	44.189697	131.213669	35.4841195	16.6945785	126.112446	-70.8476595	28.4091015	126.79214
-0.931448	34.746067	128.293243	-17.405542	23.007658	126.829063	31.614691	-10.313371	120.767189	39.638199	44.465004	130.488556	35.626445	17.0758165	125.6278725	-70.437529	28.9394995	128.0302535
-0.493533	33.423656	128.069275	-17.190428	23.365034	127.135658	31.734463	-9.9419	120.276604	40.171322	44.532356	129.7547	35.9528925	17.295228	125.015652	-70.3337485	29.43484	129.255664
-0.293764	31.376774	127.941551	-17.146046	23.873051	127.392769	31.439028	-9.502679	119.890663	40.317429	44.693966	129.170746	35.8782285	17.5956435	124.5307045	-70.1703205	30.1504585	130.2548335
-0.042521	29.871937	127.703072	-17.411966	24.222317	127.447571	31.092125	-9.298483	119.73394	40.384392	44.737137	128.996872	35.7382585	17.719327	124.365406	-70.5621905	30.725307	130.529736
0.121496	28.298393	127.406609	-17.571808	24.481277	127.266991	30.677214	-9.141755	119.62191	40.430378	44.758911	128.919357	35.553796	17.808578	124.2706335	-70.697412	31.153976	130.2633485
0.281317	26.625338	126.982246	-17.797289	24.72625	127.010109	30.267757	-8.984087	119.46434	40.420662	44.828403	128.876556	35.3442095	17.922158	124.170448	-70.9387875	31.530342	129.84977
0.42057	24.922422	126.495682	-18.01066	25.036028	126.723885	29.893791	-8.807149	119.232216	40.361599	44.894825	128.737549	35.127695	18.043838	123.9848825	-71.149015	32.028218	129.4628875
0.548473	23.149296	126.016655	-18.091885	25.329935	126.448143	29.544231	-8.642132	119.054222	40.347752	45.032997	128.507538	34.9459915	18.1954325	123.78088	-71.1297615	32.4644375	129.115406
0.638352	21.334042	125.545135	-18.151146	25.638945	126.224007	29.324606	-8.470254	118.918053	40.012653	45.353867	128.403442	34.6686295	18.4418065	123.6607475	-70.9709215	32.8360835	128.7872665
0.852308	18.446424	124.908485	-18.072432	26.065006	125.916779	29.231834	-8.23346	118.868134	40.46032	45.450027	127.904175	34.846077	18.6082835	123.3861545	-70.990941	33.5217285	128.4474035
0.837088	16.502031	124.658226	-17.989033	26.451954	125.671074	29.221462	-8.092371	119.158401	40.485512	45.652256	127.526543	34.853487	18.7799425	123.342472	-70.831553	34.1239655	127.999676
0.89488	14.488316	124.413597	-17.911947	26.918095	125.321426	29.235512	-7.926977	119.693245	40.501171	45.855675	126.893166	34.8683415	18.964349	123.2932055	-70.6922355	34.871841	127.3496465
0.914591	12.455409	124.319473	-17.774321	27.380266	124.841606	28.744083	-7.729334	120.837364	40.433086	45.932102	125.894058	34.5885845	19.101384	123.365711	-70.1372265	35.659148	126.317501
0.902036	10.390559	124.325165	-17.575315	27.740267	124.166557	29.091209	-7.90828	121.30352	40.004292	46.211422	124.784721	34.5477505	19.151571	123.0441205	-69.6983805	36.328963	125.2889935
0.956442	8.305581	124.360443	-17.369524	27.895567	123.337868	28.858816	-7.784694	122.257935	39.942703	46.085999	123.432884	34.4007595	19.1506525	122.8454095	-69.1398075	36.6404815	123.8303265
0.819031	6.24649	124.437866	-17.196066	27.735168	122.45668	28.766981	-8.056209	122.75869	39.903034	45.696056	122.069679	34.3350075	18.8199235	122.4141845	-68.7271395	36.6504125	122.4991755
0.659316	3.173653	124.359688	-17.011938	27.168686	121.260345	28.767237	-9.041353	123.060699	39.931526	44.651535	120.309425	34.3493815	17.805091	121.685062	-68.3732575	36.532281	120.835628
0.477042	1.229595	124.264076	-16.815577	26.709503	120.287773	28.602457	-9.615746	123.336983	40.020584	43.804874	119.280876	34.3115205	17.094564	121.3089295	-67.9426745	36.324442	119.2666165
0.273131	-0.522245	124.172958	-16.347794	26.040501	119.155083	28.442352	-10.032499	123.660049	40.15353	42.957314	118.329384	34.297941	16.4624075	120.9947165	-66.993529	35.6185945	117.3154495
0.128566	-2.11741	124.091515	-16.42239	25.816895	118.179611	28.346643	-10.491741	123.958588	40.236019	42.140179	117.274139	34.291331	15.824219	120.6163635	-67.136111	35.809571	115.7428585
-0.174647	-3.527546	124.098442	-16.245985	25.310814	117.145454	28.245148	-10.932846	124.161362	40.295837	41.283466	116.030693	34.2704925	15.17531	120.0960275	-66.7624625	35.446318	114.1948805
-0.423943	-4.693849	124.18219	-16.003876	24.78743	116.185066	28.234491	-11.372794	124.386749	40.289894	40.495373	114.647964	34.2621925	14.5612895	119.5173565	-66.2699445	35.0135705	112.8527755
-0.799939	-5.540374	124.480652	-15.769827	24.306112	115.316437	28.059006	-11.701259	124.755219	40.251358	39.703419	113.192574	34.155182	14.00108	118.9738965	-65.694836	34.611144	111.6589775
-1.385935	-6.350949	124.891434	-15.397098	23.410269	114.255486	28.149521	-12.185479	125.574478	40.135845	38.632271	111.177948	34.142683	13.223396	118.376213	-64.936879	33.597142	110.134759
-1.807391	-6.718857	124.757561	-15.026135	22.636789	114.084831	28.289982	-12.792848	125.442299	40.078442	37.841366	110.249413	34.184212	12.524259	117.845856	-64.236482	32.749319	110.323806
-2.123928	-6.983315	123.985603	-14.597108	21.92646	114.053772	28.641691	-13.569047	124.754585	40.160255	37.171486	109.68412	34.400973	11.8012195	117.2193525	-63.595189	32.0517005	110.8881915
-2.519177	-7.22982	122.840271	-14.13336	21.411079	113.84462	28.900293	-14.203063	123.642143	40.492748	36.719929	109.291496	34.6965205	11.258433	116.4668195	-62.9632405	31.563725	111.2224205
-2.716617	-7.187585	120.952034	-13.643045	21.221594	113.37352	29.058916	-14.548406	122.088539	40.90089	36.519249	108.935654	34.979903	10.9854215	115.5120965	-62.265993	31.4577665	111.2349435
-2.916148	-6.852662	118.833733	-13.204167	21.324322	112.67511	28.967758	-14.508399	119.925484	41.196556	36.811558	108.681427	35.082157	11.1515795	114.3034555	-61.490491	31.4970645	111.0467645
-3.078298	-6.013373	116.613983	-12.839728	21.665586	111.873375	29.145903	-14.178613	117.383743	41.405167	37.373844	108.362198	35.275535	11.5976155	112.8729705	-60.954991	31.7335565	110.8737795
-3.211746	-4.690585	113.118347	-12.362156	22.433922	110.473526	29.580021	-13.194193	113.54705	41.53997	38.714603	108.087791	35.5599955	12.760205	110.8174205	-60.2843075	32.107639	110.1296315
-3.171447	-3.52061	110.959091	-12.123883	23.094419	109.522858	29.922533	-12.349311	111.176788	41.495548	39.745159	108.027458	35.7090405	13.697924	109.602123	-59.9568065	32.490914	109.443593
-3.114129	-2.209799	109.03257	-11.877803	23.760983	108.685562	30.252272	-11.337217	108.973679	41.506588	40.65799	107.90905	35.87943	14.6603865	108.4413645	-59.635036	32.8615795	108.9297595
-3.027222	-0.829346	107.37915	-11.60484	24.414766	108.030464	30.666292	-10.324659	106.944672	41.525669	41.621037	107.97998	36.0959805	15.648189	107.462326	-59.3056605	33.181343	108.598602
-2.807998	0.573946	106.076096	-11.317416	24.971394	107.540451	31.12747	-9.369766	105.231689	41.530403	42.522869	108.135521	36.3289365	16.5765515	106.683605	-58.9637685	33.3662365	108.397297
-2.528235	1.924123	105.126404	-10.963696	25.368181	107.139763	31.649086	-8.549086	103.891502	41.624977	43.179573	108.205505	36.6370315	17.3152435	106.0485035	-58.5644235	33.4211185	108.2310225
-2.177293	3.15459	104.503807	-10.605338	25.66889	106.725159	32.139511	-7.963472	103.024254	41.735729	43.591038	108.09256	36.93762	17.813783	105.558407	-58.148296	33.523997	107.891911
-1.484104	4.82709	103.740074	-9.974052	25.753672	106.034111	32.859882	-7.78333	102.522003	42.089771	43.684708	107.903564	37.4748265	17.950689	105.2127835	-57.4229305	33.556655	106.8554385
-0.939982	5.792852	103.359077	-9.513963	25.639919	105.65728	33.364815	-7.780372	102.311958	42.413364	43.605003	108.246017	37.8890895	17.9123155	105.2789875	-56.9170155	33.3675225	106.0355725
-0.341086	6.743811	103.05632	-9.014357	25.534847	105.332695	33.924385	-7.7287	102.242805	43.324337	43.416798	108.692207	38.624361	17.844049	105.467506	-56.653075	33.225645	105.197884
0.32192	7.572542	102.953613	-8.571827	25.489803	105.106102	34.501423	-7.775871	102.571884	43.468334	43.551846	109.925545	38.9848785	17.8879875	106.2487145	-56.1285325	33.0916185	103.9634895
0.965529	8.320016	103.22403	-8.385581	25.481647	105.104126	34.998535	-7.936535	103.660133	43.930592	43.593807	111.471321	39.4645635	17.828636	107.565727	-56.2357255	33.134658	102.642525
1.478096	8.974021	103.911804	-8.47528	25.450697	105.383339	35.450516	-8.065825	105.254303	43.944599	43.761036	113.663101	39.6975575	17.8476055	109.458702	-56.6481175	33.0537885	101.307976
1.861365	9.514368	104.943153	-8.793667	25.496801	105.960403	35.921745	-8.182838	107.241646	43.708069	44.131779	116.2537	39.814907	17.9744705	111.747673	-57.402241	33.0191315	100.173133
2.221566	10.097417	107.023071	-9.408469	25.755024	107.433304	36.735321	-8.403494	110.320427	42.765507	44.961761	120.353996	39.750414	18.2791335	115.3372115	-58.567352	33.2309145	99.5293965
2.284357	10.371531	108.52504	-9.774076	25.973976	108.692947	37.236584	-8.342677	112.153198	42.880901	45.333168	122.587906	40.0587425	18.4952455	117.370552	-59.6068945	33.4527065	100.015342
2.221454	10.549012	110.053253	-10.031811	26.255903	110.115219	37.728695	-8.077264	113.708748	42.756878	45.826874	124.538551	40.2427865	18.874805	119.1236495	-60.3064085	33.637001	101.1067885
2.064646	10.633593	111.480919	-10.227795	26.594814	111.596512	38.285751	-7.87151	115.021301	42.721737	46.232689	126.040413	40.503744	19.1805895	120.530857	-60.959334	34.0090385	102.662167
1.792403	10.625187	112.834152	-10.391231	26.903889	113.062759	39.071529	-7.565877	115.761398	42.792862	46.633129	126.998413	40.9321955	19.533626	121.3799055	-61.7146575	34.274152	104.7456125
1.384223	10.510838	113.975502	-10.530398	27.103498	114.396141	38.651337	-7.194569	116.564926	42.887836	46.911232	127.530052	40.7695865	19.8583315	122.047489	-61.8303825	34.3486645	106.744793
0.89952	10.363525	114.791344	-10.669904	27.147943	115.536545	38.590054	-6.945394	116.73101	42.963749	46.981831	127.648994	40.7769015	20.0182185	122.190002	-62.1167095	34.2776675	108.883088
0.059231	9.98174	115.287758	-10.852388	27.00164	116.637268	38.311275	-6.756157	116.27375	43.074192	47.036968	127.007141	40.6927335	20.1404055	121.6404455	-62.3975095	33.8628745	111.6340905
-0.591836	9.689517	115.142418	-10.955533	26.902761	116.890678	38.129471	-6.690113	115.503036	43.03017	46.967323	126.121994	40.5798205	20.138605	120.812515	-62.4908865	33.666917	112.968841
-1.307129	9.326929	114.67205	-11.059845	26.789063	116.771553	37.84108	-6.593144	114.493813	42.86871	46.858719	124.786758	40.354895	20.1327875	119.6402855	-62.474585	33.4453385	113.9028205
-2.096415	8.879839	114.046455	-11.20561	26.659075	116.327927	37.409184	-6.447694	113.536415	42.591389	46.803562	123.300468	40.0002865	20.177934	118.4184415	-62.4115065	33.140216	114.2374125
-2.962875	8.342872	113.490829	-11.387908	26.507339	115.751823	37.004723	-6.338557	112.805214	42.108906	46.56847	121.968269	39.5568145	20.1149565	117.3867415	-62.3326305	32.8997215	114.1169045
-3.887188	7.766907	113.123772	-11.669178	26.228024	115.225662	36.638821	-6.417728	112.428841	41.645882	46.358181	120.82473	39.1423515	19.9702265	116.6267855	-62.4807075	32.4858215	113.8245385
-4.783404	7.015876	112.847626	-11.966176	25.818375	114.760506	36.296246	-6.699215	112.442741	40.881561	46.237068	120.250534	38.5889035	19.7689265	116.3466375	-62.5212555	31.8678235	113.1743745
-6.228013	5.823935	112.305367	-12.426057	25.041788	114.159225	35.893902	-7.427251	112.459793	40.460632	45.702839	119.736671	38.177267	19.137794	116.098232	-63.029381	30.945782	112.220218
-7.230642	5.019504	111.777946	-12.726776	24.544842	113.714966	35.708298	-7.916974	112.377655	40.606766	45.155846	119.342377	38.157532	18.619436	115.860016	-63.611084	30.470248	111.569916
-8.280875	4.246689	111.058853	-12.99223	24.158775	113.216171	35.591774	-8.204865	111.955795	39.961617	45.070629	119.354355	37.7766955	18.432882	115.655075	-63.7611555	29.884668	110.777267
-9.312468	3.495919	110.303673	-13.200006	23.966808	112.719177	35.507835	-8.360149	111.274406	40.125366	44.703438	118.731178	37.8166005	18.1716445	115.002792	-64.2166125	29.7619715	110.435562
-10.366934	2.763432	109.59523	-13.297243	23.967672	112.273285	35.386566	-8.420411	110.585403	39.477512	44.809906	118.150154	37.432039	18.1947475	114.3677785	-64.026525	29.7405965	110.1787915
-11.440742	1.960004	109.036049	-13.32319	24.029888	111.908089	35.28075	-8.357305	109.87291	39.700779	44.628132	117.163788	37.4907645	18.1354135	113.518349	-64.1371445	29.9243625	110.297829
-12.540939	1.086885	108.624229	-13.281994	24.028419	111.683891	35.219582	-8.366583	109.293762	39.502319	44.612297	116.544296	37.3609505	18.122857	112.919029	-63.9249385	29.933981	110.448753
-14.169574	-0.296082	108.115295	-13.217303	23.915878	111.43116	35.067238	-8.461651	108.809982	39.292942	44.468575	115.871597	37.18009	18.003462	112.3407895	-63.614696	29.828294	110.5215305
-15.357924	-1.365596	107.964035	-13.198738	23.7337	111.238899	34.943203	-8.600335	108.563545	39.181068	44.208061	115.439812	37.0621355	17.803863	112.0016785	-63.4596115	29.663537	110.4761195
-16.495722	-2.486532	107.993065	-13.166411	23.482727	110.969734	34.698586	-8.912847	108.558311	39.094696	43.846672	114.645851	36.896641	17.4669125	111.602081	-63.229463	29.4985415	110.337387
-17.718027	-3.627211	108.2957	-13.095323	23.197947	110.556374	34.523396	-9.377944	108.709564	38.924652	43.482117	113.301788	36.724024	17.0520865	111.005676	-62.91467	29.3438075	110.107072
-18.958902	-4.910622	109.061707	-12.983006	22.776056	110.070267	34.32394	-9.909205	109.144806	38.299824	43.066738	111.615181	36.311882	16.5787665	110.3799935	-62.277894	28.9733455	109.7605405
-20.13138	-6.160341	110.086884	-12.942402	22.101606	109.534882	34.136044	-10.702915	109.800148	38.114277	42.155071	109.369064	36.1251605	15.726078	109.584606	-62.0099645	28.477134	109.485158
-21.372589	-7.419236	111.142334	-12.908058	21.138735	109.06218	33.913876	-11.702036	110.405418	37.899487	40.864265	107.22718	35.9066815	14.5811145	108.816299	-61.7227975	27.6963555	109.308061
-23.115917	-9.213662	112.624321	-12.882808	19.348806	108.510948	33.404846	-13.631135	111.441658	37.823803	37.868805	104.748009	35.6143245	12.118835	108.0948335	-61.3799405	26.578777	108.9270625
-24.244781	-10.231819	113.611557	-12.889974	18.114216	108.371796	33.019878	-14.935404	112.130615	37.934982	36.570141	103.524689	35.47743	10.8173685	107.827652	-61.257378	25.4110635	108.91594
-25.256243	-11.066537	114.489761	-12.868404	16.906424	108.408081	32.758774	-16.149935	112.688019	38.034096	35.267262	102.671288	35.396435	9.5586635	107.6796535	-61.133243	24.2541845	109.1365085
-26.163111	-11.772235	115.02948	-12.832348	15.798847	108.527031	32.633858	-17.148794	113.101868	38.013424	34.008789	102.199974	35.323641	8.4299975	107.650921	-60.988337	23.1676965	109.403141
-27.095423	-12.267532	115.257195	-12.796818	14.87466	108.617912	32.594727	-17.939911	113.319313	38.011395	33.043354	102.084801	35.303061	7.5517215	107.702057	-60.896697	22.1975985	109.533767
-27.927855	-12.590213	115.351929	-12.766237	14.218468	108.731842	32.594177	-18.503708	113.469757	38.109337	32.368076	102.176514	35.351757	6.932184	107.8231355	-60.884231	21.504752	109.6405485
-28.650826	-12.63282	115.332237	-12.78544	13.773225	108.921303	32.606537	-18.845303	113.624046	38.540085	31.655375	102.143654	35.573311	6.405036	107.88385	-61.144191	21.141414	109.958756
-29.670834	-12.322738	114.917633	-12.971221	13.391411	109.097626	32.565659	-19.129879	113.792885	37.969303	31.617779	103.13636	35.267481	6.24395	108.4646225	-61.209923	20.538872	109.7306295
-30.319664	-11.869793	114.277199	-13.158115	13.209608	109.020493	32.492432	-19.23007	113.844704	38.030163	31.565237	103.599258	35.2612975	6.1675835	108.721981	-61.5775275	20.2516325	109.319005
-30.906942	-11.282845	113.472031	-13.297007	13.076064	108.756676	32.415848	-19.290199	113.722694	38.027687	31.603712	104.044846	35.2217675	6.1567565	108.88377	-61.8157815	19.9953715	108.629582
-31.44623	-10.517159	112.549194	-13.42158	13.001516	108.386848	32.333649	-19.317059	113.428589	38.019188	31.679279	104.310379	35.1764185	6.18111	108.869484	-62.0195785	19.821922	107.904212
-31.8909	-9.605097	111.63192	-13.462429	12.969264	107.998993	32.270428	-19.362679	112.996712	38.072361	31.744331	104.457832	35.1713945	6.190826	108.727272	-62.0962525	19.747702	107.270714
-32.255226	-8.427319	110.954224	-13.422071	13.003784	107.757164	32.267265	-19.357164	112.526642	38.149921	31.908628	104.61705	35.208593	6.275732	108.571846	-62.052735	19.731836	106.942482
-32.582367	-7.075081	110.556725	-13.357631	13.110458	107.704529	32.355206	-19.303644	112.142242	38.247334	32.127182	104.810501	35.30127	6.411769	108.4763715	-62.016532	19.809147	106.9326865
-32.966484	-4.826532	110.090233	-13.242212	13.313991	107.826248	32.56723	-19.109362	111.538567	38.348572	32.561317	105.066124	35.457901	6.7259775	108.3023455	-61.942325	19.9020045	107.3501505
-33.151848	-3.1592	109.789848	-13.199936	13.424749	107.911552	32.752651	-18.957211	110.880974	38.340462	32.851471	105.156799	35.5465565	6.94713	108.0188865	-61.9464285	19.902368	107.8042175
-33.158661	-1.648904	109.289635	-13.136559	13.532263	107.887589	32.889042	-18.739792	110.090408	38.298946	33.180004	105.194939	35.593994	7.220106	107.6426735	-61.867112	19.84442	108.1325045
-33.428699	0.419809	108.807114	-13.050498	13.701447	107.743515	32.982861	-18.455172	109.217323	38.295204	33.566238	105.195633	35.6390325	7.555533	107.206478	-61.7400285	19.847361	108.280552
-33.513821	2.36483	108.175026	-12.979587	13.956359	107.465706	33.087605	-18.130466	108.306778	38.220398	33.961483	105.249992	35.6540015	7.9155085	106.778385	-61.6131755	19.9972095	108.153027
-33.52776	4.352897	107.496735	-12.91395	14.292583	107.13562	33.164703	-17.731817	107.446289	38.223587	34.445171	105.329742	35.694145	8.356677	106.3880155	-61.522045	20.228489	107.8832245
-33.498817	6.463121	106.882141	-12.847516	14.635545	106.841103	33.218365	-17.297325	106.656853	38.273819	35.028641	105.506363	35.746092	8.865658	106.081608	-61.441124	20.405432	107.600598
-33.352936	9.649688	106.182121	-12.804125	15.251239	106.549248	33.326469	-16.657566	105.590149	38.287804	35.899902	105.93203	35.8071365	9.621168	105.7610895	-61.4153865	20.88131	107.3374065
-33.219231	11.814188	105.847374	-12.836738	15.654415	106.356323	33.356934	-16.176109	104.975067	38.291122	36.441566	106.093094	35.824028	10.1327285	105.5340805	-61.497504	21.1761015	107.1785655
-33.087086	13.976065	105.51255	-12.870966	16.178087	106.110695	33.38316	-15.641871	104.318512	38.225788	36.991943	106.213356	35.804474	10.675036	105.265934	-61.546406	21.681138	106.955456
-32.846386	16.154097	105.144791	-12.904111	16.708778	105.793617	33.379715	-15.048017	103.539345	38.146961	37.00201	106.330429	35.763338	10.9769965	104.934887	-61.57156	22.4405595	106.652347
-32.587704	18.294746	104.914177	-12.882219	17.231632	105.425201	33.364956	-14.448087	102.555763	38.031303	37.553349	106.279778	35.6981295	11.552631	104.4177705	-61.4625675	22.910633	106.4326315
-32.255531	20.360487	104.76445	-12.811652	17.742977	105.062195	33.2929	-13.843946	101.523781	37.978001	38.088745	106.107414	35.6354505	12.1223995	103.8155975	-61.2587545	23.3635545	106.3087925
-31.821648	22.348066	104.794289	-12.69093	18.26676	104.802788	33.249001	-13.220175	100.447105	37.919693	39.186977	105.726074	35.584347	12.983401	103.0865895	-60.966207	23.550119	106.5189865
-31.109694	25.145323	105.463501	-12.376288	18.943628	104.827522	33.261063	-12.339446	99.095329	38.006462	39.343498	105.493805	35.6337625	13.502026	102.294567	-60.3863385	24.38523	107.360477
-30.539522	26.861259	106.026733	-12.167211	19.300022	105.043533	33.343121	-11.815305	98.593689	38.064129	40.079918	105.315987	35.703625	14.1323065	101.954838	-60.038047	24.4677375	108.132228
-29.860559	28.482304	106.544075	-11.986281	19.542356	105.258904	33.485168	-11.500163	98.454651	38.252693	40.205059	105.234268	35.8689305	14.352448	101.8444595	-59.8414925	24.732264	108.6733485
-29.173285	29.990656	106.842575	-11.801923	19.744518	105.409325	33.647141	-11.347781	98.611626	38.442444	40.375122	105.110023	36.0447925	14.5136705	101.8608245	-59.6486385	24.9753655	108.9578255
-28.340956	31.406017	106.887413	-11.632029	19.747534	105.461792	33.804432	-11.367476	98.866615	38.608223	40.296654	104.968033	36.2063275	14.464589	101.917324	-59.4703855	25.030479	109.00626
-27.530828	32.668064	106.901917	-11.471109	19.665276	105.46949	33.899673	-11.548643	99.175331	38.792747	40.175896	104.706207	36.34621	14.3136265	101.940769	-59.288428	25.0169255	108.998211
-26.664566	33.817326	106.867508	-11.353545	19.476048	105.515053	33.940075	-11.807702	99.531662	38.952827	40.298134	104.469955	36.446451	14.245216	102.0008085	-59.153541	24.70688	109.0292975
-25.238657	35.424381	106.705307	-11.288012	19.179777	105.568169	33.96508	-12.169734	100.163338	39.004478	39.785511	103.989685	36.484779	13.8078885	102.0765115	-59.060803	24.5516655	109.0598265
-24.266373	36.450516	106.547562	-11.340504	19.08095	105.58149	33.997986	-12.262594	100.580856	38.881172	40.104431	103.530655	36.439579	13.9209185	102.0557555	-59.120587	24.2409815	109.1072245
-23.13102	37.408222	106.205681	-11.486382	19.005146	105.532776	34.009842	-12.187577	100.879219	38.598969	39.60759	103.271782	36.3044055	13.7100065	102.0755005	-59.2771695	24.3002855	108.9900515
-21.950947	38.330376	105.903885	-11.719846	19.030169	105.439774	33.984821	-11.969862	101.043877	38.234539	39.830914	103.063843	36.10968	13.930526	102.05386	-59.549372	24.129812	108.825688
-20.842911	39.234081	105.675064	-11.974827	19.137331	105.301331	33.881943	-11.673255	101.114044	37.873703	40.149258	102.996185	35.877823	14.2380015	102.0551145	-59.827477	24.0366605	108.5475475
-19.581459	40.125698	105.423401	-12.288974	19.319532	105.186317	33.757915	-11.302294	101.124298	37.536572	40.596294	103.259804	35.6472435	14.647	102.192051	-60.2251915	23.992064	108.180583
-18.341999	41.02589	105.459091	-12.605105	19.552666	105.049202	33.616463	-10.848463	101.060081	37.249954	41.146824	103.927589	35.4332085	15.1491805	102.493835	-60.6434185	23.9561515	107.604569
-16.201742	42.27626	105.943085	-13.094023	20.154459	105.109558	33.369938	-9.929156	100.879356	36.969872	42.798916	105.516029	35.169905	16.43488	103.1976925	-61.357951	23.874038	107.0214235
-14.799706	43.076439	106.548454	-13.372003	20.78277	105.349609	33.263741	-9.169962	100.860504	36.900448	43.828327	106.86113	35.0820945	17.3291825	103.860817	-61.8261005	24.2363575	106.838401
-13.232141	43.808475	107.210068	-13.591364	21.566257	105.7127	33.249802	-8.287904	101.065147	36.920773	44.957642	108.171844	35.0852875	18.334869	104.6184955	-62.2680155	24.797645	106.8069045
-11.68644	44.499969	107.913948	-13.75334	22.439007	106.207085	33.438061	-7.356917	101.625481	36.992764	46.039574	109.426918	35.2154125	19.3413285	105.5261995	-62.7220925	25.5366855	106.8879705
-10.106552	45.081032	108.545044	-13.810013	23.319857	106.79808	33.773804	-6.426776	102.601852	37.118752	47.122795	110.626396	35.446278	20.3480095	106.614124	-63.066304	26.2917045	106.982036
-8.452515	45.601017	109.134041	-13.832619	24.13069	107.480453	34.366901	-5.677327	103.715134	37.243938	48.069473	111.705376	35.8054195	21.196073	107.710255	-63.4706575	27.065307	107.250651
-6.883624	45.969563	109.863045	-13.813376	24.81357	108.290306	35.103088	-5.180177	105.132042	37.418907	48.881756	112.78067	36.2609975	21.8507895	108.956356	-63.8877495	27.7763505	107.624256
-4.482431	46.152695	111.2808	-13.802424	25.536484	109.659721	36.416061	-4.791317	107.301582	37.741875	49.90963	114.970001	37.078968	22.5591565	111.1357915	-64.683816	28.5138115	108.1836505
-3.051917	46.114494	112.438393	-13.824331	25.873083	110.635773	37.285671	-4.483747	108.80426	38.027634	50.464867	116.679039	37.6566525	22.99056	112.7416495	-65.3053145	28.755606	108.5298965
-1.625188	45.878227	113.733223	-13.92366	26.197084	111.667099	38.064339	-4.177351	110.285393	38.302685	50.879715	118.386635	38.183512	23.351182	114.336014	-66.030832	29.042986	108.998184
-0.308249	45.630611	115.029564	-14.063631	26.527096	112.702225	38.711826	-3.921666	111.777184	38.553856	51.141228	120.042145	38.632841	23.609781	115.9096645	-66.760103	29.444411	109.4947855
0.930405	45.250359	116.335854	-14.234419	26.794607	113.751915	39.125603	-3.65804	113.296906	38.788601	51.342728	121.572426	38.957102	23.842344	117.434666	-67.42594	29.74687	110.069164
2.073219	44.71719	117.558525	-14.41925	26.988071	114.841209	39.386658	-3.548543	114.648804	39.464466	51.358921	122.753609	39.425562	23.905189	118.7012065	-68.264062	30.070953	110.9812115
3.144	44.138012	118.81131	-14.598714	27.139082	115.93454	39.461315	-3.505666	115.991951	39.667397	51.382828	123.96077	39.564356	23.938581	119.9763605	-68.761784	30.339583	111.8927195
4.583474	43.109737	120.580017	-14.782717	27.194023	117.568192	39.48497	-3.68736	118.057343	39.562546	51.353085	125.734222	39.523758	23.8328625	121.8957825	-69.089192	30.5551835	113.2406015
5.785062	42.134495	121.450462	-14.887089	27.23308	118.649719	39.403797	-3.839622	119.094955	39.803318	51.181103	126.62822	39.6035575	23.6707405	122.8615875	-69.3777355	30.7954195	114.4378505
6.530808	41.339207	122.451355	-14.825338	27.162161	119.613792	39.768661	-4.14163	120.351372	40.481941	50.911205	127.223839	40.125301	23.3847875	123.7876055	-69.775977	30.9395345	115.4399785
7.15394	40.518105	123.324112	-14.675247	27.079582	120.470978	39.73365	-4.188654	121.217857	40.768631	50.760494	127.874168	40.2511405	23.28592	124.5460125	-69.6016345	30.873244	116.3959435
7.647396	39.677544	124.066963	-13.993947	26.685673	120.924171	39.829414	-4.251769	122.094597	40.623802	50.750332	128.637115	40.226608	23.2492815	125.365856	-68.214502	30.1220645	116.482486
8.008607	38.811852	124.732994	-13.745329	26.508675	121.453964	40.018349	-4.341385	122.735146	41.303722	50.449413	129.033325	40.6610355	23.054014	125.8842355	-68.1516935	29.963336	117.0236925
7.834473	38.106503	125.420341	-13.51254	26.239803	121.811691	40.270199	-4.483327	123.054245	41.566849	50.247032	129.580902	40.918524	22.8818525	126.3175735	-67.943604	29.5977535	117.3058085
8.333457	36.704914	125.741768	-13.247649	26.118076	122.263336	40.673367	-4.728146	122.821899	41.921135	49.880997	130.273026	41.297251	22.5764255	126.5474625	-67.792549	29.6597265	117.9792095
8.184006	35.956566	125.94812	-13.121065	26.154522	122.452507	40.796589	-4.970191	122.387444	42.149143	49.586746	130.615494	41.472866	22.3082775	126.501469	-67.714996	30.0007665	118.403545
7.910218	35.197102	126.015961	-13.120605	26.285419	122.671303	40.780159	-5.110322	121.742226	42.340031	49.325195	130.87059	41.560095	22.1074365	126.306408	-67.801305	30.4634015	119.036198
7.549735	34.434891	126.042648	-13.083561	26.537296	122.975746	40.896545	-5.125713	121.144569	42.537098	49.049576	131.049713	41.7168215	21.9619315	126.097141	-67.8839435	31.1126605	119.854351
7.015101	33.64222	126.09333	-13.092424	26.852518	123.513649	40.169273	-4.85044	120.431992	42.739719	48.866116	131.078308	41.454496	22.007838	125.75515	-67.639344	31.697198	121.272148
5.919737	33.144646	126.389023	-13.025226	27.163548	124.100624	39.92889	-4.641276	119.898453	42.943981	48.876743	131.021957	41.4364355	22.1177335	125.460205	-67.4868875	32.2093625	122.741043
5.259066	32.304569	126.444626	-12.851681	27.509663	124.634811	39.705563	-4.505247	119.751343	43.147991	48.882835	130.930328	41.426777	22.188794	125.3408355	-67.130139	32.830532	123.9287865
4.453745	30.751034	126.498817	-12.67501	27.809843	125.564835	NaN	NaN	NaN	43.357327	48.981995	130.730087	NaN	NaN	NaN	NaN	NaN	NaN
3.150776	30.015507	126.869675	-12.892521	28.039169	126.344147	39.410683	-4.304469	120.210907	42.977978	49.16869	130.655594	41.1943305	22.4321105	125.4332505	-66.9793725	33.6462275	127.2550435
2.25264	28.939283	127.001358	-12.901452	27.969036	126.846733	39.879452	-4.720283	120.680809	43.418198	49.044273	130.253036	41.648825	22.161995	125.4669225	-67.451729	33.776077	128.2265435
1.165946	27.867931	127.216064	-12.624471	27.667259	127.085388	39.362015	-4.647418	120.794319	43.357513	49.011784	130.006653	41.359764	22.182183	125.400486	-66.608706	33.152335	128.77029
0.019986	26.846939	127.296082	-12.738384	27.523581	127.274773	39.201244	-4.73916	121.130157	43.266685	48.946228	129.740326	41.2339645	22.103534	125.4352415	-66.7107325	32.943628	129.1143045
-1.034683	25.704268	127.108208	-12.896683	27.401712	127.271439	39.072563	-4.878183	121.424927	43.143265	48.863178	129.502075	41.107914	21.9924975	125.463501	-66.90128	32.8109265	129.079377
-2.164855	24.623138	126.833115	-13.004476	27.218203	127.02951	39.375401	-5.209342	121.77755	43.051308	48.784847	129.274887	41.2133545	21.7877525	125.5262185	-67.2223065	32.6486535	128.5328015
-3.945076	23.009314	126.147339	-13.474824	27.115074	126.582481	38.864643	-4.968727	121.682785	42.863171	48.629906	128.812164	40.863907	21.8305895	125.2474745	-67.813555	32.3995585	127.9174875
-5.156903	21.966782	125.579071	-13.534111	26.972366	126.148201	38.604084	-4.865782	121.413231	42.642021	48.579971	128.341431	40.6230525	21.8570945	124.877331	-67.6912745	32.0876375	127.419071
-6.412406	20.920061	125.071884	-13.555429	26.839754	125.754723	38.467468	-4.792989	120.961334	42.460735	48.544941	127.755356	40.4641015	21.875976	124.358345	-67.5749595	31.803532	127.151101
-7.658353	19.934933	124.60672	-13.504532	26.77536	125.435112	38.480072	-4.665009	120.584572	42.278252	48.546654	127.180573	40.379162	21.9408225	123.8825725	-67.388226	31.6098975	126.9876515
-8.896852	18.974308	124.216827	-13.406483	26.754717	125.150024	38.545017	-4.501849	120.319763	42.132168	48.614311	126.673332	40.3385925	22.056231	123.4965475	-67.1515585	31.453203	126.8035005
-10.131994	17.993351	123.971786	-13.312914	26.761194	124.909081	38.572994	-4.327651	120.031776	42.028126	48.741306	126.150452	40.30056	22.2068275	123.091114	-66.926388	31.3155605	126.727048
-11.412691	17.085356	123.893082	-13.220295	26.804256	124.753464	38.61124	-4.15685	119.952309	41.980572	48.951412	125.566689	40.295906	22.397281	122.759499	-66.736496	31.211231	126.747429
-13.345857	15.71926	123.992691	-13.150923	26.772959	124.617195	38.633926	-3.953731	120.180702	41.608337	49.07513	124.582207	40.1211315	22.5606995	122.3814545	-66.4229775	30.9852185	126.8529355
-14.621836	14.857538	124.094643	-13.125595	26.679684	124.546387	38.594379	-3.895867	120.376518	41.450291	49.076805	123.905624	40.022335	22.590469	122.141071	-66.273525	30.768899	126.951703
-15.897097	14.017473	124.20018	-13.066909	26.474438	124.451744	38.626804	-3.978946	120.49292	41.299232	49.024334	123.303017	39.963018	22.522694	121.8979685	-66.096836	30.426182	127.0055195
-17.128878	13.178788	124.24855	-13.062257	26.146715	124.332741	38.696156	-4.221817	120.560928	41.167656	48.905987	122.746788	39.931906	22.342085	121.653858	-66.05642	29.951345	127.011624
-18.321632	12.415864	124.212776	-12.995241	25.761908	124.159027	38.804176	-4.52518	120.534721	41.054131	48.702862	122.161743	39.9291535	22.088841	121.348232	-65.9196355	29.434975	126.969822
-19.524019	11.685848	124.155273	-12.947455	25.353315	123.919525	38.929436	-4.867902	120.497345	40.907928	48.428467	121.497681	39.918682	21.7802825	120.997513	-65.813592	28.9263475	126.841537
-20.698952	11.061653	124.075005	-12.877883	24.938152	123.630783	39.000954	-5.267013	120.426132	40.313187	48.238602	120.910736	39.6570705	21.4857945	120.668434	-65.4128365	28.3905095	126.593132
-22.278858	10.288914	123.706886	-12.706277	24.276453	123.028931	38.992714	-5.82198	120.007553	40.125988	47.676434	119.543945	39.559351	20.927227	119.775749	-64.971905	27.625679	126.282113
-23.319746	9.786892	123.257378	-12.563366	23.757202	122.465752	38.965561	-6.244682	119.555069	40.043175	47.433315	118.748543	39.504368	20.5943165	119.151806	-64.6311	26.9200875	125.779698
-24.289066	9.372634	122.481155	-12.421773	23.187065	121.714279	38.962406	-6.687885	118.838142	39.985447	47.120148	117.939987	39.4739265	20.2161315	118.3890645	-64.3174725	26.1579985	125.0394935
-25.216991	9.015514	121.372459	-12.332359	22.679811	120.740082	38.931717	-7.199092	117.845726	40.017735	46.826069	117.077003	39.474726	19.8134885	117.4613645	-64.139444	25.5461335	124.0187995
-26.088434	8.771885	120.034004	-12.205061	22.231722	119.527283	38.92038	-7.765489	116.739357	40.0396	46.562286	116.14267	39.47999	19.3983985	116.4410135	-63.890112	25.0650455	122.6135525
-26.906368	8.535506	118.674255	-11.976439	21.783993	118.127235	38.799423	-8.248034	115.429756	39.978321	46.130669	114.850258	39.388872	18.9413175	115.140007	-63.34175	24.6266685	121.114463
-27.659002	8.502216	117.52343	-11.760674	21.428202	116.762695	38.365318	-8.425521	113.989281	39.894791	45.467827	113.268997	39.1300545	18.521153	113.629139	-62.6514025	24.335251	119.896251
-28.591013	8.529992	116.200623	-11.407529	20.9212	115.016869	37.572861	-8.897848	112.124702	39.834614	44.415642	110.705017	38.7037375	17.758897	111.4148595	-61.5187955	24.083503	118.6188785
