# Supplementary material for: How to jointly control a ball trajectory on a moving board: Methodological insights into Motor Learning and Rehabilitation
Source: PLoS One. 2025 Oct 15;20(10):e0334588. doi: 10.1371/journal.pone.0334588 (PMC12527165; doi:10.1371/journal.pone.0334588)
Supplement: S2 Data — (ZIP) [file pone.0334588.s002.zip › D3_026.csv]

Ball_X	Ball_Y	Ball_Z	BoardCentre_X	BoardCentre_Y	BoardCentre_Z	P1LeftHand_X	P1LeftHand_Y	P1LeftHand_Z	P1RightHand_X	P1RightHand_Y	P1RightHand_Z	P1MidHands_X	P1MidHands_Y	P1MidHands_Z	P2MidHands_X	P2MidHands_Y	P2MidHands_Z
10.265001	30.500784	120.947456	-9.180421	17.135271	120.86834	42.1432	-13.065282	120.581589	46.507545	39.753139	121.772125	44.3253725	13.3439285	121.176857	-62.6862145	20.9266135	120.559823
10.794877	29.787722	121.818665	-9.190034	17.245583	121.54763	42.256279	-13.075341	121.309151	46.739716	39.817757	122.590591	44.4979975	13.371208	121.949871	-62.8780655	21.119958	121.145389
11.24671	29.085857	122.748566	-9.231434	17.344078	122.209587	42.30827	-13.070575	121.946953	46.918777	39.865173	123.525467	44.6135235	13.397299	122.73621	-63.0763915	21.290857	121.682964
11.624113	28.420189	123.655609	-9.279798	17.39966	122.790077	42.305992	-13.033758	122.505699	47.103493	39.812698	124.50296	44.7047425	13.38947	123.5043295	-63.2643385	21.40985	122.0758245
11.946219	27.727831	124.501373	-9.347286	17.461201	123.308273	42.219929	-13.032074	123.042931	47.219917	39.818047	125.398239	44.719923	13.3929865	124.220585	-63.414495	21.5294155	122.395961
12.213409	27.061266	125.168076	-9.490808	17.516529	123.76989	42.058311	-13.035213	123.387825	47.221859	39.795422	126.111427	44.640085	13.3801045	124.749626	-63.621701	21.6529535	122.790154
12.574512	26.062716	125.904968	-9.654565	17.606989	124.227821	41.668121	-13.000738	123.545692	47.144234	39.764915	126.79641	44.4061775	13.3820885	125.171051	-63.7153075	21.8318895	123.284591
12.726861	25.410213	126.121834	-9.797345	17.683754	124.327446	41.468018	-12.968132	123.486366	47.016899	39.780464	126.957664	44.2424585	13.406166	125.222015	-63.8371485	21.961342	123.432877
12.819674	24.764721	126.050339	-9.940274	17.761353	124.259842	41.270073	-12.898198	123.175835	46.801903	39.773422	126.939049	44.035988	13.437612	125.057442	-63.916536	22.085094	123.462242
12.883791	24.064419	125.735901	-10.080414	17.829218	124.024139	41.037315	-12.825051	122.625099	46.524475	39.844521	126.606277	43.780895	13.509735	124.615688	-63.941723	22.148701	123.43259
12.850989	23.384691	125.080017	-10.185913	17.904434	123.669121	40.742355	-12.746389	121.735527	46.266083	39.86982	126.097763	43.504219	13.5617155	123.916645	-63.876045	22.2471525	123.421597
12.825476	22.628664	124.371101	-10.249374	17.9484	123.234268	40.402267	-12.685736	120.694855	46.040359	39.861343	125.395462	43.221313	13.5878035	123.0451585	-63.720061	22.3089965	123.4233775
12.828188	21.888327	123.539207	-9.957788	17.832964	122.593399	40.095707	-12.630314	119.506897	45.846031	39.878548	124.63578	42.970869	13.624117	122.0713385	-62.886445	22.041811	123.1154595
12.7453	20.718258	122.358788	-10.35042	18.130238	122.016571	39.688717	-12.472375	117.68438	45.667435	39.819561	123.686584	42.678076	13.673593	120.685482	-63.378916	22.586883	123.34766
12.656796	19.931988	121.675301	-10.375309	18.292532	121.592522	39.487926	-12.335764	116.699051	45.59557	39.837116	123.258575	42.541748	13.750676	119.978813	-63.292366	22.834388	123.206231
12.510899	19.09104	121.127258	-10.439537	18.448814	121.270477	39.324791	-12.146548	115.921577	45.499554	39.878422	123.079491	42.4121725	13.865937	119.500534	-63.2912465	23.031691	123.04042
12.431577	18.102875	120.763626	-10.4931	18.641312	121.059334	39.185925	-11.940341	115.410927	45.423641	39.95647	123.132111	42.304783	14.0080645	119.271519	-63.290983	23.2745595	122.847149
12.288135	17.119701	120.647369	-10.597336	18.889837	120.946861	39.07748	-11.698458	115.298882	45.366142	40.100872	123.370255	42.221811	14.201207	119.3345685	-63.416483	23.578467	122.5591535
12.131084	16.052458	120.660034	-10.730728	19.1912	120.905945	39.034489	-11.514181	115.698151	45.308411	40.270325	123.764404	42.17145	14.378072	119.7312775	-63.632906	24.004328	122.0806125
11.930608	14.881656	120.810425	-10.838644	19.489872	120.900436	39.044319	-11.368406	116.515259	45.298729	40.468788	124.209465	42.171524	14.550191	120.362362	-63.848812	24.429553	121.43851
11.586341	13.044188	121.370399	-11.193698	19.88472	121.055008	39.027519	-11.261547	118.170929	45.172028	40.726192	124.87558	42.0997735	14.7323225	121.5232545	-64.4871695	25.0371175	120.5867615
11.267967	11.710184	121.855164	-11.420187	20.058247	121.254478	38.937572	-11.214848	119.377113	45.062397	40.897957	125.192497	41.9999845	14.8415545	122.284805	-64.8403585	25.2749395	120.224151
10.933278	10.317505	122.485115	-11.675141	20.161125	121.519508	38.814526	-11.200166	120.601631	44.877094	41.024395	125.360596	41.84581	14.9121145	122.9811135	-65.196092	25.4101355	120.0579025
10.527596	8.9391	123.100723	-11.827583	20.18524	121.811363	38.685223	-11.197341	121.746338	44.712151	41.107689	125.405457	41.698687	14.955174	123.5758975	-65.353853	25.415306	120.0468285
10.078492	7.542337	123.633942	-12.049897	20.171047	122.127167	38.582005	-11.165181	122.768845	44.532368	41.17379	125.353088	41.5571865	15.0043045	124.0609665	-65.6569805	25.3377895	120.1933675
9.63419	6.143191	124.134132	-12.348649	20.257357	122.458626	38.549973	-11.092357	123.587906	44.358887	41.24585	125.242935	41.45443	15.0767465	124.4154205	-66.151728	25.4379675	120.5018315
9.148103	4.821291	124.484444	-12.105062	20.047895	122.406097	38.547024	-11.042919	124.202751	44.237309	41.269764	125.117348	41.3921665	15.1134225	124.6600495	-65.6022905	24.9823675	120.1521445
8.343856	2.86344	124.657631	-11.829704	19.656572	122.215446	38.544594	-11.041806	124.783241	44.182343	41.223232	124.820915	41.3634685	15.090713	124.802078	-65.0228765	24.222431	119.628814
7.754508	1.615663	124.741829	-11.785311	19.70866	122.14595	38.527237	-11.078918	124.952904	44.175358	41.13488	124.503136	41.3512975	15.027981	124.72802	-64.9219195	24.389339	119.56388
7.150983	0.461901	124.639679	-11.963787	19.773857	122.095657	38.47871	-11.101269	124.988914	44.145752	41.069042	124.074852	41.312231	14.9838865	124.531883	-65.239805	24.5638275	119.659431
6.459596	-0.633511	124.57045	-11.911927	19.740215	121.888054	38.446987	-11.152319	124.899124	44.132217	41.01252	123.536446	41.289602	14.9301005	124.217785	-65.113456	24.5503295	119.558323
5.785134	-1.690982	124.405731	-11.832216	19.666538	121.639191	38.439682	-11.222337	124.68512	44.06765	40.893608	122.825493	41.253666	14.8356355	123.7553065	-64.918098	24.4974405	119.5230755
5.088332	-2.646508	124.115196	-11.738853	19.570345	121.354713	38.46833	-11.327703	124.306213	44.009212	40.763149	122.070076	41.238771	14.717723	123.1881445	-64.716477	24.422967	119.5212815
4.377229	-3.561845	123.763489	-11.638403	19.402983	121.064865	38.49712	-11.480888	123.731148	43.968426	40.601837	121.212212	41.232773	14.5604745	122.47168	-64.509579	24.2454915	119.65805
3.354644	-4.774117	122.986153	-11.459199	19.117304	120.605347	38.571133	-11.712506	122.496498	43.814259	40.344448	119.895805	41.192696	14.315971	121.1961515	-64.111094	23.918637	120.0145425
2.486336	-5.485505	122.452797	-11.333355	18.907085	120.290565	38.71172	-11.957636	121.506203	43.737335	40.121357	119.11557	41.2245275	14.0818605	120.3108865	-63.8912375	23.7323095	120.2702435
1.743322	-6.095704	121.844482	-11.10183	18.714458	119.866608	38.771885	-12.112679	120.635857	43.63509	39.940121	118.347023	41.2034875	13.913721	119.49144	-63.4071475	23.515195	120.241776
1.035478	-6.584292	121.159851	-10.985827	18.611938	119.387886	38.799877	-12.173689	119.780556	43.572651	39.811596	117.620071	41.186264	13.8189535	118.7003135	-63.157918	23.4049225	120.0754585
0.299555	-7.038714	120.565483	-10.777781	18.568357	118.77124	38.822357	-12.187558	119.0158	43.483223	39.686649	116.784523	41.15279	13.7495455	117.9001615	-62.708352	23.3871685	119.6423185
-0.408418	-7.420886	119.946327	-10.726642	18.627218	118.089226	38.788857	-12.151337	118.279541	43.311333	39.637444	115.713455	41.050095	13.7430535	116.996498	-62.503379	23.5113825	119.181954
-1.119277	-7.613774	119.290245	-10.639164	18.72377	117.297745	38.686932	-12.109307	117.44397	43.108067	39.674137	114.666344	40.8974995	13.782415	116.055157	-62.1758275	23.665125	118.540333
-2.100285	-7.908743	117.999008	-10.533053	18.795464	115.981003	38.488014	-12.093913	116.177383	42.831661	39.666321	112.871063	40.6598375	13.786204	114.524223	-61.7259435	23.804724	117.437783
-2.747341	-8.010341	116.873802	-10.458822	18.769424	114.945541	38.330681	-12.059713	115.076027	42.706757	39.576916	111.907066	40.518719	13.7586015	113.4915465	-61.436363	23.7802465	116.3995355
-3.380467	-8.068611	115.464195	-10.433182	18.706749	113.793114	38.237286	-12.141781	113.923073	42.6703	39.486752	111.148247	40.453793	13.6724855	112.53566	-61.320157	23.7410125	115.050568
-3.98841	-8.074203	113.868507	-10.431828	18.674047	112.513367	38.086784	-12.13707	112.657227	42.592167	39.416676	110.300888	40.3394755	13.639803	111.4790575	-61.2031315	23.708291	113.5476765
-4.561263	-7.969042	112.11454	-10.426762	18.742388	111.039948	37.906467	-12.063978	111.184052	42.425842	39.433308	109.325912	40.1661545	13.684665	110.254982	-61.0196785	23.800111	111.824914
-5.116587	-7.77958	110.366997	-10.426012	18.933207	109.484436	37.750301	-11.905512	109.753967	42.239143	39.564648	108.091652	39.994722	13.829568	108.9228095	-60.846746	24.036846	110.0460625
-5.581742	-7.540604	108.69458	-10.411778	19.211498	107.905067	37.610138	-11.641184	108.414925	42.025997	39.780693	106.712318	39.8180675	14.0697545	107.5636215	-60.6416235	24.3532415	108.2465125
-6.304716	-7.131265	106.457832	-10.358511	19.667561	105.734123	37.485691	-11.259844	106.665024	41.902508	40.164555	104.903198	39.6940995	14.4523555	105.784111	-60.4111215	24.8827665	105.684135
-6.798782	-6.809214	105.174408	-10.338906	19.946108	104.466179	37.421383	-11.023723	105.725739	41.974163	40.459671	103.703094	39.697773	14.717974	104.7144165	-60.375585	25.174242	104.2179415
-7.267026	-6.487211	103.99939	-10.262493	20.237347	103.317963	37.361965	-10.753264	104.673676	41.895359	40.745728	102.557419	39.628662	14.996232	103.6155475	-60.153648	25.478462	103.0203785
-7.747089	-6.126179	102.988396	-10.187093	20.459465	102.350441	37.286888	-10.519299	103.67411	41.754887	40.940044	101.454636	39.5208875	15.2103725	102.564373	-59.8950735	25.7085575	102.136509
-8.213054	-5.754856	102.029266	-10.1279	20.651968	101.500786	37.216309	-10.265471	102.756866	41.731598	41.171982	100.397301	39.4739535	15.4532555	101.5770835	-59.7297535	25.8506805	101.4244885
-8.625067	-5.358231	101.092735	-10.03538	20.850916	100.655449	37.164833	-9.975863	101.785568	41.696938	41.430794	99.403107	39.4308855	15.7274655	100.5943375	-59.5016455	25.9743665	100.7165605
-8.977951	-4.975879	100.168701	-9.915142	21.02187	99.83802	37.155579	-9.721557	100.861191	41.579247	41.645805	98.551086	39.367413	15.962124	99.7061385	-59.197697	26.081616	99.9699015
-9.504825	-4.339885	98.907761	-9.683195	21.280005	98.700989	37.150677	-9.315714	99.608017	41.661171	41.982323	97.219803	39.405924	16.3333045	98.41391	-58.772314	26.2267055	98.988068
-9.863178	-3.904674	98.192146	-9.488114	21.491285	98.024071	37.154549	-9.052834	98.877563	41.70319	42.249836	96.296616	39.4288695	16.598501	97.5870895	-58.4050975	26.384069	98.4610525
-10.190144	-3.419099	97.647118	-9.312543	21.674179	97.438431	37.18541	-8.805411	98.249504	41.660717	42.413719	95.458344	39.4230635	16.804154	96.853924	-58.0481495	26.544204	98.022938
-10.52484	-2.920268	97.165359	-9.147725	21.850206	96.943153	37.186882	-8.570993	97.732193	41.660812	42.563652	94.708481	39.423847	16.9963295	96.220337	-57.719297	26.7040825	97.665969
-10.813676	-2.390309	96.752846	-8.997388	21.940825	96.48098	37.223988	-8.433299	97.315369	41.695587	42.68166	94.051651	39.4597875	17.1241805	95.68351	-57.4545635	26.7574695	97.27845
-11.076964	-1.900967	96.33194	-8.869595	22.01532	96.042374	37.235325	-8.352777	96.975395	41.69783	42.742691	93.523056	39.4665775	17.194957	95.2492255	-57.2057675	26.835683	96.8355225
-11.315148	-1.402661	95.908447	-8.748702	22.055191	95.602226	37.265144	-8.307472	96.676361	41.706459	42.744724	93.079552	39.4858015	17.218626	94.8779565	-56.9832055	26.891756	96.3264955
-11.740755	-0.675279	95.222214	-8.59617	22.04949	94.943008	37.31609	-8.274343	96.338501	41.719429	42.760475	92.686882	39.5177595	17.243066	94.5126915	-56.7100995	26.855914	95.3733245
-12.009939	-0.135119	94.715004	-8.520315	22.055157	94.52388	37.361698	-8.256073	96.177101	41.728298	42.780281	92.549644	39.544998	17.262104	94.3633725	-56.585628	26.84821	94.6843875
-12.313348	0.471414	94.269684	-8.479111	22.048159	94.151955	37.38699	-8.237111	96.107269	41.746254	42.811852	92.504913	39.566622	17.2873705	94.306091	-56.524844	26.8089475	93.997819
-12.574017	1.062699	93.891167	-8.426995	22.068401	93.822456	37.405121	-8.196846	96.046761	41.759472	42.851807	92.490601	39.5822965	17.3274805	94.268681	-56.4362865	26.8093215	93.376231
-12.863556	1.693123	93.519821	-8.394795	22.097818	93.543106	37.431717	-8.110443	96.004852	41.769131	42.904968	92.495445	39.600424	17.3972625	94.2501485	-56.390014	26.7983735	92.8360635
-13.110608	2.28147	93.174797	-8.349239	22.144156	93.280128	37.493671	-8.045692	95.949539	41.769981	42.997063	92.54705	39.631826	17.4756855	94.2482945	-56.330304	26.8126265	92.3119615
-13.396923	2.944919	92.788475	-8.311097	22.183981	93.019714	37.555054	-7.945891	95.857689	41.727486	43.094135	92.660782	39.64127	17.574122	94.2592355	-56.263464	26.79384	91.7801925
-13.872954	4.036136	92.167931	-8.257743	22.277081	92.745628	37.68232	-7.737939	95.618561	41.619415	43.290482	93.10247	39.6508675	17.7762715	94.3605155	-56.1663535	26.7778905	91.1307405
-14.24087	4.763885	91.811577	-8.244247	22.340809	92.675476	37.737473	-7.556878	95.429764	41.573761	43.459553	93.737404	39.655617	17.9513375	94.583584	-56.144111	26.7302805	90.767368
-14.672248	5.532943	91.463814	-8.273509	22.454638	92.712662	37.801826	-7.356352	95.190468	41.580917	43.652321	94.595894	39.6913715	18.1479845	94.893181	-56.2383895	26.7612915	90.532143
-15.111669	6.190209	91.177544	-8.295362	22.627453	92.834091	37.807453	-7.118972	94.940552	41.615643	43.874691	95.606705	39.711548	18.3778595	95.2736285	-56.302272	26.8770465	90.3945535
-15.640408	6.843218	91.013397	-8.299663	22.901134	93.025681	37.715794	-6.734587	94.700447	41.715698	44.101528	96.546417	39.715746	18.6834705	95.623432	-56.315072	27.1187975	90.42793
-16.250105	7.454289	91.027573	-8.280319	23.281322	93.323685	37.668068	-6.338015	94.454994	41.853867	44.407539	97.17347	39.7609675	19.034762	95.814232	-56.3216055	27.527882	90.833138
-16.868343	8.01216	91.264816	-8.253474	23.69315	93.651672	37.633026	-5.982491	94.296471	41.888176	44.664898	97.439667	39.760601	19.3412035	95.868069	-56.267549	28.0450965	91.435275
-17.934889	8.659549	91.940979	-8.242244	24.166252	94.082413	37.519535	-5.635497	94.282417	41.965691	44.967548	96.927528	39.742613	19.6660255	95.6049725	-56.227101	28.6664785	92.5598535
-18.660105	8.979966	92.473358	-8.241372	24.331675	94.329109	37.456982	-5.637563	94.313622	41.934547	44.972988	96.337334	39.6957645	19.6677125	95.325478	-56.1785085	28.9956375	93.33274
-19.324409	9.172357	92.969872	-8.236301	24.299667	94.560417	37.328487	-5.775012	94.44191	41.952198	44.792072	95.76017	39.6403425	19.50853	95.10104	-56.1129445	29.090804	94.019794
-19.87705	9.393407	93.588135	-8.208798	24.087357	94.806084	37.235363	-6.106776	94.631004	42.045986	44.4884	95.18251	39.6406745	19.190812	94.906757	-56.0582705	28.983902	94.705411
-20.444202	9.555599	94.251343	-8.116036	23.753159	95.13279	37.197536	-6.519309	94.853745	42.16605	44.063206	94.594231	39.681793	18.7719485	94.723988	-55.913865	28.7343695	95.541592
-20.948395	9.72819	95.006653	-8.006139	23.321638	95.489357	37.190289	-7.006905	95.150871	42.237343	43.564335	94.033119	39.713816	18.278715	94.591995	-55.726094	28.364561	96.386719
-21.436409	9.878842	95.764511	-7.914848	22.844156	95.900192	37.241722	-7.545209	95.521973	42.251244	43.009983	93.535629	39.746483	17.732387	94.528801	-55.576179	27.955925	97.271583
-22.061108	10.072003	96.653732	-7.822751	22.065649	96.404091	37.373337	-8.27279	96.118927	42.178608	42.226212	92.969597	39.7759725	16.976711	94.544262	-55.4214745	27.154587	98.26392
-22.350031	10.248751	96.882454	-7.735524	21.584387	96.51693	37.490036	-8.66343	96.392387	42.136105	41.802536	92.769012	39.8130705	16.569553	94.5806995	-55.2841185	26.599221	98.4531605
-22.600737	10.488822	96.649117	-7.62814	21.194742	96.358261	37.695961	-8.933036	96.462891	42.155193	41.531845	92.700035	39.925577	16.2994045	94.581463	-55.181857	26.0900795	98.135059
-22.858669	10.805867	96.011391	-7.456843	20.887466	95.89843	37.987209	-9.039385	96.224976	42.263176	41.463894	92.727692	40.1251925	16.2122545	94.476334	-55.0388785	25.5626775	97.320526
-23.000488	11.162927	95.031998	-7.187364	20.767189	95.212189	38.310471	-8.930613	95.677864	42.431293	41.614513	92.783203	40.370882	16.34195	94.2305335	-54.74561	25.192428	96.1938445
-23.089811	11.596023	93.960114	-6.86657	20.775978	94.419342	38.696053	-8.626671	94.924126	42.639439	41.956745	92.79274	40.667746	16.665037	93.858433	-54.400886	24.886919	94.980251
-23.089478	12.041291	92.984528	-6.483576	20.957848	93.676842	39.163353	-8.207725	94.19014	42.892593	42.38398	92.704544	41.027973	17.0881275	93.447342	-53.995125	24.8275685	93.906342
-23.076019	12.77463	91.602364	-5.912563	21.359743	92.636719	39.850487	-7.462934	93.300049	43.253361	43.07235	92.486259	41.551924	17.804708	92.893154	-53.37705	24.914778	92.380284
-23.110905	13.275994	90.706497	-5.566748	21.577751	91.984871	40.28783	-6.996704	92.778259	43.448822	43.50927	92.371941	41.868326	18.256283	92.5751	-53.001822	24.899219	91.394642
-23.137878	13.739649	89.798508	-5.284832	21.799492	91.314453	40.655289	-6.595044	92.30072	43.62281	43.922264	92.301414	42.1390495	18.66361	92.301067	-52.7087135	24.935374	90.327839
-23.219311	14.185882	89.036766	-5.039318	21.947536	90.714706	40.967567	-6.26681	91.838348	43.757114	44.269165	92.235954	42.3623405	19.0011775	92.037151	-52.4409765	24.8938945	89.392261
-23.369638	14.545101	88.338104	-4.862542	22.033314	90.193985	41.217278	-6.000242	91.462845	43.842171	44.529854	92.17868	42.5297245	19.264806	91.8207625	-52.2548085	24.801822	88.5672075
-23.516657	14.846256	87.698555	-4.722094	22.072212	89.719498	41.44141	-5.740906	91.150764	43.854568	44.771404	92.187508	42.647989	19.515249	91.669136	-52.092177	24.629175	87.76986
-23.724485	15.110763	87.128548	-4.642476	22.084171	89.294907	41.639606	-5.55071	90.931786	43.826984	45.005116	92.221779	42.733295	19.727203	91.5767825	-52.018247	24.441139	87.0130315
-24.005751	15.290838	86.789139	-4.575993	22.102369	88.970406	41.824074	-5.289789	90.712189	43.801083	45.312786	92.160263	42.8125785	20.0114985	91.436226	-51.9645645	24.1932395	86.504586
-24.27528	15.291134	86.939568	-4.588734	22.05287	89.020706	41.884007	-5.191424	90.695877	43.76548	45.447876	91.996231	42.8247435	20.128226	91.346054	-52.0022115	23.977514	86.695358
-24.645224	15.219179	87.435547	-4.606202	21.988518	89.299187	41.871666	-5.168334	90.81221	43.637974	45.486633	91.755905	42.75482	20.1591495	91.2840575	-51.967224	23.8178865	87.3143165
-25.066319	15.067521	88.252228	-4.68083	21.865858	89.761971	41.774689	-5.258438	91.067863	43.512199	45.338188	91.402161	42.643444	20.039875	91.235012	-52.005104	23.691841	88.28893
-25.490501	14.890708	89.149391	-4.805976	21.671448	90.316162	41.600571	-5.560227	91.452591	43.333595	45.022095	91.042549	42.467083	19.730934	91.24757	-52.079035	23.611962	89.384754
-25.954304	14.677525	89.978722	-4.91916	21.377398	90.827736	41.386761	-5.913129	91.878777	43.229195	44.595154	90.560486	42.307978	19.3410125	91.2196315	-52.146298	23.4137835	90.4358405
-26.447327	14.429039	90.522057	-5.024423	21.076052	91.171089	41.212395	-6.333844	92.266907	43.038429	44.061195	90.176865	42.125412	18.8636755	91.221886	-52.174258	23.2884285	91.120292
-27.125662	14.056103	90.550545	-5.063961	20.482203	91.157005	41.125385	-6.866499	92.632385	42.944538	43.334736	89.757851	42.0349615	18.2341185	91.195118	-52.1628835	22.7302875	91.118892
-27.466129	13.828506	90.170425	-4.957922	20.14645	90.857544	41.241123	-7.104483	92.633682	43.000244	43.011024	89.566711	42.1206835	17.9532705	91.1001965	-52.0365275	22.3396295	90.6148915
-27.76033	13.606901	89.701828	-4.76752	19.886429	90.468803	41.453533	-7.236825	92.535362	43.096287	42.92189	89.361382	42.27491	17.8425325	90.948372	-51.80995	21.9303255	89.989234
-28.048599	13.408464	89.384781	-4.522459	19.702084	90.182281	41.726063	-7.251372	92.466911	43.236214	42.861725	89.098236	42.4811385	17.8051765	90.7825735	-51.5260565	21.5989915	89.5819885
-28.323746	13.220299	89.438667	-4.300003	19.577084	90.078285	42.045101	-7.39578	92.48114	43.351944	42.789101	88.694397	42.6985225	17.6966605	90.5877685	-51.2985285	21.4575075	89.5688015
-28.648758	13.094255	89.701447	-4.145207	19.429546	90.14621	42.244488	-7.533076	92.653809	43.413605	42.578033	88.22216	42.8290465	17.5224785	90.4379845	-51.1194605	21.3366135	89.8544355
-28.997929	12.977656	90.113815	-4.131773	19.195652	90.328369	42.290188	-7.766437	92.944977	43.350464	42.249931	87.745323	42.820326	17.241747	90.34515	-51.083872	21.149557	90.311588
-29.579195	12.738201	90.746399	-4.350089	18.715977	90.678802	42.08902	-8.123814	93.398491	42.963512	41.640011	87.322433	42.526266	16.7580985	90.360462	-51.226444	20.6738555	90.997142
-29.992495	12.622504	91.42495	-4.585435	18.380365	91.074074	41.846828	-8.41038	93.61602	42.666355	41.276695	87.128555	42.2565915	16.4331575	90.3722875	-51.4274615	20.3275725	91.7758605
-30.448421	12.55216	92.296722	-4.910506	18.026878	91.62941	41.62328	-8.797524	93.813522	42.377808	40.990566	86.893532	42.000544	16.096521	90.353527	-51.821556	19.957235	92.905293
-30.89476	12.549644	93.265167	-5.276056	17.678148	92.272064	41.263275	-9.112649	94.13414	41.969326	40.603615	86.863991	41.6163005	15.745483	90.4990655	-52.1684125	19.610813	94.0450625
-31.275862	12.616241	94.097191	-5.693327	17.326767	92.894638	40.885498	-9.391829	94.452568	41.408882	40.214588	86.907166	41.14719	15.4113795	90.679867	-52.533844	19.2421545	95.109409
-31.64221	12.795443	94.818291	-6.126246	17.011385	93.452965	40.500809	-9.65864	94.757515	40.992199	39.877655	86.914513	40.746504	15.1095075	90.836014	-52.998996	18.9132625	96.069916
-32.011681	13.108966	95.406433	-6.544448	16.719049	93.955383	40.124382	-9.882785	95.02346	40.464436	39.620522	87.068871	40.294409	14.8688685	91.0461655	-53.383305	18.5692295	96.8646005
-32.455822	13.776298	96.00071	-7.13928	16.40699	94.550972	39.617641	-10.142928	95.331451	39.897171	39.333717	87.337112	39.757406	14.5953945	91.3342815	-54.035966	18.2185855	97.7676625
-32.639168	14.38419	96.197525	-7.476663	16.227179	94.836655	39.337181	-10.281617	95.454292	39.587727	39.213379	87.538353	39.462454	14.465881	91.4963225	-54.41578	17.988477	98.1769875
-32.84132	15.041656	96.173882	-7.754604	16.082119	94.956047	39.094463	-10.356873	95.486031	39.374187	39.134636	87.72377	39.234325	14.3888815	91.6049005	-54.743533	17.7753565	98.3071935
-32.879097	15.748127	95.801697	-7.935434	15.962336	94.84391	38.967945	-10.384796	95.389351	39.261784	39.142052	87.952072	39.1148645	14.378628	91.6707115	-54.9857325	17.546044	98.0171085
-32.916088	16.546148	95.179283	-8.005961	15.919935	94.533241	38.960186	-10.365728	95.154419	39.285812	39.241974	88.180992	39.122999	14.438123	91.6677055	-55.134921	17.401747	97.3987765
-32.868862	17.510241	94.473076	-8.004114	15.881269	94.120422	39.032562	-10.287127	94.838188	39.30167	39.389168	88.398491	39.167116	14.5510205	91.6183395	-55.175344	17.2115175	96.6225045
-32.764202	18.534561	93.963165	-7.966085	15.904032	93.788689	39.129349	-10.165029	94.504356	39.29594	39.568798	88.588135	39.2126445	14.7018845	91.5462455	-55.1448145	17.1061795	96.0311325
-32.56818	20.181885	93.619606	-8.007649	15.948838	93.612778	39.210182	-10.056491	94.10862	39.280533	39.769054	88.839821	39.2453575	14.8562815	91.4742205	-55.2606555	17.0413945	95.7513355
-32.470654	21.422443	93.699242	-8.160447	15.990273	93.72879	39.075699	-10.069204	94.023605	39.184685	39.758636	88.924736	39.130192	14.844716	91.4741705	-55.451086	17.13583	95.9834095
-32.32243	22.765905	93.947548	-8.375915	15.982538	93.979668	38.73328	-10.027415	94.069199	39.02681	39.697041	89.003281	38.880045	14.834813	91.53624	-55.631875	17.130263	96.423096
-32.166439	24.099781	94.329094	-8.662533	15.90667	94.309685	38.458832	-10.164794	94.019554	38.806896	39.648537	89.060326	38.632864	14.7418715	91.53994	-55.95793	17.0714685	97.07943
-31.975893	25.458469	94.736221	-8.970109	15.808918	94.66732	38.153316	-10.200552	93.934753	38.473736	39.622959	89.133286	38.313526	14.7112035	91.5340195	-56.253744	16.9066325	97.8006205
-31.754593	26.916977	95.155594	-9.268738	15.691898	94.996239	37.938713	-10.197219	93.725403	38.106335	39.68848	89.187973	38.022524	14.7456305	91.456688	-56.56	16.6381655	98.53579
-31.475126	28.393211	95.483139	-9.561906	15.61696	95.26207	37.58313	-10.012252	93.58503	37.721039	39.804642	89.244011	37.6520845	14.896195	91.4145205	-56.7758965	16.337725	99.1096195
-30.996164	30.718592	95.859695	-10.003565	15.501496	95.489998	37.260582	-9.850713	93.155251	37.103409	40.048447	89.495827	37.1819955	15.098867	91.325539	-57.1891255	15.904125	99.654457
-30.593649	32.281811	96.04792	-10.334347	15.503531	95.549881	36.996449	-9.624408	92.769608	36.712532	40.322235	89.931778	36.8544905	15.3489135	91.350693	-57.5231845	15.6581485	99.749069
-30.162659	33.9361	96.316917	-10.688065	15.539557	95.569489	36.687035	-9.267639	92.258339	36.434471	40.676544	90.628021	36.560753	15.7044525	91.44318	-57.936883	15.3746615	99.695798
-29.682142	35.629211	96.753868	-11.062886	15.688949	95.53035	36.372036	-8.914142	91.615097	36.185524	41.107643	91.624878	36.27878	16.0967505	91.6199875	-58.404552	15.2811475	99.4407125
-29.110645	37.351093	97.331177	-11.44451	16.025537	95.517471	36.007473	-8.349144	90.920715	35.973587	41.05748	92.975868	35.99053	16.354168	91.9482915	-58.87955	15.696906	99.0866505
-28.570404	39.132767	98.094994	-11.821857	16.538565	95.545006	35.631451	-7.655821	90.208282	35.761257	42.239952	94.182991	35.696354	17.2920655	92.1956365	-59.340068	15.7850645	98.8943755
-27.814177	40.862885	98.851463	-12.197247	17.206787	95.572319	35.252342	-6.849164	89.613808	35.633076	42.824722	95.528465	35.442709	17.987779	92.5711365	-59.837203	16.425795	98.5735015
-26.781773	43.374626	100.095154	-12.687206	18.274311	95.725029	34.747894	-5.683375	88.982033	35.431007	43.640385	97.341705	35.0894505	18.978505	93.161869	-60.4638625	17.570117	98.288189
-25.964918	44.847607	100.809837	-12.9661	18.957996	95.885071	34.483212	-5.04768	88.806831	35.325794	44.12291	98.338387	34.904503	19.537615	93.572609	-60.836703	18.378377	98.197533
-25.089794	46.218567	101.407745	-13.1985	19.47537	96.068756	34.267452	-4.59382	88.822121	35.195766	44.423561	99.165092	34.731609	19.9148705	93.9936065	-61.128609	19.0358695	98.1439055
-24.212677	47.408165	102.058578	-13.390599	19.819489	96.327835	34.134666	-4.330839	89.003571	35.151394	44.628769	99.866142	34.64303	20.148965	94.4348565	-61.424228	19.490013	98.2208135
-23.271456	48.379143	102.707222	-13.504712	20.020508	96.728584	34.157501	-4.196331	89.401558	35.526993	44.584049	100.330063	34.842247	20.193859	94.8658105	-61.851671	19.847157	98.5913575
-22.284676	49.190311	103.365395	-13.54882	20.089067	97.250954	34.289589	-4.216341	89.933655	35.480659	44.618	101.01284	34.885124	20.2008295	95.4732475	-61.982764	19.9773045	99.0286605
-21.300339	49.845829	103.967896	-13.558443	20.093718	97.812309	34.456245	-4.354719	90.542046	35.543819	44.599979	101.589188	35.000032	20.12263	96.065617	-62.116918	20.064806	99.559001
-19.719574	50.550049	104.690208	-13.578087	20.026297	98.615402	34.662048	-4.727145	91.575645	35.605129	44.447151	102.472221	35.1335885	19.860003	97.023933	-62.2897625	20.192591	100.206871
-18.650188	50.860649	105.079567	-13.638041	19.952635	99.133072	34.717022	-4.993768	92.281494	35.640511	44.267956	102.985069	35.1787665	19.637094	97.6332815	-62.4548485	20.268176	100.6328625
-17.531481	51.043163	105.44397	-13.722391	19.887751	99.64917	34.676216	-5.290563	92.964111	35.683258	44.060059	103.468002	35.179737	19.384748	98.2160565	-62.624519	20.390754	101.0822835
-16.448275	51.0826	105.89476	-13.900164	19.751345	100.117363	34.594746	-5.586569	93.574486	35.663666	43.831154	104.008041	35.129206	19.1222925	98.7912635	-62.929534	20.3803975	101.4434625
-15.350606	50.94664	106.360283	-14.126264	19.647617	100.524605	34.491302	-5.782784	94.024834	35.596478	43.643005	104.614723	35.04389	18.9301105	99.3197785	-63.296418	20.3651235	101.7294315
-14.229176	50.71199	106.814789	-14.387466	19.605511	100.870857	34.355251	-5.856324	94.384201	35.464756	43.520779	105.244827	34.9100035	18.8322275	99.814514	-63.6849355	20.3787945	101.9272
-13.100307	50.364502	107.185875	-14.641603	19.629133	101.155746	34.246468	-5.811537	94.70192	35.342232	43.464027	105.832802	34.79435	18.826245	100.267361	-64.077556	20.432021	102.044131
-11.383738	49.632339	107.374023	-14.954744	19.815451	101.500809	34.187553	-5.656531	95.15699	34.795204	43.115978	106.754173	34.4913785	18.7297235	100.9555815	-64.4008665	20.9011785	102.0460365
-10.126853	49.000248	107.293999	-15.064773	20.002785	101.730637	34.183365	-5.576665	95.55191	34.682281	43.235462	107.04026	34.432823	18.8293985	101.296085	-64.562369	21.1761715	102.165189
-8.887823	48.251717	107.212654	-15.144674	20.094845	102.0439	34.224796	-5.555876	96.039841	34.640587	43.290279	107.263229	34.4326915	18.8672015	101.651535	-64.7220395	21.3224885	102.436265
-7.565814	47.383377	107.101524	-15.180958	20.107914	102.427414	34.344585	-5.666296	96.637894	34.641232	43.274612	107.476059	34.4929085	18.804158	102.0569765	-64.8548245	21.41167	102.7978515
-6.208715	46.288013	106.977501	-15.19533	20.009207	102.821777	34.474464	-5.915617	97.384453	34.682701	43.203373	107.734612	34.5785825	18.643878	102.5595325	-64.9692425	21.374536	103.0840215
-4.85125	45.066555	106.874451	-15.206067	19.868603	103.215668	34.631737	-6.202982	98.257156	34.78944	43.025311	108.08445	34.7105885	18.4111645	103.170803	-65.1227225	21.3260415	103.260533
-3.385946	43.692902	106.836555	-15.225467	19.742861	103.633057	34.816631	-6.571175	99.215385	34.938412	42.864536	108.56942	34.8775215	18.1466805	103.8924025	-65.3284555	21.3390415	103.3737115
-1.313072	41.552837	107.037506	-15.296644	19.545334	104.280975	35.083927	-7.055171	100.737854	35.186802	42.637939	109.559158	35.1353645	17.791384	105.148506	-65.7286525	21.299284	103.413444
0.116423	39.945145	107.214401	-15.384841	19.487541	104.745674	35.205017	-7.31682	101.847061	35.341087	42.527328	110.224548	35.273052	17.605254	106.0358045	-66.042734	21.369828	103.4555435
1.498767	38.347267	107.391563	-15.505046	19.467831	105.21904	35.282516	-7.608655	102.934502	35.45137	42.997078	110.746742	35.366943	17.6942115	106.840622	-66.377035	21.2414505	103.597458
2.942321	36.627079	107.50042	-15.613916	19.505054	105.656731	35.289879	-7.937504	103.921143	35.552143	42.898537	111.17897	35.421011	17.4805165	107.5500565	-66.648843	21.5295915	103.7634055
4.298191	34.927837	107.630768	-15.744896	19.514389	106.03334	35.126144	-8.200171	104.961823	35.617992	42.758808	111.39698	35.372068	17.2793185	108.1794015	-66.86186	21.7494595	103.8872785
5.715325	33.123405	107.715462	-15.900055	19.550646	106.376686	35.027599	-8.514621	105.784775	35.680054	42.595097	111.527336	35.3538265	17.040238	108.6560555	-67.1539365	22.061054	104.0973165
7.038699	31.395159	107.838593	-16.049107	19.557102	106.633148	34.859207	-8.789872	106.635918	35.706459	42.424694	111.62944	35.282833	16.817411	109.132679	-67.381047	22.296793	104.133617
9.03486	28.629807	108.096336	-16.205999	19.533321	106.980515	34.607185	-9.107051	107.817818	35.767372	42.146061	111.750809	35.1872785	16.519505	109.7843135	-67.5992765	22.547137	104.1767165
10.365883	26.78915	108.342155	-16.247746	19.463512	107.136108	34.521225	-9.312184	108.458328	35.833282	41.956036	112.011131	35.1772535	16.321926	110.2347295	-67.6727455	22.605098	104.0374865
11.643706	24.99119	108.670509	-16.215715	19.40601	107.237885	34.465363	-9.463949	109.054581	35.986431	41.812759	112.411293	35.225897	16.174405	110.732937	-67.657327	22.637615	103.742833
12.967207	23.223825	109.056709	-16.118649	19.394129	107.354965	34.470222	-9.578158	109.63459	36.224041	41.667561	112.873329	35.3471315	16.0447015	111.2539595	-67.5844295	22.7435565	103.4559705
14.211697	21.452787	109.511246	-15.920202	19.44581	107.560524	34.54092	-9.777081	110.420479	36.623291	41.534523	113.249458	35.5821055	15.878721	111.8349685	-67.4225095	23.012899	103.2860795
15.480311	19.78116	110.197746	-15.668325	19.503494	107.921852	34.60984	-9.950932	111.343048	37.101654	41.3941	113.717911	35.855747	15.721584	112.5304795	-67.192397	23.285404	103.3132245
16.648821	18.017679	111.040451	-15.367152	19.527227	108.404564	34.68103	-10.094337	112.460266	37.626518	41.182262	114.168236	36.153774	15.5439625	113.314251	-66.888078	23.5104915	103.494877
18.335909	15.603765	112.637421	-14.949451	19.49968	109.350327	34.839458	-10.502919	114.642593	38.436199	40.975918	114.938805	36.6378285	15.2364995	114.790699	-66.5367305	23.7628605	103.909955
19.313942	14.001934	114.033714	-14.766526	19.394299	110.134087	34.930141	-10.821431	116.372971	38.908985	40.748878	115.500603	36.919563	14.9637235	115.936787	-66.452615	23.8248745	104.331387
20.21953	12.579756	115.555321	-14.687945	19.196453	110.919556	34.935745	-11.146428	118.181274	39.231464	40.539562	116.369141	37.0836045	14.696567	117.2752075	-66.4594945	23.696339	104.5639045
20.958923	11.193017	117.118965	-14.724742	18.895319	111.67662	34.859573	-11.473875	119.872513	39.530773	40.375008	117.454437	37.195173	14.4505665	118.663475	-66.644657	23.3400715	104.689765
21.921883	9.776116	118.520332	-14.778283	18.518955	112.347473	34.738834	-11.788962	121.331726	39.835365	40.125149	118.5429	37.2870995	14.1680935	119.937313	-66.8436655	22.8698165	104.757633
22.26033	8.740562	119.901611	-14.804335	18.219311	112.955643	34.911369	-12.263355	122.324898	40.086113	39.863152	119.531975	37.498741	13.7998985	120.9284365	-67.107411	22.6387235	104.9828495
23.046797	7.64952	120.678665	-14.781143	18.045738	113.499641	34.893642	-12.504692	123.117195	40.335743	39.648907	120.298447	37.6146925	13.5721075	121.707821	-67.1769785	22.5193685	105.291461
22.68457	6.523069	121.328117	-14.545305	18.032518	114.125298	34.98613	-12.570965	123.693741	40.743248	39.491459	121.035019	37.864689	13.460247	122.36438	-66.955299	22.604789	105.886216
22.159151	6.151718	121.693314	-14.348917	18.133549	114.416206	35.1264	-12.570469	123.876404	40.995003	39.441437	121.479568	38.0607015	13.435484	122.677986	-66.7585355	22.831614	106.154426
22.270075	5.508467	121.707848	-14.126817	18.253431	114.643059	35.313244	-12.605986	123.91703	41.265087	39.405792	121.851418	38.2891655	13.399903	122.884224	-66.5427995	23.106959	106.401894
21.634535	5.152067	121.876907	-13.88611	18.340441	114.889252	35.457577	-12.567465	123.815071	41.949543	39.231197	122.091034	38.70356	13.331866	122.9530525	-66.47578	23.349016	106.8254515
21.562687	4.571456	121.686996	-13.688917	18.423521	115.205513	35.624886	-12.620441	123.670212	42.225418	39.177471	122.427238	38.925152	13.278515	123.048725	-66.302986	23.568527	107.362301
20.733152	4.339423	121.774338	-13.523883	18.504419	115.545692	35.780449	-12.682756	123.469223	42.467525	39.140419	122.777367	39.123987	13.2288315	123.123295	-66.171753	23.7800065	107.968089
20.123102	4.023298	121.675217	-13.3912	18.550755	115.839279	35.916046	-12.656297	123.19677	42.696934	39.148113	123.17749	39.30649	13.245908	123.18713	-66.08889	23.855602	108.491428
18.934654	3.866187	121.47554	-13.267556	18.688433	116.154778	36.080143	-12.621312	122.745049	42.945122	39.147999	123.608307	39.5126325	13.2633435	123.176678	-66.0477445	24.1135225	109.132878
18.074478	3.652453	121.201897	-13.16167	18.813892	116.247963	36.20285	-12.600747	122.486427	42.493343	39.389824	123.989777	39.3480965	13.3945385	123.238102	-65.6714365	24.2332455	109.257824
17.093412	3.574319	120.973076	-13.043703	18.953905	116.284203	36.364681	-12.622185	122.185852	42.67688	39.425373	123.961281	39.5207805	13.401594	123.0735665	-65.6081865	24.506216	109.4948395
16.037888	3.511638	120.599152	-12.911795	19.06155	116.23497	36.25037	-12.44979	121.927513	42.910912	39.437057	123.843475	39.580641	13.4936335	122.885494	-65.404231	24.6294665	109.584446
14.903151	3.523793	120.034721	-12.735137	19.159534	116.109558	36.464989	-12.414018	121.343163	43.103218	39.434338	123.67952	39.7841035	13.51016	122.5113415	-65.2543775	24.808908	109.7077745
13.719691	3.536028	119.314919	-12.506215	19.242191	115.891121	36.645111	-12.287179	120.533714	43.105553	39.427208	123.469185	39.875332	13.5700145	122.0014495	-64.887762	24.9143675	109.7807925
12.505257	3.548221	118.414772	-12.252387	19.348669	115.645805	36.85392	-12.21765	119.449234	43.526611	39.227993	122.987076	40.1902655	13.5051715	121.218155	-64.6950395	25.1921665	110.073455
10.519358	3.52105	116.798149	-11.892209	19.552498	115.255974	37.063816	-12.013596	117.404282	43.562134	39.257515	122.583344	40.312975	13.6219595	119.993813	-64.097393	25.4830365	110.518135
9.121898	3.594875	115.758644	-11.679591	19.846598	115.015686	37.056061	-11.672824	115.898384	43.603699	39.381397	122.214912	40.32988	13.8542865	119.056648	-63.689062	25.8389095	110.974724
7.675938	3.629543	114.718689	-11.506845	20.265312	114.813004	37.10062	-11.297994	114.443268	43.164394	39.758884	121.991966	40.132507	14.230445	118.217617	-63.146197	26.300179	111.408391
6.144858	3.643053	113.775429	-11.37533	20.769272	114.569366	37.096504	-10.777411	113.081131	43.096943	40.090775	121.412598	40.0967235	14.656682	117.2468645	-62.8473835	26.881862	111.8918675
4.573592	3.652339	112.793243	-11.239955	21.41361	114.248047	37.040657	-10.087606	111.742485	42.979313	40.421429	120.665489	40.009985	15.1669115	116.203987	-62.489895	27.6603085	112.292107
2.99794	3.567377	111.862564	-11.130977	22.051727	113.892052	37.00642	-9.443974	110.56266	42.828674	40.779694	119.734779	39.917547	15.66786	115.1487195	-62.179501	28.435594	112.6353845
1.449389	3.396509	111.046623	-10.98592	22.684149	113.509346	36.98103	-8.955327	109.846962	42.681782	41.197742	118.562553	39.831406	16.1212075	114.2047575	-61.803246	29.2470905	112.8139345
-0.900301	2.855685	110.222351	-10.774531	23.465063	112.998749	36.799713	-8.344768	108.897003	42.427952	41.624622	116.929314	39.6138325	16.639927	112.9131585	-61.1628945	30.290199	113.0843395
-2.441335	2.356206	110.005905	-10.665487	23.839558	112.745377	36.73772	-8.188625	108.645226	42.349079	41.937054	115.804001	39.5433995	16.8742145	112.2246135	-60.8743735	30.8049015	113.2661405
-3.987256	1.667201	110.00042	-10.600532	24.17794	112.476707	36.686279	-8.133274	108.669647	42.185421	42.122787	114.622726	39.43585	16.9947565	111.6461865	-60.636914	31.3611235	113.3072275
-5.464719	0.897241	110.223831	-10.627904	24.309311	112.141861	36.676723	-8.097239	108.860954	42.325771	42.065464	113.351372	39.501247	16.9841125	111.106163	-60.757055	31.6345095	113.177559
-6.932288	0.025324	110.557198	-10.784696	24.297743	111.718773	36.667431	-8.237672	109.330093	41.590813	42.262779	112.401184	39.129122	17.0125535	110.8656385	-60.698514	31.5829325	112.5719075
-8.3826	-0.890268	110.880486	-10.960745	24.077358	111.167252	36.652447	-8.473818	109.900475	41.132828	42.046856	111.2659	38.8926375	16.786519	110.5831875	-60.8141275	31.368197	111.7513165
-9.789673	-1.919994	111.248398	-11.257578	23.658585	110.578606	36.638432	-8.85857	110.402206	40.67754	41.777065	110.156975	38.657986	16.4592475	110.2795905	-61.173142	30.8579225	110.8776215
-11.814134	-3.433012	111.607399	-11.720697	22.811396	109.578384	36.48455	-9.637003	111.324547	40.121872	41.051971	108.355377	38.303211	15.707484	109.839962	-61.744605	29.915308	109.316806
-13.173302	-4.329298	111.789116	-11.925103	22.134865	108.932663	36.293083	-10.183868	111.751343	39.852993	40.36964	107.289711	38.073038	15.092886	109.520527	-61.923244	29.176844	108.344799
-14.498387	-5.188602	111.686707	-12.090183	21.417715	108.289574	36.01635	-10.815111	112.108818	39.738991	39.653152	106.394348	37.8776705	14.4190205	109.251583	-62.0580365	28.4164095	107.327565
-15.779341	-5.945992	111.445404	-12.133453	20.787167	107.679329	35.689224	-11.491727	112.127518	39.796177	38.952644	105.562737	37.7427005	13.7304585	108.8451275	-62.0096065	27.8438755	106.5135305
-17.077824	-6.551606	111.202896	-12.128016	20.275961	107.131134	35.4021	-12.112145	111.830269	39.944954	38.283314	104.697205	37.673527	13.0855845	108.263737	-61.929559	27.4663375	105.998531
-18.267742	-6.936052	111.147179	-12.075729	19.903437	106.730461	35.123493	-12.611482	111.590744	40.100296	37.620018	103.756073	37.6118945	12.504268	107.6734085	-61.7633525	27.302606	105.7875135
-19.361435	-7.135088	111.209274	-11.976669	19.650974	106.531143	34.870564	-13.072172	111.342178	40.191357	37.00536	102.899933	37.5309605	11.966594	107.1210555	-61.4842985	27.335354	105.9412305
-20.953218	-7.188046	111.622536	-11.777718	19.257597	106.598473	34.529858	-13.635701	110.994598	40.27573	36.1838	101.864601	37.402794	11.2740495	106.4295995	-60.95823	27.2411445	106.7673465
-21.963043	-7.021832	111.99955	-11.605935	18.99873	106.780205	34.322147	-14.002096	110.685226	40.339687	35.735573	101.247528	37.330917	10.8667385	105.966377	-60.542787	27.1307215	107.594033
-22.803091	-6.738444	112.301949	-11.394992	18.746546	106.960571	34.143356	-14.298476	110.303841	40.318497	35.376896	100.726128	37.2309265	10.53921	105.5149845	-60.0209105	26.953882	108.4061575
-23.619663	-6.379732	112.436005	-11.186178	18.504511	107.066238	34.055832	-14.517565	109.780678	40.272823	35.122032	100.243393	37.1643275	10.3022335	105.0120355	-59.5366835	26.7067885	109.1204405
-24.339632	-5.890623	112.260307	-11.002849	18.275255	107.006325	34.053448	-14.69424	109.092728	40.230469	34.966049	99.783264	37.1419585	10.1359045	104.437996	-59.1476565	26.4146055	109.574654
-25.030146	-5.327072	111.770454	-10.853199	18.065321	106.720039	34.112938	-14.819582	108.326851	40.194008	34.879417	99.370697	37.153473	10.0299175	103.848774	-58.859871	26.1007245	109.591304
-25.599401	-4.680095	110.994423	-10.695117	17.897011	106.231476	34.195766	-14.835342	107.500984	40.164364	34.848969	98.903534	37.180065	10.0068135	103.202259	-58.570299	25.7872085	109.260693
-26.476288	-3.418768	109.360901	-10.549148	17.797962	105.13369	34.290829	-14.727886	106.16436	40.003426	34.90313	98.149803	37.1471275	10.087622	102.1570815	-58.2454235	25.508302	108.1102985
-26.976484	-2.461766	108.089134	-10.458842	17.796949	104.302406	34.315155	-14.612408	105.27002	39.96595	34.985592	97.703629	37.1405525	10.186592	101.4868245	-58.0582365	25.407306	107.1179875
-27.325382	-1.442992	106.712067	-10.340085	17.780737	103.465248	34.337772	-14.519189	104.328705	40.042789	35.071857	97.389687	37.1902805	10.276334	100.859196	-57.8704505	25.28514	106.0713
-27.726948	-0.286633	105.362579	-10.231749	17.763144	102.662918	34.381554	-14.425916	103.403854	40.190266	35.202206	97.284607	37.28591	10.388145	100.3442305	-57.749408	25.138143	104.9816055
-27.971087	0.999288	104.075493	-10.075932	17.7293	101.9478	34.446674	-14.386031	102.599098	40.441582	35.300671	97.321243	37.444128	10.45732	99.9601705	-57.595992	25.00128	103.9354295
-28.15189	2.289297	102.895691	-9.856921	17.708982	101.267471	34.57288	-14.385862	101.904556	40.781353	35.338478	97.399269	37.6771165	10.476308	99.6519125	-57.3909585	24.941656	102.8830295
-28.334412	3.718103	101.752975	-9.604871	17.700294	100.573685	34.743622	-14.425853	101.323151	41.121101	35.359081	97.419044	37.9323615	10.466614	99.3710975	-57.1421035	24.933974	101.7762725
-28.483561	5.919923	99.904221	-9.192867	17.681463	99.340546	35.054127	-14.511254	100.678841	41.6707	35.240955	97.357979	38.3624135	10.3648505	99.01841	-56.7481475	24.9980755	99.662682
-28.5868	7.458647	98.459419	-8.899458	17.638777	98.38784	35.257893	-14.62333	100.352119	42.047977	35.155968	97.321976	38.652935	10.266319	98.8370475	-56.451851	25.011235	97.9386325
-28.642582	9.060248	96.860329	-8.613123	17.626167	97.306023	35.457767	-14.736504	100.072754	42.427082	35.087666	97.341576	38.9424245	10.175581	98.707165	-56.1686705	25.076753	95.904881
-28.734779	10.637077	95.110252	-8.301722	17.643063	96.121811	35.648598	-14.816594	99.77034	42.804356	35.036945	97.376572	39.226477	10.1101755	98.573456	-55.829921	25.1759505	93.670166
-28.927052	12.321876	93.26133	-7.969049	17.689558	94.899689	35.861195	-14.843265	99.327782	43.197777	35.040657	97.395172	39.529486	10.098696	98.361477	-55.467584	25.28042	91.437901
-29.066267	14.043758	91.709885	-7.5763	17.799046	93.822372	36.13628	-14.804901	98.701614	43.557327	35.156727	97.309753	39.8468035	10.175913	98.0056835	-54.9994035	25.422179	89.6390605
-29.319874	15.77411	90.920601	-7.157195	18.01519	93.198097	36.497791	-14.612251	97.914032	43.864368	35.373238	96.984993	40.1810795	10.3804935	97.4495125	-54.4954695	25.6498865	88.9466815
-30.051357	18.577211	91.740738	-6.698166	18.510571	93.554016	36.962212	-14.069167	96.904678	44.092361	35.849487	96.017555	40.5272865	10.89016	96.4611165	-53.9236185	26.130982	90.6469155
-30.743221	20.409683	93.569908	-6.653845	18.921831	94.684982	37.020912	-13.65589	96.614769	43.937405	36.126289	95.341118	40.4791585	11.2351995	95.9779435	-53.7868485	26.6084625	93.3920205
-31.542105	22.287098	96.12471	-6.831113	19.199242	96.355835	36.82935	-13.286892	96.590797	43.459934	36.396088	94.953629	40.144642	11.554598	95.772213	-53.806868	26.843886	96.939457
-32.393089	24.105774	99.231514	-7.188887	19.405066	98.436394	36.390541	-12.994419	96.761803	42.789131	36.617504	94.897064	39.589836	11.8115425	95.8294335	-53.96761	26.9985895	101.0433545
-33.267792	25.932316	102.504578	-7.659317	19.459908	100.683189	35.775112	-12.813401	97.125221	42.02084	36.803318	95.06987	38.897976	11.9949585	96.0975455	-54.21661	26.9248575	105.2688325
-33.993523	27.698046	105.544701	-8.178201	19.401072	102.831139	35.168243	-12.639874	97.515526	41.089127	36.96402	95.561546	38.128685	12.162073	96.538536	-54.485087	26.640071	109.123742
-34.698795	29.428265	108.144272	-8.669065	19.263016	104.645264	34.642612	-12.448783	97.828217	40.205593	37.223492	96.196266	37.4241025	12.3873545	97.0122415	-54.7622325	26.1386775	112.2782865
-35.621407	32.020874	111.029732	-9.276271	19.092844	106.627739	34.149666	-12.068261	98.045967	39.291771	37.715054	97.203079	36.7207185	12.8233965	97.624523	-55.2732605	25.3622915	115.630955
-36.148571	33.74688	112.443558	-9.639233	19.069164	107.503845	33.943005	-11.676325	98.061455	38.799164	38.142574	97.841522	36.3710845	13.2331245	97.9514885	-55.6495505	24.9052035	117.0562015
-36.509991	35.469021	113.550697	-9.921382	19.158175	108.10965	33.833885	-11.145147	97.945885	38.413269	38.702206	98.534393	36.123577	13.7785295	98.240139	-55.966341	24.5378205	117.979161
-36.714664	37.206234	114.390305	-10.097097	19.294409	108.506241	33.806965	-10.510221	97.69989	38.211182	39.38456	99.340118	36.0090735	14.4371695	98.520004	-56.2032675	24.1516485	118.492478
-36.87075	38.995571	114.934494	-10.217239	19.623652	108.682045	33.856617	-9.786655	97.446808	38.166637	40.110168	100.17308	36.011627	15.1617565	98.809944	-56.446105	24.0855475	118.554146
-36.853756	40.745865	115.238861	-10.260324	20.02972	108.728531	33.931854	-9.004292	97.275734	38.215519	40.849606	100.935402	36.0736865	15.922657	99.105568	-56.5943345	24.136783	118.351494
-36.727341	42.478748	115.326485	-10.268378	20.493122	108.605263	34.201141	-8.328127	97.005653	38.331852	41.586044	101.652847	36.2664965	16.6289585	99.32925	-56.8032525	24.3572855	117.881276
-36.267426	44.916447	115.244377	-10.364515	21.036377	108.340874	34.476051	-7.256047	96.898338	38.468426	42.612164	102.946701	36.4722385	17.6780585	99.9225195	-57.2012685	24.3946955	116.7592285
-35.882957	46.452862	114.979431	-10.513808	21.372725	108.153854	34.687153	-6.643539	97.032585	38.563873	43.213646	103.904549	36.625513	18.2850535	100.468567	-57.653129	24.4603965	115.839141
-35.445145	47.875259	114.848564	-10.715318	21.677601	107.997513	34.970348	-6.157537	97.217003	39.067196	43.609184	104.739403	37.018772	18.7258235	100.978203	-58.449408	24.6293785	115.016823
-34.83847	49.165535	114.758492	-10.910424	21.891775	107.927071	35.126675	-5.630024	97.571854	39.156368	44.133564	105.896011	37.1415215	19.25177	101.7339325	-58.9623695	24.53178	114.1202095
-33.904057	50.174534	114.672707	-11.065375	22.166065	107.857635	35.420464	-5.158454	97.950951	38.86729	44.754765	107.315361	37.143877	19.7981555	102.633156	-59.274627	24.5339745	113.082114
-33.091633	51.198845	114.821991	-11.168203	22.475674	107.886101	35.77631	-4.751775	98.29068	39.481686	45.07238	108.334923	37.628998	20.1603025	103.3128015	-59.965404	24.7910455	112.4594005
-32.203545	52.059937	115.138336	-11.237382	22.857815	108.17424	36.077805	-4.428794	98.783646	39.66087	45.536469	109.41404	37.8693375	20.5538375	104.098843	-60.3441015	25.1617925	112.249637
-30.678537	53.306515	116.210876	-11.308067	23.383671	109.264671	36.474113	-4.144193	99.85392	39.849957	46.060307	110.974411	38.162035	20.958057	105.4141655	-60.778169	25.809285	113.1151765
-29.738308	54.043694	117.059853	-11.393295	23.652851	110.20372	36.768982	-4.10741	100.815201	39.975655	46.308315	112.114975	38.3723185	21.1004525	106.465088	-61.1589085	26.2052495	113.942352
-28.582998	54.448898	117.865013	-11.484651	23.798502	111.176743	37.084335	-4.154518	101.85733	40.098251	46.475334	113.331734	38.591293	21.160408	107.594532	-61.560595	26.436596	114.758954
-27.379829	54.72036	118.542252	-11.584897	23.877489	112.100723	37.41103	-4.25253	102.964195	40.198746	46.584358	114.509514	38.804888	21.165914	108.7368545	-61.974682	26.589064	115.4645915
-26.132324	54.937977	118.929253	-11.677564	23.958004	112.972031	37.731899	-4.354672	104.122185	40.333038	46.647678	115.58638	39.0324685	21.146503	109.8542825	-62.3875965	26.769505	116.0897795
-24.833179	55.061237	119.081177	-11.770537	24.039621	113.720879	38.058659	-4.532018	105.388916	40.449184	46.618908	116.486099	39.2539215	21.043445	110.9375075	-62.7949955	27.035797	116.5042505
-23.521292	55.089386	118.999184	-11.840337	24.123062	114.36496	38.388275	-4.743649	106.692871	40.213383	46.815224	117.398918	39.300829	21.0357875	112.0458945	-62.981503	27.2103365	116.6840255
-21.389544	54.999756	118.600189	-11.980686	24.168697	115.231049	38.726135	-5.080886	108.579422	40.812199	46.542213	117.842934	39.769167	20.7306635	113.211178	-63.730539	27.6067305	117.25092
-20.040131	54.799389	118.374779	-12.053481	24.108829	115.714348	38.746262	-5.28304	109.694077	40.480511	46.560684	118.339828	39.6133865	20.638822	114.0169525	-63.7203485	27.578836	117.4117435
-18.593702	54.529613	118.33754	-12.178471	23.955448	116.169067	38.651611	-5.54512	110.602272	40.525326	46.386456	118.579391	39.5884685	20.420668	114.5908315	-63.9454105	27.490228	117.7473025
-17.10153	54.200882	118.533981	-12.306849	23.768269	116.601959	38.498619	-5.782839	111.262283	40.520981	46.157196	118.829201	39.5098	20.1871785	115.045742	-64.123498	27.3493595	118.158176
-15.702112	53.771557	118.891632	-12.425853	23.552341	116.997375	38.34869	-5.987321	111.671387	40.516548	45.932777	119.215103	39.432619	19.972728	115.443245	-64.284325	27.131954	118.551505
-14.202703	53.35717	119.361435	-12.514644	23.374086	117.310204	38.226051	-6.139088	111.899857	40.55825	45.782055	119.715919	39.3921505	19.8214835	115.807888	-64.4214385	26.9266885	118.81252
-12.705792	52.950233	119.752945	-12.542929	23.326269	117.519714	38.13232	-6.186456	112.027763	40.672386	45.741375	120.19532	39.402353	19.7774595	116.1115415	-64.488211	26.8750785	118.9278865
-10.37074	52.313457	119.869141	-12.468104	23.498777	117.666069	38.07119	-6.139458	112.178398	40.872726	45.743839	120.483109	39.471958	19.8021905	116.3307535	-64.408166	27.1953635	119.0013845
-8.729036	51.880581	119.682991	-12.36882	23.703833	117.603149	38.07225	-6.099969	112.329712	41.034679	45.791874	120.44175	39.5534645	19.8459525	116.385731	-64.2911045	27.5617135	118.820567
-7.117992	51.415081	119.29126	-12.248261	23.90382	117.486122	38.083172	-6.100712	112.500679	41.225739	45.877357	120.321846	39.6544555	19.8883225	116.4112625	-64.1509775	27.9193175	118.5609815
-5.438766	50.883461	118.932579	-12.13184	24.0462	117.331139	38.018776	-6.107925	112.660515	41.438232	45.866631	120.16375	39.728504	19.879353	116.4121325	-63.992184	28.213047	118.2501455
-3.788993	50.311817	118.771576	-12.04216	24.027681	117.187202	37.903412	-6.163523	112.766136	41.636986	45.765038	120.219849	39.770199	19.8007575	116.4929925	-63.854519	28.2546045	117.8814115
-2.173312	49.60836	118.86898	-11.918386	23.879805	117.087212	37.827244	-6.452332	112.835312	41.88203	45.60677	120.594872	39.854637	19.577219	116.715092	-63.691409	28.182391	117.459332
-0.422626	48.832401	119.183395	-11.82246	23.708326	117.140831	37.731831	-6.847318	113.138618	42.244305	45.417805	121.204163	39.988068	19.2852435	117.1713905	-63.632988	28.1314085	117.1102715
2.026104	47.623413	119.884529	-11.773864	23.543179	117.653404	37.656464	-7.47089	114.27227	43.264164	44.957413	122.105919	40.460314	18.7432615	118.1890945	-64.008042	28.3430965	117.1177135
4.015924	46.635746	120.317184	-11.858327	23.506678	118.238937	37.73653	-8.046846	115.611359	43.660217	44.871082	122.973442	40.6983735	18.412118	119.2924005	-64.4150275	28.601238	117.1854735
5.241321	45.921555	121.126999	-12.00011	23.527489	118.907784	37.901764	-8.577251	117.261055	44.009644	44.846569	123.947784	40.955704	18.134659	120.6044195	-64.955924	28.920319	117.2111485
6.580292	45.068642	121.839355	-12.20966	23.535261	119.571938	38.066082	-9.014769	119.129135	44.235512	44.851936	124.907364	41.150797	17.9185835	122.0182495	-65.570117	29.1519385	117.1256265
7.80092	44.229668	122.583138	-12.404478	23.488497	120.132622	38.124622	-9.207605	121.008934	44.362335	44.82	125.710854	41.2434785	17.8061975	123.359894	-66.0524345	29.1707965	116.90535
10.083036	43.053085	122.745552	-12.595584	23.417604	120.641457	38.21516	-9.340303	122.668015	44.419968	44.722332	126.329002	41.317564	17.6910145	124.4985085	-66.508732	29.1441935	116.7844055
11.270214	42.096073	123.196243	-12.587929	23.080698	120.895515	38.14756	-9.319085	124.10791	44.00568	44.785404	126.869843	41.07662	17.7331595	125.4888765	-66.252478	28.4282365	116.3021535
13.174653	40.741859	123.558258	-12.52687	22.585396	121.139206	38.468731	-9.444195	125.202538	43.972542	44.636654	127.055862	41.2206365	17.5962295	126.1292	-66.2743765	27.5745625	116.149212
14.319377	39.905716	123.572578	-12.391809	22.277634	121.084824	38.595139	-9.418711	125.541512	44.02911	44.478058	126.924644	41.3121245	17.5296735	126.233078	-66.0957425	27.0255945	115.93657
15.382648	39.166512	123.465034	-12.236102	22.06377	120.924377	38.919727	-9.426178	125.30204	44.075584	44.350941	126.626465	41.4976555	17.4623815	125.9642525	-65.9698595	26.6651585	115.8845015
16.442902	38.461514	123.217628	-11.957083	21.860794	120.61132	39.199165	-9.367951	124.659935	44.123077	44.264282	126.305817	41.661121	17.4481655	125.482876	-65.575287	26.2734225	115.739764
17.358828	37.929317	122.986519	-11.735641	21.839657	120.294884	39.402851	-9.222875	123.618149	44.12627	44.196117	125.993607	41.7645605	17.486621	124.805878	-65.2358425	26.192693	115.78389
17.804911	37.659752	122.948196	-11.600438	21.992941	120.029877	39.532654	-9.014648	122.491898	44.153931	44.165897	125.644157	41.8432925	17.5756245	124.0680275	-65.0441685	26.4102575	115.9917265
18.983049	37.044868	122.640137	-11.374551	22.141859	119.727661	39.706032	-8.720084	121.204201	44.170666	44.238209	125.458572	41.938349	17.7590625	123.3313865	-64.687451	26.5246555	116.1239355
19.981638	36.499535	122.638283	-11.185011	22.621607	119.477341	39.919037	-8.072823	119.384552	44.138336	44.495892	125.519348	42.0286865	18.2115345	122.45195	-64.3987085	27.0316795	116.502732
20.57926	36.177265	122.74765	-11.117116	23.044506	119.438492	39.991894	-7.553641	118.365417	44.626343	44.540886	125.495529	42.3091185	18.4936225	121.930473	-64.5433505	27.5953895	116.946511
21.123276	35.824764	122.913971	-11.082574	23.497368	119.476128	40.069206	-7.071211	117.572403	44.145203	44.991638	125.961517	42.1072045	18.9602135	121.76696	-64.2723525	28.0345225	117.185296
21.665638	35.407276	122.960938	-11.075311	23.913755	119.496941	40.15012	-6.660581	117.090271	44.58477	45.057632	126.032814	42.367445	19.1985255	121.5615425	-64.518067	28.6289845	117.4323395
22.023743	34.867653	123.063004	-11.08248	24.211153	119.475891	40.301228	-6.373783	116.957024	44.502193	45.279575	126.271606	42.4017105	19.452896	121.614315	-64.5666705	28.96941	117.337467
22.393593	34.255936	123.042526	-11.101632	24.307564	119.398521	40.489956	-6.185701	117.207161	44.335972	45.446327	126.425385	42.412964	19.630313	121.816273	-64.616228	28.984815	116.980769
22.740114	33.567169	123.023392	-11.143427	24.218609	119.253754	40.747269	-6.186887	117.659164	44.131786	45.524792	126.472725	42.4395275	19.6689525	122.0659445	-64.7263815	28.7682655	116.4415635
23.183874	32.346897	122.947037	-11.17379	23.785341	118.990242	41.206608	-6.44088	118.450127	43.331718	45.675232	126.6474	42.269163	19.617176	122.5487635	-64.616743	27.953506	115.4317205
23.479359	31.516632	122.841301	-11.14879	23.464302	118.787407	41.473148	-6.606495	119.003532	43.629032	45.405697	126.297798	42.55109	19.399601	122.650665	-64.84867	27.529003	114.924149
23.03019	30.704885	123.01841	-11.114268	23.205215	118.605789	41.762714	-6.834479	119.622849	43.488945	45.289806	126.138863	42.6258295	19.2276635	122.880856	-64.8543655	27.1827665	114.330722
23.153374	29.830122	123.019539	-11.096698	23.049704	118.486389	42.021446	-6.903399	120.312653	43.406719	45.182137	126.109291	42.7140825	19.139369	123.210972	-64.9074785	26.960039	113.761806
23.126431	28.944387	123.241188	-11.178772	23.027454	118.549324	42.207737	-6.8392	121.168861	43.395779	45.064701	126.248276	42.801758	19.1127505	123.7085685	-65.159302	26.9421575	113.3900795
22.983265	28.08975	123.637329	-11.152534	22.937996	118.589401	42.340599	-6.72538	122.185043	43.50462	45.02552	126.624512	42.9226095	19.15007	124.4047775	-65.2276775	26.725922	112.7740245
22.749737	27.205853	124.201393	-11.21608	22.881157	118.814423	42.442944	-6.619784	123.31694	43.202877	45.177124	127.506706	42.8229105	19.27867	125.411823	-65.2550705	26.483644	112.217023
22.542246	25.641838	125.04258	-11.328632	22.732084	119.428444	42.521606	-6.588394	124.91391	43.923931	45.058632	128.348785	43.2227685	19.235119	126.6313475	-65.8800325	26.229049	112.2255405
21.715925	24.936291	125.872131	-11.367074	22.602839	119.922134	42.51487	-6.590517	125.833336	43.541573	45.163872	129.063889	43.0282215	19.2866775	127.4486125	-65.7623695	25.9190005	112.3956555
21.143801	24.018879	126.412071	-11.330817	22.398651	120.468033	42.570724	-6.652249	126.554527	43.547585	45.190788	129.616409	43.0591545	19.2692695	128.085468	-65.7207885	25.5280325	112.850598
20.776564	23.071659	126.675774	-11.267759	22.200766	121.009911	42.68121	-6.742858	127.063141	43.720482	45.203255	130.053925	43.200846	19.2301985	128.558533	-65.736364	25.1713335	113.461289
19.714561	22.342623	127.044174	-11.177419	22.054152	121.56012	42.814472	-6.759652	127.358078	44.330025	45.03508	130.108917	43.5722485	19.137714	128.7334975	-65.9270865	24.97059	114.3867425
19.259716	21.409576	126.964478	-10.999815	21.875992	122.114815	42.953049	-6.782205	127.456512	44.448002	45.079685	130.168488	43.7005255	19.14874	128.8125	-65.7001555	24.603244	115.41713
17.986362	20.744225	127.078537	-10.875879	21.807537	122.673325	43.086792	-6.765942	127.323822	44.507637	45.180267	130.015625	43.7972145	19.2071625	128.6697235	-65.5489725	24.4079115	116.6769265
16.412254	19.696655	126.864914	-10.724853	21.851671	123.466492	43.21344	-6.605498	126.754189	44.444118	45.343544	129.305359	43.828779	19.369023	128.029774	-65.278485	24.334319	118.90321
15.275593	19.057022	126.542435	-10.628088	22.01495	123.845482	43.290024	-6.394797	126.128159	44.255852	45.531822	128.511765	43.772938	19.5685125	127.319962	-65.029114	24.4613875	120.371002
14.15205	18.434525	125.963676	-10.518381	22.314909	124.005005	43.341629	-6.047331	125.200615	44.016502	45.682449	127.525856	43.6790655	19.817559	126.3632355	-64.7158275	24.812259	121.6467745
12.954174	17.904285	125.161148	-10.427378	22.713924	123.938644	43.323769	-5.619159	123.979164	43.673306	45.932266	126.425888	43.4985375	20.1565535	125.202526	-64.3532935	25.2712945	122.674762
11.730762	17.345074	124.128136	-10.362348	23.260941	123.626915	43.155334	-5.123873	122.483589	42.871189	46.396755	125.459221	43.0132615	20.636441	123.971405	-63.7379575	25.885441	123.282425
10.496078	16.894932	122.997734	-10.341131	23.972801	123.183098	42.818184	-4.602057	120.711945	43.046734	46.625919	123.98838	42.932459	21.011931	122.3501625	-63.614721	26.933671	124.0160335
9.257633	16.425636	121.778313	-10.413999	24.828186	122.64743	42.290039	-4.091607	118.923805	42.72456	47.030529	122.574112	42.5072995	21.469461	120.7489585	-63.3352975	28.186911	124.5459015
7.434128	15.782092	120.12912	-10.602849	26.233854	121.790298	41.190273	-3.245354	116.336212	42.163288	47.69249	120.197342	41.6767805	22.223568	118.266777	-62.8824785	30.24414	125.313819
6.270225	15.320333	119.119499	-10.823518	27.03504	121.207069	40.482006	-2.70649	114.801117	41.651611	48.143547	118.510963	41.0668085	22.7185285	116.65604	-62.7138445	31.3515515	125.758098
5.227303	14.764699	118.276337	-11.088077	27.635496	120.638336	39.90255	-2.270008	113.457336	41.033939	48.377327	116.732719	40.4682445	23.0536595	115.0950275	-62.6443985	32.2173325	126.1816445
4.311612	14.148415	117.501411	-11.288279	27.944899	119.914642	39.420269	-2.064704	112.526688	40.35231	48.505642	114.886902	39.8862895	23.220469	113.706795	-62.4628475	32.669329	126.122489
3.478844	13.450437	116.836464	-11.526253	28.00695	119.169556	38.925091	-2.084794	111.825157	39.662655	48.386013	113.158623	39.293873	23.1506095	112.49189	-62.346379	32.8632905	125.847222
2.80058	12.662652	116.18055	-11.754242	27.810787	118.412796	38.461449	-2.460481	111.323845	38.692722	47.576202	111.866631	38.5770855	22.5578605	111.595238	-62.0855695	33.0637135	125.230354
2.269001	11.873719	115.544212	-11.923695	27.393549	117.576691	38.071213	-2.971491	110.853386	38.657669	47.469418	110.219612	38.364441	22.2489635	110.536499	-62.211831	32.5381345	124.616883
1.787853	10.651798	114.391541	-12.015136	26.6588	116.052696	37.74025	-3.831171	110.081062	38.3466	46.564823	108.435394	38.043425	21.366826	109.258228	-62.073697	31.950774	122.847164
1.634468	9.896379	113.275703	-11.987648	26.160202	114.591805	37.851341	-4.26945	109.590378	38.371635	46.103813	107.300674	38.111488	20.9171815	108.445526	-62.086784	31.4032225	120.738084
1.605037	9.15408	111.65435	-11.878161	25.70372	112.660095	38.116169	-4.450125	108.756271	37.994259	46.022339	106.575035	38.055214	20.786107	107.665653	-61.811536	30.621333	117.654537
1.649437	8.461889	109.595215	-11.846553	25.258047	110.380974	38.397522	-4.713493	107.548607	38.130627	45.895973	105.861031	38.2640745	20.59124	106.704819	-61.9571805	29.924854	114.057129
1.699795	7.85576	107.30307	-11.833721	24.877531	107.922852	38.493301	-4.841714	106.30497	38.712006	45.69619	104.955933	38.6026535	20.427238	105.6304515	-62.2700955	29.327824	110.2152525
1.784942	7.306319	105.006767	-11.812819	24.64925	105.568901	38.432259	-4.886067	104.867317	38.286839	45.841103	104.452942	38.359549	20.477518	104.6601295	-61.985187	28.820982	106.4776725
1.952924	6.761996	102.833054	-11.65076	24.526741	103.495148	38.442577	-4.842745	103.358749	38.690929	45.594006	103.484032	38.566753	20.3756305	103.4213905	-61.868273	28.6778515	103.5689055
2.314388	6.115168	99.990005	-11.187497	24.624405	100.995697	38.621574	-4.549644	101.016747	38.619793	45.847523	102.59951	38.6206835	20.6489395	101.8081285	-60.9956775	28.5998705	100.1832655
2.646083	5.763019	98.458443	-10.701764	24.899351	99.706543	38.852928	-4.256322	99.608414	38.905495	46.046299	101.727043	38.8792115	20.8949885	100.6677285	-60.2827395	28.9037135	98.7453575
3.00074	5.362786	97.284248	-10.166202	25.211927	98.702881	39.18681	-3.936875	98.526077	39.190941	46.281559	100.756813	39.1888755	21.172342	99.641445	-59.5212795	29.251512	97.764317
3.394577	4.890608	96.423439	-9.648659	25.480431	97.878113	39.583599	-3.667713	97.735367	39.865685	46.325436	99.630676	39.724642	21.3288615	98.6830215	-59.02196	29.6320005	97.0732045
3.787709	4.328378	95.699127	-9.169689	25.621912	97.151199	39.950459	-3.591264	97.158585	40.143127	46.426464	98.768021	40.046793	21.4176	97.963303	-58.386171	29.826224	96.339095
4.157871	3.647449	95.13459	-8.773709	25.560131	96.486992	40.226486	-3.71289	96.81813	40.429245	46.401852	97.980568	40.3278655	21.344481	97.399349	-57.8752835	29.775781	95.574635
4.526679	2.902494	94.726868	-8.483235	25.327841	95.885658	40.434048	-4.011322	96.554466	40.681934	46.189648	97.190796	40.557991	21.089163	96.872631	-57.524461	29.566519	94.898685
5.033928	1.783466	94.259064	-8.160385	24.795176	95.070786	40.545849	-4.644175	96.216019	40.483734	45.772903	96.223648	40.5147915	20.564364	96.2198335	-56.8355615	29.025988	93.9217385
5.348534	1.070648	94.030922	-8.021671	24.401934	94.592247	40.503468	-5.126647	96.031975	40.595116	45.260384	95.38295	40.549292	20.0668685	95.7074625	-56.592634	28.7369995	93.4770315
5.669796	0.352501	93.8181	-7.920192	24.022436	94.104294	40.426208	-5.637693	95.843102	40.714832	44.78936	94.576889	40.57052	19.5758335	95.2099955	-56.410904	28.4690385	92.9985925
5.99204	-0.31596	93.587151	-7.852116	23.643955	93.657852	40.307571	-6.095473	95.658318	NaN	NaN	NaN	NaN	NaN	NaN	NaN	NaN	NaN
6.316327	-0.951234	93.400314	-7.811364	23.307022	93.242432	40.20026	-6.49917	95.42746	41.277615	43.83519	92.831245	40.7389375	18.66801	94.1293525	-56.3616655	27.946034	92.3555115
6.680016	-1.5414	93.121437	-7.789218	23.007681	92.822357	40.066944	-6.850959	95.128761	NaN	NaN	NaN	NaN	NaN	NaN	NaN	NaN	NaN
7.049024	-2.052573	92.72509	-7.76893	22.676315	92.348328	39.892418	-7.148208	94.693008	NaN	NaN	NaN	NaN	NaN	NaN	NaN	NaN	NaN
7.616209	-2.614521	91.961311	-7.72624	22.334372	91.554939	39.615654	-7.519253	93.86615	40.789761	42.986794	90.712532	40.2027075	17.7337705	92.289341	-55.6551875	26.9349735	90.820537
8.010314	-2.869738	91.303596	-7.719934	22.15555	90.9552	39.427811	-7.702839	93.21376	40.806667	42.831116	90.149956	40.117239	17.5641385	91.681858	-55.557107	26.7469615	90.228542
8.413912	-3.057961	90.531525	-7.682886	22.11388	90.300186	39.273487	-7.763964	92.496132	40.83839	42.836731	89.692566	40.0559385	17.5363835	91.094349	-55.4217105	26.6913765	89.506023
8.836123	-3.171168	89.700577	-7.636746	22.1301	89.567604	39.210667	-7.720657	91.768524	40.838978	42.931469	89.3638	40.0248225	17.605406	90.566162	-55.2983145	26.654794	88.569046
9.25132	-3.195405	88.801651	-7.567144	22.169569	88.784859	39.20406	-7.584638	91.059723	40.864555	43.112495	89.193573	40.0343075	17.7639285	90.126648	-55.1685955	26.5752095	87.44307
9.685858	-3.142906	87.962196	-7.506878	22.270458	87.98497	39.25782	-7.406631	90.47625	40.925762	43.395363	89.182091	40.091791	17.994366	89.8291705	-55.105547	26.54655	86.1407695
10.057757	-3.052974	87.281288	-7.451194	22.335411	87.165237	39.417412	-7.29394	90.2258	41.003643	43.611084	89.299049	40.2105275	18.158572	89.7624245	-55.1129155	26.51225	84.5680495
10.638668	-2.865421	86.666275	-7.27822	22.457088	86.046921	39.64917	-7.110013	90.36158	41.322662	43.843613	89.593468	40.485916	18.3668	89.977524	-55.042356	26.547376	82.116318
10.990963	-2.713374	86.296234	-7.093424	22.454165	85.235367	39.817463	-7.066903	90.575714	41.546535	43.874195	89.711006	40.681999	18.403646	90.14336	-54.868847	26.504684	80.327374
11.31765	-2.56079	86.041412	-6.851779	22.381084	84.471985	40.029327	-7.057176	90.867981	41.778095	43.820831	89.741837	40.903711	18.3818275	90.304909	-54.607269	26.3803405	78.639061
11.543011	-2.31795	85.888023	-6.53683	22.227112	83.817184	40.317421	-7.128016	91.171349	42.076847	43.680023	89.610542	41.197134	18.2760035	90.3909455	-54.270794	26.1782205	77.2434225
11.708432	-2.078249	85.675125	-6.146841	22.007277	83.211006	40.615772	-7.286222	91.423218	42.397243	43.384495	89.359543	41.5065075	18.0491365	90.3913805	-53.8001895	25.9654175	76.0306315
11.879518	-1.875389	85.441383	-5.630019	21.717876	82.747841	40.944267	-7.486069	91.532402	42.844723	43.061527	88.999596	41.894495	17.787729	90.265999	-53.154533	25.648023	75.229683
11.913136	-1.587914	85.231667	-5.131062	21.38999	82.471031	41.35952	-7.728127	91.497337	43.319164	42.696152	88.625175	42.339342	17.4840125	90.061256	-52.601466	25.2959675	74.880806
11.911189	-1.16446	85.049583	-4.392595	21.00565	82.454834	41.91161	-8.007756	91.316055	44.428722	42.128971	88.052376	43.170166	17.0606075	89.6842155	-51.955356	24.9506925	75.2254525
11.730253	-0.771182	84.889389	-3.980779	20.876451	82.600418	42.322201	-8.128727	91.076935	44.40329	41.568138	88.336784	43.3627455	16.7197055	89.7068595	-51.3243035	25.0331965	75.4939765
11.483004	-0.324098	84.651039	-3.655845	20.943394	82.833076	42.689312	-8.138638	90.730774	44.647514	41.596104	88.342163	43.668413	16.728733	89.5364685	-50.980103	25.158055	76.1296835
11.077333	0.309264	84.439758	-3.422362	21.234711	83.253548	42.986172	-7.872835	90.216225	44.726254	42.454899	88.305618	43.856213	17.291032	89.2609215	-50.700937	25.17839	77.2461745
10.622681	1.00662	84.397095	-3.313652	21.745228	83.913147	43.27269	-7.371952	89.602745	44.732304	43.013336	88.571404	44.002497	17.820692	89.0870745	-50.629801	25.669764	78.7392195
10.103374	1.809295	84.507355	-3.307654	22.478107	84.755341	43.471584	-6.593663	89.067673	44.608078	43.786663	89.037552	44.039831	18.5965	89.0526125	-50.655139	26.359714	80.4580695
9.530798	2.612951	84.687401	-3.419029	23.398867	85.658875	43.619354	-5.649813	88.633286	44.327312	44.78981	89.65287	43.973333	19.5699985	89.143078	-50.811391	27.2277355	82.174672
8.544667	3.753973	84.976067	-3.705464	24.892309	86.891403	43.780861	-3.947667	88.252945	43.818405	46.499142	90.762093	43.799633	21.2757375	89.507519	-51.210561	28.5088805	84.275287
7.870151	4.450118	85.12529	-3.858515	25.875154	87.565491	43.917435	-2.762597	88.159149	43.501366	47.593018	91.519043	43.7094005	22.4152105	89.839096	-51.4264305	29.3350975	85.291886
7.203981	4.993703	85.353676	-4.002086	26.761967	88.167862	44.050381	-1.600951	88.187599	43.205482	48.678249	92.251221	43.6279315	23.538649	90.21941	-51.6321035	29.985285	86.116314
6.538094	5.387709	85.642677	-4.077681	27.476618	88.672997	44.162907	-0.521984	88.399521	43.375149	49.498196	92.649483	43.769028	24.488106	90.524502	-51.92439	30.46513	86.821492
5.925068	5.68426	86.052612	-4.136263	27.879131	88.992546	44.338184	0.204095	88.843361	43.104942	50.215179	93.14875	43.721563	25.209637	90.9960555	-51.994089	30.548625	86.9890365
5.251895	5.793967	86.420494	-4.175648	28.036911	89.105255	44.530617	0.500802	89.599136	42.947773	50.681816	93.487671	43.739195	25.591309	91.5434035	-52.090491	30.482513	86.6671065
4.574378	5.78211	86.702232	-4.172058	27.945072	89.033623	44.704784	0.390942	90.495834	42.882191	50.787308	93.579903	43.7934875	25.589125	92.0378685	-52.1376035	30.301019	86.0293775
3.461354	5.520292	86.932823	-4.135509	27.444548	88.720428	44.849812	-0.015008	91.606255	42.84399	50.390984	93.433746	43.846901	25.187988	92.5200005	-52.117919	29.701108	84.9208555
2.692351	5.242324	86.883095	-4.07129	26.98864	88.358704	44.867332	-0.390652	92.101982	42.883472	49.945282	93.228104	43.875402	24.777315	92.665043	-52.017982	29.199965	84.052365
1.926512	4.892061	86.704613	-3.962	26.509125	87.946159	44.861618	-0.846849	92.476768	42.976086	49.471386	92.990623	43.918852	24.3122685	92.7336955	-51.842852	28.7059815	83.1586225
1.090281	4.455759	86.448692	-3.858779	26.08831	87.560883	44.860676	-1.261647	92.791626	43.017708	49.032192	92.811363	43.939192	23.8852725	92.8014945	-51.65675	28.2913475	82.3202715
0.170474	3.997633	86.245377	-3.764304	25.7528	87.294632	44.864807	-1.587084	93.05471	42.618458	48.809067	92.919342	43.7416325	23.6109915	92.987026	-51.2702405	27.8946085	81.602238
-0.808965	3.556852	86.04406	-3.703872	25.505463	87.143196	44.900211	-1.785881	93.240211	42.628845	48.598301	92.943024	43.764528	23.40621	93.0916175	-51.172272	27.604716	81.1947745
-1.814858	3.149583	85.851845	-3.699964	25.402372	87.125801	44.946732	-1.84111	93.384758	43.067726	48.409515	92.913078	44.007229	23.2842025	93.148918	-51.407157	27.5205415	81.102684
-3.296986	2.664952	86.186821	-3.72431	25.548359	87.546219	45.000847	-1.65023	93.543015	42.578777	48.803677	93.475945	43.789812	23.5767235	93.50948	-51.238432	27.5199945	81.582958
-4.368146	2.340638	86.755325	-3.765186	25.772768	88.192665	44.989616	-1.473589	93.720596	42.535355	49.058693	93.578308	43.7624855	23.792552	93.649452	-51.2928575	27.752984	82.735878
-5.547271	2.011543	87.817345	-3.883986	25.996267	89.125809	44.88028	-1.277853	94.034164	42.942493	49.062893	93.331566	43.9113865	23.89252	93.682865	-51.6793585	28.100014	84.568753
-6.747208	1.657704	89.317993	-4.077142	26.104937	90.277977	44.643295	-1.232387	94.557503	42.842777	49.039276	93.150925	43.743036	23.9034445	93.854214	-51.89732	28.3064295	86.70174
-8.090183	1.325395	90.987953	-4.355463	26.067451	91.551765	44.289143	-1.335245	95.245071	42.65984	48.794628	92.855576	43.4744915	23.7296915	94.0503235	-52.1854175	28.4052105	89.0532065
-9.449884	0.963408	92.723854	-4.671845	25.840187	92.817688	43.87759	-1.560448	95.8461	41.915543	48.510834	92.745415	42.8965665	23.475193	94.2957575	-52.2402565	28.205181	91.3396185
-10.779368	0.583972	94.278702	-5.000716	25.485334	93.942177	43.536098	-1.961432	96.29055	41.603333	48.00473	92.456184	42.5697155	23.021649	94.373367	-52.5711475	27.949019	93.510987
-12.614071	0.05639	96.266731	-5.445015	24.866135	95.300583	42.991619	-2.428322	96.793747	41.08897	46.735264	92.310852	42.0402945	22.153471	94.5522995	-52.9303245	27.578799	96.0488665
-13.806711	-0.225114	97.170929	-5.700415	24.459955	95.975021	42.726551	-2.692728	97.078979	41.1703	46.759972	91.805382	41.9484255	22.033622	94.4421805	-53.3492555	26.886288	97.5078615
-14.971107	-0.446384	97.791222	-5.893106	24.097172	96.431488	42.539833	-2.940545	97.372932	40.942253	46.398754	91.724953	41.741043	21.7291045	94.5489425	-53.527255	26.4652395	98.3140335
-16.065014	-0.60797	98.238457	-6.00541	23.78208	96.703407	42.457043	-3.210594	97.651604	40.790314	46.123993	91.71994	41.6236785	21.4566995	94.685772	-53.6344985	26.1074605	98.721042
-17.063694	-0.733242	98.494354	-6.005618	23.548397	96.838501	42.440598	-3.443755	97.839859	40.828888	45.884789	91.773155	41.634743	21.220517	94.806507	-53.645979	25.876277	98.870495
-17.93771	-0.725262	98.723564	-5.858025	23.353674	96.944855	42.46714	-3.636467	97.910233	40.681881	45.254421	92.134705	41.5745105	20.808977	95.022469	-53.2905605	25.898371	98.867241
-18.710995	-0.567494	99.062813	-5.628294	23.239998	97.081116	42.540886	-3.867963	97.955498	41.038738	45.046173	92.068474	41.789812	20.589105	95.011986	-53.0464	25.890891	99.150246
-19.827682	-0.16443	99.852219	-5.214045	23.03495	97.375931	42.663944	-4.29707	98.086861	41.545021	44.644272	91.723824	42.1044825	20.173601	94.9053425	-52.5325725	25.896299	99.8465195
-20.468143	0.153242	100.329468	-5.008104	22.821253	97.599518	42.681377	-4.588806	98.199326	41.754902	44.842644	91.308258	42.2181395	20.126919	94.753792	-52.2343475	25.515587	100.445244
-20.993782	0.606863	100.772385	-4.870216	22.558586	97.824432	42.659008	-4.919513	98.288277	41.893696	44.408802	91.119308	42.276352	19.7446445	94.7037925	-52.016784	25.3725275	100.9450715
-21.380238	1.158827	101.046898	-4.793164	22.259647	98.013168	42.552338	-5.271173	98.362984	42.361706	43.841507	90.765251	42.457022	19.285167	94.5641175	-52.04335	25.234127	101.4622185
-21.774214	1.810471	101.228294	-4.79389	21.905848	98.16597	42.40303	-5.675086	98.464508	41.990604	43.533245	90.88575	42.196817	18.9290795	94.675129	-51.784597	24.8826165	101.656811
-22.114342	2.500624	101.190987	-4.815044	21.566668	98.208839	42.224361	-6.147342	98.568222	42.127346	42.37553	91.01519	42.1758535	18.114094	94.791706	-51.8059415	25.019242	101.625972
-22.368155	3.255754	100.927971	-4.809328	21.16614	98.097549	42.023918	-6.720313	98.609108	42.327873	41.80801	91.081528	42.1758955	17.5438485	94.845318	-51.7945515	24.7884315	101.34978
-22.487112	4.495157	99.792267	-4.700547	20.641512	97.559753	41.772099	-7.599272	98.456787	43.289787	41.475468	90.919022	42.530943	16.938098	94.6879045	-51.932037	24.344926	100.4316015
-22.506628	5.478769	98.578934	-4.550759	20.382195	96.884171	41.667915	-8.054915	98.245827	43.304264	41.20657	91.36705	42.4860895	16.5758275	94.8064385	-51.5876075	24.1885625	98.9619035
-22.503071	6.508186	96.963432	-4.29459	20.206736	95.910683	41.673615	-8.425422	97.901741	44.296398	40.72031	91.369156	42.9850065	16.147444	94.6354485	-51.5741865	24.266028	97.1859175
-22.292606	7.522065	95.129929	-3.898577	20.194191	94.66452	41.841545	-8.676667	97.389206	44.958267	40.590569	91.627335	43.399906	15.956951	94.5082705	-51.19706	24.431431	94.8207695
-22.005013	8.638234	93.030594	-3.388782	20.311829	93.323357	42.115795	-8.768475	96.739319	45.265816	40.788689	92.012993	43.6908055	16.010107	94.376156	-50.4683695	24.613551	92.270558
-21.757177	9.873118	91.060242	-2.75922	20.496325	92.05349	42.516197	-8.732846	95.993629	45.947712	40.89254	92.105141	44.2319545	16.079847	94.049385	-49.7503945	24.912803	90.057595
-21.476963	11.19342	89.668312	-2.107029	20.75543	91.051544	42.919052	-8.574453	95.29895	46.617153	41.079113	92.117088	44.7681025	16.25233	93.708019	-48.9821605	25.25853	88.395069
-21.029858	13.022111	88.485855	-1.294817	21.051781	90.16349	43.515495	-8.434429	94.442413	47.424648	41.245514	91.978119	45.4700715	16.4055425	93.210266	-48.0597055	25.6980195	87.116714
-20.804716	14.240416	87.813904	-0.907623	21.124428	89.775536	43.777676	-8.45976	94.044975	47.842945	41.169323	91.947357	45.8103105	16.3547815	92.996166	-47.6255565	25.8940745	86.554906
-20.662727	15.483279	87.201813	-0.624144	21.121469	89.387062	43.942516	-8.563659	93.697067	48.158039	41.068317	92.011803	46.0502775	16.252329	92.854435	-47.2985655	25.990609	85.919689
-20.621637	16.674032	86.6791	-0.424454	21.068808	89.042168	44.050644	-8.675246	93.372337	48.337967	40.971954	92.182312	46.1943055	16.148354	92.7773245	-47.0432135	25.989262	85.3070115
-20.532387	17.679306	86.530518	-0.30988	20.970665	88.872894	44.117062	-8.69162	93.078484	48.428188	40.921783	92.389984	46.272625	16.1150815	92.734234	-46.892385	25.8262485	85.011554
-20.49662	18.684105	86.479118	-0.183333	20.897743	88.869415	44.188274	-8.760093	92.819916	48.52272	40.866974	92.568275	46.355497	16.0534405	92.6940955	-46.722163	25.7420455	85.0447345
-20.538147	19.701366	86.445221	-0.069025	20.832249	88.860809	44.275513	-8.794386	92.633896	48.589088	40.802814	92.729752	46.4323005	16.004214	92.681824	-46.5703505	25.660284	85.039794
-20.658669	21.105844	86.40905	0.013467	20.711956	88.783379	44.40604	-8.899116	92.345512	48.698208	40.71767	92.961151	46.552124	15.909277	92.6533315	-46.52519	25.514635	84.9134265
-20.677155	21.91931	86.524216	0.011777	20.59033	88.860191	44.444702	-8.942619	92.078957	48.688507	40.679317	93.124908	46.5666045	15.868349	92.6019325	-46.5430505	25.312311	85.1184495
-20.854296	22.746769	87.021057	-0.016622	20.415964	89.165047	44.450813	-9.004719	91.815826	48.576355	40.629345	93.232552	46.513584	15.812313	92.524189	-46.546828	25.019615	85.805905
-21.096113	23.479961	87.815948	-0.146849	20.219803	89.707031	44.371193	-9.131904	91.678352	48.472111	40.488949	93.24794	46.421652	15.6785225	92.463146	-46.71535	24.7610835	86.950916
-21.394754	24.125267	88.996246	-0.380684	20.000067	90.44693	44.141663	-9.326261	91.73703	48.298225	40.295971	93.234932	46.219944	15.484855	92.485981	-46.981312	24.515279	88.407879
-21.755524	24.700966	90.166901	-0.710902	19.749949	91.27272	43.814548	-9.564734	91.911316	47.978886	40.031391	93.231056	45.896717	15.2333285	92.571186	-47.318521	24.2665695	89.974254
-22.130718	25.261303	91.35997	-1.117987	19.48547	92.158386	43.390083	-9.829146	92.176476	47.570366	39.770428	93.197128	45.4802245	14.970641	92.686802	-47.7161985	24.000299	91.62997
-22.739929	26.046234	93.216202	-1.810824	18.963203	93.50251	42.691746	-10.309927	92.752029	46.945412	39.309578	93.048065	44.818579	14.4998255	92.900047	-48.440227	23.4265805	94.104973
-23.15403	26.502579	94.328545	-2.298371	18.606577	94.332031	42.252033	-10.641015	93.170456	46.402313	38.975166	92.952148	44.327173	14.1670755	93.061302	-48.923915	23.0460785	95.60276
-23.550617	26.861984	95.270088	-2.794116	18.192783	95.052254	41.847519	-10.946596	93.588226	45.841507	38.637791	92.856987	43.844513	13.8455975	93.2226065	-49.432745	22.5399685	96.8819015
-23.948915	27.23955	95.994164	-3.317707	17.789173	95.677391	41.428417	-11.212714	93.983078	45.275078	38.350571	92.774757	43.3517475	13.5689285	93.3789175	-49.9871615	22.0094175	97.9758645
-24.284496	27.586668	96.55294	-3.914601	17.372299	96.166985	40.968662	-11.436241	94.323738	44.620968	38.100441	92.679665	42.794815	13.3321	93.5017015	-50.624017	21.412498	98.8322685
-24.577976	28.034868	96.897354	-4.548472	16.990629	96.527237	40.597252	-11.727166	94.586472	43.89135	37.851887	92.557785	42.244301	13.0623605	93.5721285	-51.341245	20.9188975	99.4823455
-24.986076	28.4471	97.130463	-5.225081	16.602411	96.775803	40.03484	-11.896896	94.937096	43.198402	37.608437	92.488007	41.616621	12.8557705	93.7125515	-52.066783	20.3490515	99.8390545
-25.414566	29.136637	97.326012	-6.181512	16.077074	97.09362	39.387276	-12.252116	95.286224	42.224728	37.305489	92.538094	40.806002	12.5266865	93.912159	-53.169026	19.6274615	100.275081
-25.61627	29.6236	97.459488	-6.729033	15.769661	97.328987	38.913433	-12.449127	95.531975	41.698097	37.107098	92.646278	40.305765	12.3289855	94.0891265	-53.763831	19.2103365	100.5688475
-25.751293	30.21669	97.668678	-7.188491	15.447773	97.581734	38.526295	-12.650262	95.744537	41.260109	36.914631	92.80555	39.893202	12.1321845	94.2750435	-54.270184	18.7633615	100.8884245
-25.799152	30.805531	97.893272	-7.552633	15.156528	97.821609	38.205875	-12.839153	95.932396	40.92659	36.747337	93.008316	39.5662325	11.954092	94.470356	-54.6714985	18.358964	101.172862
-25.770599	31.416553	98.103432	-7.883241	14.86419	98.048851	37.950867	-12.979822	96.089958	40.637405	36.646152	93.256363	39.294136	11.833165	94.6731605	-55.060618	17.895215	101.4245415
-25.713856	32.082935	98.263123	-8.176449	14.616993	98.24276	37.76696	-13.076488	96.210739	40.365818	36.583401	93.569855	39.066389	11.7534565	94.890297	-55.419287	17.4805295	101.595223
-25.615871	32.803146	98.366112	-8.443806	14.422318	98.394463	37.64304	-13.093366	96.275421	40.104256	36.662498	93.9552	38.873648	11.784566	95.1153105	-55.76126	17.06007	101.6736155
-25.351984	33.949917	98.5961	-8.878066	14.275743	98.568077	37.433685	-12.965636	96.340088	39.729588	36.888107	94.503876	38.5816365	11.9612355	95.421982	-56.3377685	16.5902505	101.714172
-25.161379	34.783127	98.768112	-9.181693	14.272497	98.691765	37.271835	-12.847511	96.368568	39.476627	37.075344	94.88179	38.374231	12.1139165	95.625179	-56.737617	16.4310775	101.758351
-24.861408	35.624191	98.913254	-9.545491	14.312016	98.806725	37.127846	-12.742831	96.359543	39.202461	37.24358	95.238213	38.1651535	12.2503745	95.798878	-57.2561355	16.3736575	101.814572
-24.598066	36.589779	99.147339	-9.900711	14.415632	98.922142	37.009914	-12.578694	96.235886	38.947178	37.453728	95.475647	37.978546	12.437517	95.8557665	-57.779968	16.393747	101.9885175
-24.244463	37.515438	99.407227	-10.297763	14.533048	99.022125	36.85276	-12.387696	95.993637	38.648609	37.732574	95.75779	37.7506845	12.672439	95.8757135	-58.3462105	16.393657	102.1685365
-23.862406	38.483849	99.663834	-10.693581	14.723377	99.098396	36.622665	-12.165116	95.720444	38.297375	38.01543	96.003654	37.46002	12.925157	95.862049	-58.847182	16.521597	102.334743
-23.424036	39.470474	99.876709	-11.134211	14.959571	99.158783	36.392757	-11.944777	95.472237	37.919014	38.298149	96.216347	37.1558855	13.176686	95.844292	-59.4243075	16.742456	102.473274
-22.682987	40.9991	100.220284	-11.812548	15.392192	99.24028	35.902813	-11.554326	95.253387	37.332298	38.905502	96.655045	36.6175555	13.675588	95.954216	-60.2426515	17.108796	102.526344
-22.182423	41.976547	100.522194	-12.29105	15.719853	99.331436	35.592026	-11.296683	95.147423	36.945663	39.390274	97.267738	36.2688445	14.0467955	96.2075805	-60.8509445	17.3929105	102.4552915
-21.591843	42.945438	100.883469	-12.793183	16.04644	99.46981	35.306534	-11.032318	95.152023	36.479591	39.72403	98.11721	35.8930625	14.345856	96.6346165	-61.4794285	17.747024	102.3050035
-20.96686	43.946362	101.362251	-13.299401	16.371954	99.681435	35.050018	-10.712531	95.195145	35.993473	40.023727	99.095444	35.5217455	14.655598	97.1452945	-62.1205475	18.08831	102.2175755
-20.230839	44.809521	101.901711	-13.755211	16.723721	99.924942	34.845287	-10.437691	95.262352	35.673374	40.312328	100.03492	35.2593305	14.9373185	97.648636	-62.7697525	18.5101235	102.201248
-19.472891	45.646416	102.446281	-14.096634	17.015657	100.196541	34.65073	-10.159103	95.350266	35.482147	40.588589	100.809387	35.0664385	15.214743	98.0798265	-63.2597065	18.816571	102.3132555
-18.596298	46.484844	103.000664	-14.283569	17.29908	100.459923	34.51453	-9.846082	95.37664	35.341576	40.809601	101.37944	34.928053	15.4817595	98.37804	-63.495191	19.1164005	102.541806
-17.189547	47.581539	103.609047	-14.324527	17.704428	100.814781	34.499008	-9.398909	95.269661	35.306816	41.167313	101.932419	34.902912	15.884202	98.60104	-63.551966	19.524654	103.028522
-16.227625	48.19426	103.80864	-14.282176	17.927097	100.931656	34.560612	-9.150612	95.24633	35.326698	41.353462	102.161346	34.943655	16.101425	98.703838	-63.508007	19.752769	103.159474
-15.194319	48.741535	103.947678	-14.205662	18.077513	100.989059	34.675892	-8.915011	95.25473	35.343079	41.490314	102.508759	35.0094855	16.2876515	98.8817445	-63.4208095	19.8673745	103.0963735
-14.131433	49.234112	104.206535	-14.181617	18.19286	101.101898	34.872135	-8.790541	95.367256	35.366589	41.615627	103.120972	35.119362	16.412543	99.244114	-63.482596	19.973177	102.959682
-13.013487	49.607574	104.686462	-14.191745	18.302441	101.395546	35.142616	-8.695091	95.712944	35.404606	41.136093	104.155861	35.273611	16.220501	99.9344025	-63.657101	20.384381	102.8566895
-12.008971	49.808422	105.443512	-14.326281	18.433764	101.886475	35.480724	-8.593463	96.344307	35.91222	41.78809	105.226395	35.696472	16.5973135	100.785351	-64.349034	20.2702145	102.987599
-10.960111	49.97493	106.429626	-14.548105	18.653996	102.598274	35.825043	-8.484941	97.184875	35.666809	41.703213	107.268105	35.745926	16.609136	102.22649	-64.842136	20.698856	102.970058
-9.416173	50.035023	108.359764	-15.025936	19.060608	103.917679	36.215706	-8.172374	98.819626	36.233559	42.56155	110.015678	36.2246325	17.194588	104.417652	-66.2765045	20.926628	103.417706
-8.456403	49.960121	109.740494	-15.365558	19.419769	104.936157	36.303429	-7.900618	100.054482	36.397369	42.883095	112.076309	36.350399	17.4912385	106.0653955	-67.081515	21.3482995	103.8069185
-7.400917	49.76656	111.087158	-15.654984	19.807308	105.956017	36.281593	-7.576913	101.353539	36.137981	43.291927	114.245346	36.209787	17.857507	107.7994425	-67.519755	21.757109	104.1125915
-6.457745	49.495792	112.569138	-15.918764	20.181271	106.9702	36.293884	-7.196598	102.639854	36.761353	43.324844	115.934082	36.5276185	18.064123	109.286968	-68.3651465	22.298419	104.653432
-5.540128	49.087334	113.910851	-16.068789	20.515724	108.056328	36.273777	-6.774218	103.889725	36.582897	43.684078	117.875381	36.428337	18.45493	110.882553	-68.565915	22.576518	105.230103
-4.598833	48.608017	115.150917	-16.178797	20.905874	108.983719	36.325821	-6.384247	105.151855	37.236603	43.665031	119.329788	36.781212	18.640392	112.2408215	-69.138806	23.171356	105.7266165
-3.553285	47.41367	116.401482	-16.1716	21.213808	109.958542	36.447174	-6.101511	106.440353	37.612118	43.833714	120.832893	37.029646	18.8661015	113.636623	-69.372846	23.5615145	106.280461
-2.418759	46.71949	117.926956	-16.073418	21.690922	111.347176	36.713402	-5.737044	108.343033	37.654259	44.260643	123.100235	37.1838305	19.2617995	115.721634	-69.3306665	24.1200445	106.972718
-1.668905	45.820549	118.786278	-15.985958	21.993872	112.224449	36.913498	-5.542223	109.541641	38.150452	44.336723	124.285576	37.531975	19.39725	116.9136085	-69.503891	24.590494	107.5352895
-0.938906	44.681141	119.585442	-15.818085	22.151728	113.062897	37.193005	-5.470643	110.628441	38.555099	44.473862	125.437546	37.874052	19.5016095	118.0329935	-69.510222	24.8018465	108.0928005
0.05922	43.304649	120.061157	-15.633514	22.312834	113.847244	37.481369	-5.450614	111.67141	38.901855	44.616627	126.521873	38.191612	19.5830065	119.0966415	-69.45864	25.0426615	108.5978465
0.644875	41.926548	120.556725	-15.482928	22.466537	114.604614	37.779934	-5.458092	112.628258	39.307785	44.695473	127.411293	38.5438595	19.6186905	120.0197755	-69.5097155	25.3143835	109.1894525
0.69873	40.549763	121.184227	-15.301147	22.548422	115.359627	38.03532	-5.47542	113.478493	39.600842	44.848236	128.256882	38.818081	19.686408	120.8676875	-69.420375	25.410436	109.8515665
1.44056	38.769554	121.349098	-15.13257	22.573755	116.090477	38.238625	-5.527572	114.273857	39.921101	44.894184	128.833572	39.079863	19.683306	121.5537145	-69.345003	25.464204	110.6272395
1.902163	36.093216	121.562454	-14.954117	22.692139	117.307053	38.327808	-5.75804	115.492889	40.381176	45.1021	129.250122	39.354492	19.67203	122.3715055	-69.262726	25.712248	112.2426005
2.069772	34.193169	121.658066	-14.882371	22.795546	118.19413	38.239414	-5.966458	116.418442	41.106445	45.030205	128.990097	39.6729295	19.5318735	122.7042695	-69.4376715	26.0592185	113.6839905
2.188656	32.1278	121.730804	-14.871258	22.85696	119.158424	38.050907	-6.215697	117.465851	41.301739	45.056442	128.686951	39.676323	19.4203725	123.076401	-69.418839	26.2935475	115.240447
2.137239	29.990944	121.921417	-14.892361	22.913179	120.118225	37.794407	-6.520608	118.705627	41.505264	45.128853	128.204849	39.6498355	19.3041225	123.455238	-69.4345575	26.5222355	116.781212
1.674729	27.966082	122.410568	-14.807434	22.841845	120.891975	37.60474	-6.913389	120.193161	41.687462	45.02298	127.694717	39.646101	19.0547955	123.943939	-69.260969	26.6288945	117.840011
1.522511	25.683455	122.759506	-14.871629	22.693624	121.50853	37.444992	-7.33837	121.712204	41.815819	44.825058	127.303482	39.6304055	18.743344	124.507843	-69.3736635	26.643904	118.509217
1.305903	23.34775	123.120689	-14.927456	22.438177	121.925713	37.304703	-7.718366	123.120544	41.915104	44.600998	127.022461	39.6099035	18.441316	125.0715025	-69.4648155	26.435038	118.7799235
0.887627	19.99378	123.488998	-14.969143	21.991556	122.210983	37.194183	-8.256904	124.71582	41.993137	44.154919	126.679611	39.59366	17.9490075	125.6977155	-69.531946	26.0341045	118.7242505
0.572532	17.736309	123.595253	-14.957808	21.744862	122.168373	37.130013	-8.509774	125.395988	42.004429	43.9506	126.284599	39.567221	17.720413	125.8402935	-69.482837	25.769311	118.4964525
0.179037	15.60555	123.585663	-14.928836	21.556023	121.972298	37.133671	-8.644869	125.81562	41.650669	43.914352	125.902351	39.39217	17.6347415	125.8589855	-69.249842	25.4773045	118.0856105
-0.298867	13.570462	123.51619	-15.052531	21.532492	121.831856	37.172382	-8.722063	125.833382	41.676228	43.8442	125.324341	39.424305	17.5610685	125.5788615	-69.529367	25.5039155	118.0848505
-0.74251	11.62844	123.280823	-14.994158	21.503815	121.524826	37.217133	-8.695444	125.602951	41.648903	43.753574	124.642036	39.433018	17.529065	125.1224935	-69.421334	25.478565	117.9271585
-1.252798	9.82017	122.975037	-14.862813	21.479061	121.11821	37.311268	-8.591251	125.204918	41.610485	43.653973	123.792442	39.4608765	17.531361	124.49868	-69.1865025	25.426761	117.73774
-1.787144	8.100055	122.622528	-14.681852	21.525587	120.688126	37.438282	-8.466993	124.606918	41.529072	43.628761	122.793602	39.483677	17.580884	123.70026	-68.847381	25.47029	117.675992
-2.586049	5.674696	121.933571	-14.343298	21.675293	120.02655	37.619648	-8.202373	123.609863	41.475887	43.639748	121.060028	39.5477675	17.7186875	122.3349455	-68.2343635	25.6318985	117.7181545
-3.227904	4.167543	121.452782	-13.973986	21.724018	119.490623	37.850357	-8.080916	122.81002	41.519867	43.634979	119.775681	39.685112	17.7770315	121.2928505	-67.633084	25.6710045	117.6883955
-3.757675	2.752399	120.884476	-13.679865	21.862392	118.996902	38.08744	-8.037316	121.961929	41.618069	43.731457	118.744278	39.8527545	17.8470705	120.3531035	-67.2124845	25.8777135	117.6407005
-4.36436	1.420499	120.318642	-13.173415	21.873756	118.418846	38.304665	-8.018353	121.097687	41.74263	43.797714	117.629745	40.0236475	17.8896805	119.363716	-66.3704775	25.8578315	117.473976
-5.093293	0.042064	119.880127	-12.880182	22.003895	117.903587	38.453953	-8.029517	120.230309	41.907131	43.802521	116.378212	40.180542	17.886502	118.3042605	-65.940906	26.121288	117.5029135
-5.512807	-0.993475	119.396019	-12.407578	22.062014	117.220345	38.633354	-8.086595	119.385361	42.116848	43.759441	115.179192	40.375101	17.836423	117.2822765	-65.190257	26.287605	117.1584135
-6.078777	-2.067858	119.150711	-11.919829	22.063381	116.473701	38.87196	-8.187131	118.738113	42.35416	43.759899	113.682724	40.61306	17.786384	116.2104185	-64.452718	26.340378	116.7369835
-6.713133	-3.525852	118.651787	-11.082425	21.831383	115.091446	39.359386	-8.538871	117.968903	42.579594	43.4646	111.440468	40.96949	17.4628645	114.7046855	-63.13434	26.1999015	115.4782065
-7.215948	-4.327895	118.260811	-10.535516	21.495716	114.104477	39.694969	-8.849021	117.551781	42.714386	42.924179	109.957268	41.2046775	17.037579	113.7545245	-62.2757095	25.953853	114.4544295
-7.60211	-5.158258	117.733025	-9.986438	21.093199	113.024162	39.961224	-9.309937	117.171417	42.895149	42.356968	108.514832	41.4281865	16.5235155	112.8431245	-61.4010625	25.6628825	113.2051995
-8.085515	-5.819858	116.986977	-9.494272	20.689083	111.908569	40.208851	-9.720841	116.637131	43.144588	41.711922	107.240608	41.6767195	15.9955405	111.9388695	-60.6652635	25.3826255	111.8782685
-8.515924	-6.224068	116.088928	-9.050509	20.299427	110.730087	40.388115	-10.078582	115.956543	43.478127	41.129936	106.051765	41.933121	15.525677	111.004154	-60.034139	25.073177	110.45602
-8.8473	-6.759787	114.633224	-8.632207	20.007044	109.430107	40.534649	-10.452088	115.237129	43.858574	40.761993	104.922173	42.1966115	15.1549525	110.079651	-59.4610255	24.8591355	108.780563
-9.123592	-7.015391	112.972702	-8.226178	19.848284	108.034088	40.68932	-10.665108	114.236198	44.297001	40.570961	103.979599	42.4931605	14.9529265	109.1078985	-58.9455165	24.7436415	106.9602775
-9.592408	-7.124125	110.36731	-7.552372	19.797808	105.926689	40.797283	-10.815376	112.455177	44.985538	40.404015	102.677139	42.8914105	14.7943195	107.566158	-57.9961545	24.8012965	104.28722
-9.986184	-6.949366	108.675812	-7.029289	19.930079	104.575539	40.886631	-10.834491	111.121941	45.397758	40.315887	101.817657	43.1421945	14.740698	106.469799	-57.2007725	25.11946	102.681279
-10.289392	-6.645963	107.07618	-6.495234	20.067623	103.304337	40.989037	-10.826518	109.769997	45.797478	40.375317	101.037766	43.3932575	14.7743995	105.4038815	-56.3837255	25.3608465	101.2047925
-10.592016	-6.197012	105.600449	-5.976836	20.230848	102.139282	41.080215	-10.768526	108.485245	46.240044	40.421642	100.146034	43.6601295	14.826558	104.3156395	-55.6138015	25.635138	99.9629245
-10.891642	-5.601556	104.245804	-5.486174	20.39163	101.063606	41.206787	-10.719454	107.214867	46.587692	40.430023	99.203545	43.8972395	14.8552845	103.209206	-54.8695875	25.9279755	98.918006
-11.242888	-4.928751	103.078064	-5.00738	20.515602	100.147308	41.304104	-10.69008	106.027901	46.827641	40.47422	98.401436	44.0658725	14.89207	102.2146685	-54.0806325	26.139134	98.0799475
-11.556044	-4.077068	102.10025	-4.591093	20.579908	99.436386	41.38131	-10.72472	105.037819	47.075531	40.404362	97.572174	44.2284205	14.839821	101.3049965	-53.4106065	26.319995	97.5677755
-12.070157	-2.659619	100.93222	-4.03985	20.607801	98.657242	41.518181	-10.790973	103.793076	47.356544	40.332642	96.687149	44.4373625	14.7708345	100.2401125	-52.5170625	26.4447675	97.0743715
-12.463492	-1.621487	100.03759	-3.709726	20.580872	98.205681	41.616978	-10.891685	103.070435	47.58305	40.301991	96.45639	44.600014	14.705153	99.7634125	-52.019466	26.456591	96.6479495
-12.846205	-0.514569	98.942879	-3.419505	20.52355	97.684326	41.738995	-11.005888	102.393356	47.895546	40.298584	96.407639	44.8172705	14.646348	99.4004975	-51.6562805	26.400752	95.9681545
-13.241749	0.65422	97.724991	-3.121644	20.518562	97.041153	41.911327	-11.079174	101.650299	48.164955	40.391491	96.563515	45.038141	14.6561585	99.106907	-51.281429	26.3809655	94.975399
-13.599952	1.880669	96.337486	-2.809835	20.61989	96.279434	42.10429	-11.062889	100.863159	48.409943	40.529305	96.841805	45.2571165	14.733208	98.852482	-50.8767865	26.506572	93.706386
-14.063064	3.221645	94.839706	-2.500089	20.782475	95.428856	42.348183	-10.957664	100.078499	48.682728	40.739635	97.088814	45.5154555	14.8909855	98.5836565	-50.5156335	26.6739645	92.2740555
-14.496468	4.558171	93.401695	-2.171521	20.98287	94.524788	42.685459	-10.835667	99.296577	48.956715	40.94363	97.296921	45.821087	15.0539815	98.296749	-50.164129	26.9117585	90.752827
-15.315967	6.638076	91.548836	-1.630533	21.393528	93.27774	43.158806	-10.531593	98.2006	49.360455	41.235668	97.153183	46.2596305	15.3520375	97.6768915	-49.5206965	27.4350185	88.8785885
-15.871554	8.056231	90.610451	-1.227219	21.636053	92.59848	43.446514	-10.355308	97.602173	49.633289	41.384529	96.735832	46.5399015	15.5146105	97.1690025	-48.9943395	27.7574955	88.0279575
-16.602615	9.423057	89.94709	-0.824283	21.798203	92.041847	43.796261	-10.291409	97.06665	49.905243	41.422955	96.238174	46.850752	15.565773	96.652412	-48.499318	28.030633	87.431282
-17.383141	10.726932	89.42112	-0.427018	21.823614	91.681961	44.083942	-10.292638	96.582672	50.16563	41.395813	95.884422	47.124786	15.5515875	96.233547	-47.978822	28.0956405	87.130375
-18.277607	12.008315	89.355278	-0.081383	21.811995	91.677887	44.37252	-10.294076	96.054619	50.451042	41.336117	95.636536	47.411781	15.5210205	95.8455775	-47.574547	28.1029695	87.5101965
-19.337055	13.272465	90.023048	0.213671	21.796217	92.135986	44.624363	-10.26525	95.47802	50.723022	41.311935	95.354454	47.6736925	15.5233425	95.416237	-47.2463505	28.0690915	88.855735
-20.486687	14.461277	91.67234	0.393066	21.754322	93.253029	44.757545	-10.167133	95.006981	50.870056	41.347881	95.022141	47.8138005	15.590374	95.014561	-47.0276685	27.91827	91.491497
-22.460562	16.082024	95.762863	0.370887	21.577507	95.974274	44.640034	-10.134617	94.914871	50.536736	41.303886	94.515236	47.588385	15.5846345	94.7150535	-46.846611	27.5703795	97.2334945
-23.707945	17.049044	99.050972	0.141174	21.340916	98.194153	44.366325	-10.189065	95.1548	49.984314	41.232285	94.372681	47.1753195	15.52161	94.7637405	-46.8929715	27.160222	101.6245655
-25.024595	17.923975	102.679443	-0.216082	20.98226	100.572571	43.879597	-10.2743	95.521851	49.220928	41.09967	94.410721	46.5502625	15.412685	94.966286	-46.9824265	26.551835	106.178856
-26.306046	18.781929	106.351898	-0.726115	20.518389	103.008423	43.191086	-10.443967	95.945236	48.18409	40.902306	94.750687	45.687588	15.2291695	95.3479615	-47.139818	25.8076085	110.6688845
-27.429947	19.571075	109.641251	-1.31972	20.006653	105.236839	42.417416	-10.685129	96.547409	47.07476	40.643192	95.356277	44.746088	14.9790315	95.951843	-47.385528	25.0342745	114.521835
-28.618711	20.361885	112.077652	-1.810271	19.467358	106.913582	41.885509	-10.92891	97.066589	46.242199	40.39323	96.109703	44.063854	14.73216	96.588146	-47.684396	24.202556	117.239018
-29.651789	21.152859	113.409576	-2.141367	18.994194	107.899155	41.572102	-11.111435	97.384422	45.858936	40.158882	96.963707	43.715519	14.5237235	97.1740645	-47.998253	23.4646645	118.6242455
-30.984873	22.339788	114.788666	-2.391395	18.520206	108.779015	41.392132	-11.315398	97.728317	45.651272	39.95298	97.991905	43.521702	14.318791	97.860111	-48.304492	22.721621	119.697919
-31.713787	23.195833	115.182922	-2.478741	18.321194	109.059502	41.43713	-11.360428	97.940392	45.524624	39.908894	98.502228	43.480877	14.274233	98.22131	-48.438359	22.368155	119.897694
-32.218353	24.001884	115.748253	-2.602875	18.101759	109.396698	41.473682	-11.359999	98.143845	45.380772	39.412861	98.910538	43.427227	14.026431	98.5271915	-48.632977	22.177087	120.2662045
-32.657696	24.692818	116.428825	-2.770168	17.894617	109.864365	41.426338	-11.361037	98.439011	45.080547	39.98616	99.116745	43.2534425	14.3125615	98.777878	-48.7937785	21.4766725	120.950852
-32.890663	25.38743	117.164146	-3.042204	17.66888	110.413704	41.328304	-11.410357	98.813828	44.632278	39.529072	99.401756	42.980291	14.0593575	99.107792	-49.064699	21.2784025	121.719616
-33.012016	26.035618	117.805794	-3.293045	17.325071	110.961472	41.209229	-11.490746	99.173286	44.167179	40.044247	99.616501	42.688204	14.2767505	99.3948935	-49.274294	20.3733915	122.5280505
-32.972317	26.679199	118.288269	-3.526922	16.978079	111.375443	41.111012	-11.582223	99.483475	43.811317	39.994511	99.90567	42.4611645	14.206144	99.6945725	-49.5150085	19.750014	123.0563135
-32.575432	27.585974	118.544212	-3.814173	16.447824	111.717628	41.06459	-11.721664	99.808922	43.457306	39.922306	100.369095	42.260948	14.100321	100.0890085	-49.889294	18.795327	123.3462475
-32.205875	28.256916	118.350624	-3.953273	16.187895	111.762428	41.098995	-11.799573	100.002159	43.316898	39.868378	100.729546	42.2079465	14.0344025	100.3658525	-50.1144925	18.3413875	123.1590035
-31.723022	28.916328	117.776855	-4.085424	15.96296	111.623466	41.218124	-11.876312	100.250412	43.288116	39.826668	101.167313	42.25312	13.975178	100.7088625	-50.423968	17.950742	122.5380695
-31.128279	29.587687	116.707359	-4.297627	15.71101	111.182106	41.394283	-11.981156	100.545418	43.382259	39.819012	101.726913	42.388271	13.918928	101.1361655	-50.983525	17.503092	121.2280465
-30.524408	30.25358	115.001465	-4.598354	15.390565	110.364853	41.620598	-12.159979	100.878204	43.528835	39.795303	102.453613	42.5747165	13.817662	101.6659085	-51.7714245	16.963468	119.0637975
-29.84269	30.903002	113.091599	-4.986326	15.070757	109.344139	41.823109	-12.3634	101.205811	43.666744	39.693901	103.152	42.7449265	13.6652505	102.1789055	-52.7175785	16.4762635	116.5093725
-29.089415	31.60853	111.425697	-5.452334	14.792607	108.388451	41.828598	-12.582627	101.434967	43.674549	39.567131	103.783905	42.7515735	13.492252	102.609436	-53.6562415	16.092962	114.167466
-27.659023	32.573357	110.001671	-6.197214	14.510173	107.617973	41.454765	-12.828332	101.664856	43.403721	39.369648	104.487671	42.429243	13.270658	103.0762635	-54.823671	15.749688	112.1596825
-26.625914	33.251755	109.645485	-6.684861	14.343718	107.484436	41.085476	-13.010608	101.870331	43.137287	39.234028	104.980171	42.1113815	13.11171	103.425251	-55.4811035	15.575726	111.543621
-25.495178	33.891739	109.498955	-7.210576	14.249842	107.513794	40.769524	-13.228151	102.113518	42.888878	39.104725	105.545273	41.829201	12.938287	103.8293955	-56.250353	15.561397	111.1981925
-24.33403	34.525154	109.489655	-7.72355	14.087589	107.622543	40.423889	-13.428037	102.449821	42.595924	38.95079	106.251205	41.5099065	12.7613765	104.350513	-56.9570065	15.4138015	110.894573
-23.107302	35.103546	109.598267	-8.250486	13.892523	107.785904	40.058849	-13.608186	102.787193	42.310123	38.810734	107.051956	41.184486	12.601274	104.9195745	-57.685458	15.183772	110.6522335
-22.011869	35.757622	109.80452	-8.796755	13.706138	107.956406	39.701031	-13.804759	103.192581	42.036053	38.631824	107.884705	40.868542	12.4135325	105.538643	-58.462052	14.9987435	110.374169
-20.54212	36.238174	109.894707	-9.300671	13.576232	108.183372	39.403343	-14.054884	103.688858	41.832085	38.450642	108.668938	40.617714	12.197879	106.178898	-59.219056	14.954585	110.187846
-18.55728	37.016109	109.978714	-10.031385	13.491352	108.473793	39.091076	-14.483854	104.649757	41.542206	38.201511	109.631577	40.316641	11.8588285	107.140667	-60.379411	15.1238755	109.806919
-17.261484	37.546124	109.952499	-10.492556	13.378193	108.736084	39.002022	-14.853473	105.373474	41.339188	38.063728	110.067619	40.170605	11.6051275	107.7205465	-61.155717	15.1512585	109.7516215
-15.854526	38.006866	110.030876	-10.893861	13.176341	109.000572	38.911297	-15.191674	106.058243	41.160675	37.934303	110.552452	40.035986	11.3713145	108.3053475	-61.823708	14.9813675	109.6957965
-14.484276	38.433758	110.302971	-11.235617	12.92537	109.363403	38.857334	-15.533064	106.799789	40.991783	37.733658	111.228813	39.9245585	11.100297	109.014301	-62.3957925	14.750443	109.712505
-13.068612	38.810741	110.695396	-11.515113	12.714425	109.794907	38.944115	-15.933222	107.500771	40.946323	37.526917	112.049973	39.945219	10.7968475	109.775372	-62.975445	14.6320025	109.814442
-11.657773	39.189072	111.172104	-11.787191	12.569293	110.246086	38.94775	-16.250946	108.342995	41.004013	37.364918	113.07988	39.9758815	10.556986	110.7114375	-63.5502635	14.5816	109.7807345
-10.251261	39.609344	111.689285	-12.054955	12.515338	110.61982	38.933147	-16.427269	109.157394	41.071774	37.295563	114.304115	40.0024605	10.434147	111.7307545	-64.1123705	14.596529	109.5088855
-8.309722	40.231552	112.775055	-12.488865	12.619903	111.131439	38.846474	-16.326866	110.290977	41.13932	37.348789	116.379951	39.992897	10.5109615	113.335464	-64.970627	14.7288445	108.927414
-7.098831	40.650497	113.791336	-12.778256	12.740271	111.598015	38.768677	-16.048872	110.963615	41.181408	37.415115	117.899048	39.9750425	10.6831215	114.4313315	-65.5315545	14.7974205	108.7646985
-5.968313	41.035072	115.072906	-13.014774	12.94642	112.296104	38.758232	-15.723446	111.639763	41.304596	37.591423	119.412842	40.031414	10.9339885	115.5263025	-66.060962	14.9588515	109.0659055
-4.913965	41.399963	116.603134	-13.229532	13.214834	113.19928	38.825588	-15.432647	112.454056	41.494564	37.830608	120.988937	40.160076	11.1989805	116.7214965	-66.61914	15.2306875	109.6770635
-3.891451	41.656944	118.261635	-13.397296	13.591674	114.284492	38.962006	-15.008519	113.432404	41.657017	38.121624	122.645233	40.3095115	11.5565525	118.0388185	-67.1041035	15.6267955	110.5301655
-3.005203	41.963562	120.050743	-13.526474	14.037207	115.470413	39.127213	-14.57354	114.541496	41.846077	38.395184	124.31517	40.486645	11.910822	119.428333	-67.539593	16.163592	111.512493
-2.086009	42.112511	121.823029	-13.597013	14.545708	116.727448	39.30085	-14.088884	115.662239	42.434727	38.50935	125.792297	40.8677885	12.210233	120.727268	-68.0618145	16.881183	112.727628
-1.004491	42.313747	124.390007	-13.603897	15.384809	118.666443	39.540749	-13.317712	117.183151	42.748375	38.92028	128.090271	41.144562	12.801284	122.636711	-68.352356	17.968334	114.696175
-0.372737	42.360119	125.979469	-13.602847	15.934737	119.990685	39.636791	-12.833415	118.110565	43.025162	39.211945	129.419937	41.3309765	13.189265	123.765251	-68.5366705	18.680209	116.216119
0.209038	42.303547	127.433922	-13.577236	16.432827	121.268173	39.681759	-12.405634	118.92955	43.26807	39.466896	130.514771	41.4749145	13.530631	124.7221605	-68.6293865	19.335023	117.8141855
0.732457	42.140572	128.684814	-13.599621	16.910917	122.453842	39.634834	-12.05766	119.680618	43.4408	39.735077	131.445908	41.537817	13.8387085	125.563263	-68.737059	19.9831255	119.344421
1.135094	41.860054	129.693069	-13.215552	17.126062	123.325958	39.53825	-11.802853	120.381523	43.542923	39.896828	132.108749	41.5405865	14.0469875	126.245136	-67.9716905	20.2051365	120.40678
1.570399	41.527412	130.386719	-13.3048	17.446373	124.257042	39.341373	-11.629905	121.004295	43.571503	40.0481	132.475464	41.456438	14.2090975	126.7398795	-68.066038	20.6836485	121.7742045
1.953248	41.101517	130.802612	-13.378307	17.839821	125.059174	39.003418	-11.501106	121.590469	43.567352	40.136086	132.564835	41.285385	14.31749	127.077652	-68.041999	21.362152	123.040696
2.425095	40.277992	130.744553	-13.486741	18.209885	125.94545	38.352947	-11.515598	122.364304	43.508549	40.197884	132.067245	40.930748	14.341143	127.2157745	-67.90423	22.078627	124.6751255
2.698955	39.644772	130.232574	-13.517308	18.377028	126.264534	38.009659	-11.703075	122.730782	43.418549	40.157593	131.213104	40.714104	14.227259	126.971943	-67.74872	22.526797	125.557125
2.924829	38.923012	129.397903	-13.564547	18.456264	126.418755	37.698967	-11.931542	122.939766	43.248734	40.145744	130.170364	40.4738505	14.107101	126.555065	-67.6029445	22.805427	126.282445
3.164588	38.110672	128.337006	-13.639318	18.512547	126.35627	37.373501	-12.202973	123.081161	42.952324	40.070362	128.663498	40.1629125	13.9336945	125.8723295	-67.4415485	23.0913995	126.8402105
3.33403	37.272011	127.11927	-14.010458	18.676455	126.246979	37.071644	-12.480223	123.016068	42.679771	39.976212	127.100098	39.8757075	13.7479945	125.058083	-67.8966235	23.6049155	127.435875
3.427788	36.469173	125.921295	-14.116333	18.599808	125.805389	36.766911	-12.801751	122.753922	41.937702	39.912014	125.694748	39.3523065	13.5551315	124.224335	-67.5849725	23.6444845	127.386443
3.615954	35.597191	124.754295	-14.250697	18.489914	125.22348	36.417332	-13.037941	122.409615	41.61586	39.605438	124.279907	39.016596	13.2837485	123.344761	-67.51799	23.6960795	127.102199
3.909983	34.308167	123.580086	-14.476068	18.341013	124.346397	35.964237	-13.319773	121.674492	41.27087	39.223675	122.885582	38.6175535	12.951951	122.280037	-67.5696895	23.730075	126.412757
4.146407	33.59734	123.187912	-14.653762	18.323336	123.916435	35.684975	-13.363247	121.175339	41.130066	39.100883	122.449638	38.4075205	12.868818	121.8124885	-67.7150445	23.777854	126.0203815
4.384839	32.97863	123.116638	-14.837925	18.425711	123.654495	35.450294	-13.286233	120.694626	41.040085	39.141155	122.379646	38.2451895	12.927461	121.537136	-67.9210395	23.923961	125.771854
4.6438	32.437847	123.230339	-15.030338	18.623285	123.588989	35.23584	-13.07338	120.36277	40.961464	39.326862	122.567154	38.098652	13.126741	121.464962	-68.159328	24.119829	125.713016
4.954027	31.937721	123.554825	-15.212395	18.900208	123.676407	35.079777	-12.75502	120.220093	40.900043	39.614838	122.989883	37.98991	13.429909	121.604988	-68.4147	24.370507	125.747826
5.23768	31.379805	124.031685	-15.414068	19.186916	123.945358	34.952145	-12.438661	120.256493	40.784691	39.947773	123.573875	37.868418	13.754556	121.915184	-68.696554	24.619276	125.975532
5.557007	30.924093	124.591537	-15.596247	19.481255	124.251808	34.816814	-12.120266	120.451248	40.673168	40.305103	124.155762	37.744991	14.0924185	122.303505	-68.937485	24.8700915	126.200111
6.007866	30.261242	125.442696	-15.882603	19.897985	124.697807	34.66061	-11.686955	120.863274	40.536243	40.833672	125.23143	37.5984265	14.5733585	123.047352	-69.3636325	25.2226115	126.348262
6.407102	29.77297	125.867035	-16.025019	20.130623	124.907875	34.589642	-11.455631	121.183327	40.46125	41.137596	125.954353	37.525446	14.8409825	123.56884	-69.575484	25.4202635	126.24691
7.099565	28.987139	126.11245	-16.18882	20.340513	125.027428	34.50972	-11.232944	121.455429	40.78091	41.274868	126.522049	37.645315	15.020962	123.988739	-70.022955	25.660064	126.066117
7.424223	28.431889	126.414642	-16.318377	20.499285	125.133774	34.403221	-11.037307	121.723	40.285469	41.70319	127.296532	37.344345	15.3329415	124.509766	-69.981099	25.6656285	125.757782
7.293643	28.120571	126.868996	-16.436565	20.653254	125.276245	34.272861	-10.82886	122.010895	40.234749	41.901596	127.844109	37.253805	15.536368	124.927502	-70.126935	25.77014	125.624988
7.582489	27.519342	127.131042	-16.555529	20.763212	125.419128	34.18491	-10.688454	122.35347	40.208855	42.052368	128.335953	37.1968825	15.681957	125.3447115	-70.3079405	25.844467	125.4935445
7.844236	26.908415	127.432808	-16.372274	20.704334	125.456871	34.134949	-10.587725	122.733223	40.222748	42.18232	128.827866	37.1788485	15.7972975	125.7805445	-69.9233965	25.6113705	125.1331975
8.900231	25.514376	127.68589	-16.480442	20.868456	125.818764	34.077606	-10.478498	123.335625	40.256542	42.334625	129.517151	37.167074	15.9280635	126.426388	-70.127958	25.8088485	125.21114
9.057311	24.718315	128.003937	-16.557781	20.964279	125.986755	34.127071	-10.385283	123.746399	40.697708	42.291752	129.856659	37.4123895	15.9532345	126.801529	-70.5279515	25.9753235	125.171981
9.290305	23.933027	128.275208	-16.537199	21.096518	126.081131	34.202534	-10.234	124.066528	40.692448	42.39526	130.329605	37.447491	16.08063	127.1980665	-70.521889	26.112406	124.9641955
9.521586	23.123915	128.396286	-16.611679	21.227573	126.17865	34.325283	-9.994423	124.300598	40.70937	42.602844	130.764908	37.5173265	16.3042105	127.532753	-70.7406845	26.1509355	124.824547
9.800312	22.334042	128.452423	-16.555988	21.495979	126.127335	34.479477	-9.706616	124.463913	40.68087	42.838764	131.088776	37.5801735	16.566074	127.7763445	-70.6921495	26.425884	124.4783255
9.776993	21.391239	128.425659	-16.523529	21.802311	126.134155	34.606327	-9.337795	124.490654	40.632172	43.147942	131.247742	37.6192495	16.9050735	127.869198	-70.6663075	26.6995485	124.399112
9.834607	20.535555	128.341553	-16.496374	22.158945	126.128876	34.741432	-8.925906	124.5121	40.544548	43.549702	131.255478	37.64299	17.311898	127.883789	-70.635738	27.005992	124.373963
9.665396	19.252964	128.128418	-16.474413	22.740088	126.108063	34.929829	-8.214485	124.533127	40.406837	44.178547	130.978973	37.668333	17.982031	127.75605	-70.617159	27.498145	124.460076
9.866311	18.175053	127.805496	-16.398661	23.197651	126.045395	35.132206	-7.686406	124.55983	40.30888	44.699356	130.572906	37.720543	18.506475	127.566368	-70.517865	27.888827	124.524422
9.901715	17.147339	127.444992	-16.321918	23.658672	125.936035	35.36734	-7.111238	124.656471	39.831047	45.463951	130.098618	37.5991935	19.1763565	127.3775445	-70.2430295	28.1409875	124.4945255
9.953903	16.184845	127.079597	-16.434566	24.325497	125.762466	35.666275	-6.489648	124.724892	39.742207	46.065689	129.213989	37.704241	19.7880205	126.9694405	-70.573373	28.8629735	124.5554915
9.738612	15.087891	126.663696	-16.255793	24.83095	125.375664	35.976097	-5.834391	124.62989	39.584671	46.667141	128.133423	37.780384	20.416375	126.3816565	-70.29197	29.245525	124.3696715
9.412224	14.23725	126.239517	-16.026276	25.295729	124.889778	36.289063	-5.199585	124.346588	39.828285	47.079853	126.757225	38.058674	20.940134	125.5519065	-70.111226	29.651324	124.2276495
9.381174	13.1144	125.604286	-15.794809	25.698339	124.324928	36.585495	-4.626678	123.934891	39.6231	47.538448	125.335777	38.1042975	21.455885	124.635334	-69.6939155	29.940793	124.014522
9.333961	11.566916	124.662231	-15.438689	26.142702	123.393379	37.013527	-4.005909	123.275665	38.869396	48.216183	123.259285	37.9414615	22.105137	123.267475	-68.8188395	30.180267	123.519283
9.327145	10.501155	124.152771	-15.176373	26.311598	122.751747	37.257088	-3.682642	122.854187	38.636879	48.383945	121.727097	37.9469835	22.3506515	122.290642	-68.2997295	30.2725445	123.212852
9.320549	9.515467	123.74575	-14.953128	26.430002	122.076485	37.488747	-3.445335	122.551598	38.457798	48.508316	120.114433	37.9732725	22.5314905	121.3330155	-67.8795285	30.3285135	122.8199545
9.299716	8.61307	123.362495	-14.700174	26.477474	121.397659	37.7094	-3.293747	122.288322	38.299198	48.460243	118.630669	38.004299	22.583248	120.4594955	-67.404647	30.3717	122.3358225
9.345775	7.896149	123.025909	-14.442517	26.416948	120.653511	37.914242	-3.24543	122.065186	38.178436	48.276924	117.129173	38.046339	22.515747	119.5971795	-66.931373	30.318149	121.7098425
9.500682	7.064443	122.453545	-14.154429	26.234573	119.748222	38.126354	-3.290314	121.76342	38.166515	48.082718	115.732697	38.1464345	22.396202	118.7480585	-66.4552925	30.072944	120.7483855
9.63562	6.344791	121.579422	-13.85743	25.979446	118.732712	38.25983	-3.400422	121.02951	38.247185	47.809181	114.604378	38.2535075	22.2043795	117.816944	-65.9683675	29.7545125	119.64848
9.917953	5.42522	119.62674	-13.3843	25.585291	117.02684	38.418777	-3.791445	119.308128	38.478176	47.240292	112.831306	38.4484765	21.7244235	116.069717	-65.2170765	29.4461585	117.983963
10.163524	4.94181	117.9963	-12.963845	25.408092	115.724113	38.462666	-4.029171	117.743477	38.714184	46.978958	111.682571	38.588425	21.4748935	114.713024	-64.516115	29.3412905	116.735202
10.481553	4.610998	116.270256	-12.466083	25.316378	114.349258	38.56041	-4.253548	116.111565	39.034084	46.680737	110.388687	38.797247	21.2135945	113.250126	-63.729413	29.4191615	115.44839
10.840562	4.434381	114.570251	-11.936691	25.260929	112.896332	38.727154	-4.324663	114.52581	39.435146	46.445541	109.077469	39.08115	21.060439	111.8016395	-62.954532	29.461419	113.9910245
11.317942	4.332427	112.843285	-11.349463	25.283432	111.327103	38.987896	-4.354108	112.918472	39.835796	46.37664	108.041229	39.411846	21.011266	110.4798505	-62.110772	29.555598	112.1743555
11.881229	4.309196	111.175797	-10.767591	25.284678	109.765793	39.271339	-4.347351	111.532768	40.284752	46.345459	106.95105	39.7780455	20.999054	109.241909	-61.3132275	29.570302	110.289677
12.478506	4.381477	109.583595	-10.193412	25.341448	108.236359	39.554768	-4.267221	110.13343	40.747036	46.286034	105.766212	40.150902	21.0094065	107.949821	-60.537726	29.6734895	108.522897
13.538168	4.617501	107.230042	-9.314526	25.468185	105.954071	40.071518	-4.068267	108.143631	41.234936	46.363884	104.343925	40.653227	21.1478085	106.243778	-59.282279	29.7885615	105.664364
14.272753	4.874946	105.794952	-8.758433	25.620947	104.472649	40.501427	-3.824275	107.00563	41.688885	46.545067	103.626846	41.095156	21.360396	105.316238	-58.612022	29.881498	103.62906
15.03565	5.225198	104.416695	-8.157849	25.873917	102.979019	40.998184	-3.537249	105.94268	42.116688	46.861938	103.102943	41.557436	21.6623445	104.5228115	-57.873134	30.0854895	101.4352265
15.799555	5.661262	103.074577	-7.590675	26.147953	101.437668	41.50602	-3.175222	105.00312	42.52478	47.230797	102.711975	42.0154	22.0277875	103.8575475	-57.19675	30.2681185	99.0177885
16.552652	6.139117	101.751862	-7.017128	26.492411	99.928513	42.026474	-2.782518	104.093292	42.972301	47.642075	102.379135	42.4993875	22.4297785	103.2362135	-56.5336435	30.5550435	96.6208125
17.308037	6.641556	100.455132	-6.421144	26.85751	98.452637	42.559303	-2.336504	103.181633	43.366951	48.103786	102.096939	42.963127	22.883641	102.639286	-55.805415	30.831379	94.265988
18.011091	7.251473	99.233185	-5.827477	27.235641	97.062042	43.081841	-1.869425	102.328751	43.727402	48.576027	101.939789	43.4046215	23.353301	102.13427	-55.0595755	31.117981	91.989814
18.968527	7.994533	97.698578	-4.926963	27.817709	95.334885	43.875141	-1.191423	101.277908	44.23209	49.247868	101.921989	44.0536155	24.0282225	101.5999485	-53.9075415	31.6071955	89.0698215
19.467012	8.558342	96.897057	-4.395983	28.175312	94.479118	44.351501	-0.711745	100.729332	44.588707	49.670982	101.954697	44.470104	24.4796185	101.3420145	-53.26207	31.8710055	87.6162215
19.918854	8.991958	96.278748	-3.902096	28.464451	93.838028	44.841721	-0.31348	100.272629	45.288757	49.875835	101.766762	45.065239	24.7811775	101.0196955	-52.869431	32.1477245	86.6563605
20.211142	9.420115	95.822609	-3.495684	28.721016	93.349701	45.272671	0.040403	99.991631	45.496647	50.205029	101.790031	45.384659	25.122716	100.890831	-52.376027	32.319316	85.808571
20.384706	9.787548	95.467171	-3.181204	28.943556	93.015152	45.659843	0.30698	99.707977	45.696789	50.488018	101.729645	45.678316	25.397499	100.718811	-52.040724	32.489613	85.311493
20.420065	10.084699	95.199318	-2.939867	29.105789	92.837616	45.869461	0.572252	99.516808	45.862846	50.693439	101.562904	45.8661535	25.6328455	100.539856	-51.7458875	32.5787325	85.135376
20.334623	10.275496	95.033783	-2.781596	29.215448	92.796242	46.035408	0.723275	99.30571	46.032677	50.820969	101.316978	46.0340425	25.772122	100.311344	-51.5972345	32.658774	85.28114
19.977041	10.584057	94.956253	-2.570686	29.287296	92.950623	46.202175	0.806074	99.092361	46.254852	50.887085	100.962959	46.2285135	25.8465795	100.02766	-51.3698855	32.7280125	85.873586
19.662659	10.76309	94.998672	-2.458102	29.275127	93.262276	46.309273	0.820032	98.961349	46.422985	50.874023	100.764343	46.366129	25.8470275	99.862846	-51.282333	32.7032265	86.661706
19.196701	10.949965	95.147957	-2.342302	29.272297	93.748222	46.399574	0.816077	98.861366	46.608768	50.837212	100.625633	46.504171	25.8266445	99.7434995	-51.188775	32.7179495	87.7529445
18.646217	11.117021	95.39241	-2.225159	29.293493	94.368378	46.520241	0.819991	98.803619	46.786621	50.840248	100.566444	46.653431	25.8301195	99.6850315	-51.103749	32.7568665	89.0517245
17.951414	11.300535	95.707077	-2.128699	29.409466	95.115784	46.63419	0.958741	98.721069	46.923092	50.913418	100.6399	46.778641	25.9360795	99.6804845	-51.036039	32.8828525	90.5510835
17.221855	11.442355	96.077217	-2.031262	29.615969	95.904633	46.723167	1.193519	98.645103	47.042347	51.09787	100.802979	46.882757	26.1456945	99.724041	-50.945281	33.0862435	92.085225
16.504732	11.610784	96.429024	-1.976896	29.956135	96.736435	46.813072	1.471394	98.612144	47.10384	51.373325	101.055847	46.958456	26.4223595	99.8339955	-50.912248	33.4899105	93.6388745
15.386595	11.695653	96.804764	-1.946889	30.598217	97.954895	46.877148	2.182953	98.399963	47.09465	51.973892	101.68766	46.985899	27.0784225	100.0438115	-50.879677	34.1180115	95.8659785
14.60806	11.718501	96.831085	-1.979592	31.136724	98.660286	46.903362	2.870981	97.999023	47.036068	52.568668	102.384117	46.969715	27.7198245	100.19157	-50.928899	34.5536235	97.129002
13.788317	11.724527	96.708549	-2.031754	31.764191	99.271217	46.95327	3.663978	97.592888	46.935055	53.303795	103.223846	46.9441625	28.4838865	100.408367	-51.0076705	35.0444955	98.134067
13.062489	11.703931	96.703438	-2.10188	32.410831	99.879234	46.989552	4.591173	97.37989	46.759922	54.072128	104.032913	46.874737	29.3316505	100.7064015	-51.078497	35.4900115	99.0520665
12.345166	11.508918	96.880844	-2.242804	32.985062	100.451614	47.040733	5.333621	97.484955	46.51004	54.760765	104.588295	46.7753865	30.047193	101.036625	-51.2609945	35.922931	99.866603
11.641057	11.020272	97.328568	-2.452423	33.34782	100.885757	47.042568	5.732503	97.988945	46.259747	55.262543	104.788376	46.6511575	30.497523	101.3886605	-51.5560035	36.198117	100.3828535
10.842225	10.284883	97.96228	-2.7349	33.396027	101.153137	46.975185	5.736798	98.811516	45.966633	55.426956	104.611565	46.470909	30.581877	101.7115405	-51.940709	36.210177	100.5947335
9.671193	8.900156	99.136612	-3.159817	32.865753	101.192383	46.871147	5.013794	100.395836	45.499386	55.078102	103.760788	46.1852665	30.045948	102.078312	-52.5049005	35.685558	100.306454
8.945406	7.801237	99.821426	-3.389274	32.120781	100.987602	46.807602	4.291002	101.421295	45.240345	54.430313	102.894165	46.0239735	29.3606575	102.15773	-52.8025215	34.8809045	99.817474
8.175709	6.637714	100.339279	-3.530687	31.151985	100.655663	46.734234	3.396114	102.247116	44.626129	53.693264	102.18364	45.6801815	28.544689	102.215378	-52.7415555	33.759281	99.095948
7.392375	5.450464	100.692055	-3.546352	30.104729	100.272331	46.698318	2.352263	102.842773	44.647919	52.64809	101.227478	45.6731185	27.5001765	102.0351255	-52.7658225	32.7092815	98.5095365
6.588035	4.303881	100.964149	-3.489684	29.078695	99.950096	46.609455	1.310819	103.292274	44.791725	51.522511	100.371613	45.70059	26.416665	101.8319435	-52.679958	31.740725	98.0682485
5.788972	3.240121	101.188744	-3.365798	28.172127	99.683586	46.53027	0.32461	103.615662	45.027344	50.398552	99.672546	45.778807	25.361581	101.644104	-52.510403	30.982673	97.723068
5.078948	2.283568	101.277748	-3.197344	27.382071	99.410744	46.474289	-0.548286	103.895439	45.292023	49.432327	99.122536	45.883156	24.4420205	101.5089875	-52.277844	30.3221215	97.3125005
3.968703	1.160488	101.211502	-2.966769	26.484636	99.067001	46.443783	-1.569345	104.044304	45.646347	48.321419	98.602211	46.045065	23.376037	101.3232575	-51.978603	29.593235	96.8107445
3.164351	0.582105	100.946533	-2.836318	26.047176	98.821526	46.420567	-2.048812	103.934525	45.803577	47.799877	98.450188	46.112072	22.8755325	101.1923565	-51.784708	29.2188195	96.4506955
2.319868	0.095896	100.553406	-2.747818	25.750198	98.594971	46.400009	-2.372035	103.693161	45.897156	47.518341	98.407845	46.1485825	22.573153	101.050503	-51.6442185	28.927243	96.139439
1.531117	-0.266879	100.128044	-2.714266	25.57868	98.441727	46.391739	-2.536022	103.374931	45.949463	47.408321	98.475693	46.170601	22.4361495	100.925312	-51.599133	28.7212105	95.958142
0.73235	-0.423277	99.757988	-2.655383	25.568396	98.333916	46.38055	-2.586436	103.08622	45.98027	47.440075	98.477905	46.18041	22.4268195	100.7820625	-51.491176	28.7099725	95.8857695
-0.13082	-0.37961	99.571579	-2.571716	25.66671	98.29747	46.361904	-2.530122	102.866745	46.028553	47.552731	98.331337	46.1952285	22.5113045	100.599041	-51.3386605	28.8221155	95.995899
-1.086484	-0.266934	99.618011	-2.477011	25.80913	98.290695	46.371258	-2.412968	102.736511	46.096943	47.615097	98.043823	46.2341005	22.6010645	100.390167	-51.1881225	29.0171955	96.191223
-2.472886	-0.011471	99.820084	-2.367993	25.857267	98.186584	46.364819	-2.487629	102.901413	46.176929	47.455273	97.358772	46.270874	22.483822	100.1300925	-51.00686	29.230712	96.2430755
-3.356733	0.139982	99.896507	-2.292273	25.678768	98.097023	46.326191	-2.688596	102.984825	46.215809	47.201599	96.912643	46.271	22.2565015	99.948734	-50.855546	29.1010345	96.245312
-4.282372	0.268942	99.722412	-2.203082	25.387037	97.992889	46.261757	-2.935521	102.853516	46.258236	46.866417	96.554184	46.2599965	21.965448	99.70385	-50.6661605	28.808626	96.281928
-5.238088	0.538388	99.513443	-2.084947	25.069105	97.889687	46.198891	-3.199221	102.532104	46.351948	46.55423	96.310333	46.2754195	21.6775045	99.4212185	-50.4453135	28.4607055	96.3581555
-6.159289	0.818629	99.212158	-1.922286	24.785828	97.749695	46.166508	-3.451978	102.153778	46.481953	46.305683	96.127792	46.3242305	21.4268525	99.140785	-50.1688025	28.1448035	96.358605
-6.951169	1.174745	99.151657	-1.742943	24.563162	97.606918	46.159382	-3.649319	101.699135	46.642605	46.083241	95.903435	46.4009935	21.216961	98.801285	-49.8868795	27.909363	96.412551
-7.644845	1.5885	98.712585	-1.575598	24.425468	97.491852	46.110657	-3.796047	101.207008	46.811249	45.880089	95.608101	46.460953	21.042021	98.4075545	-49.612149	27.808915	96.5761495
-8.776019	2.509847	98.476204	-1.328777	24.250784	97.374405	46.106991	-4.062244	100.499954	47.038971	45.612545	95.225349	46.572981	20.7751505	97.8626515	-49.230535	27.7264175	96.8861585
-9.473993	3.178663	98.28804	-1.166559	24.115906	97.342178	46.125607	-4.256703	100.05307	47.192047	45.434959	95.009689	46.658827	20.589128	97.5313795	-48.991945	27.642684	97.1529765
-10.020902	3.762002	98.622551	-1.014233	23.964743	97.456612	46.120403	-4.426707	99.722038	47.348911	45.236851	94.865417	46.734657	20.405072	97.2937275	-48.763123	27.524414	97.6194965
-10.524892	4.33989	98.705002	-0.896917	23.798912	97.665298	46.121452	-4.672082	99.571808	47.46114	44.970329	94.758484	46.791296	20.1491235	97.165146	-48.58513	27.4487005	98.16545
-11.101888	5.116312	98.803482	-0.802523	23.567631	97.903404	46.153728	-4.958581	99.5662	47.545128	44.69796	94.720497	46.849428	19.8696895	97.1433485	-48.454474	27.2655725	98.6634595
-11.597583	5.850562	99.019279	-0.714376	23.313858	98.049431	46.214054	-5.243121	99.621719	47.622742	44.406776	94.726326	46.918398	19.5818275	97.1740225	-48.34715	27.0458885	98.9248395
-12.043535	6.622583	98.922119	-0.583063	23.064529	98.069481	46.266365	-5.529137	99.620842	47.722126	44.131134	94.757622	46.9942455	19.3009985	97.189232	-48.1603715	26.8280595	98.94973
-12.732206	7.991155	98.320396	-0.332115	22.811104	97.829453	46.408947	-5.933895	99.456314	48.035694	43.753086	94.917183	47.2223205	18.9095955	97.1867485	-47.8865505	26.7126125	98.4721575
-13.119562	8.970226	97.632179	-0.091784	22.706823	97.458061	46.506111	-6.154019	99.232605	48.345585	43.566929	95.129021	47.425848	18.706455	97.180813	-47.609416	26.707191	97.735309
-13.433714	9.968526	96.659409	0.218651	22.694729	96.924568	46.681744	-6.308855	98.806343	48.749611	43.455376	95.49855	47.7156775	18.5732605	97.1524465	-47.2783755	26.8161975	96.6966895
-13.733718	11.087228	95.512016	0.600779	22.795229	96.305359	46.920483	-6.317572	98.152283	49.110584	43.503052	96.037346	48.0155335	18.59274	97.0948145	-46.8139755	26.997718	95.5159035
-14.065316	12.274622	94.482063	1.04862	23.004501	95.727768	47.236599	-6.171606	97.314171	49.736931	43.694424	96.548866	48.486765	18.761409	96.9315185	-46.389525	27.247593	94.5240175
-14.337585	13.506998	93.549873	1.515859	23.32774	95.203766	47.60717	-5.915756	96.447197	50.643074	43.782684	96.815544	49.125122	18.933464	96.6313705	-46.093404	27.722016	93.7761615
-14.621737	14.591861	92.593231	1.9805	23.720833	94.677383	48.026726	-5.590262	95.575508	51.135403	44.071014	97.257149	49.5810645	19.240376	96.4163285	-45.6200645	28.20129	92.9384375
-15.267529	16.121807	91.400307	2.598224	24.297188	93.967735	48.471745	-4.948082	94.27018	51.787025	44.566082	97.830322	50.129385	19.809	96.050251	-44.932937	28.785376	91.885219
-15.837518	17.00568	91.139145	2.882493	24.68005	93.773529	48.696407	-4.612472	93.521202	52.065651	44.806637	97.993431	50.381029	20.0970825	95.7573165	-44.616043	29.2630175	91.7897415
-16.491764	17.782255	91.331009	3.027063	24.925152	93.916664	48.776291	-4.423875	93.115196	52.329445	45.000099	97.951485	50.552868	20.288112	95.5333405	-44.498742	29.562192	92.2999875
-17.155689	18.308561	91.894341	3.016741	25.016006	94.260323	48.733959	-4.444932	93.060013	52.292126	44.944046	97.81337	50.5130425	20.249557	95.4366915	-44.4795605	29.782455	93.0839545
-17.958672	18.643974	92.828506	2.915164	24.891623	94.829704	48.564537	-4.680452	93.232529	52.275616	44.771812	97.581192	50.4200765	20.04568	95.4068605	-44.5897485	29.737566	94.2525475
-18.767776	18.846279	93.99205	2.714172	24.555262	95.568832	48.306477	-5.146712	93.596214	52.262222	44.411572	97.24321	50.2843495	19.63243	95.419712	-44.8560055	29.478094	95.717952
-19.680286	18.959049	95.370445	2.468019	24.0021	96.363098	47.965824	-5.849407	94.159988	52.050198	43.779972	96.748093	50.008011	18.9652825	95.4540405	-45.071973	29.0389175	97.2721555
-20.925735	18.920778	97.421455	1.99978	22.903368	97.543892	47.383205	-7.300964	95.128311	51.456547	42.478676	95.821564	49.419876	17.588856	95.4749375	-45.420316	28.21788	99.6128465
-21.591381	18.725061	98.784378	1.673122	22.029758	98.231186	46.827065	-8.378931	95.773819	51.006626	41.355766	95.256058	48.9168455	16.4884175	95.5149385	-45.5706015	27.5710985	100.9474335
-22.175117	18.501726	99.599174	1.323407	21.143606	98.772118	46.251263	-9.52148	96.306076	50.100113	39.749489	94.904037	48.175688	15.1140045	95.6050565	-45.528874	27.1732075	101.9391795
-22.679209	18.274797	100.18808	0.963714	20.215891	99.063744	45.687614	-10.691028	96.668449	49.796494	39.14579	94.352539	47.742054	14.227381	95.510494	-45.814626	26.204401	102.616994
-23.066881	18.067923	100.465286	0.59634	19.308407	99.234581	45.172104	-11.769597	96.961052	49.533386	38.047112	94.031693	47.352745	13.1387575	95.4963725	-46.160065	25.4780565	102.9727895
-23.554401	18.00013	100.721268	0.223192	18.488716	99.372131	44.724602	-12.799237	97.148117	49.336605	37.077892	93.800461	47.0306035	12.1393275	95.474289	-46.5842195	24.8381045	103.269973
-23.678782	17.847113	100.954269	-0.100843	17.778713	99.490852	44.299881	-13.69363	97.233719	49.148113	36.231796	93.515152	46.723997	11.269083	95.3744355	-46.925683	24.288343	103.6072685
-24.011295	17.920744	101.260582	-0.508312	16.857134	99.690887	43.6782	-14.860876	97.50013	48.854744	34.981651	92.936256	46.266472	10.0603875	95.218193	-47.283096	23.6538805	104.163581
-24.04476	17.984026	101.296654	-0.741558	16.28438	99.786873	43.341877	-15.594834	97.806931	48.630493	34.184494	92.595078	45.986185	9.29483	95.2010045	-47.469301	23.27393	104.3727415
-23.900127	18.044376	101.306534	-0.955637	15.647368	99.83873	43.042118	-16.309258	98.190895	48.482685	33.41621	92.38678	45.7624015	8.553476	95.2888375	-47.6736755	22.74126	104.3886225
-23.712366	18.17795	101.219925	-1.123677	14.993957	99.912376	42.780136	-17.050201	98.559692	48.477825	32.635986	92.34127	45.6289805	7.7928925	95.450481	-47.8763345	22.1950215	104.374271
-23.358294	18.493341	101.14019	-1.245137	14.315069	100.004486	42.527267	-17.805927	98.905357	48.526657	31.891743	92.440163	45.526962	7.042908	95.67276	-48.017236	21.58723	104.336212
-22.8437	18.816437	100.975777	-1.338164	13.68434	100.114807	42.313229	-18.577293	99.205223	48.645897	31.20575	92.622391	45.479563	6.3142285	95.913807	-48.155891	21.0544515	104.315807
-22.308012	19.175116	100.966705	-1.389367	13.058819	100.219109	42.117588	-19.2715	99.418816	48.674381	30.563883	92.926422	45.3959845	5.6461915	96.172619	-48.1747185	20.4714465	104.265599
-21.306089	19.644165	100.68148	-1.498868	12.161465	100.330284	41.678986	-19.892262	99.670181	48.688332	29.858706	93.56546	45.183659	4.983222	96.6178205	-48.181395	19.339708	104.0427475
-20.489847	20.159096	100.486099	-1.588042	11.704502	100.416901	41.765018	-20.590364	99.443268	48.740112	29.471996	94.067833	45.252565	4.440816	96.7555505	-48.428649	18.968188	104.0782515
-19.681082	20.761732	100.476395	-1.667327	11.358813	100.529793	41.615154	-20.957741	99.355553	48.810852	29.146116	94.599785	45.213003	4.0941875	96.977669	-48.547657	18.6234385	104.081917
-18.835917	21.185663	100.84758	-1.773126	11.107079	100.628044	41.42923	-21.232418	99.314407	48.891258	28.884789	95.094345	45.160244	3.8261855	97.204376	-48.706496	18.3879725	104.051712
-17.939157	21.588764	100.655319	-1.88209	10.896245	100.712082	41.238819	-21.507421	99.298271	48.923313	28.652313	95.622574	45.081066	3.572446	97.4604225	-48.845246	18.220044	103.9637415
-16.947649	22.073221	100.606171	-2.006088	10.759896	100.768211	41.04974	-21.780447	99.291588	48.978497	28.414309	96.124718	45.0141185	3.316931	97.708153	-49.0262945	18.202861	103.828269
-15.955681	22.621426	100.24102	-2.164738	10.614966	100.788811	40.803902	-22.05267	99.323273	48.96104	28.182707	96.654419	44.882471	3.0650185	97.988846	-49.211947	18.1649135	103.588776
-14.291644	23.472054	100.12915	-2.46635	10.31529	100.857437	40.419903	-22.497011	99.337784	48.942822	27.827417	97.533943	44.6813625	2.665203	98.4358635	-49.6140625	17.965377	103.2790105
-13.114317	24.1509	100.208809	-2.704526	10.083815	100.939133	40.148739	-22.772308	99.350044	48.939411	27.549505	98.151619	44.544075	2.3885985	98.7508315	-49.953127	17.7790315	103.1274345
-11.920467	24.806824	100.351501	-2.956825	9.848001	101.119278	39.909016	-23.049524	99.428665	48.957523	27.290318	98.934685	44.4332695	2.120397	99.181675	-50.3469195	17.575605	103.056881
-10.677565	25.559128	100.669624	-3.23115	9.62499	101.429581	39.711361	-23.286869	99.690079	48.990887	27.035299	99.778709	44.351124	1.874215	99.734394	-50.813424	17.375765	103.124768
-9.367886	26.316732	101.02655	-3.518009	9.386813	101.809601	39.463821	-23.599688	100.182762	48.943233	26.71209	100.715401	44.203527	1.556201	100.4490815	-51.239545	17.217425	103.1701205
-8.144099	27.03706	101.259636	-3.766568	9.14103	102.248787	39.182194	-24.05896	100.855652	49.602844	26.120275	101.278366	44.392519	1.0306575	101.067009	-51.925655	17.2514025	103.430565
-6.768692	27.867136	101.538895	-4.022203	8.823497	102.671257	38.827179	-24.626736	101.698349	49.688049	25.67474	102.085686	44.257614	0.524001999999999	101.8920175	-52.30202	17.122992	103.4504965
-4.754195	28.97769	101.802422	-4.359469	8.188957	103.255867	38.256142	-25.699381	102.991959	49.71925	24.714951	103.250481	43.987696	-0.492215	103.12122	-52.706634	16.870129	103.390514
-3.300947	29.813416	101.912132	-4.527724	7.715337	103.567139	37.910267	-26.460106	103.85424	49.41589	24.304045	104.276382	43.6630785	-1.0780305	104.065311	-52.7185265	16.5087045	103.068967
-1.911761	30.531687	102.352249	-4.711364	7.275732	103.852654	37.652119	-27.092596	104.558884	49.552582	23.830643	105.360397	43.6023505	-1.6309765	104.9596405	-53.0250785	16.1824405	102.7456675
-0.488038	31.183222	103.238083	-4.947774	7.046142	104.260696	37.557407	-27.515579	104.993713	49.658741	23.530024	106.863235	43.608074	-1.9927775	105.928474	-53.503622	16.0850615	102.592918
0.800434	31.985373	104.939842	-5.275301	7.223027	104.969421	37.571144	-27.591953	105.222191	49.814369	23.674124	108.800354	43.6927565	-1.9589145	107.0112725	-54.2433585	16.4049685	102.9275695
1.961117	32.928757	107.275948	-5.731602	8.056454	106.070732	37.65131	-27.218733	105.306717	50.329315	24.240307	110.729088	43.9903125	-1.489213	108.0179025	-55.4535165	17.602121	104.1235615
3.080787	33.975868	110.297409	-6.324002	9.463472	107.530022	37.706722	-26.031771	105.373192	50.337898	25.488165	112.846291	44.02231	-0.271803	109.1097415	-56.670314	19.198747	105.9503025
4.525115	35.624771	115.133987	-7.29219	12.212723	110.174141	37.666885	-23.308683	105.27108	50.06303	27.711439	116.098427	43.8649575	2.201378	110.6847535	-58.4493375	22.224068	109.6635285
5.445867	36.554214	118.190659	-7.827471	14.008217	111.951515	37.493221	-21.211327	105.366608	49.72049	29.161692	118.161606	43.6068555	3.9751825	111.764107	-59.2617975	24.0412515	112.138923
6.761829	37.162521	120.809975	-8.254936	15.617824	113.675713	37.540428	-19.381403	105.836311	49.402775	30.447561	120.16288	43.4716015	5.533079	112.9995955	-59.9814735	25.702569	114.3518305
7.665673	37.884861	122.790695	-8.543092	16.794199	115.118744	37.853062	-17.89266	106.571365	49.023525	31.476931	121.97628	43.4382935	6.7921355	114.2738225	-60.5244775	26.7962625	115.9636655
8.552536	38.300198	124.385872	-8.669738	17.58119	116.33725	38.372765	-16.741783	107.745743	48.613731	32.375381	123.44915	43.493248	7.816799	115.5974465	-60.832724	27.345581	117.0770535
9.352259	38.618515	125.314651	-8.670773	17.990335	117.357697	39.171783	-16.086271	109.209129	48.176136	33.128662	124.524345	43.6739595	8.5211955	116.866737	-61.0155055	27.4594745	117.848657
10.253834	38.738361	125.797203	-8.63138	18.113998	118.334366	39.972393	-15.792238	110.917938	47.930515	33.755863	125.310966	43.951454	8.9818125	118.114452	-61.214214	27.2461835	118.55428
11.465541	38.421463	126.234367	-8.569607	17.833576	119.653358	40.975521	-15.811938	114.050377	47.709934	34.327305	126.293434	44.3427275	9.2576835	120.1719055	-61.4819415	26.4094685	119.1348105
12.052325	37.951046	126.619759	-8.626745	17.48024	120.527649	41.369972	-16.01367	116.17395	47.569847	34.477287	126.905098	44.4699095	9.2318085	121.539524	-61.7233995	25.7286715	119.515774
12.524102	37.36829	127.079536	-8.811816	17.243633	121.33416	41.578953	-16.249054	118.214714	47.407799	34.563904	127.60762	44.493376	9.157425	122.911167	-62.117008	25.329841	119.757153
12.949988	36.688225	127.6754	-9.051246	17.06642	122.094254	41.618858	-16.462494	120.054153	47.053398	35.000385	128.801651	44.336128	9.2689455	124.427902	-62.43862	24.8638945	119.760606
13.172062	35.875332	128.443893	-9.454705	17.078327	122.908417	41.549404	-16.610573	121.571579	46.957268	35.220737	129.694077	44.253336	9.305082	125.632828	-63.162746	24.851572	120.184006
13.303622	34.992237	129.180588	-9.333244	16.812914	123.377441	41.355106	-16.610249	122.670639	46.501259	35.24659	130.263611	43.9281825	9.3181705	126.467125	-62.5946705	24.3076575	120.287757
13.257332	34.154732	129.887665	-9.697887	16.897453	124.063507	41.231655	-16.605917	123.471962	46.273815	35.469517	131.072617	43.752735	9.4318	127.2722895	-63.148509	24.363106	120.8547245
13.115954	32.688026	130.744232	-10.145859	17.09473	125.017548	40.912682	-16.259333	124.154877	45.904015	35.718685	132.202072	43.4083485	9.729676	128.1784745	-63.7000665	24.459784	121.8566215
12.855567	31.63447	131.205612	-10.311672	17.254375	125.574745	40.76284	-15.997733	124.420761	45.763584	35.906334	132.926987	43.263212	9.9543005	128.673874	-63.886556	24.5544495	122.475616
12.611659	30.610388	131.516586	-10.382665	17.442232	126.118042	40.736973	-15.667398	124.522247	46.101387	35.961063	133.406754	43.41918	10.1468325	128.9645005	-64.18451	24.7376315	123.2715835
12.207503	29.422995	131.7565	-10.406844	17.630939	126.696419	40.765812	-15.377098	124.569641	46.065723	36.124454	133.826691	43.4157675	10.373678	129.198166	-64.2294555	24.8882	124.194672
11.71069	28.096127	131.975143	-10.890641	18.079605	127.521156	40.848713	-15.172302	124.620209	46.127361	36.319103	134.258286	43.488037	10.5734005	129.4392475	-65.269319	25.5858095	125.6030645
11.203604	26.778522	132.076263	-10.346864	17.930737	127.880905	40.89896	-14.987716	124.712685	46.162266	36.535862	134.478455	43.530613	10.774073	129.59557	-64.224341	25.087401	126.16624
10.514455	25.224224	132.175522	-10.382134	18.065178	128.563583	40.896809	-14.860156	124.796211	46.134811	36.788113	134.467468	43.51581	10.9639785	129.6318395	-64.280078	25.1663775	127.4953265
9.339198	22.91164	132.097382	-10.525277	18.398056	129.563004	40.712513	-14.729208	124.961998	45.953514	37.2635	133.809128	43.3330135	11.267146	129.385563	-64.3835675	25.528966	129.740445
8.46285	21.220778	131.698669	-10.661536	18.637989	129.994186	40.406895	-14.477173	124.940643	45.317219	37.76479	132.862488	42.862057	11.6438085	128.9015655	-64.185129	25.6321695	131.0868065
7.082103	19.876284	131.1548	-10.730739	18.881718	130.033447	40.10915	-14.264464	124.589302	45.06229	38.182152	131.295517	42.58572	11.958844	127.9424095	-64.047198	25.804592	132.1244845
6.686743	17.80023	129.700958	-10.739769	19.104401	129.525238	39.739346	-14.057695	123.796532	44.725494	38.510277	128.839249	42.23242	12.226291	126.3178905	-63.711958	25.982511	132.7325855
5.514688	16.255871	128.012451	-10.7355	19.300791	128.405777	39.303242	-13.813096	122.31398	44.864887	38.680206	125.631592	42.0840645	12.433555	123.972786	-63.5550645	26.168027	132.838768
4.628357	14.414194	125.840584	-10.697701	19.426588	126.750031	38.77631	-13.55247	120.229485	44.371552	38.69281	122.325768	41.573931	12.57017	121.2776265	-62.969333	26.283006	132.2224355
3.768828	12.642823	123.560265	-11.077177	19.610573	124.927376	38.19305	-13.421631	117.82769	43.293953	38.802532	119.067825	40.7435015	12.6904505	118.4477575	-62.8978555	26.5306955	131.4069945
2.585331	9.828518	120.143913	-11.365222	19.499554	121.726822	37.188763	-13.211834	114.251945	42.314823	38.758339	114.548538	39.751793	12.7732525	114.4002415	-62.482237	26.2258555	129.0534025
1.902082	8.045649	117.918312	-11.733645	19.444012	119.567024	36.94849	-13.364321	112.150108	41.700275	38.791492	111.805428	39.3243825	12.7135855	111.977768	-62.7916725	26.1744385	127.15628
1.321904	6.252398	115.850639	-12.045392	19.39963	117.449127	36.446945	-13.380623	110.137596	41.054161	38.794743	109.15052	38.750553	12.70706	109.644058	-62.841337	26.0922	125.254196
0.825071	4.553955	113.86837	-12.342966	19.24966	115.362236	36.030846	-13.395199	108.330406	40.495201	38.726284	106.876289	38.2630235	12.6655425	107.6033475	-62.9489555	25.8337775	123.1211245
0.500552	2.813911	111.984062	-12.618707	19.067945	113.276062	35.73468	-13.456602	106.72921	40.006897	38.603004	105.110085	37.8707885	12.573201	105.9196475	-63.1082025	25.562689	120.6324765
0.257979	1.151312	110.150551	-12.910657	18.831026	111.086548	35.503811	-13.511973	105.556976	39.852009	38.465157	103.744576	37.67791	12.476592	104.650776	-63.499224	25.18546	117.52232
0.102825	-0.48233	108.325386	-13.237042	18.57164	108.837593	35.348965	-13.589539	104.640984	39.711277	38.316269	102.857269	37.530121	12.363365	103.7491265	-64.004205	24.779915	113.9260595
-0.010236	-2.75918	105.846512	-13.729872	18.263906	105.428085	35.282036	-13.795585	103.823158	39.486946	38.174965	101.933563	37.384491	12.18969	102.8783605	-64.844235	24.338122	107.9778095
0.035726	-4.288036	104.558655	-13.999528	17.932173	103.312286	35.260166	-13.902987	103.795715	39.29718	38.052303	101.671829	37.278673	12.074658	102.733772	-65.277729	23.789688	103.8908
0.053118	-5.629848	103.700409	-14.052876	17.570131	101.576385	35.312725	-14.032891	104.067108	39.218685	37.877304	101.397011	37.265705	11.9222065	102.7320595	-65.371457	23.2180555	100.4207105
0.129035	-6.872669	103.344223	-13.849279	17.185963	100.308678	35.517048	-14.172202	104.770256	39.319744	37.59824	101.284348	37.418396	11.713019	103.027302	-65.116954	22.658907	97.590054
0.133795	-8.041185	103.368973	-13.483856	16.759071	99.476295	35.911335	-14.373247	105.898117	39.670971	37.286438	101.660934	37.791153	11.4565955	103.7795255	-64.758865	22.0615465	95.1730645
0.113404	-9.060044	103.781685	-12.981202	16.345137	99.018044	36.305542	-14.581196	107.320717	40.052341	36.959042	102.340759	38.1789415	11.188923	104.830738	-64.1413455	21.501351	93.20535
-0.035353	-10.030454	104.260429	-12.451356	15.994343	98.916069	36.676033	-14.837859	108.646729	40.4254	36.602184	103.11837	38.5507165	10.8821625	105.8825495	-63.4534285	21.1065235	91.9495885
-0.435318	-11.203866	105.08493	-11.843384	15.492864	99.438705	37.060585	-15.249384	110.258339	41.02557	36.035408	104.468643	39.0430775	10.393012	107.363491	-62.7298455	20.592716	91.513919
-0.898588	-11.821252	105.640671	-11.640685	15.287791	100.100121	37.209667	-15.462154	111.072334	41.253548	35.798676	105.402336	39.2316075	10.168261	108.237335	-62.5129775	20.407321	91.962907
-1.585239	-12.316061	106.167076	-11.605106	15.195632	100.903893	37.287098	-15.601118	111.618332	41.318085	35.670341	106.171356	39.3025915	10.0346115	108.894844	-62.5128035	20.3566525	92.912942
-2.361669	-12.685164	106.622818	-11.691824	15.150367	101.798416	37.350956	-15.694237	111.826195	41.309784	35.655632	106.707062	39.33037	9.9806975	109.2666285	-62.714018	20.3200365	94.3302035
-3.26528	-12.970239	106.965782	-11.76108	15.136935	102.736427	37.481785	-15.832794	111.871445	41.242336	35.704376	107.162521	39.3620605	9.935791	109.516983	-62.8842205	20.338079	95.955871
-4.239229	-13.101467	107.397888	-11.774304	15.165602	103.612587	37.63448	-15.95989	111.963692	41.282696	35.784077	107.277748	39.458588	9.9120935	109.62072	-63.007196	20.4191105	97.604454
-5.32111	-13.164995	107.844795	-11.740452	15.18984	104.448952	37.714325	-16.045713	112.076294	41.412624	35.799446	107.224213	39.5634745	9.8768665	109.6502535	-63.0443785	20.5028135	99.2476505
-7.07429	-13.144066	108.433914	-11.573368	15.156028	105.639946	37.817162	-16.164164	112.051895	41.59758	35.836281	107.187805	39.707371	9.8360585	109.61985	-62.854107	20.4759975	101.660042
-8.309395	-13.059442	108.84137	-11.446234	15.099195	106.37764	37.909184	-16.216101	111.93824	41.660854	35.819588	107.118813	39.785019	9.8017435	109.5285265	-62.677487	20.3966465	103.2267535
-9.610953	-12.881478	109.216965	-11.319991	15.043352	107.00843	37.924271	-16.244705	111.934837	41.676048	35.770885	107.083488	39.8001595	9.76309	109.5091625	-62.4401415	20.323614	104.5076975
-10.950003	-12.598528	109.673309	-11.22271	14.982897	107.549202	37.871727	-16.203461	112.022949	41.737278	35.734901	107.017097	39.8045025	9.76572	109.520023	-62.2499225	20.200074	105.578381
-12.296992	-12.306103	110.105148	-11.14653	14.913237	107.989075	37.805763	-16.177849	112.063683	41.72633	35.672131	106.896614	39.7660465	9.747141	109.4801485	-62.0591065	20.079333	106.4980015
-13.708178	-11.871737	110.443138	-11.076782	14.812403	108.330093	37.711647	-16.193026	112.047981	41.654758	35.579422	106.672379	39.6832025	9.693198	109.36018	-61.8367665	19.931608	107.300006
-14.997718	-11.425193	110.596146	-11.006334	14.678269	108.566513	37.572044	-16.207344	111.85688	41.596863	35.442631	106.336891	39.5844535	9.6176435	109.0968855	-61.5971215	19.7388945	108.0361405
-17.085197	-10.609679	110.458969	-10.892498	14.435318	108.663849	37.327042	-16.227076	111.075195	41.462662	35.327602	105.947205	39.394852	9.550263	108.5112	-61.179848	19.320373	108.816498
-18.411961	-9.994493	110.34584	-10.797267	14.308819	108.670998	37.19767	-16.264767	110.29277	41.342888	35.263096	105.417892	39.270279	9.4991645	107.855331	-60.864813	19.1184735	109.486665
-19.834782	-9.257074	110.327209	-10.679707	14.248199	108.621979	37.056004	-16.236191	109.394112	41.213306	35.210423	104.572166	39.134655	9.487116	106.983139	-60.494069	19.009282	110.260819
-21.065407	-8.491258	110.382401	-10.52378	14.205016	108.593491	36.953144	-16.170046	108.35762	40.95435	35.181843	103.723061	38.953747	9.5058985	106.0403405	-60.001307	18.9041335	111.1466415
-22.182476	-7.666858	110.472832	-10.36965	14.16181	108.557083	36.862267	-16.081362	107.440826	40.72134	35.150185	102.816948	38.7918035	9.5344115	105.128887	-59.5311035	18.7892085	111.985279
-23.331043	-6.797266	110.509178	-10.197676	14.148066	108.46611	36.805756	-15.962646	106.597412	40.485863	35.198792	101.935638	38.6458095	9.618073	104.266525	-59.0411615	18.678059	112.665695
-24.473518	-5.849488	110.466454	-10.063992	14.139396	108.278725	36.743481	-15.855953	105.803612	40.359417	34.774841	101.223579	38.551449	9.459444	103.5135955	-58.679433	18.819348	113.0438545
-25.895653	-4.329298	110.161247	-9.924618	14.210325	107.883926	36.649017	-15.717051	104.833641	40.272736	34.938496	100.412369	38.4608765	9.6107225	102.623005	-58.3101125	18.8099275	113.144847
-26.835356	-3.150011	109.736763	-9.851621	14.314769	107.484673	36.589661	-15.577492	104.225121	40.211002	35.549892	99.889709	38.4003315	9.9862	102.057415	-58.1035735	18.643338	112.911931
-27.603212	-1.956318	109.184059	-9.766911	14.462909	106.967476	36.60482	-15.387336	103.609192	40.195702	35.711838	99.489395	38.400261	10.162251	101.5492935	-57.934083	18.763567	112.3856585
-28.351576	-0.757952	108.375458	-9.670264	14.598325	106.36377	36.646717	-15.155849	102.979424	40.235298	35.903309	99.203255	38.4410075	10.37373	101.0913395	-57.7815355	18.82292	111.6362005
-28.984148	0.508684	107.529465	-9.587414	14.760496	105.736305	36.692886	-14.902351	102.3368	40.318802	36.133648	98.996788	38.505844	10.6156485	100.666794	-57.680672	18.9053435	110.805816
-29.513191	1.811745	106.939827	-9.516256	14.927866	105.240822	36.70583	-14.664406	101.741066	40.396233	36.362518	98.750854	38.5510315	10.849056	100.24596	-57.5835435	19.006676	110.235684
-30.003929	3.119478	106.60498	-9.446568	15.101017	104.921814	36.659176	-14.455647	101.256546	40.437401	36.593773	98.447235	38.5482885	11.069063	99.8518905	-57.4414245	19.132971	109.9917375
-30.53447	5.173129	106.522072	-9.364864	15.285338	104.692474	36.627125	-14.237017	100.722488	40.479877	36.833401	97.831383	38.553501	11.298192	99.2769355	-57.283229	19.272484	110.1080125
-30.739555	6.481294	106.667564	-9.30163	15.353511	104.668068	36.616631	-14.160895	100.456635	40.482082	36.923775	97.364349	38.5493565	11.38144	98.910492	-57.1526165	19.325582	110.425644
-30.936607	7.851218	106.839058	-9.216315	15.316695	104.682632	36.613544	-14.147718	100.239967	40.488441	36.965157	96.903259	38.5509925	11.4087195	98.571613	-56.9836225	19.2246705	110.793651
-30.992285	9.260736	106.960037	-9.100544	15.267364	104.70359	36.615711	-14.20894	100.068222	40.520805	36.899757	96.520912	38.568258	11.3454085	98.294567	-56.769346	19.1893195	111.112613
-30.928909	10.59926	107.042526	-8.969355	15.170032	104.712936	36.698399	-14.332281	99.936737	40.627132	36.796722	96.249336	38.6627655	11.2322205	98.0930365	-56.6014755	19.1078435	111.3328355
-30.83021	12.012675	106.975647	-8.788314	15.017388	104.668594	36.823467	-14.467035	99.872093	40.761761	36.669029	96.121658	38.792614	11.100997	97.9968755	-56.369242	18.933779	111.3403125
-30.573046	13.51168	106.653557	-8.574911	14.907603	104.502251	37.004177	-14.611716	99.794289	40.982754	36.565937	96.063042	38.9934655	10.9771105	97.9286655	-56.1432875	18.8380955	111.0758365
-30.107149	15.714916	105.780479	-8.254431	14.742054	103.963509	37.375019	-14.705629	99.501289	41.476181	36.570023	96.055313	39.4256	10.932197	97.778301	-55.934462	18.551911	110.148717
-29.667839	17.263136	104.960121	-8.031254	14.66571	103.446495	37.63739	-14.699178	99.207481	41.681351	36.661671	96.171936	39.6593705	10.9812465	97.6897085	-55.7218785	18.3501735	109.2032815
-29.172495	18.758839	104.055855	-7.85106	14.632652	102.829697	37.926491	-14.599623	98.828835	41.884632	36.861248	96.347466	39.9055615	11.1308125	97.5881505	-55.6076815	18.1344915	108.0712435
-28.62027	20.365629	103.13903	-7.714262	14.628601	102.171013	38.187073	-14.414557	98.386093	42.100945	37.145538	96.591446	40.144009	11.3654905	97.4887695	-55.572533	17.8917115	106.8532565
-28.041245	21.988199	102.501007	-7.663835	14.716291	101.628731	38.35638	-14.11459	97.854324	42.201668	37.520432	96.857841	40.279024	11.702921	97.3560825	-55.606694	17.729661	105.9013795
-27.366192	23.586624	102.097237	-7.657379	14.84978	101.258064	38.470734	-13.727558	97.281464	42.177753	37.962322	97.133842	40.3242435	12.117382	97.207653	-55.6390015	17.582178	105.308475
-26.712137	25.248056	102.005424	-7.730748	15.042703	101.100037	38.513145	-13.251938	96.757416	42.039429	38.475235	97.485474	40.276287	12.6116485	97.121445	-55.737783	17.4737575	105.078629
-25.6472	27.650076	102.263901	-7.982128	15.491869	101.105011	38.435532	-12.463819	96.237007	41.702904	39.228958	98.340759	40.069218	13.3825695	97.288883	-56.033474	17.6011685	104.921139
-24.853968	29.266335	102.61879	-8.218015	15.844208	101.332542	38.308773	-11.944065	96.053932	41.449291	39.696102	99.130569	39.879032	13.8760185	97.5922505	-56.315062	17.8123975	105.0728335
-24.154589	30.830326	103.294334	-8.511119	16.228262	101.699242	38.095886	-11.439078	96.023743	41.177139	40.110825	100.166824	39.6365125	14.3358735	98.0952835	-56.6587505	18.1206505	105.3032005
-23.335125	32.324757	104.073074	-8.826413	16.648491	102.249947	37.847347	-10.965967	96.198402	40.989193	40.429707	101.369537	39.41827	14.73187	98.7839695	-57.071096	18.565112	105.7159245
-22.414772	33.813629	104.907372	-9.159772	17.107525	102.885162	37.645088	-10.568036	96.625717	40.851421	40.744125	102.671906	39.2482545	15.0880445	99.6488115	-57.5677985	19.1270055	106.1215125
-21.591803	35.15358	105.857193	-9.449088	17.541828	103.629303	37.537086	-10.206525	97.339455	40.777252	41.058388	104.040787	39.157169	15.4259315	100.690121	-58.055345	19.6577245	106.568485
-20.654947	36.454533	106.716667	-9.715964	18.039557	104.422119	37.639164	-9.869655	98.306305	40.739544	41.432835	105.43367	39.189354	15.78159	101.8699875	-58.621282	20.297524	106.9742505
-19.192305	38.303967	107.945953	-9.9815	18.701557	105.691231	38.047268	-9.437101	100.008568	40.828957	42.154469	107.364296	39.4381125	16.358684	103.686432	-59.4011125	21.04443	107.69603
-18.196484	39.350201	108.635712	-10.063886	19.03046	106.546165	38.487087	-9.277319	101.208519	40.93528	42.629543	108.41452	39.7111835	16.676112	104.8115195	-59.8389555	21.384808	108.2808105
-17.142134	40.284832	109.184822	-10.122761	19.191593	107.325409	38.943218	-9.246037	102.425705	41.076832	42.979725	109.263908	40.010025	16.866844	105.8448065	-60.255547	21.516342	108.8060115
-16.188059	41.154949	109.724716	-10.14981	19.173237	108.037582	39.498238	-9.373786	103.466728	41.218884	43.210663	109.980408	40.358561	16.9184385	106.723568	-60.658181	21.4280355	109.351596
-15.151134	41.834839	110.233841	-10.167855	19.010317	108.665779	39.98447	-9.512691	104.425957	41.348095	43.384068	110.614326	40.6662825	16.9356885	107.5201415	-61.0019925	21.0849455	109.8114165
-14.094808	42.451584	110.63739	-10.214651	18.796951	109.192642	40.344402	-9.598512	105.270813	41.459953	43.504635	111.157097	40.9021775	16.9530615	108.213955	-61.3314795	20.6408405	110.171329
-13.147627	43.101646	110.99852	-10.262977	18.633675	109.610161	40.587746	-9.671371	105.900429	41.5453	43.594101	111.486496	41.066523	16.961365	108.6934625	-61.592477	20.305985	110.5268595
-11.647141	43.959808	111.365387	-10.346272	18.608141	110.072815	40.618099	-9.567549	106.547272	41.568859	43.728661	111.584686	41.093479	17.080556	109.065979	-61.786023	20.135726	111.079651
-10.63751	44.5364	111.466721	-10.44006	18.692139	110.26133	40.443497	-9.385507	106.814285	41.549351	43.822906	111.518692	40.996424	17.2186995	109.1664885	-61.876544	20.1655785	111.3561715
-9.671935	45.124832	111.534485	-10.521031	18.856079	110.343231	40.201527	-9.188066	106.951752	41.509636	43.898918	111.439636	40.8555815	17.355426	109.195694	-61.8976435	20.356732	111.490768
-8.736895	45.699009	111.663094	-10.619561	19.058287	110.391273	40.013092	-8.990386	106.907127	41.471012	44.027855	111.366585	40.742052	17.5187345	109.136856	-61.981174	20.5978395	111.64569
-7.742616	46.194466	111.717018	-10.724711	19.284494	110.362801	39.78405	-8.70869	106.727394	41.36552	44.225037	111.288712	40.574785	17.7581735	109.008053	-62.024207	20.8108145	111.717549
-6.791642	46.681698	111.83239	-10.82128	19.538763	110.26664	39.595371	-8.397414	106.261719	41.217045	44.497253	111.193298	40.406208	18.0499195	108.7275085	-62.048768	21.0276065	111.8057715
-5.864711	47.193604	111.915588	-10.931275	19.856649	110.08419	39.429302	-8.022917	105.60775	41.047142	44.879902	111.082771	40.238222	18.4284925	108.3452605	-62.100772	21.2848055	111.8231195
-4.461458	47.810898	111.933945	-11.055311	20.355396	109.696838	39.153511	-7.369002	104.377129	40.797569	45.438435	110.72863	39.97554	19.0347165	107.5528795	-62.086162	21.6760755	111.8407965
-3.518424	48.182476	111.873749	-11.100835	20.760944	109.380249	38.977001	-6.853699	103.477921	40.638626	45.837704	110.513016	39.8078135	19.4920025	106.9954685	-62.0094835	22.0298855	111.7650295
-2.466871	48.488979	111.807526	-11.123868	21.138939	109.065102	38.832268	-6.343376	102.571892	40.524326	46.225246	110.363327	39.678297	19.940935	106.4676095	-61.926033	22.336943	111.6625945
-1.441182	48.740494	111.850693	-11.136654	21.501808	108.77066	38.683262	-5.815701	101.764229	40.456287	46.602345	110.282501	39.5697745	20.393322	106.023365	-61.8430825	22.610294	111.517955
-0.400389	48.855011	111.921783	-11.124749	21.868067	108.58445	38.531639	-5.283995	101.058662	40.408222	46.940178	110.23307	39.4699305	20.8280915	105.645866	-61.7194285	22.9080425	111.523034
0.660803	48.920143	111.922882	-11.145147	22.233938	108.497871	38.436337	-4.82694	100.521599	40.338482	47.251518	110.177704	39.3874095	21.212289	105.3496515	-61.6777035	23.255587	111.6460905
1.827899	48.827839	111.811951	-11.147728	22.57674	108.44754	38.356976	-4.451772	100.247612	40.299122	47.495182	110.112778	39.328049	21.521705	105.180195	-61.623505	23.631775	111.714885
3.557763	48.564888	111.576286	-11.157111	22.938606	108.420197	38.352154	-4.15992	100.342926	40.278755	47.698036	110.082504	39.3154545	21.769058	105.212715	-61.6296765	24.108154	111.627679
4.772653	48.225014	111.338219	-11.189069	23.06875	108.402763	38.404209	-4.176213	100.656532	40.275528	47.713207	110.096802	39.3398685	21.768497	105.376667	-61.7180065	24.369003	111.428859
6.04961	47.726868	111.092422	-11.192352	23.0732	108.403435	38.480648	-4.29577	101.141335	40.294933	47.607727	110.147842	39.3877905	21.6559785	105.6445885	-61.7724945	24.4904215	111.1622815
7.329539	47.16296	110.835197	-11.189404	23.009367	108.428505	38.628632	-4.532769	101.807037	40.292938	47.427586	110.302116	39.460785	21.4474085	106.0545765	-61.839593	24.5713255	110.8024335
8.640178	46.45591	110.664963	-11.154484	22.887741	108.466545	38.838314	-4.785429	102.627327	40.275314	47.177166	110.61367	39.556814	21.1958685	106.6204985	-61.865782	24.5796135	110.3125915
10.01959	45.657177	110.623184	-11.116325	22.787283	108.588089	39.128052	-5.055279	103.608528	40.280933	46.957718	111.083961	39.7044925	20.9512195	107.3462445	-61.9371425	24.6233465	109.8299335
11.367191	44.856094	110.818687	-11.061685	22.740564	108.833275	39.464928	-5.314724	104.684509	40.348328	46.763302	111.771713	39.906628	20.724289	108.228111	-62.029998	24.756839	109.438439
13.426688	43.499371	111.666489	-10.934387	22.687233	109.542763	40.023949	-5.711635	106.541206	40.636528	46.571243	113.362885	40.3302385	20.429804	109.9520455	-62.1990125	24.944662	109.1334805
14.81754	42.494438	112.695229	-10.811616	22.735476	110.238968	40.407104	-5.918455	107.85788	40.912766	46.491566	114.847992	40.659935	20.2865555	111.352936	-62.283167	25.1843965	109.125
16.142408	41.44659	113.917923	-10.713182	22.790966	111.081375	40.682934	-5.976198	109.126953	41.264717	46.453766	116.528915	40.9738255	20.238784	112.827934	-62.4001895	25.343148	109.334816
17.512558	40.316277	115.247856	-10.602262	22.943008	111.986176	41.012115	-6.206516	110.533524	41.62072	46.419842	118.102058	41.3164175	20.106663	114.317791	-62.5209415	25.779353	109.654561
18.77404	39.255341	116.631271	-10.467787	23.102774	112.977386	41.410942	-6.46347	112.051407	41.991684	46.343266	119.746544	41.701313	19.939898	115.8989755	-62.636887	26.26565	110.0557965
20.012506	38.12244	117.983673	-10.271603	23.278112	114.125671	41.823696	-6.719667	113.802254	42.879852	46.071735	121.027184	42.351774	19.676034	117.414719	-62.89498	26.88019	110.836623
21.261612	36.837189	119.393349	-10.015156	23.428871	115.531067	42.313179	-7.006793	115.682182	42.838936	46.153084	122.684647	42.5760575	19.5731455	119.1834145	-62.6063695	27.2845965	111.8787195
22.846712	35.036804	121.88945	-9.630726	23.472242	117.999077	43.165092	-7.500536	118.864082	43.582836	46.017765	124.809181	43.373964	19.2586145	121.8366315	-62.635416	27.6858695	114.1615225
24.254278	33.576733	123.704086	-9.449092	23.322054	119.720146	43.650246	-7.79871	121.343521	44.561657	45.702343	126.307259	44.1059515	18.9518165	123.82539	-63.0041355	27.6922915	115.614902
24.614595	32.424488	126.239372	-9.335158	23.005232	121.33902	44.036804	-8.120866	123.819908	45.057072	45.539455	128.340988	44.546938	18.7092945	126.080448	-63.217254	27.3011695	116.597592
25.23745	31.135515	128.551346	-8.941881	22.385117	122.658661	44.380531	-8.551718	126.256355	45.487938	45.246346	130.4319	44.9342345	18.347314	128.3441275	-62.8179965	26.42292	116.9731945
26.285803	29.689688	130.453964	-8.956043	22.004185	124.089523	45.011848	-9.164402	128.356049	45.851646	44.771118	132.15564	45.431747	17.803358	130.2558445	-63.343833	26.205012	117.9232015
26.639992	28.393042	132.351608	-9.003251	21.691067	125.391556	44.573616	-9.262856	130.110397	46.220291	44.312119	133.641571	45.3969535	17.5246315	131.875984	-63.4034555	25.8575025	118.907128
26.92667	27.259811	134.003754	-9.077612	21.48737	126.492104	44.362846	-9.602879	131.710419	46.580956	43.865154	134.918625	45.471901	17.1311375	133.314522	-63.627125	25.8436025	119.669686
26.968161	25.699949	136.13559	-9.227584	21.213655	127.820877	44.004692	-10.010571	133.556091	46.985355	43.168076	136.517288	45.4950235	16.5787525	135.0366895	-63.9501915	25.8485575	120.6050645
27.303093	24.551014	137.062546	-9.348764	21.09026	128.620667	43.807938	-10.271318	134.467087	47.175438	42.747627	137.415329	45.491688	16.2381545	135.941208	-64.189216	25.9423655	121.300126
27.282822	23.505497	137.84314	-9.670512	20.97879	129.447678	NaN	NaN	NaN	47.295143	42.328705	138.101151	NaN	NaN	NaN	NaN	NaN	NaN
26.80003	22.68705	138.622543	-9.506903	20.668993	130.011292	NaN	NaN	NaN	47.390926	42.022015	138.648178	NaN	NaN	NaN	NaN	NaN	NaN
26.468233	21.73563	139.097839	-9.82565	20.701263	130.820251	NaN	NaN	NaN	47.501087	41.795918	139.095383	NaN	NaN	NaN	NaN	NaN	NaN
26.325554	20.741354	139.381943	-9.622054	20.539007	131.397949	NaN	NaN	NaN	47.567173	41.595108	139.427246	NaN	NaN	NaN	NaN	NaN	NaN
25.467909	20.057945	139.860901	-9.573956	20.46084	132.010727	NaN	NaN	NaN	47.659908	41.520699	139.808472	NaN	NaN	NaN	NaN	NaN	NaN
24.72094	18.772556	140.262527	-9.463092	20.472759	132.849854	NaN	NaN	NaN	47.8578	41.470886	140.33371	NaN	NaN	NaN	NaN	NaN	NaN
23.865908	17.980593	140.451172	-9.340924	20.468817	133.264404	NaN	NaN	NaN	47.964249	41.471767	140.627945	NaN	NaN	NaN	NaN	NaN	NaN
22.57494	17.433769	140.646805	-9.247869	20.500355	133.541916	NaN	NaN	NaN	48.053185	41.491837	140.849762	NaN	NaN	NaN	NaN	NaN	NaN
21.705839	16.618116	140.426971	-9.450907	20.651094	133.867859	NaN	NaN	NaN	48.097412	41.533245	140.894455	NaN	NaN	NaN	NaN	NaN	NaN
20.492496	15.92447	140.122574	-9.180075	20.532999	133.831497	NaN	NaN	NaN	48.075474	41.657333	140.797119	NaN	NaN	NaN	NaN	NaN	NaN
19.202345	15.390921	139.615173	-9.103854	20.675774	133.793747	NaN	NaN	NaN	48.005642	41.820545	140.541397	NaN	NaN	NaN	NaN	NaN	NaN
17.568489	14.722836	139.048126	-9.416024	20.816296	133.808044	NaN	NaN	NaN	47.875862	42.067863	140.190598	NaN	NaN	NaN	NaN	NaN	NaN
15.21932	13.854127	137.791946	-9.146814	20.95192	133.422333	NaN	NaN	NaN	47.600151	42.650211	139.169098	NaN	NaN	NaN	NaN	NaN	NaN
13.470878	13.355546	136.840576	-9.045191	21.247568	133.198029	NaN	NaN	NaN	47.442165	43.114616	138.140289	NaN	NaN	NaN	NaN	NaN	NaN
11.81065	12.994979	135.724442	-8.849262	21.586731	132.886871	43.989567	-8.237183	134.17012	47.256599	43.672745	136.696274	45.623083	17.717781	135.433197	-63.321607	25.455681	130.340545
9.893376	12.478076	134.443588	-8.611968	22.068039	132.437775	44.203789	-7.645085	132.656784	47.056553	44.30476	134.766495	45.630171	18.3298375	133.7116395	-62.854107	25.8062405	131.1639105
8.010982	12.095075	132.893723	-8.342329	22.691248	131.747406	44.349384	-7.062916	130.70842	46.78899	44.986805	132.480972	45.569187	18.9619445	131.594696	-62.253845	26.4205515	131.900116
6.117795	11.828413	131.160583	-8.174911	23.466259	130.79248	44.519108	-6.581667	128.183365	46.388493	45.778648	129.650162	45.4538005	19.5984905	128.9167635	-61.8036225	27.3340275	132.6681965
3.853744	11.734783	129.264755	-8.320363	24.498438	129.610443	43.598114	-5.518126	124.83493	45.811432	46.569954	126.559029	44.704773	20.525914	125.6969795	-61.345499	28.470962	133.5239065
0.847912	11.463597	125.87587	-8.446769	25.74	127.051834	42.822029	-4.646468	119.354141	44.60144	47.583328	121.474663	43.7117345	21.46843	120.414402	-60.6052725	30.01157	133.689266
-1.033549	11.17076	123.368309	-8.526411	26.298597	125.007698	42.189491	-3.928234	115.730881	43.267681	48.287823	118.358124	42.728586	22.1797945	117.0445025	-59.781408	30.4173995	132.9708935
-2.780273	10.801192	120.816719	-8.589817	26.62701	122.840706	41.45388	-3.293257	112.275612	42.520287	48.70858	115.379478	41.9870835	22.7076615	113.827545	-59.1667175	30.5463585	131.853867
-4.376312	10.293637	118.400703	-8.843565	26.860952	120.661011	40.830509	-2.826641	109.392227	41.921032	49.046753	112.858643	41.3757705	23.110056	111.125435	-59.0629005	30.611848	130.196587
-5.80547	9.830902	116.341484	-8.973005	27.083122	118.672943	40.190716	-2.463603	107.17701	41.47002	49.310783	110.896149	40.830368	23.42359	109.0365795	-58.776378	30.742654	128.3093065
-7.013796	9.223091	114.520134	-9.233518	27.335464	116.852776	39.62606	-2.084678	105.559563	41.133099	49.507801	109.367203	40.3795795	23.7115615	107.463383	-58.8466155	30.9593665	126.242169
-8.095876	8.646572	113.045647	-9.463035	27.725092	115.206062	39.191101	-1.924913	104.427185	40.768845	49.64061	108.02832	39.979973	23.8578485	106.2277525	-58.906043	31.5923355	124.1843715
-9.259872	7.48419	111.127785	-10.014438	28.027245	112.804901	38.89193	-1.846629	103.576408	40.300144	49.767487	106.251022	39.596037	23.960429	104.913715	-59.624913	32.094061	120.696087
-9.852925	6.680454	109.862793	-10.290859	28.103172	111.187553	38.797943	-1.89955	103.137794	40.029713	49.733494	105.0737	39.413828	23.916972	104.105747	-59.995546	32.289372	118.269359
-10.257547	5.726581	108.774544	-10.56769	28.120474	109.6464	38.588093	-2.083086	102.782127	39.688332	49.557831	103.770721	39.1382125	23.7373725	103.276424	-60.2735925	32.5035755	116.016376
-10.612287	4.840932	107.940277	-10.778061	28.066254	108.318748	38.28355	-2.403085	102.427467	39.430046	49.192039	102.256104	38.856798	23.394477	102.3417855	-60.41292	32.738031	114.2957105
-10.714402	3.96179	107.433067	-10.889432	27.875523	107.243011	37.933361	-2.910041	102.24588	39.281334	48.597622	100.748238	38.6073475	22.8437905	101.497059	-60.3862115	32.9072555	112.988963
-10.639113	3.079528	107.202766	-10.95097	27.544996	106.412247	37.60228	-3.615636	102.345825	39.197796	47.848534	99.428596	38.400038	22.116449	100.8872105	-60.301978	32.973543	111.9372835
-10.4745	2.307595	107.13755	-10.946259	27.155638	105.764435	37.288074	-4.411515	102.802132	39.202023	47.097015	98.378098	38.2450485	21.34275	100.590115	-60.1375665	32.968526	110.938755
-10.002798	1.305233	106.906487	-10.896671	26.479498	104.735802	37.15353	-5.84041	103.921722	39.245483	46.003036	97.100113	38.1995065	20.081313	100.5109175	-59.9928485	32.877683	108.9606865
-9.54514	0.749907	106.337212	-10.815874	25.949839	103.840515	37.232822	-6.528245	104.448792	39.364422	45.433769	96.675262	38.298622	19.452762	100.562027	-59.93037	32.446916	107.119003
-8.980484	0.259479	105.374588	-10.670959	25.335888	102.785721	37.258865	-6.715762	104.557373	39.644711	45.035049	96.487328	38.451788	19.1596435	100.5223505	-59.793706	31.5121325	105.0490915
-8.334728	-0.099012	104.24086	-10.365739	24.852787	101.718094	37.275974	-6.738176	104.209122	39.986576	44.742409	96.442841	38.631275	19.0021165	100.3259815	-59.362753	30.7034575	103.1102065
-7.609548	-0.311334	102.88385	-9.928019	24.485981	100.624527	37.423355	-6.667854	103.658615	40.474236	44.592758	96.627541	38.9487955	18.962452	100.143078	-58.8048335	30.00951	101.105976
-6.828932	-0.374153	101.353249	-9.369007	24.322115	99.509689	37.768799	-6.569515	103.036453	41.146774	44.67868	97.060028	39.4577865	19.0545825	100.0482405	-58.1958005	29.5896475	98.9711375
-6.07083	-0.213362	99.886887	-8.725962	24.36904	98.494026	38.275017	-6.398404	102.418831	41.852779	44.967972	97.634422	40.063898	19.284784	100.0266265	-57.515822	29.453296	96.9614255
-5.03617	0.237185	98.051437	-7.747981	24.842659	97.321579	39.083416	-5.799205	101.642677	42.825787	45.612682	98.611656	40.9546015	19.9067385	100.1271665	-56.4505635	29.7785795	94.5159915
-4.45601	0.613127	96.984833	-7.181322	25.315922	96.708832	39.633034	-5.271905	101.179756	43.369492	46.165356	99.325935	41.501263	20.4467255	100.2528455	-55.863907	30.1851185	93.1648185
-3.958305	1.025343	96.012428	-6.722663	25.809706	96.202888	40.137215	-4.675144	100.674522	43.740814	46.787636	99.965363	41.9390145	21.056246	100.3199425	-55.3843405	30.563166	92.0858335
-3.569065	1.422023	95.176216	-6.362163	26.340506	95.744179	40.559772	-4.048189	100.212242	44.034126	47.428654	100.345978	42.296949	21.6902325	100.27911	-55.021275	30.9907795	91.209248
-3.274106	1.818547	94.475845	-6.114143	26.839361	95.314194	40.900894	-3.427323	99.754517	44.156742	48.043537	100.525978	42.528818	22.308107	100.1402475	-54.757104	31.370615	90.4881405
-3.03079	2.149517	94.009987	-5.972614	27.284565	94.957481	41.142742	-2.888806	99.351974	44.148067	48.552738	100.478539	42.6454045	22.831966	99.9152565	-54.5906325	31.737164	89.9997055
-2.925477	2.449698	93.739426	-5.90297	27.58457	94.681541	41.263905	-2.498516	99.116013	44.135334	48.945454	100.247864	42.6996195	23.223469	99.6819385	-54.5055595	31.945671	89.6811435
-2.921167	2.800123	93.73967	-5.870178	27.757523	94.385918	41.349136	-2.296324	99.053009	44.077137	49.164928	99.526787	42.7131365	23.434302	99.289898	-54.4534925	32.080744	89.481938
-2.999034	2.921279	93.880478	-5.811687	27.628839	94.322151	41.397652	-2.400596	99.041649	44.062462	49.082108	98.914192	42.730057	23.340756	98.9779205	-54.353431	31.916922	89.6663815
-3.075673	3.036412	94.052711	-5.698099	27.339262	94.310616	41.480274	-2.599161	98.981354	44.074768	48.865585	98.392769	42.777521	23.133212	98.6870615	-54.173719	31.545312	89.9341705
-3.214812	3.137904	94.147743	-5.559345	27.002161	94.291443	41.551502	-2.882187	98.905136	44.219677	48.594028	97.927391	42.8855895	22.8559205	98.4162635	-54.0042795	31.1484015	90.1666225
-3.375722	3.233325	94.070755	-5.382663	26.660862	94.209175	41.644581	-3.206943	98.783943	44.362751	48.293049	97.649857	43.003666	22.543053	98.2169	-53.768992	30.778671	90.20145
-3.527968	3.383828	93.906654	-5.193616	26.420233	94.060318	41.720406	-3.474484	98.621872	44.555302	48.040802	97.4496	43.137854	22.283159	98.035736	-53.525086	30.557307	90.0849
-3.704024	3.615053	93.650398	-5.053216	26.215488	93.897713	41.768665	-3.692753	98.400574	44.761108	47.864471	97.373306	43.2648865	22.085859	97.88694	-53.3713185	30.345117	89.908486
-4.11139	4.065231	93.227936	-4.838692	26.128555	93.669952	41.789753	-3.900694	98.02005	44.932026	47.820248	97.462997	43.3608895	21.959777	97.7415235	-53.0382735	30.297333	89.5983805
-4.456987	4.458665	92.959183	-4.749493	26.140404	93.561867	41.788933	-3.904525	97.748283	44.977608	47.88084	97.557953	43.3832705	21.9881575	97.653118	-52.8822565	30.2926505	89.470616
-4.805772	4.861444	92.745743	-4.717038	26.242048	93.517761	41.78561	-3.846758	97.510788	44.991051	48.014488	97.696701	43.3883305	22.083865	97.6037445	-52.8224065	30.400231	89.4317775
-5.207645	5.294067	92.53891	-4.724061	26.344851	93.493118	41.809391	-3.719254	97.296318	44.950058	48.164726	97.873322	43.3797245	22.222736	97.58482	-52.8278465	30.466966	89.401416
-5.62535	5.734673	92.328011	-4.774999	26.497889	93.480682	41.788532	-3.563932	97.088654	44.856216	48.329811	98.073181	43.322374	22.3829395	97.5809175	-52.872372	30.6128385	89.3804465
-6.084568	6.192193	92.140038	-4.840188	26.628017	93.482124	41.739132	-3.412271	96.884674	44.764416	48.459099	98.242638	43.251774	22.523414	97.563656	-52.93215	30.73262	89.400592
-6.538762	6.719578	92.010696	-4.935758	26.745256	93.474648	41.660763	-3.292812	96.709389	44.690475	48.549263	98.341736	43.175619	22.6282255	97.5255625	-53.047135	30.8622865	89.4237335
-7.343659	7.478567	91.906212	-5.061814	26.860888	93.484108	41.491653	-3.277671	96.564224	44.557163	48.552795	98.402939	43.024408	22.637562	97.4835815	-53.148036	31.084214	89.4846345
-7.92084	7.955334	91.896584	-5.144564	26.819117	93.513794	41.361694	-3.361465	96.531693	44.483761	48.421047	98.376617	42.9227275	22.529791	97.454155	-53.2118555	31.108443	89.573433
-8.503959	8.354298	91.943573	-5.224232	26.684582	93.582626	41.255257	-3.538871	96.48687	44.407928	48.245975	98.400208	42.8315925	22.353552	97.443539	-53.2800565	31.015612	89.721713
-9.105142	8.715266	91.915543	-5.274502	26.46862	93.626221	41.191029	-3.76095	96.444672	44.369068	48.032375	98.423523	42.7800485	22.1357125	97.4340975	-53.3290525	30.8015275	89.8183445
-9.709003	9.068398	91.91394	-5.311184	26.169834	93.637779	41.177345	-3.997104	96.391342	44.356083	47.775101	98.422066	42.766714	21.8889985	97.406704	-53.389082	30.4506695	89.868854
-10.313189	9.424725	91.881477	-5.281636	25.883549	93.655067	41.193859	-4.24074	96.306221	44.335835	47.530548	98.392227	42.764847	21.644904	97.349224	-53.328119	30.122194	89.96091
-10.996231	9.770821	91.817871	-5.257395	25.60667	93.650085	41.234959	-4.474387	96.193459	44.356842	47.279903	98.324112	42.7959005	21.402758	97.2587855	-53.3106905	29.810582	90.0413845
-11.965536	10.271959	91.764717	-5.125184	25.237236	93.613686	41.331299	-4.776239	95.980545	44.438961	46.966324	98.14801	42.88513	21.0950425	97.0642775	-53.135498	29.3794295	90.1630945
-12.628926	10.598299	91.708054	-5.033634	25.020924	93.598953	41.406731	-4.918137	95.794357	44.46711	46.790905	98.037849	42.9369205	20.936384	96.916103	-53.0041885	29.105464	90.281803
-13.30999	10.928341	91.638771	-4.943695	24.868055	93.592209	41.488968	-5.016502	95.572716	44.513474	46.676678	97.950371	43.001221	20.830088	96.7615435	-52.888611	28.906022	90.4228745
-14.05771	11.283211	91.512337	-4.854821	24.753366	93.568871	41.553993	-5.047405	95.323685	44.565662	46.608456	97.903786	43.0598275	20.7805255	96.6137355	-52.7694695	28.7262065	90.5240065
-14.795325	11.618128	91.421822	-4.781234	24.674759	93.521759	41.631321	-5.049301	95.065552	44.613445	46.590199	97.859718	43.122383	20.770449	96.462635	-52.684851	28.579069	90.580883
-15.504186	11.937531	91.319984	-4.721935	24.703888	93.493195	41.67968	-5.005527	94.837402	44.630123	46.62973	97.819077	43.1549015	20.8121015	96.3282395	-52.5987715	28.5956745	90.6581505
-16.329441	12.285469	91.318253	-4.68768	24.73933	93.494934	41.695641	-4.919899	94.689743	44.671814	46.710972	97.741127	43.1837275	20.8955365	96.215435	-52.5590875	28.5831235	90.774433
-17.590263	12.699749	91.419151	-4.675932	24.858458	93.557465	41.682262	-4.847055	94.650284	44.71917	46.895191	97.549217	43.200716	21.024068	96.0997505	-52.55258	28.692848	91.0151795
-18.51506	12.954812	91.633804	-4.711182	24.867374	93.653412	41.667645	-4.822648	94.657379	44.669983	47.083523	97.461662	43.168814	21.1304375	96.0595205	-52.591178	28.6043105	91.2473035
-19.373989	13.185506	92.015038	-4.780114	24.803185	93.814156	41.585274	-4.841522	94.710594	44.638393	47.304131	97.374878	43.1118335	21.2313045	96.042736	-52.6720615	28.3750655	91.585576
-20.261112	13.362575	92.57653	-4.89488	24.641821	94.068359	41.437103	-4.970889	94.811317	44.618862	47.446957	97.13884	43.0279825	21.238034	95.9750785	-52.8177425	28.045608	92.1616395
-21.170538	13.497284	93.181145	-5.063002	24.349991	94.371811	41.221462	-5.243391	95.008278	44.481693	47.290924	96.710144	42.8515775	21.0237665	95.859211	-52.9775815	27.6762155	92.884411
-22.133799	13.647236	93.750465	-5.283861	23.984806	94.667755	40.965694	-5.660369	95.279175	44.242958	46.887573	96.265228	42.604326	20.613602	95.7722015	-53.172048	27.35601	93.5633085
-23.068146	13.780745	94.257477	-5.543013	23.517096	94.89608	40.664848	-6.131359	95.561745	43.983711	46.272633	95.689758	42.3242795	20.070637	95.6257515	-53.4103055	26.963555	94.1664085
-24.252407	13.992916	94.82238	-5.875929	22.789856	95.083954	40.22871	-7.027687	95.886635	43.705421	44.460358	94.530952	41.9670655	18.7163355	95.2087935	-53.7189235	26.8633765	94.9591145
-25.028595	14.169791	95.136261	-6.094407	22.245571	95.123169	39.982399	-7.678672	95.997757	43.339939	44.214321	93.723717	41.661169	18.2678245	94.860737	-53.849983	26.2233175	95.385601
-25.731501	14.43903	95.416306	-6.247283	21.698217	95.217644	39.724228	-8.321918	96.138748	43.002163	43.404785	93.087692	41.3631955	17.5414335	94.61322	-53.8577615	25.8550005	95.822068
-26.356384	14.746855	95.643906	-6.350135	21.116343	95.340408	39.512905	-8.897454	96.295181	42.796154	42.646946	92.547485	41.1545295	16.874746	94.421333	-53.8547995	25.35794	96.259483
-26.904758	15.086169	95.916794	-6.44822	20.575663	95.492874	39.390545	-9.462036	96.438545	42.664047	42.013264	92.259254	41.027296	16.275614	94.3488995	-53.923736	24.875712	96.6368485
-27.389694	15.501644	96.219948	-6.524732	20.081898	95.72908	39.30859	-9.940456	96.596107	42.562309	41.492756	92.119591	40.9354495	15.77615	94.357849	-53.9849135	24.387646	97.100311
-27.735874	16.044487	96.670662	-6.590131	19.659931	96.059578	39.259956	-10.361848	96.754684	42.524467	41.021004	91.996361	40.8922115	15.329578	94.3755225	-54.0724735	23.990284	97.7436335
-28.124771	17.072374	97.346794	-6.64193	19.151096	96.64267	39.174881	-10.900752	96.979485	42.410858	40.467533	92.030365	40.7928695	14.7833905	94.504925	-54.0767295	23.5188015	98.780415
-28.292189	17.865196	97.784462	-6.665168	18.886522	97.053978	39.090046	-11.192189	97.148094	42.388313	40.153015	92.120132	40.7391795	14.480413	94.634113	-54.0695155	23.292631	99.473843
-28.352558	18.688499	98.128067	-6.645391	18.723427	97.414711	39.039112	-11.438413	97.300537	42.45245	39.887627	92.165451	40.745781	14.224607	94.732994	-54.036563	23.222247	100.096428
-28.300858	19.678684	98.345093	-6.616685	18.55772	97.641556	39.052567	-11.644266	97.35318	42.577961	39.730442	92.28759	40.815264	14.043088	94.820385	-54.048634	23.072352	100.462727
-28.18487	20.708694	98.383537	-6.5577	18.47661	97.775742	39.085953	-11.796818	97.293739	42.725689	39.684612	92.52636	40.905821	13.943897	94.9100495	-54.021221	23.009323	100.6414345
-28.028122	21.769543	98.250587	-6.49773	18.408447	97.787605	39.121059	-11.866796	97.077942	42.977055	39.806595	92.897354	41.049057	13.9698995	94.987648	-54.044517	22.8469945	100.587562
-27.712568	22.902843	98.079147	-6.470463	18.384413	97.723129	39.135403	-11.843301	96.698135	43.281399	40.073257	93.431328	41.208401	14.114978	95.0647315	-54.149327	22.653848	100.3815265
-27.243467	24.728094	97.817093	-6.507122	18.449205	97.582832	39.070965	-11.668357	96.105591	43.635246	40.512447	94.377876	41.3531055	14.422045	95.2417335	-54.3673495	22.476365	99.9239305
-26.799715	25.905531	97.655991	-6.622588	18.513256	97.489281	39.001648	-11.539153	95.781212	43.726654	40.821697	94.955338	41.364151	14.641272	95.368275	-54.609327	22.38524	99.610287
-26.245945	27.101973	97.520363	-6.833874	18.534971	97.42453	38.92194	-11.425464	95.564438	43.652973	41.040565	95.437363	41.2874565	14.8075505	95.5009005	-54.9552045	22.2623915	99.3481595
-25.828379	28.230814	97.523499	-7.077582	18.537371	97.403198	38.808994	-11.308947	95.427162	43.462036	41.176079	95.885048	41.135515	14.933566	95.656105	-55.290679	22.141176	99.150291
-25.227743	29.338074	97.614532	-7.358403	18.474926	97.456917	38.660366	-11.238868	95.33419	43.213326	41.271626	96.307617	40.936846	15.016379	95.8209035	-55.653652	21.933473	99.0929305
-24.549194	30.392811	97.760887	-7.612919	18.375937	97.556854	38.490833	-11.254411	95.298706	43.018093	41.279572	96.705803	40.754463	15.0125805	96.0022545	-55.980301	21.7392935	99.1114535
-23.938448	31.372625	97.954254	-7.826624	18.220755	97.686272	38.328899	-11.351175	95.337769	42.882355	41.13205	97.01313	40.605627	14.8904375	96.1754495	-56.258875	21.5510725	99.1970945
-22.71739	32.773144	98.163704	-7.947808	17.901312	97.887329	38.159801	-11.731892	95.514313	42.871113	40.684517	97.233246	40.515457	14.4763125	96.3737795	-56.411073	21.3263115	99.4008785
-21.799772	33.607277	98.232246	-7.940802	17.571302	97.982613	38.100163	-12.15552	95.721237	43.014828	40.24807	97.241837	40.5574955	14.046275	96.481537	-56.4390995	21.096329	99.483689
-20.829887	34.401005	98.273537	-7.830727	17.180435	98.071533	38.139061	-12.714106	95.956024	43.205559	39.665913	97.247581	40.67231	13.4759035	96.6018025	-56.333764	20.8849665	99.5412635
-19.786015	35.079853	98.272621	-7.660689	16.70579	98.153229	38.216793	-13.330573	96.175774	43.418587	39.030842	97.256851	40.81769	12.8501345	96.7163125	-56.139068	20.5614455	99.5901455
-18.669758	35.763351	98.309692	-7.473441	16.136856	98.257027	38.333359	-13.988476	96.335808	43.697166	38.351967	97.325424	41.0152625	12.1817455	96.830616	-55.9621445	20.0919665	99.683438
-17.530077	36.395947	98.494652	-7.276583	15.572026	98.378128	38.464714	-14.636806	96.421745	43.928776	37.672173	97.642448	41.196745	11.5176835	97.0320965	-55.749911	19.6263685	99.7241595
-16.327059	36.966221	98.783974	-7.111937	15.070992	98.506149	38.552769	-15.224485	96.459686	44.070934	37.017025	98.296684	41.3118515	10.89627	97.378185	-55.5357255	19.245714	99.634113
-14.47234	37.846485	99.527435	-7.025357	14.564564	98.737328	38.600693	-15.785879	96.433937	44.287506	36.258495	99.995781	41.4440995	10.236308	98.214859	-55.4948135	18.89282	99.259797
-13.246131	38.449196	100.26947	-7.0714	14.518121	98.958778	38.616497	-15.948129	96.493484	44.448612	36.013325	101.513	41.5325545	10.032598	99.003242	-55.6753545	19.003644	98.914314
-12.025803	38.939762	101.192581	-7.193347	14.732809	99.286446	38.676441	-15.866399	96.726265	44.567768	35.509537	103.420425	41.6221045	9.821569	100.073345	-56.0087985	19.644049	98.499547
-10.789968	39.470718	102.332542	-7.438202	15.167034	99.815872	38.732265	-15.592734	97.298119	44.697559	36.241436	105.403694	41.714912	10.324351	101.3509065	-56.591316	20.009717	98.2808375
-9.665624	39.882126	103.655281	-7.71822	15.781365	100.597092	38.914726	-15.307692	98.056541	44.753197	36.574001	107.460747	41.8339615	10.6331545	102.758644	-57.2704015	20.9295755	98.43554
-8.60931	40.148918	105.015656	-8.061278	16.432512	101.527061	39.136425	-15.065151	98.952271	45.191093	36.785984	109.214249	42.163759	10.8604165	104.08326	-58.286315	22.0046075	98.970862
-7.5955	40.299644	106.400787	-8.425561	16.99679	102.510895	39.315502	-14.82554	99.830734	44.810246	37.283806	111.261726	42.062874	11.229133	105.54623	-58.913996	22.764447	99.47556
-6.236912	40.092625	108.307327	-8.983224	17.539787	104.033768	39.414181	-14.503951	101.034782	44.782188	37.554024	113.57843	42.0981845	11.5250365	107.306606	-60.0646325	23.5545375	100.76093
-5.430255	39.664669	109.433189	-9.325167	17.701897	104.98214	39.422493	-14.327852	101.732254	44.712048	37.586479	114.748894	42.0672705	11.6293135	108.240574	-60.7176045	23.7744805	101.723706
-4.616733	39.091373	110.391403	-9.647807	17.765625	105.837143	39.391357	-14.221725	102.319542	44.615906	37.565964	115.595016	42.0036315	11.6721195	108.957279	-61.2992455	23.8591305	102.717007
-3.893537	38.35957	111.04187	-9.956204	17.853428	106.662224	39.266907	-14.149962	102.894653	44.462723	37.447403	116.047539	41.864815	11.6487205	109.471096	-61.777223	24.0581355	103.853352
-3.22975	37.555511	111.409187	-10.192522	17.766298	107.42495	38.961281	-14.152678	103.547844	44.302715	37.272068	116.079437	41.631998	11.559695	109.8136405	-62.017042	23.972901	105.0362595
-2.608376	36.566177	111.473274	-10.481739	17.777065	108.052765	38.423737	-14.259152	104.336884	44.145958	37.000679	115.756691	41.2848475	11.3707635	110.0467875	-62.2483255	24.1833665	106.0587425
-2.029433	35.435234	111.337074	-10.720947	17.571201	108.53801	37.83279	-14.655207	105.145493	43.933376	36.561581	115.139709	40.883083	10.953187	110.142601	-62.324977	24.189215	106.933419
-1.278357	33.49044	110.773933	-11.108796	16.985085	109.021141	36.891731	-15.66787	106.23745	43.579964	35.709797	113.941322	40.2358475	10.0209635	110.089386	-62.4534395	23.9492065	107.952896
-0.870146	32.034859	110.240448	-11.370266	16.483929	109.118446	36.373325	-16.548445	106.711914	43.254967	35.010101	113.031372	39.814146	9.230828	109.871643	-62.554678	23.73703	108.365249
-0.513067	30.516254	109.6362	-11.629836	15.921682	109.055878	35.800526	-17.311937	107.042633	42.990761	34.258629	111.746559	39.3956435	8.473346	109.394596	-62.6553155	23.370018	108.71716
-0.196792	28.970444	108.883965	-11.830217	15.466486	108.837914	35.349579	-18.010769	107.160744	42.606182	33.595039	110.466644	38.9778805	7.792135	108.813694	-62.6383145	23.140837	108.862134
0.108885	27.451437	108.1213	-11.995331	15.008018	108.48703	34.976482	-18.64761	107.114471	42.308441	32.972767	109.195068	38.6424615	7.1625785	108.1547695	-62.6331235	22.8534575	108.8192905
0.366098	25.93722	107.36544	-12.11049	14.597152	108.13092	34.68671	-19.186701	107.071053	42.048569	32.399643	107.955467	38.3676395	6.606471	107.51326	-62.5886195	22.587833	108.74858
0.662106	24.409822	106.737877	-12.188781	14.227213	107.786537	34.468643	-19.725895	106.990005	41.868927	31.874403	106.970299	38.168785	6.074254	106.980152	-62.546347	22.380172	108.592922
1.058784	22.226372	106.167328	-12.235558	13.62563	107.405594	34.264397	-20.418367	106.923401	41.743652	31.163004	105.890121	38.0040245	5.3723185	106.406761	-62.4751405	21.8789415	108.404427
1.307747	20.872822	105.946472	-12.263235	13.254116	107.215622	34.127445	-20.802053	106.771492	41.705952	30.777275	105.531181	37.9166985	4.987611	106.1513365	-62.4431685	21.520621	108.2799075
1.542962	19.562735	105.835548	-12.287416	12.967847	107.07618	33.992981	-21.068607	106.523071	41.646736	30.506315	105.368103	37.8198585	4.718854	105.945587	-62.3946905	21.21684	108.206773
1.802766	18.338715	105.850281	-12.33196	12.869498	106.993378	33.901703	-21.216137	106.29953	41.630085	30.399477	105.329826	37.765894	4.59167	105.814678	-62.429814	21.147326	108.172078
2.026981	17.244915	105.885551	-12.374145	12.879379	106.961075	33.833004	-21.227573	106.167435	41.62952	30.405796	105.457565	37.731262	4.5891115	105.8125	-62.479552	21.1696465	108.10965
2.246002	16.23045	105.961823	-12.450602	12.977812	106.90863	33.768803	-21.142813	106.036079	41.6171	30.510622	105.691551	37.6929515	4.6839045	105.863815	-62.5941555	21.2717195	107.953445
2.426718	15.267599	105.982101	-12.572689	13.157124	106.814751	33.684391	-20.946737	105.829597	41.566753	30.710384	105.90744	37.625572	4.8818235	105.8685185	-62.77095	21.4324245	107.7609835
2.68578	13.860629	105.839897	-12.78646	13.547736	106.620934	33.495022	-20.559917	105.484642	41.336327	31.092825	105.746689	37.4156745	5.266454	105.6156655	-62.9885945	21.829018	107.6262025
2.837609	13.003469	105.642166	-12.90933	13.804414	106.463051	33.38229	-20.316339	105.379021	41.063103	31.32238	105.19223	37.2226965	5.5030205	105.2856255	-63.0413565	22.1058075	107.6404765
2.950066	12.092914	105.400085	-13.048999	13.959228	106.259933	33.270813	-20.109253	105.49456	40.764652	31.424648	104.384552	37.0177325	5.6576975	104.939556	-63.1157305	22.2607585	107.58031
3.087656	11.177772	105.173149	-13.193125	13.92601	106.039253	33.152622	-20.115238	105.683151	40.420738	31.410131	103.477432	36.78668	5.6474465	104.5802915	-63.17293	22.2045735	107.4982145
3.220786	10.257812	104.941139	-13.333162	13.766631	105.81868	33.020039	-20.212158	105.88623	40.071747	31.218916	102.434586	36.545893	5.503379	104.160408	-63.212217	22.029883	107.476952
3.331113	9.472371	104.717575	-13.473757	13.49449	105.604347	32.856377	-20.36956	105.998001	39.766842	30.977634	101.482941	36.3116095	5.304037	103.740471	-63.2591235	21.684943	107.468223
3.47676	8.720263	104.447105	-13.584599	13.232062	105.33329	32.686249	-20.556498	105.953743	39.521042	30.753336	100.717667	36.1036455	5.098419	103.335705	-63.2728435	21.365705	107.330875
3.786958	7.734945	103.944336	-13.728139	12.877868	104.828773	32.522503	-20.625092	105.417763	39.279984	30.676937	100.137207	35.9012435	5.0259225	102.777485	-63.3575215	20.7298135	106.880061
4.010861	7.209107	103.553284	-13.797651	12.804471	104.476204	32.462391	-20.507557	104.811348	39.173233	30.849754	100.008057	35.817812	5.1710985	102.4097025	-63.413114	20.4378435	106.5427055
4.277726	6.849448	103.229431	-13.863227	12.94612	104.181503	32.435417	-20.234156	104.135574	39.042503	31.177715	100.031342	35.73896	5.4717795	102.083458	-63.465414	20.4204605	106.279548
4.540798	6.571701	102.996567	-13.952872	13.220878	103.933693	32.403671	-19.835495	103.57338	38.918285	31.655062	100.227226	35.660978	5.9097835	101.900303	-63.566722	20.5319725	105.967083
4.769289	6.472585	102.819405	-14.112318	13.56515	103.782738	32.356895	-19.366068	103.117157	38.776539	32.196423	100.6026	35.566717	6.4151775	101.8598785	-63.791353	20.7151225	105.7055975
5.034749	6.386623	102.713791	-14.292641	13.89129	103.716026	32.247646	-18.902964	102.737595	38.5952	32.742821	101.071373	35.421423	6.9199285	101.904484	-64.006705	20.8626515	105.527568
5.291458	6.306005	102.687279	-14.5265	14.246686	103.766632	32.091282	-18.47007	102.441109	38.366596	33.262447	101.532623	35.228939	7.3961885	101.986866	-64.281939	21.0971835	105.546398
5.700182	6.170015	102.820518	-14.871964	14.709702	103.985191	31.862875	-17.827774	102.26355	38.005909	34.003799	102.264259	34.934392	8.0880125	102.2639045	-64.67832	21.3313915	105.7064775
6.021335	6.029608	102.970192	-15.082453	14.946569	104.148605	31.802601	-17.446276	102.262917	37.711506	34.475426	102.884735	34.7570535	8.514575	102.573826	-64.9219595	21.378563	105.723384
6.339086	5.89644	103.095222	-15.262437	15.134096	104.251419	31.844238	-17.058071	102.320419	37.503426	34.983082	103.625999	34.673832	8.9625055	102.973209	-65.198706	21.3056865	105.529629
6.656511	5.789148	103.225861	-15.398458	15.306523	104.349434	32.009727	-16.674915	102.406601	37.363747	35.537766	104.469536	34.686737	9.4314255	103.4380685	-65.483653	21.1816205	105.2607995
7.006866	5.673708	103.362404	-15.503009	15.473806	104.357162	32.192226	-16.063751	102.630699	37.272732	36.08247	105.517807	34.732479	10.0093595	104.074253	-65.738497	20.9382525	104.640071
7.370314	5.547604	103.482246	-15.527426	15.647842	104.289368	32.573887	-15.639424	102.664711	37.183548	36.627708	106.909798	34.8787175	10.494142	104.7872545	-65.9335695	20.801542	103.7914815
7.700348	5.350043	103.580788	-15.525915	15.851632	104.173431	32.969852	-15.041939	102.913162	37.096062	37.158585	108.456314	35.032957	11.058323	105.684738	-66.084787	20.644941	102.662124
8.179731	4.863983	103.921547	-15.391835	16.167555	104.112801	33.818756	-14.378233	103.454063	37.093006	37.841885	110.707642	35.455881	11.731826	107.0808525	-66.239551	20.603284	101.1447495
8.411564	4.493633	104.333328	-15.23798	16.402746	104.226959	34.281235	-14.005229	104.14592	37.241905	38.258698	112.00856	35.76157	12.1267345	108.07724	-66.23753	20.6787575	100.376678
8.4963	3.989455	104.814552	-15.093435	16.635176	104.434837	34.744904	-13.791693	105.007492	37.455368	38.582756	113.198296	36.100136	12.3955315	109.102894	-66.287006	20.8748205	99.76678
8.529733	3.431157	105.38269	-14.981731	16.776245	104.722939	35.123077	-13.709021	105.962845	37.649796	38.776833	114.267159	36.3864365	12.533906	110.115002	-66.3498985	21.018584	99.330876
8.377968	2.765406	106.003975	-14.910277	16.812901	105.083099	35.425446	-13.80841	106.949356	37.803921	38.881676	115.174164	36.6146835	12.536633	111.06176	-66.4352375	21.089169	99.104438
8.152615	1.948141	106.576195	-14.880633	16.77203	105.464539	35.609226	-13.918363	107.883858	37.94701	38.885441	115.799713	36.778118	12.483539	111.8417855	-66.539384	21.060521	99.0872925
7.790033	1.061836	107.098724	-14.829013	16.630947	105.831741	35.784393	-14.022261	108.676575	38.022949	38.850285	116.105827	36.903671	12.414012	112.391201	-66.561697	20.847882	99.272281
7.080412	-0.323758	107.729805	-14.691761	16.316389	106.267738	36.07214	-14.252535	109.67662	38.089695	38.728081	116.005013	37.0809175	12.237773	112.8408165	-66.4644395	20.395005	99.6946595
6.530824	-1.286849	107.981834	-14.554622	16.015778	106.50135	36.319603	-14.455032	110.225044	38.112804	38.617516	115.734085	37.2162035	12.081242	112.9795645	-66.3254475	19.950314	100.0231355
5.884014	-2.26089	108.183266	-14.373131	15.706785	106.710205	36.592075	-14.663542	110.627304	38.176617	38.465698	115.363297	37.384346	11.901078	112.9953005	-66.130608	19.512492	100.4251095
5.112634	-3.265085	108.329048	-14.14232	15.448196	106.877411	36.823261	-14.870247	110.909416	38.247429	38.294399	114.969162	37.535345	11.712076	112.939289	-65.819985	19.184316	100.815533
4.268635	-4.199777	108.454834	-13.896685	15.208811	107.02829	37.033375	-15.053943	111.087524	38.421822	38.10461	114.446785	37.7275985	11.5253335	112.7671545	-65.5209685	18.8922885	101.2894255
3.373178	-5.130734	108.468307	-13.616796	15.051003	107.161041	37.215401	-15.215167	111.142349	38.630276	37.924583	113.93026	37.9228385	11.354708	112.5363045	-65.1564305	18.747298	101.7857775
2.375329	-5.996902	108.423912	-13.355577	14.94278	107.269516	37.385696	-15.344332	111.077538	38.826241	37.776535	113.425148	38.1059685	11.2161015	112.251343	-64.8171225	18.6694585	102.287689
0.74727	-7.146089	108.34079	-12.91142	14.975812	107.479652	37.662464	-15.368609	110.694633	39.130035	37.679085	112.549438	38.3962495	11.155238	111.6220355	-64.2190895	18.796386	103.3372685
-0.42977	-7.833485	108.40329	-12.598959	15.122259	107.654205	37.798721	-15.240664	110.526672	39.347847	37.671085	111.87471	38.573284	11.2152105	111.200691	-63.771202	19.0293075	104.107719
-1.685894	-8.408985	108.680679	-12.281826	15.300034	107.85154	38.059143	-15.231432	110.32991	39.53791	37.688984	111.167297	38.7985265	11.228776	110.7486035	-63.3621785	19.371292	104.9544765
-2.958454	-8.935547	109.006142	-11.977681	15.494877	108.045212	38.261284	-15.175101	110.357788	39.74902	37.691357	110.449532	39.005152	11.258128	110.40366	-62.960514	19.731626	105.686764
-4.289545	-9.409314	109.528351	-11.655523	15.598861	108.251808	38.397362	-15.131736	110.475136	39.926338	37.644897	109.790085	39.16185	11.2565805	110.1326105	-62.472896	19.9411415	106.3710055
-5.632992	-9.785565	110.096382	-11.380788	15.591508	108.432785	38.520172	-15.187244	110.684738	40.066666	37.513561	109.09166	39.293419	11.1631585	109.888199	-62.054995	20.0198575	106.977371
-6.966704	-10.109264	110.630104	-11.133051	15.494601	108.574272	38.635021	-15.323736	110.936966	40.174122	37.304165	108.394089	39.4045715	10.9902145	109.6655275	-61.6706735	19.9989875	107.4830165
-9.00221	-10.475052	111.345985	-10.8371	15.156743	108.668221	38.771099	-15.56246	111.226593	40.278507	36.857224	107.485321	39.524803	10.647382	109.355957	-61.199003	19.666104	107.980485
-10.256091	-10.597881	111.400726	-10.673841	14.866066	108.571541	38.842144	-15.784923	111.387573	40.336987	36.563736	106.945732	39.5895655	10.3894065	109.1666525	-60.9372475	19.3427255	107.9764295
-11.681977	-10.615287	111.345848	-10.539259	14.612307	108.362755	38.926216	-15.989969	111.316147	40.350677	36.307896	106.447899	39.6384465	10.1589635	108.882023	-60.7169645	19.0656505	107.843487
-12.968906	-10.496797	110.953888	-10.444457	14.403859	108.034561	38.940174	-16.054729	110.996796	40.362667	36.145649	105.950417	39.6514205	10.04546	108.4736065	-60.5403345	18.762258	107.5955155
-14.182611	-10.237696	110.365662	-10.356428	14.304343	107.6633	38.973972	-16.073448	110.544754	40.349747	36.064083	105.390205	39.6618595	9.9953175	107.9674795	-60.3747155	18.6133685	107.3591205
-15.524216	-9.762534	109.900024	-10.216816	14.331955	107.313446	39.007996	-16.016975	109.862534	40.324574	36.075912	104.861473	39.666285	10.0294685	107.3620035	-60.099917	18.6344415	107.2648885
-16.631495	-9.166543	109.381851	-10.065648	14.430348	107.037758	39.058208	-15.871533	109.194305	40.324673	36.184757	104.369591	39.6914405	10.156612	106.781948	-59.8227365	18.704084	107.293568
-18.276106	-7.942328	108.846283	-9.769756	14.692741	106.782463	39.142712	-15.571965	108.286476	40.395527	36.428333	103.714058	39.7691195	10.428184	106.000267	-59.3086315	18.957298	107.564659
-19.344673	-6.990189	108.672752	-9.527678	14.837459	106.72113	39.248631	-15.378716	107.751022	40.496059	36.618786	103.356445	39.872345	10.620035	105.5537335	-58.927701	19.054883	107.8885265
-20.28404	-5.919744	108.564888	-9.28146	14.938656	106.705894	39.353752	-15.225503	107.34787	40.645096	36.757156	103.070236	39.999424	10.7658265	105.209053	-58.562344	19.1114855	108.202735
-21.172754	-4.74322	108.503517	-9.018018	15.001753	106.734192	39.47361	-15.11777	107.04142	40.779659	36.86557	102.8489	40.1266345	10.8739	104.94516	-58.1626705	19.129606	108.523224
-21.9555	-3.535483	108.417175	-8.779362	14.978325	106.757904	39.621174	-15.056278	106.764458	40.943176	36.961399	102.77227	40.282175	10.9525605	104.768364	-57.840899	19.0040895	108.747444
-22.721403	-2.250295	108.190575	-8.56356	14.926401	106.727448	39.788647	-15.001006	106.497383	41.120346	37.057354	102.753357	40.4544965	11.028174	104.62537	-57.5816165	18.824628	108.829526
-23.4123	-0.903024	107.864609	-8.380586	14.865234	106.615021	39.9217	-14.929242	106.154404	41.265812	37.159569	102.811119	40.593756	11.1151635	104.4827615	-57.354928	18.6153045	108.7472805
-24.300858	1.249927	107.055153	-8.148682	14.80337	106.260071	40.06863	-14.829473	105.49765	41.506569	37.349575	102.966583	40.7875995	11.260051	104.2321165	-57.0849635	18.346689	108.2880255
-24.845861	2.741999	106.290352	-8.006881	14.814308	105.86586	40.150578	-14.690292	104.946373	41.68285	37.492634	103.133987	40.916714	11.401171	104.04018	-56.930476	18.227445	107.69154
-25.248125	4.335594	105.261024	-7.864399	14.89651	105.281555	40.260254	-14.503232	104.287659	41.916946	37.684349	103.420769	41.0886	11.5905585	103.854214	-56.817398	18.2024615	106.708896
-25.572178	5.991175	103.957962	-7.635369	15.12159	104.503868	40.422592	-14.247078	103.43174	42.250381	37.97303	103.812668	41.3364865	11.862976	103.622204	-56.6072245	18.380204	105.385532
-25.894993	7.653781	102.631119	-7.310863	15.515409	103.613045	40.582554	-13.809882	102.497772	42.755733	38.245365	104.028336	41.6691435	12.2177415	103.263054	-56.2908695	18.8130765	103.963036
-26.127079	9.391943	101.618195	-6.908151	16.063681	102.782669	40.818104	-13.356651	101.526642	43.244717	38.564327	103.928772	42.0314105	12.603838	102.727707	-55.8477125	19.523524	102.837631
-26.252668	11.114855	100.858917	-6.474484	16.645144	102.112877	41.043236	-12.962238	100.731575	43.63887	38.912491	103.60218	42.341053	12.9751265	102.1668775	-55.290021	20.3151615	102.0588765
-26.466959	13.504966	100.168121	-5.921257	17.245043	101.349709	41.361488	-12.603333	99.895447	44.116913	39.199055	103.155312	42.7392005	13.297861	101.5253795	-54.5817145	21.192225	101.1740385
-26.546944	14.966458	99.891586	-5.673801	17.376272	101.006676	41.50552	-12.568651	99.579796	44.382885	39.2295	102.830147	42.9442025	13.3304245	101.2049715	-54.2918045	21.4221195	100.8083805
-26.62558	16.326109	99.761803	-5.514837	17.330946	100.78492	41.578819	-12.640476	99.337868	44.533939	39.137535	102.552246	43.056379	13.2485295	100.945057	-54.086053	21.4133625	100.624783
-26.760492	17.559574	99.928818	-5.419349	17.202333	100.740143	41.606194	-12.745893	99.085739	44.624348	38.995499	102.245125	43.115271	13.124803	100.665432	-53.953969	21.279863	100.814854
-26.764214	18.74601	100.444321	-5.343018	17.080194	100.94632	41.542442	-12.839179	98.892433	44.671612	38.834164	101.864861	43.107027	12.9974925	100.378647	-53.793063	21.1628955	101.513993
-26.700384	19.91864	101.125397	-5.257377	16.964657	101.33786	41.482563	-12.957067	98.801582	44.672344	38.675404	101.521278	43.0774535	12.8591685	100.16143	-53.5922075	21.0701455	102.51429
-26.589733	20.998596	102.04364	-5.17226	16.8827	101.880112	41.43433	-13.066551	98.855545	44.711124	38.53915	101.232613	43.072727	12.7362995	100.044079	-53.417247	21.0291005	103.716145
-26.2393	22.617781	103.490196	-4.989522	16.826405	102.825424	41.373695	-13.264833	99.156799	44.856979	38.351269	100.790764	43.115337	12.543218	99.9737815	-53.094381	21.109592	105.6770665
-25.8771	23.684071	104.35482	-4.883759	16.796074	103.491676	41.304173	-13.435995	99.4916	44.913219	38.166901	100.509735	43.108696	12.365453	100.0006675	-52.876214	21.226695	106.9826845
-25.49313	24.615791	105.187355	-4.790664	16.712418	104.119621	41.306797	-13.685122	99.855797	44.933228	37.944393	100.274452	43.1200125	12.1296355	100.0651245	-52.7013405	21.2952005	108.1741175
-25.050816	25.598352	105.81102	-4.730176	16.545286	104.650513	41.232697	-13.752932	100.376572	44.924789	37.717831	100.057091	43.078743	11.9824495	100.2168315	-52.539095	21.1081225	109.0841945
-24.554291	26.595869	106.224945	-4.699242	16.360613	105.048248	41.252907	-14.096987	100.741661	44.881252	37.48513	99.970604	43.0670795	11.6940715	100.3561325	-52.4655635	21.0271545	109.7403635
-23.85181	27.451567	106.286728	-4.710355	16.181427	105.282959	41.293922	-14.300318	101.038429	44.85503	37.341026	99.859093	43.074476	11.520354	100.448761	-52.495186	20.8425	110.117157
-23.104858	28.37569	106.240532	-4.788173	16.065662	105.349434	41.288486	-14.34718	101.307655	44.741501	37.296333	99.763588	43.0149935	11.4745765	100.5356215	-52.5913395	20.6567475	110.1632465
-21.780853	29.754316	105.800949	-4.967619	15.989932	105.197716	41.257702	-14.265794	101.421417	44.499355	37.368389	99.626266	42.8785285	11.5512975	100.5238415	-52.8137665	20.4285665	109.8715905
-20.93078	30.671539	105.420815	-5.133554	16.011026	104.964516	41.209084	-14.080832	101.301338	44.336861	37.533585	99.553864	42.7729725	11.7263765	100.427601	-53.0400805	20.2956755	109.501431
-19.9349	31.628773	105.042007	-5.323026	16.087051	104.679443	41.127438	-13.836238	101.082085	44.144527	37.81517	99.542824	42.6359825	11.989466	100.3124545	-53.2820345	20.184636	109.0464315
-18.819185	32.548809	104.641533	-5.526901	16.218433	104.368523	41.026695	-13.523875	100.805298	43.930344	38.135876	99.576065	42.4785195	12.3060005	100.1906815	-53.5323215	20.1308655	108.5463645
-17.601908	33.523663	104.279984	-5.75328	16.424891	104.111008	40.875057	-13.227677	100.583443	43.741398	38.433422	99.560051	42.3082275	12.6028725	100.071747	-53.8147875	20.2469095	108.150269
-16.296749	34.424324	104.010986	-5.976033	16.658831	103.924332	40.682007	-12.972964	100.445618	43.539383	38.694584	99.557114	42.110695	12.86081	100.001366	-54.062761	20.456852	107.847298
-14.906895	35.301903	103.739426	-6.221818	16.869411	103.806534	40.493587	-12.771418	100.36483	43.365242	38.94698	99.598183	41.9294145	13.087781	99.9815065	-54.3730505	20.651041	107.6315615
-12.66977	36.546837	103.586975	-6.563591	17.070139	103.713402	40.210835	-12.569831	100.296463	43.108898	39.183979	99.953499	41.6598665	13.307074	100.124981	-54.7870485	20.833204	107.301823
-11.060823	37.318703	103.512749	-6.79406	17.106478	103.669334	40.002701	-12.466255	100.259804	42.953377	39.304367	100.361229	41.478039	13.419056	100.3105165	-55.066159	20.7939	107.0281515
-9.437249	38.022324	103.559555	-7.029393	17.125984	103.616249	39.840054	-12.3837	100.216927	42.834179	39.444687	100.921013	41.3371165	13.5304935	100.56897	-55.3959025	20.7214745	106.663528
-7.703193	38.708992	103.587105	-7.287701	17.162153	103.550148	39.654064	-12.225489	100.231102	42.778591	39.602703	101.603889	41.2163275	13.688607	100.9174955	-55.7917295	20.635699	106.1828005
-5.96803	39.360058	103.724228	-7.519812	17.277775	103.501305	39.516258	-12.092118	100.214661	42.682751	39.816471	102.315521	41.0995045	13.8621765	101.265091	-56.1391285	20.6933735	105.737519
-4.130581	39.942177	103.866402	-7.814528	17.419958	103.444847	39.366241	-11.89448	100.235405	42.546757	40.048279	103.024582	40.956499	14.0768995	101.6299935	-56.585555	20.7630165	105.2597005
-2.328966	40.462818	104.016556	-8.144315	17.622726	103.37912	39.243587	-11.716763	100.23848	42.376118	40.311813	103.695389	40.8098525	14.297525	101.9669345	-57.0984825	20.947927	104.7913055
0.471096	41.119759	104.349693	-8.734624	17.995441	103.290176	38.879181	-11.289758	100.472931	41.871609	40.683067	104.837967	40.375395	14.6966545	102.655449	-57.844643	21.2942275	103.924903
2.299817	41.459324	104.662796	-9.219706	18.336065	103.308594	38.655025	-10.950079	100.735046	41.46788	41.007076	105.828178	40.0614525	15.0284985	103.281612	-58.5008645	21.6436315	103.335576
4.115166	41.712101	105.173195	-9.762754	18.685125	103.42128	38.504288	-10.61822	101.131805	41.123199	41.361721	106.923866	39.8137435	15.3717505	104.0278355	-59.3392515	21.9984995	102.8147245
5.882389	41.829605	105.826164	-10.304749	19.110361	103.588081	38.221214	-10.227094	101.831779	40.759926	41.699375	108.221649	39.49057	15.7361405	105.026714	-60.100068	22.4845815	102.149448
7.580773	41.850643	106.653198	-10.900465	19.504183	103.752014	37.988762	-9.944818	102.649246	40.442528	42.071163	109.768105	39.215645	16.0631725	106.2086755	-61.016575	22.9451935	101.2953525
9.223481	41.740646	107.625389	-11.469309	19.850403	103.992928	37.841507	-9.773249	103.550461	40.22229	42.356503	111.465332	39.0318985	16.291627	107.5078965	-61.9705165	23.409179	100.4779595
10.804978	41.511845	108.786644	-11.914639	20.206041	104.413628	37.769012	-9.598283	104.577621	40.109379	42.65134	113.178192	38.9391955	16.5265285	108.8779065	-62.7684735	23.8855535	99.9493495
13.133831	40.884727	110.874176	-12.395016	20.755089	105.463066	37.995922	-9.372997	106.447876	40.043278	43.126438	115.844193	39.0196	16.8767205	111.1460345	-63.809632	24.6334575	99.7800975
14.552738	40.359058	112.407394	-12.557628	21.066383	106.420052	38.355183	-9.339022	107.957504	40.085911	43.456902	117.636505	39.220547	17.05894	112.7970045	-64.335803	25.073826	100.0430995
15.898655	39.640923	114.016365	-12.615575	21.311991	107.464325	38.860233	-9.346037	109.596672	40.145069	43.733444	119.372711	39.502651	17.1937035	114.4846915	-64.733801	25.4302785	100.4439585
17.156925	38.877274	115.632103	-12.571089	21.467144	108.675026	39.444473	-9.22328	111.264656	40.258408	43.993687	121.04187	39.8514405	17.3852035	116.153263	-64.9936185	25.5490845	101.196789
18.339279	37.950146	117.202019	-12.452464	21.51292	110.064163	40.118038	-9.19464	112.880196	40.853615	44.05098	122.423347	40.4858265	17.42817	117.6517715	-65.3907545	25.59767	102.4765545
19.41044	36.927299	118.631104	-12.281694	21.547216	111.575607	40.782078	-9.283653	114.435944	41.106289	44.244537	123.822655	40.9441835	17.480442	119.1292995	-65.5075715	25.61399	104.0219145
20.340881	35.8717	119.974266	-12.079141	21.572723	113.135765	41.295895	-9.264688	115.967354	41.454819	44.424015	124.962822	41.375357	17.5796635	120.465088	-65.533639	25.5657825	105.806442
21.589737	34.12146	121.686386	-11.801256	21.605822	115.392319	41.865818	-9.141878	118.299248	42.000793	44.617771	126.229439	41.9333055	17.7379465	122.2643435	-65.5358175	25.4736975	108.5202945
22.619301	32.719707	122.633453	-11.695541	21.635311	116.778091	42.182808	-9.01084	119.813332	42.304642	44.678802	126.994514	42.243725	17.833981	123.403923	-65.634807	25.436641	110.152259
23.040178	31.476524	123.677238	-11.53474	21.556273	117.954239	42.479187	-8.878462	121.177879	42.577908	44.752197	127.755737	42.5285475	17.9368675	124.466808	-65.5980275	25.1756785	111.44167
23.3916	30.194586	124.651428	-11.403902	21.486113	118.99601	42.786625	-8.808584	122.381172	42.811031	44.82172	128.463715	42.798828	18.006568	125.4224435	-65.606632	24.965658	112.5695765
23.178864	29.08169	125.665878	-11.251775	21.394672	119.912216	43.001492	-8.685134	123.373459	43.101025	44.873684	129.043823	43.0512585	18.094275	126.208641	-65.5548085	24.695069	113.615791
23.271614	27.791849	126.290131	-11.096637	21.369158	120.721939	43.1861	-8.558834	124.195206	43.385277	44.948025	129.503448	43.2856885	18.1945955	126.849327	-65.4789625	24.5437205	114.594551
23.234419	26.560534	126.809021	-10.964808	21.413645	121.435013	43.347679	-8.449923	124.871315	43.625767	45.0639	129.88208	43.486723	18.3069885	127.3766975	-65.416339	24.5203015	115.4933285
23.240604	24.457283	127.215599	-10.38578	21.291487	122.054993	43.599144	-8.230133	125.609039	43.881947	45.335163	130.31189	43.7405455	18.552515	127.9604645	-64.5121055	24.030459	116.1495215
22.514065	23.558811	127.675285	-10.336775	21.373716	122.502113	43.760918	-8.065306	126.010345	43.927673	45.566078	130.480682	43.8442955	18.750386	128.2455135	-64.5178455	23.997046	116.7587125
22.36348	22.307034	127.645256	-10.298397	21.487482	122.819099	43.884411	-7.893447	126.290665	43.942917	45.834763	130.544937	43.913664	18.970658	128.417801	-64.510458	24.004306	117.220397
21.712095	21.187437	127.662323	-10.661785	21.790207	123.254845	43.984367	-7.691135	126.486168	43.851082	46.095577	130.47525	43.9177245	19.202221	128.480709	-65.2412945	24.378193	118.028981
20.937893	20.182188	127.553848	-10.632043	21.892365	123.337555	44.011177	-7.418688	126.585533	43.726177	46.381401	130.265396	43.868677	19.4813565	128.4254645	-65.132763	24.3033735	118.2496455
20.126469	19.162075	127.280472	-10.670929	21.973492	123.366234	44.056545	-7.19433	126.53537	43.616642	46.665634	129.922699	43.8365935	19.735652	128.2290345	-65.1784515	24.211332	118.5034335
18.798267	18.311193	127.007629	-10.674072	22.055916	123.28669	44.123482	-7.050307	126.226509	43.498608	46.882584	129.468903	43.811045	19.9161385	127.847706	-65.159189	24.1956935	118.725674
17.286074	16.892822	125.891289	-10.521662	22.195583	122.940514	44.210205	-6.7421	125.378967	43.345764	47.20047	128.309753	43.7779845	20.229185	126.84436	-64.8213085	24.161981	119.036668
16.178835	16.014988	124.945007	-10.326884	22.337542	122.588554	44.2892	-6.450343	124.553009	43.281281	47.332771	127.210785	43.7852405	20.441214	125.881897	-64.4390085	24.23387	119.295211
15.085043	15.195835	123.821831	-10.073617	22.496386	122.077393	44.421352	-6.182465	123.592674	43.197655	47.513252	125.84053	43.8095035	20.6653935	124.716602	-63.9567375	24.3273785	119.438184
13.909234	14.422767	122.62281	-9.791656	22.727966	121.389236	44.51194	-5.857386	122.530518	43.088661	47.700954	124.27449	43.8003005	20.921784	123.402504	-63.3836125	24.534148	119.375968
12.709973	13.682398	121.324196	-9.585887	22.987682	120.560371	44.519886	-5.412567	121.447777	42.928177	47.801243	122.65284	43.7240315	21.194338	122.0503085	-62.8958055	24.781026	119.0704335
11.429358	13.043067	120.028816	-9.37369	23.259623	119.611824	44.429684	-5.044351	120.286407	42.322926	48.147549	121.213737	43.376305	21.551599	120.750072	-62.123685	24.967647	118.473576
10.08307	12.455952	118.729172	-9.233048	23.538689	118.620773	44.24786	-4.788162	119.138893	42.157879	48.233341	119.611404	43.2028695	21.7225895	119.3751485	-61.6689655	25.3547885	117.8663975
8.089185	11.683009	116.898239	-9.147015	23.94829	117.24192	43.726215	-4.027556	117.282249	41.830383	48.512478	117.55439	42.778299	22.242461	117.4183195	-61.072329	25.654119	117.0655205
6.704261	11.280762	115.806519	-9.131522	24.307768	116.338959	43.433712	-3.629535	116.167259	41.554707	48.794727	116.500351	42.4942095	22.582596	116.333805	-60.7572535	26.03294	116.344113
5.328758	10.896916	114.738968	-9.178122	24.747519	115.422142	43.230019	-3.254626	115.041435	41.282249	49.174366	115.704742	42.256134	22.95987	115.3730885	-60.612378	26.535168	115.4711955
3.950761	10.62318	113.687721	-9.294498	25.31237	114.487114	42.891525	-2.728225	114.072441	41.056095	49.611179	114.960503	41.97381	23.441477	114.516472	-60.562806	27.183263	114.457756
2.510341	10.422553	112.693367	-9.459682	25.997797	113.607834	42.465492	-2.216421	113.119759	40.802509	49.993973	114.26268	41.6340005	23.888776	113.6912195	-60.5533645	28.106818	113.5244485
1.121873	10.214775	111.728539	-9.658798	26.722643	112.794006	41.979321	-1.736063	112.205376	40.55452	50.401127	113.708672	41.2669205	24.332532	112.957024	-60.5845165	29.112754	112.630988
-0.291538	10.046473	110.875931	-9.896765	27.455729	112.091431	41.383152	-1.170334	111.505638	40.33902	50.799149	113.132393	40.861086	24.8144075	112.3190155	-60.654616	30.0970505	111.8638465
-2.423079	9.797069	109.884346	-10.266438	28.413284	111.239067	40.748493	-0.545842	110.54277	39.892563	51.347828	112.404884	40.320528	25.400993	111.473827	-60.853404	31.425575	111.004307
-3.777867	9.558066	109.401176	-10.52839	28.822151	110.85141	40.469036	-0.351969	110.110512	39.5592	51.636349	111.972618	40.014118	25.64219	111.041565	-61.070898	32.002112	110.661255
-5.150884	9.270224	109.043526	-10.747793	29.023193	110.466957	40.249645	-0.215568	109.901512	39.206295	51.819386	111.599205	39.72797	25.801909	110.7503585	-61.223556	32.244477	110.1835555
-6.485257	9.0006	108.637688	-10.949521	29.081165	109.933792	40.126957	-0.175949	109.777893	38.882359	51.918228	111.290825	39.504658	25.8711395	110.534359	-61.4037	32.2911905	109.333225
-7.80925	8.587909	108.088982	-11.106229	29.010269	109.24234	40.067856	-0.258427	109.727776	38.645321	51.943588	110.850929	39.3565885	25.8425805	110.2893525	-61.5690465	32.1779575	108.1953275
-9.11881	8.273215	107.51088	-11.208737	28.858534	108.43885	39.985771	-0.425122	109.607056	38.460865	51.808853	110.05069	39.223318	25.6918655	109.828873	-61.640792	32.0252025	107.048827
-10.39992	7.897326	106.950974	-11.20765	28.676077	107.633041	39.864559	-0.652866	109.254753	38.290241	51.562756	109.03447	39.0774	25.454945	109.1446115	-61.4927	31.897209	106.1214705
-12.312696	7.446276	106.17173	-11.057013	28.26376	106.486092	39.60638	-1.085996	108.765579	38.235317	50.990803	107.265915	38.9208485	24.9524035	108.015747	-61.0348745	31.5751165	104.956437
-13.543338	7.165516	105.810585	-10.893353	27.956671	105.817917	39.526497	-1.447792	108.365265	38.347195	50.507839	105.979683	38.936846	24.5300235	107.172474	-60.723552	31.3833185	104.46336
-14.802352	6.981938	105.735252	-10.654008	27.602371	105.327652	39.460018	-1.833605	108.089378	38.492775	49.968903	104.608978	38.9763965	24.067649	106.349178	-60.2844125	31.137093	104.306126
-16.017132	6.85403	105.858887	-10.430478	27.174606	105.045792	39.40316	-2.26459	107.877769	38.583454	49.375839	103.223587	38.993307	23.5556245	105.550678	-59.854263	30.7935875	104.540906
-17.212093	6.792451	106.135002	-10.243635	26.685793	104.918251	39.335175	-2.672891	107.628036	38.583515	48.781311	101.971909	38.959345	23.05421	104.7999725	-59.446615	30.317376	105.0365295
-18.352537	6.860705	106.418694	-10.073428	26.160198	104.905403	39.232265	-3.07693	107.347717	38.569511	48.245022	100.972519	38.900888	22.584046	104.160118	-59.047744	29.73635	105.650688
-19.453213	6.974261	106.621864	-9.977203	25.642323	104.940811	39.135441	-3.478018	107.064522	38.522358	47.733433	100.231133	38.8288995	22.1277075	103.6478275	-58.7833055	29.1569385	106.2337945
-21.032122	7.440166	106.825661	-9.889682	25.022762	105.018402	38.941341	-3.969552	106.505608	38.405331	47.213589	99.506752	38.673336	21.6220185	103.00618	-58.4527	28.4235055	107.030624
-21.998552	7.920419	106.722893	-9.871482	24.669495	104.961487	38.782925	-4.230608	106.139549	38.347237	46.99424	99.253914	38.565081	21.381816	102.6967315	-58.308045	27.957174	107.2262425
-22.956692	8.433541	106.348763	-9.876095	24.388939	104.771599	38.697151	-4.439672	105.691635	38.344635	46.852661	99.183174	38.520893	21.2064945	102.4374045	-58.273083	27.5713835	107.1057935
-23.822636	9.090946	105.653976	-9.912251	24.139097	104.430412	38.651241	-4.579546	105.153358	38.390739	46.801308	99.270432	38.52099	21.110881	102.211895	-58.345492	27.167313	106.648929
-24.599226	9.818637	104.844795	-9.912282	23.977312	103.944351	38.617508	-4.693888	104.473091	38.484062	46.830101	99.464737	38.550785	21.0681065	101.968914	-58.375349	26.8865175	105.919788
-25.302719	10.642356	103.84269	-9.889052	23.875328	103.3787	38.592796	-4.712264	103.699532	38.624664	46.89949	99.65493	38.60873	21.093613	101.677231	-58.386834	26.657043	105.080169
-25.902784	11.55291	102.830338	-9.834409	23.89146	102.751312	38.595188	-4.679432	102.912308	38.786793	47.01939	99.824615	38.6909905	21.169979	101.3684615	-58.3598085	26.612941	104.1341625
-26.68475	13.072751	101.663574	-9.722249	24.059225	101.963387	38.573551	-4.503471	101.855614	38.989407	47.233204	99.957611	38.781479	21.3648665	100.9066125	-58.225977	26.7535835	103.0201615
-27.107075	14.182411	101.234451	-9.652273	24.203133	101.629234	38.501759	-4.405433	101.438316	39.100048	47.295742	99.905701	38.8009035	21.4451545	100.6720085	-58.1054495	26.9611115	102.5864595
-27.507395	15.213301	100.882698	-9.566486	24.278749	101.374527	38.45916	-4.41433	101.148476	39.190556	47.269932	99.874649	38.824858	21.427801	100.5115625	-57.95783	27.129697	102.2374915
-27.80863	16.247066	100.607681	-9.507344	24.239246	101.183578	38.432568	-4.543603	100.954376	39.325962	47.134483	99.950485	38.879265	21.29544	100.4524305	-57.893953	27.183052	101.9147255
-28.131884	17.207968	100.416206	-9.465328	24.080912	101.034332	38.424023	-4.781712	100.842857	39.481781	46.928452	100.065125	38.952902	21.07337	100.453991	-57.883558	27.088454	101.614673
-28.359116	18.147602	100.346291	-9.400598	23.873169	100.98494	38.418789	-5.075327	100.755478	39.649174	46.634083	100.22715	39.0339815	20.779378	100.491314	-57.8351775	26.96696	101.478566
-28.520077	19.070942	100.321236	-9.272938	23.620506	101.001907	38.437473	-5.373796	100.657715	39.837631	46.330441	100.376572	39.137552	20.4783225	100.5171435	-57.683428	26.7626895	101.4866705
-28.581274	20.434139	100.307892	-9.032967	23.29916	100.973808	38.544483	-5.802445	100.402473	40.206181	45.879887	100.630882	39.375332	20.038721	100.5166775	-57.441266	26.559599	101.4309385
-28.611582	21.322716	100.219368	-8.812079	23.077143	100.894997	38.686825	-6.072466	100.103508	40.502201	45.631866	100.827515	39.594513	19.7797	100.4655115	-57.218671	26.374586	101.3244825
-28.578461	22.195021	100.156639	-8.590724	22.893091	100.794693	38.760002	-6.219885	99.82225	40.786583	45.423164	101.006187	39.7732925	19.6016395	100.4142185	-56.9547405	26.1845425	101.1751675
-28.431664	23.03199	100.104698	-8.385398	22.785137	100.722908	38.880585	-6.339426	99.501122	41.026939	45.280476	101.130829	39.953762	19.470525	100.3159755	-56.724558	26.099749	101.1298405
-28.270098	23.84626	100.078644	-8.197956	22.711329	100.647209	38.997234	-6.384783	99.191269	41.228691	45.194622	101.282135	40.1129625	19.4049195	100.236702	-56.5088745	26.0177385	101.057716
-28.123098	24.618792	100.002602	-8.035133	22.647495	100.51889	39.120388	-6.37374	98.88356	41.405315	45.150375	101.481628	40.2628515	19.3883175	100.182594	-56.3331175	25.9066725	100.855186
-27.953552	25.350874	99.900124	-7.8715	22.610806	100.378395	39.271786	-6.326019	98.577499	41.581566	45.158913	101.648186	40.426676	19.416447	100.1128425	-56.169676	25.805165	100.6439475
-27.662342	26.266979	99.80497	-7.659342	22.559626	100.187096	39.513474	-6.250338	98.158386	41.736404	45.170574	101.737892	40.624939	19.460118	99.948139	-55.943623	25.659134	100.426053
-27.360538	26.815649	99.842026	-7.517935	22.557619	100.140167	39.621487	-6.235173	97.936386	41.830616	45.161716	101.652359	40.7260515	19.4632715	99.7943725	-55.7619215	25.6519665	100.4859615
-27.026848	27.24379	100.013412	-7.430514	22.482977	100.195908	39.679943	-6.336349	97.82798	41.909309	45.069401	101.451576	40.794626	19.366526	99.639778	-55.655654	25.599428	100.752038
-26.666033	27.563276	100.291786	-7.360886	22.304451	100.320076	39.696609	-6.525121	97.809044	41.961903	44.872097	101.138176	40.829256	19.173488	99.47361	-55.551028	25.435414	101.166542
-26.355019	27.734528	100.630859	-7.339569	21.991413	100.495026	39.676826	-6.821937	97.898369	41.945499	44.58168	100.777832	40.8111625	18.8798715	99.3381005	-55.4903005	25.1029545	101.6519515
-25.90999	27.813854	100.931503	-7.327476	21.556864	100.7015	39.647705	-7.227467	98.087631	41.92717	44.187622	100.352737	40.7874375	18.4800775	99.220184	-55.4423895	24.6336505	102.182816
-25.353823	27.761803	101.151993	-7.312667	21.027555	100.870338	39.633926	-7.677868	98.358795	41.882172	43.710022	99.850342	40.758049	18.016077	99.1045685	-55.383383	24.039033	102.6361075
-24.676994	27.556824	101.384773	-7.370578	20.075745	101.12394	39.598633	-8.505539	99.002686	41.729973	42.846809	98.791641	40.664303	17.170635	98.8971635	-55.405459	22.980855	103.3507165
-24.10495	27.333954	101.387108	-7.392932	19.365988	101.275894	39.549847	-9.179818	99.623314	41.598911	42.11055	97.863998	40.574379	16.465366	98.743656	-55.360243	22.26661	103.808132
-23.439676	27.121656	101.287292	-7.417194	18.601757	101.415047	39.556404	-10.030876	100.38813	41.476639	41.182148	96.949379	40.5165215	15.575636	98.6687545	-55.3509095	21.627878	104.1613395
-22.698267	26.921984	101.074196	-7.432482	17.748421	101.543869	39.487335	-10.937881	101.406464	41.462315	40.098824	96.13665	40.474825	14.5804715	98.771557	-55.339789	20.9163705	104.316181
-21.873865	26.649233	100.722679	-7.424168	16.821228	101.636818	39.453976	-11.911501	102.503609	41.489876	38.873314	95.533867	40.471926	13.4809065	99.018738	-55.320262	20.1615495	104.254898
-21.018314	26.446476	100.115028	-7.396635	15.89124	101.597534	39.428459	-12.883389	103.60923	41.648697	37.626652	95.198425	40.538578	12.3716315	99.4038275	-55.331848	19.4108485	103.7912405
-20.096188	26.306286	99.383636	-7.345594	14.974236	101.433861	39.415558	-13.815896	104.675545	41.917873	36.489895	95.134087	40.6667155	11.3369995	99.904816	-55.3579035	18.6114725	102.962906
-18.529375	26.434507	98.178253	-7.251611	13.841602	100.968376	39.379604	-15.017807	105.873085	42.475796	35.146523	95.602318	40.9277	10.064358	100.7377015	-55.430922	17.618846	101.1990505
-17.467529	26.699755	97.561005	-7.176783	13.309501	100.726738	39.318298	-15.575094	106.312241	42.816719	34.579689	96.042702	41.0675085	9.5022975	101.1774715	-55.4210745	17.1167045	100.2760045
-16.361219	27.209068	97.215363	-7.119349	12.987163	100.570885	39.286102	-15.942862	106.492462	43.06979	34.280338	96.542664	41.177946	9.168738	101.517563	-55.416644	16.805588	99.624207
-15.242802	27.974543	97.009888	-7.089048	12.89846	100.433556	39.331539	-16.087973	106.509804	43.218105	34.292522	97.046516	41.274822	9.1022745	101.77816	-55.452918	16.6946455	99.088952
-14.170612	28.818872	96.921532	-7.111287	12.940552	100.254395	39.408783	-16.009155	106.293083	43.260773	34.521816	97.641403	41.334778	9.2563305	101.967243	-55.557352	16.6247735	98.541547
-13.100794	29.804554	96.98822	-7.188015	13.11076	100.103607	39.517891	-15.744339	105.806053	43.175144	35.032639	98.359779	41.3465175	9.64415	102.082916	-55.7225475	16.57737	98.124298
-12.067599	31.031332	97.341904	-7.297241	13.43597	100.049889	39.609207	-15.318157	105.132149	42.981556	35.757572	99.153526	41.2953815	10.2197075	102.1428375	-55.8898635	16.6522325	97.9569405
-10.563321	32.916836	98.162628	-7.464547	14.213826	100.235497	39.671211	-14.366439	104.176353	42.691154	36.973526	100.326469	41.1811825	11.3035435	102.251411	-56.1102765	17.1241085	98.219583
-9.517941	34.331505	98.792938	-7.607055	14.842704	100.487808	39.75597	-13.694152	103.841736	42.570911	37.143635	101.084839	41.1634405	11.7247415	102.4632875	-56.3775505	17.9606665	98.5123285
-8.457872	35.659088	99.53936	-7.724317	15.349939	100.777832	39.861221	-13.160168	103.626846	42.430721	37.84671	101.707924	41.145971	12.343271	102.667385	-56.594605	18.356607	98.888279
-7.472977	36.931236	100.455917	-7.855501	15.786446	101.145508	40.025105	-12.669088	103.326012	42.380859	38.525787	102.737335	41.202982	12.9283495	103.0316735	-56.913984	18.6445425	99.2593425
-6.437887	38.233822	101.675522	-8.003169	16.194284	101.586029	40.196915	-12.105463	102.889893	42.348751	39.166183	103.966438	41.272833	13.53036	103.4281655	-57.279171	18.858208	99.7438925
-5.425066	39.424664	103.024971	-8.168573	16.654564	102.112877	40.310211	-11.469918	102.428879	42.261177	40.337936	105.291008	41.285694	14.434009	103.8599435	-57.62284	18.875119	100.3658105
-4.465984	40.531441	104.315887	-8.329383	17.215364	102.690186	40.319519	-10.788803	102.103516	42.194164	41.048813	106.478546	41.2568415	15.130005	104.291031	-57.9156075	19.300723	101.089341
-2.943764	42.130341	106.140366	-8.647639	18.119122	103.523376	40.229702	-9.828731	101.924179	42.134518	41.996368	108.13662	41.18211	16.0838185	105.0303995	-58.477388	20.1544255	102.0163525
-1.972892	43.006142	107.215645	-8.896368	18.684465	104.033447	40.167965	-9.292321	101.870476	42.080322	42.565765	109.07885	41.1241435	16.636722	105.474663	-58.9168795	20.732208	102.592231
-1.040613	43.769463	108.1884	-9.128747	19.163837	104.485451	40.056484	-8.757311	101.815163	41.934475	43.033901	109.927979	40.9954795	17.138295	105.871571	-59.2529735	21.189379	103.099331
-0.117399	44.44371	109.022232	-9.369036	19.608515	104.838966	39.99239	-8.256907	101.652382	41.753063	43.483814	110.639824	40.8727265	17.6134535	106.146103	-59.6107985	21.6035765	103.531829
0.807226	44.938347	109.63678	-9.609829	19.981516	105.081177	39.826504	-7.694628	101.551033	41.544991	43.862007	111.191284	40.6857475	18.0836895	106.3711585	-59.9054055	21.8793425	103.7911955
1.718706	45.212692	110.082184	-9.787528	20.335321	105.191132	39.741882	-7.239749	101.393494	41.331867	44.150536	111.644402	40.5368745	18.4553935	106.518948	-60.1119305	22.2152485	103.863316
2.669063	45.406338	110.354042	-9.912683	20.654852	105.343315	39.663551	-6.861713	101.354088	41.189812	44.387665	111.940346	40.4266815	18.762976	106.647217	-60.2520475	22.546728	104.039413
4.038238	45.256561	110.633636	-9.989861	20.999926	105.610397	39.664478	-6.543368	101.559509	41.08852	44.644157	112.274681	40.376499	19.0503945	106.917095	-60.356221	22.9494575	104.303699
4.908502	44.91552	110.822784	-9.987874	21.081955	105.848206	39.760605	-6.465323	101.827194	41.101368	44.715363	112.553276	40.4309865	19.12502	107.190235	-60.4067345	23.03889	104.506177
5.786082	44.357143	110.966385	-9.99501	21.101505	106.169357	39.927303	-6.486929	102.239136	41.169067	44.72398	112.839798	40.548185	19.1185255	107.539467	-60.538205	23.0844845	104.799247
6.619266	43.657043	111.065247	-9.946676	21.086754	106.511894	40.120583	-6.584807	102.835594	41.295925	44.702782	113.143768	40.708254	19.0589875	107.989681	-60.601606	23.1145205	105.034107
7.414341	42.798431	111.042068	-9.924097	21.087437	106.879768	40.346355	-6.812706	103.612534	41.454006	44.65699	113.406708	40.9001805	18.922142	108.509621	-60.7483745	23.252732	105.249915
8.153496	41.738014	111.069466	-9.906687	21.028166	107.298744	40.596546	-7.146086	104.541138	41.658752	44.518131	113.641296	41.127649	18.6860225	109.091217	-60.941023	23.3703095	105.506271
8.871153	40.54031	111.13871	-9.935226	20.908789	107.744278	40.844215	-7.571886	105.533112	41.891029	44.343056	113.962196	41.367622	18.385585	109.747654	-61.238074	23.431993	105.740902
9.757298	38.435173	111.440231	-9.949205	20.587957	108.435295	41.192455	-8.264254	107.043282	42.180222	43.953171	114.562485	41.6863385	17.8444585	110.8028835	-61.5847485	23.3314555	106.0677065
10.215452	36.863441	111.681328	-10.011743	20.349915	108.844757	41.372223	-8.70208	107.99247	42.346226	43.702492	115.044807	41.8592245	17.500206	111.5186385	-61.8827105	23.199624	106.1708755
10.68969	35.197399	111.843071	-10.063694	20.103975	109.174332	41.49044	-9.156904	108.796227	42.467064	43.465466	115.350807	41.978752	17.154281	112.073517	-62.10614	23.053669	106.275147
11.041672	33.503403	111.905228	-10.130989	19.904495	109.379982	41.521282	-9.539179	109.479477	42.519669	43.239067	115.540543	42.0204755	16.849944	112.51001	-62.2824535	22.959046	106.249954
11.315088	31.769833	111.828568	-10.198626	19.758207	109.47509	41.462738	-9.82453	109.987892	42.537628	43.100109	115.542603	42.000183	16.6377895	112.7652475	-62.397435	22.8786245	106.1849325
11.51813	29.983944	111.537529	-10.276081	19.692738	109.492203	41.355942	-10.04848	110.339203	42.508957	42.991951	115.279678	41.9324495	16.4717355	112.8094405	-62.4846115	22.9137405	106.1749655
11.658927	28.188965	111.179207	-10.345304	19.735714	109.48175	41.195171	-10.178886	110.58506	42.449104	42.915424	114.804924	41.8221375	16.368269	112.694992	-62.5127455	23.103159	106.268508
11.687287	25.431332	110.598579	-10.410466	19.942757	109.550438	40.940483	-10.21953	110.875664	42.334671	42.881485	113.706711	41.637577	16.3309775	112.2911875	-62.458509	23.5545365	106.8096885
11.594275	23.626671	110.313324	-10.412889	20.173784	109.733139	40.75864	-10.236425	111.155525	42.279659	42.850513	112.794388	41.5191495	16.307044	111.9749565	-62.3449275	24.040524	107.4913215
11.41524	21.821875	110.176743	-10.418643	20.427889	110.039963	40.54113	-10.262537	111.561226	42.237289	42.807392	111.777237	41.3892095	16.2724275	111.6692315	-62.2264955	24.5833505	108.4106945
11.193301	20.035229	110.287453	-10.424834	20.681564	110.460327	40.289616	-10.291465	112.112877	42.183712	42.666195	110.88929	41.236664	16.187365	111.5010835	-62.086332	25.175763	109.4195705
10.870618	18.265175	110.605034	-10.481133	20.85397	110.949898	40.044666	-10.412405	112.704323	42.171097	42.460526	110.197578	41.1078815	16.0240605	111.4509505	-62.0701475	25.6838795	110.4488455
10.52918	16.587757	111.069252	-10.553695	20.9534	111.353897	39.728546	-10.488195	113.342049	42.175072	42.253658	109.83007	40.951809	15.8827315	111.5860595	-62.059199	26.0240685	111.1217345
10.116558	15.015862	111.45681	-10.672193	20.956894	111.589256	39.381924	-10.507326	113.85746	42.174629	42.107765	109.782707	40.7782765	15.8002195	111.8200835	-62.1226625	26.1135685	111.3584285
9.530898	12.687572	111.653625	-10.862814	20.932001	111.551476	39.102211	-10.574818	113.941071	42.18391	42.12558	110.078369	40.6430605	15.775381	112.00972	-62.3686885	26.088621	111.093232
9.12254	11.309956	111.565735	-10.967594	20.946951	111.328712	38.979073	-10.445671	113.722336	42.232162	42.291542	110.464203	40.6056175	15.9229355	112.0932695	-62.5408055	25.9709665	110.5641545
8.669101	9.983919	111.298668	-11.006792	20.946413	110.96283	39.003197	-10.259698	113.337791	42.274811	42.529808	110.861122	40.639004	16.135055	112.0994565	-62.652588	25.757771	109.8262035
8.275918	8.752003	110.863724	-10.983231	20.952801	110.469688	39.155521	-10.034712	112.82048	42.35508	42.838642	111.215294	40.7553005	16.401965	112.017887	-62.7217625	25.503637	108.921489
7.853989	7.577225	110.279831	-10.864398	21.022739	109.869827	39.39584	-9.793658	112.222084	42.470306	43.22163	111.407974	40.933073	16.713986	111.815029	-62.661869	25.331492	107.924625
7.40104	6.440068	109.648849	-10.617441	21.173861	109.19342	39.660198	-9.533242	111.693214	42.691879	43.548908	111.215462	41.1760385	17.007833	111.454338	-62.4109205	25.339889	106.932502
6.979448	5.379563	109.050919	-10.278799	21.384127	108.516464	39.986435	-9.249598	111.243629	42.917072	43.780281	110.693695	41.4517535	17.2653415	110.968662	-62.0093515	25.5029125	106.064266
6.237251	3.87161	108.263817	-9.613061	21.720188	107.541862	40.510021	-8.841136	110.691513	43.474327	44.01376	109.712982	41.992174	17.586312	110.2022475	-61.218296	25.854064	104.8814765
5.703263	2.922131	107.891273	-9.149635	21.888702	107.043854	40.897778	-8.627192	110.374573	43.826633	44.024895	109.097351	42.3622055	17.6988515	109.735962	-60.6614755	26.0785525	104.351746
5.086002	2.084901	107.688011	-8.694551	22.048357	106.723175	41.213924	-8.464699	110.221687	44.14819	43.939056	108.593277	42.681057	17.7371785	109.407482	-60.070159	26.3595355	104.038868
4.440338	1.289647	107.654045	-8.26705	22.175262	106.65004	41.467533	-8.379675	110.194313	44.402771	43.895355	108.434692	42.935152	17.75784	109.3145025	-59.469252	26.592684	103.9855775
3.682262	0.582273	107.760414	-7.963563	22.265976	106.820831	41.714401	-8.332492	110.240952	44.613003	43.883369	108.648109	43.163702	17.7754385	109.4445305	-59.090828	26.7565135	104.1971315
2.872535	-0.022971	107.979416	-7.767325	22.341515	107.131531	41.910667	-8.272013	110.409531	44.790432	43.984177	109.225845	43.3505495	17.856082	109.817688	-58.8851995	26.826948	104.445374
2.005676	-0.570472	108.226357	-7.691972	22.440157	107.551216	42.054211	-8.177996	110.720764	44.9272	44.171925	110.06559	43.4907055	17.9969645	110.393177	-58.8746495	26.8833495	104.709255
0.530015	-1.178812	108.748856	-7.762696	22.698227	108.231293	42.192963	-8.140606	111.491325	44.934402	44.453362	111.583176	43.5636825	18.156378	111.5372505	-59.0890745	27.240076	104.9253355
-0.551635	-1.485216	109.184456	-7.934635	22.941545	108.700752	42.159771	-8.084099	112.104927	44.910633	44.657429	112.515297	43.535202	18.286665	112.310112	-59.404472	27.596425	105.091392
-1.710328	-1.729211	109.601685	-8.171864	23.235865	109.118103	41.99855	-7.993409	112.667778	44.864731	44.874001	113.241241	43.4316405	18.440296	112.9545095	-59.7753685	28.031434	105.2816965
-2.931605	-1.918346	109.955688	-8.478555	23.53661	109.440926	41.699074	-7.879619	113.127853	44.758766	45.061337	113.62764	43.22892	18.590859	113.3777465	-60.18603	28.482361	105.5041055
-4.233283	-2.013302	110.251999	-8.759315	23.844212	109.657097	41.322853	-7.706915	113.428047	44.594181	45.226219	113.635757	42.958517	18.759652	113.531902	-60.477147	28.928772	105.782292
-5.513051	-2.130156	110.541328	-9.015756	24.086002	109.784767	40.940033	-7.545	113.550568	44.329651	45.301464	113.319839	42.634842	18.878232	113.4352035	-60.666354	29.293772	106.1343305
-6.86445	-2.112469	110.83078	-9.181534	24.216438	109.879349	40.633495	-7.4333	113.579819	44.05883	45.266853	112.777222	42.3461625	18.9167765	113.1785205	-60.7092305	29.5160995	106.5801775
-8.830112	-2.064666	111.38694	-9.307266	24.202555	110.073151	40.265583	-7.408893	113.584984	43.751934	45.002033	111.671761	42.0087585	18.79657	112.6283725	-60.6232905	29.60854	107.5179295
-10.172786	-1.919792	111.798058	-9.311388	24.062164	110.245468	40.118603	-7.508729	113.579819	43.595036	44.780098	111.000381	41.8568195	18.6356845	112.2901	-60.4795955	29.4886435	108.200836
-11.437462	-1.688351	112.116333	-9.282114	23.864731	110.397758	40.013947	-7.68222	113.646675	43.499531	44.527565	110.429398	41.756739	18.4226725	112.0380365	-60.320967	29.3067895	108.7574795
-12.641695	-1.401716	112.273064	-9.243572	23.639709	110.491814	39.92765	-7.856724	113.64299	43.444328	44.316353	109.955368	41.685989	18.2298145	111.799179	-60.173133	29.0496035	109.184449
-13.909587	-0.959582	112.290871	-9.18954	23.431175	110.515274	39.875088	-7.958025	113.491013	43.367867	44.161457	109.550919	41.6214775	18.101716	111.520966	-60.0005575	28.760634	109.509582
-15.033165	-0.448927	112.165176	-9.181146	23.278801	110.466385	39.843987	-7.981958	113.2771	43.261341	44.063255	109.175346	41.552664	18.0406485	111.226223	-59.914956	28.5169535	109.706547
-16.19957	0.163385	111.917618	-9.181566	23.155544	110.349884	39.826916	-7.956944	112.946083	43.122398	44.049271	108.885406	41.474657	18.0461635	110.9157445	-59.837789	28.2649245	109.7840235
-17.873669	1.332362	111.305534	-9.197777	23.021585	110.069504	39.840103	-7.788129	112.271515	42.91169	44.253716	108.550369	41.3758965	18.2327935	110.410942	-59.7714505	27.8103765	109.728066
-18.92173	2.184568	110.84182	-9.204754	22.976334	109.849106	39.864841	-7.588144	111.668846	42.707832	44.453655	108.289612	41.2863365	18.4327555	109.979229	-59.6958445	27.5199125	109.718983
-19.872021	3.131629	110.360733	-9.202192	22.938799	109.613403	39.897579	-7.347237	110.970963	42.499104	44.675823	108.079613	41.1983415	18.664293	109.525288	-59.6027255	27.213305	109.701518
-20.802057	4.20902	109.848495	-9.157665	22.928406	109.350693	39.940151	-7.085253	110.321442	42.343948	44.938488	107.835831	41.1420495	18.9266175	109.0786365	-59.4573795	26.9301945	109.6227495
-21.680662	5.300501	109.338486	-9.097428	22.956158	109.067879	40.009693	-6.779329	109.655609	42.179714	45.229313	107.610748	41.0947035	19.224992	108.6331785	-59.2895595	26.687324	109.5025795
-22.532816	6.54134	108.825806	-9.01571	23.050055	108.752693	40.082638	-6.42617	108.96608	42.057198	45.554493	107.445946	41.069918	19.5641615	108.206013	-59.101338	26.5359485	109.299373
-23.249779	7.798895	108.205986	-8.901423	23.200096	108.406761	40.153973	-6.049362	108.241722	42.040482	45.89539	107.314041	41.0972275	19.923014	107.7778815	-58.9000735	26.477178	109.0356405
-24.24814	9.762162	107.088661	-8.657	23.50433	107.699738	40.294647	-5.397768	107.045677	42.133457	46.488155	107.2817	41.214052	20.5451935	107.1636885	-58.528052	26.4634665	108.2357875
-24.880991	11.14727	106.233109	-8.473682	23.806772	107.147194	40.376698	-4.871943	106.169128	42.296131	46.973717	107.322571	41.3364145	21.050887	106.7458495	-58.2837785	26.562657	107.5485385
-25.381847	12.536305	105.506042	-8.29111	24.175797	106.614754	40.48373	-4.339544	105.280067	42.424904	47.418228	107.306099	41.454317	21.539342	106.293083	-58.036537	26.812252	106.936425
-25.903427	13.884854	104.903259	-8.097957	24.561317	106.107506	40.558102	-3.818598	104.459679	42.565643	47.862434	107.163811	41.5618725	22.021918	105.811745	-57.7577865	27.100716	106.403267
-26.363977	15.251515	104.515121	-7.904621	24.944492	105.717865	40.653702	-3.395466	103.79026	42.636272	48.257107	107.034386	41.644987	22.4308205	105.412323	-57.454229	27.4581635	106.023407
-26.731476	16.527916	104.308632	-7.742662	25.297005	105.448387	40.713493	-3.066526	103.353394	42.715752	48.536915	106.800987	41.7146225	22.7351945	105.0771905	-57.1999465	27.8588155	105.8195835
-27.012581	17.735607	104.118011	-7.587396	25.55221	105.225266	40.785389	-2.87668	103.090378	42.850193	48.697365	106.630997	41.817791	22.9103425	104.8606875	-56.992583	28.1940775	105.5898445
-27.420229	19.426607	103.822174	-7.321921	25.710926	104.888107	40.926117	-2.823509	102.851959	43.137119	48.74691	106.48204	42.031618	22.9617005	104.6669995	-56.67546	28.4601515	105.1092145
-27.624126	20.43952	103.638283	-7.130308	25.657597	104.656075	41.04245	-2.864984	102.657806	43.355331	48.67149	106.332886	42.1988905	22.903253	104.495346	-56.4595065	28.411941	104.816804
-27.72823	21.353268	103.486	-6.903819	25.590996	104.404045	41.150501	-2.916353	102.423058	43.533108	48.577839	106.125031	42.3418045	22.830743	104.2740445	-56.1494425	28.351249	104.5340455
-27.791286	22.230629	103.360222	-6.705178	25.50156	104.194298	41.251751	-2.969732	102.182449	43.676395	48.49165	105.858398	42.464073	22.760959	104.0204235	-55.874429	28.242161	104.3681725
-27.826244	23.057663	103.23764	-6.539291	25.426012	103.982567	41.356621	-3.050575	102.011505	43.831947	48.392162	105.533936	42.594284	22.6707935	103.7727205	-55.672866	28.1812305	104.1924135
-27.822071	23.855562	103.136154	-6.393267	25.330067	103.771912	41.447006	-3.178469	101.856766	43.985241	48.245316	105.153534	42.7161235	22.5334235	103.50515	-55.5026575	28.1267105	104.038674
-27.770138	24.546839	103.082123	-6.282032	25.241968	103.595093	41.489143	-3.323145	101.709732	44.105003	48.072098	104.726807	42.797073	22.3744765	103.2182695	-55.361137	28.1094595	103.9719165
-27.441013	25.443226	103.228996	-6.180748	25.055656	103.489182	41.439354	-3.587715	101.513435	44.200462	47.748043	103.804276	42.819908	22.080164	102.6588555	-55.181404	28.031148	104.3195085
-27.200661	25.982687	103.490112	-6.145487	24.890381	103.525078	41.340221	-3.789904	101.477768	44.137012	47.499523	103.16259	42.7386165	21.8548095	102.320179	-55.0295905	27.9259525	104.729977
-26.831945	26.461136	103.778442	-6.135149	24.672348	103.61837	41.259281	-4.069811	101.574791	44.036892	47.211922	102.545723	42.6480865	21.5710555	102.060257	-54.9183845	27.7736405	105.176483
-26.403193	26.822599	103.948715	-6.136056	24.372383	103.705536	41.252968	-4.437646	101.720093	43.942131	46.839294	101.878235	42.5975495	21.200824	101.799164	-54.8696615	27.543942	105.611908
-25.982714	27.226168	104.092361	-6.168758	24.041571	103.767708	41.197033	-4.805123	101.921288	43.82333	46.44215	101.228775	42.5101815	20.8185135	101.5750315	-54.8476975	27.2646285	105.9603845
-25.440895	27.513906	104.116074	-6.200911	23.654003	103.775581	41.128643	-5.203454	102.17981	43.667	45.989594	100.612404	42.3978215	20.39307	101.396107	-54.7996435	26.914936	106.155055
-24.919012	27.829891	104.025253	-6.267675	23.194283	103.75016	41.080875	-5.614328	102.433945	43.52449	45.535995	100.00367	42.3026825	19.9608335	101.2188075	-54.8380325	26.4277325	106.2815125
-24.005051	28.257	103.714409	-6.383565	22.470852	103.560791	41.045506	-6.216308	102.649963	43.289307	44.848312	99.275299	42.1674065	19.316002	100.962631	-54.9345365	25.625702	106.158951
-23.25675	28.516144	103.286835	-6.486645	21.907734	103.294228	40.99115	-6.55905	102.684067	43.156693	44.424305	98.986992	42.0739215	18.9326275	100.8355295	-55.0472115	24.8828405	105.7529265
-22.491411	28.800669	102.668724	-6.590103	21.385582	102.89463	40.977608	-6.916127	102.641472	43.07185	44.051666	98.801308	42.024729	18.5677695	100.72139	-55.204935	24.2033945	105.06787
-21.656221	29.121429	101.950714	-6.697678	20.909225	102.388474	40.936069	-7.259272	102.563118	42.983604	43.700645	98.639389	41.9598365	18.2206865	100.6012535	-55.3551925	23.5977635	104.1756945
-20.738476	29.476273	101.125084	-6.82631	20.506458	101.790535	40.852551	-7.589832	102.500168	42.903172	43.362827	98.500381	41.8778615	17.8864975	100.5002745	-55.5304815	23.1264185	103.0807955
-19.751135	29.866024	100.15596	-6.938834	20.147974	101.094055	40.76495	-7.903984	102.472595	42.860081	43.032299	98.400024	41.8125155	17.5641575	100.4363095	-55.6901835	22.7317905	101.7518005
-18.794043	30.299038	99.161156	-7.048318	19.867533	100.340691	40.712219	-8.216362	102.478409	42.837135	42.778473	98.412254	41.774677	17.2810555	100.4453315	-55.871313	22.4540105	100.2360505
-17.227297	31.01387	97.769379	-7.190532	19.47793	99.251579	40.684776	-8.635986	102.488243	42.820423	42.431236	98.70945	41.7525995	16.897625	100.5988465	-56.1336635	22.058235	97.9043115
-16.140903	31.460428	97.03289	-7.220886	19.246971	98.649689	40.670959	-8.900773	102.52317	42.835072	42.195164	99.051788	41.7530155	16.6471955	100.787479	-56.1947875	21.8467465	96.511899
-15.086754	31.989119	96.512482	-7.227816	19.03154	98.17675	40.650703	-9.166398	102.56517	42.895237	41.949345	99.428947	41.77297	16.3914735	100.9970585	-56.228602	21.6716065	95.3564415
-14.024851	32.508453	96.13826	-7.19773	18.783157	97.797699	40.623753	-9.478836	102.585686	43.064453	41.601334	99.848778	41.844103	16.061249	101.217232	-56.239563	21.505065	94.378166
-12.965651	33.007576	95.860565	-7.154375	18.507757	97.463135	40.601677	-9.801012	102.586433	43.24773	41.31702	100.348557	41.9247035	15.758004	101.467495	-56.2334535	21.25751	93.458775
-11.967566	33.521011	95.672844	-7.107066	18.220428	97.140778	40.594353	-10.127947	102.485275	43.419559	41.019173	100.910606	42.006956	15.445613	101.6979405	-56.221088	20.995243	92.5836155
-10.981633	34.042767	95.65197	-7.052469	17.930183	96.882889	40.578823	-10.420607	102.270088	43.545948	40.756023	101.402702	42.0623855	15.167708	101.836395	-56.1673235	20.692658	91.929383
-9.701263	34.821026	95.937981	-7.029787	17.660383	96.741669	40.538258	-10.69632	101.802528	43.649551	40.028221	101.881836	42.0939045	14.6659505	101.842182	-56.1534785	20.6548155	91.641156
-8.940777	35.356541	96.346069	-7.061034	17.614716	96.894264	40.528404	-10.761845	101.511574	43.566219	40.512039	102.280083	42.0473115	14.875097	101.8958285	-56.1693795	20.354335	91.8926995
-8.256289	35.898193	96.918243	-7.12327	17.632147	97.231102	40.501427	-10.739734	101.344765	43.446007	40.571682	102.564743	41.973717	14.915974	101.954754	-56.220257	20.34832	92.50745
-7.593143	36.400177	97.650238	-7.260603	17.688829	97.729996	40.4781	-10.704825	101.263771	43.301781	40.100761	102.846764	41.8899405	14.697968	102.0552675	-56.4111465	20.67969	93.4047245
-7.068309	36.808643	98.504219	-7.467798	17.696001	98.329552	40.421997	-10.671764	101.262131	43.081451	40.172962	103.336922	41.751724	14.750599	102.2995265	-56.68732	20.641403	94.3595775
-6.563412	37.11879	99.435493	-7.703471	17.665363	98.970589	40.330948	-10.678092	101.253067	42.832912	40.64677	103.872658	41.58193	14.984339	102.5628625	-56.988872	20.346387	95.3783155
-6.110441	37.377342	100.329903	-7.977151	17.617584	99.574883	40.169651	-10.67178	101.220116	42.612568	40.688446	104.414963	41.3911095	15.008333	102.8175395	-57.3454115	20.226835	96.3322265
-5.410201	37.717777	101.434555	-8.37458	17.65341	100.339653	39.757664	-10.617077	101.165344	42.330471	40.70089	104.990974	41.0440675	15.0419065	103.078159	-57.7932275	20.2649135	97.601147
-4.940732	37.849808	101.95575	-8.599089	17.674534	100.75164	39.545174	-10.654659	101.05069	42.198139	40.186218	105.108727	40.8716565	14.7657795	103.0797085	-58.0698345	20.5832885	98.4235715
-4.493614	37.884064	102.332756	-8.756199	17.729498	101.097298	39.253693	-10.668126	101.063988	42.029457	40.591663	105.076637	40.641575	14.9617685	103.0703125	-58.153973	20.4972275	99.1242835
-4.054571	37.845467	102.576271	-8.885623	17.74362	101.430359	39.05904	-10.797186	101.094696	41.98159	39.978333	104.921806	40.520315	14.5905735	103.008251	-58.291561	20.8966665	99.852467
-3.621219	37.715153	102.765762	-8.959496	17.725725	101.756348	38.88554	-11.022302	101.190498	41.893425	40.261646	104.733017	40.3894825	14.619672	102.9617575	-58.3084745	20.831778	100.5509385
-3.172511	37.503647	102.936768	-8.990464	17.614647	102.103462	38.734001	-11.31092	101.33033	41.886921	39.993549	104.567024	40.310461	14.3413145	102.948677	-58.291389	20.8879795	101.258247
-2.715822	37.141342	103.132072	-9.044104	17.42248	102.428886	38.643246	-11.71596	101.452972	41.894577	39.60342	104.465546	40.2689115	13.94373	102.959259	-58.3571195	20.90123	101.898513
-2.065407	36.389034	103.501106	-9.126192	16.962717	102.993095	38.348778	-12.338505	101.762619	41.844795	38.672596	104.515114	40.0967865	13.1670455	103.1388665	-58.3491705	20.7583885	102.8473235
-1.648729	35.782059	103.799995	-9.2416	16.665985	103.449997	38.188259	-12.831012	101.968346	41.747257	38.521229	104.722084	39.967758	12.8451085	103.345215	-58.450958	20.4868615	103.554779
-1.282037	35.145966	104.126617	-9.405451	16.43766	103.996727	37.937843	-13.269501	102.402618	41.618694	38.089226	104.928444	39.7782685	12.4098625	103.665531	-58.5891705	20.4654575	104.327923
-0.95661	34.417835	104.510651	-9.666148	16.278473	104.591354	37.675488	-13.682559	103.019646	41.51062	37.694614	105.160843	39.593054	12.0060275	104.0902445	-58.92535	20.5509185	105.0924635
-0.644539	33.701126	104.89801	-9.985795	16.132549	105.186668	37.410439	-14.122107	103.732697	41.411312	37.341633	105.48568	39.4108755	11.609763	104.6091885	-59.3824655	20.655335	105.7641475
-0.32019	32.984108	105.295471	-10.358374	15.964193	105.712914	37.096691	-14.55302	104.464066	41.283554	36.999535	105.816887	39.1901225	11.2232575	105.1404765	-59.9068705	20.7051285	106.2853515
-0.012024	32.200096	105.627525	-10.779591	15.800052	106.16877	36.758942	-14.926669	105.064835	41.1054	36.65649	106.162132	38.932171	10.8649105	105.6134835	-60.491353	20.7351935	106.7240565
0.418281	30.986362	105.889618	-11.443501	15.566789	106.534851	36.17094	-15.456306	105.738495	40.737553	36.185638	106.389328	38.4542465	10.364666	106.0639115	-61.3412485	20.768912	107.0057905
0.696357	30.165329	105.843369	-11.847897	15.45019	106.626747	35.722031	-15.716574	106.028412	40.418797	35.876328	106.194939	38.070414	10.079877	106.1116755	-61.766208	20.820503	107.1418185
1.004029	29.360378	105.600647	-12.232269	15.360653	106.640755	35.208332	-15.923723	106.180023	40.039635	35.569988	105.663406	37.6239835	9.8231325	105.9217145	-62.0885215	20.8981735	107.3597955
1.325346	28.579403	105.213753	-12.511113	15.27729	106.612381	34.720078	-16.068682	106.310722	39.64653	35.253334	104.883217	37.183304	9.592326	105.5969695	-62.20553	20.962254	107.6277925
1.673817	27.741796	104.836098	-12.737095	15.150968	106.552979	34.359554	-16.24925	106.422424	39.260311	34.951195	104.06723	36.8099325	9.3509725	105.244827	-62.2841225	20.9509635	107.861131
2.036034	26.926031	104.527374	-12.908246	14.973131	106.539284	34.135559	-16.444279	106.499161	38.930748	34.682201	103.31694	36.5331535	9.118961	104.9080505	-62.3496455	20.827301	108.1705175
2.39166	26.103502	104.330193	-13.016437	14.728204	106.550705	33.96764	-16.649817	106.571114	38.682838	34.385784	102.786423	36.325239	8.8679835	104.6787685	-62.358113	20.5884245	108.4226415
3.056868	25.043198	104.176498	-13.147643	14.3884	106.647171	33.80291	-16.967098	106.735138	38.406353	33.98885	102.328316	36.1046315	8.510876	104.531727	-62.3999175	20.265924	108.762615
3.522232	24.408379	104.155281	-13.282481	14.255349	106.735649	33.681129	-17.102116	106.959938	38.270172	33.806541	102.237236	35.9756505	8.3522125	104.598587	-62.5406125	20.1584855	108.872711
4.042028	23.828449	104.22982	-13.408329	14.185498	106.804703	33.579781	-17.185759	107.194519	38.155624	33.74847	102.308739	35.8677025	8.2813555	104.751629	-62.6843605	20.0896405	108.857777
4.561775	23.326292	104.319344	-13.588999	14.172745	106.862877	33.476868	-17.152214	107.402122	38.008316	33.796913	102.471245	35.742592	8.3223495	104.9366835	-62.92059	20.0231405	108.7890705
5.084579	22.883776	104.453102	-13.777985	14.226738	106.860901	33.351208	-17.019302	107.505814	37.822842	33.990032	102.755295	35.587025	8.485365	105.1305545	-63.142995	19.968111	108.5912475
5.611315	22.591763	104.568336	-14.02022	14.331217	106.810486	33.230446	-16.78566	107.467995	37.620132	34.289963	103.149666	35.425289	8.7521515	105.3088305	-63.465729	19.9102825	108.3121415
6.183715	22.350628	104.721031	-14.276526	14.522918	106.762886	33.109291	-16.471228	107.335045	37.402954	34.695358	103.662048	35.2561225	9.112065	105.4985465	-63.8091745	19.933771	108.0272255
7.108769	22.065855	105.072418	-14.590173	14.956984	106.716682	33.002773	-15.793446	106.91539	37.075035	35.539009	104.742622	35.038904	9.8727815	105.829006	-64.21925	20.0411865	107.604358
7.72279	21.941685	105.338966	-14.75513	15.365666	106.719658	33.058399	-15.183781	106.532707	36.932884	36.267445	105.586456	34.9956415	10.541832	106.0595815	-64.5059015	20.1895	107.3797345
8.385892	21.913706	105.646721	-14.834756	15.87725	106.737152	33.22826	-14.496428	106.171677	36.877945	37.080776	106.521263	35.0531025	11.292174	106.34647	-64.7226145	20.462326	107.127834
9.083113	21.874567	106.005859	-14.843249	16.428589	106.7845	33.487984	-13.651705	105.816521	36.922001	37.9701	107.625069	35.2049925	12.1591975	106.720795	-64.8914905	20.6979805	106.848205
9.770063	21.849861	106.452271	-14.841233	17.109182	106.814262	33.858486	-12.730259	105.5653	37.046627	38.947643	108.905045	35.4525565	13.108692	107.2351725	-65.1350225	21.109672	106.3933515
10.449265	21.727715	106.881584	-14.771883	17.819525	106.864212	34.373241	-11.881553	105.423164	37.200535	39.90065	110.21701	35.786888	14.0095485	107.820087	-65.330654	21.6295015	105.908337
11.124606	21.634573	107.263733	-14.676828	18.568733	106.948769	34.825508	-10.918521	105.408875	37.381126	40.794628	111.468208	36.103317	14.9380535	108.4385415	-65.456973	22.1994125	105.4589965
12.054946	21.222595	107.873489	-14.464762	19.604809	107.23851	35.560696	-9.64024	105.616676	37.702038	42.020416	113.124763	36.631367	16.190088	109.3707195	-65.560891	23.01953	105.1063005
12.647881	20.796263	108.347382	-14.290182	20.19313	107.530594	36.094711	-8.921104	105.913773	37.869137	42.748554	114.286713	36.981924	16.913725	110.100243	-65.562288	23.472535	104.960945
13.186201	20.312464	108.776215	-14.128426	20.687157	107.866158	36.62418	-8.250115	106.312012	38.06168	43.40667	115.293732	37.34293	17.5782775	110.802872	-65.599782	23.7960365	104.929444
13.643739	19.61808	109.192741	-13.998471	21.176756	108.25518	37.092873	-7.713931	106.823029	38.22364	43.986027	116.033554	37.6582565	18.136048	111.4282915	-65.6551985	24.217464	105.0820685
14.066855	18.766338	109.538925	-13.848967	21.523846	108.638214	37.485626	-7.294528	107.352112	38.35033	44.48711	116.589249	37.917978	18.596291	111.9706805	-65.615912	24.451401	105.3057475
14.374105	17.843971	109.808792	-13.780448	21.797012	108.943344	37.728451	-7.05879	107.743034	38.396202	44.938164	116.907158	38.0623265	18.939687	112.325096	-65.6232225	24.654337	105.561592
14.645803	16.841209	109.910179	-13.752228	21.98905	109.117973	37.854965	-6.864867	108.077095	38.347992	45.288528	116.914497	38.1014785	19.2118305	112.495796	-65.6059345	24.7662695	105.74015
14.857112	15.021594	110.011139	-13.827203	22.108707	109.181084	38.018517	-6.618492	108.692444	38.21994	45.545349	116.423332	38.1192285	19.4634285	112.557888	-65.7736345	24.7539855	105.80428
14.884096	13.721566	110.162247	-13.858988	22.150206	109.186241	38.013954	-6.439908	109.143082	38.143307	45.643021	116.039886	38.0786305	19.6015565	112.591484	-65.7966065	24.6988555	105.780998
14.818534	12.37195	110.36953	-13.900105	22.184267	109.19162	37.981224	-6.376333	109.661568	38.065365	45.71946	115.708122	38.0232945	19.6715635	112.684845	-65.8235045	24.6969705	105.698395
14.706236	10.977642	110.647705	-13.93146	22.216265	109.214424	37.917736	-6.312951	110.182152	38.018288	45.805347	115.389404	37.968012	19.746198	112.785778	-65.830932	24.686332	105.64307
14.481853	9.594279	110.942635	-13.93261	22.253107	109.213379	37.841671	-6.262216	110.620201	37.992302	45.883221	115.124237	37.9169865	19.8105025	112.872219	-65.7822065	24.6957115	105.554539
14.192369	8.253225	111.167061	-13.941482	22.260647	109.16407	37.816204	-6.26301	111.106552	37.988533	45.96698	114.923943	37.9023685	19.851985	113.0152475	-65.7853325	24.669309	105.3128925
13.824958	6.858563	111.294617	-13.95161	22.282738	109.053406	37.789936	-6.247663	111.422966	37.955189	46.042652	114.767365	37.8725625	19.8974945	113.0951655	-65.7757825	24.6679815	105.0116465
13.153003	4.912571	111.238586	-13.925428	22.353832	108.862198	37.811115	-6.241699	111.542892	37.887177	46.1203	114.337852	37.849146	19.9393005	112.940372	-65.700002	24.7683635	104.784024
12.604245	3.690971	111.158546	-13.838327	22.449781	108.759438	37.826256	-6.203908	111.522018	37.909653	46.167549	113.836906	37.8679545	19.9818205	112.679462	-65.5446085	24.9177415	104.839414
12.015121	2.48752	111.125633	-13.694501	22.567455	108.629799	37.818832	-6.143036	111.511719	37.96677	46.179943	113.182579	37.892801	20.0184535	112.347149	-65.281803	25.1164565	104.912449
11.343657	1.353952	111.058876	-13.452252	22.685928	108.452698	37.857433	-6.136385	111.620094	38.098202	46.134289	112.364326	37.9778175	19.998952	111.99221	-64.8823215	25.372904	104.913186
10.647211	0.307915	111.033821	-13.182035	22.722801	108.291542	37.945248	-6.18994	111.740723	38.280872	46.015244	111.513924	38.11306	19.912652	111.6273235	-64.47713	25.53295	104.9557605
9.909413	-0.744271	111.020485	-12.859239	22.676666	108.189499	38.035667	-6.291412	111.809746	38.520096	45.810745	110.679482	38.2778815	19.7596665	111.244614	-63.9963595	25.5936655	105.134384
9.125462	-1.683379	111.110184	-12.504792	22.546234	108.165871	38.136734	-6.426047	111.997391	38.748425	45.526081	110.013725	38.4425795	19.550017	111.005558	-63.4521635	25.542451	105.326184
7.83191	-2.851294	111.39653	-12.086437	22.254234	108.306381	38.293571	-6.760798	112.325462	39.105259	45.198738	109.609581	38.699415	19.21897	110.9675215	-62.872289	25.289498	105.6452405
6.934093	-3.563158	111.625717	-11.889272	22.018026	108.474228	38.357731	-6.973063	112.562012	39.299171	44.957523	109.620224	38.828451	18.99223	111.091118	-62.606995	25.043822	105.857338
5.928876	-4.058853	111.973885	-11.801176	21.790913	108.739021	38.32634	-7.220411	112.859108	39.410408	44.743752	109.840408	38.868374	18.7616705	111.349758	-62.470726	24.8201555	106.128284
4.934589	-4.474601	112.394592	-11.790785	21.636602	109.116493	38.215858	-7.425169	113.271797	39.46764	44.520393	110.180351	38.841749	18.547612	111.726074	-62.423319	24.725592	106.506912
3.842998	-4.690511	112.886726	-11.858684	21.531752	109.561798	38.070724	-7.583007	113.762772	39.498768	44.362644	110.653862	38.784746	18.3898185	112.208317	-62.502114	24.6736855	106.915279
2.729282	-4.824224	113.360741	-11.964844	21.480019	110.01017	37.973679	-7.699684	114.323387	39.475559	44.367649	111.306381	38.724619	18.3339825	112.814884	-62.654307	24.6260555	107.205456
1.626707	-4.741917	113.726631	-12.112082	21.470303	110.375069	37.887974	-7.768659	114.833221	39.448204	44.381588	111.85421	38.668089	18.3064645	113.3437155	-62.892253	24.6341415	107.4064225
-0.083385	-4.481681	113.861061	-12.339849	21.592798	110.658714	37.711437	-7.723506	115.217056	39.397831	44.490276	112.419495	38.554634	18.383385	113.8182755	-63.234332	24.802211	107.4991525
-1.232791	-4.146442	113.536179	-12.459587	21.686033	110.619308	37.53286	-7.639388	115.004005	39.338631	44.58149	112.506783	38.4357455	18.471051	113.755394	-63.3549195	24.901015	107.483222
-2.411881	-3.771503	112.873779	-12.57337	21.826593	110.357666	37.295322	-7.506866	114.357841	39.232655	44.662018	112.37056	38.2639885	18.577576	113.3642005	-63.4107285	25.07561	107.3511315
-3.515118	-3.29938	111.842606	-12.641644	21.982481	109.893631	37.030449	-7.283875	113.23056	39.095936	44.783791	111.97245	38.0631925	18.749958	112.601505	-63.3464805	25.215004	107.185757
-4.624059	-2.731598	110.574631	-12.651292	22.24028	109.274231	36.807148	-6.899737	111.84095	38.924877	44.955639	111.344109	37.8660125	19.027951	111.5925295	-63.1685965	25.452609	106.9559325
-5.742963	-2.004632	109.20472	-12.611193	22.612806	108.574821	36.627354	-6.548086	110.352898	38.772919	45.16724	110.576309	37.7001365	19.309577	110.4646035	-62.9225225	25.916035	106.6850385
-6.876995	-1.240062	107.931587	-12.566905	23.04232	107.907959	36.455845	-6.087478	108.831978	38.613636	45.461933	109.888008	37.5347405	19.6872275	109.359993	-62.6685505	26.3974125	106.455925
-8.469424	0.062596	106.334244	-12.456142	23.734184	107.105949	36.10268	-5.331282	106.869934	38.565479	45.909706	109.087715	37.3340795	20.289212	107.9788245	-62.2463635	27.179156	106.2330735
-9.557107	0.981904	105.518684	-12.397665	24.166918	106.695557	35.868828	-4.906108	105.798195	38.56226	46.178524	108.692657	37.215544	20.636208	107.245426	-62.010874	27.697628	106.145688
-10.615665	1.87631	104.91935	-12.32802	24.543129	106.37326	35.696884	-4.557842	104.896202	38.564167	46.417004	108.319664	37.1305255	20.929581	106.607933	-61.7865655	28.156677	106.138587
-11.585666	2.76487	104.53228	-12.262945	24.835648	106.121101	35.580688	-4.256446	104.184517	38.554108	46.626606	107.964172	37.067398	21.18508	106.0743445	-61.593288	28.486216	106.1678575
-12.552494	3.621337	104.287125	-12.233541	25.040564	105.943771	35.475624	-4.034123	103.668282	38.53178	46.737949	107.638023	37.003702	21.351913	105.6531525	-61.470784	28.729215	106.2343895
-13.455004	4.447071	104.145302	-12.21015	25.150541	105.781174	35.377949	-3.927023	103.236069	38.507751	46.78751	107.298325	36.94285	21.4302435	105.267197	-61.36315	28.8708385	106.295151
-14.302163	5.199808	104.056633	-12.19671	25.151836	105.672897	35.286697	-3.868379	102.862061	38.448044	46.771042	106.937424	36.8673705	21.4513315	104.8997425	-61.2607905	28.8523405	106.4460515
-15.431255	6.348664	104.101738	-12.137623	25.145447	105.523003	35.243118	-3.823894	102.411911	38.342361	46.763725	106.246498	36.7927395	21.4699155	104.3292045	-61.0679855	28.8209785	106.7168015
-16.144999	7.159705	104.18985	-12.087074	25.218042	105.454674	35.248711	-3.787241	102.186455	38.233772	46.782146	105.691399	36.7412415	21.4974525	103.938927	-60.9153895	28.9386315	106.970421
-16.72909	7.907259	104.285645	-12.067849	25.274097	105.373291	35.239674	-3.693669	102.049164	38.104324	46.801071	105.158379	36.671999	21.553701	103.6037715	-60.807697	28.994493	107.1428105
-17.305119	8.696107	104.286728	-12.038092	25.35125	105.230774	35.266766	-3.570739	101.887665	37.961353	46.863823	104.634216	36.6140595	21.646542	103.2609405	-60.6902435	29.055958	107.2006075
-17.750576	9.482985	104.079651	-12.029319	25.468332	104.962372	35.314098	-3.366493	101.532074	37.78677	46.980804	104.197647	36.550434	21.8071555	102.8648605	-60.609072	29.1295085	107.0598835
-18.178284	10.250404	103.574394	-12.028836	25.611326	104.570557	35.308163	-3.113995	101.004364	37.64463	47.133236	103.83316	36.4763965	22.0096205	102.418762	-60.5340685	29.2130315	106.722352
-18.529438	11.071238	102.74324	-12.021217	25.814863	103.960823	35.301197	-2.787638	100.273643	37.585976	47.38969	103.479805	36.4435865	22.301026	101.876724	-60.4860205	29.3287	106.044922
-18.929901	12.339464	100.832512	-12.038692	26.294067	102.581276	35.302895	-1.998694	98.71331	37.420219	47.985954	103.510704	36.361557	22.99363	101.112007	-60.438941	29.594504	104.050545
-19.177662	13.200914	99.292236	-12.063056	26.767899	101.500748	35.307064	-1.292592	97.590103	37.393864	48.544514	103.71463	36.350464	23.625961	100.6523665	-60.476576	29.909837	102.3491295
-19.303564	13.998199	97.837303	-12.079041	27.343317	100.414169	35.322163	-0.490218	96.575066	37.329952	49.142059	103.955482	36.3260575	24.3259205	100.265274	-60.4841395	30.3607135	100.563064
-19.408424	14.719093	96.597122	-12.09944	27.965477	99.446846	35.388561	0.228695	95.766777	37.228214	49.2425	104.296616	36.3083875	24.7355975	100.0316965	-60.5072675	31.1953565	98.8619955
-19.494482	15.32023	95.490639	-12.106891	28.54538	98.590637	35.417904	0.800618	95.269096	37.157085	49.753975	104.447708	36.2874945	25.2772965	99.858402	-60.5012765	31.8134635	97.322872
-19.558466	15.790041	94.469231	-12.121144	29.012814	97.778076	35.445793	1.196034	95.001183	37.100365	50.086426	104.697823	36.273079	25.64123	99.849503	-60.515367	32.384398	95.706649
-19.62376	16.10527	93.611534	-12.157029	29.322275	97.115005	35.505577	1.357932	94.913689	37.094982	50.883327	104.946587	36.3002795	26.1206295	99.930138	-60.6143375	32.5239205	94.299872
-19.751368	16.297256	92.725258	-12.199293	29.509449	96.435219	35.535915	1.446506	95.029549	37.089573	50.963615	105.33918	36.312744	26.2050605	100.1843645	-60.71133	32.8138375	92.6860735
-19.856871	16.192268	92.365944	-12.191031	29.531824	96.1287	35.572033	1.393881	95.243713	37.06908	50.974171	105.416893	36.3205565	26.184026	100.330303	-60.7026185	32.879622	91.927097
-19.982603	15.92582	92.008438	-12.162251	29.486374	95.823837	35.659828	1.305897	95.583336	37.022915	50.958008	105.385086	36.3413715	26.1319525	100.484211	-60.6658735	32.8407955	91.163463
-20.069118	15.473704	91.724274	-12.117825	29.367393	95.534866	35.814674	1.166424	95.946808	36.946686	50.920296	105.316353	36.38068	26.04336	100.6315805	-60.61633	32.691426	90.4381515
-20.152445	14.883235	91.388718	-12.045296	29.191816	95.219604	35.97953	1.034508	96.254417	36.903439	50.873417	105.181168	36.4414845	25.9539625	100.7177925	-60.5320765	32.4296695	89.7214155
-20.334358	14.151833	91.083611	-11.922279	29.005167	94.979019	36.173359	0.901902	96.451286	36.898376	50.831627	104.935547	36.5358675	25.8667645	100.6934165	-60.3804255	32.1435695	89.2646215
-20.636719	13.2879	90.968163	-11.752614	28.822523	94.836716	36.341045	0.770913	96.594757	36.947227	50.172554	104.647156	36.644136	25.4717335	100.6209565	-60.149364	32.1733125	89.0524755
-21.255005	11.798393	91.134033	-11.501245	28.516214	94.879242	36.613609	0.545129	96.849289	37.103539	50.598209	103.907143	36.858574	25.571669	100.378216	-59.861064	31.460759	89.380268
-21.756073	10.765077	91.48967	-11.370797	28.261652	95.06324	36.751453	0.289441	97.160217	37.233772	50.427288	103.451218	36.9926125	25.3583645	100.3057175	-59.7342065	31.1649395	89.8207625
-22.255007	9.868827	91.981903	-11.256399	27.959623	95.307281	36.858326	-0.041703	97.572639	37.352158	50.168968	103.017593	37.105242	25.0636325	100.295116	-59.61804	30.8556135	90.319446
-22.847616	8.873571	92.603401	-11.174041	27.593634	95.654274	36.937099	-0.395569	98.071251	37.507187	49.84552	102.523041	37.222143	24.7249755	100.297146	-59.570225	30.4622925	91.011402
-23.54719	7.781497	93.548164	-11.083464	27.246588	96.024689	37.023357	-0.823621	98.641899	37.688065	49.463383	101.785515	37.355711	24.319881	100.213707	-59.522639	30.173295	91.835671
-24.341345	6.70347	94.619965	-10.982242	26.870033	96.376183	37.080688	-1.374199	99.323326	37.87603	48.931721	100.62764	37.478359	23.778761	99.975483	-59.442843	29.961305	92.776883
-25.071669	5.648301	95.904465	-10.862323	26.440569	96.712982	37.061234	-1.965325	100.040779	37.983067	48.243187	99.230621	37.5221505	23.138931	99.6357	-59.2467965	29.742207	93.790264
-26.094713	4.189833	97.948334	-10.736136	25.592148	97.15741	36.915348	-3.092496	101.300491	38.143932	46.728943	97.07943	37.52964	21.8182235	99.1899605	-59.001912	29.3660725	95.1248595
-26.916985	3.216335	99.163544	-10.655801	24.804636	97.466484	36.828411	-4.027424	102.136322	38.233204	45.469128	96.011398	37.5308075	20.720852	99.07386	-58.8424095	28.88842	95.859108
-27.599054	2.291188	100.178131	-10.584076	23.855057	97.789581	36.735474	-5.04697	102.799561	38.356525	44.213379	95.307854	37.5459995	19.5832045	99.0537075	-58.7141515	28.1269095	96.5254545
-28.295803	1.42296	100.935196	-10.476992	22.890936	98.089149	36.665276	-6.057772	103.314224	38.585243	43.03083	94.901428	37.6252595	18.486529	99.107826	-58.5792435	27.295343	97.070472
-28.916397	0.686119	101.580284	-10.33633	22.015247	98.382225	36.64381	-6.965138	103.627419	38.874889	42.014221	94.681206	37.7593495	17.5245415	99.1543125	-58.4320095	26.5059525	97.6101375
-29.287273	0.187754	102.159592	-10.18361	21.26968	98.672005	36.684669	-7.756258	103.824905	39.109566	41.164307	94.552864	37.8971175	16.7040245	99.1888845	-58.2643375	25.8353355	98.1551255
-29.696066	-0.120558	102.736237	-10.003744	20.68536	99.000275	36.765278	-8.408588	103.973579	39.307178	40.438522	94.402275	38.036228	16.014967	99.187927	-58.043716	25.355753	98.812623
-30.310272	-0.207422	103.448311	-9.731655	20.059126	99.45845	36.879227	-9.139851	104.160675	39.55328	39.589149	94.22802	38.2162535	15.224649	99.1943475	-57.6795635	24.893603	99.7225525
-30.628353	-0.038927	103.789093	-9.554445	19.742151	99.69239	36.923149	-9.516177	104.28035	39.700623	39.166416	94.185509	38.311886	14.8251195	99.2329295	-57.420776	24.6591825	100.1518505
-30.967251	0.269005	104.021576	-9.39084	19.469776	99.872574	36.984619	-9.885592	104.398636	39.95332	38.689785	94.076607	38.4689695	14.4020965	99.2376215	-57.2506495	24.5374555	100.5075265
-31.215902	0.727507	104.121948	-9.229638	19.257858	100.019958	37.048302	-10.228868	104.506775	40.122631	38.325031	94.114655	38.5854665	14.0480815	99.310715	-57.0447425	24.4676345	100.729201
-31.444078	1.288042	104.104935	-9.070857	19.004908	100.14238	37.086468	-10.546689	104.574219	40.331573	37.979389	94.194832	38.7090205	13.71635	99.3845255	-56.8507345	24.293466	100.9002345
-31.658421	1.978956	103.922058	-8.909925	18.788694	100.216225	37.140572	-10.832048	104.583084	40.583008	37.6665	94.299622	38.86179	13.417226	99.441353	-56.68164	24.160162	100.991097
-31.865269	2.882104	103.542419	-8.767385	18.540415	100.190842	37.256123	-11.108024	104.511391	40.802719	37.430805	94.423073	39.029421	13.1613905	99.467232	-56.564191	23.9194395	100.914452
-32.040676	4.365614	102.7967	-8.551388	18.198061	100.030258	37.458126	-11.415716	104.170319	41.024529	37.205936	94.600624	39.2413275	12.89511	99.3854715	-56.3441035	23.501012	100.6750445
-32.157578	5.530179	102.294556	-8.408569	17.974905	99.909538	37.602188	-11.558404	103.802444	41.111073	37.158752	94.680679	39.3566305	12.800174	99.2415615	-56.1737685	23.149636	100.5775145
-32.205933	6.918225	101.842453	-8.232222	17.829765	99.82061	37.736366	-11.638071	103.472054	41.273335	37.074203	94.648438	39.5048505	12.718066	99.060246	-55.9692945	22.941464	100.580974
-32.238762	8.378118	101.437798	-8.061389	17.738943	99.722458	37.900761	-11.695906	103.201805	41.40789	37.029709	94.623863	39.6543255	12.6669015	98.912834	-55.7771035	22.8109845	100.532082
-32.227661	10.052777	100.997673	-7.872616	17.687788	99.648552	38.094208	-11.765512	102.993866	41.57552	36.987095	94.615143	39.834864	12.6107915	98.8045045	-55.580096	22.7647845	100.4925995
-32.187729	11.834017	100.592133	-7.703574	17.62496	99.625031	38.272316	-11.837433	102.72963	41.757584	36.953182	94.645248	40.01495	12.5578745	98.687439	-55.422098	22.6920455	100.562623
-32.105541	13.723662	100.463852	-7.539757	17.546356	99.72216	38.436569	-11.943542	102.328918	41.911182	36.970974	94.788437	40.1738755	12.513716	98.5586775	-55.2533895	22.578996	100.8856425
-31.922861	16.775045	100.579048	-7.414487	17.472059	100.101814	38.567219	-11.930279	101.457306	41.952419	37.249504	95.357147	40.259819	12.6596125	98.4072265	-55.088793	22.2845055	101.7964015
-31.781837	18.997511	100.917732	-7.433578	17.529879	100.516808	38.663006	-11.783834	100.733795	41.779617	37.72448	95.961731	40.2213115	12.970323	98.347763	-55.0884675	22.089435	102.685853
-31.575027	21.262829	101.496414	-7.552166	17.719942	100.980759	38.72139	-11.461685	100.012169	41.486561	38.323914	96.66066	40.1039755	13.4311145	98.3364145	-55.2083075	22.0087695	103.6251035
-31.367769	23.6411	102.137688	-7.792968	18.032921	101.440002	38.629913	-10.954749	99.303368	41.198833	39.043968	97.35614	39.914373	14.0446095	98.329754	-55.500309	22.0212325	104.55025
-31.109226	26.020086	102.838768	-8.146763	18.467226	101.877533	38.449142	-10.364677	98.547897	40.86042	39.863785	98.277748	39.654781	14.749554	98.4128225	-55.948307	22.184898	105.3422435
-30.845823	28.478558	103.535805	-8.623945	18.986889	102.305244	38.148415	-9.634001	97.796806	40.472385	40.652607	99.363121	39.3104	15.509303	98.5799635	-56.55829	22.464475	106.0305245
-30.512772	30.888021	104.364609	-9.141508	19.575943	102.72963	37.7472	-8.836753	97.212242	40.064308	41.435936	100.643028	38.905754	16.2995915	98.927635	-57.18877	22.8522945	106.531625
-29.817221	34.450394	105.552521	-9.94722	20.524607	103.437424	37.214348	-7.703537	96.97081	39.474522	42.511387	102.803787	38.344435	17.403925	99.8872985	-58.238875	23.645289	106.9875495
-29.37178	36.681141	106.296608	-10.430579	21.076963	103.919266	37.007813	-7.105503	97.184959	39.186687	43.089317	104.217293	38.09725	17.991907	100.701126	-58.958408	24.162019	107.137406
-28.736752	38.753948	107.181404	-10.771604	21.513901	104.434227	36.975311	-6.700364	97.534348	39.439362	43.39962	105.259346	38.2073365	18.349628	101.396847	-59.7505445	24.678174	107.471607
-28.051752	40.645191	107.995049	-10.952822	21.758728	104.994835	37.036343	-6.391584	98.015991	39.38364	43.725033	106.353043	38.2099915	18.6667245	102.184517	-60.1156355	24.8507315	107.805153
-27.403685	42.452106	108.854523	-11.031463	21.872702	105.516075	37.220016	-6.231894	98.541771	39.429932	43.89859	107.304337	38.324974	18.833348	102.923054	-60.3879	24.912056	108.109096
-26.524359	44.024364	109.557358	-10.990312	21.841831	105.986801	37.49614	-6.257931	99.044922	39.619457	43.927422	108.051216	38.5577985	18.8347455	103.548069	-60.5384225	24.8489165	108.425533
-25.384129	45.383324	109.977386	-10.834403	21.710983	106.356606	37.760796	-6.45595	99.506973	39.946842	43.811615	108.607185	38.853819	18.6778325	104.057079	-60.522625	24.7441335	108.656133
-23.938904	47.405388	110.683891	-10.537033	21.352707	106.765938	38.070988	-6.943193	100.106956	40.096954	43.558411	109.36924	39.083971	18.307609	104.738098	-60.158037	24.397805	108.793778
-22.589888	48.411499	110.973061	-10.374678	21.074476	106.962135	38.178192	-7.354829	100.436951	40.507175	43.176781	109.68325	39.3426835	17.910976	105.0601005	-60.0920395	24.237976	108.8641695
-21.409813	49.375431	111.426605	-10.236651	20.783005	107.208374	38.217087	-7.80301	100.67923	40.866413	42.757385	110.140839	39.54175	17.4771875	105.4100345	-60.015052	24.0888225	109.0067135
-20.225534	50.168221	111.998405	-10.216572	20.467365	107.498993	38.19455	-8.24935	100.923096	41.205536	42.369667	110.77578	39.700043	17.0601585	105.849438	-60.133187	23.8745715	109.148548
-19.043285	50.808708	112.747284	-10.270525	20.183968	107.885086	38.160606	-8.618442	101.17955	41.478298	42.0009	111.639008	39.819452	16.691229	106.409279	-60.360502	23.676707	109.360893
-17.824421	51.316093	113.727036	-10.380919	20.021843	108.345581	38.102123	-8.950483	101.486694	41.722332	41.673183	112.673637	39.9122275	16.36135	107.0801655	-60.6740655	23.682336	109.6109965
-16.617533	51.666729	114.707291	-10.550611	19.886051	108.853699	38.086597	-9.229194	101.929428	41.984905	41.422161	113.877678	40.035751	16.0964835	107.903553	-61.136973	23.6756185	109.803845
-14.800431	51.995224	116.071251	-10.72829	19.911116	109.732712	38.251652	-9.598448	102.894531	42.395443	41.15435	115.711273	40.3235475	15.777951	109.302902	-61.7801275	24.044281	110.162522
-13.502197	52.016926	116.845085	-10.805161	19.992451	110.398361	38.485588	-9.840594	103.714767	42.651779	41.071114	116.869888	40.5686835	15.61526	110.2923275	-62.1790055	24.369642	110.5043945
-12.255631	51.866119	117.51107	-10.848708	20.099829	111.085472	38.794075	-10.052623	104.653152	42.90686	41.034355	117.961967	40.8504675	15.490866	111.3075595	-62.5478835	24.708792	110.8633845
-11.014922	51.576393	118.090775	-10.858976	20.131746	111.85067	39.164043	-10.203309	105.615677	43.14336	41.045937	118.907486	41.1537015	15.421314	112.2615815	-62.8716535	24.842178	111.4397585
-9.324655	50.911541	118.351242	-10.80952	20.187077	112.690163	39.533371	-10.387663	106.60714	43.339184	41.088821	119.672951	41.4362775	15.350579	113.1400455	-63.0553175	25.023575	112.2402805
-8.131524	50.294781	118.796944	-10.706379	20.227877	113.526085	39.860142	-10.58383	107.611404	43.559269	41.112576	120.340057	41.7097055	15.264373	113.9757305	-63.1224635	25.191381	113.0764395
-6.975182	49.463379	119.034729	-10.612746	20.178192	114.372742	40.120377	-10.756057	108.653687	43.84449	41.112812	120.844078	41.9824335	15.1783775	114.7488825	-63.2079255	25.1780065	113.9966015
-5.187029	48.134705	119.341148	-10.391359	20.027195	115.692505	40.382481	-11.027249	110.432838	44.32383	41.028301	121.420204	42.3531555	15.000526	115.926521	-63.1358735	25.053864	115.458489
-4.680601	47.22118	119.759644	-10.269711	19.890068	116.512527	40.46405	-11.252848	111.697113	44.67593	40.895386	121.772133	42.56999	14.821269	116.734623	-63.109412	24.958867	116.290431
-3.486328	45.99234	119.867706	-10.140592	19.702637	117.292038	40.537956	-11.616966	113.010857	45.033058	40.67482	122.16333	42.785507	14.528927	117.5870935	-63.066691	24.876347	116.9969825
-2.563946	44.616222	120.106575	-10.085025	19.471083	118.022835	40.557747	-12.073263	114.238182	45.393311	40.390453	122.591782	42.975529	14.158595	118.414982	-63.145579	24.783571	117.630688
-1.52797	43.1674	120.388412	-10.057151	19.202463	118.686005	40.501167	-12.519354	115.417671	45.682079	40.028378	123.032883	43.091623	13.754512	119.225277	-63.205925	24.650414	118.146733
-0.785817	41.730019	120.702446	-10.13396	18.952011	119.231125	40.344902	-13.030132	116.514603	45.973442	39.660027	123.487488	43.159172	13.3149475	120.0010455	-63.427092	24.5890745	118.4612045
-0.055672	40.162884	120.951019	-10.245766	18.741198	119.656822	40.095688	-13.535508	117.405083	46.154613	39.261272	123.889389	43.1251505	12.862882	120.647236	-63.6166825	24.619514	118.666408
0.893938	37.806709	121.255447	-10.510253	18.428555	120.111893	39.596268	-14.241052	118.494591	46.296158	38.655548	124.362709	42.946213	12.207248	121.42865	-63.966719	24.649862	118.795136
1.460744	36.186062	121.351601	-10.711819	18.274918	120.353638	39.272995	-14.642271	119.016739	46.292282	38.348152	124.412384	42.7826385	11.8529405	121.7145615	-64.2062765	24.6968955	118.9927145
1.947876	34.58149	121.359955	-10.902387	18.183691	120.51506	38.939445	-14.936402	119.419029	46.183392	38.156094	124.293793	42.5614185	11.609846	121.856411	-64.3661925	24.757536	119.173709
2.358227	32.987465	121.180435	-11.077991	18.18469	120.646179	38.623905	-15.128056	119.666267	46.045643	38.068943	123.982002	42.334774	11.4704435	121.8241345	-64.490756	24.8989365	119.4682235
2.671523	31.404444	120.98069	-11.206063	18.259781	120.821144	38.321232	-15.253221	119.772354	45.843891	38.019596	123.314491	42.0825615	11.3831875	121.5434225	-64.4946875	25.1363745	120.0988655
2.988181	29.83363	120.70993	-11.234244	18.375544	120.959023	38.028194	-15.31592	119.814972	45.661037	37.98679	122.424545	41.8446155	11.335435	121.1197585	-64.3131035	25.415653	120.7982875
3.264348	28.311401	120.424927	-11.345234	18.505747	121.135864	37.757431	-15.3825	119.856239	45.46257	37.96973	121.527351	41.6100005	11.293615	120.691795	-64.3004685	25.717879	121.579933
3.576709	26.045456	120.173492	-11.499789	18.659739	121.40889	37.344036	-15.507382	119.909241	45.012123	37.798206	120.093681	41.1780795	11.145412	120.001461	-64.1776575	26.174066	122.816319
3.70676	24.584332	119.999466	-11.566581	18.67338	121.540955	37.031273	-15.691469	119.82576	44.6357	37.6115	119.176544	40.8334865	10.9600155	119.501152	-63.9666485	26.3867445	123.580758
3.874305	23.185244	119.813477	-11.677812	18.683445	121.547508	36.676266	-15.866486	119.62365	44.178604	37.462261	118.194595	40.427435	10.7978875	118.9091225	-63.783059	26.5690025	124.1858935
4.059391	21.878815	119.469299	-11.861466	18.725174	121.368965	36.30624	-15.935572	119.352463	43.667202	37.268318	117.122971	39.986721	10.666373	118.237717	-63.709653	26.783975	124.500213
4.219265	20.630318	118.977951	-11.883686	18.646971	120.918869	35.972572	-15.953043	118.895653	43.182911	37.140213	116.148697	39.5777415	10.593585	117.522175	-63.3451135	26.700357	124.315563
4.434195	19.464033	118.404541	-12.098814	18.65612	120.441101	35.646133	-15.991177	118.307259	42.727356	37.02832	115.196373	39.1867445	10.5185715	116.751816	-63.3843725	26.7936685	124.130386
4.692494	18.384911	117.812874	-12.214004	18.659922	119.869659	35.327934	-15.911023	117.653297	42.320583	36.924095	114.308533	38.8242585	10.506536	115.980915	-63.2522665	26.813308	123.758403
5.197706	17.042007	117.043221	-12.295403	18.750168	119.101608	34.998924	-15.726976	116.728447	41.877396	36.882462	113.280617	38.43816	10.577743	115.004532	-63.028966	26.922593	123.198684
5.598284	16.248787	116.619942	-12.339059	18.780598	118.618011	34.901711	-15.606451	116.179016	41.791206	36.979862	113.130722	38.3464585	10.6867055	114.654869	-63.0245765	26.8744905	122.581153
6.084441	15.520732	116.302979	-12.383546	18.82147	118.049026	34.8116	-15.458852	115.736328	41.881077	37.171574	113.450989	38.3463385	10.856361	114.5936585	-63.1134305	26.786579	121.5043935
6.582955	14.901993	115.938103	-12.461409	18.972202	117.300125	34.784065	-15.255523	115.394066	42.099464	37.426849	114.111946	38.4417645	11.085663	114.753006	-63.3645825	26.858741	119.847244
7.083418	14.433382	115.577332	-12.59856	19.180275	116.485336	34.796341	-15.001328	115.195526	42.39587	37.738564	115.035988	38.5961055	11.368618	115.115757	-63.7932255	26.991932	117.854915
7.571761	13.904174	115.360558	-12.802017	19.369438	115.715324	34.798603	-14.733845	115.106491	42.67643	38.056721	116.213249	38.7375165	11.661438	115.65987	-64.3415505	27.077438	115.770778
7.981106	13.482176	115.237556	-13.101345	19.624384	114.97905	34.784485	-14.395903	115.192589	42.86549	38.378403	117.527901	38.8249875	11.99125	116.360245	-65.0276775	27.257518	113.597855
8.431481	12.851286	115.273491	-13.676747	20.069822	114.072128	34.599503	-13.873184	115.427612	42.910725	38.838074	119.37928	38.755114	12.482445	117.403446	-66.108608	27.657199	110.74081
8.662975	12.440197	115.382339	-14.035045	20.389307	113.725189	34.443031	-13.588752	115.565994	42.774586	39.098843	120.29055	38.6088085	12.7550455	117.928272	-66.6788985	28.0235685	109.522106
8.792171	11.98105	115.52774	-14.291988	20.733503	113.595757	34.300362	-13.309402	115.75341	42.586922	39.443352	120.876328	38.443642	13.066975	118.314869	-67.027618	28.400031	108.876645
8.866694	11.525819	115.697586	-14.502101	21.061628	113.623344	34.207226	-12.977857	115.939964	42.418865	39.787857	121.236763	38.3130455	13.405	118.5883635	-67.3172475	28.718256	108.6583245
8.810876	11.077895	115.917038	-14.64148	21.346218	113.728127	34.228374	-12.674533	116.108994	42.25473	40.165573	121.430603	38.241552	13.74552	118.7697985	-67.524512	28.946916	108.6864555
8.703358	10.599186	116.026375	-14.677154	21.544424	113.914703	34.319592	-12.375153	116.221786	42.103722	40.4902	121.436371	38.211657	14.0575235	118.8290785	-67.565965	29.0313245	109.0003275
8.545135	10.145467	116.093445	-14.657744	21.692406	114.14312	34.481159	-12.080155	116.244102	41.994305	40.769657	121.294144	38.237732	14.344751	118.769123	-67.55322	29.040061	109.517117
8.122712	9.45135	115.99263	-14.478426	21.910677	114.434494	34.733559	-11.648034	116.033318	41.946163	41.216553	120.944511	38.339861	14.7842595	118.4889145	-67.296713	29.0370945	110.3800735
7.776316	8.984893	115.764214	-14.285318	22.073984	114.552429	34.946442	-11.378524	115.709557	41.955963	41.489365	120.685974	38.4512025	15.0554205	118.1977655	-67.0218385	29.0925475	110.9070925
7.345567	8.612691	115.512169	-14.06144	22.271799	114.582191	35.157642	-11.083673	115.271057	42.044762	41.785973	120.34539	38.601202	15.35115	117.8082235	-66.724082	29.192448	111.3561585
6.885983	8.203238	115.133797	-13.768151	22.515507	114.51899	35.411156	-10.743542	114.766167	42.118286	42.099865	119.878647	38.764721	15.6781615	117.322407	-66.301023	29.3528525	111.715573
6.372767	7.834502	114.722931	-13.43818	22.750626	114.396355	35.700668	-10.424168	114.189743	42.196526	42.376663	119.279587	38.948597	15.9762475	116.734665	-65.824957	29.5250045	112.058045
5.838885	7.464833	114.226112	-13.094303	22.931198	114.208366	36.005222	-10.164366	113.606659	42.27631	42.73914	118.606552	39.140766	16.287387	116.1066055	-65.329372	29.575009	112.3101265
5.234685	7.149	113.696861	-12.744482	23.137003	113.932587	36.262466	-9.829889	112.910011	42.328793	42.943687	117.852951	39.2956295	16.556899	115.381481	-64.7845935	29.717107	112.483693
4.332895	6.66215	112.804199	-12.243603	23.416059	113.428162	36.646011	-9.336432	111.781036	42.309238	43.415936	116.653839	39.4776245	17.039752	114.2174375	-63.9648305	29.792366	112.6388865
3.666631	6.382531	112.150108	-11.920037	23.647818	113.035202	36.927216	-9.089042	111.12059	42.261501	43.739864	115.746841	39.5943585	17.325411	113.4337155	-63.4344325	29.970225	112.6366885
3.037248	6.135743	111.493179	-11.613722	23.922436	112.614761	37.222561	-8.730863	110.233429	42.198181	44.101341	114.828613	39.710371	17.685239	112.531021	-62.937815	30.159633	112.698501
2.372724	5.977994	110.805496	-11.32575	24.248674	112.146202	37.46677	-8.248271	109.408463	42.089142	44.537502	113.863167	39.777956	18.1446155	111.635815	-62.429456	30.3527325	112.656589
1.71924	5.788613	110.084061	-11.036401	24.673836	111.669815	37.655506	-7.709887	108.529686	41.954933	44.941353	112.889694	39.8052195	18.615733	110.70969	-61.8780215	30.731939	112.62994
1.047354	5.662378	109.422646	-10.777387	25.125908	111.204849	37.804832	-7.158552	107.64856	41.915234	45.370823	111.916039	39.860033	19.1061355	109.7822995	-61.414807	31.1456805	112.6273985
0.437956	5.541459	108.837494	-10.495059	25.614893	110.751045	37.862629	-6.608228	106.881943	41.899632	45.814873	110.965797	39.8811305	19.6033225	108.92387	-60.8712485	31.6264635	112.57822
-0.444482	5.382303	108.077774	-10.167371	26.318523	110.060989	37.949123	-5.669664	105.863632	41.772911	46.461639	109.958054	39.861017	20.3959875	107.910843	-60.195759	32.2410585	112.211135
-0.977305	5.279569	107.597771	-9.975066	26.732468	109.519974	38.098919	-5.131703	105.354248	41.804192	46.883877	109.409393	39.9515555	20.876087	107.3818205	-59.9016875	32.588849	111.6581275
-1.464715	5.15502	107.036057	-9.814659	27.046755	108.886086	38.338531	-4.61013	104.96199	41.814114	47.24036	109.069611	40.0763225	21.315115	107.0158005	-59.7056405	32.778395	110.7563715
-1.927711	5.016683	106.368492	-9.660023	27.29055	108.085457	38.634296	-4.209586	104.708267	41.82893	47.592308	108.838631	40.231613	21.691361	106.773449	-59.551659	32.889739	109.397465
-2.385038	4.900159	105.445709	-9.539215	27.557745	107.069763	38.941692	-3.86215	104.406822	41.862087	47.9524	108.599136	40.4018895	22.045125	106.502979	-59.4803195	33.070365	107.636547
-2.793155	4.782467	104.321495	-9.41205	27.814146	105.884315	39.190971	-3.487974	103.974548	41.820698	48.291771	108.177399	40.5058345	22.4018985	106.0759735	-59.3299345	33.2263935	105.6926565
-3.18776	4.64683	103.093636	-9.239974	28.061378	104.563736	39.457035	-3.123885	103.449463	41.79665	48.61731	107.515099	40.6268425	22.7467125	105.482281	-59.1067905	33.3760435	103.645191
-3.771832	4.467658	101.055351	-8.881723	28.376984	102.376495	39.870049	-2.552999	102.522278	41.809578	49.012585	106.127045	40.8398135	23.229793	104.3246615	-58.6032595	33.524175	100.4283285
-4.174514	4.321623	99.800461	-8.525683	28.520452	100.973984	40.227131	-2.221137	101.826332	41.832844	49.226162	104.923584	41.0299875	23.5025125	103.374958	-58.0813535	33.5383915	98.57301
-4.572226	4.191242	98.667152	-8.1346	28.556782	99.609772	40.566704	-2.055213	101.24202	41.899311	49.355011	103.470123	41.2330075	23.649899	102.3560715	-57.5022075	33.463665	96.8634725
-4.964387	4.061678	97.615097	-7.713627	28.5324	98.280678	40.95031	-1.95217	100.614273	41.991405	49.380505	101.985405	41.4708575	23.7141675	101.299839	-56.8981115	33.3506325	95.261517
-5.407848	3.92344	96.684685	-7.338058	28.360241	97.091194	41.187561	-1.833347	100.102142	42.103523	49.272743	100.596237	41.645542	23.719698	100.3491895	-56.321658	33.000784	93.8331985
-5.944462	3.808975	95.94191	-6.96565	28.141514	96.101753	41.396107	-1.937595	99.719444	42.33707	49.050369	99.264816	41.8665885	23.556387	99.49213	-55.7978885	32.726641	92.711376
-6.489375	3.748123	95.436836	-6.652028	27.851126	95.29924	41.608002	-2.158347	99.324699	42.521191	48.671791	98.079857	42.0645965	23.256722	98.702278	-55.3686525	32.44553	91.896202
-7.366732	3.765085	94.852036	-6.310168	27.345169	94.457794	41.637474	-2.614916	98.958298	42.712265	47.978168	96.709366	42.1748695	22.681626	97.833832	-54.7952055	32.008712	91.081756
-7.99785	3.840684	94.605476	-6.186658	26.986319	94.012604	41.558414	-2.951972	98.82473	42.891792	47.517834	95.898376	42.225103	22.282931	97.361553	-54.598419	31.689707	90.663655
-8.684401	4.019472	94.390015	-6.094603	26.674335	93.662415	41.459274	-3.263252	98.654114	43.03149	47.041885	95.142639	42.245382	21.8893165	96.8983765	-54.434588	31.4593535	90.4264535
-9.387322	4.294347	94.235825	-6.035351	26.371357	93.431679	41.366192	-3.539391	98.527267	43.047112	46.588085	94.475761	42.206652	21.524347	96.501514	-54.277354	31.218367	90.361844
-10.065887	4.654836	94.133965	-6.010509	26.107433	93.286362	41.289963	-3.794822	98.438171	43.018204	46.218109	93.889221	42.1540835	21.2116435	96.163696	-54.1751015	31.0032225	90.409028
-10.720779	5.115157	94.065193	-5.997552	25.889475	93.225128	41.247288	-3.995701	98.346367	43.050133	45.939392	93.353561	42.1487105	20.9718455	95.849964	-54.1438145	30.8071045	90.600292
-11.39019	5.702838	94.027153	-5.974598	25.736582	93.224266	41.229164	-4.159142	98.270676	43.033367	45.752312	92.950699	42.1312655	20.796585	95.6106875	-54.0804615	30.676579	90.8378445
-12.388113	6.821516	94.104156	-5.885038	25.625664	93.373802	41.259529	-4.208486	98.200188	42.955437	45.438091	92.549095	42.107483	20.6148025	95.3746415	-53.877559	30.6365255	91.3729625
-12.970646	7.659424	94.231758	-5.823286	25.617249	93.553452	41.314819	-4.197532	98.206604	42.948013	45.351719	92.334221	42.131416	20.5770935	95.2704125	-53.777988	30.6574045	91.8364915
-13.553308	8.590229	94.274727	-5.74992	25.659157	93.709068	41.420143	-4.219104	98.226288	42.977882	45.352402	92.258904	42.1990125	20.566649	95.242596	-53.6988525	30.751665	92.17554
-14.092202	9.65645	94.106277	-5.638439	25.705173	93.790016	41.549084	-4.254987	98.176643	43.059296	45.424385	92.30442	42.30419	20.584699	95.2405315	-53.581068	30.825647	92.3395005
-14.642374	10.767344	93.601219	-5.467034	25.803566	93.675224	41.663258	-4.18014	97.967194	43.240776	45.785175	92.446266	42.452017	20.8025175	95.20673	-53.386085	30.8046145	92.143718
-15.060152	11.926366	92.821815	-5.301116	26.020002	93.379379	41.862251	-4.015138	97.370766	43.420746	46.20137	92.849258	42.6414985	21.093116	95.110012	-53.2437305	30.946888	91.648746
-15.501362	13.171169	91.922607	-5.081443	26.381926	92.951088	42.04351	-3.619504	96.551369	43.636467	46.731373	93.381378	42.8399885	21.5559345	94.9663735	-53.0028745	31.2079175	90.9358025
-16.1744	15.158924	90.584175	-4.671416	27.188292	92.282173	42.267319	-2.708001	95.280602	44.048149	47.746284	94.128624	43.157734	22.5191415	94.704613	-52.500566	31.8574425	89.859733
-16.607996	16.510178	89.845116	-4.397676	27.823881	91.863937	42.449562	-1.980969	94.526245	44.288338	48.487545	94.530014	43.36895	23.253288	94.5281295	-52.164302	32.394474	89.1997445
-17.01354	17.811636	89.262154	-4.108376	28.488338	91.514069	42.712177	-1.266867	93.852737	44.499069	49.217926	94.805595	43.605623	23.9755295	94.329166	-51.822375	33.0011465	88.698972
-17.493574	19.035318	88.769882	-3.814779	29.109919	91.220154	42.974003	-0.65318	93.337578	44.672451	49.859982	94.988571	43.823227	24.603401	94.1630745	-51.452785	33.616437	88.2772335
-18.035238	20.276131	88.329643	-3.587978	29.582027	90.954262	43.211384	-0.136445	92.970421	44.778778	50.402493	95.12587	43.995081	25.133024	94.0481455	-51.171037	34.03103	87.8603785
-18.550123	21.298998	87.965355	-3.380718	29.965708	90.718239	43.453541	0.304891	92.648376	44.845245	50.828869	95.280075	44.149393	25.56688	93.9642255	-50.910829	34.364536	87.4722525
-19.061588	22.28274	87.720222	-3.221099	30.225445	90.535446	43.693443	0.701656	92.385445	44.930153	51.162159	95.469215	44.311798	25.9319075	93.92733	-50.753996	34.5189825	87.143562
-19.93433	23.512566	87.614082	-3.018826	30.430365	90.449219	43.973221	1.192192	92.137863	45.012142	51.556313	95.655823	44.4926815	26.3742525	93.896843	-50.5303335	34.4864775	87.001595
-20.574791	24.243507	87.66964	-2.911437	30.428654	90.491127	44.167385	1.409767	92.022545	45.027756	51.709366	95.722939	44.5975705	26.5595665	93.872742	-50.4204445	34.2977415	87.109512
-21.190847	24.822252	87.908363	-2.793993	30.365702	90.618172	44.365166	1.50589	91.94455	45.045879	51.792725	95.72393	44.7055225	26.6493075	93.83424	-50.2935085	34.0820965	87.402104
-21.811646	25.270861	88.407639	-2.722353	30.225441	90.892738	44.48698	1.554363	91.936089	45.07003	51.823349	95.654854	44.778505	26.688856	93.7954715	-50.223211	33.762026	87.9900045
-22.532112	25.656313	89.126587	-2.68896	30.019951	91.308556	44.521812	1.483425	92.06662	45.084743	51.766239	95.433167	44.8032775	26.624832	93.7498935	-50.1811975	33.41507	88.8672185
-23.25824	25.972399	90.016815	-2.710975	29.738831	91.847649	44.457836	1.227818	92.315842	45.06842	51.516491	95.109009	44.763128	26.3721545	93.7124255	-50.185078	33.1055075	89.9828725
-23.990778	26.200073	91.017418	-2.810454	29.341066	92.476669	44.265209	0.776041	92.724297	45.076614	51.111149	94.684532	44.6709115	25.943595	93.7044145	-50.2918195	32.738537	91.2489235
-24.997238	26.422113	92.638329	-3.076234	28.594383	93.446426	43.829895	-0.152419	93.4599	45.048588	50.225227	93.91964	44.4392415	25.036404	93.68977	-50.5917095	32.152362	93.203082
-25.655672	26.487207	93.740028	-3.30808	27.981308	94.104996	43.489212	-0.861437	93.889824	44.875317	49.50663	93.351044	44.1822645	24.3225965	93.620434	-50.7984245	31.6400195	94.589558
-26.287163	26.557995	94.814171	-3.595397	27.319967	94.735832	43.110893	-1.622345	94.239204	44.589745	48.745007	92.806694	43.850319	23.561331	93.522949	-51.041113	31.078603	95.948715
-26.788374	26.675266	95.892387	-3.877296	26.67045	95.391197	42.691593	-2.359382	94.545387	44.259762	47.362209	92.44368	43.4756775	22.5014135	93.4945335	-51.2302695	30.8394865	97.2878605
-27.242821	26.724026	97.035065	-4.186207	26.028427	96.112267	42.225922	-3.019308	94.872108	43.883888	46.603073	91.971848	43.054905	21.7918825	93.421978	-51.427319	30.2649715	98.802556
-27.535084	26.819611	98.142937	-4.520531	25.416513	96.884003	41.780014	-3.621628	95.303673	43.432293	46.190125	91.498688	42.6061535	21.2842485	93.4011805	-51.6472155	29.5487775	100.3668255
-27.802021	26.942778	99.194733	-4.875938	24.831453	97.663643	41.380161	-4.217065	95.809387	43.023552	45.140659	91.210297	42.2018565	20.461797	93.509842	-51.9537325	29.201109	101.817444
-27.949766	27.223257	100.480713	-5.408911	23.98152	98.724335	40.921268	-5.123119	96.5401	42.23119	44.735146	90.819252	41.576229	19.8060135	93.679676	-52.394051	28.1570265	103.768994
-27.967945	27.419931	101.02581	-5.770795	23.456718	99.251236	40.600876	-5.570049	96.96624	41.818459	44.164398	90.790596	41.2096675	19.2971745	93.878418	-52.7512575	27.6162615	104.624054
-27.862856	27.694643	101.356956	-6.081177	22.990435	99.61097	40.33173	-5.94301	97.244217	41.500412	43.719559	90.869171	40.916071	18.8882745	94.056694	-53.078425	27.0925955	105.165246
-27.601751	27.971436	101.416	-6.351218	22.578592	99.803391	40.101597	-6.219664	97.45813	41.233322	43.390949	90.970451	40.6674595	18.5856425	94.2142905	-53.3698955	26.5715415	105.3924915
-27.243992	28.349899	101.280304	-6.569604	22.193769	99.857239	39.92749	-6.441484	97.616173	41.07299	43.148022	91.080643	40.50024	18.353269	94.348408	-53.639448	26.034269	105.36607
-26.803213	28.755581	100.967087	-6.734735	21.832392	99.768623	39.858406	-6.625692	97.701851	40.975708	42.357742	91.324722	40.417057	17.866025	94.5132865	-53.886527	25.798759	105.0239595
-26.263407	29.223049	100.521217	-6.849082	21.474234	99.559174	39.860729	-6.794156	97.683441	40.857864	42.809593	91.332367	40.3592965	18.0077185	94.507904	-54.0574605	24.9407495	104.610444
-25.12632	29.953915	99.624458	-6.938742	21.065916	99.026108	39.953457	-6.916381	97.460892	40.827621	42.770462	91.663116	40.390539	17.9270405	94.562004	-54.268023	24.2047915	103.490212
-24.277092	30.53842	98.918358	-6.983272	20.839455	98.554405	40.017063	-6.914296	97.189423	40.866199	42.786972	91.972771	40.441631	17.936338	94.581097	-54.408175	23.742572	102.527713
-23.318827	31.181032	98.134232	-7.017446	20.6765	98.020813	40.060524	-6.887058	96.861801	40.927559	42.873474	92.328384	40.4940415	17.993208	94.5950925	-54.5289335	23.359792	101.4465335
-22.221535	31.8088	97.398376	-7.070889	20.57411	97.426147	40.083328	-6.837672	96.516228	40.985264	42.965893	92.740364	40.534296	18.0641105	94.628296	-54.676074	23.0841095	100.223998
-21.15686	32.490501	96.642662	-7.133707	20.477211	96.862923	40.06361	-6.783156	96.215179	41.03574	43.038948	93.182442	40.549675	18.127896	94.6988105	-54.817089	22.826526	99.0270355
-19.995813	33.198219	96.009651	-7.255976	20.397591	96.339241	40.015018	-6.735872	95.996567	41.075684	43.123039	93.641907	40.545351	18.1935835	94.819237	-55.057303	22.6015985	97.859245
-18.746672	33.807579	95.437584	-7.369558	20.289122	95.874504	39.976997	-6.729632	95.852104	41.065712	43.139858	94.118027	40.5213545	18.205113	94.9850655	-55.2604705	22.373131	96.7639425
-16.856632	34.737061	94.701889	-7.568412	20.113672	95.229408	39.925358	-6.787538	95.779198	41.008347	43.118256	94.809814	40.4668525	18.165359	95.294506	-55.6036765	22.061985	95.16431
-15.57453	35.331783	94.281746	-7.694299	19.979815	94.839439	39.89793	-6.842721	95.799629	40.96804	43.110165	95.147095	40.432985	18.133722	95.473362	-55.821583	21.825908	94.205516
-14.247619	35.844009	93.908432	-7.798958	19.826143	94.514862	39.893227	-6.883059	95.844788	40.88427	43.075432	95.322243	40.3887485	18.0961865	95.5835155	-55.9866645	21.5560995	93.4462085
-12.91949	36.367287	93.557823	-7.864331	19.636374	94.18396	39.91721	-6.919136	95.917038	40.80788	43.018364	95.358826	40.362545	18.049614	95.637932	-56.091207	21.223134	92.729988
-11.570848	36.806725	93.179855	-7.895585	19.409754	93.819199	40.024395	-7.000515	95.981201	40.694504	42.97522	95.297096	40.3594495	17.9873525	95.6391485	-56.1506195	20.8321555	91.9992495
-10.257962	37.189327	92.664047	-7.894698	19.149967	93.384468	40.164242	-7.075747	96.048363	40.599476	42.878563	95.088264	40.381859	17.901408	95.5683135	-56.171255	20.398526	91.2006225
-8.906643	37.633003	92.063629	-7.863345	18.845922	92.849319	40.328342	-7.191355	96.132416	40.563084	42.745716	94.746605	40.445713	17.7771805	95.4395105	-56.172403	19.9146635	90.2591275
-6.912178	38.144623	91.02578	-7.709046	18.454048	91.874191	40.623035	-7.365113	96.162926	40.553528	42.520599	94.02327	40.5882815	17.577743	95.093098	-56.0063735	19.330353	88.655284
-5.578697	38.575809	90.4142	-7.612475	18.201067	91.268265	40.888847	-7.442968	96.001503	40.494236	42.420265	93.564262	40.6915415	17.4886485	94.7828825	-55.9164915	18.9134855	87.7536475
-4.375627	38.958408	90.144539	-7.510935	18.024391	90.876534	41.109489	-7.427795	95.679108	40.416065	42.428642	93.25573	40.762777	17.5004235	94.467419	-55.784647	18.5483585	87.285649
-3.179465	39.349163	90.269447	-7.468291	18.027386	90.755508	41.23634	-7.229617	95.292374	40.29253	42.589779	93.149826	40.764435	17.680081	94.2211	-55.701017	18.374691	87.289916
-2.049579	39.858932	90.713303	-7.525486	18.253391	90.944572	41.248619	-6.902131	94.901054	40.148045	42.953434	93.194542	40.698332	18.0256515	94.047798	-55.749304	18.4811305	87.841346
-1.002571	40.321686	91.395256	-7.706063	18.679255	91.327118	41.17313	-6.457047	94.531319	39.938805	43.442684	93.403091	40.5559675	18.4928185	93.967205	-55.9680935	18.8656915	88.687031
-0.053937	40.814308	92.215691	-7.93266	19.208527	91.886696	40.927662	-5.80218	94.242638	39.626606	44.054642	93.782066	40.277134	19.126231	94.012352	-56.142454	19.290823	89.76104
1.383859	41.456326	93.597542	-8.418333	20.124826	92.799385	40.515373	-4.868608	93.742661	39.094757	45.061569	94.608345	39.805065	20.0964805	94.175503	-56.641731	20.1531715	91.423267
2.238782	41.770473	94.505768	-8.802877	20.736521	93.405518	40.1661	-4.215819	93.423218	38.700726	45.751034	95.309784	39.433413	20.7676075	94.366501	-57.039167	20.7054345	92.444535
3.113705	42.047222	95.386574	-9.210682	21.308216	93.969078	39.785042	-3.520295	93.069038	38.309906	46.407574	96.147064	39.047474	21.4436395	94.608051	-57.468838	21.1727925	93.330105
4.006818	42.201073	96.224213	-9.597421	21.852667	94.493706	39.364967	-2.821734	92.745918	37.935131	47.002983	97.095123	38.650049	22.0906245	94.9205205	-57.844891	21.6147095	94.0668915
4.904562	42.194054	96.978302	-9.962439	22.322134	94.983109	38.912136	-2.196443	92.492867	37.594727	47.489395	98.07328	38.2534315	22.646476	95.2830735	-58.1783095	21.997792	94.6831445
5.814891	42.101299	97.6362	-10.317603	22.753395	95.446739	38.497772	-1.657856	92.356865	37.352371	47.85405	99.147484	37.9250715	23.098097	95.7521745	-58.5602775	22.408693	95.1413035
6.744169	41.836716	98.258507	-10.6369	23.095018	95.934296	38.155201	-1.329282	92.470261	37.250904	48.103447	100.277054	37.7030525	23.3870825	96.3736575	-58.9768525	22.8029535	95.4949345
8.117061	41.085842	99.217133	-11.144361	23.457983	96.825768	37.800053	-1.246909	93.193283	37.250961	48.28738	101.985443	37.525507	23.5202355	97.589363	-59.814229	23.3957305	96.062173
9.043633	40.43449	99.907013	-11.482906	23.612633	97.554398	37.66169	-1.351549	94.020355	37.270245	48.332092	103.242401	37.4659675	23.4902715	98.631378	-60.4317795	23.7349945	96.477418
9.938251	39.554474	100.684799	-11.824252	23.752691	98.425667	37.568737	-1.550196	95.134964	37.338875	48.357346	104.534637	37.453806	23.403575	99.8348005	-61.10231	24.101807	97.0165335
10.774859	38.490028	101.536766	-12.185749	23.841909	99.306297	37.548069	-1.848474	96.54142	37.379585	48.387123	105.923042	37.463827	23.2693245	101.232231	-61.835325	24.4144935	97.380363
11.607976	37.335361	102.453362	-12.550543	23.922571	100.203407	37.693413	-2.140833	98.140251	37.849804	48.228451	107.117722	37.7716085	23.043809	102.6289865	-62.8726945	24.801333	97.7778275
12.395449	36.03772	103.451241	-12.879865	24.007343	101.157082	38.037174	-2.387827	99.776665	37.443008	48.435253	108.70961	37.740091	23.023713	104.2431375	-63.499821	24.990973	98.0710265
13.140294	34.633522	104.513229	-13.110969	24.130272	102.154449	38.43037	-2.523691	101.521469	37.447941	48.512447	110.037109	37.9391555	22.994378	105.779289	-64.1610935	25.266166	98.529609
14.222577	32.459877	106.175682	-13.298527	24.345327	103.619263	39.07682	-2.641008	104.164055	37.57539	48.75177	111.899208	38.326105	23.055381	108.0316315	-64.923159	25.635273	99.2068945
14.832184	30.896267	107.29464	-13.304093	24.498745	104.597366	39.551113	-2.673062	105.841042	37.704468	48.989197	112.944092	38.6277905	23.1580675	109.392567	-65.2359765	25.8394225	99.802165
15.420534	29.324341	108.342239	-13.186089	24.624998	105.572235	40.002232	-2.621352	107.477188	37.872948	49.179871	113.793015	38.93759	23.2792595	110.6351015	-65.309768	25.9707365	100.5093685
15.970492	27.700632	109.414986	-13.003203	24.677742	106.55159	40.461147	-2.518004	108.936142	38.087387	49.309559	114.528229	39.274267	23.3957775	111.7321855	-65.280673	25.9597065	101.3709945
16.451584	26.067457	110.376587	-12.753563	24.69071	107.521736	40.937332	-2.464765	110.153809	38.337894	49.447731	115.259232	39.637613	23.491483	112.7065205	-65.144739	25.889937	102.3369515
16.85951	24.388828	111.295471	-12.460557	24.67798	108.49482	41.429676	-2.486952	111.186043	38.597683	49.537113	115.876793	40.0136795	23.5250805	113.531418	-64.9347935	25.8308795	103.458222
17.159477	22.749884	112.122322	-12.131754	24.636478	109.478828	41.894592	-2.515086	112.060638	38.902615	49.562714	116.320351	40.3986035	23.523814	114.1904945	-64.6621115	25.749142	104.7671615
17.491068	20.244352	113.262344	-11.611267	24.562572	110.916626	42.477573	-2.56478	113.049934	39.413185	49.555386	116.789688	40.945379	23.495303	114.919811	-64.167913	25.629841	106.913441
17.585545	18.63702	113.95401	-11.292315	24.550365	111.77124	42.839985	-2.739058	113.645844	39.736366	49.511784	116.984245	41.2881755	23.386363	115.3150445	-63.8728055	25.714367	108.2274355
17.596973	17.064016	114.542915	-10.986156	24.566803	112.510063	43.125954	-2.919469	114.157272	40.057529	49.465336	117.093445	41.5917415	23.2729335	115.6253585	-63.5640535	25.8606725	109.3947675
17.523075	15.552004	115.066765	-10.69664	24.566467	113.149216	43.354	-3.02182	114.510643	40.367081	49.349766	117.068413	41.8605405	23.163973	115.789528	-63.2538205	25.968961	110.508904
17.346283	14.099996	115.432381	-10.408025	24.579916	113.663826	43.578152	-3.170405	114.711235	40.658386	49.239685	116.954445	42.118269	23.03464	115.83284	-62.934319	26.125192	111.494812
17.144602	12.681251	115.691582	-10.128603	24.591417	114.019463	43.799313	-3.343957	114.803902	40.90345	49.152954	116.794434	42.3513815	22.9044985	115.799168	-62.6085875	26.2783355	112.239758
16.875458	11.324104	115.832184	-9.88799	24.627295	114.226364	43.982658	-3.481332	114.814224	41.124569	48.979939	116.472397	42.5536135	22.7493035	115.6433105	-62.3295935	26.5052865	112.8094175
16.40233	9.441184	115.787247	-9.49623	24.63183	114.209793	44.118832	-3.57534	114.674713	41.406296	48.686302	115.714409	42.762564	22.555481	115.194561	-61.755024	26.708179	113.225025
16.003323	8.263943	115.61068	-9.232659	24.566607	114.052979	44.198967	-3.694999	114.508949	41.608414	48.353455	115.041908	42.9036905	22.329228	114.7754285	-61.3690085	26.803986	113.3305295
15.606412	7.130288	115.290787	-8.953911	24.426069	113.791695	44.235657	-3.880757	114.349663	41.839367	47.868511	114.297523	43.037512	21.993877	114.323593	-60.945334	26.858261	113.259797
15.180102	6.075523	114.899567	-8.657886	24.231825	113.471916	44.160378	-4.093628	114.172241	42.033966	47.368435	113.668633	43.097172	21.6374035	113.920437	-60.412944	26.8262465	113.023395
14.755887	5.122903	114.584526	-8.385099	24.010077	113.221893	44.074146	-4.40764	114.01461	42.239616	46.843311	113.218216	43.156881	21.2178355	113.616413	-59.927079	26.8023185	112.827373
14.304411	4.277992	114.430199	-8.168716	23.798386	113.073578	44.024387	-4.809217	113.940598	42.473705	46.439957	113.044891	43.249046	20.81537	113.4927445	-59.586478	26.781402	112.6544115
13.798679	3.590296	114.472748	-8.039286	23.583517	112.986481	43.993572	-5.167703	114.014091	42.707829	46.115509	113.100174	43.3507005	20.473903	113.5571325	-59.4292725	26.693131	112.4158295
12.965834	2.759211	114.722977	-7.974465	23.306541	112.950348	43.86705	-5.662891	114.282181	42.955574	45.642139	113.310539	43.411312	19.989624	113.79636	-59.360242	26.623458	112.104336
12.381101	2.392238	114.829041	-8.009337	23.124201	112.861923	43.692142	-5.932417	114.440491	43.05159	45.389481	113.421356	43.371866	19.728532	113.9309235	-59.39054	26.51987	111.7929225
11.750309	2.166444	114.803459	-8.115446	22.988541	112.678551	43.456917	-6.181178	114.461777	43.133274	45.143639	113.395668	43.2950955	19.4812305	113.9287225	-59.5259875	26.4958515	111.4283795
11.162292	1.906426	114.428818	-8.248219	22.864189	112.355148	43.196857	-6.438129	114.32402	43.13068	44.880936	113.177261	43.1637685	19.2214035	113.7506405	-59.6602065	26.5069745	110.9596555
10.552916	1.79311	113.748398	-8.398218	22.748125	111.891998	42.845829	-6.639635	113.925262	43.058186	44.644642	112.856018	42.9520075	19.0025035	113.39064	-59.7484435	26.4937465	110.393356
9.936567	1.758889	112.685059	-8.562329	22.653038	111.338295	42.429962	-6.800083	113.032364	42.942383	44.438938	112.517838	42.6861725	18.8194275	112.775101	-59.8108305	26.4866485	109.901489
9.319465	1.854003	111.324585	-8.701403	22.595697	110.716736	41.964928	-6.901913	111.634575	42.822983	44.27412	112.434601	42.3939555	18.6861035	112.034588	-59.7967615	26.5052905	109.398884
8.446007	2.142306	109.098114	-8.861101	22.686989	109.801651	41.149357	-6.737114	109.215477	42.843803	44.193764	112.629532	41.99658	18.728325	110.9225045	-59.718782	26.645653	108.6807975
7.890133	2.386553	107.713295	-8.974322	22.922056	109.275093	40.608612	-6.452903	107.495903	43.397083	44.113461	112.818733	42.0028475	18.830279	110.157318	-59.9514915	27.013833	108.392868
7.370651	2.692198	106.521431	-9.091659	23.263102	108.840584	40.057373	-6.058071	106.112	43.050453	44.405552	113.429413	41.553913	19.1737405	109.7707065	-59.737231	27.3524635	107.9104615
6.865154	2.905426	105.636238	-9.191419	23.649767	108.544861	39.621788	-5.69061	105.022957	43.106258	44.517784	113.813461	41.364023	19.413587	109.418209	-59.746861	27.885947	107.671513
6.390743	3.043898	105.041817	-9.321667	24.004639	108.393097	39.188164	-5.473	104.339554	43.133564	44.548382	114.165558	41.160864	19.537691	109.252556	-59.804198	28.471587	107.533638
6.032023	2.910033	104.752434	-9.499279	24.216379	108.313141	38.78714	-5.4037	104.079727	43.139603	44.481907	114.48777	40.9633715	19.5391035	109.2837485	-59.9619295	28.8936545	107.3425335
5.698212	2.640831	104.565361	-9.678836	24.312834	108.261063	38.45853	-5.487509	103.977417	43.176147	44.39687	114.848473	40.8173385	19.4546805	109.412945	-60.1750105	29.1709875	107.109181
5.141436	1.951751	104.2743	-9.972237	24.290937	108.006454	38.037308	-5.803933	104.121002	43.118813	44.235439	115.149773	40.5780605	19.215753	109.6353875	-60.5225345	29.366121	106.3775205
4.754004	1.320501	104.054108	-10.160157	24.246038	107.691147	37.831455	-6.016983	104.209602	43.051701	44.051796	115.206238	40.441578	19.0174065	109.70792	-60.761892	29.4746695	105.674374
4.374689	0.553084	103.728065	-10.282892	24.154182	107.285645	37.671124	-6.238615	104.292427	42.950665	43.928814	115.200615	40.3108945	18.8450995	109.746521	-60.8766785	29.4632645	104.824769
4.002851	-0.292787	103.380371	-10.344069	24.040602	106.815468	37.56086	-6.45588	104.37043	42.893192	43.799702	115.08062	40.227026	18.671911	109.725525	-60.915164	29.409293	103.905411
3.601225	-1.194749	103.072342	-10.388465	23.964024	106.279083	37.486145	-6.679008	104.453873	42.87595	43.68137	114.809296	40.1810475	18.501181	109.6315845	-60.9579775	29.426867	102.9265815
3.290423	-2.176513	102.828201	-10.344447	23.828558	105.738113	37.418739	-7.007012	104.597412	42.914558	43.510807	114.407661	40.1666485	18.2518975	109.5025365	-60.8555425	29.4052185	101.9736895
3.013237	-3.330359	102.596977	-10.282746	23.608725	105.156494	37.408932	-7.473472	104.837814	42.989494	43.211182	113.936638	40.199213	17.868855	109.387226	-60.764705	29.348595	100.925762
2.469967	-5.288188	102.424362	-10.153425	23.10091	104.22847	37.217896	-8.219649	105.213799	43.206047	42.569805	112.923386	40.2119715	17.175078	109.0685925	-60.5188215	29.026742	99.3883475
2.002435	-6.695668	102.415535	-10.061406	22.659355	103.581192	36.995865	-8.862559	105.508377	43.377811	41.989567	112.019943	40.186838	16.563504	108.76416	-60.30965	28.755206	98.398224
1.489227	-8.08152	102.597519	-9.989845	22.133572	102.920403	36.726696	-9.59728	105.930794	44.021816	41.07119	110.583481	40.374256	15.736955	108.2571375	-60.353946	28.530189	97.5836685
0.763194	-9.385686	102.904358	-9.925469	21.564146	102.16185	36.441471	-10.367381	106.46241	44.152462	40.157124	109.056686	40.2969665	14.8948715	107.759548	-60.1479045	28.2334205	96.564152
-0.042847	-10.741858	103.301582	-9.859005	20.847395	101.450584	36.130169	-11.19043	107.018959	43.737514	39.329414	107.935249	39.9338415	14.069492	107.477104	-59.6518515	27.625298	95.424064
-0.982356	-12.083042	103.964508	-9.826523	20.011063	100.890305	35.82159	-12.110515	107.77121	43.710766	38.269852	106.718697	39.766178	13.0796685	107.2449535	-59.419224	26.9424575	94.5356565
-1.975514	-13.326647	104.827286	-9.807446	19.098993	100.53978	35.537067	-13.087834	108.737228	43.791618	37.044418	105.714783	39.6643425	11.978292	107.2260055	-59.2792345	26.219694	93.8535545
-3.450572	-14.921303	105.896141	-9.83769	17.611952	100.362732	35.072445	-14.645916	110.174469	44.120476	35.381516	105.157616	39.5964605	10.3678	107.6660425	-59.2718405	24.856104	93.0594215
-4.488542	-15.774615	106.268021	-9.830752	16.668823	100.460312	34.826248	-15.654528	110.875473	44.420155	34.393433	105.219795	39.6232015	9.3694525	108.047634	-59.2847055	23.9681935	92.87299
-5.590446	-16.429092	106.640671	-9.790861	15.895403	100.742653	34.661888	-16.515699	111.322441	44.71048	33.636959	105.473801	39.686184	8.56063	108.398121	-59.267906	23.230176	93.087185
-6.776894	-16.839649	107.035675	-9.674888	15.355152	101.152596	34.604759	-17.222803	111.698509	44.979042	33.049568	105.776855	39.7919005	7.9133825	108.737682	-59.1416765	22.7969215	93.56751
-7.92276	-17.11022	107.282494	-9.537808	14.955345	101.561722	34.632538	-17.7829	112.004868	45.293037	32.582645	106.130539	39.9627875	7.3998725	109.0677035	-59.0384035	22.5108175	94.0557405
-9.015552	-17.060822	107.360077	-9.372608	14.654665	101.920021	34.721302	-18.241041	112.163315	45.619961	32.272484	106.552711	40.1706315	7.0157215	109.358013	-58.9158475	22.2936085	94.482029
-10.208703	-16.951401	107.270447	-9.194727	14.449223	102.219032	34.86002	-18.572609	112.174667	45.950508	32.095181	106.900803	40.405264	6.761286	109.537735	-58.794718	22.13716	94.900329
-11.86205	-16.259815	107.101974	-8.882997	14.244169	102.623642	35.13443	-18.897726	112.108925	46.382748	31.876818	107.156921	40.758589	6.489546	109.632923	-58.524583	21.998792	95.614361
-12.768364	-15.680657	107.39119	-8.688808	14.121641	102.864586	35.322311	-19.047855	112.006607	46.611725	31.724184	107.226456	40.967018	6.3381645	109.6165315	-58.344634	21.9051175	96.1126405
-13.836241	-14.973032	106.82341	-8.503102	13.970229	103.108368	35.554386	-19.188967	111.799919	46.761669	31.635532	107.231842	41.1580275	6.2232825	109.5158805	-58.1642315	21.7171755	96.7008555
-14.899709	-14.201845	107.247505	-8.300766	13.865	103.408936	35.817726	-19.292126	111.557533	46.869694	31.558249	106.999779	41.34371	6.1330615	109.278656	-57.945242	21.5969385	97.539216
-15.91333	-13.230816	107.574127	-8.084026	13.73886	103.880226	36.137913	-19.382627	111.410202	46.923382	31.364138	106.488846	41.5306475	5.9907555	108.949524	-57.6986995	21.4869645	98.810928
-17.137444	-12.025496	108.173904	-7.869004	13.617189	104.539955	36.503304	-19.487431	111.368767	46.87656	31.11437	105.909775	41.689932	5.8134695	108.639271	-57.42794	21.4209085	100.440639
-18.285162	-10.683102	109.165451	-7.668385	13.412277	105.356392	36.790569	-19.599997	111.38195	46.721912	30.802593	105.50209	41.7562405	5.601298	108.44202	-57.0930105	21.223256	102.270764
-19.953297	-8.553657	109.952568	-7.468005	12.99938	106.59343	37.193382	-19.879072	111.202576	46.546333	30.422112	105.403374	41.8698575	5.27152	108.302975	-56.8058675	20.72724	104.883885
-21.02252	-7.034846	110.036217	-7.383782	12.731676	107.267746	37.442364	-20.079878	110.893044	46.591015	30.280293	105.493187	42.0166895	5.1002075	108.1931155	-56.7842535	20.3631445	106.3423765
-22.108534	-5.35019	109.900284	-7.318113	12.592549	107.706413	37.632561	-20.137714	110.295883	46.655266	30.298292	105.744148	42.1439135	5.080289	108.0200155	-56.7801395	20.104809	107.3928105
-23.153059	-3.584161	109.471802	-7.234962	12.579579	107.914772	37.825859	-20.03903	109.485718	46.679493	30.49976	106.115341	42.252676	5.230365	107.8005295	-56.7226	19.928793	108.0290145
-24.175381	-1.63331	108.846367	-7.121435	12.706515	107.903305	38.034336	-19.781818	108.513	46.788807	30.792046	106.495735	42.4115715	5.505114	107.5043675	-56.6544415	19.907916	108.3022425
-25.169922	0.25707	108.408943	-6.985013	12.933318	107.766602	38.242546	-19.401627	107.431076	46.981392	31.171783	106.989372	42.611969	5.885078	107.210224	-56.581995	19.981558	108.32298
-26.117558	2.136018	107.350937	-6.810748	13.271742	107.524506	38.462559	-18.893145	106.256088	47.210606	31.637541	107.631325	42.8365825	6.372198	106.9437065	-56.4580785	20.171286	108.1053055
-27.394217	5.118944	106.251358	-6.53549	13.978466	107.111801	38.774445	-17.94346	104.533409	47.617126	32.380337	108.405182	43.1957855	7.2184385	106.4692955	-56.2667655	20.7384935	107.7543065
-28.253996	7.069789	105.751816	-6.348	14.529993	106.899536	38.962261	-17.270473	103.532364	47.790646	32.844273	108.689499	43.3764535	7.7869	106.1109315	-56.0724535	21.273086	107.6881405
-29.1709	8.989326	105.838547	-6.161897	15.073042	106.838463	39.113583	-16.636158	102.729919	47.830463	33.313942	108.725952	43.472023	8.338892	105.7279355	-55.795817	21.807192	107.9489905
-30.06287	10.77714	106.549034	-6.062668	15.526955	107.059349	39.150166	-16.073586	102.174393	47.743034	33.727695	108.353722	43.4466	8.8270545	105.2640575	-55.571936	22.2268555	108.8546405
-30.970007	12.372002	107.987885	-6.067712	15.867188	107.65432	39.033012	-15.661542	101.888153	47.468834	34.054573	107.630859	43.250923	9.1965155	104.759506	-55.386347	22.5378605	110.549134
-31.777439	13.79301	109.773933	-6.189794	15.946733	108.529594	38.826923	-15.489832	101.988434	46.94194	34.177338	106.78331	42.8844315	9.343753	104.385872	-55.2640195	22.549713	112.673316
-32.541348	15.108021	111.652588	-6.36251	15.845211	109.551704	38.610012	-15.53206	102.488968	46.262424	34.129929	105.938744	42.436218	9.2989345	104.213856	-55.161238	22.3914875	114.889552
-33.510132	16.905289	114.238152	-6.718054	15.376517	111.090614	38.308907	-15.763785	103.487549	45.062698	33.826851	105.104256	41.6858025	9.031533	104.2959025	-55.1219105	21.721501	117.8853255
-34.039505	18.094639	115.663681	-6.93043	15.019751	112.015198	38.155293	-15.988699	104.101089	44.380024	33.626816	104.832878	41.2676585	8.8190585	104.4669835	-55.1285185	21.2204435	119.5634125
-34.411526	19.234667	116.90519	-7.178015	14.63941	112.823547	37.96751	-16.192074	104.541466	43.869381	33.427719	104.489075	40.9184455	8.6178225	104.5152705	-55.2744755	20.6609975	121.1318235
-34.784649	20.410816	117.598259	-7.37043	14.373146	113.302628	37.785389	-16.324995	104.795036	43.336636	33.289612	104.266991	40.5610125	8.4823085	104.5310135	-55.3018725	20.2639835	122.0742425
-34.92733	21.635666	117.838097	-7.542311	14.092954	113.43969	37.698658	-16.322105	104.741081	42.836754	33.300255	104.230972	40.267706	8.489075	104.4860265	-55.352328	19.696833	122.3933535
-35.103443	22.780275	117.726746	-7.747796	13.951198	113.319817	37.660629	-16.168381	104.456642	42.542725	33.440739	104.148781	40.101677	8.636179	104.3027115	-55.597269	19.266217	122.3369225
-35.053158	24.004036	117.484833	-7.941767	13.876048	113.078438	37.62468	-15.875858	104.059669	42.315517	33.70644	104.149017	39.9700985	8.915291	104.104343	-55.8536325	18.836805	122.052533
-34.701401	25.90012	117.298866	-8.257572	14.051731	112.851418	37.497074	-15.223497	103.522835	41.778179	34.363098	104.270279	39.6376265	9.5698005	103.896557	-56.1527705	18.5336615	121.806279
