# Supplementary material for: How to jointly control a ball trajectory on a moving board: Methodological insights into Motor Learning and Rehabilitation
Source: PLoS One. 2025 Oct 15;20(10):e0334588. doi: 10.1371/journal.pone.0334588 (PMC12527165; doi:10.1371/journal.pone.0334588)
Supplement: S2 Data — (ZIP) [file pone.0334588.s002.zip › D3_027.csv]

Ball_X	Ball_Y	Ball_Z	BoardCentre_X	BoardCentre_Y	BoardCentre_Z	P1LeftHand_X	P1LeftHand_Y	P1LeftHand_Z	P1RightHand_X	P1RightHand_Y	P1RightHand_Z	P1MidHands_X	P1MidHands_Y	P1MidHands_Z	P2MidHands_X	P2MidHands_Y	P2MidHands_Z
8.830631	20.416771	118.722656	-12.9906	19.832218	117.517578	36.400463	-12.869267	117.373573	42.881931	40.104977	122.735527	39.641197	13.617855	120.05455	-65.622397	26.046581	114.980606
8.675605	20.189062	119.619164	-13.08576	20.149084	118.258522	36.471451	-12.51245	118.077789	42.916794	40.57399	123.775291	39.6941225	14.03077	120.92654	-65.8656425	26.267398	115.590504
8.467002	19.978662	120.242035	-13.192819	20.479877	118.878258	36.477009	-12.111315	118.384216	42.89579	41.009365	124.378777	39.6863995	14.449025	121.3814965	-66.0720375	26.510729	116.3750195
8.219303	19.761559	120.521584	-13.297998	20.863596	119.317986	36.406075	-11.62863	118.268417	42.715042	41.456028	124.66996	39.5605585	14.913699	121.4691885	-66.1565545	26.813493	117.1667835
7.944595	19.534578	120.485672	-13.429827	21.292891	119.567062	36.263783	-11.060828	117.838577	42.520542	41.89069	124.638687	39.3921625	15.414931	121.238632	-66.2518165	27.170851	117.895492
7.606621	19.314018	120.223442	-13.512388	21.767513	119.638634	36.097012	-10.481151	117.185951	42.302597	42.326908	124.410042	39.1998045	15.9228785	120.7979965	-66.2245805	27.6121475	118.4792715
6.984971	18.855545	119.560562	-13.542928	22.471838	119.459877	35.89584	-9.589769	116.174759	42.042507	42.979958	123.86705	38.9691735	16.6950945	120.0209045	-66.0550295	28.2485815	118.8988495
6.569774	18.491547	119.064461	-13.494444	22.880013	119.237778	35.879414	-9.101903	115.607666	41.987297	43.359657	123.514572	38.9333555	17.128877	119.561119	-65.9222435	28.631149	118.914437
6.09294	18.054747	118.644203	-13.402435	23.23349	119.034981	35.922264	-8.644484	115.169868	41.931389	43.698139	123.180199	38.9268265	17.5268275	119.1750335	-65.7316965	28.9401525	118.8949285
5.591189	17.528109	118.294823	-13.311007	23.527578	118.879662	36.006031	-8.308147	114.914368	41.934196	44.009563	122.879585	38.9701135	17.850708	118.8969765	-65.5921275	29.204448	118.8623475
5.053419	16.943087	118.043098	-13.254613	23.764837	118.768333	36.077194	-8.045604	114.828133	41.9105	44.288216	122.66964	38.993847	18.121306	118.7488865	-65.503073	29.408368	118.7877795
4.462562	16.274599	117.892136	-13.209364	23.942009	118.701324	36.167118	-7.859856	114.928688	41.905258	44.497787	122.471893	39.036188	18.3189655	118.7002905	-65.454916	29.5650525	118.7023575
3.799472	15.539183	117.837418	-13.193783	24.101023	118.643463	36.258171	-7.691146	115.094742	41.868336	44.74575	122.285889	39.0632535	18.527302	118.6903155	-65.4508195	29.674744	118.5966105
2.783674	14.373372	117.709473	-13.208598	24.293512	118.555626	36.377613	-7.541758	115.400673	42.218616	44.889374	121.762756	39.2981145	18.673808	118.5817145	-65.7153105	29.913216	118.5295375
2.038455	13.54042	117.651787	-13.246296	24.399868	118.442413	36.381454	-7.402181	115.772179	42.135654	45.075928	121.534279	39.258554	18.8368735	118.653229	-65.751146	29.9628625	118.231597
1.235923	12.70501	117.61689	-13.290389	24.533564	118.316254	36.393826	-7.292154	116.033875	42.026199	45.230408	121.314301	39.2100125	18.969127	118.674088	-65.7907905	30.098001	117.95842
0.431007	11.859493	117.540886	-13.321692	24.662247	118.195091	36.415298	-7.260643	116.181076	41.9468	45.404331	121.169533	39.181049	19.071844	118.6753045	-65.824433	30.25265	117.7148775
-0.414279	11.031312	117.462631	-13.368114	24.818588	118.11837	36.382149	-7.091472	116.390739	41.894451	45.562328	121.083878	39.1383	19.235428	118.7373085	-65.874528	30.401748	117.4994315
-1.286861	10.213039	117.445518	-13.373128	24.992329	118.110443	36.391499	-6.901976	116.445244	41.813305	45.744907	121.097908	39.102402	19.4214655	118.771576	-65.848658	30.5631925	117.44931
-2.213037	9.41147	117.369781	-13.366151	25.244614	118.151321	36.399036	-6.64393	116.406509	41.759968	45.998981	121.158646	39.079502	19.6775255	118.7825775	-65.811804	30.8117025	117.5200645
-3.631063	8.278314	117.231117	-13.32258	25.66925	118.286392	36.445629	-6.230443	116.126701	41.762936	46.359985	121.224022	39.1042825	20.064771	118.6753615	-65.7494425	31.273729	117.8974225
-4.644846	7.525907	117.239143	-13.248922	25.965771	118.433044	36.43499	-5.923086	116.026047	41.771324	46.591221	121.166168	39.103157	20.3340675	118.5961075	-65.601001	31.5974745	118.2699805
-5.650533	6.741897	117.331673	-13.126726	26.253077	118.593513	36.492748	-5.722207	115.948402	41.837234	46.795643	120.8433	39.164991	20.536718	118.395851	-65.418443	31.969436	118.791175
-6.679453	5.982595	117.608871	-12.962979	26.470819	118.708542	36.573593	-5.606173	116.105614	41.464993	47.063564	120.532417	39.019293	20.7286955	118.3190155	-64.945251	32.2129425	119.0980685
-7.739899	5.212689	117.972168	-12.772569	26.569492	118.731621	36.698925	-5.627149	116.467712	41.573914	47.085552	119.891167	39.1364195	20.7292015	118.1794395	-64.6815575	32.4097825	119.2838025
-8.77319	4.363071	118.303513	-12.557972	26.546986	118.617142	36.858784	-5.788605	116.885506	41.685074	47.080948	119.044128	39.271929	20.6461715	117.964817	-64.387873	32.4478005	119.269467
-9.792555	3.577463	118.601311	-12.376194	26.371992	118.336678	36.992004	-6.037152	117.249382	41.713245	46.821846	118.039253	39.3526245	20.392347	117.6443175	-64.1050125	32.351637	119.0290385
-11.331037	2.428094	118.859375	-12.099946	25.808838	117.765221	37.074585	-6.541045	117.728386	41.792595	46.105637	116.512718	39.43359	19.782296	117.120552	-63.633482	31.83538	118.40989
-12.315598	1.684066	118.888344	-11.888268	25.304434	117.322517	37.171467	-7.056773	117.860725	41.855495	45.451645	115.561714	39.513481	19.197436	116.7112195	-63.290017	31.411432	117.9338145
-13.368705	1.09228	118.891235	-11.717959	24.773026	116.902542	37.226151	-7.642134	117.963516	41.955696	44.761871	114.815285	39.5909235	18.5598685	116.3894005	-63.0268415	30.9861835	117.4156835
-14.373425	0.583253	118.751236	-11.537441	24.232384	116.524414	37.26841	-8.158859	118.021713	42.123474	44.097023	114.204453	39.695942	17.969082	116.113083	-62.770824	30.495686	116.935745
-15.330283	0.2386	118.592201	-11.383341	23.772394	116.186592	37.295948	-8.669923	117.931007	42.300434	43.483555	113.682709	39.798191	17.406816	115.806858	-62.564873	30.137972	116.566326
-16.273495	0.000881	118.336617	-11.216294	23.350649	115.863907	37.29554	-9.115011	117.740738	42.427475	42.937786	113.227501	39.8615075	16.9113875	115.4841195	-62.2940955	29.7899105	116.2436945
-17.207972	-0.023667	118.088326	-11.058085	23.061712	115.570831	37.301975	-9.45316	117.439476	42.495598	42.477669	112.725105	39.8987865	16.5122545	115.0822905	-62.0149565	29.6111695	116.0593715
-18.486694	0.174476	117.488243	-10.795909	22.705355	115.034698	37.371277	-9.845056	116.744873	42.564129	42.028622	111.988678	39.967703	16.091783	114.3667755	-61.559521	29.318927	115.7026205
-19.29476	0.455494	116.917442	-10.625447	22.527348	114.624115	37.474648	-10.041476	116.166481	42.600559	41.826527	111.542984	40.0376035	15.8925255	113.8547325	-61.2884975	29.1621705	115.3934975
-20.060242	0.901683	116.219902	-10.431503	22.381134	114.150833	37.564709	-10.215088	115.459656	42.647839	41.742207	111.058044	40.106274	15.7635595	113.25885	-60.96928	28.9987085	115.042816
-20.783257	1.425268	115.408829	-10.229274	22.286991	113.600853	37.641052	-10.287838	114.534554	42.672592	41.68586	110.557327	40.156822	15.699011	112.5459405	-60.61537	28.874971	114.6557655
-21.404799	2.084378	114.519035	-10.013219	22.231773	112.994209	37.733685	-10.278204	113.515266	42.691845	41.692429	110.058578	40.212765	15.7071125	111.786922	-60.239203	28.7564335	114.201496
-22.008997	2.834669	113.506172	-9.789708	22.234167	112.33033	37.813049	-10.188701	112.432083	42.753502	41.793163	109.632042	40.2832755	15.802231	111.0320625	-59.8626915	28.666103	113.6285975
-22.476171	3.675518	112.427879	-9.542866	22.248163	111.623253	37.908726	-10.010624	111.269638	42.900482	41.900002	109.270203	40.404604	15.944689	110.2699205	-59.490336	28.551637	112.9765855
-23.169281	5.111469	110.828697	-9.198875	22.347317	110.524811	38.06115	-9.675017	109.653877	43.103294	42.169827	108.748947	40.582222	16.247405	109.201412	-58.979972	28.447229	111.84821
-23.559387	6.134452	109.906212	-8.992193	22.451902	109.841141	38.138111	-9.376357	108.607658	43.159321	42.355804	108.332428	40.648716	16.4897235	108.470043	-58.633102	28.4140805	111.212239
-23.857958	7.229294	109.169075	-8.817286	22.586601	109.249786	38.240585	-9.14031	107.695557	43.153946	42.524212	107.854637	40.6972655	16.691951	107.775097	-58.3318375	28.481251	110.724475
-24.095772	8.377309	108.597504	-8.631166	22.740253	108.719345	38.307163	-8.913798	106.981781	43.197136	42.639896	107.242561	40.7521495	16.863049	107.112171	-58.0144815	28.617457	110.326519
-24.236813	9.512117	108.146652	-8.459201	22.851339	108.261261	38.385704	-8.713902	106.389984	43.217876	42.779293	106.747948	40.80179	17.0326955	106.568966	-57.720192	28.6699825	109.953556
-24.33404	10.667512	107.681671	-8.295622	22.920631	107.845398	38.478889	-8.634307	106.004585	43.290974	42.819321	106.392418	40.8849315	17.092507	106.1985015	-57.4761755	28.748755	109.4922945
-24.31168	11.807478	107.247147	-8.110986	22.902975	107.466629	38.602627	-8.632693	105.768478	43.461708	42.796211	106.146477	41.0321675	17.081759	105.9574775	-57.2541395	28.724191	108.9757805
-24.196486	13.570364	106.369926	-7.797021	22.92647	106.78775	38.825138	-8.708978	105.391884	43.793961	42.71199	105.974045	41.3095495	17.001506	105.6829645	-56.9035915	28.851434	107.8925355
-24.006786	14.771771	105.560913	-7.48309	22.977671	106.161797	38.971142	-8.756748	105.044617	44.168114	42.644154	105.871841	41.569628	16.943703	105.458229	-56.535808	29.011639	106.865365
-23.752741	16.008062	104.443443	-7.090583	23.115488	105.35051	39.191513	-8.764623	104.504311	44.655766	42.561523	105.788193	41.9236395	16.89845	105.146252	-56.1048055	29.332526	105.554768
-23.411819	17.268637	103.052567	-6.614151	23.278522	104.27343	39.49831	-8.723073	103.709541	45.186745	42.577747	105.839767	42.3425275	16.927337	104.774654	-55.5708295	29.629707	103.772206
-23.087324	18.500683	101.51516	-6.080208	23.520451	103.073677	39.867867	-8.531848	102.721169	45.746071	42.693539	105.798462	42.806969	17.0808455	104.2598155	-54.967385	29.9600565	101.8875385
-22.682997	19.769754	99.927551	-5.535558	23.81135	101.795372	40.306679	-8.252305	101.622566	46.155701	42.900448	105.668999	43.23119	17.3240715	103.6457825	-54.302306	30.2986285	99.9449615
-22.255819	21.013031	98.384109	-5.045132	24.175726	100.541435	40.735775	-7.825071	100.395798	46.542553	43.270885	105.585823	43.639164	17.722907	102.9908105	-53.729428	30.628545	98.0920595
-21.574856	22.730324	96.711708	-4.455646	24.796886	99.046967	41.182049	-6.98882	98.696335	46.877106	43.841877	105.236961	44.0295775	18.4265285	101.966648	-52.9408695	31.1672435	96.127286
-21.287638	23.742168	96.016212	-4.13923	25.244682	98.338211	41.489021	-6.466267	97.668793	47.625126	44.055546	104.630325	44.5570735	18.7946395	101.149559	-52.8355335	31.6947245	95.526863
-21.052336	24.654343	95.46788	-3.851109	25.672695	97.780136	41.648872	-5.917496	96.965691	47.759682	44.441338	104.278099	44.704277	19.261921	100.621895	-52.406495	32.083469	94.938377
-20.814226	25.381252	95.120422	-3.574945	25.983355	97.398102	41.885071	-5.529065	96.448799	47.876118	44.748764	103.951393	44.8805945	19.6098495	100.200096	-52.0304845	32.3568605	94.596108
-20.556644	25.992611	94.922905	-3.304824	26.172718	97.109673	42.105251	-5.310498	96.136055	48.072952	44.942818	103.658798	45.0891015	19.81616	99.8974265	-51.6987495	32.529276	94.3219195
-20.31777	26.450422	94.650635	-3.049277	26.273949	96.828827	42.319366	-5.212501	95.904716	47.669785	45.183228	103.785118	44.9945755	19.9853635	99.844917	-51.0931295	32.5625345	93.812737
-20.082096	26.850784	94.178513	-2.765499	26.322826	96.437065	42.565968	-5.185506	95.659645	48.51516	44.983982	103.408157	45.540564	19.899238	99.533901	-51.071562	32.746414	93.340229
-19.787941	27.263138	93.115387	-2.24261	26.415113	95.578308	43.031971	-5.067064	95.0653	48.938335	45.018082	103.493546	45.985153	19.975509	99.279423	-50.470373	32.854717	91.877193
-19.639288	27.395317	92.405861	-1.882432	26.472803	95.007828	43.365402	-4.884158	94.593407	49.186817	45.113216	103.44989	46.2761095	20.114529	99.0216485	-50.0409735	32.831077	90.9940075
-19.578194	27.372435	91.83931	-1.547327	26.504322	94.542328	43.701485	-4.71498	94.25782	49.385887	45.231167	103.212318	46.543686	20.2580935	98.735069	-49.63834	32.7505505	90.349587
-19.551104	27.198353	91.378616	-1.249849	26.461262	94.170845	44.071846	-4.654681	94.09301	49.537548	45.310532	102.859024	46.804697	20.3279255	98.476017	-49.304395	32.5945985	89.865673
-19.661625	26.910776	90.956749	-1.01441	26.286816	93.831268	44.422791	-4.711914	94.084236	49.68808	45.374603	102.364731	47.0554355	20.3313445	98.2244835	-49.0842555	32.2422875	89.4380525
-19.852076	26.514418	90.628418	-0.790395	26.016327	93.50914	44.712467	-4.889018	94.151314	49.811356	45.313076	101.778458	47.2619115	20.212029	97.964886	-48.8427015	31.820625	89.053394
-20.197901	25.937382	90.402649	-0.634052	25.635639	93.28212	44.913948	-5.181085	94.255272	49.956608	45.163647	100.903557	47.435278	19.991281	97.5794145	-48.703382	31.279997	88.9848255
-20.813301	24.862068	90.34832	-0.404897	24.890047	93.074982	45.093327	-5.793334	94.450607	50.049858	44.675674	99.267731	47.5715925	19.44117	96.859169	-48.3813865	30.338924	89.290795
-21.409033	24.04657	90.704308	-0.30952	24.283072	93.163391	45.224007	-6.388483	94.592148	49.534531	44.399757	98.258934	47.379269	19.005637	96.425541	-47.998309	29.560507	89.901241
-22.082823	23.170097	91.459915	-0.291692	23.546164	93.491676	45.183994	-7.059558	94.920479	49.499779	43.719219	96.831497	47.3418865	18.3298305	95.875988	-47.9252705	28.7624975	91.107364
-22.770149	22.269056	92.534569	-0.427887	22.723274	94.094048	45.015823	-7.868669	95.409775	49.332912	42.884983	95.636665	47.1743675	17.508157	95.52322	-48.0301415	27.938391	92.664876
-23.528082	21.33177	93.857407	-0.705066	21.774574	94.891556	44.709381	-8.792828	96.051437	49.039333	41.898773	94.670059	46.874357	16.5529725	95.360748	-48.284489	26.9961755	94.422364
-24.274147	20.481697	95.315727	-1.139449	20.786673	95.844505	44.234558	-9.755755	96.721176	48.581104	40.837563	94.030357	46.407831	15.540904	95.3757665	-48.686729	26.032442	96.3132435
-25.000296	19.703081	96.796165	-1.679628	19.841585	96.864906	43.638157	-10.725422	97.406784	48.063354	39.779205	93.684288	45.8507555	14.5268915	95.545536	-49.2100115	25.1562785	98.184276
-26.062855	18.76016	98.813538	-2.617312	18.561487	98.351105	42.636341	-12.102718	98.478416	47.097065	38.301712	93.430122	44.866703	13.099497	95.954269	-50.101327	24.023477	100.747941
-26.728081	18.227646	99.938606	-3.273998	17.801445	99.197762	41.970078	-12.885958	99.131798	46.416309	37.45623	93.39325	44.1931935	12.285136	96.262524	-50.7411895	23.317754	102.133
-27.361137	17.808643	100.754807	-3.907696	17.113758	99.846527	41.369015	-13.571063	99.71714	45.783978	36.704762	93.376587	43.5764965	11.5668495	96.5468635	-51.3918885	22.6606665	103.1461905
-27.904999	17.504314	101.24025	-4.506196	16.440083	100.266304	40.85397	-14.197386	100.173103	45.188351	36.065544	93.376953	43.0211605	10.934079	96.775028	-52.0335525	21.946087	103.75758
-28.389687	17.264233	101.354706	-5.014051	15.844742	100.443947	40.420471	-14.74826	100.487671	44.685551	35.51387	93.399391	42.553011	10.382805	96.943531	-52.581113	21.306679	103.944363
-28.755928	17.062407	101.145721	-5.452847	15.265547	100.379074	40.081985	-15.219286	100.660553	44.33728	35.050674	93.44178	42.2096325	9.915694	97.0511665	-53.1153265	20.6154	103.7069815
-28.999763	17.028656	100.736023	-5.759678	14.766137	100.149658	39.841866	-15.631951	100.706566	44.097115	34.692341	93.474655	41.9694905	9.530195	97.0906105	-53.4888465	20.002079	103.2087055
-29.295641	17.093842	99.902992	-5.982247	14.185982	99.628624	39.6506	-16.162853	100.701653	43.923077	34.166279	93.329666	41.7868385	9.001713	97.0156595	-53.7513325	19.370251	102.2415885
-29.328114	17.274866	99.286812	-6.022545	13.869611	99.235115	39.617455	-16.48876	100.723625	43.91481	33.819496	93.122757	41.7661325	8.665368	96.923191	-53.8112225	19.073854	101.547039
-29.228508	17.567173	98.651039	-5.981436	13.5886	98.848457	39.628342	-16.817072	100.777603	43.990105	33.451946	92.878494	41.8092235	8.317437	96.8280485	-53.7720955	18.859763	100.8688655
-29.102451	18.005087	97.9981	-5.939057	13.312702	98.459885	39.647491	-17.116255	100.835564	44.072132	33.108486	92.720337	41.8598115	7.9961155	96.7779505	-53.7379255	18.6292885	100.1418195
-28.945795	18.601803	97.390236	-5.900674	13.078528	98.127632	39.612225	-17.406757	100.880943	44.187355	32.795288	92.651047	41.89979	7.6942655	96.765995	-53.701138	18.4627905	99.489269
-28.704926	19.348644	96.927292	-5.902293	12.897487	97.907219	39.552734	-17.698969	100.835373	44.247078	32.535042	92.651192	41.899906	7.4180365	96.7432825	-53.704492	18.3769375	99.0711555
-28.529289	20.249037	96.660339	-5.97757	12.782256	97.828064	39.393227	-17.922598	100.760925	44.24818	32.321117	92.665558	41.8207035	7.1992595	96.7132415	-53.7758435	18.3652525	98.9428865
-28.095272	21.818336	96.61483	-6.224786	12.734405	97.951851	39.021809	-18.13706	100.672546	44.069576	32.134388	92.837852	41.5456925	6.998664	96.755199	-53.9952645	18.470146	99.148503
-27.747149	23.064299	96.731339	-6.457492	12.790227	98.140129	38.72184	-18.198721	100.597046	43.901436	32.122612	93.079231	41.311638	6.9619455	96.8381385	-54.226622	18.6185085	99.4421195
-27.393639	24.433571	96.924438	-6.794196	12.882672	98.40345	38.346947	-18.20174	100.481796	43.653553	32.199909	93.433891	41.00025	6.9990845	96.9578435	-54.588642	18.7662595	99.8490565
-27.023685	25.843546	97.382729	-7.18803	13.050553	98.700302	37.949883	-18.136749	100.27951	43.331562	32.351036	93.920013	40.6407225	7.1071435	97.0997615	-55.0167825	18.9939625	100.3008425
-26.642439	27.355782	97.688499	-7.671022	13.239402	98.963043	37.515682	-17.950275	100.01181	42.898552	32.66428	94.570541	40.207117	7.3570025	97.2911755	-55.549161	19.1218015	100.6349105
-26.291201	28.926214	98.020462	-8.23391	13.504201	99.180641	37.09248	-17.641367	99.677368	42.338806	33.10186	95.430511	39.715643	7.7302465	97.5539395	-56.183463	19.2781555	100.8073425
-25.903833	30.552301	98.329231	-8.867038	13.778426	99.358673	36.705086	-17.21431	99.335968	41.750191	33.680882	96.498024	39.2276385	8.233286	97.916996	-56.9617145	19.323566	100.80035
-25.26911	33.115223	99.06955	-9.8955	14.302209	99.601151	36.150337	-16.389885	98.844757	40.893017	34.768402	98.409294	38.521677	9.1892585	98.6270255	-58.312677	19.4151595	100.5752765
-24.877951	34.707642	99.83416	-10.609404	14.673909	99.734367	35.810623	-15.740897	98.433655	40.290878	35.557758	99.864975	38.0507505	9.9084305	99.149315	-59.2695585	19.4393875	100.319419
-24.434839	36.317211	100.647942	-11.279751	15.065137	99.910828	35.462448	-14.963825	97.943649	39.698517	36.331371	101.300682	37.5804825	10.683773	99.6221655	-60.1399845	19.446501	100.1994905
-24.033598	37.850605	101.622704	-11.910327	15.641898	100.101646	35.104485	-14.106102	97.434265	39.168594	37.122417	102.521576	37.1365395	11.5081575	99.9779205	-60.9571935	19.7756385	100.2253715
-23.59053	39.352242	102.466454	-12.439096	16.314344	100.341705	34.730927	-13.210036	97.028732	38.633541	37.881718	103.601303	36.682234	12.335841	100.3150175	-61.560426	20.292847	100.3683925
-23.13245	40.83086	103.233215	-12.956158	17.013206	100.625648	34.327713	-12.353638	96.8246	38.161106	38.569523	104.473076	36.2444095	13.1079425	100.648838	-62.1567255	20.9184695	100.602458
-22.642492	42.163078	103.905777	-13.403871	17.673851	100.966583	33.854855	-11.601959	96.905624	37.754829	39.179611	105.060699	35.804842	13.788826	100.9831615	-62.612584	21.558876	100.9500045
-21.887783	44.058754	104.829697	-13.975384	18.348909	101.535858	33.326099	-10.90607	97.229996	37.148575	39.77322	105.709709	35.237337	14.433575	101.4698525	-63.188105	22.264243	101.6018635
-21.321796	45.089058	105.439949	-14.322045	18.590776	101.985565	33.129253	-10.713734	97.554901	37.213268	39.865852	105.93486	35.1712605	14.576059	101.7448805	-63.8153505	22.605493	102.2262495
-20.801409	45.952171	106.061363	-14.618719	18.68251	102.473663	32.932499	-10.55938	97.983444	36.509224	40.198139	106.586601	34.7208615	14.8193795	102.2850225	-63.9582995	22.5456405	102.6623035
-20.288771	46.648209	106.690369	-14.965574	18.655411	102.94529	32.700294	-10.458546	98.429787	36.218731	39.729954	107.198883	34.4595125	14.635704	102.814335	-64.3906605	22.675118	103.076245
-19.762053	47.243233	107.337395	-15.296762	18.65049	103.35498	32.538952	-10.431416	98.819908	35.888988	39.835602	107.781281	34.21397	14.702093	103.3005945	-64.807494	22.598887	103.4093655
-19.261999	47.739239	107.906364	-15.67256	18.664724	103.702293	32.34565	-10.320475	99.198715	35.619476	39.974548	108.394768	33.982563	14.8270365	103.7967415	-65.327683	22.5024115	103.6078445
-18.793375	48.103504	108.369171	-16.079359	18.756889	103.956474	32.138046	-10.146985	99.559937	35.256458	40.157734	109.038422	33.697252	15.0053745	104.2991795	-65.85597	22.5084035	103.6137685
-18.129435	48.472687	108.965614	-16.701927	19.048838	104.18074	31.875879	-9.777587	99.992828	34.695431	40.599705	110.031616	33.285655	15.411059	105.012222	-66.689509	22.686617	103.349258
-17.637667	48.563938	109.299911	-17.097832	19.379421	104.296959	31.684605	-9.392057	100.191368	34.328987	41.037262	110.569382	33.006796	15.8226025	105.380375	-67.20246	22.9362395	103.213543
-17.270353	48.677124	109.480049	-17.397305	19.782146	104.323105	31.5334	-8.839698	100.321472	33.928474	41.550327	110.951324	32.730937	16.3553145	105.636398	-67.525547	23.2089775	103.009812
-16.798744	48.608509	109.518135	-17.71492	20.295286	104.40303	31.445997	-8.25316	100.422989	33.559208	42.137218	111.245636	32.5026025	16.942029	105.8343125	-67.9324425	23.648543	102.9717475
-16.392859	48.378056	109.597351	-17.954035	20.758295	104.504517	31.407188	-7.671591	100.552536	33.235126	42.753948	111.46331	32.321157	17.5411785	106.007923	-68.229227	23.9754115	103.001111
-16.011633	48.069893	109.577469	-18.124264	21.202337	104.655876	31.388077	-7.111527	100.7332	33.340458	43.757725	111.358536	32.3642675	18.323099	106.045868	-68.6127955	24.081575	103.265884
-15.611262	47.59766	109.55632	-18.269657	21.649193	104.972031	31.396898	-6.577232	100.988342	33.100132	44.337444	111.404053	32.248515	18.880106	106.1961975	-68.787829	24.41828	103.7478645
-14.95688	46.608349	109.280159	-18.469707	22.28595	105.582169	31.415663	-6.053708	101.828537	32.862041	45.178787	111.21756	32.138852	19.5625395	106.5230485	-69.078266	25.0093605	104.6412895
-14.600241	45.870731	108.912384	-18.613302	22.664127	106.129776	31.384027	-5.912997	102.729973	32.712383	45.590637	110.879601	32.048205	19.83882	106.804787	-69.274809	25.489434	105.454765
-14.225949	44.996056	108.583107	-18.769016	22.968565	106.712234	31.30048	-5.960039	103.84201	32.16486	45.969093	110.566078	31.73267	20.004527	107.204044	-69.270702	25.932603	106.220424
-13.91209	44.035389	108.131943	-18.991072	23.144541	107.266678	31.166512	-6.161976	105.10968	32.006283	46.022598	109.932037	31.5863975	19.930311	107.5208585	-69.5685415	26.358771	107.0124975
-13.643845	42.910236	107.722305	-19.226574	23.195461	107.729591	30.932035	-6.429021	106.35041	31.808577	45.878429	109.201958	31.370306	19.724704	107.776184	-69.823454	26.666218	107.682998
-13.327715	41.70575	107.296906	-19.53479	23.130396	108.08017	30.604767	-6.813365	107.400742	31.522247	45.552204	108.443108	31.063507	19.3694195	107.921925	-70.133087	26.8913725	108.238415
-13.067343	40.530418	106.906769	-19.854399	22.891123	108.295265	30.140766	-7.277218	108.323708	31.238533	45.07621	107.585457	30.6896495	18.899496	107.9545825	-70.3984475	26.88275	108.6359475
-12.715204	38.765633	106.190979	-20.350163	22.479498	108.399078	29.333818	-8.020272	109.470787	30.820623	44.148598	106.254005	30.0772205	18.064163	107.862396	-70.7775465	26.894833	108.93576
-12.498157	37.656693	105.716812	-20.639656	22.19561	108.340416	28.815487	-8.493457	110.068802	30.542913	43.547127	105.358109	29.6792	17.526835	107.7134555	-70.958512	26.864385	108.9673765
-12.201912	36.656437	105.278328	-20.939522	21.939882	108.225784	28.306589	-8.873298	110.476479	30.219454	42.971714	104.466156	29.2630215	17.049208	107.4713175	-71.1420655	26.830556	108.9802505
-11.905437	35.76302	104.837013	-21.254417	21.680618	108.042847	27.844086	-9.16667	110.681534	29.897717	42.432243	103.533638	28.8709015	16.6327865	107.107586	-71.3797355	26.7284495	108.978108
-11.600498	35.06897	104.405151	-21.517099	21.432198	107.771721	27.422138	-9.452458	110.575394	29.593546	41.999451	102.721024	28.507842	16.2734965	106.648209	-71.54204	26.5908995	108.895233
-11.284594	34.502598	103.974342	-21.735146	21.244049	107.485092	27.057833	-9.666384	110.330513	29.313513	41.647331	101.976311	28.185673	15.9904735	106.153412	-71.655965	26.4976245	108.816772
-10.941525	34.123074	103.659035	-21.922224	21.137087	107.197556	26.739058	-9.768785	109.980545	29.08684	41.453472	101.432465	27.912949	15.8423435	105.706505	-71.757397	26.4318305	108.688607
-10.321245	33.89455	103.320374	-22.161863	21.061613	106.743797	26.407665	-9.704888	109.223152	28.844595	41.5821	101.156723	27.62613	15.938606	105.1899375	-71.949856	26.18462	108.2976565
-9.796229	33.961975	103.287415	-22.401827	21.151424	106.452873	26.29215	-9.495273	108.534668	28.693367	41.936024	101.366196	27.4927585	16.2203755	104.950432	-72.2964125	26.0824725	107.955314
-9.300658	34.26004	103.373192	-22.487482	21.311674	106.124878	26.242579	-9.097533	107.745491	28.578112	42.498955	101.874207	27.4103455	16.700711	104.809849	-72.3853095	25.922637	107.439907
-8.735709	34.653778	103.561546	-22.592588	21.621	105.837822	26.303343	-8.515162	106.900696	28.535976	43.309479	102.613411	27.4196595	17.3971585	104.7570535	-72.6048355	25.8448415	106.9185905
-8.210304	35.197865	103.813362	-22.738676	22.095671	105.586555	26.447376	-7.773156	106.028198	28.482128	44.228558	103.446732	27.464752	18.227701	104.737465	-72.942104	25.963641	106.435645
-7.694329	35.723526	104.131721	-22.790461	22.683039	105.416191	26.606173	-6.942516	105.210999	28.435814	45.187534	104.189491	27.5209935	19.122509	104.700245	-73.1019155	26.243569	106.132137
-7.136921	36.297432	104.399887	-22.759655	23.356997	105.306007	26.707605	-6.037298	104.516266	28.392939	46.158619	104.822777	27.550272	20.0606605	104.6695215	-73.069582	26.6533335	105.9424925
-6.224915	37.170677	104.764069	-22.876736	24.414434	105.260216	26.812828	-4.68573	103.69059	28.258375	47.484867	105.484856	27.5356015	21.3995685	104.587723	-73.2890735	27.4292995	105.932709
-5.66807	37.71273	104.92511	-23.025602	25.013088	105.223061	26.882374	-3.827843	103.095451	28.088161	48.335056	105.802681	27.4852675	22.2536065	104.449066	-73.5364715	27.7725695	105.997056
-5.090712	38.203659	104.947792	-23.103697	25.570826	105.16217	26.908445	-2.970203	102.564941	27.877754	49.152725	105.87616	27.3930995	23.091261	104.2205505	-73.6004935	28.050391	106.1037895
-4.604693	38.645309	104.910217	-23.191063	26.094919	105.106689	26.922461	-2.170918	102.133003	27.617567	49.883537	105.780373	27.270014	23.8563095	103.956688	-73.65214	28.3335285	106.25669
-4.078322	38.958248	104.962288	-23.276119	26.520992	105.076996	26.943514	-1.461115	101.896034	27.356655	50.510006	105.912163	27.1500845	24.5244455	103.9040985	-73.7023225	28.5175385	106.2498935
-3.515797	39.177067	105.069664	-23.29907	26.865826	105.151917	26.966551	-0.897099	101.982895	27.231905	51.077229	106.205833	27.099228	25.090065	104.094364	-73.697368	28.641587	106.20947
-2.86946	39.302185	105.440544	-23.348391	27.113087	105.411652	27.056011	-0.52944	102.411018	27.183714	51.452724	106.885841	27.1198625	25.461642	104.6484295	-73.8166445	28.764532	106.1748745
-1.909583	39.283226	106.422462	-23.346033	27.336117	106.069885	27.444319	-0.266892	103.712753	27.295191	51.862503	108.675835	27.369755	25.7978055	106.194294	-74.061821	28.8744285	105.945476
-1.33046	39.192955	107.428444	-23.29767	27.414114	106.72332	27.91054	-0.182854	104.997993	27.672832	52.093315	110.246872	27.791686	25.9552305	107.6224325	-74.387026	28.8729975	105.8242075
-0.801677	38.952454	108.640755	-23.209354	27.443924	107.476021	28.490253	-0.092889	106.361008	28.13994	52.298882	111.996826	28.3150965	26.1029965	109.178917	-74.7338045	28.7848515	105.773125
-0.288154	38.625622	109.87722	-23.037485	27.48296	108.249054	29.100725	-0.047536	107.636932	28.593513	52.578091	113.824371	28.847119	26.2652775	110.7306515	-74.922089	28.7006425	105.7674565
0.228844	38.251072	111.006226	-22.918663	27.547445	109.007919	29.687107	0.116495	108.664856	29.025591	52.82864	115.530731	29.356349	26.4725675	112.0977935	-75.193675	28.6223225	105.9180445
0.747648	37.900158	112.049713	-22.649536	27.673622	109.745003	30.223972	0.481012	109.497704	29.41048	53.083694	116.981979	29.817226	26.782353	113.2398415	-75.116298	28.564891	106.2501645
1.204416	37.439465	112.870667	-22.248272	27.888494	110.428452	30.805817	0.772517	110.107742	29.813925	53.411633	118.049637	30.309871	27.092075	114.0786895	-74.806415	28.684913	106.7782145
1.83125	36.727844	113.823174	-21.615896	28.300493	111.463234	31.665144	1.383387	110.582207	30.476204	53.99131	119.201302	31.070674	27.6873485	114.8917545	-74.302466	28.9136375	108.0347135
2.123287	36.301346	114.372787	-21.235949	28.551233	112.074707	32.16087	1.82669	110.760101	30.92502	54.368748	119.832886	31.542945	28.097719	115.2964935	-74.014843	29.004747	108.8529205
2.281904	35.826214	114.741386	-20.7931	28.80073	112.563232	32.646347	2.239626	110.883835	31.43285	54.693596	120.391586	32.0395985	28.466611	115.6377105	-73.6257985	29.134849	109.4887535
2.376634	35.127819	115.041435	-20.425777	29.020369	113.023521	33.134274	2.557213	111.01136	31.910574	54.965759	120.91954	32.522424	28.761486	115.96545	-73.373978	29.279252	110.081592
2.395968	34.381168	115.376244	-20.079119	29.176292	113.464653	33.587891	2.819191	111.235489	32.420452	55.117237	121.446159	33.0041715	28.968214	116.340824	-73.1624095	29.38437	110.588482
2.381375	33.565929	115.734818	-19.717752	29.32629	113.943481	33.990913	3.038819	111.597672	32.929363	55.204021	122.109261	33.460138	29.12142	116.8534665	-72.895642	29.53116	111.0334955
2.423604	32.687466	116.262672	-19.401554	29.455482	114.504692	34.362072	3.144547	112.115669	33.461418	55.277241	122.827164	33.911745	29.210894	117.4714165	-72.714853	29.70007	111.5379675
2.542211	31.060419	117.023239	-18.953026	29.679415	115.422607	34.864086	3.195081	113.108231	34.298862	55.302715	123.844826	34.581474	29.248898	118.4765285	-72.487526	30.109932	112.3686855
2.487524	29.905764	117.515457	-18.676632	29.815786	115.982613	35.096882	3.207981	113.92572	34.751656	55.401917	124.349152	34.924269	29.304949	119.137436	-72.277533	30.326623	112.82779
2.381679	28.725647	117.876709	-18.438717	30.008602	116.496513	35.344032	3.176933	114.794945	35.152973	55.446754	124.656525	35.2485025	29.3118435	119.725735	-72.1259365	30.7053605	113.267291
2.226121	27.432833	118.152115	-18.195196	30.171383	116.910446	35.550301	3.172475	115.639862	35.396317	55.627476	124.74234	35.473309	29.3999755	120.191101	-71.863701	30.9427905	113.629791
1.949258	26.087921	118.393814	-17.966316	30.387253	117.161118	35.73875	3.248942	116.462364	35.591309	55.815826	124.587921	35.6650295	29.532384	120.5251425	-71.5976615	31.242122	113.7970935
1.633393	24.75523	118.559502	-17.854589	30.603817	117.423721	35.910404	3.313123	117.165421	35.709641	55.944359	124.252258	35.8100225	29.628741	120.7088395	-71.5192005	31.578893	114.1386025
1.266187	23.26309	118.64798	-17.658236	30.726837	117.545876	36.067738	3.341907	117.747513	35.875526	56.039406	123.754753	35.971632	29.6906565	120.751133	-71.288104	31.7630175	114.340619
0.62446	21.111267	118.923141	-17.21184	30.757401	117.606613	36.370907	3.286815	118.463287	36.159924	56.021255	122.923569	36.2654155	29.654035	120.693428	-70.6890955	31.860767	114.519798
0.244264	19.83252	119.178032	-16.971813	30.700418	117.686096	36.661255	3.189365	118.90892	36.422344	55.908298	122.490379	36.5417995	29.5488315	120.6996495	-70.4854255	31.8520045	114.6725425
-0.207317	18.542233	119.227516	-16.582207	30.530163	117.730698	36.988392	3.012655	119.318565	36.761745	55.752342	122.217987	36.8750685	29.3824985	120.768276	-70.0394825	31.6778275	114.69312
-0.734449	17.350885	119.240448	-16.234503	30.38286	117.860321	37.309387	2.826091	119.72979	37.079742	55.547379	122.219803	37.1945645	29.186735	120.9747965	-69.6635705	31.578985	114.7458455
-1.415959	16.13785	119.527626	-16.109922	30.272888	118.166779	37.642044	2.631758	120.171425	37.411678	55.372864	122.455307	37.526861	29.002311	121.313366	-69.746705	31.543465	115.020192
-2.184629	14.93894	119.776741	-15.867501	30.076698	118.440697	37.961952	2.439502	120.662643	37.803844	55.151516	122.960869	37.882898	28.795509	121.811756	-69.6179	31.357887	115.069638
-3.035785	13.834951	120.081398	-15.647699	29.886814	118.78688	38.266254	2.25142	121.234665	38.160267	54.948597	123.568764	38.2132605	28.6000085	122.4017145	-69.5086585	31.1736195	115.1720455
-4.507171	12.276958	120.45237	-15.24729	29.571741	119.320572	38.706589	1.967442	122.145844	38.699436	54.679264	124.507141	38.7030125	28.323353	123.3264925	-69.1975925	30.820129	115.3146515
-5.615927	11.283781	120.809959	-15.008979	29.385742	119.765945	39.048119	1.789608	122.792282	38.986607	54.483456	125.140205	39.017363	28.136532	123.9662435	-69.035321	30.634952	115.5656465
-6.759401	10.379366	121.138557	-14.76598	29.187702	120.207664	39.369942	1.607591	123.427048	39.294079	54.263962	125.742081	39.3320105	27.9357765	124.5845645	-68.8639705	30.4396275	115.8307635
-8.061706	9.480979	121.438026	-14.429371	28.987343	120.630875	39.678501	1.384853	124.017311	40.0364	53.898273	126.232025	39.8574505	27.641563	125.124668	-68.7161925	30.333123	116.137082
-9.359672	8.528646	121.628418	-14.140131	28.806374	121.14431	39.962769	1.19646	124.526062	40.386562	53.644371	126.883209	40.1746655	27.4204155	125.7046355	-68.4549275	30.1923325	116.5839845
-10.719688	7.75146	121.81382	-13.859222	28.675964	121.717056	40.28746	1.03805	125.016876	40.335388	53.579445	127.65448	40.311424	27.3087475	126.335678	-68.029868	30.0431805	117.098434
-12.410817	6.954689	122.193405	-13.520386	28.626093	122.33709	40.660252	0.922169	125.517868	40.699574	53.450031	128.231934	40.679913	27.1861	126.874901	-67.720685	30.066086	117.799279
-14.807338	5.921785	122.8508	-12.942012	28.59528	123.469246	41.341637	0.84859	126.347336	41.304955	53.311451	129.039551	41.323296	27.0800205	127.6934435	-67.20732	30.1105395	119.2450485
-16.522684	5.247896	123.66214	-12.432763	28.572706	124.418427	41.898148	0.828392	126.940323	41.803936	53.267986	129.478378	41.851042	27.048189	128.2093505	-66.716568	30.097223	120.6275035
-18.385269	4.613379	124.698997	-11.890587	28.443428	125.582413	42.52655	0.754313	127.587036	42.355278	53.226788	129.795258	42.440914	26.9905505	128.691147	-66.222088	29.8963055	122.473679
-20.074902	3.806422	126.0327	-11.207845	28.218513	126.929436	43.303898	0.604438	128.263245	42.954445	53.116882	129.934387	43.1291715	26.86066	129.098816	-65.5448615	29.576366	124.760056
-22.079037	3.232179	127.960518	-10.194201	27.715101	128.260284	44.262508	0.249815	128.799133	43.561989	52.930099	129.877869	43.9122485	26.589957	129.338501	-64.3006505	28.840245	127.182067
-24.024458	2.666039	129.929886	-9.512339	27.283361	129.74173	45.015594	0.065015	129.360107	44.083706	52.623856	129.64682	44.54965	26.3444355	129.5034635	-63.574328	28.2222865	129.9799965
-26.050877	2.227531	132.154678	-8.885331	26.765812	131.206863	45.569687	-0.270625	129.707581	44.54351	52.190601	129.300339	45.0565985	25.959988	129.50396	-62.8272605	27.571636	132.909766
-29.12536	1.676103	135.407181	-8.199448	25.893154	133.239014	46.036762	-0.969111	129.855087	44.949699	51.237236	128.676102	45.4932305	25.1340625	129.2655945	-61.8921265	26.6522455	137.2124335
-31.133444	1.414184	137.168304	-7.854298	25.311813	134.402603	46.218651	-1.574555	129.87706	45.093224	50.512688	128.408829	45.6559375	24.4690665	129.1429445	-61.3645335	26.1545595	139.6622615
-33.042988	1.396977	139.11203	-7.602073	24.766977	135.486847	46.216095	-2.182838	129.81546	45.173672	49.770203	128.193268	45.6948835	23.7936825	129.004364	-60.8990295	25.7402715	141.96933
-35.01379	1.24023	140.442093	-7.508632	24.281048	136.450363	45.998497	-2.828085	129.693222	45.188229	49.023426	128.002029	45.593363	23.0976705	128.8476255	-60.610627	25.4644255	144.0531005
-36.848446	1.305373	142.210007	-7.611988	23.803722	137.311981	45.510307	-3.493233	129.405502	45.055286	48.385719	127.904343	45.2827965	22.446243	128.6549225	-60.5067725	25.161201	145.9690395
-38.471676	1.719868	143.25412	-7.813125	23.352108	137.957764	45.005459	-4.11579	129.097565	44.661106	47.709663	127.626015	44.8332825	21.7969365	128.36179	-60.4595325	24.9072795	147.553738
-40.201168	1.915336	144.81189	-8.140338	22.939159	138.452225	44.355179	-4.682717	128.629471	44.028225	46.99493	127.091423	44.191702	21.1561065	127.860447	-60.472378	24.7222115	149.044003
NaN	NaN	NaN	-8.691214	22.049498	138.828415	43.215855	-5.728516	127.549072	43.41198	45.828346	125.949249	43.3139175	20.049915	126.7491605	-60.6963455	24.049081	150.9076695
NaN	NaN	NaN	-8.954229	21.480278	138.892044	42.460762	-6.630799	126.570847	42.569145	45.187737	125.112877	42.5149535	19.278469	125.841862	-60.4234115	23.682087	151.942226
-45.12933	3.145983	148.050003	-9.505182	20.95013	138.893982	41.559586	-7.421271	125.337341	41.689907	44.390976	123.965263	41.6247465	18.4848525	124.651302	-60.6351105	23.4154075	153.136662
NaN	NaN	NaN	-9.915277	20.308403	138.677246	40.718506	-8.306784	123.929596	40.352383	43.693317	122.871544	40.5354445	17.6932665	123.40057	-60.3659985	22.9235395	153.953922
NaN	NaN	NaN	-9.964981	19.566816	138.113739	38.893509	-8.573385	122.166573	39.34985	42.92239	121.446106	39.1216795	17.1745025	121.8063395	-59.0516415	21.9591295	154.4211385
NaN	NaN	NaN	-10.438728	18.964594	137.547058	37.670441	-9.110406	120.567032	38.349518	42.259605	120.111397	38.0099795	16.5745995	120.3392145	-58.8874355	21.3545885	154.7549015
NaN	NaN	NaN	-10.823968	18.616032	136.879654	36.689266	-9.528497	119.241547	37.635326	41.678791	119.157394	37.162296	16.075147	119.1994705	-58.810232	21.156917	154.5598375
NaN	NaN	NaN	-11.304569	18.286327	135.876678	35.880623	-10.059168	117.99408	37.143738	41.133266	118.283371	36.5121805	15.537049	118.1387255	-59.1213185	21.035605	153.6146305
NaN	NaN	NaN	-11.579483	18.038181	134.999786	35.732574	-10.356948	117.517944	37.097553	40.826015	118.038986	36.4150635	15.2345335	117.778465	-59.5740295	20.8418285	152.221107
NaN	NaN	NaN	-11.782468	17.740536	133.900742	36.187862	-10.856965	117.136444	37.19754	40.557343	117.857765	36.692701	14.850189	117.4971045	-60.257637	20.630883	150.3043795
-47.727974	9.480134	142.680878	-12.17253	17.670597	132.786926	35.995373	-10.837403	116.479721	37.353046	40.329803	117.714859	36.6742095	14.7462	117.09729	-61.0192695	20.594994	148.476562
-47.357552	10.212686	140.046631	-12.265835	17.360233	131.359085	36.29924	-10.994197	115.925621	37.580555	40.166691	117.520058	36.9398975	14.586247	116.7228395	-61.4715675	20.134219	145.9953305
-46.693428	10.974348	137.472458	-12.270934	17.035088	129.960678	36.63892	-11.151533	115.380898	37.913841	39.97768	117.33091	37.2763805	14.4130735	116.355904	-61.8182485	19.6571025	143.565452
-45.705925	11.777987	134.978745	-12.163607	16.66468	128.530411	37.088585	-11.376561	115.003143	38.344513	39.795712	117.217789	37.716549	14.2095755	116.110466	-62.043763	19.1197845	140.950356
-43.799927	12.957056	131.554504	-11.973922	16.133739	126.571869	37.680252	-11.76147	114.568642	39.055107	39.480911	117.16169	38.3676795	13.8597205	115.865166	-62.3155235	18.4077575	137.278572
-42.254814	13.704996	129.719833	-11.72617	15.715562	125.405838	37.884422	-12.038476	114.24366	39.446106	39.296654	116.943375	38.665264	13.629089	115.5935175	-62.117604	17.802035	135.2181585
-40.489342	14.511052	128.3405	-11.847553	15.855007	124.674011	37.993752	-12.293743	113.920822	39.730354	39.220016	116.588402	38.862053	13.4631365	115.254612	-62.557159	18.2468775	134.09341
-38.568237	15.251094	127.367874	-11.737901	15.757807	124.025085	37.930515	-12.530138	113.350471	39.831593	39.147995	115.93927	38.881054	13.3089285	114.6448705	-62.356856	18.2066855	133.4052995
-36.392338	15.969923	126.744171	-11.545763	15.614883	123.415924	37.878296	-12.816465	112.551407	39.722145	39.101402	115.062645	38.8002205	13.1424685	113.807026	-61.8917465	18.0872975	133.024822
-34.17284	16.581383	125.843071	-11.319394	15.47895	122.741104	37.85704	-13.02166	111.693825	39.618713	39.058681	114.145981	38.7378765	13.0185105	112.919903	-61.3766645	17.9393895	132.562305
-31.732681	17.201694	124.823593	-10.954188	15.245893	121.958794	37.889645	-13.083484	110.918808	39.653431	38.905952	113.11554	38.771538	12.911234	112.017174	-60.679914	17.580552	131.900414
-28.115536	18.142305	122.677338	-10.303944	14.78712	120.349144	38.467594	-13.581057	109.808746	39.985275	38.56509	111.767937	39.2264345	12.4920165	110.7883415	-59.8343225	17.0822235	129.9099465
-25.497347	18.663523	120.538101	-9.89127	14.418322	118.937424	39.093868	-13.835181	109.361282	40.46769	38.271667	111.095253	39.780779	12.218243	110.2282675	-59.563319	16.618401	127.6465805
-22.702206	19.145622	118.219635	-9.364089	14.049623	117.309746	39.755989	-14.007812	109.107742	41.024429	37.907227	110.346451	40.390209	11.9497075	109.7270965	-59.118387	16.1495385	124.8923955
-19.79668	19.638062	116.054901	-8.787949	13.667135	115.744545	40.463375	-14.464329	108.626091	41.599758	37.437965	109.550133	41.0315665	11.486818	109.088112	-58.6074645	15.847452	122.400978
-16.643887	20.091837	114.300903	-8.153104	13.2538	114.471733	41.218109	-14.925775	108.386787	42.30283	36.964851	109.059738	41.7604695	11.019538	108.7232625	-58.0666775	15.488062	120.2202035
-13.408628	20.493391	112.83313	-7.474269	12.784756	113.449219	42.071468	-15.392492	108.493851	43.133358	36.52776	109.081459	42.602413	10.567634	108.787655	-57.550951	15.001878	118.110783
-10.177368	20.940845	111.750069	-6.875781	12.295452	112.657532	43.195263	-15.933148	108.693016	43.919182	36.182102	109.74485	43.5572225	10.124477	109.218933	-57.3087845	14.466427	116.096131
-5.295196	21.601755	110.994133	-6.407637	11.77739	112.004341	43.995754	-16.129116	110.399376	44.978596	36.030285	112.140945	44.487175	9.9505845	111.2701605	-57.302449	13.6041955	112.7385215
-2.084079	22.135813	111.410988	-6.358071	11.567728	112.05574	44.570465	-16.236937	112.161255	45.715305	36.182861	114.700661	45.142885	9.972962	113.430958	-57.859027	13.162494	110.680522
0.985838	22.61541	112.48555	-6.563695	11.522243	112.442062	44.8162	-16.327694	114.137756	46.276882	36.349648	117.588089	45.546541	10.010977	115.8629225	-58.673931	13.033509	109.0212015
3.939368	23.09623	114.012207	-6.93201	11.624598	112.98188	44.665604	-16.338604	115.97332	46.546856	36.390648	120.304916	45.60623	10.026022	118.139118	-59.47025	13.223174	107.824642
6.654943	23.552395	115.783653	-7.315897	11.835621	113.628746	44.35358	-16.338257	117.461327	46.599857	36.313595	122.586441	45.4767185	9.987669	120.023884	-60.1085125	13.683573	107.233608
9.346404	23.946701	117.603561	-7.631325	12.155453	114.360703	44.05592	-16.217365	118.756042	46.557011	36.237865	124.707809	45.3064655	10.01025	121.7319255	-60.5691155	14.300656	106.9894805
11.885339	24.330347	119.542908	-7.797678	12.502627	115.274086	43.924042	-15.974796	120.027817	46.602318	36.186699	126.638245	45.26318	10.1059515	123.333031	-60.858536	14.8993025	107.215141
15.500629	24.616987	122.596252	-7.666693	12.918388	116.860687	44.158955	-15.710275	121.730186	46.733044	36.263954	129.248993	45.4459995	10.2768395	125.4895895	-60.7793855	15.5599365	108.2317845
17.803383	24.643717	124.480019	-7.414917	13.019138	117.974648	44.528702	-15.551191	122.649147	46.945004	36.187916	130.798874	45.736853	10.3183625	126.7240105	-60.566687	15.7199135	109.2252855
20.27602	24.46981	126.109802	-7.017617	13.008672	119.037498	45.083248	-15.472038	123.363152	47.332912	36.122551	132.251617	46.20808	10.3252565	127.8073845	-60.243314	15.6920875	110.2676115
22.414299	24.260048	127.628754	-6.528876	12.897797	120.131073	45.746578	-15.470425	123.938606	48.224033	35.873558	133.302689	46.9853055	10.2015665	128.6206475	-60.0430575	15.5940275	111.6414985
23.943859	24.097509	129.219131	-6.037597	12.824641	121.104286	46.385677	-15.473091	124.52401	48.800762	35.794945	134.33374	47.5932195	10.160927	129.428875	-59.6684135	15.488355	112.779697
26.082098	23.545609	130.269485	-5.521533	12.830085	121.790802	47.006588	-15.477343	125.159073	49.361385	35.76783	135.267822	48.1839865	10.1452435	130.2134475	-59.2270525	15.5149265	113.3681565
27.698189	23.072048	131.250305	-5.054206	12.880413	122.02681	47.521828	-15.486918	125.765823	49.78191	35.752125	136.071472	48.651869	10.1326035	130.9186475	-58.760281	15.6282225	113.1349725
29.754454	22.222624	132.131165	-4.369248	13.09931	121.473862	48.005886	-15.473334	126.624252	50.210773	35.74625	136.911469	49.1083295	10.136458	131.7678605	-57.8468255	16.062162	111.1798635
31.099188	21.500959	132.051834	-3.871024	13.264294	120.905983	48.324551	-15.432936	127.017654	50.400227	35.735378	136.90506	49.362389	10.151221	131.961357	-57.104437	16.377367	109.850609
32.265221	20.862024	131.486176	-3.416408	13.412391	120.645538	48.674767	-15.330341	127.290794	50.714642	35.967567	136.309036	49.6947045	10.318613	131.799915	-56.5275205	16.506169	109.491161
32.954422	20.343872	130.891724	-3.044931	13.499902	120.814919	49.039673	-15.146446	127.735435	51.050098	36.289944	135.180222	50.0448855	10.571749	131.4578285	-56.1347475	16.428055	110.1720095
34.001427	19.381638	130.293625	-2.8407	13.605314	121.240639	49.255268	-14.922129	128.519684	51.246826	36.553947	133.956772	50.251047	10.815909	131.238228	-55.932447	16.394719	111.24305
34.340553	18.5639	130.272949	-2.724581	13.680585	121.679672	49.32328	-14.752907	129.625183	51.040089	36.8298	133.199249	50.1816845	11.0384465	131.412216	-55.6308465	16.3227235	111.947128
34.309052	17.716009	130.624313	-2.621752	13.644468	122.044418	49.324997	-14.730984	130.761566	51.606827	36.732105	132.799225	50.465912	11.0005605	131.7803955	-55.709416	16.2883755	112.3084405
33.944107	16.439102	131.088989	-2.43624	13.428016	122.43692	49.392662	-14.899628	131.689102	51.959045	36.562366	133.195145	50.6758535	10.831369	132.4421235	-55.5483335	16.024663	112.4317165
33.469196	15.622851	131.118958	-2.278206	13.399003	122.860672	49.508423	-15.04297	131.685883	51.730949	36.549492	133.612686	50.619686	10.753261	132.6492845	-55.176098	16.044745	113.0720595
32.929562	14.889254	130.951126	-2.126341	13.583815	123.535713	49.767067	-15.108728	131.498444	52.493702	36.308243	133.377762	51.1303845	10.5997575	132.438103	-55.3830665	16.5678725	114.633323
32.159431	14.324059	130.882828	-1.99408	13.929011	124.407944	49.873398	-14.97747	131.405197	52.447773	36.538464	133.435303	51.1605855	10.780497	132.42025	-55.1487455	17.077525	116.395638
31.140173	13.800669	130.991547	-1.929012	14.282027	125.350098	49.970951	-14.836252	131.426422	52.631905	36.618023	133.441345	51.301428	10.8908855	132.4338835	-55.159452	17.6731685	118.2663125
29.95668	13.295139	131.19455	-1.514992	14.299698	125.961319	49.955006	-14.707195	131.604919	52.773083	36.689754	133.518295	51.3640445	10.9912795	132.561607	-54.3940285	17.6081165	119.361031
28.65411	12.905249	131.307312	-1.873335	14.72968	126.913681	50.059509	-14.768632	131.603271	52.970379	36.70298	133.567719	51.514944	10.967174	132.585495	-55.261614	18.492186	121.241867
26.456791	12.262428	131.110504	-1.358101	14.641526	127.467514	49.923622	-14.884336	131.458115	53.173851	36.660225	133.227905	51.5487365	10.8879445	132.34301	-54.2649385	18.3951075	122.592018
25.004145	11.939823	130.74411	-1.286758	14.854945	127.853485	49.868866	-14.99165	130.948502	53.090252	36.771919	132.764557	51.479559	10.8901345	131.8565295	-54.053075	18.8197555	123.8504405
23.334391	11.706188	130.207947	-1.245092	15.214138	128.068542	49.716015	-15.01846	129.895081	53.57415	36.851692	131.524582	51.6450825	10.916616	130.7098315	-54.1352665	19.51166	125.4272525
21.704941	11.536182	129.242462	-1.28181	15.803448	127.963364	49.519718	-14.936739	128.076767	53.577011	37.382061	129.762817	51.5483645	11.222661	128.919792	-54.1119845	20.384235	127.006936
19.644421	11.689766	127.82972	-1.438198	16.624794	127.442482	49.026146	-14.575277	125.460663	52.832119	37.926815	127.617119	50.9291325	11.675769	126.538891	-53.8055285	21.573819	128.346073
17.811956	11.73276	125.897934	-1.98428	17.691746	126.698685	48.195541	-13.989599	122.186867	52.283459	38.378296	124.744797	50.2395	12.1943485	123.465832	-54.20806	23.1891435	129.931538
16.044643	11.806144	123.784531	-2.2795	18.630817	125.579475	47.216736	-13.249988	118.473007	51.771461	38.863949	121.316444	49.4940985	12.8069805	119.8947255	-54.0530985	24.4546535	131.2642245
13.441561	12.021713	120.68605	-2.627445	19.941212	123.666954	45.584255	-12.173239	113.282349	50.760384	39.51503	116.843987	48.1723195	13.6708955	115.063168	-53.4272095	26.2115285	132.27074
11.913005	12.040861	119.253098	-2.931194	20.657999	122.627151	44.54203	-11.55553	111.009789	50.165909	39.837219	115.137032	47.3539695	14.1408445	113.0734105	-53.2163575	27.1751535	132.1808915
10.578535	12.055651	118.542686	-3.322892	21.301184	121.975708	43.825085	-11.171406	110.046913	49.95853	40.049446	114.82328	46.8918075	14.43902	112.4350965	-53.5375915	28.163348	131.5163195
9.334805	11.955621	118.175659	-3.739829	21.838509	121.469536	43.236366	-11.065226	109.851585	49.936886	40.144527	115.166771	46.586626	14.5396505	112.509178	-54.066284	29.1373675	130.429894
8.167357	11.843974	117.712257	-4.22574	22.310392	120.820786	42.668915	-10.830302	109.833839	49.734203	40.235386	115.450844	46.201559	14.702542	112.6423415	-54.653039	29.918242	128.9992305
7.094481	11.708197	117.052612	-4.609682	22.822752	119.943657	42.329815	-10.433563	109.634697	49.382847	40.557861	115.447594	45.856331	15.062149	112.5411455	-55.075695	30.583355	127.3461685
6.177612	11.551606	116.231583	-4.805467	23.331551	119.002975	42.233448	-9.896955	109.224792	49.07555	41.113873	115.025261	45.654499	15.608459	112.1250265	-55.265433	31.054643	125.8809235
4.956583	11.242667	115.051399	-4.883396	24.05266	117.672478	42.291988	-9.04207	108.422913	48.624084	42.082424	113.556602	45.458036	16.520177	110.9897575	-55.224828	31.585143	124.3551985
4.234051	11.018669	114.432106	-4.922461	24.507687	116.941536	42.327633	-8.535574	107.803238	48.329502	42.747341	112.396988	45.3285675	17.1058835	110.100113	-55.1734895	31.9094905	123.782959
3.599068	10.711002	113.915039	-4.970978	24.953623	116.324829	42.323269	-8.094748	107.258858	48.057884	43.342392	111.381531	45.1905765	17.623822	109.3201945	-55.1325325	32.283424	123.3294635
3.05331	10.380576	113.356903	-5.055827	25.278484	115.731728	42.300865	-7.636159	106.681694	47.794014	43.917057	110.407364	45.0474395	18.140449	108.544529	-55.1590935	32.416519	122.918927
2.515712	10.060419	112.610054	-5.113794	25.63014	115.050804	42.232952	-7.084946	105.831528	47.424351	44.529068	109.398125	44.8286515	18.722061	107.6148265	-55.0562395	32.538219	122.4867815
2.085131	9.715928	111.780739	-5.152831	25.993612	114.343628	42.169327	-6.491934	104.905724	47.10881	45.144947	108.577141	44.6390685	19.3265065	106.7414325	-54.9447305	32.6607175	121.9458235
1.710476	9.412995	110.924355	-5.190687	26.364178	113.680634	42.157169	-5.856147	104.001678	46.925289	45.810257	108.127975	44.541229	19.977055	106.0648265	-54.922603	32.751301	121.2964415
1.311088	8.922679	109.387466	-5.248257	27.078316	112.686203	42.185738	-4.712486	102.611557	46.713654	46.841011	108.10524	44.449696	21.0642625	105.3583985	-54.94621	33.0923695	120.0140075
1.07457	8.582012	108.33757	-5.301952	27.562294	112.104294	42.248543	-3.932952	101.788506	46.613277	47.582455	108.404144	44.43091	21.8247515	105.096325	-55.034814	33.2998365	119.112263
0.955374	8.096981	107.218811	-5.377835	27.958206	111.513535	42.353317	-3.11447	100.910019	46.470642	48.3097	108.749596	44.4119795	22.597615	104.8298075	-55.1676495	33.318797	118.1972625
0.897177	7.551645	105.988739	-5.466484	28.296682	110.774277	42.540249	-2.320776	100.079941	46.241547	48.94437	109.085701	44.390898	23.311797	104.582821	-55.323866	33.281567	116.965733
0.886391	6.844625	104.624519	-5.607586	28.494194	109.862839	42.743786	-1.696998	99.464348	46.013851	49.422234	109.39312	44.3788185	23.862618	104.428734	-55.5939905	33.12577	115.296944
0.845272	6.007623	103.398491	-5.790596	28.624006	108.828796	42.894745	-1.357435	99.098366	45.69054	49.721561	109.461166	44.2926425	24.182063	104.279766	-55.8738345	33.065949	113.377826
0.843339	4.866708	102.467705	-6.013064	28.672272	107.797447	42.989056	-1.274335	99.170776	45.306736	49.875896	109.201393	44.147896	24.3007805	104.1860845	-56.174024	33.0437635	111.4088095
0.821947	2.797425	101.947166	-6.294475	28.539232	106.378021	43.109478	-1.67736	100.041649	44.891228	49.832623	108.108887	44.000353	24.0776315	104.075268	-56.589303	33.0008325	108.680774
0.795531	1.219367	102.094505	-6.435567	28.231331	105.456802	43.249176	-2.236091	101.051941	44.618599	49.578228	107.071098	43.9338875	23.6710685	104.0615195	-56.8050215	32.7915935	106.8520845
0.727605	-0.568471	102.589462	-6.513639	27.665039	104.539444	43.33889	-2.950362	102.335236	44.472042	49.064365	105.671356	43.905466	23.0570015	104.003296	-56.932744	32.2730765	105.075592
0.646119	-2.433969	103.395821	-6.523035	26.879797	103.682915	43.40279	-3.853551	103.62204	44.393967	48.243778	104.120514	43.8983785	22.1951135	103.871277	-56.9444485	31.5644805	103.494553
0.471108	-4.300493	104.367462	-6.500305	25.839392	103.012215	43.365257	-4.87443	104.911163	44.356297	47.11684	102.630829	43.860777	21.121205	103.770996	-56.861387	30.557579	102.253434
0.296847	-6.107076	105.32502	-6.493465	24.585918	102.467491	43.262508	-6.08926	106.094589	44.401264	45.708786	101.335587	43.831886	19.809763	103.715088	-56.818816	29.362073	101.219894
0.029096	-7.880677	106.073227	-6.567635	23.283634	102.023636	43.040119	-7.289728	107.111824	44.426186	44.278397	100.533058	43.7331525	18.4943345	103.822441	-56.8684225	28.0729335	100.224831
-0.411652	-10.288748	106.60498	-6.772298	21.49683	101.507271	42.69154	-8.809702	108.092323	44.359867	42.448723	100.162041	43.5257035	16.8195105	104.127182	-57.0702995	26.1741495	98.88736
-0.754439	-11.670926	107.05191	-6.897716	20.611111	101.403282	42.493835	-9.619884	108.609726	44.284187	41.439095	100.241806	43.389011	15.9096055	104.425766	-57.184443	25.3126165	98.380798
-1.26105	-12.759129	107.708427	-6.964652	19.919079	101.614868	42.307236	-10.37172	109.382629	44.350288	40.563042	100.786148	43.328762	15.095661	105.0843885	-57.258066	24.742497	98.1453475
-1.796881	-13.61373	108.476273	-7.009999	19.377493	102.077087	42.129761	-11.103714	110.441879	44.620369	39.838223	101.65979	43.375065	14.3672545	106.0508345	-57.395063	24.3877315	98.1033395
-2.440019	-14.200017	109.178398	-7.021154	18.958843	102.586937	41.987328	-11.728241	111.479065	44.902454	39.169415	102.629723	43.444891	13.720587	107.054394	-57.487199	24.197099	98.11948
-3.057444	-14.634525	109.641769	-6.974402	18.601599	103.036858	41.863434	-12.283665	112.283897	45.190773	38.589226	103.451302	43.5271035	13.1527805	107.8675995	-57.4759075	24.0504175	98.2061165
-3.672032	-14.937313	109.712791	-6.913013	18.252615	103.330162	41.773869	-12.834269	112.635544	45.440155	38.063019	104.08876	43.607012	12.614375	108.362152	-57.433038	23.890855	98.298172
-4.600454	-15.019673	109.26123	-6.729594	17.772417	103.506042	41.694035	-13.579262	112.520538	45.722008	37.374474	104.600441	43.7080215	11.897606	108.5604895	-57.1672095	23.647228	98.4515945
-5.276144	-14.867687	108.873497	-6.599358	17.494484	103.503288	41.722694	-13.935918	112.167862	45.838665	37.033733	104.587067	43.7806795	11.5489075	108.3774645	-56.9793955	23.4400605	98.6291115
-5.930438	-14.564856	108.451759	-6.453157	17.294786	103.434624	41.784035	-14.206521	111.739372	45.938808	36.806328	104.382088	43.8614215	11.2999035	108.06073	-56.7677355	23.2896685	98.808518
-6.630292	-14.082694	108.088615	-6.291568	17.134495	103.388107	41.857002	-14.378868	111.280357	45.984074	36.644131	104.088905	43.920538	11.1326315	107.684631	-56.503674	23.1363585	99.091583
-7.344596	-13.379319	107.71624	-6.187993	16.964214	103.406563	41.826237	-14.609936	110.856834	46.026829	36.466	103.808891	43.926533	10.928032	107.3328625	-56.302519	23.000396	99.4802635
-8.121256	-12.570431	107.394943	-6.115391	16.775854	103.532028	41.737743	-14.895243	110.451111	46.075901	36.258541	103.712975	43.906822	10.681649	107.082043	-56.137604	22.870059	99.982013
-8.87375	-11.640105	106.971207	-6.085632	16.540623	103.771843	41.673481	-15.22554	110.067032	46.087982	36.078087	103.846779	43.8807315	10.4262735	106.9569055	-56.0519955	22.6549725	100.5867805
-10.019176	-10.046558	106.293442	-6.07554	16.161196	104.301033	41.581776	-15.83235	109.373383	46.083271	35.843407	104.253998	43.8325235	10.0055285	106.8136905	-55.9836035	22.3168635	101.7883755
-10.793766	-8.787627	105.982521	-6.035045	15.982225	104.748787	41.46088	-16.049025	108.698509	46.115322	35.728207	104.586266	43.788101	9.839591	106.6423875	-55.858191	22.124859	102.8551865
-11.510282	-7.41055	105.733398	-5.954998	15.860828	105.227196	41.262238	-16.120945	108.012459	46.149666	35.687641	104.985558	43.705952	9.783348	106.4990085	-55.615948	21.938308	103.9553835
-12.188643	-5.997	105.594193	-5.825731	15.780592	105.724968	41.132729	-16.014017	107.220718	46.706299	35.558296	105.19265	43.919514	9.7721395	106.206684	-55.570976	21.7890445	105.243252
-12.814161	-4.43782	105.468819	-5.676013	15.73541	106.115555	41.140877	-15.876193	106.41407	46.826477	35.635357	105.56427	43.983677	9.879582	105.98917	-55.335703	21.591238	106.24194
-13.339278	-2.86372	105.253052	-5.477075	15.748281	106.313385	41.212402	-15.718685	105.563507	46.995373	35.767006	105.872215	44.1038875	10.0241605	105.717861	-55.0580375	21.4724015	106.908909
-13.854049	-1.275671	104.863426	-5.256102	15.811234	106.278542	41.291809	-15.542226	104.697525	47.190689	35.921394	106.1409	44.241249	10.189584	105.4192125	-54.753453	21.432884	107.1378715
-14.568843	1.137831	103.771782	-5.007586	16.045254	105.697678	41.420799	-15.292971	103.443161	47.570679	36.076759	106.487015	44.495739	10.391894	104.965088	-54.510911	21.698614	106.430268
-15.026733	2.744451	102.691414	-4.884739	16.284351	104.992119	41.455368	-15.139092	102.56337	47.772789	36.190884	106.862831	44.6140785	10.525896	104.7131005	-54.3835565	22.042806	105.2711375
-15.452602	4.341181	101.422272	-4.743374	16.569265	104.102516	41.45697	-14.882719	101.675568	47.993996	36.310844	107.236244	44.725483	10.7140625	104.455906	-54.212231	22.4244675	103.749126
-15.881467	5.86884	100.235077	-4.564552	16.917397	103.178276	41.586418	-14.612204	100.762512	48.197643	36.468842	107.379601	44.8920305	10.928319	104.0710565	-54.0211345	22.906475	102.2854955
-16.233345	7.316372	99.217972	-4.284055	17.366945	102.285477	41.763172	-14.319139	99.959579	48.421333	36.666817	107.175919	45.0922525	11.173839	103.567749	-53.6603625	23.560051	101.003205
-16.592331	8.618443	98.360619	-3.965668	17.803892	101.431274	41.946838	-14.080884	99.329567	47.820099	37.190281	107.1409	44.8834685	11.5546985	103.2352335	-52.8148045	24.0530855	99.6273145
-16.975203	9.847881	97.527618	-3.690748	18.160908	100.641083	42.124989	-13.970316	98.904427	48.353676	37.190887	106.650223	45.2393325	11.6102855	102.777325	-52.6208285	24.7115305	98.504841
-17.64926	11.357386	96.717987	-3.336951	18.462471	99.765602	42.302368	-13.996753	98.58168	49.235214	36.934643	105.926262	45.768791	11.468945	102.253971	-52.442693	25.455997	97.277233
-18.195787	12.15	96.551506	-3.240536	18.462879	99.483101	42.321682	-14.133199	98.537331	49.310543	36.83736	105.475868	45.8161125	11.3520805	102.0065995	-52.2971845	25.5736775	96.9596025
-18.745829	12.836586	96.532478	-3.214353	18.36655	99.323448	42.265049	-14.335887	98.640396	49.315281	36.67028	105.06498	45.790165	11.1671965	101.852688	-52.218871	25.5659035	96.794208
-19.383924	13.452432	96.440331	-3.280887	18.243187	99.181732	42.1768	-14.534026	98.834465	49.256439	36.526119	104.79734	45.7166195	10.9960465	101.8159025	-52.2783935	25.4903275	96.5475615
-20.003901	14.004137	96.257469	-3.354836	18.119633	99.001205	42.094467	-14.654434	98.926979	49.164154	36.436947	104.705772	45.6293105	10.8912565	101.8163755	-52.3389825	25.3480095	96.1860345
-20.665104	14.541133	96.037582	-3.412056	18.045179	98.815659	42.025478	-14.670685	98.922958	49.07016	36.418713	104.674782	45.547819	10.874014	101.79887	-52.371931	25.216344	95.832448
-21.304264	15.005445	95.913055	-3.463651	18.038015	98.702255	41.986637	-14.629734	98.935501	48.936852	36.46302	104.633881	45.4617445	10.916643	101.784691	-52.3890465	25.159387	95.619819
-22.404633	15.610391	96.195389	-3.51593	18.020855	98.865585	41.965733	-14.518661	99.128059	48.791012	36.566292	104.387024	45.3783725	11.0238155	101.7575415	-52.4102325	25.0178945	95.9736285
-23.229343	15.907225	96.810326	-3.561691	18.013699	99.293709	41.938843	-14.510242	99.540825	48.698895	36.629314	104.020103	45.318869	11.059536	101.780464	-52.442251	24.967862	96.806954
-24.048693	16.185211	97.705803	-3.682782	17.932234	99.900398	41.926746	-14.643884	100.143097	48.576038	36.593636	103.602509	45.251392	10.974876	101.872803	-52.616956	24.889592	97.927993
-24.938345	16.413319	98.675438	-3.814189	17.757057	100.6194	41.739128	-14.783256	100.901733	48.421055	36.464474	103.276535	45.0800915	10.840609	102.089134	-52.7084695	24.673505	99.149666
-25.791153	16.58839	99.768204	-3.966145	17.457834	101.365128	41.615486	-15.092233	101.386665	48.276062	36.25211	103.025963	44.945774	10.5799385	102.206314	-52.878064	24.3357295	100.523942
-26.654133	16.774319	100.964333	-4.108277	17.10264	102.162766	41.41362	-15.373892	101.699654	48.107349	35.975269	102.800987	44.7604845	10.3006885	102.2503205	-52.9770385	23.9045915	102.0752115
-27.514441	16.952353	102.208565	-4.233132	16.687117	103.014908	41.202866	-15.677073	101.981125	47.908886	35.653313	102.629913	44.555876	9.98812	102.305519	-53.02214	23.386114	103.724297
-28.648645	17.297852	104.044006	-4.497616	16.136786	104.292801	40.880535	-16.154194	102.479996	47.592636	35.225231	102.557587	44.2365855	9.5355185	102.5187915	-53.2318175	22.7380535	106.0668105
-29.367212	17.557133	105.152046	-4.701317	15.792659	105.070023	40.662525	-16.423071	102.808937	47.385601	34.982185	102.537117	44.024063	9.279557	102.673027	-53.426697	22.305761	107.467019
-30.047497	17.846016	106.135262	-4.921884	15.48787	105.700775	40.406723	-16.683401	103.021393	46.576794	34.953194	102.720009	43.4917585	9.1348965	102.870701	-53.3355265	21.8408435	108.530849
-30.626213	18.170656	106.954384	-5.200819	15.227296	106.204376	40.10078	-16.896061	103.156113	46.837238	34.552116	102.202316	43.469009	8.8280275	102.6792145	-53.870647	21.6265645	109.7295375
-31.16478	18.550829	107.520363	-5.564619	14.985113	106.58094	39.751499	-17.082348	103.31073	46.455132	34.354023	101.954544	43.1033155	8.6358375	102.632637	-54.2325535	21.3343885	110.529243
-31.611057	18.937012	107.902313	-5.962024	14.760448	106.821205	39.323864	-17.00038	103.523697	46.040527	34.187527	101.758972	42.6821955	8.5935735	102.6413345	-54.6062435	20.9273225	111.0010755
-31.99357	19.332886	108.164917	-6.404062	14.594223	106.954597	38.938595	-17.363091	103.364143	45.547874	34.097702	101.617989	42.2432345	8.3673055	102.491066	-55.0513585	20.8211405	111.418128
-32.466335	20.012394	108.278969	-7.126012	14.372221	107.003853	38.323505	-17.418869	103.160133	44.774372	34.045624	101.516739	41.5489385	8.3133775	102.338436	-55.8009625	20.4310645	111.66927
-32.638088	20.469397	108.235619	-7.557881	14.298953	106.955849	37.94508	-17.36755	102.976242	44.331284	34.110344	101.431488	41.138182	8.371397	102.203865	-56.253944	20.226509	111.707833
-32.652847	20.971657	108.107803	-7.903022	14.311843	106.818031	37.63409	-17.276936	102.735008	43.49955	34.357819	101.473045	40.56682	8.5404415	102.1040265	-56.372864	20.0832445	111.5320355
-32.563564	21.487352	107.936325	-8.147263	14.349179	106.645096	37.408432	-17.155102	102.496529	43.243153	33.981495	101.141609	40.3257925	8.4131965	101.819069	-56.6203185	20.2851615	111.471123
-32.358784	21.984663	107.659721	-8.315166	14.394517	106.396652	37.260315	-17.066803	102.203033	42.979862	34.459236	100.688744	40.1200885	8.6962165	101.4458885	-56.7504205	20.0928175	111.3474155
-31.973278	22.432751	107.290039	-8.411887	14.399886	106.050232	37.123798	-17.008362	101.928307	42.764069	34.412487	100.129066	39.9439335	8.7020625	101.0286865	-56.7677075	20.0977095	111.0717775
-31.550486	22.892649	106.873383	-8.507131	14.305258	105.685173	36.994392	-17.060921	101.698997	42.546642	34.326275	99.595863	39.770517	8.632677	100.64743	-56.784779	19.977839	110.722916
-30.588684	23.513414	106.297699	-8.670389	14.000608	105.289207	36.865494	-17.276379	101.590179	42.27166	34.063255	98.927391	39.568577	8.393438	100.258785	-56.909355	19.607778	110.319629
-29.982912	23.868376	105.845787	-8.804442	13.699768	105.079651	36.807449	-17.477795	101.652107	42.097111	33.847927	98.625717	39.45228	8.185066	100.138912	-57.061164	19.21447	110.02039
-29.169106	24.238617	105.34874	-8.943697	13.342535	104.847694	36.766644	-17.703436	101.77269	41.967003	33.599895	98.448944	39.3668235	7.9482295	100.110817	-57.2542175	18.7368405	109.584571
-28.269079	24.627773	104.668739	-9.042427	12.957404	104.50132	36.76543	-17.927017	101.914787	41.915379	33.37426	98.411835	39.3404045	7.7236215	100.163311	-57.4252585	18.1911865	108.839329
-27.297985	25.020578	103.875053	-9.092802	12.695416	104.062439	36.835556	-18.129107	102.019989	41.914417	33.176758	98.395218	39.3749865	7.5238255	100.2076035	-57.5605905	17.8670065	107.9172745
-26.219669	25.513834	103.014542	-9.074842	12.600531	103.604866	36.922333	-18.213171	102.233841	41.950253	33.06461	98.217186	39.436293	7.4257195	100.2255135	-57.585977	17.7753425	106.9842185
-25.109335	26.126661	102.162613	-8.999807	12.569991	103.154884	37.026115	-18.308279	102.558899	42.066689	32.93317	97.957832	39.546402	7.3124455	100.2583655	-57.546016	17.8275365	106.0514025
-23.180693	27.055975	100.95295	-8.884316	12.713509	102.564552	37.160606	-18.33337	103.156105	42.289021	32.825706	97.782959	39.7248135	7.246168	100.469532	-57.4934455	18.18085	104.659572
-21.829935	27.776695	100.319733	-8.850171	12.853924	102.250465	37.169662	-18.302557	103.410294	42.458668	32.889465	97.961548	39.814165	7.293454	100.685921	-57.514507	18.414394	103.815009
-20.490124	28.61832	99.910614	-8.917391	13.144112	102.022728	37.059937	-18.166256	103.550194	42.525524	33.047714	98.343742	39.7927305	7.440729	100.946968	-57.6275125	18.847495	103.098488
-19.098597	29.469637	99.637154	-9.049551	13.521499	101.872673	36.861271	-17.928814	103.661453	42.52187	33.310196	98.797005	39.6915705	7.690691	101.229229	-57.7906725	19.352307	102.516117
-17.712107	30.459885	99.584381	-9.278506	14.010656	101.832581	36.595818	-17.584578	103.759399	42.426853	33.67749	99.300194	39.5113355	8.046456	101.5297965	-58.0683475	19.974856	102.1353655
-16.357386	31.501305	99.861023	-9.584144	14.532797	101.934883	36.322739	-17.114895	103.648605	42.21347	34.19368	99.865051	39.2681045	8.5393925	101.756828	-58.4363925	20.5262015	102.112938
-14.985437	32.527275	100.397636	-9.910895	15.032609	102.149544	36.067276	-16.543865	103.260124	41.98177	34.815063	100.5811	39.024523	9.135599	101.920612	-58.846313	20.929619	102.378476
-12.985309	34.097897	101.646996	-10.425413	15.767967	102.475906	35.741482	-15.442043	102.104637	41.577721	35.57338	101.859024	38.6596015	10.0656685	101.9818305	-59.5104275	21.4702655	102.9699815
-11.556699	35.140808	102.40786	-10.739301	16.292677	102.539352	35.608887	-14.503643	101.081146	41.234234	37.036968	102.742531	38.4215605	11.2666625	101.9118385	-59.9001625	21.3186915	103.1668655
-10.218226	36.193268	103.10247	-11.015628	16.957163	102.474915	35.517086	-13.431647	99.989937	40.903591	38.050777	103.49482	38.2103385	12.309565	101.7423785	-60.2415945	21.604761	103.2074515
-8.773277	37.174995	103.465652	-11.249589	17.749887	102.328918	35.435452	-12.289938	99.013512	40.547951	39.123024	103.826668	37.9917015	13.416543	101.42009	-60.4908795	22.083231	103.237746
-7.355569	38.176365	103.492035	-11.442943	18.65295	102.093033	35.314266	-11.124269	98.302994	40.152634	40.167343	103.718971	37.73345	14.521537	101.0109825	-60.619336	22.784363	103.1750835
-5.903073	39.040859	103.327026	-11.612392	19.466127	101.821709	35.253216	-10.136113	97.708984	39.766209	40.589931	103.416695	37.5097125	15.226909	100.5628395	-60.7344965	23.705345	103.0805785
-4.439651	39.792149	103.033623	-11.770189	20.112532	101.586166	35.141315	-9.289984	97.25058	39.352032	41.922379	102.909935	37.2466735	16.3161975	100.0802575	-60.7870515	23.9088665	103.0920745
-2.257833	40.569511	102.805626	-12.125834	20.779142	101.282143	34.915909	-8.282823	96.729294	38.750439	42.875164	102.607407	36.833174	17.2961705	99.6683505	-61.084842	24.2621135	102.8959355
-0.792168	40.864483	102.840218	-12.433141	21.122843	101.224182	34.751991	-7.738505	96.532097	38.32592	43.378559	102.690491	36.5389555	17.820027	99.611294	-61.4052375	24.425659	102.83707
0.631744	40.997295	102.993248	-12.764486	21.419542	101.265045	34.566536	-7.206688	96.476898	37.891609	43.844933	103.033875	36.2290725	18.3191225	99.7553865	-61.7580445	24.5199615	102.7747035
2.106975	40.990635	103.28289	-13.142011	21.759562	101.439796	34.385433	-6.642972	96.601936	37.440674	44.37286	103.604362	35.9130535	18.864944	100.103149	-62.1970755	24.65418	102.776443
3.545366	40.900066	103.672836	-13.531673	22.232681	101.730408	34.264938	-6.029368	96.986229	36.989082	44.957489	104.352661	35.62701	19.4640605	100.669445	-62.690356	25.0013015	102.791371
4.990024	40.657104	104.197823	-13.880305	22.77951	102.205811	34.211277	-5.377492	97.732635	36.557629	45.622398	105.380188	35.384453	20.122453	101.5564115	-63.145063	25.436567	102.8552105
6.419423	40.309639	104.893089	-14.299804	23.396791	102.782806	34.276611	-4.774505	98.862152	36.194408	46.355335	106.604591	35.2355095	20.790415	102.7333715	-63.8351175	26.003167	102.8322405
8.557169	39.588028	106.122444	-14.769284	24.326225	103.879379	34.680935	-3.906779	101.103233	35.665195	47.548691	108.587555	35.173065	21.820956	104.845394	-64.711633	26.831494	102.913364
9.992885	38.972088	106.974983	-14.950472	24.95982	104.700302	35.183735	-3.398106	102.925491	35.387623	48.37405	109.788391	35.285679	22.487972	106.356941	-65.186623	27.431668	103.043663
11.379167	38.216408	107.833542	-15.033828	25.516384	105.557022	35.856731	-2.960604	105.09037	35.609692	49.005829	110.629829	35.7332115	23.0226125	107.8600995	-65.8008675	28.0101555	103.2539445
12.786266	37.368782	108.751389	-14.984791	25.979042	106.471207	36.669941	-2.511579	107.441605	35.12875	49.865986	111.661064	35.8993455	23.6772035	109.5513345	-65.8689275	28.2808805	103.3910795
14.144118	36.406368	109.679535	-14.805828	26.30982	107.380653	37.615734	-2.166497	109.862602	35.142578	50.47345	112.280449	36.379156	24.1534765	111.0715255	-65.990812	28.4661635	103.6897805
15.441082	35.428379	110.686172	-14.560599	26.506805	108.309349	38.62492	-1.86892	112.254478	35.259548	50.900162	112.671486	36.942234	24.515621	112.462982	-66.063432	28.497989	104.155716
16.654257	34.394806	111.819817	-14.239858	26.542143	109.20224	39.577938	-1.584131	114.439774	35.448963	51.236214	113.175491	37.5134505	24.8260415	113.8076325	-65.9931665	28.2582445	104.5968475
18.223713	32.920898	113.717247	-13.877421	26.592636	110.509003	40.888107	-1.317557	117.210945	35.75111	51.636707	114.374939	38.3196085	25.159575	115.792942	-66.0744505	28.025697	105.225064
19.109884	31.992144	115.041557	-13.585695	26.587795	111.262253	41.515453	-1.101268	118.473137	35.915771	51.969303	115.617226	38.715612	25.4340175	117.0451815	-65.887002	27.7415725	105.4793245
19.86561	31.125576	116.430595	-13.45444	26.780378	112.119522	41.934971	-0.823122	119.496902	36.022549	52.35527	117.008102	38.97876	25.766074	118.252502	-65.88764	27.794682	105.986542
20.468287	30.398134	117.797279	-13.378451	27.078497	113.007866	42.256157	-0.496724	120.44191	36.147259	52.718822	118.530861	39.201708	26.111049	119.4863855	-65.95861	28.045945	106.5293465
20.876076	29.700024	119.142326	-13.301688	27.416689	113.896141	42.558735	-0.192486	121.200249	36.647175	53.005516	119.949463	39.602955	26.406515	120.574856	-66.206331	28.426863	107.217426
21.24297	29.062214	120.372795	-13.230449	27.786064	114.755608	42.877899	0.112324	121.853516	36.683262	53.462646	121.447395	39.7805805	26.787485	121.6504555	-66.2414785	28.784643	107.8607605
21.379471	27.904266	121.275536	-13.161929	28.164431	115.472183	43.186089	0.504799	122.437859	36.712246	53.933281	122.63298	39.9491675	27.21904	122.5354195	-66.2730255	29.109822	108.4089465
21.608774	27.538136	122.374771	-13.009778	28.707102	116.264725	43.605797	1.114539	123.173485	36.700058	54.646313	123.717628	40.1529275	27.880426	123.4455565	-66.1724835	29.533778	109.0838935
21.555449	27.011173	122.770653	-12.896034	29.053011	116.719864	43.860199	1.571729	123.487999	36.713947	55.070728	124.076691	40.287073	28.3212285	123.782345	-66.079141	29.7847935	109.657383
21.356995	26.485264	122.998512	-12.775614	29.400387	117.170189	44.110863	2.030892	123.661438	36.769829	55.55563	124.205605	40.440346	28.793261	123.9335215	-65.991574	30.007513	110.4068565
21.068701	26.013411	123.128807	-12.68408	29.790051	117.597176	44.391003	2.455583	123.699776	36.773376	56.028652	124.188828	40.5821895	29.2421175	123.944302	-65.9503495	30.3379845	111.25005
20.671705	25.627714	123.159851	-12.588139	30.184837	118.013206	44.647243	2.961564	123.686516	36.115177	56.728466	124.290291	40.38121	29.845015	123.9884035	-65.557488	30.524659	112.0380085
20.133142	25.24136	123.096703	-12.501614	30.573484	118.356361	44.882797	3.521245	123.620079	36.677845	57.082005	123.895416	40.780321	30.301625	123.7577475	-65.783549	30.845343	112.9549745
19.498821	24.941214	122.972084	-12.424009	30.963766	118.65419	45.135117	4.079825	123.481094	36.561852	57.590492	123.75882	40.8484845	30.8351585	123.619957	-65.6965025	31.0923735	113.688423
18.313078	24.521919	122.680374	-12.362179	31.573387	118.989906	45.399426	4.960122	123.147247	36.379848	58.396297	123.656807	40.889637	31.6782095	123.402027	-65.613995	31.4685645	114.577785
17.376602	24.335794	122.409821	-12.450036	32.099087	119.205681	45.501259	5.486905	122.827888	36.202511	58.920235	123.587379	40.851885	32.20357	123.2076335	-65.751957	31.994604	115.2037285
16.358809	24.146358	122.101616	-12.436296	32.551064	119.290649	45.497986	6.010499	122.558273	36.019726	59.431786	123.493065	40.758856	32.7211425	123.025669	-65.631448	32.3809855	115.555629
15.211344	23.976452	121.815384	-12.488827	33.056538	119.365486	45.411346	6.5625	122.254219	35.855469	59.940083	123.41304	40.6334075	33.2512915	122.8336295	-65.6110615	32.8617845	115.8973425
13.972076	23.888033	121.513771	-12.691818	33.603439	119.467339	45.273006	7.109365	121.927406	35.6525	60.443676	123.321938	40.462753	33.7765205	122.624672	-65.846389	33.4303575	116.310006
12.664413	23.775057	121.214233	-12.840171	34.15168	119.488884	45.136311	7.603435	121.674896	35.437759	60.969471	123.186089	40.287035	34.286453	122.4304925	-65.967377	34.016907	116.5472755
11.275342	23.701773	120.925774	-13.014727	34.693306	119.468605	44.994427	8.113941	121.462082	35.20826	61.503284	122.992882	40.1013435	34.8086125	122.227482	-66.1307975	34.5779995	116.709728
9.055019	23.613722	120.460144	-13.213669	35.43121	119.318901	44.829414	8.866015	121.109879	34.817963	62.287724	122.582863	39.8236885	35.5768695	121.846371	-66.2510265	35.2855505	116.791431
7.522808	23.508356	120.109734	-13.404782	35.882648	119.183601	44.6894	9.308652	120.952484	34.585487	62.774242	122.187408	39.6374435	36.041447	121.569946	-66.4470075	35.723849	116.797256
5.922232	23.443087	119.756607	-13.551086	36.24987	118.985893	44.547398	9.723287	120.683884	34.33757	63.200127	121.728432	39.442484	36.461707	121.206158	-66.544656	36.038033	116.765628
4.289025	23.405128	119.275681	-13.728903	36.606316	118.771873	44.393494	10.029979	120.322548	34.082024	63.586891	121.272469	39.237759	36.808435	120.7975085	-66.695565	36.404197	116.7462375
2.604211	23.329618	118.68721	-13.90993	36.915665	118.505768	44.173244	10.255428	119.889214	33.834465	63.903999	120.878601	39.0038545	37.0797135	120.3839075	-66.8237145	36.7516165	116.6276285
0.820794	23.319132	118.079056	-14.136817	37.268974	118.251213	43.850155	10.445671	119.239975	33.584583	64.185631	120.580696	38.717369	37.315651	119.9103355	-66.991003	37.222297	116.5920905
-0.967271	23.302563	117.487839	-14.375043	37.659748	118.071426	43.486111	10.5968	118.515396	33.005928	64.560112	120.471146	38.2460195	37.578456	119.493271	-66.9961055	37.74104	116.649581
-3.736864	23.310471	116.9328	-14.662952	38.400185	118.071877	42.936474	10.894349	117.642548	32.716797	64.952606	120.205864	37.8266355	37.9234775	118.924206	-67.1525395	38.8768925	117.219548
-5.601902	23.329636	116.742203	-14.860435	38.972603	118.23465	42.632816	11.015019	117.143097	32.623856	65.268578	120.235374	37.628336	38.1417985	118.6892355	-67.349206	39.8034075	117.7800645
-7.491966	23.342472	116.69693	-14.930201	39.59584	118.453308	42.382259	11.112533	116.739777	32.528988	65.588684	120.424942	37.4556235	38.3506085	118.5823595	-67.3160255	40.8410715	118.3242565
-9.390131	23.355339	116.677162	-15.105647	40.204693	118.760239	42.145752	11.315867	116.327179	32.891953	65.750511	120.502129	37.5188525	38.533189	118.414654	-67.7301465	41.876197	119.105824
-11.257495	23.274998	116.643356	-15.093608	40.697315	118.993484	41.902088	11.486382	115.951477	32.551697	66.0504	120.863251	37.2268925	38.768391	118.407364	-67.4141085	42.626239	119.579604
-13.125481	23.160465	116.608368	-15.177242	41.105541	119.247543	41.674568	11.586427	115.610184	32.983482	66.062256	120.91774	37.329025	38.8243415	118.263962	-67.683509	43.3867405	120.231124
-14.931734	22.939198	116.473946	-15.130167	41.349052	119.407608	41.54266	11.656788	115.292671	32.7024	66.21386	121.158424	37.12253	38.935324	118.2255475	-67.382864	43.76278	120.5896685
-17.719229	22.480246	116.458786	-14.904367	41.385532	119.514671	41.437576	11.684822	114.927353	33.257847	65.998337	120.85247	37.3477115	38.8415795	117.8899115	-67.1564455	43.9294845	121.1394305
-19.431278	21.963142	116.619202	-14.797564	41.181812	119.555733	41.46167	11.674343	114.670982	33.484165	65.809387	120.349297	37.4729175	38.741865	117.5101395	-67.0680455	43.621759	121.6013265
-21.04187	21.336454	116.925682	-14.494724	40.838421	119.427467	41.508911	11.601688	114.636086	33.723774	65.43763	119.482254	37.6163425	38.519659	117.05917	-66.6057905	43.157183	121.795764
-22.698732	20.664696	117.394508	-14.294341	40.308357	119.203819	41.569469	11.392523	114.761803	33.888035	64.749542	118.205009	37.728752	38.0710325	116.483406	-66.317434	42.5456815	121.924232
-24.34824	19.892126	117.977226	-13.925697	39.50346	118.801689	41.588661	10.80223	115.241516	33.674316	63.865398	116.782272	37.6314885	37.333814	116.011894	-65.4828825	41.673106	121.591484
-25.900793	19.119547	118.383392	-13.668842	38.445511	118.306198	41.527962	9.971688	115.851036	33.893429	62.527336	115.103409	37.7106955	36.249512	115.4772225	-65.0483795	40.64151	121.1351735
-27.518982	18.287594	118.649185	-13.461155	37.139458	117.748428	41.450317	8.747824	116.50853	34.129719	60.910397	113.529968	37.790018	34.8291105	115.019249	-64.712328	39.4498055	120.477607
-29.816568	17.170488	118.604134	-13.241937	34.92873	116.867271	41.058929	6.857234	116.845963	34.60569	58.266003	111.453781	37.8323095	32.5616185	114.149872	-64.3161835	37.2958415	119.58467
-31.331989	16.555071	118.321404	-13.075047	33.451672	116.215919	40.686836	5.415417	116.642632	34.891838	56.525349	110.260773	37.789337	30.970383	113.4517025	-63.939431	35.932961	118.9801355
-32.773609	16.100525	117.983139	-12.939731	32.062382	115.620171	40.277946	3.925347	116.023186	35.170021	54.883915	109.147881	37.7239835	29.404631	112.5855335	-63.6034455	34.720133	118.6548085
-34.123318	15.8408	117.638969	-12.807223	30.828911	115.050194	39.811577	2.597136	115.308273	35.403812	53.416149	108.069595	37.6076945	28.0066425	111.688934	-63.2221405	33.6511795	118.411454
-35.397251	15.774184	117.37236	-12.686001	29.73102	114.584122	39.343487	1.451642	114.616074	35.556839	52.169125	107.123077	37.450163	26.8103835	110.8695755	-62.822165	32.6516565	118.2986685
-36.601059	15.855582	117.109528	-12.568469	28.751711	114.206139	38.994312	0.359419	113.637718	35.684196	51.120121	106.311928	37.339254	25.73977	109.974823	-62.476192	31.763652	118.437455
-37.671967	16.077536	116.934982	-12.459442	27.84144	113.893387	38.582893	-0.536146	112.684669	35.779934	50.196499	105.663025	37.1814135	24.8301765	109.173847	-62.1002975	30.8527035	118.612927
-39.087284	16.727228	116.868423	-12.404455	26.639465	113.621475	38.00172	-1.734976	111.325409	35.796066	48.995922	104.899338	36.898893	23.630473	108.1123735	-61.707803	29.648457	119.1305765
-39.877636	17.340111	116.926483	-12.432727	25.998671	113.516655	37.61705	-2.482576	110.511734	35.776962	48.286572	104.580307	36.697006	22.901998	107.5460205	-61.56246	29.095344	119.4872895
-40.613945	18.063295	116.977287	-12.531212	25.411278	113.46257	37.161728	-3.135739	109.870956	35.751595	47.675198	104.352776	36.4566615	22.2697295	107.111866	-61.5190855	28.5528265	119.813274
-41.219387	18.892574	116.904816	-12.668191	24.890005	113.371803	36.756966	-3.707447	109.282097	35.673	47.128876	104.184174	36.214983	21.7107145	106.7331355	-61.551365	28.0692955	120.0104705
-41.636303	19.770756	116.705513	-12.807642	24.416918	113.200691	36.390522	-4.208062	108.698563	35.543076	46.648521	104.107796	35.966799	21.2202295	106.4031795	-61.582083	27.6136065	119.9982025
-42.049374	20.704983	116.450241	-12.980983	23.946264	112.980286	36.027103	-4.662365	108.108879	35.465954	46.225563	104.13295	35.7465285	20.781599	106.1209145	-61.7084945	27.110929	119.8396575
-42.276089	21.68759	116.12841	-13.159993	23.499626	112.773285	35.672455	-5.081825	107.536339	35.384472	45.792233	104.194496	35.5284635	20.355204	105.8654175	-61.8484495	26.644048	119.6811525
-42.339005	23.270885	115.635216	-13.39212	22.967449	112.428299	35.242596	-5.665133	106.884323	35.349842	45.205303	104.321716	35.296219	19.770085	105.6030195	-62.080459	26.164813	119.2535785
-42.224522	24.38645	115.339745	-13.511713	22.652296	112.250282	34.988018	-6.050641	106.552933	35.409672	44.827774	104.399025	35.198845	19.3885665	105.475979	-62.222271	25.9160255	119.024585
-41.971176	25.498068	114.98027	-13.603273	22.355616	112.053894	34.780834	-6.454138	106.323029	35.493515	44.431171	104.504684	35.1371745	18.9885165	105.4138565	-62.3437205	25.7227155	118.6939315
-41.53381	26.578888	114.492668	-13.662537	22.009935	111.803528	34.661686	-6.90489	106.178108	35.601185	44.005253	104.693199	35.1314355	18.5501815	105.4356535	-62.4565095	25.4696885	118.1714025
-41.043369	27.675337	113.829781	-13.687156	21.591955	111.438194	34.602516	-7.406653	106.076202	35.813042	43.566422	104.947617	35.207779	18.0798845	105.5119095	-62.582091	25.1040255	117.3644785
-40.435055	28.735329	113.073647	-13.724908	21.160545	110.980011	34.507824	-7.912972	105.94622	36.042149	43.115501	105.214523	35.2749865	17.6012645	105.5803715	-62.7248025	24.7198255	116.3796505
-39.700958	29.80781	112.332474	-13.785963	20.773985	110.534134	34.384449	-8.409052	105.855904	36.229099	42.63702	105.422066	35.306774	17.113984	105.638985	-62.8787	24.433986	115.429283
-38.399044	31.428808	111.513451	-13.870949	20.214787	110.089066	34.169502	-9.156689	105.841759	36.444633	41.86417	105.639961	35.3070675	16.3537405	105.74086	-63.0489655	24.0758335	114.437272
-37.404816	32.45763	111.142059	-13.906747	19.841082	109.939514	34.027512	-9.672657	105.930687	36.5882	41.334446	105.836426	35.307856	15.8308945	105.8835565	-63.12135	23.8512695	113.9954715
-36.35775	33.52903	110.904396	-13.9717	19.485846	109.890572	33.867367	-10.212796	106.078827	36.73341	40.811954	106.072166	35.3003885	15.299579	106.0754965	-63.2437885	23.672113	113.7056475
-35.240059	34.559841	110.768723	-14.045821	19.149067	109.916557	33.675659	-10.754392	106.247398	36.874161	40.278522	106.286659	35.27491	14.762065	106.2670285	-63.366552	23.536069	113.5660855
-34.052807	35.636349	110.769165	-14.11438	18.808275	109.979568	33.428459	-11.277963	106.341194	37.004776	39.197437	106.575844	35.2166175	13.959737	106.458519	-63.4453775	23.656813	113.500617
-32.770187	36.629044	110.840897	-14.171672	18.472342	110.07531	33.196873	-11.743902	106.369591	37.099739	38.695198	106.824478	35.148306	13.475648	106.5970345	-63.49165	23.469036	113.5535855
-31.418684	37.606365	110.985519	-14.235618	18.155775	110.205544	33.035805	-12.148513	106.35601	37.191628	38.288307	107.216347	35.1137165	13.069897	106.7861785	-63.5849525	23.241653	113.6249095
-29.329067	39.080421	111.376038	-14.289104	17.746439	110.398651	32.896233	-12.602803	106.272003	37.366241	38.455559	107.998978	35.131237	12.926378	107.1354905	-63.709445	22.5665	113.6618115
-27.810108	40.007858	111.701439	-14.321089	17.572426	110.549339	32.850037	-12.78726	106.234238	37.547977	38.342445	108.768013	35.199007	12.7775925	107.5011255	-63.841185	22.3672595	113.5975525
-26.250792	40.925224	112.091019	-14.362514	17.549658	110.710083	32.855846	-12.885427	106.312271	37.717705	38.421227	109.796349	35.2867755	12.7679	108.05431	-64.0118035	22.331416	113.365856
-24.656622	41.812233	112.616768	-14.478743	17.648317	111.002602	32.932156	-12.909049	106.682503	37.900162	38.61797	111.07901	35.416159	12.8544605	108.8807565	-64.373645	22.4421735	113.1244475
-23.051435	42.655308	113.313553	-14.653951	17.894047	111.516068	33.099373	-12.924582	107.406677	38.09679	38.954334	112.651024	35.5980815	13.014876	110.0288505	-64.9059835	22.773218	113.0032855
-21.576187	43.499752	114.270866	-14.867391	18.274942	112.231911	33.342518	-12.978289	108.412361	38.266151	39.367249	114.423393	35.8043345	13.19448	111.417877	-65.5391165	23.355404	113.045945
-19.955406	44.171501	115.293289	-15.119587	18.653786	113.103615	33.634132	-12.961473	109.586823	38.41069	39.768524	116.228828	36.022411	13.4035255	112.9078255	-66.261585	23.9040465	113.2994045
-17.412619	44.945545	116.891373	-15.398047	19.232298	114.624878	34.183186	-12.909536	111.489189	38.634445	40.333744	118.871178	36.4088155	13.712104	115.1801835	-67.2049095	24.752492	114.0695725
-15.87516	45.394997	117.994499	-15.533699	19.544828	115.649055	34.639252	-12.84016	112.899246	38.820969	40.629253	120.507339	36.7301105	13.8945465	116.7032925	-67.7975085	25.1951095	114.5948175
-13.806067	45.444424	118.820824	-15.586641	19.770891	116.70356	35.216148	-12.77733	114.342918	39.438198	40.696495	121.921944	37.327173	13.9595825	118.132431	-68.500455	25.5821995	115.274689
-12.275213	45.614044	119.909492	-15.610012	19.930632	117.805504	35.788757	-12.620756	115.858841	39.729099	40.922379	123.525322	37.758928	14.1508115	119.6920815	-68.978952	25.7104525	115.9189265
-10.747378	45.648228	121.041893	-15.605063	20.044521	118.971779	36.336632	-12.458525	117.403648	39.984604	41.103477	125.076271	38.160618	14.322476	121.2399595	-69.370744	25.766566	116.7035985
-9.339637	45.527737	122.211014	-15.639196	20.167343	120.07235	36.847176	-12.321121	118.935524	40.25058	41.221912	126.628967	38.548878	14.4503955	122.7822455	-69.82727	25.8842905	117.3624545
-7.99346	45.379341	123.364296	-15.629528	20.203035	121.127831	37.282688	-12.184725	120.41848	40.519775	41.25486	128.130371	38.9012315	14.5350675	124.2744255	-70.1602875	25.8710025	117.9812365
-6.20753	44.891487	125.175568	-15.249528	19.89665	122.352982	37.800163	-12.08386	122.51722	40.788807	41.264671	130.30986	39.294485	14.5904055	126.41354	-69.793541	25.2028945	118.292424
-5.695686	44.676468	126.574448	-15.611732	19.960176	123.390388	38.066162	-12.018836	123.787079	40.949184	41.216705	131.656128	39.507673	14.5989345	127.7216035	-70.731137	25.3214175	119.0591725
-4.551805	44.081417	127.523254	-15.383616	19.639118	124.039589	38.25901	-11.928482	124.939514	41.090958	41.173107	132.891342	39.674984	14.6223125	128.915428	-70.442216	24.6559235	119.16375
-3.472021	43.357399	128.412842	-15.457826	19.47098	124.782738	38.390091	-11.877474	125.899506	41.178993	41.198875	134.013016	39.784542	14.6607005	129.956261	-70.700194	24.2812595	119.609215
-2.846456	42.720844	129.381378	-15.504129	19.332161	125.49511	38.487621	-11.821537	126.750755	41.244202	41.247787	134.964203	39.8659115	14.713125	130.857479	-70.8741695	23.951197	120.132741
-2.32585	41.993549	130.18219	-15.519426	19.19599	126.147125	38.593361	-11.761661	127.484253	41.323002	41.315807	135.764938	39.9581815	14.777073	131.6245955	-70.9970335	23.614907	120.6696545
-2.224187	41.419239	130.996643	-15.453398	19.100319	126.727615	38.773464	-11.740948	128.115311	41.421341	41.369389	136.434967	40.0974025	14.8142205	132.275139	-71.0041985	23.3864175	121.180091
-1.613829	40.048462	131.670441	-15.300116	18.955532	127.493904	39.459221	-11.813416	128.951004	41.582317	41.484303	137.244492	40.520769	14.8354435	133.097748	-71.121001	23.0756205	121.89006
-1.546854	39.169014	132.025436	-15.134253	18.864393	127.903572	39.792995	-11.837572	129.42131	41.711231	41.596355	137.664459	40.752113	14.8793915	133.5428845	-71.020619	22.8493945	122.2642595
-1.652473	38.267204	132.294006	-14.946604	18.775595	128.251297	40.082462	-11.856707	129.839752	41.796127	41.666759	137.927521	40.9392945	14.905026	133.8836365	-70.8325025	22.646164	122.6189575
-1.860364	37.294964	132.347504	-14.786026	18.636974	128.526489	40.321407	-11.817648	130.15834	41.879143	41.668629	138.049698	41.100275	14.9254905	134.104019	-70.672327	22.3484575	122.948959
-2.275581	36.356136	132.321136	-14.552193	18.613483	128.844604	40.543293	-11.754576	130.272095	42.020916	41.740257	137.939835	41.2821045	14.9928405	134.105965	-70.3864905	22.2341255	123.583243
-2.693328	35.329071	132.078735	-14.253852	18.581379	129.180984	40.229977	-11.383208	129.854553	42.14098	41.735081	137.239868	41.1854785	15.1759365	133.5472105	-69.6931825	21.9868215	124.8147575
-3.222705	34.309258	131.564682	-13.768201	18.583752	129.452362	40.123413	-10.833764	129.231674	42.182201	41.535892	135.659988	41.152807	15.351064	132.445831	-68.689209	21.81644	126.458893
-4.033279	32.781422	129.962341	-12.75235	18.59054	129.325516	40.374466	-10.400041	127.365364	42.371815	41.443577	131.497055	41.3731405	15.521768	129.4312095	-66.8778405	21.659312	129.2198225
-4.627664	31.777283	128.233368	-11.940746	18.533739	128.555099	40.579899	-10.340858	125.295761	42.484921	41.211987	127.546951	41.53241	15.4355645	126.421356	-65.413902	21.6319135	130.688842
-5.530992	30.92877	126.263573	-11.253812	18.457314	127.22757	40.674667	-10.525421	121.881172	42.238369	41.215256	123.145462	41.456518	15.3449175	122.513317	-63.964142	21.5697105	131.941823
-6.223041	29.945385	124.024773	-11.08561	18.540058	125.607994	40.175266	-10.57576	118.042183	41.072414	41.191746	118.438431	40.62384	15.307993	118.240307	-62.79506	21.772123	132.975681
-6.890091	29.00812	121.801437	-10.801174	18.378107	123.5886	39.518951	-10.779251	114.154831	40.172977	40.98394	113.860764	39.845964	15.1023445	114.0077975	-61.448312	21.6538695	133.1694025
-7.62842	28.152266	119.831192	-10.640575	18.172554	121.546982	38.863792	-10.897822	110.848366	39.380169	40.788479	110.030319	39.1219805	14.9453285	110.4393425	-60.4031305	21.3997795	132.6546215
-8.061439	27.310759	118.021309	-10.643045	17.946299	119.713684	38.343464	-11.098319	108.124229	38.790588	40.717781	107.266106	38.567026	14.809731	107.6951675	-59.853116	21.082867	131.7322005
-8.331368	26.182997	115.600494	-10.92337	17.663483	117.302216	37.451439	-11.192597	105.278625	38.15947	40.591991	104.213058	37.8054545	14.699697	104.7458415	-59.6521945	20.627269	129.8585905
-8.384215	25.53705	114.162018	-11.071927	17.552715	115.892479	36.953362	-11.297977	103.768143	37.684879	40.498074	102.794434	37.3191205	14.6000485	103.2812885	-59.4629745	20.5053815	128.5036695
-8.248363	24.940626	112.940048	-11.321784	17.539845	114.671242	36.640663	-11.271781	102.635338	37.417313	40.471031	101.79641	37.028988	14.599625	102.215874	-59.672556	20.480065	127.12661
-7.87254	24.30534	111.981094	-11.582302	17.575737	113.807571	36.516998	-11.20116	102.061653	37.300335	40.49749	101.27243	36.9086665	14.648165	101.6670415	-60.0732705	20.503309	125.9481005
-7.294476	23.781815	111.392334	-11.707225	17.66243	113.348785	36.523308	-11.111097	102.028954	37.303356	40.518578	101.209747	36.913332	14.7037405	101.6193505	-60.327782	20.6211195	125.0782195
-6.51854	23.220169	111.306671	-11.664137	17.756676	113.343895	36.665325	-11.07548	102.525482	37.442497	40.515633	101.614891	37.053911	14.7200765	102.0701865	-60.382185	20.7932755	124.6176035
-5.490961	22.628393	111.607567	-11.684919	17.775911	113.762665	36.940075	-11.116412	103.51944	37.681065	40.432991	102.528107	37.31057	14.6582895	103.0237735	-60.680408	20.8935325	124.5015565
-3.561514	21.760645	112.804428	-11.524153	17.720198	115.120987	37.552998	-11.19004	106.184052	38.343628	40.201874	105.074646	37.948313	14.505917	105.629349	-60.996619	20.934479	124.612625
-2.058969	21.182285	114.121124	-11.392118	17.626722	116.365967	38.191669	-11.377137	108.476006	38.934093	40.047554	107.592163	38.562881	14.3352085	108.0340845	-61.347117	20.9182355	124.6978495
-0.431035	20.614321	115.561989	-11.260102	17.586304	117.732941	38.836906	-11.534722	111.01252	39.702396	40.006618	110.179916	39.269651	14.235948	110.596218	-61.789855	20.93666	124.869664
1.273915	20.048962	117.136658	-11.140594	17.567396	119.14064	39.492615	-11.709235	113.649765	40.4706	40.032242	112.843178	39.9816075	14.1615035	113.2464715	-62.2627955	20.9732885	125.0348085
3.001378	19.532892	118.758392	-11.017789	17.606874	120.43499	40.085831	-11.851707	116.254364	41.295235	40.162338	115.382996	40.690533	14.1553155	115.81868	-62.726111	21.0584325	125.0513
4.793839	19.049688	120.255951	-10.889213	17.646912	121.513161	40.669426	-12.014981	118.606964	42.088737	40.314587	117.716064	41.3790815	14.149803	118.161514	-63.1575075	21.144021	124.864808
6.591968	18.551704	121.573166	-10.825914	17.668365	122.340164	41.1413	-12.095438	120.620728	42.819271	40.401138	119.766304	41.9802855	14.15285	120.193516	-63.6321135	21.18388	124.486812
9.256318	17.787716	123.157104	-10.54843	17.445702	122.911362	41.647892	-12.170115	122.766663	43.723824	40.379593	122.433495	42.685858	14.104739	122.600079	-63.782718	20.786665	123.222645
10.975813	17.324139	123.896721	-10.467881	17.360754	123.15065	41.774498	-12.232728	123.566772	44.119053	40.29071	123.612007	42.9467755	14.028991	123.5893895	-63.8825375	20.692517	122.7119105
12.64077	16.821306	124.382149	-10.444204	17.34936	123.253166	41.869247	-12.260169	124.006546	44.380497	40.257935	124.397911	43.124872	13.998883	124.2022285	-64.01328	20.699837	122.3041035
14.283313	16.380209	124.631676	-10.31119	17.395916	123.180618	41.975552	-12.161803	124.04306	44.642502	40.184155	124.952187	43.309027	14.011176	124.4976235	-63.931407	20.780656	121.8636125
15.86124	16.024734	124.730942	-10.101824	17.502625	123.006561	42.180176	-11.977888	123.868706	44.848122	40.235523	125.261078	43.514149	14.1288175	124.564892	-63.717797	20.8764325	121.44823
17.439072	15.620475	124.643669	-9.854663	17.663256	122.742546	42.518307	-11.753243	123.512817	45.111351	40.406452	125.696732	43.814829	14.3266045	124.6047745	-63.524155	20.9999075	120.8803175
19.262877	15.100482	124.550163	-9.606891	17.889231	122.542725	42.810776	-11.464228	123.1064	45.403667	40.510849	126.223228	44.1072215	14.5233105	124.664814	-63.3210035	21.2551515	120.420636
20.895723	14.575336	125.139412	-9.285664	18.355856	122.299835	43.332661	-10.958421	123.108711	46.279942	40.692547	127.399933	44.8063015	14.867063	125.254322	-63.3776295	21.844649	119.345348
22.386526	13.982189	125.624969	-9.143046	18.826113	122.247108	43.643631	-10.529191	123.473419	46.497063	40.955238	128.67424	45.070347	15.2130235	126.0738295	-63.356439	22.4392025	118.4203865
23.075529	13.588476	126.594971	-9.085463	19.338884	122.285889	43.926971	-10.121407	124.104988	46.655273	41.213757	129.98114	45.291122	15.546175	127.043064	-63.462048	23.131593	117.528714
24.132744	12.888008	127.333191	-8.975835	19.794283	122.371414	44.167904	-9.727289	124.743866	46.747196	41.44825	131.170273	45.45755	15.8604805	127.9570695	-63.40922	23.7280855	116.7857585
24.749029	12.255259	128.05925	-8.425369	19.937437	122.301308	44.421501	-9.346912	125.351974	46.829323	41.680096	132.07399	45.625412	16.166592	128.712982	-62.47615	23.708282	115.889634
25.333309	11.572875	128.596603	-8.237012	20.27803	122.456337	44.696213	-9.018206	125.912819	46.977688	41.892796	132.659714	45.8369505	16.437295	129.2862665	-62.3109745	24.118765	115.6264075
25.819168	10.898639	128.971527	-7.988824	20.567068	122.595963	44.967098	-8.754349	126.437584	47.225208	42.139702	132.914825	46.096153	16.6926765	129.6762045	-62.073801	24.4414595	115.5157215
26.034576	9.633676	129.273514	-7.597993	20.890188	122.69342	45.350609	-8.421046	127.180183	47.595848	42.497177	132.893341	46.4732285	17.0380655	130.036762	-61.6692145	24.7423105	115.350078
26.067225	8.775567	129.350906	-7.329484	21.004454	122.67424	45.577618	-8.272649	127.680649	47.811348	42.681194	132.656525	46.694483	17.2042725	130.168587	-61.353451	24.8046355	115.179893
25.632318	8.034646	129.532669	-7.123767	20.996513	122.663605	45.760708	-8.191834	128.125458	47.978714	42.815296	132.343018	46.869711	17.311731	130.234238	-61.117245	24.681295	115.092972
25.554619	6.934553	129.410126	-6.991039	20.910225	122.743416	45.930336	-8.149911	128.496628	48.088554	42.882156	131.979889	47.009445	17.3661225	130.2382585	-60.991523	24.4543275	115.2485735
24.945421	6.106718	129.435379	-6.89957	20.741365	122.949234	46.060974	-8.125396	128.822861	48.16217	42.901283	131.573944	47.111572	17.3879435	130.1984025	-60.910712	24.0947865	115.7000655
24.255787	5.155903	129.438446	-6.823692	20.569298	123.21106	46.156788	-8.117573	129.093307	48.222279	42.921673	131.188232	47.1895335	17.40205	130.1407695	-60.8369175	23.736546	116.2813505
23.33683	4.302944	129.501373	-6.758749	20.431835	123.492409	46.249855	-8.095576	129.372849	48.275463	42.968937	130.851959	47.262659	17.4366805	130.112404	-60.780157	23.4269895	116.872414
21.694412	3.178961	129.465149	-6.670623	20.342939	123.794304	46.390198	-8.025658	129.647888	48.342018	43.13298	130.408539	47.366108	17.553661	130.0282135	-60.707354	23.132217	117.5603945
20.442253	2.536291	129.262283	-7.035014	20.621353	124.118172	46.445599	-7.948217	129.550385	48.345905	43.373489	129.996445	47.395752	17.712636	129.773415	-61.46578	23.53007	118.462929
19.112062	1.865012	128.793518	-6.878198	20.711058	123.949745	46.516876	-7.794408	129.163483	48.31636	43.684948	129.382294	47.416618	17.94527	129.2728885	-61.173014	23.476846	118.6266015
17.723162	1.340431	128.092148	-6.797558	20.908533	123.723518	46.587208	-7.592211	128.396271	48.285835	43.981285	128.528778	47.4365215	18.194537	128.4625245	-61.0316375	23.622529	118.9845115
16.177202	0.875317	127.172264	-6.653191	21.126902	123.327568	46.687786	-7.351164	127.28022	47.7663	44.493202	127.561249	47.227043	18.571019	127.4207345	-60.533425	23.682785	119.2344015
14.328417	0.7087	126.141441	-6.484286	21.392635	122.785629	46.774551	-7.00604	125.92701	47.586956	44.907471	126.264503	47.1807535	18.9507155	126.0957565	-60.1493255	23.8345545	119.4755015
12.66795	0.447099	124.760857	-6.357208	21.680855	122.133255	46.937431	-6.644382	124.396912	47.373306	45.28941	124.909081	47.1553685	19.322514	124.6529965	-59.8697845	24.039196	119.6135135
10.146232	0.187651	122.586609	-6.077343	22.179136	120.908012	47.142208	-6.031795	121.903145	47.488083	45.903305	122.808418	47.3151455	19.935755	122.3557815	-59.4698315	24.422517	119.4602425
8.356704	0.145121	120.988335	-5.918259	22.610493	119.951019	47.219624	-5.565332	120.205139	47.227226	46.392956	121.547676	47.223425	20.413812	120.8764075	-59.059943	24.807174	119.0256305
6.522929	0.198995	119.429932	-5.825135	23.103903	118.973457	47.2757	-5.209162	118.621651	46.557838	47.104065	120.326927	46.916769	20.9474515	119.474289	-58.567039	25.2603545	118.472625
4.624814	0.301418	117.955948	-5.723673	23.677114	117.968842	47.225777	-4.886615	117.18631	46.308632	47.674591	118.832329	46.7672045	21.393988	118.0093195	-58.2145505	25.96024	117.9283645
2.734845	0.477899	116.671219	-5.579688	24.311523	116.962563	47.082027	-4.796716	116.133652	46.090015	48.132702	117.15757	46.586021	21.667993	116.645611	-57.745397	26.955053	117.279515
0.815253	0.748745	115.674423	-5.439684	24.999895	115.990654	46.784939	-4.689357	115.200569	45.915405	48.545231	115.452705	46.350172	21.927937	115.326637	-57.22954	28.071853	116.654671
-1.081693	1.013034	115.037788	-5.291411	25.624052	115.139984	46.401157	-4.30174	114.152481	45.788662	48.811317	113.764465	46.0949095	22.2547885	113.958473	-56.6777315	28.9933155	116.321495
-3.874493	1.479606	114.75959	-5.083683	26.353798	114.182007	45.701992	-3.833274	113.373543	45.689846	48.952454	111.341202	45.695919	22.55959	112.3573725	-55.863285	30.148006	116.0066415
-5.667271	1.877605	114.770523	-4.927692	26.643021	113.687408	45.286373	-3.731479	112.935387	45.612156	48.881931	109.976784	45.4492645	22.575226	111.4560855	-55.3046485	30.710816	115.9187305
-7.411804	2.25429	114.677338	-4.793285	26.714197	113.242111	45.065071	-3.773563	112.600204	45.595081	48.751759	108.784317	45.330076	22.489098	110.6922605	-54.916646	30.939296	115.7919615
-9.066885	2.697769	114.322952	-4.676813	26.63776	112.735855	44.965328	-3.786124	112.087486	45.550255	48.636524	107.855812	45.2577915	22.4252	109.971649	-54.6114175	30.85032	115.500061
-10.696539	3.126977	113.6353	-4.562027	26.42864	112.090912	44.923588	-3.786458	111.231018	45.509613	48.552559	107.232346	45.2166005	22.3830505	109.231682	-54.3406545	30.4742295	114.950142
-12.25312	3.611986	112.576416	-4.480239	26.240646	111.318062	44.850098	-3.793352	110.227608	45.508507	48.477806	106.733368	45.1793025	22.342227	108.480488	-54.1397805	30.139065	114.155636
-13.778151	4.208698	111.382401	-4.458624	26.084354	110.418228	44.664967	-3.777093	109.032967	45.487675	48.434719	106.170319	45.076321	22.328813	107.601643	-53.993569	29.839895	113.234813
-15.938677	5.218382	109.675888	-4.462623	26.018339	108.981255	44.230137	-3.839948	107.048485	45.325676	48.334095	104.990959	44.7779065	22.2470735	106.019722	-53.7031525	29.7896045	111.942788
-17.29537	5.997799	108.754089	-4.519229	26.075357	108.13649	43.842651	-3.812727	105.783615	45.189819	48.342861	103.913857	44.516235	22.265067	104.848736	-53.554693	29.885647	111.424244
-18.634045	6.874298	108.06395	-4.593415	26.183043	107.3414	43.526447	-3.845691	104.326378	44.982323	48.308952	102.693451	44.254385	22.2316305	103.5099145	-53.441215	30.1344555	111.1728855
-19.840496	7.823724	107.454506	-4.670311	26.265217	106.597855	43.019215	-3.815374	103.077332	44.722069	48.232235	101.567413	43.870642	22.2084305	102.3223725	-53.211264	30.3220035	110.8733375
-20.968266	8.736868	106.770073	-4.787677	26.317251	105.846466	42.550053	-3.848387	101.816162	44.575474	48.128551	100.514793	43.5627635	22.140082	101.1654775	-53.1381175	30.49442	110.5274545
-21.996222	9.681387	105.984322	-4.897294	26.309977	105.041481	42.101521	-3.928485	100.599846	44.373875	47.963104	99.705353	43.237698	22.0173095	100.1525995	-53.032286	30.6026445	109.9303625
-22.939911	10.602214	105.085541	-5.027534	26.219818	104.232582	41.651516	-4.057215	99.622765	44.328259	47.75573	99.088547	42.9898875	21.8492575	99.355656	-53.0449555	30.5903785	109.109508
-24.161976	12.034274	103.562355	-5.253742	26.01932	102.965019	41.115608	-4.302634	98.407013	44.235538	47.408993	98.452576	42.675573	21.5531795	98.4297945	-53.183057	30.4854605	107.5002435
-24.811104	12.966288	102.525925	-5.3866	25.856915	102.080116	40.81181	-4.504359	97.713997	44.119225	47.109493	98.057243	42.4655175	21.302567	97.88562	-53.2387175	30.411263	106.274612
-25.410419	13.854301	101.528618	-5.5465	25.586922	101.225296	40.565964	-4.756693	97.133995	44.003754	46.788044	97.656158	42.284859	21.0156755	97.3950765	-53.377859	30.1581685	105.0555155
-25.891834	14.707881	100.608719	-5.659603	25.248062	100.420929	40.388721	-5.048586	96.589828	43.871609	46.43877	97.30558	42.130165	20.695092	96.947704	-53.449371	29.801032	103.894154
-26.217165	15.477636	99.783272	-5.732571	24.825146	99.703178	40.283695	-5.411589	96.112534	43.775063	46.073185	96.975029	42.029379	20.330798	96.5437815	-53.494521	29.319494	102.8625745
-26.474157	16.290331	99.035255	-5.71194	24.401682	99.076454	40.237999	-5.812764	95.810158	43.794502	45.636032	96.689827	42.0162505	19.911634	96.2499925	-53.4401305	28.89173	101.9029155
-26.612404	17.066063	98.427948	-5.549791	24.0625	98.505379	40.319359	-6.298946	95.644867	43.998486	45.159523	96.423332	42.1589225	19.4302885	96.0340995	-53.2585045	28.6947115	100.9766585
-26.639673	18.240911	97.621559	-5.090744	23.595118	97.782059	40.643456	-6.982598	95.541031	44.536255	44.433578	96.005096	42.5898555	18.72549	95.7730635	-52.7713435	28.464746	99.7910545
-26.469061	19.04648	97.115097	-4.623531	23.358822	97.334084	40.950817	-7.43044	95.435501	45.058846	43.980156	95.701271	43.0048315	18.274858	95.568386	-52.2518935	28.442786	99.099782
-26.245144	19.886061	96.56514	-4.047058	23.162745	96.854118	41.344936	-7.81946	95.266846	45.690487	43.56744	95.40033	43.5177115	17.87399	95.333588	-51.6118275	28.4515	98.374648
-25.995354	20.710032	95.983078	-3.420312	23.023371	96.369148	41.782322	-8.136837	95.041237	46.33181	43.212879	95.160652	44.057066	17.538021	95.1009445	-50.89769	28.508721	97.6373515
-25.705898	21.540705	95.454964	-2.796195	22.90613	95.908676	42.242611	-8.407398	94.750626	46.982468	42.917625	94.971329	44.6125395	17.2551135	94.8609775	-50.2049295	28.5571465	96.9563745
-25.322718	22.307423	95.070045	-2.161014	22.810762	95.563148	42.704983	-8.601879	94.445412	47.630302	42.701408	94.829155	45.1676425	17.0497645	94.6372835	-49.4896705	28.5717595	96.4890125
-24.85442	23.134182	94.807907	-1.562688	22.71858	95.319061	43.172089	-8.762371	94.155075	48.219727	42.503986	94.740089	45.695908	16.8708075	94.447582	-48.821284	28.5663525	96.19054
-24.133024	24.293819	94.589386	-0.857836	22.566023	95.08287	43.79686	-8.986362	93.737198	48.899227	42.275356	94.744919	46.3480435	16.644497	94.2410585	-48.0637155	28.487549	95.9246815
-23.637981	24.99024	94.503365	-0.522761	22.348026	94.95755	44.059807	-9.142927	93.441605	49.223019	42.097641	94.792664	46.641413	16.477357	94.1171345	-47.686935	28.218695	95.7979655
-23.159828	25.615103	94.377312	-0.372897	22.073565	94.824684	44.227772	-9.333983	93.177788	49.450451	41.932671	94.803146	46.8391115	16.299344	93.990467	-47.5849055	27.847786	95.658901
-22.653044	26.182102	94.276062	-0.343383	21.756306	94.698959	44.267403	-9.576609	92.980347	49.429886	41.67981	94.844109	46.8486445	16.0516005	93.912228	-47.5354105	27.4610115	95.48569
-22.181112	26.693874	94.185036	-0.42346	21.357914	94.582787	44.200058	-9.897065	92.885414	49.334831	41.360607	94.799408	46.7674445	15.731771	93.842411	-47.6143645	26.984057	95.323163
-21.655998	27.127886	94.129601	-0.615368	20.93973	94.507805	44.029182	-10.269179	92.897644	49.166252	40.996967	94.724869	46.597717	15.363894	93.8112565	-47.828453	26.515566	95.2043535
-21.13238	27.505442	94.022438	-0.852405	20.466928	94.437614	43.838238	-10.712394	93.023529	48.919319	40.574352	94.645622	46.3787785	14.930979	93.8345755	-48.0835885	26.002877	95.0406525
-20.32279	28.011745	93.735626	-1.216009	19.735619	94.300087	43.536449	-11.478459	93.434647	48.610012	39.864529	94.551445	46.0732305	14.193035	93.993046	-48.5052485	25.278203	94.607128
-19.690296	28.305387	93.354996	-1.394954	19.219763	94.055923	43.408741	-12.02139	93.750069	48.47781	39.339989	94.544548	45.9432755	13.6592995	94.1473085	-48.7331835	24.7802265	93.9645375
-19.042902	28.567024	92.754349	-1.423064	18.658293	93.693459	43.422489	-12.560248	94.010529	48.473297	38.827423	94.541557	45.947893	13.1335875	94.276043	-48.794021	24.1829985	93.110875
-18.282181	28.765467	92.082291	-1.268696	18.103685	93.2295	43.583656	-13.10286	94.190712	48.614277	38.294662	94.429359	46.0989665	12.595901	94.3100355	-48.6363585	23.611469	92.1489645
-17.496517	28.983351	91.467491	-1.031786	17.550936	92.7911	43.838531	-13.622768	94.292542	48.831886	37.745674	94.196304	46.3352085	12.061453	94.244423	-48.3987805	23.040419	91.337777
-16.6954	29.195646	91.036552	-0.747401	17.017937	92.484024	44.094288	-14.114396	94.384705	49.055351	37.209106	93.885941	46.5748195	11.547355	94.135323	-48.0696215	22.488519	90.832725
-15.875316	29.380602	90.839691	-0.506911	16.535053	92.387856	44.313011	-14.593978	94.57666	49.269466	36.693535	93.551224	46.7912385	11.0497785	94.063942	-47.8050605	22.0203275	90.71177
-14.7367	29.641958	90.976273	-0.338238	15.849854	92.633224	44.458855	-15.366429	95.086327	49.438808	35.895271	93.287346	46.9488315	10.264421	94.1868365	-47.6253075	21.435287	91.0796115
-14.013994	29.807579	91.203461	-0.378124	15.393104	92.977654	44.388969	-15.872006	95.57428	49.438419	35.374416	93.252838	46.913694	9.751205	94.413559	-47.669942	21.035003	91.541749
-13.287413	30.049986	91.510406	-0.532903	15.012382	93.359177	44.20274	-16.377245	96.09481	49.363678	34.859348	93.288696	46.783209	9.2410515	94.691753	-47.849015	20.7837125	92.026601
-12.614356	30.311134	91.71389	-0.742796	14.681194	93.694527	43.930729	-16.843292	96.564392	49.247566	34.372898	93.339142	46.5891475	8.764803	94.951767	-48.0747395	20.597585	92.437287
-11.922849	30.599504	91.866959	-0.988439	14.39978	93.951569	43.575851	-17.19832	96.972809	49.114456	33.907722	93.369102	46.3451535	8.354701	95.1709555	-48.3220315	20.444859	92.7321825
-11.240978	30.917629	91.932465	-1.248641	14.159009	94.149605	43.233032	-17.545462	97.30957	48.954559	33.507511	93.406448	46.0937955	7.9810245	95.358009	-48.5910775	20.3369935	92.941201
-10.58136	31.310801	91.984154	-1.548627	13.914031	94.267975	42.873013	-17.813801	97.585907	48.72377	33.218296	93.503448	45.7983915	7.7022475	95.5446775	-48.8956455	20.1258145	92.9912725
-9.570552	31.983099	91.99408	-2.07098	13.634488	94.417145	42.374119	-18.103382	97.954094	48.303787	32.88607	93.737587	45.338953	7.391344	95.8458405	-49.480913	19.877632	92.9884495
-8.921586	32.43655	92.038147	-2.452608	13.419899	94.493607	42.062294	-18.237375	98.1558	47.993515	32.78891	93.960373	45.0279045	7.2757675	96.0580865	-49.9331205	19.5640305	92.9291275
-8.265415	32.99332	92.126122	-2.820493	13.218011	94.575081	41.782612	-18.327698	98.254326	47.659382	32.730522	94.227989	44.720997	7.201412	96.2411575	-50.361983	19.23461	92.9090045
-7.610162	33.580978	92.316589	-3.158789	12.979385	94.687866	41.555534	-18.471901	98.213615	47.303818	32.730923	94.498428	44.429676	7.129511	96.3560215	-50.747254	18.829259	93.0197105
-6.934186	34.156364	92.569893	-3.446699	12.754345	94.785614	41.407772	-18.428017	98.11586	46.984749	32.778679	94.817657	44.1962605	7.175331	96.4667585	-51.0896585	18.333359	93.1044695
-6.240248	34.784649	92.837135	-3.677613	12.584682	94.88652	41.309437	-18.439011	97.930222	46.697651	32.867085	95.167664	44.003544	7.214037	96.548943	-51.35877	17.955327	93.224097
-5.52565	35.526848	93.198387	-3.872163	12.490834	94.980072	41.247097	-18.370863	97.713844	46.424599	33.026459	95.601768	43.835848	7.327798	96.657806	-51.580174	17.65387	93.302338
-4.510553	36.653595	93.939011	-4.172288	12.534423	95.189926	41.207687	-18.042276	97.431831	45.971344	33.422424	96.578247	43.5895155	7.690074	97.005039	-51.9340915	17.378772	93.374813
-3.832629	37.475407	94.666161	-4.500665	12.773911	95.461937	41.162891	-17.617296	97.376945	45.655891	33.847191	97.459999	43.409391	8.1149475	97.418472	-52.410721	17.4328745	93.505402
-3.239447	38.373466	95.540535	-4.951019	13.161272	95.800591	41.059093	-17.027	97.483643	45.238354	34.461758	98.603867	43.1487235	8.717379	98.043755	-53.0507615	17.605165	93.557427
-2.719298	39.232224	96.505905	-5.531944	13.688663	96.249756	40.888805	-16.314283	97.802757	44.699814	35.151348	99.935669	42.7943095	9.4185325	98.869213	-53.8581975	17.9587935	93.630299
-2.252898	40.072765	97.607628	-6.253423	14.353182	96.838882	40.682117	-15.611893	98.460045	44.07597	35.457653	101.505005	42.3790435	9.92288	99.982525	-54.8858895	18.783484	93.695239
-1.857342	40.921432	98.849571	-7.050408	15.120628	97.524353	40.476971	-14.897123	99.423958	43.426636	36.333454	103.227684	41.9518035	10.7181655	101.325821	-56.0526195	19.5230905	93.722885
-1.546276	41.658272	100.131989	-7.873757	15.943175	98.295334	40.237568	-14.194725	100.462296	42.743927	37.765324	104.946793	41.4907475	11.7852995	102.7045445	-57.2382615	20.1010505	93.8861235
-1.208989	42.630455	102.062393	-9.088703	17.091106	99.473007	39.906498	-13.194304	101.982689	41.822376	39.0676	107.524071	40.864437	12.936648	104.75338	-59.041843	21.245564	94.192634
-1.039481	43.178947	103.317574	-9.777452	17.803547	100.241829	39.770638	-12.578295	102.857933	41.282352	39.866665	109.076538	40.526495	13.644185	105.9672355	-60.081399	21.962909	94.5164225
-0.898183	43.609982	104.46405	-10.360834	18.443216	100.9897	39.714828	-11.999191	103.59391	40.79229	40.562344	110.421791	40.253559	14.2815765	107.0078505	-60.975227	22.6048555	94.9715495
-0.815403	43.911301	105.521965	-10.815148	19.044874	101.676727	39.671021	-11.434183	104.238808	40.77747	41.066925	111.430183	40.2242455	14.816371	107.8344955	-61.8545415	23.273377	95.5189585
-0.797397	44.133701	106.446396	-11.215212	19.578331	102.343704	39.665714	-10.850859	104.781914	40.02787	41.824482	112.68438	39.846792	15.4868115	108.733147	-62.277216	23.6698505	95.954261
-0.828799	44.274361	107.290314	-11.498295	20.063297	102.974213	39.667763	-10.279931	105.243874	39.725807	42.329208	113.625893	39.696785	16.0246385	109.4348835	-62.693375	24.1019555	96.5135425
-0.925059	44.262428	107.978729	-11.782237	20.481421	103.549576	39.63324	-9.759031	105.666351	39.446907	42.786972	114.432892	39.5400735	16.5139705	110.0496215	-63.1045475	24.4488715	97.0495305
-1.299793	44.019569	108.777473	-12.147422	21.110943	104.353729	39.506577	-9.10164	106.196701	39.057476	43.343941	115.362534	39.2820265	17.1211505	110.7796175	-63.5768705	25.1007355	97.9278405
-1.628763	43.766586	109.154976	-12.428946	21.481766	104.816017	39.338486	-8.800304	106.454315	38.822742	43.640274	115.719368	39.080614	17.419985	111.0868415	-63.938506	25.543547	98.5451925
-2.042128	43.436745	109.351089	-12.711514	21.83917	105.226494	39.03289	-8.56349	106.629906	38.572933	43.864944	115.806366	38.8029115	17.650727	111.218136	-64.2259395	26.027613	99.234852
-2.499135	42.991371	109.310471	-13.015249	22.143093	105.542282	38.552032	-8.377421	106.705582	38.71706	43.801533	115.406586	38.634546	17.712056	111.056084	-64.665044	26.57413	100.02848
-3.113158	42.508907	109.100426	-13.359133	22.341133	105.80233	37.918983	-8.310039	106.615303	38.037102	43.968029	115.007362	37.9780425	17.828995	110.8113325	-64.6963085	26.853271	100.7933275
-3.810879	41.907333	108.653954	-13.677248	22.418409	105.899826	37.147923	-8.382199	106.362358	37.753304	43.824966	114.005745	37.4506135	17.7213835	110.1840515	-64.8051095	27.1154345	101.6156005
-4.485032	41.154453	107.956787	-13.974665	22.368139	105.812096	36.297764	-8.587435	105.910896	37.477772	43.575401	112.538658	36.887768	17.493983	109.224777	-64.837098	27.242295	102.399415
-5.635213	39.969707	106.42247	-14.313311	22.113728	105.249718	35.127483	-9.09578	104.709137	37.018551	43.013714	109.468307	36.073017	16.958967	107.088722	-64.699639	27.268489	103.410714
-6.402381	39.101387	105.140137	-14.432957	21.798784	104.694153	34.438126	-9.515016	103.648605	36.736065	42.494125	107.006561	35.5870955	16.4895545	105.327583	-64.4530095	27.1080135	104.060723
-7.189713	38.184658	103.801239	-14.432953	21.431593	104.014908	33.844872	-10.056923	102.623627	36.545849	41.874512	104.419601	35.1953605	15.9087945	103.521614	-64.0612665	26.9543915	104.508202
-7.919781	37.268951	102.534569	-14.369694	21.06045	103.28463	33.416306	-10.621572	101.583672	36.381042	41.218956	101.891075	34.898674	15.298692	101.7373735	-63.638062	26.822208	104.8318865
-8.61239	36.376438	101.278725	-14.28072	20.626282	102.444038	33.054207	-11.179551	100.546227	36.300205	40.543533	99.485504	34.677206	14.681991	100.0158655	-63.238646	26.570573	104.8722105
-9.289074	35.544319	100.017487	-14.193265	20.229101	101.54203	32.71801	-11.754545	99.569199	36.21339	39.868824	97.273773	34.4657	14.0571395	98.421486	-62.85223	26.4010625	104.662574
-9.930238	34.801888	98.856285	-14.190928	19.85466	100.662003	32.371376	-12.277723	98.672966	36.091839	39.234531	95.248146	34.2316075	13.478404	96.960556	-62.6134635	26.230916	104.36345
-10.813648	33.805031	97.339767	-14.341298	19.342827	99.414993	31.852283	-12.954733	97.407372	35.842449	38.431534	92.949905	33.847366	12.7384005	95.1786385	-62.529962	25.9472535	103.6513475
-11.369947	33.280556	96.597221	-14.552151	19.039259	98.705391	31.478872	-13.322102	96.676781	35.574463	37.988632	91.959694	33.5266675	12.333265	94.3182375	-62.6309695	25.745253	103.0925445
-11.850277	32.901642	96.085968	-14.804085	18.785635	98.179092	31.109697	-13.618835	96.127922	35.366913	37.635143	91.319695	33.238305	12.008154	93.7238085	-62.846475	25.563116	102.6343755
-12.185265	32.672245	95.848251	-15.038662	18.619198	97.898895	30.775824	-13.864242	95.779297	35.188519	37.375191	91.054459	32.9821715	11.7554745	93.416878	-63.0594955	25.4829215	102.380912
-12.428112	32.595711	95.790527	-15.262159	18.577211	97.820786	30.494658	-14.047277	95.630798	35.067135	37.206806	91.056732	32.7808965	11.5797645	93.343765	-63.3052145	25.5746575	102.297807
-12.545814	32.615578	95.882889	-15.396413	18.568056	97.864517	30.246803	-14.193325	95.641121	35.037617	37.07975	91.257133	32.64221	11.4432125	93.449127	-63.435036	25.6928995	102.279907
-12.564792	32.74231	96.042053	-15.50813	18.625961	97.977028	30.044621	-14.343229	95.746758	35.072662	36.962372	91.568909	32.5586415	11.3095715	93.6578335	-63.5749015	25.9423505	102.2962225
-12.334605	33.067181	96.209801	-15.566033	18.650126	98.121628	29.786018	-14.561418	95.822395	35.186546	36.753571	91.919678	32.486282	11.0960765	93.8710365	-63.618348	26.2041755	102.3722195
-12.079975	33.361519	96.227043	-15.597598	18.658049	98.143044	29.601294	-14.6984	95.738335	35.232456	36.582943	92.020226	32.416875	10.9422715	93.8792805	-63.612071	26.3738265	102.4068075
-11.708776	33.6329	96.22036	-15.628974	18.647015	98.153473	29.453152	-14.88017	95.584183	35.206623	36.405605	92.034653	32.3298875	10.7627175	93.809418	-63.5878355	26.5313125	102.497528
-11.279139	33.963734	96.195587	-15.725396	18.627222	98.152557	29.197798	-14.982504	95.574478	35.157204	36.254131	92.052567	32.177501	10.6358135	93.8135225	-63.628293	26.6186305	102.4915915
-10.858485	34.303555	96.113052	-15.82857	18.586889	98.121094	28.986185	-15.126273	95.516205	35.037067	36.10038	92.149109	32.011626	10.4870535	93.832657	-63.668766	26.6867245	102.409531
-10.367961	34.715942	96.001251	-15.988503	18.496473	98.060486	28.764847	-15.280838	95.496895	34.90427	35.940681	92.319733	31.8345585	10.3299215	93.908314	-63.8115645	26.6630245	102.212658
-9.917135	35.193989	95.909164	-16.152163	18.414248	97.976852	28.567604	-15.442462	95.448425	34.780708	35.804756	92.564651	31.674156	10.181147	94.006538	-63.978482	26.647349	101.947166
-9.041546	36.126778	95.824699	-16.399237	18.341204	97.817192	28.340715	-15.62679	95.158714	34.659256	35.648415	93.00383	31.4999855	10.0108125	94.081272	-64.2984595	26.6715955	101.553112
-8.328078	36.726032	95.890404	-16.492567	18.336388	97.723648	28.135147	-15.676824	94.795326	34.668072	35.596951	93.30088	31.4016095	9.9600635	94.048103	-64.3867435	26.7127125	101.399193
-7.579169	37.378643	95.932701	-16.571827	18.403582	97.594048	27.962757	-15.638598	94.290039	34.696491	35.59898	93.562927	31.329624	9.980191	93.926483	-64.473278	26.826973	101.261613
-6.881131	38.150158	96.100288	-16.568584	18.504251	97.510056	27.816906	-15.48344	93.608086	34.77277	35.728634	93.779846	31.294838	10.122597	93.693966	-64.432006	26.885905	101.326146
-6.072263	39.011936	96.401886	-16.541859	18.704674	97.473198	27.690393	-15.166396	92.820419	34.822205	35.967728	93.963173	31.256299	10.400666	93.391796	-64.340017	27.008682	101.5546
-5.178359	39.839928	96.736877	-16.472668	18.951107	97.520744	27.57305	-14.719397	91.997131	34.872482	36.295532	94.111511	31.222766	10.7880675	93.054321	-64.168102	27.1141465	101.987167
-4.235534	40.61953	97.202576	-16.358501	19.256479	97.678261	27.504873	-14.206786	91.221077	34.924133	36.728851	94.235703	31.214503	11.2610325	92.72839	-63.931505	27.2519255	102.628132
-2.839598	41.754852	97.997734	-16.172476	19.832998	98.105827	27.450031	-13.330621	90.227737	34.99707	37.442249	94.404259	31.2235505	12.055814	92.315998	-63.5685025	27.610182	103.895656
-1.843171	42.537075	98.44738	-15.992515	20.190676	98.476646	27.469687	-12.76999	89.690392	35.085827	37.891308	94.516441	31.277757	12.560659	92.1034165	-63.262787	27.820693	104.8498755
-0.73947	43.184933	98.841599	-15.799151	20.478706	98.869537	27.565544	-12.272215	89.209137	35.19117	38.291149	94.706276	31.378357	13.009467	91.9577065	-62.976659	27.947945	105.7813675
0.429811	43.701233	99.311371	-15.627993	20.69698	99.228859	27.655666	-11.78792	88.916222	35.286449	38.624641	94.917633	31.4710575	13.4183605	91.9169275	-62.7270435	27.9755995	106.5407905
1.682065	44.186256	99.6353	-15.473555	20.878536	99.591522	27.740944	-11.354615	88.745827	35.360737	38.913303	95.182838	31.5508405	13.779344	91.9643325	-62.4979505	27.977728	107.2187115
2.986498	44.68214	99.97879	-15.390779	21.047157	99.939789	27.844837	-10.966375	88.71357	35.409527	39.185413	95.558723	31.627182	14.109519	92.1361465	-62.40874	27.984795	107.7434315
4.420589	45.047867	100.296196	-15.409287	21.262594	100.256622	27.93206	-10.615344	88.918747	35.399555	39.41951	96.065598	31.6658075	14.402083	92.4921725	-62.4843815	28.123105	108.0210715
6.644482	45.414028	100.9701	-15.558891	21.538729	100.800034	28.203348	-10.184265	89.725777	35.272305	39.324821	97.472366	31.7378265	14.570278	93.5990715	-62.8556085	28.50718	108.0009965
8.2702	45.473873	101.581619	-15.688165	21.688992	101.253723	28.521309	-9.978834	90.7855	35.136013	40.134003	98.639641	31.828661	15.0775845	94.7125705	-63.204991	28.3003995	107.7948755
9.985237	45.430599	102.393723	-15.825525	21.850964	101.844765	29.000462	-9.814513	92.405449	35.447006	40.224876	100.147423	32.223734	15.2051815	96.276436	-63.874784	28.4967465	107.413094
11.794281	45.169903	103.770889	-15.922194	21.979267	102.691162	29.821178	-9.732718	94.560745	35.569061	40.515553	102.474808	32.6951195	15.3914175	98.5177765	-64.5395075	28.5671165	106.8645475
13.693513	44.75354	105.532494	-15.960514	22.078491	103.764771	30.941948	-9.845783	97.283051	35.850891	40.858624	105.449165	33.3964195	15.5064205	101.366108	-65.3174475	28.6505615	106.163434
15.642587	44.144371	107.943413	-15.976938	22.128704	105.071426	32.25724	-10.138707	100.451401	36.365746	41.155258	109.09388	34.311493	15.5082755	104.7726405	-66.265369	28.7491325	105.3702115
17.491367	43.402653	110.853836	-15.964619	22.109749	106.628738	33.554424	-10.244479	103.763138	37.100071	41.418301	113.126015	35.3272475	15.586911	108.4445765	-67.2564855	28.632587	104.8128995
20.280546	41.883648	115.692413	-15.777069	21.869682	109.420357	35.171993	-10.611324	108.964333	37.698681	41.6628	118.718529	36.435337	15.525738	113.841431	-67.989475	28.213626	104.999283
22.023859	40.743484	118.772102	-15.548214	21.587791	111.451546	36.048889	-10.867229	111.94352	38.765591	41.423721	121.514824	37.40724	15.278246	116.729172	-68.503668	27.897336	106.17392
24.12011	39.406235	121.256187	-15.271303	21.216759	113.388298	36.721096	-11.224929	114.557739	39.370049	41.283852	124.072304	38.0455725	15.0294615	119.3150215	-68.5881785	27.4040565	107.4615745
24.725712	38.410698	123.465714	-14.990982	20.814041	115.23037	37.255615	-11.617437	116.894577	39.461231	41.218494	126.304626	38.358423	14.8005285	121.5996015	-68.340387	26.8275535	108.8611385
23.902256	37.569435	124.997475	-14.730564	20.440586	116.984978	37.676666	-12.031975	119.009033	40.169762	40.961098	127.894547	38.923214	14.4645615	123.45179	-68.384342	26.4166105	110.518166
23.306799	36.69759	126.28968	-14.451874	20.092102	118.567085	38.136452	-12.365646	120.932648	41.183464	40.60009	129.081223	39.659958	14.117222	125.0069355	-68.563706	26.066982	112.1272345
22.643723	35.753826	127.390717	-14.109055	19.757458	119.97583	38.651638	-12.668777	122.681381	41.815281	40.47562	130.211578	40.2334595	13.9034215	126.4464795	-68.4515695	25.6114945	113.5051805
21.505846	34.287613	128.752319	-13.514401	19.395319	121.7276	39.517036	-12.893862	124.888588	42.722931	40.426662	131.569138	41.1199835	13.7664	128.228863	-68.1487855	25.024238	115.226337
20.705091	33.425327	129.420654	-12.640452	18.970833	122.437393	40.223289	-12.934632	126.084045	43.301182	40.533169	132.267975	41.7622355	13.7992685	129.17601	-67.0431395	24.1423975	115.698776
19.733063	32.509583	129.815369	-12.144414	18.829449	123.197533	40.954502	-12.903852	127.006241	43.888584	40.689354	132.728363	42.421543	13.892751	129.867302	-66.710371	23.766147	116.527764
18.653879	31.57268	129.925339	-11.645622	18.762018	123.821533	41.65004	-12.816093	127.639069	44.441406	40.83744	132.939087	43.045723	14.0106735	130.289078	-66.336967	23.5133625	117.353988
17.594975	30.690702	129.910583	-11.140873	18.748251	124.305107	42.025642	-12.652334	128.065643	44.974957	41.011459	132.905869	43.5002995	14.1795625	130.485756	-65.7820455	23.3169395	118.124458
16.355915	29.726828	129.529495	-10.686552	18.812468	124.709404	42.646496	-12.562966	127.933525	45.53569	41.227367	132.697906	44.091093	14.3322005	130.3157155	-65.464197	23.2927355	119.1030925
15.056427	28.831354	129.109055	-10.247066	18.905186	125.031425	42.934875	-12.313892	127.593277	45.953053	41.401501	132.230164	44.443964	14.5438045	129.9117205	-64.938096	23.2665675	120.1511295
12.842551	27.454948	128.239197	-9.796061	19.243689	125.432602	43.190521	-11.646582	126.544968	46.238438	42.007084	131.293198	44.7144795	15.180251	128.919083	-64.3066015	23.307127	121.946121
11.227088	26.619431	127.557846	-9.947538	19.85358	125.744843	43.223122	-10.919946	125.5131	46.067451	42.47155	130.40683	44.6452865	15.775802	127.959965	-64.5403625	23.931358	123.529721
9.073572	25.995884	127.04213	-9.834854	20.319506	125.65229	43.190445	-10.163955	124.226883	45.685776	43.23283	129.370529	44.4381105	16.5344375	126.798706	-64.1078185	24.1045745	124.505874
7.344527	25.164404	126.097473	-9.868618	20.971752	125.398468	43.045784	-9.196283	122.679428	45.065804	44.043793	128.081619	44.055794	17.423755	125.3805235	-63.79303	24.519749	125.4164125
5.493756	24.401255	124.884354	-10.065756	21.707695	124.796082	42.709438	-8.081397	120.727608	44.198208	45.066319	126.43576	43.453823	18.492461	123.581684	-63.585335	24.922929	126.01048
3.649801	23.628504	123.307526	-10.318561	22.570358	123.771652	42.294357	-6.956069	118.274353	43.0914	46.047607	124.426605	42.6928785	19.545769	121.350479	-63.3300005	25.594947	126.192825
1.765662	22.895142	121.382797	-10.610244	23.39403	122.306129	41.800949	-5.775948	115.713181	42.055588	47.018929	122.01104	41.9282685	20.6214905	118.8621105	-63.1487565	26.1665695	125.7501475
-0.871381	21.57308	118.027565	-10.889668	24.345272	119.483269	41.033924	-4.213726	111.63765	40.275269	48.184921	118.406769	40.6545965	21.9855975	115.0222095	-62.4339325	26.7049465	123.9443285
-2.430824	20.551838	115.901169	-10.852942	24.716978	117.575134	40.593914	-3.360968	109.410049	39.803802	48.583393	116.218422	40.198858	22.6112125	112.8142355	-61.904742	26.8227435	122.3360325
-3.880858	19.361105	114.183006	-10.786295	25.027197	115.939423	40.326416	-2.882491	107.847572	39.689091	48.851177	114.687302	40.0077535	22.984343	111.267437	-61.5803435	27.070051	120.611409
-5.189295	18.077003	112.822975	-10.748742	25.3874	114.593956	40.221989	-2.602164	107.044128	39.763283	49.103127	113.794708	39.992636	23.2504815	110.419418	-61.49012	27.5243185	118.768494
-6.4842	16.728861	111.637939	-10.790053	25.86034	113.319504	40.21368	-2.370219	106.92717	39.846931	49.412235	113.213837	40.0303055	23.521008	110.0705035	-61.6104115	28.199672	116.5685045
-7.707144	15.320932	110.478416	-10.934525	26.347183	112.053337	40.161888	-2.084627	107.008492	39.8158	49.734474	112.712547	39.988844	23.8249235	109.8605195	-61.857894	28.8694425	114.2461545
-8.918816	13.886619	109.439064	-11.098163	26.836252	110.862755	40.09066	-1.832621	107.151329	39.671577	50.043678	112.032761	39.8811185	24.1055285	109.592045	-62.0774445	29.5669755	112.133465
-10.526225	11.560387	108.565155	-11.254397	27.311579	109.545502	39.888916	-1.672716	107.702515	39.510681	50.235527	110.811852	39.6997985	24.2814055	109.2571835	-62.2085925	30.3417525	109.8338205
-11.655832	9.933909	108.454422	-11.258774	27.430868	108.946358	39.874454	-1.964683	108.194542	39.569489	50.122444	109.988235	39.7219715	24.0788805	109.0913885	-62.2395195	30.7828555	108.8013275
-12.668377	8.242616	108.589539	-11.237092	27.432484	108.54863	39.787991	-2.332017	108.88723	39.707752	49.819687	109.170822	39.7478715	23.743835	109.029026	-62.2220555	31.121133	108.068234
-13.740834	6.636417	109.074081	-11.185502	27.324921	108.36055	39.654751	-2.778676	109.54319	39.835926	49.392845	108.335983	39.7453385	23.3070845	108.9395865	-62.1163425	31.3427575	107.7815135
-14.795868	5.066617	109.744812	-11.165607	27.128414	108.322647	39.503105	-3.222841	110.060242	39.919384	48.873539	107.506653	39.7112445	22.825349	108.7834475	-62.0424585	31.431479	107.8618465
-15.744745	3.550914	110.441315	-11.163568	26.908571	108.399605	39.364674	-3.769283	110.264137	39.941669	48.33519	106.7201	39.6531715	22.2829535	108.4921185	-61.9803075	31.5341885	108.3070915
-16.780434	2.192733	111.107422	-11.153713	26.679203	108.523819	39.135464	-4.212723	110.318008	39.92643	47.815605	106.042503	39.530947	21.801441	108.1802555	-61.838373	31.556965	108.8673825
-18.126192	0.215548	111.606232	-11.119797	26.288876	108.637962	38.850395	-5.069333	110.244576	39.967407	47.12796	105.474785	39.408901	21.0293135	107.8596805	-61.648495	31.5484385	109.4162435
-19.063757	-0.955307	111.659088	-11.098726	25.989639	108.612213	38.840546	-5.869497	110.293617	40.02853	46.720104	105.280914	39.434538	20.4253035	107.7872655	-61.63199	31.5539745	109.4371605
-19.863899	-2.108823	111.586449	-10.996876	25.732454	108.469116	38.701553	-6.786468	110.731888	40.073479	46.270927	104.82888	39.387516	19.7422295	107.780384	-61.381268	31.7226785	109.157848
-20.650928	-3.101857	111.647293	-10.841252	25.450811	108.240662	38.51638	-7.406819	110.582993	40.098625	45.751808	104.163887	39.3075025	19.1724945	107.37344	-60.9900065	31.7291275	109.107884
-21.272907	-4.048325	111.662712	-10.670707	25.086918	107.967949	38.270996	-7.566357	110.056351	40.176762	45.157536	103.441086	39.223879	18.7955895	106.7487185	-60.565293	31.3782465	109.1871795
-21.918533	-4.908248	111.510719	-10.474084	24.584185	107.582512	37.943241	-7.625341	109.561119	40.276756	44.49556	102.773499	39.1099985	18.4351095	106.167309	-60.0581665	30.7332605	108.997715
-22.444832	-5.728052	111.252556	-10.286443	24.02228	107.137535	37.690216	-7.895043	108.961334	40.402615	43.827087	102.186142	39.0464155	17.966022	105.573738	-59.6193015	30.078538	108.701332
-23.155823	-6.863755	110.692871	-10.125343	23.043711	106.3517	37.486248	-8.674858	108.337822	40.538071	42.716312	101.266289	39.0121595	17.020727	104.8020555	-59.2628455	29.066695	107.9013445
-23.639616	-7.51086	110.320366	-10.07174	22.433571	105.817177	37.309849	-9.265767	108.020424	40.582512	41.977074	100.717636	38.9461805	16.3556535	104.36903	-59.0896605	28.5114885	107.265324
-24.056252	-8.097356	109.841072	-10.075524	21.796968	105.266991	37.093822	-9.884458	107.780731	40.661469	41.245003	100.332596	38.8776455	15.6802725	104.0566635	-59.0286935	27.9136635	106.4773185
-24.390015	-8.581167	109.2836	-10.085867	21.203487	104.758385	36.834629	-10.520855	107.574654	40.754402	40.56501	100.140236	38.7945155	15.0220775	103.857445	-58.9662495	27.3848965	105.659325
-24.698057	-8.931972	108.718071	-10.109513	20.658251	104.325066	36.598022	-11.103574	107.364189	40.826893	39.966911	100.099358	38.7124575	14.4316685	103.7317735	-58.9314835	26.8848335	104.9183585
-24.891579	-9.162708	108.095947	-10.132757	20.175287	103.968407	36.394634	-11.643579	107.175362	40.921413	39.460117	100.224136	38.6580235	13.908269	103.699749	-58.9235375	26.442305	104.237065
-25.075855	-9.2114	107.428894	-10.103795	19.768208	103.689751	36.24469	-12.114944	106.98391	41.079952	39.103046	100.526825	38.662321	13.494051	103.7553675	-58.869911	26.042365	103.6241345
-25.232569	-9.040346	106.126228	-10.032832	19.311119	103.241089	36.113823	-12.617395	106.553329	41.307266	38.81731	101.215599	38.7105445	13.0999575	103.884464	-58.7762085	25.5222805	102.597714
-25.365513	-8.766541	104.910614	-9.97466	19.081188	102.802979	36.047417	-12.850674	106.109306	41.463917	38.776405	101.772217	38.755667	12.9628655	103.9407615	-58.704987	25.1995105	101.6651965
-25.455729	-8.433394	103.501282	-9.975551	18.922544	102.205971	35.996864	-13.008314	105.51255	41.608498	38.868958	102.322388	38.802681	12.930322	103.917469	-58.753783	24.914766	100.494473
-25.574224	-8.002892	101.990807	-9.939482	18.891888	101.451981	35.944214	-13.019206	104.836166	41.697273	39.01894	102.659729	38.8207435	12.999867	103.7479475	-58.6997075	24.783909	99.1560145
-25.659328	-7.54437	100.579109	-9.89057	18.996902	100.608513	35.955925	-12.887652	104.114471	41.719555	39.219509	102.65461	38.83774	13.1659285	103.3845405	-58.61888	24.8278755	97.8324855
-25.782887	-7.021527	99.293365	-9.776788	19.14353	99.734047	36.045448	-12.727012	103.441254	41.758755	39.405415	102.445694	38.9021015	13.3392015	102.943474	-58.4556775	24.9478585	96.52462
-25.963873	-6.475095	98.166412	-9.608792	19.351252	98.929237	36.20108	-12.544875	102.87838	41.871037	39.582844	102.208412	39.0360585	13.5189845	102.543396	-58.2536425	25.1835195	95.315078
-26.366982	-5.537933	96.745255	-9.257784	19.558807	97.925858	36.502571	-12.364644	102.189194	42.10598	39.711849	101.850143	39.3042755	13.6736025	102.0196685	-57.8198435	25.4440115	93.8320475
-26.730957	-4.874577	96.154884	-8.972391	19.597977	97.456436	36.718159	-12.324175	101.830688	42.29398	39.702667	101.549896	39.5060695	13.689246	101.690292	-57.4508515	25.506708	93.22258
-27.101664	-4.231309	95.869186	-8.687134	19.560476	97.174263	36.948879	-12.374706	101.601006	42.505779	39.611504	101.186218	39.727329	13.618399	101.393612	-57.101597	25.502553	92.954914
-27.44804	-3.678675	96.091782	-8.403452	19.432896	97.109711	37.151093	-12.527982	101.514053	42.687397	39.420513	100.719849	39.919245	13.4462655	101.116951	-56.726149	25.4195265	93.102471
-27.855686	-3.00231	96.540733	-8.181806	19.214613	97.256859	37.311943	-12.796472	101.623711	42.850121	39.109657	100.200363	40.081032	13.1565925	100.912037	-56.444644	25.2726335	93.601681
-28.34103	-2.326971	97.347847	-8.026239	18.908081	97.628334	37.388859	-13.135796	101.895691	42.971828	38.716415	99.613884	40.1803435	12.7903095	100.7547875	-56.2328215	25.0258525	94.5018805
-28.899687	-1.6049	98.371628	-7.95432	18.536373	98.17556	37.427402	-13.529902	102.182892	42.96666	38.2616	99.016968	40.197031	12.365849	100.59993	-56.105671	24.706897	95.75119
-29.771254	-0.534904	100.037788	-8.009048	17.871254	99.14238	37.329834	-14.118582	102.445793	42.7929	37.534096	98.23172	40.061367	11.707757	100.3387565	-56.079463	24.034751	97.9460035
-30.409855	0.294946	100.982628	-8.143195	17.400097	99.763618	37.198109	-14.501627	102.453468	42.522552	37.06356	97.780258	39.8603305	11.2809665	100.116863	-56.1467205	23.5192275	99.410373
-31.069666	1.14435	101.715385	-8.328681	16.93705	100.305511	36.989014	-14.799346	102.342209	42.166763	36.718605	97.474876	39.5778885	10.9596295	99.9085425	-56.2352505	22.9144705	100.7024795
-31.676659	2.051633	102.196693	-8.571715	16.524235	100.738144	36.780384	-15.007957	102.090454	41.810684	36.507313	97.395798	39.295534	10.749678	99.743126	-56.438964	22.298792	101.733162
-32.291595	3.057364	102.393867	-8.815694	16.165403	101.054726	36.61227	-15.182694	101.728966	41.482456	36.371937	97.439919	39.047363	10.5946215	99.5844425	-56.678751	21.7361845	102.5250095
-32.883541	4.114743	102.403023	-9.038457	15.853493	101.206932	36.461937	-15.276205	101.295052	41.20002	36.333405	97.52681	38.8309785	10.5286	99.410931	-56.9078925	21.178386	103.002933
-33.439312	5.270956	102.345123	-9.192356	15.630796	101.275421	36.334126	-15.269534	100.804092	40.957062	36.369053	97.636841	38.645594	10.5497595	99.2204665	-57.030306	20.7118325	103.3303755
-34.097931	7.191083	102.612747	-9.274709	15.459797	101.541695	36.285065	-15.173803	100.135269	40.717457	36.517162	97.758003	38.501261	10.6716795	98.946636	-57.050679	20.2479145	104.136754
-34.485256	8.483885	103.185364	-9.26747	15.419288	101.948372	36.311031	-15.053211	99.797218	40.588524	36.632351	97.835838	38.4497775	10.78957	98.816528	-56.9847175	20.049006	105.080216
-34.870182	9.886936	103.995514	-9.259345	15.375914	102.555084	36.330578	-14.943094	99.628433	40.445763	36.753922	97.973923	38.3881705	10.905414	98.801178	-56.9068605	19.846414	106.30899
-35.14838	11.257515	105.068352	-9.243039	15.291311	103.308907	36.367256	-14.895212	99.571465	40.315239	36.846088	98.186058	38.3412475	10.975438	98.8787615	-56.8273255	19.607184	107.7390525
-35.327278	12.605092	106.195023	-9.223237	15.164739	104.125748	36.402122	-14.885471	99.599365	40.193539	36.884174	98.482986	38.2978305	10.9993515	99.0411755	-56.7443045	19.3301265	109.2103205
-35.45295	14.004085	107.266258	-9.211008	14.962417	104.918221	36.438831	-14.900022	99.669357	40.067844	36.918106	98.860268	38.2533375	11.009042	99.2648125	-56.6753535	18.915792	110.5716295
-35.550972	15.37816	108.174599	-9.219215	14.797812	105.614487	36.46682	-14.900693	99.746529	39.958092	36.983757	99.313507	38.212456	11.041532	99.530018	-56.650886	18.554092	111.698956
-35.526119	17.471878	108.933342	-9.363098	14.607864	106.290604	36.547611	-14.83054	99.802414	39.752007	37.157486	100.080421	38.149809	11.163473	99.9414175	-56.876005	18.052255	112.6397905
-35.431435	18.888458	109.199379	-9.546082	14.601813	106.541321	36.561729	-14.613279	99.754913	39.544888	37.387623	100.484192	38.0533085	11.387172	100.1195525	-57.1454725	17.816454	112.9630895
-35.290726	20.346064	109.369804	-9.785378	14.704451	106.710907	36.506657	-14.332258	99.600533	39.241623	37.69907	100.881073	37.87414	11.683406	100.240803	-57.444896	17.725496	113.181011
-35.106411	21.834757	109.501602	-10.071973	14.878675	106.845222	36.383553	-13.887444	99.449814	38.922241	38.114101	101.330605	37.652897	12.1133285	100.3902095	-57.796843	17.6440215	113.3002345
-34.812637	23.328876	109.613731	-10.368935	15.120729	106.929329	36.303623	-13.403839	99.355034	38.630177	38.576118	101.889145	37.4669	12.5861395	100.6220895	-58.20477	17.6553185	113.2365685
-34.422729	24.84506	109.703735	-10.686481	15.445365	107.0606	36.274986	-12.901442	99.296288	38.361282	39.100613	102.567566	37.318134	13.0995855	100.931927	-58.691096	17.7911445	113.189273
-34.024353	26.31604	109.925163	-10.965161	15.773463	107.206329	36.274094	-12.390299	99.256805	38.138371	39.101772	103.362236	37.2062325	13.3557365	101.3095205	-59.1365545	18.1911895	113.1031375
-33.055443	28.379324	110.386208	-11.263702	16.23308	107.514992	36.254879	-11.643458	99.270943	37.915714	39.817047	104.522087	37.0852965	14.0867945	101.896515	-59.6127005	18.3793655	113.133469
-32.319088	29.71158	110.680458	-11.416504	16.543674	107.70475	36.306351	-11.225995	99.267136	37.842308	40.216354	105.265198	37.0743295	14.4951795	102.266167	-59.9073375	18.5921685	113.143333
-31.503559	30.973118	110.978745	-11.484291	16.856451	107.952538	36.378391	-10.821313	99.333717	37.848042	40.563679	105.936943	37.1132165	14.871183	102.63533	-60.0817985	18.841719	113.269746
-30.621355	32.188095	111.203072	-11.546089	17.146387	108.159241	36.490627	-10.53293	99.513641	37.889812	40.861855	106.493721	37.1902195	15.1644625	103.003681	-60.2823975	19.1283115	113.314801
-29.634232	33.332111	111.27446	-11.561971	17.376987	108.363869	36.635956	-10.384783	99.831108	37.951607	41.575695	106.809387	37.2937815	15.595456	103.3202475	-60.4177235	19.158518	113.4074905
-28.639507	34.381569	111.284241	-11.588632	17.500448	108.540955	36.799534	-10.409677	100.297592	37.993752	41.64473	107.029549	37.396643	15.6175265	103.6635705	-60.573907	19.3833695	113.4183395
-27.540388	35.338379	111.158577	-11.596694	17.559591	108.673836	36.946705	-10.576229	100.896629	38.031624	41.624771	107.115829	37.4891645	15.524271	104.006229	-60.6825525	19.594911	113.341443
-25.834507	36.653946	110.824226	-11.657189	17.374043	108.787727	37.138718	-10.950554	101.783012	38.079826	40.837364	107.249428	37.609272	14.943405	104.51622	-60.92365	19.804681	113.059234
-24.748486	37.473911	110.679329	-11.71761	17.171942	108.865692	37.196262	-11.288856	102.288689	38.073586	41.133377	107.219063	37.634924	14.9222605	104.753876	-61.070144	19.4216235	112.977508
-23.412767	38.166748	110.421097	-11.836565	16.952036	108.904686	37.210892	-11.629618	102.629593	38.064785	40.327057	107.246674	37.6378385	14.3487195	104.9381335	-61.3109685	19.5553525	112.8712385
-22.208281	38.91188	110.342072	-11.918432	16.747946	108.956352	37.026318	-11.873503	102.895569	38.033192	40.591091	107.168579	37.529755	14.358794	105.032074	-61.366619	19.137098	112.88063
-20.683823	39.536774	110.193161	-12.022082	16.564651	108.984436	36.914112	-12.160421	102.959099	37.967491	40.300747	107.215187	37.4408015	14.070163	105.087143	-61.4849655	19.059139	112.881729
-19.258501	40.255314	110.172974	-12.086782	16.444395	108.929268	36.706017	-12.245501	102.946281	37.98645	40.189327	107.19252	37.3462335	13.971913	105.0694005	-61.5197975	18.916877	112.7891355
-17.912073	40.961391	110.158714	-12.088641	16.37957	108.779884	36.591331	-12.24194	102.71183	38.013744	40.100693	107.294502	37.3025375	13.9293765	105.003166	-61.4798195	18.8297635	112.556602
-15.518557	41.93037	110.021675	-12.050004	16.425177	108.408401	36.641403	-12.083059	102.101456	38.099113	40.26017	107.34317	37.370258	14.0885555	104.722313	-61.470266	18.7617985	112.094489
-13.923073	42.576046	109.986511	-11.980451	16.549038	108.109215	36.706142	-11.835453	101.732109	38.126419	40.458874	107.442238	37.4162805	14.3117105	104.5871735	-61.3771825	18.7863655	111.6312565
-12.25805	43.160271	109.961273	-11.942594	16.730186	107.825836	36.912483	-11.70115	101.236115	38.171597	40.68428	107.62545	37.54204	14.491565	104.4307825	-61.427228	18.968807	111.2208895
-10.559871	43.744343	110.078262	-11.928737	16.934532	107.567703	37.038715	-11.414717	100.796806	38.194538	40.349026	108.034286	37.6166265	14.4671545	104.415546	-61.4741005	19.4019095	110.71986
-8.860195	44.255733	110.273956	-12.019068	17.199564	107.317055	37.187714	-11.008815	100.538322	38.115368	40.692066	108.716759	37.651541	14.8416255	104.6275405	-61.689677	19.5575025	110.0065695
-7.160616	44.701458	110.595573	-12.256124	17.539501	107.159149	37.415062	-10.599642	100.555267	37.948929	41.669437	109.694847	37.6819955	15.5348975	105.125057	-62.1942435	19.5441045	109.193241
-5.454133	45.065681	111.142647	-12.556335	17.974573	107.221725	37.643257	-10.215519	100.904381	37.830692	42.121552	110.981133	37.7369745	15.9530165	105.942757	-62.8496445	19.9961295	108.500693
-2.913418	45.397514	112.313202	-13.027969	18.659161	107.845856	37.954624	-9.701956	101.985634	37.786407	42.808418	113.219627	37.8705155	16.553231	107.6026305	-63.9264535	20.765091	108.0890815
-1.203229	45.43811	113.244797	-13.294086	19.087011	108.548477	38.283493	-9.441718	103.167282	37.799202	43.275505	114.8013	38.0413475	16.9168935	108.984291	-64.6295195	21.2571285	108.112663
0.547758	45.38438	114.233589	-13.533731	19.50359	109.406235	38.764973	-9.263915	104.744019	37.90522	43.701199	116.433548	38.3350965	17.218642	110.5887835	-65.4025585	21.788538	108.2236865
2.246713	45.200752	115.248108	-13.678569	19.844976	110.369446	39.408489	-9.086861	106.610954	38.376225	44.09206	117.927643	38.892357	17.5025995	112.2692985	-66.249495	22.1873525	108.4695935
3.95095	44.946289	116.25296	-13.781899	20.195801	111.421074	40.063725	-8.842146	108.627823	38.044243	44.721249	119.619385	39.053984	17.9395515	114.123604	-66.617782	22.4520505	108.718544
5.576908	44.607201	117.211594	-13.768299	20.45015	112.53196	40.710159	-8.452452	110.819206	38.127316	45.23082	120.948853	39.4187375	18.389184	115.8840295	-66.9553355	22.511116	109.1798905
7.271592	44.137527	118.143784	-13.673832	20.679623	113.639542	41.397045	-8.003429	113.134834	38.319035	45.663651	122.06514	39.85804	18.830111	117.599987	-67.205704	22.529135	109.679097
9.490138	43.442047	119.714584	-13.366488	20.92523	115.422073	42.438789	-7.329141	116.693047	38.565071	46.200569	123.676338	40.50193	19.435714	120.1846925	-67.234906	22.414746	110.6594535
11.228697	42.796799	120.738754	-13.190879	21.114029	116.703461	43.10556	-6.945663	118.931999	38.813606	46.540966	124.749687	40.959583	19.7976515	121.840843	-67.341341	22.4304065	111.566079
12.562484	42.287945	121.989647	-12.909107	21.222445	117.915024	43.707817	-6.649994	120.969864	39.109768	46.823997	125.84256	41.4087925	20.0870015	123.406212	-67.2270065	22.3578885	112.423836
13.441944	41.923759	123.420776	-12.695974	21.426954	119.121292	44.212303	-6.398145	122.764526	39.356247	47.045681	126.933525	41.784275	20.323768	124.8490255	-67.176223	22.53014	113.3935585
14.500694	41.491653	124.728485	-12.507716	21.638128	120.27562	44.644466	-6.177275	124.378906	39.621181	47.257538	128.0177	42.1328235	20.5401315	126.198303	-67.1482555	22.7361245	114.352937
15.412964	41.062363	126.059135	-12.323787	21.84075	121.28376	44.981552	-6.008709	125.768707	39.972847	47.412281	129.086823	42.4771995	20.701786	127.427765	-67.1247735	22.979714	115.139755
16.47624	40.540619	127.179634	-11.761037	21.790522	121.98526	45.21714	-5.829518	126.910484	40.463913	47.494843	129.987411	42.8405265	20.8326625	128.4489475	-66.3626005	22.7483815	115.5215725
17.429266	40.041908	128.728851	-11.615971	22.136053	123.126923	45.508446	-5.63761	128.202148	40.692383	47.832443	131.323425	43.1004145	21.0974165	129.7627865	-66.3323565	23.1746895	116.4910595
17.949553	39.759075	129.562286	-11.518841	22.397741	123.792717	45.700481	-5.534197	128.712433	40.840092	47.988632	131.980194	43.2702865	21.2272175	130.3463135	-66.3079685	23.5682645	117.2391205
18.384974	39.514351	130.171921	-11.426564	22.703035	124.407257	45.858231	-5.492299	128.898468	40.733147	48.304249	132.6138	43.295689	21.405975	130.756134	-66.148817	24.000095	118.05838
18.784159	39.335175	130.637314	-11.313418	23.082233	125.038719	45.907372	-5.350177	129.009293	40.889446	48.535717	132.988907	43.398409	21.59277	130.9991	-66.025245	24.571696	119.078338
18.88081	39.112549	131.0177	-11.173958	23.529539	125.697418	45.937534	-5.171101	128.946808	41.067871	48.744587	133.175034	43.5027025	21.786743	131.060921	-65.8506185	25.272335	120.333915
18.996368	38.990795	131.281784	-11.077061	24.040987	126.401306	45.999435	-4.941144	128.786972	41.311852	49.030247	133.29248	43.6556435	22.0445515	131.039726	-65.8097655	26.0374225	121.762886
19.063494	38.90662	131.546829	-10.941047	24.60577	127.111229	46.027027	-4.596694	128.574188	41.41637	49.25832	133.431488	43.7216985	22.330813	131.002838	-65.6037925	26.880727	123.21962
18.947008	38.79808	132.019714	-10.811219	25.550634	128.130173	45.98764	-3.977455	128.110703	41.604519	49.710728	133.588318	43.7960795	22.8666365	130.8495105	-65.4185175	28.2346315	125.4108355
18.651642	38.698044	132.284683	-10.778324	26.250406	128.723114	45.668167	-3.282107	127.72596	41.676342	50.124462	133.609009	43.6722545	23.4211775	130.6674845	-65.2289025	29.0796345	126.7787435
18.491068	38.632099	132.260864	-10.739962	26.986677	129.14093	45.439236	-2.619082	126.911377	42.07481	50.564213	133.48851	43.757023	23.9725655	130.1999435	-65.236947	30.0007885	128.0819165
18.223146	38.605152	131.953186	-10.726721	27.753384	129.305954	45.001366	-1.750685	125.607193	41.41608	51.426239	133.162308	43.208723	24.837777	129.3847505	-64.662165	30.668991	129.2271575
17.794653	38.47773	130.940231	-10.701792	28.449081	129.072372	44.451679	-0.908394	124.212387	41.188004	52.118523	131.965637	42.8198415	25.6050645	128.089012	-64.2234255	31.2930975	130.055732
16.921741	38.585873	129.641663	-10.698482	29.03669	128.461517	43.507446	0.065803	122.367714	41.349854	52.5891	129.994888	42.42865	26.3274515	126.181301	-63.825614	31.7459285	130.741733
16.758156	38.232433	127.704933	-10.730424	29.484623	127.56398	42.609257	0.648137	120.292816	41.006615	52.951199	127.749947	41.807936	26.799668	124.0213815	-63.268784	32.169578	131.1065785
16.410465	37.652054	124.763168	-11.144439	30.126905	126.099327	41.591175	0.876988	117.982933	40.491207	53.185631	124.088097	41.041191	27.0313095	121.035515	-63.330069	33.2225005	131.163139
16.199259	37.081802	123.334595	-11.200604	30.263292	125.089798	41.264042	0.79939	117.212532	40.267132	53.202187	122.190353	40.765587	27.0007885	119.7014425	-63.166795	33.5257955	130.4781535
16.133017	36.428326	122.390236	-11.278549	30.272198	124.227432	41.173466	0.639408	117.213737	39.81234	53.267033	121.079956	40.492903	26.9532205	119.1468465	-63.050001	33.5911755	129.3080175
16.159237	35.826771	121.842918	-11.376443	30.184734	123.445786	41.218712	0.452346	117.602577	40.0923	53.068565	120.378769	40.655506	26.7604555	118.990673	-63.408392	33.6090125	127.900899
16.289051	35.192451	121.467712	-11.521092	30.088699	122.617546	41.335175	0.377641	118.121742	40.029938	53.057533	120.217323	40.6825565	26.717587	119.1695325	-63.7247405	33.459811	126.0655595
16.430082	34.613781	121.252762	-11.693984	30.076399	121.761475	41.491905	0.508744	118.594704	39.906906	53.170605	120.368782	40.6994055	26.8396745	119.481743	-64.0873735	33.3131235	124.041207
16.566109	34.116989	121.048378	-11.838902	30.110191	120.904495	41.656384	0.75425	118.893181	39.737858	53.469551	120.69265	40.697121	27.1119005	119.7929155	-64.374925	33.1084815	122.0160745
16.854399	33.463284	120.904945	-12.069377	30.478399	119.901657	41.937996	1.456441	119.208824	39.077873	54.31028	121.323097	40.5079345	27.8833605	120.2659605	-64.6466885	33.0734375	119.5373535
17.019606	33.162376	120.912766	-12.111822	30.853199	119.520485	42.23304	2.055772	119.331863	38.820568	54.942722	121.641945	40.526804	28.499247	120.486904	-64.750448	33.207151	118.554066
17.25518	32.917351	121.066307	-12.068515	31.332531	119.376457	42.560726	2.695662	119.480835	39.017048	55.569107	121.815201	40.788887	29.1323845	120.648018	-64.925917	33.5326775	118.104896
17.458538	32.719566	121.239494	-12.011463	31.839123	119.394089	42.90374	3.365256	119.685127	38.882057	56.426491	122.156059	40.8928985	29.8958735	120.920593	-64.9158245	33.7823725	117.867585
17.620977	32.537334	121.487976	-11.961087	32.468597	119.466354	43.32959	4.120264	119.911156	38.72406	57.382679	122.474861	41.026825	30.7514715	121.1930085	-64.948999	34.1857225	117.7396995
17.780285	32.404484	121.749687	-11.8971	33.111019	119.488976	43.840775	4.896771	120.191025	38.446911	58.368515	122.826126	41.143843	31.632643	121.5085755	-64.938043	34.589395	117.4693765
17.871151	32.3395	121.939171	-11.826443	33.740471	119.473076	44.400047	5.584608	120.419334	38.147392	59.26968	123.194801	41.2737195	32.427144	121.8070675	-64.9266055	35.053798	117.1390845
18.028006	32.114864	122.088387	-11.654031	34.596764	119.3629	45.230438	6.382202	120.661201	37.803379	60.454147	123.475143	41.5169085	33.4181745	122.068172	-64.8249705	35.7753535	116.657628
18.025204	32.050278	122.101402	-11.496105	35.087307	119.258545	45.77457	6.708416	120.78968	37.663082	61.126076	123.475906	41.718826	33.917246	122.132793	-64.711036	36.257368	116.384297
18.031303	31.841696	122.057167	-11.264975	35.518177	119.110191	46.277966	6.990005	120.872101	37.598412	61.701057	123.329987	41.938189	34.345531	122.101044	-64.468139	36.690823	116.119338
17.995256	31.644423	121.905121	-11.133758	35.88435	118.958473	46.695938	7.235417	120.860603	37.581512	62.19754	122.999229	42.138725	34.7164785	121.929916	-64.406241	37.0522215	115.98703
17.881924	31.468714	121.709236	-11.002982	36.168781	118.771255	47.045322	7.334581	120.792603	37.537678	62.517433	122.501228	42.2915	34.926007	121.6469155	-64.297464	37.411555	115.8955945
17.723938	31.227135	121.451035	-10.936525	36.417774	118.583084	47.309887	7.267591	120.689522	37.147202	62.76062	122.02697	42.2285445	35.0141055	121.358246	-64.1015945	37.8214425	115.807922
17.505419	30.936432	121.136856	-10.762299	36.447483	118.248306	47.460262	7.141839	120.493065	37.571888	62.661724	121.221207	42.516075	34.9017815	120.857136	-64.040673	37.9931845	115.639476
17.029289	30.446402	120.510338	-10.542868	36.374187	117.718674	47.549313	6.817697	120.079124	37.669907	62.494339	120.282982	42.60961	34.656018	120.181053	-63.695346	38.092356	115.256295
16.64789	30.080816	120.044418	-10.556206	36.389244	117.486145	47.542027	6.599994	119.647217	37.717236	62.329906	119.719421	42.6296315	34.46495	119.683319	-63.7420435	38.313538	115.288971
16.218061	29.782751	119.584549	-10.422008	36.280064	117.13488	47.488861	6.411911	119.069351	37.793304	62.153381	119.217705	42.6410825	34.282646	119.143528	-63.4850985	38.277482	115.126232
15.727645	29.485542	119.017181	-10.344496	36.229546	116.863319	47.449554	6.167704	118.348923	37.869759	61.971657	118.821404	42.6596565	34.0696805	118.5851635	-63.3486485	38.3894115	115.1414745
15.209786	29.235691	118.34861	-10.299961	36.222893	116.601959	47.366875	5.94888	117.454681	37.606285	61.901127	118.646576	42.48658	33.9250035	118.0506285	-63.086502	38.5207825	115.1532895
14.640054	28.96175	117.605881	-10.236601	36.277153	116.338669	47.217079	5.899459	116.357216	38.115822	61.635284	118.227425	42.6664505	33.7673715	117.2923205	-63.1396525	38.7869345	115.3850175
14.033387	28.673574	116.77021	-10.171099	36.42598	116.069115	46.955467	5.928853	115.259132	38.24588	61.504345	117.993927	42.6006735	33.716599	116.6265295	-62.9428715	39.135361	115.5117005
13.022476	28.258402	115.61657	-10.120611	36.763756	115.713272	46.486599	6.119181	113.745583	37.982952	61.541893	117.819717	42.2347755	33.830537	115.78265	-62.4759975	39.696975	115.643894
12.355399	27.977552	115.038559	-10.102633	36.981956	115.476021	46.144768	6.461998	112.951385	38.067318	61.518288	117.641724	42.106043	33.990143	115.2965545	-62.311309	39.973769	115.6554875
11.702912	27.59301	114.513145	-10.111817	37.144241	115.24086	45.821777	6.788151	112.428162	38.127308	61.509747	117.521523	41.9745425	34.148949	114.9748425	-62.1981765	40.139533	115.5068775
11.029668	27.109447	114.152718	-10.135072	37.229321	115.036453	45.547092	7.06575	112.074364	38.136711	61.48988	117.420486	41.8419015	34.277815	114.747425	-62.1120455	40.180827	115.325481
10.390494	26.501432	113.866089	-10.200364	37.282787	114.842667	45.329132	7.27151	111.79509	38.107323	61.438232	117.288246	41.7182275	34.354871	114.541668	-62.1189555	40.210703	115.143666
9.679966	25.810549	113.586006	-10.269761	37.298	114.612701	45.121922	7.358237	111.670471	38.049351	61.373955	117.059387	41.5856365	34.366096	114.364929	-62.1251585	40.229904	114.860473
9.027095	25.091055	113.334869	-10.379987	37.240509	114.316109	44.937984	7.363108	111.627113	38.368259	61.183674	116.575302	41.6531215	34.273391	114.1012075	-62.4130955	40.207627	114.5310105
8.007277	23.886084	112.849487	-10.583085	37.145733	113.762222	44.664215	7.418	111.409424	37.67704	61.192089	116.124191	41.1706275	34.3050445	113.7668075	-62.3367975	39.9864215	113.7576365
7.363307	22.990141	112.502098	-10.730302	37.086086	113.343407	44.460232	7.425931	111.349556	37.479034	61.157982	115.565697	40.969633	34.2919565	113.4576265	-62.430237	39.8802155	113.2291875
6.69464	22.042332	112.135994	-10.899722	37.079311	112.92746	44.247227	7.457533	111.262718	37.279278	61.119968	114.952126	40.7632525	34.2887505	113.107422	-62.5626965	39.8698715	112.747498
6.045142	21.104074	111.865616	-11.054513	37.001076	112.549332	44.041061	7.454319	111.242249	37.524952	60.944927	114.154938	40.7830065	34.199623	112.6985935	-62.8920325	39.802529	112.4000705
5.405631	20.100948	111.642586	-11.191067	36.903946	112.216042	43.881786	7.393511	111.232849	37.380211	60.867596	113.529922	40.6309985	34.1305535	112.3813855	-63.0131325	39.6773385	112.0506985
4.773877	19.082809	111.511818	-11.261073	36.767685	111.938202	43.722786	7.391934	111.316475	36.813538	60.927628	113.128342	40.268162	34.159781	112.2224085	-62.790308	39.375589	111.6539955
4.188175	17.988787	111.438263	-11.315313	36.609623	111.691978	43.592892	7.29922	111.422256	36.749058	60.787075	112.50293	40.170975	34.0431475	111.962593	-62.801601	39.1760985	111.421363
3.298122	16.39897	111.464951	-11.3656	36.285042	111.28746	43.411617	7.106807	111.692848	37.144886	60.387157	111.287048	40.2782515	33.746982	111.489948	-63.0094515	38.823102	111.084972
2.74015	15.350313	111.474274	-11.332838	36.023598	110.960594	43.293659	6.941508	111.851631	37.14336	60.154438	110.528671	40.2185095	33.547973	111.190151	-62.8841855	38.499223	110.731037
2.209258	14.238577	111.508141	-11.282328	35.705154	110.608383	43.148232	6.630904	112.115265	37.181122	59.846432	109.698402	40.164677	33.238668	110.9068335	-62.729333	38.17164	110.3099325
1.69509	13.171109	111.456039	-11.185068	35.289413	110.190247	43.053658	6.268439	112.334755	37.26815	59.454079	108.891548	40.160904	32.861259	110.6131515	-62.53104	37.717567	109.7673425
1.166957	12.163008	111.311935	-11.040456	34.837872	109.682846	42.990459	5.955522	112.306503	37.420353	58.998085	108.103851	40.205406	32.4768035	110.205177	-62.286318	37.1989405	109.160515
0.676598	11.19127	111.024269	-10.886141	34.392567	109.110405	42.91386	5.471049	112.223991	37.63258	58.488636	107.314491	40.27322	31.9798425	109.769241	-62.045502	36.8052915	108.451569
0.183021	10.299535	110.602173	-10.696139	33.893555	108.500313	42.813267	4.967881	111.961769	37.872746	57.899086	106.556335	40.3430065	31.4334835	109.259052	-61.7352845	36.3536265	107.741574
-0.556348	8.971658	109.777519	-10.43769	33.159409	107.561096	42.548008	4.154979	111.291931	38.317253	56.973656	105.499741	40.4326305	30.5643175	108.395836	-61.3080105	35.7545005	106.726356
-1.09248	8.190777	109.152397	-10.304716	32.706078	106.908379	42.288811	3.578801	110.824219	38.606754	56.310314	104.833778	40.4477825	29.9445575	107.8289985	-61.0572145	35.4675985	105.9877595
-1.641357	7.501707	108.488068	-10.187038	32.248386	106.254593	41.985554	3.016847	110.274414	38.446953	55.769531	104.437431	40.2162535	29.393189	107.3559225	-60.5903295	35.103583	105.1532635
-2.195627	6.882792	107.826508	-10.070029	31.819216	105.584839	41.742603	2.396526	109.634521	38.719296	55.065556	103.827454	40.2309495	28.731041	106.7309875	-60.3710075	34.907391	104.4386905
-2.743709	6.315377	107.132149	-9.974042	31.400799	104.869461	41.479504	1.727552	109.001373	38.988026	54.358379	103.193428	40.233765	28.0429655	106.0974005	-60.181849	34.7586325	103.6415215
-3.266008	5.82174	106.397285	-9.844073	30.938334	104.125298	41.145416	1.073785	108.381714	39.266464	53.618683	102.529083	40.20594	27.346234	105.4553985	-59.894086	34.530434	102.7951975
-3.785094	5.371123	105.566582	-9.658591	30.443426	103.301918	40.847389	0.447632	107.710007	39.558243	52.873249	101.834808	40.202816	26.6604405	104.7724075	-59.519998	34.2264115	101.8314285
-4.564772	4.774423	104.098	-9.360307	29.620802	101.934196	40.481342	-0.724428	106.469536	39.971241	51.861519	100.928589	40.2262915	25.5685455	103.6990625	-58.9469055	33.6730585	100.1693295
-5.144548	4.420134	102.977577	-9.103496	28.981325	100.938156	40.263927	-1.537234	105.488571	40.281429	51.213539	100.485649	40.272678	24.8381525	102.98711	-58.47967	33.1244975	98.889202
-5.666036	4.141113	101.729378	-8.809439	28.329922	99.937317	40.028057	-2.478262	104.480194	40.701965	50.562889	100.056602	40.365011	24.0423135	102.268398	-57.983889	32.6175305	97.606236
-6.213758	3.907482	100.432625	-8.476927	27.645672	98.945183	39.846275	-3.478689	103.478752	41.05851	49.949947	99.785988	40.4523925	23.235629	101.63237	-57.4062465	32.055715	96.257996
-6.759547	3.748449	99.145706	-8.119843	27.001064	98.018364	39.695961	-4.391149	102.478493	41.400276	49.135986	99.536476	40.5481185	22.3724185	101.0074845	-56.7878045	31.6297095	95.0292435
-7.335995	3.68056	97.918961	-7.75832	26.439295	97.174255	39.556049	-5.163005	101.629135	41.772018	48.362339	99.443779	40.6640335	21.599667	100.536457	-56.1806735	31.278923	93.812053
-7.987349	3.667879	96.846886	-7.457903	25.946566	96.451965	39.464352	-5.802746	100.975906	42.111256	47.660412	99.546387	40.787804	20.928833	100.2611465	-55.70361	30.964299	92.6427835
-9.022346	3.785084	95.57	-7.12223	25.495989	95.638535	39.446491	-6.458539	100.439194	42.61153	46.890358	99.928932	41.0290105	20.2159095	100.184063	-55.2734705	30.7760685	91.093007
-9.783051	3.915359	94.917572	-6.931094	25.349865	95.241905	39.514843	-6.754499	100.300011	42.901833	46.553604	100.242569	41.208338	19.8995525	100.27129	-55.070526	30.8001775	90.21252
-10.597524	4.101587	94.332603	-6.751301	25.257301	94.902657	39.628555	-7.00563	100.214294	43.146591	46.267288	100.489807	41.387573	19.630829	100.3520505	-54.890175	30.883773	89.4532635
-11.480659	4.267885	93.791138	-6.550876	25.174253	94.624382	39.790565	-7.203506	100.042297	43.351276	46.08279	100.620804	41.5709205	19.439642	100.3315505	-54.6726725	30.908864	88.9172135
-12.420908	4.44525	93.387535	-6.308936	25.089859	94.451973	39.971664	-7.315759	99.78627	43.513123	45.898941	100.593864	41.7423935	19.291591	100.190067	-54.3602655	30.888127	88.713879
-13.414952	4.657377	93.195885	-6.059261	25.009367	94.38678	40.165039	-7.411804	99.506233	43.702999	45.714958	100.38382	41.934019	19.151577	99.9450265	-54.052541	30.867157	88.8285335
-14.487073	4.793275	93.174728	-5.798001	24.867197	94.456985	40.453754	-7.589658	99.135925	43.928699	45.494968	100.028885	42.1912265	18.952655	99.582405	-53.7872285	30.781739	89.331565
-16.242413	4.96384	93.548462	-5.441965	24.552729	94.790451	40.717617	-7.860665	98.737244	44.170895	45.085983	99.318726	42.444256	18.612659	99.027985	-53.328186	30.492799	90.552917
-17.474924	5.050068	94.097153	-5.241068	24.248648	95.155212	40.843758	-8.143378	98.546829	44.327518	44.702808	98.790268	42.585638	18.279715	98.6685485	-53.067774	30.217581	91.6418755
-18.776352	5.096125	94.928123	-5.0931	23.882971	95.695404	40.903152	-8.556385	98.489662	44.398876	44.22905	98.244438	42.651014	17.8363325	98.36705	-52.837214	29.9296095	93.023758
-20.130562	5.168396	96.012184	-5.031793	23.388929	96.38559	40.839176	-9.040058	98.700043	44.394337	43.643917	97.824722	42.6167565	17.3019295	98.2623825	-52.6803425	29.4759285	94.5087975
-21.476341	5.238013	97.215996	-5.061796	22.906633	97.186264	40.713345	-9.622733	99.065712	44.344769	43.073093	97.495712	42.529057	16.72518	98.280712	-52.652649	29.088086	96.091816
-22.897049	5.274121	98.382095	-5.174818	22.397856	97.950363	40.566399	-10.18692	99.444702	44.20742	42.484375	97.237274	42.3869095	16.1487275	98.340988	-52.7365455	28.6469845	97.559738
-24.314556	5.37298	99.485054	-5.350531	21.875496	98.664474	40.368221	-10.683578	99.782768	43.984734	41.962597	97.07354	42.1764775	15.6395095	98.428154	-52.8775395	28.1114825	98.900794
-26.373816	5.580614	100.914261	-5.709633	21.126453	99.622658	40.031796	-11.318275	100.240578	43.57526	41.265091	96.966164	41.803528	14.973408	98.603371	-53.222794	27.279498	100.641945
-27.701982	5.733483	101.751694	-5.981496	20.665628	100.197807	39.796734	-11.694234	100.477913	43.225475	40.872387	96.971085	41.5111045	14.5890765	98.724499	-53.4740965	26.7421795	101.671115
-29.021465	5.947233	102.569435	-6.277108	20.170025	100.752747	39.53104	-12.00391	100.671471	42.882366	40.523453	97.028633	41.206703	14.2597715	98.850052	-53.760919	26.0802785	102.655442
-30.264053	6.192026	103.429352	-6.581434	19.670721	101.344002	39.283936	-12.279736	100.794289	42.53009	40.184772	97.106331	40.907013	13.952518	98.95031	-54.069881	25.388924	103.737694
-31.46162	6.503601	104.438721	-6.855407	19.17314	102.069054	39.045616	-12.561549	100.860855	42.15057	39.938774	97.201668	40.598093	13.6886125	99.0312615	-54.308907	24.6576675	105.1068465
-32.463139	6.895035	105.763313	-7.131346	18.69816	102.97023	38.774429	-12.808217	100.918556	41.714584	39.698277	97.284645	40.2445065	13.44503	99.1016005	-54.5071985	23.95129	106.8388595
-33.481441	7.357372	107.348457	-7.386116	18.272886	104.032936	38.519444	-12.992816	101.012207	41.210007	39.495777	97.413124	39.8647255	13.2514805	99.2126655	-54.6369575	23.2942915	108.8532065
-34.747185	8.168201	109.554329	-7.722774	17.781794	105.600235	38.114967	-12.959361	101.302574	40.477573	39.306934	97.753502	39.29627	13.1737865	99.528038	-54.741818	22.3898015	111.672432
-35.426346	8.800277	110.603455	-7.920209	17.531876	106.401039	38.104103	-13.134437	101.425385	40.11005	39.283363	98.100159	39.1070765	13.074463	99.762772	-54.9474945	21.989289	113.039306
-36.120491	9.462108	111.206543	-8.079505	17.339268	106.904816	38.0924	-13.108781	101.631859	39.868965	39.299168	98.511848	38.9806825	13.0951935	100.0718535	-55.1396925	21.5833425	113.7377785
-36.71455	10.172558	111.392853	-8.189976	17.192726	107.15654	38.156116	-13.043899	101.776871	39.743755	39.362614	98.956718	38.9499355	13.1593575	100.3667945	-55.3298875	21.2260945	113.9462855
-37.171257	10.948043	111.25116	-8.270423	17.083445	107.210983	38.224583	-12.928203	101.900101	39.689388	39.465187	99.377167	38.9569855	13.268492	100.638634	-55.4978315	20.898398	113.783332
-37.53532	11.79535	111.009941	-8.348045	17.012278	107.173561	38.35656	-12.79304	101.99572	39.747845	39.018951	99.835052	39.0522025	13.1129555	100.915386	-55.7482925	20.9116005	113.431736
-37.861237	12.632251	110.810448	-8.416264	16.947996	107.15023	38.450344	-12.682113	102.04258	39.687519	39.710766	100.112381	39.0689315	13.5143265	101.0774805	-55.9014595	20.3816655	113.2229795
-38.022545	14.037347	110.84449	-8.502955	16.821648	107.348488	38.517883	-12.563056	102.137794	39.623608	39.874603	100.566444	39.0707455	13.6557735	101.352119	-56.0766555	19.9875225	113.344857
-37.968235	15.034084	111.100708	-8.555757	16.698786	107.656242	38.527615	-12.499438	102.289726	39.5485	39.936901	100.87674	39.0380575	13.7187315	101.583233	-56.1495715	19.6788405	113.729251
-37.860703	16.041252	111.387672	-8.625348	16.549868	107.974686	38.578156	-12.527154	102.541061	39.484997	39.97448	101.227829	39.0315765	13.723663	101.884445	-56.2822725	19.376073	114.064927
-37.653156	17.089952	111.529968	-8.690025	16.369072	108.262611	38.63081	-12.59439	102.822701	39.479229	39.966694	101.60022	39.0550195	13.686152	102.2114605	-56.4350695	19.051992	114.3137615
-37.43425	18.183285	111.477295	-8.755867	16.144041	108.435379	38.673164	-12.70739	103.069771	39.549118	39.898678	102.03756	39.111141	13.595644	102.5536655	-56.622875	18.692438	114.3170925
-37.097034	19.288197	111.2425	-8.790211	15.865235	108.468567	38.71476	-12.876468	103.211044	39.687202	39.222454	102.59758	39.200981	13.172993	102.904312	-56.781403	18.557477	114.032822
-36.670322	20.402374	110.850166	-8.815532	15.520401	108.362915	38.763287	-13.076539	103.194199	39.809246	39.63147	103.093132	39.2862665	13.2774655	103.1436655	-56.9173305	17.7633365	113.5821645
-35.935829	22.164667	110.145607	-8.793034	15.020922	108.057976	38.84491	-13.420144	102.897934	40.148418	39.413078	103.984772	39.496664	12.996467	103.441353	-57.082732	17.045377	112.674599
-35.290863	23.378962	109.715744	-8.759978	14.793646	107.812668	38.869793	-13.614636	102.63945	40.428833	38.742229	104.406593	39.649313	12.5637965	103.5230215	-57.169269	17.0234955	112.1023145
-34.634026	24.711401	109.503258	-8.696892	14.666473	107.650139	38.858181	-13.792922	102.38575	40.660374	39.119972	104.800888	39.7592775	12.663525	103.593319	-57.1530615	16.669421	111.706959
-33.854179	25.987705	109.482506	-8.644314	14.602655	107.599411	38.824631	-13.918688	102.145134	40.878941	38.95826	105.041435	39.851786	12.519786	103.5932845	-57.140414	16.685524	111.6055375
-33.054588	27.302345	109.609451	-8.592166	14.581119	107.640289	38.714069	-13.882925	101.967964	41.015945	38.834282	105.278862	39.865007	12.4756785	103.623413	-57.049339	16.6865595	111.657165
-32.186661	28.617338	109.861549	-8.555104	14.561791	107.77755	38.734501	-14.102661	101.70108	41.113167	38.752838	105.536713	39.923834	12.3250885	103.6188965	-57.034042	16.7984935	111.9362035
-31.22229	29.928699	110.184227	-8.568521	14.611137	107.999405	38.669731	-14.113567	101.641312	41.166859	38.722172	105.844688	39.918295	12.3043025	103.743	-57.055337	16.9179715	112.25581
-29.71246	31.902626	110.620415	-8.636631	14.767964	108.357025	38.634197	-14.056879	101.802406	41.202648	38.841801	106.429115	39.9184225	12.392461	104.1157605	-57.1916845	17.143467	112.5982895
-28.631964	33.136723	110.879303	-8.741131	14.907138	108.643677	38.614388	-13.91703	102.122772	41.229111	39.120312	106.983528	39.9217495	12.601641	104.55315	-57.4040115	17.212635	112.734204
-27.559086	34.419041	111.246613	-8.885262	15.018604	108.982277	38.782467	-13.864635	102.477821	41.254639	39.430035	107.744095	40.018553	12.7827	105.110958	-57.789077	17.254508	112.853596
-26.491785	35.616512	111.607635	-9.114652	15.221146	109.383812	38.898659	-13.685528	103.194962	41.294411	39.818909	108.902153	40.096535	13.0666905	106.0485575	-58.325839	17.3756015	112.7190665
-25.333954	36.782692	112.071823	-9.423452	15.419525	109.848877	39.186745	-13.586233	104.07991	41.418747	40.315826	110.447716	40.302746	13.3647965	107.263813	-59.14965	17.4742535	112.433941
-24.179518	37.94672	112.622749	-9.824448	15.733226	110.430267	39.595707	-13.472636	105.131676	41.642891	40.8325	112.309097	40.619299	13.679932	108.7203865	-60.268195	17.78652	112.1401475
-23.01679	39.092762	113.364685	-10.28054	16.183416	111.158623	40.095249	-13.200142	106.293716	41.846848	41.384155	114.264641	40.9710485	14.0920065	110.2791785	-61.5321285	18.2748255	112.0380675
-21.250874	40.738441	114.901031	-10.831736	17.000446	112.592422	40.81588	-12.56249	108.150055	42.059525	42.174442	117.191208	41.4377025	14.805976	112.6706315	-63.1011745	19.194916	112.5142125
-20.15518	41.736488	116.161644	-11.102926	17.59145	113.748314	41.222641	-12.017505	109.458649	42.186058	42.752792	118.892181	41.7043495	15.3676435	114.175415	-63.9102015	19.8152565	113.321213
-19.034704	42.658596	117.369171	-11.246241	18.129391	114.978432	41.637241	-11.449801	110.842834	42.340565	43.224926	120.438095	41.988903	15.8875625	115.6404645	-64.481385	20.3712195	114.3163995
-17.967258	43.547649	118.504799	-11.347475	18.558907	116.309235	42.024239	-10.910292	112.445724	42.92041	43.587063	121.691574	42.4723245	16.3383855	117.068649	-65.1672745	20.7794285	115.549821
-16.802654	44.243313	119.630348	-11.448383	18.929035	117.612968	42.330761	-10.417802	114.111588	43.001587	43.956749	122.998192	42.666174	16.7694735	118.55489	-65.56294	21.0885965	116.671046
-15.46788	44.6763	120.568192	-11.49246	19.178705	118.985703	42.621021	-10.044015	115.875366	43.109669	44.265392	124.296478	42.865345	17.1106885	120.085922	-65.850265	21.2467215	117.885484
-14.622018	45.22332	121.827972	-11.538221	19.330866	120.403633	42.834732	-9.699014	117.680336	43.18195	44.430954	125.39798	43.008341	17.36597	121.539158	-66.084783	21.295762	119.268108
-13.659258	46.039009	123.683632	-11.210176	19.212784	122.316696	43.276493	-9.521612	120.319725	43.304623	44.616577	126.845612	43.290558	17.5474825	123.5826685	-65.71091	20.8780855	121.0507235
-13.112299	46.525772	124.867287	-11.22965	19.232296	123.593155	43.432983	-9.466192	122.002243	43.401928	44.73056	127.712654	43.4174555	17.632184	124.8574485	-65.8767555	20.832408	122.3288615
-12.058739	46.631191	125.567368	-11.277484	19.268629	124.78421	43.498676	-9.373725	123.424492	43.435623	44.78289	128.282242	43.4671495	17.7045825	125.853367	-66.0221175	20.8326755	123.715053
-11.997139	47.142036	126.628517	-11.763013	19.581873	126.118721	43.463753	-9.235143	124.523987	43.425774	44.791641	128.558716	43.4447635	17.778249	126.5413515	-66.9707895	21.385497	125.6960905
-11.192933	47.349052	127.191177	-11.585629	19.570786	127.026428	43.138458	-8.991908	125.295433	43.553551	44.861706	128.632813	43.3460045	17.934899	126.964123	-66.5172625	21.206673	127.088733
-11.033956	47.780228	128.014832	-11.023642	19.339991	127.703003	42.952984	-8.800302	125.434807	43.631943	44.906113	128.208649	43.2924635	18.0529055	126.821728	-65.3397475	20.6270765	128.584278
-10.641739	48.108013	128.540924	-10.871208	19.3419	128.427353	42.75428	-8.522852	124.959373	43.22934	44.981224	127.645264	42.99181	18.229186	126.3023185	-64.734226	20.454614	130.5523875
-10.283884	48.636272	129.085587	-10.612839	19.411293	129.05426	42.41964	-8.36035	123.368362	43.183041	44.811012	125.979385	42.8013405	18.225331	124.6738735	-64.0270185	20.597255	133.4346465
-10.075035	48.992359	129.229996	-10.503438	19.528965	129.036865	42.191853	-8.152287	121.700775	42.570816	44.857689	124.440857	42.3813345	18.352701	123.070816	-63.3882105	20.705229	135.002914
-9.88989	49.349373	129.152878	-10.427426	19.701038	128.689056	41.779621	-7.758362	119.518303	41.903358	45.051804	123.040405	41.8414895	18.646721	121.279354	-62.6963415	20.755355	136.098758
-9.604527	49.689285	128.941864	-10.604664	19.949846	128.19397	41.29586	-7.41825	117.338982	41.30426	45.259716	121.501778	41.30006	18.920733	119.42038	-62.509388	20.978959	136.96756
-9.306266	49.989895	128.609253	-10.434482	20.044224	127.366898	40.825611	-7.034422	115.333344	40.414463	45.705105	120.427994	40.620037	19.3353415	117.880669	-61.489001	20.7531065	136.853127
-8.885692	50.228649	128.1418	-10.51673	20.137232	126.535141	40.408401	-6.713392	113.658073	40.058975	45.957771	119.56366	40.233688	19.6221895	116.6108665	-61.267148	20.6522745	136.4594155
-8.44451	50.284988	127.607872	-10.84983	20.539289	125.788025	40.10479	-6.412916	112.452766	39.883186	46.124531	118.998146	39.993988	19.8558075	115.725456	-61.693648	21.2227705	135.850594
-7.448925	50.318283	126.547913	-11.013326	20.815805	124.441338	39.851639	-6.065949	111.305618	39.794384	46.339844	118.655029	39.8230115	20.1369475	114.9803235	-61.8496635	21.4946625	133.9023525
-6.649962	50.203991	125.87236	-11.143812	21.061287	123.606613	39.817963	-5.81808	110.990883	39.807961	46.421276	118.74192	39.812962	20.301598	114.8664015	-62.100586	21.820976	132.3468245
-5.718362	50.069546	125.182381	-11.211975	21.31411	122.827126	39.962254	-5.581438	111.119881	39.93124	46.542011	119.159607	39.946747	20.4802865	115.139744	-62.370697	22.1479335	130.514508
-4.773558	49.864643	124.584244	-11.268947	21.639074	122.137543	40.309124	-5.407358	111.757133	40.185478	46.679417	119.877281	40.247301	20.6360295	115.817207	-62.785195	22.6421185	128.457879
-3.858194	49.530472	124.095871	-11.306676	21.987772	121.68338	40.726852	-5.211914	112.859749	40.472336	46.844398	120.853302	40.599594	20.816242	116.8565255	-63.212946	23.159302	126.5102345
-2.70597	49.029808	123.873428	-11.413596	22.325977	121.584679	41.164692	-5.033546	114.279068	41.20248	46.857204	121.80587	41.183586	20.911829	118.042469	-64.010778	23.740125	125.126889
-1.236046	48.411507	123.947014	-11.376489	22.580973	121.880936	41.578243	-4.927805	115.92424	41.495628	47.040207	122.991371	41.5369355	21.056201	119.4578055	-64.2899135	24.105745	124.3040665
0.22208	47.225372	124.815842	-11.272853	22.841969	123.077217	42.155094	-4.832146	118.371811	41.976482	47.22477	124.862732	42.065788	21.196312	121.6172715	-64.611494	24.487626	124.5371625
1.031145	46.43391	125.950752	-11.186414	22.96699	124.216591	42.511837	-4.851724	120.008347	42.335361	47.280972	126.141418	42.423599	21.214624	123.0748825	-64.796427	24.719356	125.3582995
1.910524	45.545807	127.197586	-11.069715	23.08437	125.504753	42.794731	-4.863214	121.521881	42.703682	47.29179	127.421638	42.7492065	21.214288	124.4717595	-64.8886365	24.954452	126.5377465
2.783173	44.581493	128.384491	-10.972749	23.198582	126.827324	43.041763	-4.904985	122.888435	43.080788	47.299	128.665192	43.0612755	21.1970075	125.7768135	-65.0067735	25.2001565	127.8778345
3.695636	43.568089	129.653137	-10.531427	23.138123	127.956436	43.241692	-5.012428	124.15892	43.437786	47.254555	129.779053	43.339739	21.1210635	126.9689865	-64.402593	25.1551825	128.9438855
4.456383	42.57605	130.777008	-10.456733	23.216993	129.147247	43.353401	-5.118804	125.245514	43.329391	47.437664	130.924042	43.341396	21.15943	128.084778	-64.254862	25.274556	130.209716
5.540305	41.427601	131.556442	-10.332711	23.432198	130.164581	43.430347	-5.253442	126.261353	43.962135	47.325802	131.528412	43.696241	21.03618	128.8948825	-64.361663	25.828216	131.4342795
6.613579	39.863525	132.483658	-10.266546	23.6208	131.188812	43.412876	-5.270696	127.46817	44.213223	47.372322	132.256744	43.8130495	21.050813	129.862457	-64.3461415	26.190787	132.515167
7.341149	38.812222	132.628326	-10.225329	23.687384	131.507568	43.372074	-5.297601	128.060944	44.262222	47.33643	132.346481	43.817148	21.0194145	130.2037125	-64.267806	26.3553535	132.8114235
7.960911	37.743855	132.515015	-10.186937	23.702841	131.543945	43.51799	-5.629705	128.355469	44.283672	47.234524	132.060791	43.900831	20.8024095	130.20813	-64.274705	26.6032725	132.87976
8.571209	36.685944	132.07019	-10.133557	23.646915	131.330612	43.037395	-5.612338	128.337479	44.274632	47.126446	131.302078	43.6560135	20.757054	129.8197785	-63.9231275	26.536776	132.8414455
9.256667	35.590969	131.244141	-10.111852	23.569515	130.867416	42.827114	-5.888617	127.816353	44.126522	47.006462	130.130035	43.476818	20.5589225	128.973194	-63.700522	26.5801075	132.761638
9.841688	34.528168	130.07515	-10.370836	23.663929	130.296051	42.917423	-6.401661	126.806496	43.938725	46.905952	128.40892	43.428074	20.2521455	127.607708	-64.169746	27.0757125	132.984394
9.890347	33.643093	128.67514	-10.011309	23.393621	129.16835	42.352497	-6.366666	125.374435	43.689102	46.775246	126.240364	43.0207995	20.20429	125.8073995	-63.0434175	26.582952	132.5293005
10.747962	32.121525	125.981728	-9.865571	23.231247	127.413918	41.994873	-6.651161	122.86042	43.234886	46.459259	122.75869	42.6148795	19.904049	122.809555	-62.3460215	26.558445	132.018281
11.352598	31.164104	124.356445	-10.072872	23.289701	126.401077	41.78233	-6.812909	121.402565	42.653198	46.28661	120.913353	42.217764	19.7368505	121.157959	-62.363508	26.8425515	131.644195
11.98057	30.299667	123.199844	-10.0458	23.140099	125.440392	41.67424	-7.034742	120.412041	42.572247	45.982361	119.533768	42.1232435	19.4738095	119.9729045	-62.2148435	26.8063885	130.9078795
12.572556	29.537531	122.452141	-10.047525	23.014351	124.683083	41.548515	-7.164624	119.870117	42.558388	45.751114	118.832756	42.0534515	19.293245	119.3514365	-62.1485015	26.735457	130.0147295
13.239169	28.862688	122.105255	-10.179266	22.964972	124.199226	41.45343	-7.196	119.78215	42.513462	45.650009	118.713501	41.983446	19.2270045	119.2478255	-62.341978	26.7029395	129.1506265
13.989017	28.284985	122.180763	-10.36059	23.018427	123.899673	41.423904	-7.070807	120.061996	42.480331	45.689762	119.238388	41.9521175	19.3094775	119.650192	-62.6732975	26.7273765	128.149154
14.73221	27.90324	122.698929	-10.529291	23.157488	123.761986	41.517811	-6.764902	120.71254	42.53363	45.915459	120.273033	42.0257205	19.5752785	120.4927865	-63.0843025	26.7396975	127.0311855
15.768128	27.435785	123.973129	-10.756593	23.419617	123.710075	41.978039	-6.106994	122.070923	43.138088	46.330704	122.480286	42.5580635	20.111855	122.2756045	-64.0712495	26.727379	125.1445455
16.438551	27.182758	124.928925	-10.858585	23.665604	123.74604	42.348499	-5.590188	122.92408	43.250599	46.771873	124.320473	42.799549	20.5908425	123.6222765	-64.516719	26.7403655	123.8698035
17.102205	26.987562	125.956192	-10.914831	23.969103	123.89064	42.798233	-5.056787	123.621681	43.253124	47.27684	126.001999	43.0256785	21.1100265	124.81184	-64.8553405	26.8281795	122.96944
17.687378	26.850561	126.854614	-10.874693	24.322704	124.068054	43.291168	-4.479464	124.201813	43.152012	47.815659	127.552475	43.22159	21.6680975	125.877144	-64.970976	26.9773105	122.258964
18.204657	26.737577	127.65976	-10.462813	24.530228	124.193634	43.904209	-3.889117	124.655235	43.071075	48.473801	128.871567	43.487642	22.292342	126.763401	-64.413268	26.768114	121.623867
19.029308	26.402473	128.169601	-10.295998	24.97637	124.584785	44.617569	-3.309324	124.983612	42.924046	49.168232	129.976273	43.7708075	22.929454	127.4799425	-64.3628035	27.023286	121.6896275
19.430244	26.294157	128.697617	-10.068967	25.361465	125.027344	45.36887	-2.69129	125.229523	42.354542	49.997135	131.031433	43.861706	23.6529225	128.130478	-63.99964	27.0700075	121.92421
19.835222	26.003069	129.436676	-9.687814	25.937006	125.69474	46.526096	-1.802396	125.585922	42.300407	51.153393	132.053299	44.4132515	24.6754985	128.8196105	-63.7888795	27.1985135	122.5698695
20.127401	25.785551	129.752731	-9.380381	26.246326	126.107872	47.335506	-1.310129	125.789818	42.179523	51.828022	132.631638	44.7575145	25.2589465	129.210728	-63.5182765	27.2337055	123.005016
20.257551	25.579721	130.057175	-9.082417	26.505713	126.492218	48.056046	-0.854349	125.939796	42.083241	52.433228	133.123856	45.0696435	25.7894395	129.531826	-63.2344775	27.2219865	123.45261
20.285748	25.27212	130.282715	-8.775076	26.701714	126.828621	48.766098	-0.521495	126.069191	42.488235	52.807148	133.492691	45.6271665	26.1428265	129.780941	-63.1773185	27.2606015	123.876301
20.191843	24.860081	130.544434	-8.504618	26.818157	127.141747	49.332706	-0.373532	126.251266	42.024784	53.113556	134.197418	45.678745	26.370012	130.224342	-62.687981	27.266302	124.059152
20.023888	24.29701	130.767853	-8.288413	26.830122	127.436462	49.723988	-0.219011	126.385391	42.47477	53.124928	134.658859	46.099379	26.4529585	130.522125	-62.676205	27.2072855	124.350799
19.682365	23.674145	131.003113	-8.1182	26.779064	127.707817	50.00528	-0.217767	126.540253	42.15588	53.254665	135.315628	46.08058	26.518449	130.9279405	-62.31698	27.039679	124.4876935
19.044615	22.695168	131.14621	-7.997219	26.69659	128.03862	50.223274	-0.257473	126.685272	42.120098	53.242111	135.877914	46.171686	26.492319	131.281593	-62.166124	26.900861	124.795647
18.535919	21.906128	131.134705	-7.972374	26.671797	128.249496	50.264252	-0.219193	126.696243	42.060452	53.232819	136.090683	46.162352	26.506813	131.393463	-62.1071	26.836781	125.105529
17.906128	21.054346	131.039993	-8.619475	27.0266	128.810013	50.248901	-0.235188	126.628281	41.99929	53.279324	136.180145	46.1240955	26.522068	131.404213	-63.3630455	27.531132	126.215813
17.146769	20.141159	130.948074	-8.519348	27.022335	128.968079	50.170357	-0.143516	126.431725	42.244411	53.261608	136.041809	46.207384	26.559046	131.236767	-63.24608	27.485624	126.699391
16.393023	19.242949	130.731262	-8.215618	26.944143	129.03421	50.095188	-0.010152	126.198914	42.065601	53.382427	135.904175	46.0803945	26.6861375	131.0515445	-62.5116305	27.2021485	127.0168755
15.517884	18.244329	130.461746	-8.311767	27.21442	129.270706	49.932625	0.20011	125.910202	41.55344	53.740906	135.760422	45.7430325	26.970508	130.835312	-62.3665665	27.458332	127.7061
14.53322	17.179457	130.220261	-8.466286	27.619913	129.570145	49.710037	0.423717	125.52903	41.806	53.982117	135.234589	45.7580185	27.202917	130.3818095	-62.6905905	28.036909	128.7584805
13.039498	15.544727	129.868881	-8.627183	28.256905	129.855911	49.339561	0.79819	125.083557	41.051193	54.532719	134.534668	45.195377	27.6654545	129.8091125	-62.449743	28.8483555	129.9027095
11.952725	14.337927	129.696304	-9.060646	28.822622	130.170731	49.096783	1.101287	124.892212	41.195618	54.734184	133.806015	45.1462005	27.9177355	129.3491135	-63.2674925	29.7275085	130.9923485
10.919603	13.093263	129.554779	-9.118142	29.076744	130.257507	48.911186	1.268159	124.806282	41.00473	54.952591	133.211273	44.957958	28.110375	129.0087775	-63.194242	30.043113	131.5062365
9.822078	11.68913	129.540115	-9.231069	29.224607	130.282257	48.771156	1.32073	124.872437	40.847439	55.073528	132.630081	44.8092975	28.197129	128.751259	-63.2714355	30.252085	131.813255
8.69492	10.276822	129.656296	-9.292672	29.235205	130.215805	48.651554	1.235821	125.094818	40.738285	55.081398	132.060654	44.6949195	28.1586095	128.577736	-63.2802635	30.3118005	131.853874
7.549743	8.720428	129.831116	-9.383847	29.104059	130.037796	48.562931	1.076152	125.471207	40.621479	55.001553	131.485367	44.592205	28.0388525	128.478287	-63.359899	30.1692655	131.597305
6.372087	7.16007	130.06134	-9.509408	28.885662	129.742554	48.48518	0.861908	125.935516	40.470882	54.859066	130.825363	44.478031	27.860487	128.3804395	-63.496847	29.910837	131.1046685
4.702802	4.922881	130.259293	-9.37007	28.408926	128.959579	48.191174	0.511181	126.426079	40.217915	54.467052	129.543015	44.2045445	27.4891165	127.984547	-62.9446845	29.3287355	129.934611
3.478285	3.38882	130.368881	-9.947304	28.185305	128.62114	48.524643	-0.138952	126.697304	40.103859	54.079247	128.399521	44.314251	26.9701475	127.5484125	-64.208859	29.4004625	129.6938675
2.161236	1.907683	130.329483	-9.615751	27.569237	127.749847	47.811707	-0.109971	126.745689	40.023067	53.612911	127.00045	43.917387	26.75147	126.8730695	-63.148889	28.387004	128.6266245
0.901399	0.397503	130.094009	-9.926589	27.315777	127.098038	47.613636	-0.447428	126.579758	39.971462	53.045742	125.353859	43.792549	26.299157	125.9668085	-63.645727	28.332397	128.2292675
-0.255387	-0.922561	129.687042	-9.890751	26.807997	126.189278	47.42337	-0.799986	126.186646	39.954792	52.34771	123.551926	43.689081	25.773862	124.869286	-63.470583	27.842132	127.50927
-1.512188	-2.278519	129.052109	-9.827833	26.256487	125.210312	47.227188	-1.256745	125.596092	39.990082	51.556438	121.591011	43.608635	25.1498465	123.5935515	-63.264301	27.3631275	126.8270725
-3.044464	-3.354561	128.409195	-9.753712	25.631445	124.202766	46.993359	-1.864708	124.80191	40.032867	50.614922	119.490013	43.513113	24.375107	122.1459615	-63.020537	26.887783	126.2595705
-4.887988	-4.968169	127.265381	-9.656211	24.632004	122.715294	46.31234	-2.773627	123.192551	40.01659	48.999809	116.260887	43.164465	23.113091	119.726719	-62.476887	26.150917	125.703869
-6.049931	-5.897637	126.526176	-9.589683	23.922752	121.725777	45.73513	-3.509415	122.043404	40.019581	47.858315	114.141891	42.8773555	22.17445	118.0926475	-62.0567215	25.671054	125.3589065
-7.322236	-6.636152	125.950195	-9.580103	23.232811	120.824516	45.121819	-4.32734	120.949387	39.582054	46.826046	112.337219	42.3519365	21.249353	116.643303	-61.5121425	25.216269	125.005729
-8.400096	-7.28667	125.512947	-9.60034	22.584452	119.969322	44.497013	-5.15589	120.035316	39.523743	45.646072	110.44915	42.010378	20.245091	115.242233	-61.211058	24.923813	124.696411
-9.507392	-7.691567	125.07	-9.632694	21.921131	119.132019	43.917404	-6.013937	119.263374	39.488186	44.502102	108.74926	41.702795	19.2440825	114.006317	-60.968183	24.5981795	124.257721
-10.50586	-8.048387	124.427689	-9.651316	21.222322	118.247208	43.408829	-6.864818	118.37767	39.112846	43.595116	107.495842	41.2608375	18.365149	112.936756	-60.5634695	24.079495	123.55766
-11.453004	-8.317691	123.383644	-9.651435	20.490877	117.323746	42.885376	-7.68538	117.382599	39.951591	42.282051	105.901131	41.4184835	17.2983355	111.641865	-60.7213535	23.6834185	123.005627
-12.706476	-8.486673	121.494911	-9.743352	19.467588	115.947327	41.97731	-8.854363	115.493774	39.596703	41.12492	104.703224	40.7870065	16.1352785	110.098499	-60.2737105	22.7998975	121.796155
-13.463023	-8.402411	120.005646	-9.788273	18.848686	115.042816	41.295334	-9.597439	113.931229	39.66679	40.337231	103.946182	40.481062	15.369896	108.9387055	-60.057608	22.327476	121.1469265
-14.14716	-8.232918	118.396202	-9.837762	18.271208	114.14399	40.578953	-10.258177	112.262177	39.770096	39.661263	103.307274	40.1745245	14.701543	107.7847255	-59.8500485	21.840873	120.5032545
-14.734335	-7.932582	116.504791	-9.844894	17.73011	113.160393	39.930023	-10.804807	110.385216	39.871441	39.106159	102.840614	39.900732	14.150676	106.612915	-59.59052	21.309544	119.707871
-15.243435	-7.484784	114.452873	-9.800284	17.267673	112.078606	39.344875	-11.238464	108.366501	40.494541	38.53717	102.401146	39.919708	13.649353	105.3838235	-59.520276	20.885993	118.7733885
-15.390309	-7.070151	112.125275	-9.730614	16.940889	110.857895	38.915359	-11.486021	106.432899	40.819279	38.323135	102.518799	39.867319	13.418557	104.475849	-59.328547	20.463221	117.239941
-16.004326	-6.322218	109.490059	-9.606064	16.770374	109.432877	38.675144	-11.577785	104.536499	41.260696	38.255276	102.886215	39.96792	13.3387455	103.711357	-59.180048	20.2020025	115.154397
-16.347696	-5.22835	105.463478	-9.377447	16.954281	107.060585	38.513927	-11.228533	101.983521	41.906895	38.463665	103.670097	40.210411	13.617566	102.826809	-58.965305	20.290996	111.294361
-16.474291	-4.408557	102.927734	-9.204906	17.399944	105.44503	38.665077	-10.750043	100.645592	42.272472	38.825943	104.123047	40.4687745	14.03795	102.3843195	-58.8785865	20.761938	108.5057405
-16.536057	-3.620186	100.841522	-8.932583	17.997719	103.988602	38.940659	-10.183714	99.640533	42.149879	39.417854	104.477676	40.545269	14.61707	102.0591045	-58.410435	21.378368	105.9180995
-16.585117	-2.97726	99.330917	-8.626534	18.591702	102.812019	39.318268	-9.688436	98.978577	42.787937	39.730209	104.139565	41.0531025	15.0208865	101.559071	-58.3061705	22.1625175	104.064967
-16.535936	-2.490066	98.354546	-8.258525	18.958731	101.886032	39.704056	-9.335399	98.595345	43.01527	40.080433	103.730629	41.359663	15.372517	101.162987	-57.876713	22.544945	102.609077
-16.450716	-2.200638	97.730667	-7.887352	19.070702	101.125526	40.111309	-9.270115	98.317253	42.896839	40.325184	103.341415	41.504074	15.5275345	100.829334	-57.278778	22.6138695	101.421718
-16.383829	-2.121245	97.36261	-7.560601	18.915506	100.505318	40.456371	-9.575924	98.133369	43.65691	40.095135	102.459991	42.0566405	15.2596055	100.29668	-57.1778425	22.5714065	100.713956
-16.256584	-2.265465	97.283669	-7.213898	18.324032	99.868843	40.612705	-10.408639	98.198677	43.929733	39.251293	101.316849	42.271219	14.421327	99.757763	-56.699015	22.226737	99.979923
-16.169006	-2.514193	97.39193	-7.063076	17.738741	99.538513	40.664223	-11.101858	98.350159	43.682842	38.725716	100.766502	42.1735325	13.811929	99.5583305	-56.2996845	21.665553	99.5186955
-16.061583	-2.808713	97.565041	-6.957858	17.131754	99.283455	40.669506	-11.80479	98.592033	43.77459	38.048416	100.04512	42.222048	13.121813	99.3185765	-56.137764	21.141695	99.2483335
-15.932837	-3.140282	97.652367	-6.880352	16.516716	99.006798	40.695267	-12.477921	98.8918	43.825577	37.380421	99.360916	42.260422	12.45125	99.126358	-56.021126	20.582182	98.887238
-15.786219	-3.43062	97.546577	-6.784427	16.010241	98.672119	40.730743	-13.043746	99.086624	43.888977	36.818569	98.818222	42.30986	11.8874115	98.952423	-55.878714	20.1330705	98.391815
-15.573213	-3.629376	97.204475	-6.692134	15.66076	98.200699	40.744843	-13.484571	99.225082	43.970097	36.377865	98.420837	42.35747	11.446647	98.8229595	-55.741738	19.874873	97.5784385
-15.367476	-3.802337	96.687347	-6.652073	15.397748	97.706688	40.722748	-13.832076	99.244789	44.047005	36.067287	98.217995	42.3848765	11.1176055	98.731392	-55.6890225	19.6778905	96.681984
-14.99936	-3.967355	95.823822	-6.590459	15.223125	96.991333	40.653759	-14.065176	99.062317	44.159977	35.859028	98.167381	42.406868	10.896926	98.614849	-55.587786	19.549324	95.367817
-14.795111	-4.032964	95.349113	-6.545508	15.212796	96.611465	40.62883	-14.077348	98.872963	44.190788	35.859119	98.185257	42.409809	10.8908855	98.52911	-55.500825	19.5347065	94.69382
-14.618999	-4.063247	95.064018	-6.529326	15.284324	96.327248	40.632767	-14.02771	98.76841	44.212368	35.913948	98.056351	42.4225675	10.943119	98.4123805	-55.4812195	19.625529	94.2421155
-14.446931	-4.04911	94.975029	-6.468257	15.388261	96.150932	40.674141	-13.945836	98.70607	44.209984	35.990536	97.768311	42.4420625	11.02235	98.2371905	-55.3785765	19.754172	94.0646735
-14.283681	-4.048151	94.968544	-6.415746	15.449202	96.023308	40.72876	-13.892741	98.693268	44.221275	36.043865	97.437302	42.4750175	11.075562	98.065285	-55.3065095	19.822842	93.981331
-14.188059	-4.019719	94.969353	-6.354654	15.469058	95.858154	40.788383	-13.893861	98.716278	44.227257	36.079849	97.102844	42.50782	11.092994	97.909561	-55.217128	19.845122	93.806747
-14.119555	-3.96147	94.988403	-6.245068	15.466608	95.715912	40.833374	-13.915439	98.712524	44.280537	36.065609	96.753471	42.5569555	11.075085	97.7329975	-55.0470915	19.858131	93.6988265
-14.063731	-3.856766	95.015625	-6.030869	15.405494	95.507278	40.914154	-14.07069	98.748245	44.4105	35.939865	96.256157	42.662327	10.9345875	97.502201	-54.724065	19.8764005	93.512355
-14.05896	-3.711987	95.001343	-5.877522	15.387389	95.37429	40.973274	-14.200914	98.83329	44.448837	35.850708	96.033371	42.7110555	10.824897	97.4333305	-54.4660995	19.949881	93.3152495
-14.046343	-3.568931	94.962379	-5.728062	15.349035	95.278839	41.055233	-14.329629	98.957222	44.517784	35.77771	95.944046	42.7865085	10.7240405	97.450634	-54.2426325	19.9740295	93.107044
-14.042314	-3.380134	94.892281	-5.577781	15.303988	95.221466	41.130562	-14.459775	99.125946	44.66785	35.713013	96.024742	42.899206	10.626619	97.575344	-54.054768	19.981357	92.867588
-14.05958	-3.155115	94.768295	-5.48452	15.303662	95.194221	41.149635	-14.522165	99.269829	44.779045	35.705219	96.395241	42.96434	10.591527	97.832535	-53.93338	20.015797	92.555907
-14.105821	-2.900938	94.450066	-5.452366	15.342622	95.145195	41.125134	-14.559722	99.40329	44.879398	35.754662	97.108009	43.002266	10.59747	98.2556495	-53.906998	20.087774	92.0347405
-14.193633	-2.598832	93.947212	-5.481451	15.424672	95.046219	41.048721	-14.521511	99.481659	44.932201	35.881901	98.217247	42.990461	10.680195	98.849453	-53.953363	20.169149	91.242985
-14.431058	-2.128402	93.127014	-5.663041	15.77078	94.870071	40.836132	-14.278173	99.679199	44.893917	36.325985	100.048912	42.8650245	11.023906	99.8640555	-54.1911065	20.517654	89.8760865
-14.669394	-1.824859	92.787735	-5.820503	16.129894	94.836815	40.637894	-14.009406	99.809059	44.739342	36.656921	100.946976	42.688618	11.3237575	100.3780175	-54.329624	20.9360305	89.2956125
-15.041976	-1.532684	92.632637	-6.038129	16.538301	94.870232	40.422031	-13.701097	99.957893	44.551689	36.929291	101.483749	42.48686	11.614097	100.720821	-54.563118	21.462505	89.019643
-15.502475	-1.226895	92.511925	-6.259386	16.967995	94.836823	40.183205	-13.403578	100.157951	44.359222	37.236217	101.707245	42.2712135	11.9163195	100.932598	-54.7899855	22.0196705	88.741048
-16.04508	-0.996394	92.589531	-6.435784	17.357037	94.859138	39.977657	-13.095728	100.258659	44.206978	37.527901	101.534676	42.0923175	12.2160865	100.8966675	-54.9638855	22.4979875	88.8216085
-16.671124	-0.820137	93.004913	-6.564962	17.716867	95.075394	39.803894	-12.811356	100.247894	44.09655	37.727554	101.096275	41.950222	12.458099	100.6720845	-55.080146	22.975635	89.4787035
-17.410143	-0.699304	93.813522	-6.655718	18.028727	95.508636	39.639534	-12.606619	100.420631	44.069771	37.834682	100.465462	41.8546525	12.6140315	100.4430465	-55.1660885	23.4434225	90.5742255
-18.567036	-0.5587	95.625496	-6.722867	18.261421	96.654114	39.427544	-12.572333	101.039017	44.10009	37.740723	99.653519	41.763817	12.584195	100.346268	-55.209551	23.938647	92.96196
-19.327301	-0.532575	96.97731	-6.801766	18.265989	97.620323	39.291138	-12.655744	101.543739	44.070469	37.570354	99.429825	41.6808035	12.457305	100.486782	-55.2843355	24.074673	94.753864
-20.165142	-0.476437	98.160675	-6.877867	18.244164	98.531693	39.186508	-12.706768	102.062866	44.044575	37.452339	99.460587	41.6155415	12.3727855	100.7617265	-55.3712755	24.1155425	96.3016595
-20.97908	-0.378309	99.088318	-6.982	18.214235	99.266167	39.110123	-12.709342	102.551964	44.00098	37.436283	99.612442	41.5555515	12.3634705	101.082203	-55.5195515	24.0649995	97.450131
-21.825651	-0.295668	99.805473	-7.060099	18.268633	99.847565	39.107304	-12.628948	102.897942	43.950382	37.54488	99.739609	41.528843	12.457966	101.3187755	-55.649041	24.0793	98.3763545
-22.677477	-0.124429	100.365326	-7.114729	18.324612	100.253677	39.148529	-12.462128	103.07251	43.899761	37.718891	99.767128	41.524145	12.6283815	101.419819	-55.753603	24.0208425	99.087535
-23.46825	0.111919	100.653717	-7.108949	18.495337	100.487686	39.306988	-12.225412	103.031456	43.838196	37.985481	99.674828	41.572592	12.8800345	101.353142	-55.79049	24.1106395	99.62223
-24.526041	0.50033	100.785431	-6.992948	18.801702	100.475159	39.582535	-11.780615	102.703629	43.866955	38.526257	99.339417	41.724745	13.372821	101.021523	-55.710641	24.230583	99.928795
-25.170982	0.841631	100.622879	-6.838207	19.040396	100.325813	39.796528	-11.412678	102.367035	43.898903	38.950512	99.051071	41.8477155	13.768917	100.709053	-55.5241295	24.311875	99.942573
-25.905645	1.196669	100.504662	-6.634872	19.287214	100.164772	40.04108	-11.036677	101.961456	43.942562	39.348354	98.747025	41.991821	14.1558385	100.3542405	-55.261565	24.4185895	99.9753035
-26.554193	1.637523	100.488457	-6.420934	19.518177	100.071609	40.285019	-10.656629	101.570618	43.955196	39.746136	98.405121	42.1201075	14.5447535	99.9878695	-54.9619755	24.4916005	100.1553485
-27.170635	2.057107	100.711357	-6.229617	19.804123	100.118889	40.475861	-10.320004	101.254524	43.973045	40.091881	98.023727	42.224453	14.8859385	99.6391255	-54.683687	24.7223075	100.5986525
-27.783579	2.564995	101.306236	-6.075979	20.071552	100.372711	40.557243	-10.053516	101.074707	43.950058	40.372707	97.626785	42.2536505	15.1595955	99.350746	-54.4056085	24.9835085	101.394676
-28.388695	3.106188	102.048454	-5.996195	20.310154	100.794563	40.544624	-9.875796	101.090584	43.866043	40.538422	97.301773	42.2053335	15.331313	99.1961785	-54.1977235	25.288995	102.3929475
-29.330275	3.905844	103.082428	-6.06507	20.54529	101.456596	40.377338	-9.778742	101.465729	43.671535	40.677441	97.233864	42.0244365	15.4493495	99.3497965	-54.1545765	25.6412305	103.5633955
-29.917938	4.4854	103.484833	-6.191643	20.58836	101.759468	40.260513	-9.805986	101.763771	43.561569	40.799332	97.42038	41.911041	15.496673	99.5920755	-54.294327	25.680047	103.9268605
-30.513786	5.048769	103.684402	-6.326126	20.552069	101.952568	40.160999	-9.848638	101.977089	43.423851	40.927666	97.660881	41.792425	15.539514	99.818985	-54.444677	25.564624	104.086151
-31.027327	5.620802	103.89782	-6.471702	20.499382	102.127373	40.084461	-9.886308	102.084015	43.218136	41.060963	97.835526	41.6512985	15.5873275	99.9597705	-54.5947025	25.4114365	104.2949755
-31.520971	6.280891	104.087128	-6.616506	20.434021	102.302322	40.008934	-9.861794	102.121643	43.008759	41.167294	97.878891	41.5088465	15.65275	100.000267	-54.7418585	25.215292	104.604377
-31.944237	6.977259	104.297318	-6.728086	20.3888	102.467934	39.975189	-9.768375	102.076897	42.784725	41.284389	97.848366	41.379957	15.758007	99.9626315	-54.836129	25.019593	104.9732365
-32.298759	7.755171	104.566444	-6.823976	20.349157	102.620438	39.937553	-9.642327	102.007118	42.542061	41.385777	97.757652	41.239807	15.871725	99.882385	-54.887759	24.826589	105.358491
-32.787781	8.975412	104.691162	-6.942835	20.253813	102.773819	39.865467	-9.475494	101.829948	42.201679	41.559967	97.737038	41.033573	16.0422365	99.783493	-54.919243	24.4653895	105.764145
-33.059002	9.844941	104.452423	-7.000473	20.213543	102.727661	39.842651	-9.349787	101.627731	42.060722	41.719456	97.823624	40.9516865	16.1848345	99.7256775	-54.9526325	24.2422515	105.7296445
-33.2276	10.80478	104.095665	-7.026121	20.194592	102.567017	39.863983	-9.2302	101.302422	41.977795	41.925232	97.930916	40.920889	16.347516	99.616669	-54.973131	24.041668	105.517365
-33.3475	11.789296	103.675888	-7.033782	20.172064	102.319122	39.875114	-9.067262	100.872406	41.922863	42.100163	98.038544	40.8989885	16.5164505	99.455475	-54.9665525	23.8276775	105.182769
-33.467957	12.808249	103.174088	-7.015411	20.168896	102.047577	39.914761	-8.910621	100.292336	41.882099	42.281902	98.175385	40.89843	16.6856405	99.2338605	-54.929252	23.6521515	104.8612935
-33.509441	13.889524	102.756294	-7.002425	20.206816	101.791641	39.889221	-8.740509	99.741158	41.887253	42.503387	98.239777	40.888237	16.881439	98.9904675	-54.893087	23.532193	104.5928145
-33.502663	15.02808	102.575371	-6.988648	20.272993	101.63195	39.84671	-8.602185	99.265808	41.835716	42.651997	98.23896	40.841213	17.024906	98.752384	-54.818509	23.52108	104.511516
-33.464317	16.716276	102.662384	-7.04031	20.340525	101.649353	39.783554	-8.474709	98.754051	41.676556	42.788673	98.22757	40.730055	17.156982	98.4908105	-54.810675	23.524068	104.8078955
-33.344147	17.778328	102.918648	-7.099689	20.263479	101.822296	39.729786	-8.413736	98.474945	41.527676	42.841824	98.350578	40.628731	17.214044	98.4127615	-54.828109	23.312914	105.2318305
-33.229832	18.855865	103.314423	-7.151596	20.112961	102.106056	39.643196	-8.405727	98.257057	41.393612	42.843826	98.574387	40.518404	17.2190495	98.415722	-54.821596	23.0068725	105.79639
-33.015923	19.90563	103.821167	-7.251553	19.959602	102.450356	39.532459	-8.44654	98.078918	41.266235	42.798389	98.845184	40.399347	17.1759245	98.462051	-54.902453	22.7432795	106.438661
-32.78677	20.959267	104.291306	-7.32526	19.792622	102.787605	39.425179	-8.506443	97.915627	41.144974	42.768715	99.155548	40.2850765	17.131136	98.5355875	-54.9355965	22.454108	107.0396225
-32.489994	22.037809	104.682732	-7.405587	19.704971	103.085831	39.296921	-8.541272	97.847389	41.074104	42.730286	99.423775	40.1855125	17.094507	98.635582	-54.9966865	22.315435	107.53608
-32.14127	23.098127	105.03154	-7.447165	19.67453	103.314926	39.205029	-8.567528	97.834358	41.019283	42.70546	99.596878	40.112156	17.068966	98.715618	-55.006486	22.280094	107.914234
-31.449371	24.753448	105.097725	-7.484623	19.719345	103.417793	39.174648	-8.669893	97.904678	41.00724	42.634113	99.661774	40.090944	16.98211	98.783226	-55.06019	22.45658	108.05236
-30.925295	25.7978	104.871941	-7.501078	19.73737	103.309273	39.112251	-8.765951	98.08532	41.065811	42.522137	99.608887	40.089031	16.878093	98.8471035	-55.091187	22.596647	107.7714425
-30.433231	26.879009	104.497932	-7.52497	19.719496	103.114632	39.072876	-8.989531	98.324142	41.154713	42.315559	99.519798	40.1137945	16.663014	98.92197	-55.1637345	22.775978	107.307294
-29.726578	27.916327	104.035339	-7.577537	19.653799	102.896835	38.994629	-9.291723	98.669624	41.232258	42.044994	99.39917	40.1134435	16.3766355	99.034397	-55.2685175	22.9309625	106.759273
-29.120762	28.987116	103.536484	-7.674905	19.541656	102.726151	38.877575	-9.675686	99.135536	41.291931	41.702099	99.26387	40.084753	16.0132065	99.199703	-55.434563	23.0701055	106.252599
-28.438532	30.000759	103.081467	-7.791258	19.372591	102.598282	38.808537	-10.133078	99.624046	41.290741	41.291416	99.179611	40.049639	15.579169	99.4018285	-55.632155	23.166013	105.7947355
-27.66206	31.011898	102.800117	-7.936179	19.103004	102.562561	38.692905	-10.534963	100.046143	41.258919	40.911434	99.171066	39.975912	15.1882355	99.6086045	-55.84827	23.0177725	105.5165175
-26.486778	32.595451	102.600685	-8.106645	18.720991	102.628235	38.545593	-11.015453	100.449059	41.217682	40.484501	99.254097	39.8816375	14.734524	99.851578	-56.0949275	22.707458	105.404892
-25.674168	33.690094	102.676758	-8.167349	18.572994	102.730469	38.521362	-11.206315	100.549614	41.179634	40.33564	99.456055	39.850498	14.5646625	100.0028345	-56.185196	22.5813255	105.4581035
-24.681709	34.87355	102.762344	-8.226973	18.524073	102.817284	38.54718	-11.241386	100.536087	41.163765	40.370487	99.788116	39.8554725	14.5645505	100.1621015	-56.3094185	22.4835955	105.4724665
-23.744375	36.107052	102.979828	-8.286386	18.619991	102.947868	38.585903	-11.089556	100.384903	41.132557	40.614502	100.246643	39.85923	14.762473	100.315773	-56.432002	22.477509	105.579963
-22.830994	37.391113	103.4561	-8.382981	18.845995	103.102028	38.575275	-10.702879	100.160065	41.068306	41.031002	100.849747	39.8217905	15.1640615	100.504906	-56.5877525	22.5279285	105.69915
-21.834064	38.711063	103.984276	-8.532826	19.149862	103.281715	38.607754	-10.178555	99.767242	40.923855	41.597725	101.613808	39.7658045	15.709585	100.690525	-56.8314565	22.590139	105.872905
-20.868092	40.026642	104.626724	-8.747272	19.501675	103.4785	38.601051	-9.489861	99.28231	40.736816	42.262589	102.531418	39.6689335	16.386364	100.906864	-57.1634775	22.616986	106.050136
-19.302425	41.910648	105.682884	-9.126873	20.072233	103.662529	38.575035	-8.264239	98.510452	40.43763	43.305515	104.116531	39.5063325	17.520638	101.3134915	-57.7600785	22.623828	106.0115665
-18.218708	43.151031	106.250847	-9.389145	20.546669	103.71199	38.523426	-7.364709	98.11322	40.667896	43.814201	105.084763	39.595661	18.224746	101.5989915	-58.373951	22.868592	105.8249885
-17.220823	44.315128	106.94313	-9.732368	21.058121	103.818024	38.437454	-6.617188	97.957481	40.520241	44.420746	106.314003	39.4788475	18.901779	102.135742	-58.9435835	23.214463	105.500306
-16.107399	45.414848	107.632698	-10.052115	21.58135	104.125572	38.330891	-5.937838	98.079269	40.412693	44.953773	107.529846	39.371792	19.5079675	102.8045575	-59.476022	23.6547325	105.4465865
-15.014739	46.40992	108.401596	-10.391673	22.120718	104.600693	38.222294	-5.368944	98.625877	40.369293	45.389099	108.745766	39.2957935	20.0100775	103.6858215	-60.0791395	24.2313585	105.5155645
-13.9324	47.227024	109.276543	-10.734047	22.531988	105.246315	38.24036	-5.116402	99.479073	40.295219	45.723125	110.041847	39.2677895	20.3033615	104.76046	-60.7358835	24.7606145	105.73217
-12.770594	47.913857	110.125092	-11.075165	22.817142	105.947098	38.307159	-4.993208	100.504242	40.256035	45.969563	111.408722	39.281597	20.4881775	105.956482	-61.431927	25.1461065	105.937714
-11.19038	48.685635	111.480667	-11.509563	23.091352	107.049393	38.467216	-4.932027	102.108704	40.201614	46.265274	113.334831	39.334415	20.6666235	107.7217675	-62.353541	25.5160805	106.3770185
-10.048592	48.991718	112.178574	-11.753532	23.196669	107.825943	38.655479	-5.095422	103.215118	40.1637	46.44894	114.431747	39.4095895	20.676759	108.8234325	-62.9166535	25.716579	106.8284535
-9.030197	49.294598	112.906036	-11.981619	23.26712	108.562401	38.891167	-5.292671	104.235626	40.121407	46.612038	115.409325	39.506287	20.6596835	109.8224755	-63.469525	25.8745565	107.3023265
-7.972987	49.378941	113.686028	-12.202377	23.387869	109.309784	39.09288	-5.435036	105.099632	40.031605	46.776325	116.295982	39.5622425	20.6706445	110.697807	-63.9669965	26.1050935	107.921761
-7.006891	49.363251	114.382591	-12.461216	23.507524	110.031219	39.197552	-5.460023	105.890823	39.48106	47.108479	117.286369	39.339306	20.824228	111.588596	-64.261738	26.19082	108.473842
-6.022383	49.302773	115.035095	-12.690249	23.663551	110.795303	39.245209	-5.458185	106.530975	39.759598	47.127666	117.823364	39.5024035	20.8347405	112.1771695	-64.8829015	26.4923615	109.4134365
-5.136741	49.111069	115.687859	-12.953313	23.794006	111.556877	39.158897	-5.310239	107.164047	39.603401	47.333824	118.436584	39.381149	21.0117925	112.8003155	-65.287775	26.5762195	110.3134385
-3.833629	48.660465	116.475975	-13.314433	24.011152	112.65844	38.942249	-4.930707	108.210541	39.406116	47.561184	119.059456	39.1741825	21.3152385	113.6349985	-65.8030485	26.7070655	111.6818815
-2.89396	48.23867	116.878853	-13.519184	24.073706	113.309135	38.801456	-4.713082	108.922836	38.835239	47.846138	119.637505	38.8183475	21.566528	114.2801705	-65.8567155	26.580884	112.3380995
-2.110076	47.724258	117.36618	-13.67953	24.088531	113.875641	38.685574	-4.556238	109.645935	38.695435	47.879078	119.978973	38.6905045	21.66142	114.812454	-66.0495645	26.515642	112.938828
-1.329545	47.091873	117.736282	-13.818682	24.071636	114.359795	38.601818	-4.446271	110.235825	38.587738	47.919838	120.297638	38.594778	21.7367835	115.2667315	-66.232142	26.4064885	113.4528585
-0.57541	46.502209	118.067131	-13.913286	24.080019	114.735092	38.56572	-4.313861	110.583351	38.466843	47.969444	120.508743	38.5162815	21.8277915	115.546047	-66.3428535	26.3322465	113.924137
0.299372	45.708759	118.168022	-13.967052	24.136234	115.00293	38.505951	-4.153047	110.753525	38.799686	47.909328	120.401131	38.6528185	21.8781405	115.577328	-66.5869225	26.3943275	114.428532
1.004495	44.936409	118.241844	-13.987392	24.263603	115.232674	38.393028	-3.975919	110.687782	38.782558	48.030022	120.332375	38.587793	22.0270515	115.5100785	-66.562577	26.5001545	114.9552695
2.158687	43.738987	118.215416	-13.979181	24.510475	115.594627	38.182266	-3.738237	110.36097	38.339439	48.342121	120.253838	38.2608525	22.301942	115.307404	-66.2192145	26.719008	115.88185
2.997375	42.704102	118.138359	-13.953176	24.702749	115.909424	38.021584	-3.564487	110.224258	38.404064	48.454113	119.99334	38.212824	22.444813	115.108799	-66.119176	26.960685	116.710049
3.760266	41.688454	118.171265	-13.932183	24.878773	116.281418	37.891365	-3.46702	110.243309	38.462391	48.536427	119.83625	38.176878	22.5347035	115.0397795	-66.041244	27.2228425	117.5230565
4.592251	40.604885	118.191505	-13.925312	25.057367	116.670883	37.778625	-3.40038	110.441742	38.499237	48.646923	119.773865	38.138931	22.6232715	115.1078035	-65.989555	27.4914625	118.2339625
5.423014	39.427425	118.204025	-13.982264	25.20715	117.07827	37.601475	-3.314266	110.865738	38.513428	48.722	119.750725	38.0574515	22.703867	115.3082315	-66.0219795	27.710433	118.8483085
6.220801	38.176758	118.298546	-14.093129	25.329044	117.530396	37.460041	-3.353814	111.435936	38.518459	48.781643	119.801857	37.98925	22.7139145	115.6188965	-66.175508	27.9441735	119.4418955
7.059886	36.88501	118.478859	-14.256498	25.424238	117.929146	37.28574	-3.411249	112.12896	38.504528	48.80481	119.999207	37.895134	22.6967805	116.0640835	-66.40813	28.1516955	119.7942085
8.325823	34.735287	118.803635	-14.561515	25.472811	118.301979	37.108063	-3.592798	113.395348	38.9189	48.636551	120.348846	38.0134815	22.5218765	116.872097	-67.1365115	28.4237455	119.731861
9.148444	33.351273	118.989609	-14.81572	25.480484	118.239868	37.035034	-3.724879	114.312553	38.879562	48.649033	120.815636	37.957298	22.462077	117.5640945	-67.588738	28.498891	118.9156415
9.996428	31.821568	119.09124	-15.130448	25.521582	117.961082	36.891747	-3.783557	115.360878	38.762123	48.700905	121.084358	37.826935	22.458674	118.222618	-68.087831	28.58449	117.699546
10.780723	30.411095	119.054855	-15.436998	25.602791	117.537186	36.752762	-3.859808	116.550934	38.498966	48.858013	121.059273	37.625864	22.4991025	118.8051035	-68.49986	28.7064795	116.2692685
11.558681	28.913269	119.017342	-15.721539	25.548067	117.114326	36.637516	-3.843669	117.676331	38.193516	48.999519	120.798027	37.415516	22.577925	119.237179	-68.858594	28.518209	114.991473
12.26514	27.426672	119.098747	-15.802115	25.344103	116.808357	36.613316	-3.874904	118.714249	37.962482	49.081554	120.435356	37.287899	22.603325	119.5748025	-68.892129	28.084881	114.0419115
13.000633	25.984426	119.323555	-15.865869	25.077129	116.724442	36.664162	-4.03502	119.502533	37.509964	49.236153	120.5186	37.087063	22.6005665	120.0105665	-68.818801	27.5536915	113.4383175
14.022952	23.778875	119.912926	-15.81526	24.778917	116.926834	36.916862	-4.34442	120.439598	37.752502	49.129963	121.219337	37.334682	22.3927715	120.8294675	-68.965202	27.1650625	113.0242005
14.566566	22.544979	120.666672	-15.576492	24.561081	117.218758	37.134972	-4.432366	120.955154	38.345165	48.883118	122.182465	37.7400685	22.225376	121.5688095	-68.8930525	26.896786	112.8687065
15.031235	21.270252	121.571945	-15.45784	24.547586	117.823013	37.341038	-4.51321	121.628929	38.58897	48.806618	123.582481	37.965004	22.146704	122.605705	-68.880684	26.948468	113.040321
15.406706	20.073668	122.730133	-15.401978	24.651951	118.622498	37.517174	-4.531129	122.516777	38.804539	48.670452	125.034775	38.1608565	22.0696615	123.775776	-68.9648125	27.2342405	113.46922
15.638	18.960062	123.931015	-15.370239	24.825012	119.456947	37.638985	-4.489898	123.597061	38.97765	48.60788	126.389359	38.3083175	22.058991	124.99321	-69.0487955	27.591033	113.920684
16.160421	17.784315	124.937698	-15.410163	25.051355	120.20253	37.802334	-4.397906	124.810638	39.034859	48.643753	127.540031	38.4185965	22.1229235	126.1753345	-69.2389225	27.9797865	114.2297255
15.837951	16.823587	126.242363	-15.405275	25.12818	120.815956	37.9268	-4.324044	126.098549	39.131779	48.623455	128.47789	38.5292895	22.1497055	127.2882195	-69.3398395	28.1066545	114.3436925
16.119415	15.014894	127.551117	-14.91538	24.683186	121.293236	37.969784	-4.296509	127.795937	39.36602	48.406723	129.309677	38.667902	22.055107	128.552807	-68.498662	27.311265	114.033665
15.958877	13.923028	128.298035	-15.412993	24.788572	122.006729	38.008633	-4.483839	128.646347	39.137585	48.306831	129.748505	38.573109	21.911496	129.197426	-69.399095	27.665648	114.816032
15.706751	12.894413	128.743103	-14.72417	24.196548	121.948799	38.040947	-4.776938	129.212112	39.798466	47.918415	129.784073	38.9197065	21.5707385	129.4980925	-68.3680465	26.8223575	114.3995055
15.432989	11.882224	128.954651	-14.617938	24.002192	122.136345	38.034813	-5.062477	129.499954	40.098373	47.718437	129.879028	39.066593	21.32798	129.689491	-68.302469	26.676404	114.583199
14.986867	10.916248	128.966644	-14.501802	23.910065	122.252342	38.057198	-5.222577	129.488495	39.943184	47.716465	130.126938	39.000191	21.246944	129.8077165	-68.003795	26.573186	114.6969675
14.493249	10.005393	128.741882	-14.413126	23.917187	122.350693	38.133724	-5.291615	129.23616	40.492352	47.543991	130.059113	39.313038	21.126188	129.6476365	-68.13929	26.708186	115.0537495
13.908222	9.168226	128.411728	-14.322123	23.96129	122.422684	38.204273	-5.257829	128.815125	40.560677	47.548454	130.147095	39.382475	21.1453125	129.48111	-68.026721	26.7772675	115.364258
12.765612	8.091952	127.804474	-14.217689	24.151714	122.602928	38.394047	-5.114648	128.006638	40.662296	47.62196	130.295166	39.5281715	21.253656	129.150902	-67.9635495	27.049772	116.054954
11.923597	7.341136	127.308083	-14.080873	24.340099	122.766495	38.523369	-4.944368	127.435959	40.745171	47.697247	130.34137	39.63427	21.3764395	128.8886645	-67.796016	27.3037585	116.6443255
10.940874	6.609996	126.870499	-13.926422	24.56369	122.990082	38.689919	-4.810072	126.877472	40.851437	47.760433	130.29277	39.770678	21.4751805	128.585121	-67.623522	27.6521995	117.395043
9.880654	5.970659	126.475266	-13.722314	24.838295	123.241699	38.855949	-4.64082	126.372719	41.076725	47.867126	130.129166	39.966337	21.613153	128.2509425	-67.410965	28.063437	118.2324555
8.738197	5.247627	126.088203	-13.488049	25.157965	123.45034	39.014427	-4.449065	125.945389	41.262711	47.974773	129.861755	40.138569	21.762854	127.903572	-67.114667	28.553076	118.997108
7.437186	4.598709	125.817215	-13.55798	25.635586	123.754105	39.16534	-4.283091	125.607719	41.434975	48.092361	129.481964	40.3001575	21.904635	127.5448415	-67.4161175	29.366537	119.9633685
6.159506	3.815211	125.547836	-13.363033	25.885509	123.84095	39.289742	-4.168236	125.34008	41.580669	48.166538	128.987045	40.4352055	21.999151	127.1635625	-67.1612715	29.771867	120.5183375
3.721133	2.837419	125.362686	-13.036592	26.084856	123.762222	39.444263	-4.189505	125.055565	41.788921	48.108173	127.825523	40.616592	21.959334	126.440544	-66.689776	30.210378	121.0839
2.28902	2.070704	125.119331	-12.814386	26.091209	123.559097	39.517262	-4.319101	124.817673	41.849964	48.016338	126.784805	40.683613	21.8486185	125.801239	-66.312385	30.3337995	121.316955
0.704323	1.239207	124.969528	-12.560833	25.964108	123.237297	39.621643	-4.517929	124.531021	41.901356	47.83746	125.47953	40.7614995	21.6597655	125.0052755	-65.8831655	30.2684505	121.4693185
-0.765105	0.431162	124.772789	-12.28562	25.753248	122.837868	39.745178	-4.763585	124.112511	41.421474	47.686268	124.063042	40.583326	21.4613415	124.0877765	-65.154566	30.0451545	121.5879595
-2.170877	-0.392319	124.553772	-11.954599	25.426065	122.392464	39.942947	-5.027032	123.488701	41.366333	47.306847	122.325607	40.65464	21.1399075	122.907154	-64.563838	29.7122225	121.877774
-3.816869	-1.131792	124.403358	-11.572844	25.004494	121.94706	40.185772	-5.432741	122.736382	41.316631	46.790424	120.567307	40.7512015	20.6788415	121.6518445	-63.8968895	29.3301465	122.2422755
-5.173883	-1.871211	124.072899	-11.256298	24.5903	121.485458	40.372025	-5.826634	121.871651	41.262012	46.254799	118.818283	40.8170185	20.2140825	120.344967	-63.3296145	28.9665175	122.625949
-7.544567	-2.71854	123.491096	-10.70254	24.037735	120.620407	40.613335	-6.412563	120.352951	41.339668	45.41647	116.594467	40.9765015	19.5019535	118.473709	-62.3815815	28.5735165	122.767105
-8.830651	-3.313656	122.794167	-10.288971	23.712662	119.969597	40.628075	-6.658199	119.350586	41.470638	44.919441	115.228256	41.0493565	19.130621	117.289421	-61.6272985	28.294703	122.649773
-10.21749	-3.738503	122.265259	-9.994161	23.534033	119.391296	40.581333	-6.98052	118.281219	41.504852	44.480045	114.05883	41.0430925	18.7497625	116.1700245	-61.0314145	28.3183035	122.6125675
-11.556983	-4.038384	121.783661	-9.744252	23.37719	118.865654	40.44553	-7.265606	117.2201	41.563236	44.055828	113.037598	41.004383	18.395111	115.128849	-60.492887	28.359269	122.602459
-12.810937	-4.282211	121.391273	-9.527482	23.22398	118.405083	40.323578	-7.538487	116.390251	41.701939	43.61768	112.052002	41.0127585	18.0395965	114.2211265	-60.0677225	28.4083635	122.5890395
-14.003974	-4.43257	121.167374	-9.325162	23.056305	117.973198	40.209427	-7.878149	115.73111	41.755116	43.184929	111.314079	40.9822715	17.65339	113.5225945	-59.6325955	28.45922	122.4238015
-15.074982	-4.501599	121.135239	-9.128824	22.768227	117.646217	40.174614	-8.269802	115.377632	41.895229	42.669495	110.504761	41.0349215	17.1998465	112.9411965	-59.2925695	28.3366075	122.3512375
-16.501526	-4.445334	121.399117	-8.866925	22.268173	117.239594	40.203266	-9.039021	115.303909	42.04353	41.715015	109.380325	41.123398	16.337997	112.342117	-58.857248	28.198349	122.137071
-17.33305	-4.360135	121.62439	-8.70276	21.841022	116.970406	40.237095	-9.616087	115.423332	42.129368	41.009796	108.674072	41.1832315	15.6968545	112.048702	-58.5887515	27.9851895	121.89211
-18.148468	-4.107231	121.755493	-8.56908	21.39712	116.687477	40.243904	-10.220353	115.56752	42.24865	40.261845	108.004143	41.246277	15.020746	111.7858315	-58.384437	27.773494	121.5891225
-18.897676	-3.798218	121.750549	-8.453106	20.966949	116.365204	40.182468	-10.812322	115.639786	42.358624	39.538933	107.346283	41.270546	14.3633055	111.4930345	-58.176758	27.5705925	121.2373735
-19.536043	-3.376338	121.380234	-8.342765	20.620811	115.902245	40.120392	-11.328014	115.575386	42.452232	38.963928	106.80304	41.286312	13.817957	111.189213	-57.971842	27.423665	120.615277
-20.131435	-2.862005	120.577911	-8.195327	20.300903	115.248802	40.14463	-11.745653	115.320824	42.664017	38.509167	106.396713	41.4043235	13.381757	110.8587685	-57.7949775	27.220049	119.6388355
-20.67259	-2.261288	119.162704	-8.000613	20.062866	114.261139	40.222301	-12.075781	114.867165	43.084671	38.25589	106.212784	41.653486	13.0900545	110.5399745	-57.654712	27.0356775	117.9823035
-21.506334	-1.225945	115.917053	-7.693034	19.869133	112.142822	40.342915	-12.410682	113.695816	43.845039	38.199871	106.318192	42.093977	12.8945945	110.007004	-57.480045	26.8436715	114.27864
-21.972658	-0.373426	113.36676	-7.505614	19.881557	110.513565	40.34935	-12.521881	112.569962	44.364162	38.281528	106.249512	42.356756	12.8798235	109.409737	-57.367984	26.8832905	111.617393
-22.365364	0.648711	111.081543	-7.283133	20.046757	108.955444	40.329342	-12.539641	111.274628	44.683449	38.378231	105.953804	42.5063955	12.919295	108.614216	-57.0726615	27.174219	109.296672
-22.831839	1.903364	109.263565	-7.018807	20.300716	107.623932	40.33712	-12.504405	109.988365	44.942898	38.479267	105.293671	42.640009	12.987431	107.641018	-56.677623	27.614001	107.606846
-23.27494	3.218902	107.685089	-6.714386	20.568382	106.402313	40.406929	-12.368657	108.864021	45.220776	38.593079	104.49263	42.8138525	13.112211	106.6783255	-56.2426245	28.024553	106.1263005
-23.66469	4.593493	106.242928	-6.414155	20.788765	105.328659	40.570305	-12.256946	107.897247	45.461601	38.730953	103.806007	43.015953	13.2370035	105.851627	-55.844263	28.3405265	104.805691
-24.107605	6.068899	105.179283	-6.1132	20.915876	104.486977	40.731052	-12.144646	107.088509	45.636326	38.824791	103.180023	43.183689	13.3400725	105.134266	-55.410089	28.4916795	103.839688
-24.86964	8.288765	104.261314	-5.783236	20.989328	103.813461	40.8731	-12.048059	106.0868	45.793854	38.880123	102.318642	43.333477	13.416032	104.202721	-54.899949	28.562624	103.424201
-25.424814	9.886694	104.198944	-5.658289	20.930565	103.753105	40.881874	-12.060021	105.585442	45.793304	38.806488	101.834908	43.337589	13.3732335	103.710175	-54.654167	28.4878965	103.796035
-26.074356	11.475037	104.348625	-5.594366	20.789219	103.907837	40.849369	-12.094979	105.166389	45.772491	38.710861	101.493561	43.31093	13.307941	103.329975	-54.499662	28.270497	104.485699
-26.635721	13.155066	104.605736	-5.553615	20.61648	104.172279	40.809017	-12.16052	104.786453	45.721645	38.573387	101.327362	43.265331	13.2064335	103.0569075	-54.372561	28.0265265	105.2876505
-27.275	14.850002	104.774353	-5.520922	20.39452	104.388603	40.793911	-12.280481	104.406631	45.699646	38.418327	101.309456	43.2467785	13.068923	102.8580435	-54.2886225	27.720117	105.9191625
-27.824211	16.549807	104.794815	-5.481493	20.119591	104.491615	40.752903	-12.391346	103.920509	45.713055	38.312035	101.434433	43.232979	12.9603445	102.677471	-54.195965	27.2788375	106.305759
-28.454367	18.284584	104.741035	-5.447892	19.797117	104.476463	40.729897	-12.43271	103.188728	45.733246	38.262684	101.72007	43.2315715	12.914987	102.454399	-54.1273555	26.679247	106.498527
-29.246384	20.976227	105.316902	-5.391243	19.609386	104.729614	40.594246	-12.301705	101.796127	45.699383	38.374229	102.042961	43.1468145	13.036262	101.919544	-53.9293005	26.18251	107.539684
-29.742495	22.819927	106.582558	-5.389742	19.726767	105.442932	40.337067	-12.045452	101.159218	45.558163	38.530109	101.994682	42.947615	13.2423285	101.57695	-53.727099	26.2112055	109.308914
-30.147213	24.65317	108.53894	-5.424302	19.873224	106.611023	40.096661	-11.844478	100.944374	45.2313	38.654961	101.957321	42.6639805	13.4052415	101.4508475	-53.5125845	26.3412065	111.7711985
-30.563589	26.460699	110.823784	-5.559264	19.997156	108.149826	39.786034	-11.727922	101.213364	45.241749	38.572918	101.883377	42.5138915	13.422498	101.5483705	-53.6324195	26.571814	114.7512815
-30.793715	28.230179	113.223694	-5.735916	20.040291	109.934677	39.425972	-11.779549	101.878403	44.772224	38.496834	102.219978	42.099098	13.3586425	102.0491905	-53.57093	26.7219395	117.8201635
-30.993128	29.951372	115.552055	-5.930852	20.030725	111.717453	39.038391	-11.956986	102.784904	44.346882	38.334484	102.768913	41.6926365	13.188749	102.7769085	-53.5543405	26.872701	120.6579975
-31.123777	31.667542	117.540649	-6.218804	19.894018	113.350388	38.69128	-12.152722	103.787819	43.991066	38.14352	103.54438	41.341173	12.995399	103.6660995	-53.778781	26.792637	123.0346765
-31.16247	34.081249	119.709648	-6.557503	19.540958	115.302956	38.536446	-12.347878	105.155548	43.610199	37.993965	105.152252	41.0733225	12.8230435	105.1539	-54.1883285	26.2588725	125.452012
-31.115845	35.707619	120.553612	-6.633029	19.290501	116.09745	38.638084	-12.348812	105.813065	43.553871	38.071571	106.458702	41.0959775	12.8613795	106.1358835	-54.3620355	25.7196225	126.0590165
-30.906033	37.330185	121.036163	-6.821873	19.152025	116.586159	38.84325	-12.204458	106.235107	43.703922	38.315849	107.782539	41.273586	13.0556955	107.008823	-54.917332	25.2483545	126.163495
-30.657131	39.011238	121.334015	-6.870708	19.187454	116.835739	39.115219	-11.952498	106.478271	43.928444	38.681255	108.996567	41.5218315	13.3643785	107.737419	-55.2632475	25.0105295	125.934059
-30.23699	40.672287	121.6035	-6.891406	19.345505	117.004692	39.390751	-11.651069	106.649796	44.125835	39.099918	110.119293	41.758293	13.7244245	108.3845445	-55.541105	24.9665855	125.6248395
-29.657946	42.314777	121.882187	-6.928088	19.564972	117.2267	39.646957	-11.322163	106.875946	44.308315	39.552216	111.217163	41.977636	14.1150265	109.0465545	-55.833812	25.0149175	125.4068455
-29.099855	43.910454	122.281281	-7.042195	19.714981	117.519287	39.925716	-11.001025	107.181915	44.063499	40.171608	112.606277	41.9946075	14.5852915	109.894096	-56.0789975	24.8446705	125.144478
-27.99625	46.075161	123.145699	-7.272534	19.804657	118.186844	40.234653	-10.647922	107.797241	44.266415	40.718369	114.601158	42.250534	15.0352235	111.1991995	-56.795602	24.5740905	125.1744885
-27.248932	47.409565	123.985329	-7.513535	19.852627	118.774727	40.358337	-10.488543	108.32608	44.334618	40.953274	115.971924	42.3464775	15.2323655	112.149002	-57.3735475	24.4728885	125.400452
-26.335526	48.638332	124.940468	-7.770477	19.870354	119.494972	40.400593	-10.332259	109.045555	44.427158	41.17725	117.390266	42.4138755	15.4224955	113.2179105	-57.9548295	24.3182125	125.7720335
-25.386396	49.809433	125.976768	-8.005246	19.864931	120.332703	40.539719	-10.236667	109.779343	44.530296	41.36533	118.80056	42.5350075	15.5643315	114.2899515	-58.5454995	24.1655305	126.3754545
-24.232792	50.753582	127.123726	-8.201032	19.909773	121.261086	40.700146	-10.116707	110.642006	44.665867	41.514591	120.189247	42.6830065	15.698942	115.4156265	-59.0850705	24.120604	127.1065455
-23.045586	51.614784	127.85424	-8.358004	19.983858	122.193298	40.962509	-10.061743	111.64901	44.857426	41.654762	121.527077	42.9099675	15.7965095	116.5880435	-59.6259755	24.1712065	127.7985525
-21.901917	52.545822	128.654709	-8.455029	20.066696	123.077545	41.252659	-10.026941	112.76767	45.029976	41.810562	122.861038	43.1413175	15.8918105	117.814354	-60.0513755	24.2415815	128.340736
-20.159121	53.776886	129.535141	-8.667856	20.228542	124.405167	41.75882	-9.976784	114.649223	45.752045	41.855976	124.543762	43.7554325	15.939596	119.5964925	-61.0911445	24.517488	129.2138415
-19.286636	54.643684	130.271667	-8.799808	20.259138	125.293457	42.039516	-9.89546	115.938438	45.911766	41.996815	125.866791	43.975641	16.0506775	120.9026145	-61.575257	24.4675985	129.6842995
-17.959473	55.145733	130.883545	-8.960804	20.247774	126.176414	42.244141	-9.836341	117.169777	46.034691	42.07745	127.228508	44.139416	16.1205545	122.1991425	-62.061024	24.3749935	130.1536855
-16.51832	55.478825	131.674759	-8.839783	19.999079	126.943146	42.154854	-9.716544	118.074692	46.180058	42.074768	128.62149	44.167456	16.179112	123.348091	-61.847022	23.819046	130.538201
-15.494609	55.926903	132.915924	-9.039371	19.935377	127.818321	42.185833	-9.73392	118.829605	46.306454	42.070549	129.928986	44.2461435	16.1683145	124.3792955	-62.3248855	23.7024395	131.2573465
-14.252606	56.129372	134.122772	-9.216014	19.826078	128.59938	41.995716	-9.711237	119.441963	46.43605	42.013447	131.204849	44.215883	16.151105	125.323406	-62.647911	23.501051	131.875354
-12.872119	56.221569	135.206589	-9.442236	19.704576	129.316788	41.786819	-9.664696	119.916176	46.576645	41.953308	132.382813	44.181732	16.144306	126.1494945	-63.066204	23.264846	132.4840815
-11.018453	56.216709	136.690598	-9.651179	19.7533	130.306488	41.573162	-9.641253	120.603767	46.615444	41.824158	133.735077	44.094303	16.0914525	127.169422	-63.396661	23.4151475	133.443554
-9.826492	56.170464	137.424438	-9.748539	19.766998	130.843735	41.492878	-9.637228	121.066109	46.644608	41.84166	134.558426	44.068743	16.102216	127.8122675	-63.565821	23.43178	133.8752025
-8.676626	56.013741	137.98703	-9.919892	19.751709	131.356125	41.42458	-9.624114	121.618378	46.673576	41.897087	135.235245	44.049078	16.1364865	128.4268115	-63.888862	23.3669315	134.2854385
-7.443107	55.828732	138.385559	-9.999741	19.864454	131.843292	41.355598	-9.608642	122.240448	46.715454	41.976608	135.824554	44.035526	16.183983	129.032501	-64.035008	23.544925	134.654083
-6.288551	55.46471	138.706955	-10.082655	19.924107	132.242523	41.278027	-9.610482	122.871956	46.741467	42.021935	136.362427	44.009747	16.2057265	129.6171915	-64.175057	23.6424875	134.8678545
-5.497035	55.137817	139.141129	-10.185873	20.004751	132.62291	41.150906	-9.693453	123.525742	46.799404	42.075188	136.882645	43.975155	16.1908675	130.2041935	-64.346901	23.8186345	135.0416265
-4.06368	54.471535	139.418564	-10.355022	19.994362	132.907135	41.368649	-9.679183	123.91703	46.84581	42.080914	137.406586	44.1072295	16.2008655	130.661808	-64.8172735	23.7878585	135.152462
-2.745319	53.472424	140.184921	-10.597203	19.987072	133.174072	41.06813	-9.610448	124.241615	46.767216	41.964233	138.153702	43.917673	16.1768925	131.1976585	-65.112079	23.7972515	135.1504855
-1.740681	52.587597	140.574707	-10.751279	20.010445	133.243698	40.576473	-9.41748	124.24437	46.66468	41.920235	138.533401	43.6205765	16.2513775	131.3888855	-65.1231345	23.7695125	135.0985105
-0.698122	51.625912	140.779648	-10.976754	20.102205	133.290405	40.330135	-9.224689	124.101212	46.494892	41.867893	138.768692	43.4125135	16.321602	131.434952	-65.3660215	23.882808	135.145858
0.28908	50.59306	140.789902	-11.125716	20.292612	133.237457	40.063263	-8.971063	123.962692	46.333221	41.858379	138.876938	43.198242	16.443658	131.419815	-65.449674	24.141566	135.055099
1.28096	49.45723	140.564713	-11.242085	20.582891	133.181091	39.84708	-8.681316	123.842636	46.205772	41.970444	138.895569	43.026426	16.644564	131.3691025	-65.510596	24.521218	134.9930795
2.269255	48.235386	140.14595	-11.349909	20.990864	133.093613	39.672119	-8.362628	123.804619	46.087212	42.156559	138.81485	42.8796655	16.8969655	131.3097345	-65.5794835	25.0847625	134.8774915
3.306998	46.948009	139.557785	-11.396989	21.478584	132.995911	39.545132	-8.040289	123.866318	46.009308	42.462658	138.690186	42.77722	17.2111845	131.278252	-65.571198	25.7459835	134.71357
4.644773	44.854717	138.575775	-11.405377	22.303347	132.901688	39.447128	-7.5531	124.229202	45.935448	42.992313	138.352051	42.691288	17.7196065	131.2906265	-65.502042	26.8870875	134.5127495
6.085534	43.042328	137.680359	-11.384027	22.840942	132.871704	39.507389	-7.24657	124.65892	45.883553	43.346344	138.121262	42.695471	18.049887	131.390091	-65.463525	27.631997	134.353317
7.002831	41.190063	136.991592	-11.379022	23.344645	132.935745	39.647026	-7.026912	125.332275	45.835941	43.723072	137.966461	42.7414835	18.34808	131.649368	-65.4995275	28.34121	134.222122
7.953105	39.32412	136.490295	-11.383188	23.764587	133.092148	39.890762	-6.986963	126.364159	45.856678	44.151352	138.012741	42.87372	18.5821945	132.18845	-65.640096	28.9469795	133.995846
8.961161	37.298412	136.245728	-11.484715	24.137184	133.419479	40.12561	-7.016322	127.807533	45.878666	44.385399	138.095673	43.002138	18.6845385	132.951603	-65.971568	29.5898295	133.887355
9.663018	34.970146	136.279648	-11.621319	24.538111	133.858765	40.399551	-7.002363	129.631592	45.872238	44.64238	138.252426	43.1358945	18.8200085	133.942009	-66.3785325	30.2562135	133.775521
10.44621	32.722172	136.663177	-11.817779	24.932074	134.34761	40.852791	-7.260528	131.738953	45.857929	45.032242	138.491684	43.35536	18.885857	135.1153185	-66.990918	30.978291	133.5799015
11.394058	29.260864	137.740204	-12.314628	25.397667	135.125854	NaN	NaN	NaN	45.77776	45.487385	138.878448	NaN	NaN	NaN	NaN	NaN	NaN
12.043406	27.048582	138.72438	-12.598477	25.760904	135.671478	NaN	NaN	NaN	45.643372	45.766891	139.090698	NaN	NaN	NaN	NaN	NaN	NaN
12.366	24.770313	139.860947	-12.950609	26.029379	136.222626	NaN	NaN	NaN	45.462749	46.059536	139.240082	NaN	NaN	NaN	NaN	NaN	NaN
12.718839	22.654251	141.067917	-13.20226	26.296312	136.736923	NaN	NaN	NaN	45.248985	46.368267	139.291565	NaN	NaN	NaN	NaN	NaN	NaN
12.992165	20.779436	142.214615	-13.389378	26.590992	137.180832	NaN	NaN	NaN	45.095592	46.818623	139.259079	NaN	NaN	NaN	NaN	NaN	NaN
13.271878	19.015564	143.321411	-13.452217	26.9041	137.540268	NaN	NaN	NaN	44.959919	47.312328	139.120117	NaN	NaN	NaN	NaN	NaN	NaN
13.409162	17.286425	144.271591	-13.463907	27.30822	137.830673	NaN	NaN	NaN	44.777298	47.795906	138.849396	NaN	NaN	NaN	NaN	NaN	NaN
13.534257	15.18961	145.342712	-13.271631	28.007565	138.129593	NaN	NaN	NaN	44.120693	48.774265	138.366226	NaN	NaN	NaN	NaN	NaN	NaN
13.612637	13.933102	145.693909	-13.15389	28.519367	138.216171	NaN	NaN	NaN	44.577999	49.122414	137.673325	NaN	NaN	NaN	NaN	NaN	NaN
13.633512	12.760576	145.665695	-12.953393	28.901487	138.086731	NaN	NaN	NaN	44.140961	49.774456	137.069275	NaN	NaN	NaN	NaN	NaN	NaN
13.73017	11.699836	145.214767	-12.719269	29.359442	137.813568	NaN	NaN	NaN	44.62307	50.127823	136.137527	NaN	NaN	NaN	NaN	NaN	NaN
13.717548	10.695035	144.44928	-12.41925	29.615175	137.315292	NaN	NaN	NaN	44.452114	50.481827	135.19548	NaN	NaN	NaN	NaN	NaN	NaN
13.50899	9.843533	143.526276	-12.197574	29.763729	136.691696	NaN	NaN	NaN	44.469925	50.825779	134.262283	NaN	NaN	NaN	NaN	NaN	NaN
13.625664	8.947389	142.273407	-11.984261	29.844675	135.999939	NaN	NaN	NaN	44.371899	50.96463	133.299835	NaN	NaN	NaN	NaN	NaN	NaN
13.271009	7.971241	140.229172	-11.728823	29.716856	134.786606	NaN	NaN	NaN	44.318707	51.015949	132.042374	NaN	NaN	NaN	NaN	NaN	NaN
13.011458	7.388229	138.620529	-11.551272	29.549843	133.902802	42.065182	-0.09629	136.512726	44.390217	50.956123	131.355103	43.2276995	25.4299165	133.9339145	-66.3302435	33.6697695	133.8716895
13.138038	6.684433	136.763687	-11.30204	29.358908	132.935379	42.326035	-0.19235	134.656433	44.486156	50.607182	130.554001	43.4060955	25.207416	132.605217	-66.0101755	33.5104	133.265541
12.981147	6.206464	134.929916	-10.916635	29.055613	131.750931	42.039139	-0.36376	133.082947	44.691887	50.296299	129.887329	43.365513	24.9662695	131.485138	-65.198783	33.1449565	132.016724
12.73276	5.888917	133.239334	-10.529899	28.834034	130.446274	42.114799	-0.540363	131.705124	45.038063	50.149601	129.307434	43.576431	24.804619	130.506279	-64.636229	32.863449	130.386269
12.487498	5.591032	131.799072	-10.115145	28.769213	129.173523	42.309547	-0.66713	130.727707	45.326511	49.848892	128.568512	43.818029	24.590881	129.6481095	-64.048319	32.947545	128.6989365
12.240224	5.403332	130.709656	-9.938875	28.622019	127.907036	42.463528	-0.686338	130.102539	45.649693	49.821342	128.061707	44.0566105	24.567502	129.082123	-63.9343605	32.676536	126.731949
11.4627	5.207431	129.799896	-9.85342	29.008003	126.493729	42.767551	-0.437841	129.893631	45.95052	50.012379	127.371048	44.3590355	24.787269	128.6323395	-64.0658755	33.228737	124.3551185
10.959334	5.170182	129.317398	-9.682146	29.03817	125.652824	42.991821	-0.210062	129.895523	46.058754	50.284016	127.164307	44.5252875	25.036977	128.529915	-63.8895795	33.039363	122.775733
10.431643	5.22275	128.683701	-9.50809	29.003107	124.942413	43.246822	-0.036443	129.762131	46.154572	50.523991	127.214386	44.700697	25.243774	128.4882585	-63.716877	32.76244	121.3965675
9.530283	5.385044	127.897026	-9.385775	28.906557	124.271477	43.460796	0.086364	129.345657	46.253109	50.730999	127.481392	44.8569525	25.4086815	128.4135245	-63.6285025	32.4044325	120.1294295
9.220635	5.273225	126.499817	-9.265932	28.883558	123.585419	43.617558	0.200087	128.525574	46.340298	50.934486	127.8097	44.978928	25.5672865	128.167637	-63.510792	32.1998295	119.003201
8.213461	5.543277	125.168488	-9.133289	29.005432	122.886787	43.757515	0.327587	127.458214	46.379105	51.121849	127.935349	45.06831	25.724718	127.6967815	-63.334888	32.286146	118.0767925
7.162855	5.862915	123.981178	-9.000118	29.272568	122.173515	43.850185	0.612427	126.301598	46.396591	51.409866	127.751862	45.123388	26.0111465	127.02673	-63.123624	32.5339895	117.3203
5.816269	6.130643	121.907555	-8.665546	29.834431	120.872948	44.09483	1.21265	124.614677	46.419151	51.957668	126.91629	45.2569905	26.585159	125.7654835	-62.5880825	33.083703	115.9804125
4.765674	6.272716	120.630989	-8.387642	30.154531	120.092186	44.354446	1.586799	123.50798	46.468685	52.291233	126.066551	45.4115655	26.939016	124.7872655	-62.1868495	33.370046	115.3971065
3.613244	6.382302	119.544182	-7.995538	30.315203	119.400368	44.67387	1.834432	122.361443	46.592949	52.486378	125.117096	45.6334095	27.160405	123.7392695	-61.6244855	33.470001	115.0614665
2.423012	6.423129	118.667747	-7.591773	30.384621	118.885338	45.006798	1.95373	121.221519	46.755684	52.618061	124.142197	45.881241	27.2858955	122.681858	-61.064787	33.4833465	115.088818
1.087048	6.401631	118.031868	-7.200968	30.426355	118.509415	45.26284	1.96694	120.25013	46.918556	52.66946	123.114708	46.090698	27.3182	121.682419	-60.492634	33.53451	115.336411
-0.312932	6.287678	117.684296	-6.839012	30.374729	118.21582	45.474022	1.865878	119.501099	47.084999	52.608292	122.004639	46.2795105	27.237085	120.752869	-59.9575345	33.512373	115.678771
-1.782049	6.134576	117.4935	-6.505708	30.263159	117.980873	45.615337	1.653233	118.864609	47.180115	52.466167	120.833138	46.397726	27.0597	119.8488735	-59.409142	33.466618	116.1128725
-4.140842	5.858839	117.672897	-6.135333	29.950539	117.828491	45.691048	1.168626	117.940903	46.621655	52.194397	119.072769	46.1563515	26.6815115	118.506836	-58.4270175	33.2195665	117.150146
-5.703612	5.655371	117.989639	-5.881765	29.637426	117.86293	45.689545	0.678801	117.228256	46.509472	51.790108	117.696869	46.0995085	26.2344545	117.4625625	-57.8630385	33.0403975	118.2632975
-7.305583	5.476128	118.53125	-5.594146	29.228851	118.057724	45.642597	0.090194	116.521088	46.400509	51.23875	116.396584	46.021553	25.664472	116.458836	-57.209845	32.79323	119.656612
-8.785577	5.222779	119.255173	-5.302595	28.739429	118.459724	45.512852	-0.671829	115.863098	46.323261	50.529278	115.255997	45.9180565	24.9287245	115.5595475	-56.5232465	32.5501335	121.3599005
-10.222574	5.039012	120.179214	-5.013667	28.214863	119.008217	45.396156	-1.466369	115.409073	46.252487	49.77681	114.352348	45.8243215	24.1552205	114.8807105	-55.8516555	32.2745055	123.1357235
-11.609241	4.939188	121.142731	-4.802511	27.715366	119.594276	45.298325	-2.266726	115.196571	46.224533	49.046711	113.736534	45.761429	23.3899925	114.4665525	-55.366451	32.0407395	124.7219995
-12.90471	4.860289	121.881866	-4.60249	27.185463	120.086266	45.147522	-3.119907	115.074661	46.193844	48.423775	113.347923	45.670683	22.651934	114.211292	-54.875663	31.718992	125.96124
-14.784828	4.804659	122.434914	-4.34266	26.419264	120.347771	45.028969	-4.403358	114.817703	46.200161	47.558582	112.872566	45.614565	21.577612	113.8451345	-54.299885	31.260916	126.8504075
-15.897468	4.760633	122.371758	-4.163168	25.886492	120.211342	45.086906	-5.206455	114.501724	46.283077	46.948006	112.625565	45.6849915	20.8707755	113.5636445	-54.0113275	30.9022085	126.8590395
-16.969809	4.753565	121.861649	-4.007721	25.296497	119.820961	45.195965	-6.057655	114.091682	46.395996	46.388317	112.423561	45.7959805	20.165331	113.2576215	-53.8114225	30.427663	126.3843005
-17.951269	4.831986	121.07444	-3.883893	24.689598	119.19651	45.251553	-6.728601	113.439705	46.511627	45.780136	112.176659	45.88159	19.5257675	112.808182	-53.649376	29.8534285	125.584838
-18.820705	4.816868	120.078346	-3.76135	24.054262	118.374588	45.311451	-7.32479	112.507996	46.68663	45.159386	111.820557	45.9990405	18.917298	112.1642765	-53.5217405	29.191226	124.5848995
-19.659241	4.926635	118.848167	-3.641056	23.49329	117.375076	45.291512	-7.979173	111.426804	46.817398	44.529907	111.218735	46.054455	18.275367	111.3227695	-53.336567	28.711213	123.4273825
-20.422762	5.053229	117.576691	-3.532321	22.998648	116.185257	44.971634	-8.314299	110.255112	47.307648	43.811668	110.157761	46.139641	17.7486845	110.2064365	-53.204283	28.2486115	122.1640775
-21.372114	5.279583	115.635345	-3.421963	22.375317	114.312088	44.449928	-8.73504	108.331261	47.303734	43.084534	108.614685	45.876831	17.174747	108.472973	-52.720757	27.575887	120.151203
-21.827148	5.378378	114.539787	-3.437942	22.018303	113.185028	44.196884	-9.07535	107.389305	46.759171	42.748264	107.713211	45.4780275	16.836457	107.551258	-52.3539115	27.200149	118.818798
-22.251753	5.526224	113.813927	-3.505105	21.779541	112.240097	43.902805	-9.510206	106.773247	46.99976	42.142921	106.341217	45.4512825	16.3163575	106.557232	-52.4614925	27.2427245	117.922962
-22.640657	5.716362	113.424942	-3.650013	21.473732	111.499527	43.596264	-10.003485	106.403519	46.288891	41.829044	105.274498	44.9425775	15.9127795	105.8390085	-52.2426035	27.0346845	117.1600455
-22.956944	5.909927	113.285576	-3.796558	21.068327	110.969841	43.286572	-10.547549	106.100594	45.887264	41.209034	103.921852	44.586918	15.3307425	105.011223	-52.180034	26.8059115	116.928459
-23.135529	6.069816	113.144684	-3.934582	20.525953	110.491058	43.012691	-11.18218	105.797485	45.463383	40.551792	102.741753	44.238037	14.684806	104.269619	-52.107201	26.3671	116.712497
-23.206385	6.254013	112.788261	-4.007683	19.879223	109.963211	42.798775	-11.845193	105.50209	45.271618	39.879349	101.843513	44.0351965	14.017078	103.6728015	-52.0505625	25.741368	116.2536205
-23.243429	6.545646	111.480667	-4.011736	18.832739	108.88739	42.665401	-12.880805	105.01313	45.258793	38.805584	101.158997	43.962097	12.9623895	103.0860635	-51.985569	24.7030885	114.6887165
-23.178513	6.793056	109.963547	-3.967923	18.169704	107.813156	42.644753	-13.487378	104.532135	45.465954	38.225887	100.960052	44.0553535	12.3692545	102.7460935	-51.9911995	23.9701535	112.8802185
-23.115957	7.128063	107.948921	-3.920687	17.647196	106.389664	42.638229	-13.990378	103.867188	45.756592	37.798504	100.866684	44.1974105	11.904063	102.366936	-52.0387845	23.390329	110.412392
-22.97645	7.572052	105.678108	-3.841631	17.324808	104.739548	42.617218	-14.370501	103.051437	46.073151	37.479485	100.737801	44.3451845	11.554492	101.894619	-52.0284465	23.095124	107.584477
-22.73439	8.113393	103.449379	-3.715276	17.193455	103.033623	42.619064	-14.5306	102.139023	46.32317	37.286106	100.394531	44.471117	11.377753	101.266777	-51.901669	23.009157	104.800469
-22.488222	8.752528	101.377144	-3.489424	17.206816	101.411034	42.709171	-14.602232	101.215363	46.593742	37.228424	99.855888	44.6514565	11.313096	100.5356255	-51.6303045	23.100536	102.2864425
-22.221798	9.439579	99.7267	-3.15516	17.288832	100.029167	42.868378	-14.584901	100.351646	46.918972	37.170898	99.210564	44.893675	11.2929985	99.781105	-51.203995	23.2846655	100.277229
-21.776073	10.546597	97.768288	-2.513637	17.41893	98.426842	43.215611	-14.571897	99.466667	47.51572	37.057999	98.336182	45.3656655	11.243051	98.9014245	-50.3929395	23.594809	97.9522595
-21.511148	11.30652	96.437439	-2.112246	17.469973	97.421486	43.544216	-14.575726	99.008926	47.881653	37.049404	98.087372	45.7129345	11.236839	98.548149	-49.9374265	23.703107	96.294823
-21.288916	12.027485	94.986176	-1.744841	17.478868	96.384254	43.85276	-14.532086	98.563805	48.259716	37.100708	98.089378	46.056238	11.284311	98.3265915	-49.54592	23.673425	94.4419165
-21.082623	12.756674	93.468964	-1.436234	17.499886	95.301727	44.157578	-14.424025	98.015205	48.539448	37.199814	98.181038	46.348513	11.3878945	98.0981215	-49.220981	23.6118775	92.5053325
-20.930817	13.505586	91.993935	-1.116437	17.573578	94.220116	44.483002	-14.222497	97.362465	48.73727	37.393646	98.169411	46.610136	11.5855745	97.765938	-48.84301	23.5615815	90.674294
-20.84329	14.256284	90.713112	-0.763589	17.733461	93.221397	44.871666	-13.951391	96.691582	48.933201	37.675121	97.883461	46.9024335	11.861865	97.2875215	-48.4296115	23.605057	89.1552725
-20.799543	15.036766	89.729012	-0.386652	17.919048	92.367264	45.288906	-13.596264	96.013428	49.119152	38.034039	97.285439	47.204029	12.2188875	96.6494335	-47.977333	23.6192085	88.0850945
-20.97954	16.074553	89.073586	0.217472	18.128517	91.567459	45.915218	-13.083178	94.995964	49.318676	38.519676	96.053108	47.616947	12.718249	95.524536	-47.182003	23.538785	87.610382
-21.283268	16.682962	89.254837	0.469956	18.176693	91.513687	46.192406	-12.917629	94.595451	49.434532	38.690834	95.229301	47.813469	12.8866025	94.912376	-46.873557	23.4667835	88.114998
-21.709017	17.259775	89.897255	0.571103	18.129169	91.835403	46.27166	-12.874548	94.521271	49.484844	38.697319	94.492218	47.878252	12.9113855	94.5067445	-46.736046	23.3469525	89.1640615
-22.27265	17.779278	90.848953	0.520587	18.021833	92.443039	46.211914	-12.930393	94.730499	49.352093	38.585114	93.932846	47.7820035	12.8273605	94.3316725	-46.7408295	23.2163055	90.5544055
-22.876545	18.317509	92.082977	0.343273	17.803837	93.270073	46.063782	-13.038084	95.102623	49.056816	38.432629	93.622971	47.560299	12.6972725	94.362797	-46.873753	22.9104015	92.177349
-23.55862	18.842524	93.656448	0.028429	17.529415	94.373772	45.796387	-13.147203	95.510033	48.720989	38.314293	93.328545	47.258688	12.583545	94.419289	-47.20183	22.475285	94.328255
-24.318588	19.355398	95.457428	-0.387907	17.273954	95.629105	45.441006	-13.223691	95.93013	48.179592	38.195084	93.19883	46.810299	12.4856965	94.56448	-47.586113	22.0622115	96.69373
-25.403246	20.235571	98.258476	-1.220082	16.875656	97.653214	44.765129	-13.340743	96.616837	47.040684	38.089317	93.092224	45.9029065	12.374287	94.8545305	-48.3430705	21.377025	100.4518975
-26.189411	20.860786	99.993225	-1.881153	16.641062	98.930176	44.236755	-13.378544	97.052544	46.184353	38.013439	92.962685	45.210554	12.3174475	95.0076145	-48.97286	20.9646765	102.8527375
-26.859125	21.52195	101.464378	-2.571463	16.351082	100.038353	43.721844	-13.428547	97.332436	45.155518	37.929607	92.912521	44.438681	12.25053	95.1224785	-49.581607	20.451634	104.9542275
-27.50526	22.246452	102.662453	-3.316605	16.085888	100.925919	43.149147	-13.393755	97.539795	44.140495	37.933334	92.99865	43.644821	12.2697895	95.2692225	-50.278031	19.9019865	106.5826155
-28.104151	22.995354	103.504982	-4.054917	15.878053	101.634239	42.56641	-13.282532	97.67926	43.22625	38.059387	93.248871	42.89633	12.3884275	95.4640655	-51.006164	19.3676785	107.8044125
-28.612434	23.857725	104.049385	-4.767554	15.73565	102.127007	41.946548	-13.026299	97.774582	42.384216	38.29319	93.625763	42.165382	12.6334455	95.7001725	-51.70049	18.8378545	108.5538415
-29.108349	24.79694	104.512848	-5.447228	15.746017	102.532043	41.406342	-12.745671	97.792038	41.611305	38.619854	94.023109	41.5088235	12.9370915	95.9075735	-52.4032795	18.5549425	109.1565125
-29.511715	26.35544	104.953873	-6.378277	15.893941	102.984009	40.694649	-12.192785	97.753731	40.565338	39.222778	94.69426	40.6299935	13.5149965	96.2239955	-53.3865475	18.2728855	109.7440225
-29.717148	27.535713	105.227661	-6.90563	16.132065	103.245293	40.268715	-11.778522	97.734055	39.930103	39.687218	95.170906	40.099409	13.954348	96.4524805	-53.910669	18.309782	110.0381055
-29.870766	28.792048	105.4328	-7.397229	16.395941	103.460419	39.8923	-11.320654	97.725006	39.425415	40.158684	95.640335	39.6588575	14.419015	96.6826705	-54.4533155	18.372867	110.2381675
-29.702578	30.053925	105.623718	-7.795938	16.700802	103.659081	39.592754	-10.861555	97.689201	39.014755	40.665672	96.143044	39.3037545	14.9020585	96.9161225	-54.8956305	18.4995455	110.4020395
-29.514009	31.395393	105.798271	-8.170499	17.068687	103.81321	39.315708	-10.383814	97.650673	38.685562	41.130371	96.697083	39.000635	15.3732785	97.173878	-55.341633	18.7640955	110.452542
-29.193214	32.749619	105.952942	-8.481061	17.405458	103.979752	39.027077	-9.915472	97.622925	38.427837	41.587582	97.276588	38.727457	15.836055	97.4497565	-55.689579	18.974861	110.5097475
-28.811928	34.139725	106.193695	-8.80023	17.755981	104.149376	38.753014	-9.455703	97.584229	38.21228	42.028091	97.900162	38.482647	16.286194	97.7421955	-56.083107	19.225768	110.5565565
-27.992201	36.239357	106.490898	-9.273455	18.328371	104.366776	38.328133	-8.760947	97.498131	37.863304	42.619282	98.858162	38.0957185	16.9291675	98.1781465	-56.6426285	19.7275745	110.5554055
-27.329147	37.663548	106.677376	-9.604874	18.704935	104.514336	37.972115	-8.323848	97.408852	37.643276	43.007088	99.446037	37.8076955	17.34162	98.4274445	-57.0174435	20.06825	110.6012275
-26.822126	39.159828	107.00338	-9.930327	19.090513	104.618011	37.536697	-7.88063	97.263412	37.391754	43.39127	99.865601	37.4642255	17.75532	98.5645065	-57.3248795	20.425706	110.6715155
-26.017103	40.593002	107.173645	-10.312492	19.490547	104.751694	37.062992	-7.508135	97.11274	37.087379	43.711964	100.096718	37.0751855	18.1019145	98.604729	-57.7001695	20.8791795	110.898659
-24.935223	41.898266	107.261482	-10.662075	19.839525	104.881195	36.604916	-7.18007	96.962585	36.767082	44.000313	100.211586	36.685999	18.4101215	98.5870855	-58.010149	21.2689285	111.1753045
-23.979231	43.233334	107.511032	-10.965148	20.117846	105.024353	36.193821	-6.922731	96.850601	36.448994	44.245045	100.374863	36.3214075	18.661157	98.612732	-58.2517035	21.574535	111.435974
-22.879177	44.521858	107.704094	-11.238859	20.3032	105.169083	35.869488	-6.682053	96.78199	36.19722	44.476364	100.712906	36.033354	18.8971555	98.747448	-58.511072	21.7092445	111.590718
-21.242476	46.429699	108.115044	-11.601582	20.52803	105.382088	35.549786	-6.391878	96.939079	36.43483	44.537422	101.449287	35.992308	19.072772	99.194183	-59.195472	21.983288	111.569993
-19.783403	47.554852	108.359489	-11.811275	20.672375	105.577255	35.481678	-6.259022	97.282684	36.399059	44.629459	102.492561	35.9403685	19.1852185	99.8876225	-59.5629185	22.1595315	111.2668875
-18.476524	48.688789	108.87468	-12.032394	20.790216	105.808022	35.512291	-6.125875	97.799812	36.498173	44.770252	103.840973	36.005232	19.3221885	100.8203925	-60.07002	22.2582435	110.7956515
-16.871174	49.690536	109.43515	-12.224599	20.902554	106.08107	35.626541	-5.926523	98.432533	36.655102	44.966709	105.491051	36.1408215	19.520093	101.961792	-60.5900195	22.285015	110.200348
-15.304044	50.642906	110.220024	-12.464871	21.111561	106.300163	35.818935	-5.633924	99.034714	36.837681	45.286186	107.416153	36.328308	19.826131	103.2254335	-61.25805	22.396991	109.3748925
-13.681577	51.520626	111.226776	-12.657103	21.404751	106.628181	36.089626	-5.250879	99.733437	37.036129	45.74707	109.715233	36.5628775	20.2480955	104.724335	-61.8770835	22.5614065	108.532027
-12.035208	52.293293	112.670006	-12.823009	21.803541	107.26664	36.478905	-4.853762	100.697014	37.364807	46.244469	112.301384	36.921856	20.6953535	106.499199	-62.567874	22.9117285	108.034081
-9.596371	53.09586	115.615677	-13.024929	22.459259	108.790527	37.721722	-4.668475	102.505348	37.633434	47.11628	116.875908	37.677578	21.2239025	109.690628	-63.727436	23.6946155	107.890426
-7.554048	53.295773	117.581894	-13.176417	22.968315	110.135521	38.028355	-4.153402	104.301872	38.642059	47.366657	119.739571	38.335207	21.6066275	112.0207215	-64.688041	24.3300025	108.2503205
-5.969751	53.489147	119.838737	-13.293956	23.530602	111.662041	38.730545	-3.77508	106.117561	39.272987	47.733738	122.702667	39.001766	21.979329	114.410114	-65.589678	25.081875	108.913968
-4.396691	53.617985	121.988091	-13.374604	24.081919	113.303635	39.449478	-3.462047	107.98246	39.792912	48.058815	125.317726	39.621195	22.298384	116.650093	-66.370403	25.865454	109.957177
-3.123622	53.584297	124.002289	-13.417552	24.636381	114.971252	40.135334	-3.243242	109.778358	40.118538	48.317066	127.546501	40.126936	22.536912	118.6624295	-66.96204	26.73585	111.2800745
-1.306735	53.274609	125.436722	-13.446066	25.073486	116.580437	40.712841	-3.067071	111.556091	40.36668	48.619438	129.434418	40.5397605	22.7761835	120.4952545	-67.4318925	27.3707885	112.6656195
-0.093224	53.029602	126.80925	-13.466102	25.357267	118.123199	41.225388	-2.941797	113.332214	40.562492	48.965588	130.962692	40.89394	23.0118955	122.147453	-67.826144	27.7026385	114.098945
2.283902	52.119785	128.254623	-13.420389	25.570076	120.248688	41.868053	-3.018831	115.99411	40.347397	49.519062	133.000916	41.107725	23.2501155	124.497513	-67.948503	27.8900365	115.999863
3.344426	51.460045	129.228729	-13.010992	25.369049	121.333786	42.185871	-3.046979	117.740486	40.913876	49.542534	133.937912	41.5498735	23.2477775	125.839199	-67.5718575	27.4903205	116.828373
4.596688	50.570221	130.091858	-12.972421	25.331493	122.504318	42.419617	-3.164098	119.347023	41.114952	49.640755	134.986389	41.7672845	23.2383285	127.166706	-67.7121265	27.4246575	117.84193
6.01897	49.403923	130.852722	-12.963386	25.278149	123.620697	42.578808	-3.375194	120.981689	41.290657	49.668022	135.971252	41.9347325	23.146414	128.4764705	-67.8615045	27.409884	118.7649235
6.768983	48.36808	131.827637	-12.961623	25.257984	124.680794	42.666908	-3.494118	122.362099	41.476379	49.614784	136.807526	42.0716435	23.060333	129.5848125	-67.9948895	27.455635	119.7767755
7.738961	47.17067	132.595428	-12.983671	25.30443	125.674187	42.701622	-3.63071	123.60611	41.629108	49.564678	137.573441	42.165365	22.966984	130.5897755	-68.132707	27.641876	120.7585985
8.55975	45.871216	133.356247	-14.186991	25.949203	127.079865	42.631004	-3.787315	124.657181	41.817516	49.52964	138.247849	42.22426	22.8711625	131.452515	-70.598242	29.0272435	122.707215
10.064115	43.62801	134.071762	-13.098754	25.51086	127.798447	42.589397	-4.209688	125.957001	42.153801	49.538174	139.008377	42.371599	22.664243	132.482689	-68.569107	28.357477	123.114205
10.674882	42.205807	134.560944	-13.147618	25.695301	128.518631	42.325699	-4.336819	126.779785	42.336388	49.497814	139.392883	42.3310435	22.5804975	133.086334	-68.6262795	28.8101045	123.950928
11.188398	40.698483	134.911743	-13.228369	25.783031	129.112289	42.090481	-4.500119	127.524254	42.446064	49.502567	139.73407	42.2682725	22.501224	133.629162	-68.7250105	29.064838	124.595416
11.646539	39.097866	135.201843	-13.272074	25.810307	129.579056	41.905289	-4.616815	128.196518	42.561535	49.526123	139.983307	42.233412	22.454654	134.0899125	-68.77756	29.16596	125.0681995
11.897655	37.437363	135.404984	-13.285814	25.781473	129.928574	NaN	NaN	NaN	42.623184	49.492855	140.150421	NaN	NaN	NaN	NaN	NaN	NaN
12.170172	35.758381	135.457947	-13.276439	25.718281	130.128815	NaN	NaN	NaN	42.661034	49.461102	140.303894	NaN	NaN	NaN	NaN	NaN	NaN
12.250771	33.951897	135.463486	-13.248312	25.625	130.236588	NaN	NaN	NaN	42.699318	49.415905	140.408768	NaN	NaN	NaN	NaN	NaN	NaN
12.282877	31.345003	135.268616	-13.162043	25.528061	130.284409	NaN	NaN	NaN	42.778908	49.362213	140.381973	NaN	NaN	NaN	NaN	NaN	NaN
12.131662	29.463905	135.002548	-13.13961	25.546995	130.297485	NaN	NaN	NaN	42.845722	49.40234	140.175842	NaN	NaN	NaN	NaN	NaN	NaN
11.905369	27.725523	134.662415	-13.10731	25.671724	130.281967	NaN	NaN	NaN	42.93993	49.472595	139.900055	NaN	NaN	NaN	NaN	NaN	NaN
11.65584	25.935358	134.259933	-13.088984	25.877275	130.243958	NaN	NaN	NaN	43.02272	49.567284	139.554367	NaN	NaN	NaN	NaN	NaN	NaN
11.16648	24.077131	133.841629	-13.086724	26.126797	130.179214	NaN	NaN	NaN	43.122181	49.716961	139.137207	NaN	NaN	NaN	NaN	NaN	NaN
10.746305	22.217113	133.313797	-13.063194	26.397821	130.08667	NaN	NaN	NaN	43.174549	49.891228	138.691055	NaN	NaN	NaN	NaN	NaN	NaN
10.067149	20.421696	132.782547	-13.021887	26.737165	129.906555	NaN	NaN	NaN	43.202644	50.083054	138.122208	NaN	NaN	NaN	NaN	NaN	NaN
9.076472	17.62723	131.959473	-12.929836	27.304018	129.415894	NaN	NaN	NaN	43.138264	50.548775	136.882263	NaN	NaN	NaN	NaN	NaN	NaN
8.395792	15.704801	131.398926	-12.803449	27.697569	128.87793	NaN	NaN	NaN	43.066029	50.879799	135.776459	NaN	NaN	NaN	NaN	NaN	NaN
7.476008	13.874539	130.971375	-12.659886	27.963713	128.136856	NaN	NaN	NaN	42.95433	51.136589	134.506927	NaN	NaN	NaN	NaN	NaN	NaN
6.606036	12.002372	130.39621	-12.509084	28.096666	127.063522	NaN	NaN	NaN	42.835281	51.349468	133.200348	NaN	NaN	NaN	NaN	NaN	NaN
5.629628	10.068946	129.698456	-12.704256	28.255091	125.92424	NaN	NaN	NaN	42.702579	51.472958	131.865814	NaN	NaN	NaN	NaN	NaN	NaN
4.59863	8.2975	128.949158	-12.608139	28.140179	124.473511	NaN	NaN	NaN	42.520748	51.405041	130.334503	NaN	NaN	NaN	NaN	NaN	NaN
3.438448	6.453583	128.013565	-12.183558	27.743122	122.842812	NaN	NaN	NaN	42.442875	51.247101	128.570114	NaN	NaN	NaN	NaN	NaN	NaN
1.35386	4.00782	126.520622	-12.30539	27.361206	120.769028	41.451626	-2.896017	128.177109	41.890518	50.890858	125.846901	41.671072	23.9974205	127.012005	-66.281852	30.7249915	114.526051
0.032765	2.337936	125.305191	-12.115161	26.921988	119.261482	41.141582	-3.134039	127.141762	41.766376	50.381332	123.694382	41.453979	23.6236465	125.418072	-65.684301	30.2203295	113.104892
-1.342799	0.825217	124.109497	-11.932819	26.406071	117.830566	41.112595	-3.508647	126.089767	41.625019	49.875439	121.313881	41.368807	23.183396	123.701824	-65.234445	29.628746	111.959308
-2.744474	-0.592493	122.910538	-11.707285	25.860182	116.547096	41.093594	-4.011643	124.975922	41.487667	49.068665	118.604279	41.2906305	22.528511	121.7901005	-64.7052005	29.191853	111.3040915
-4.268834	-1.821532	122.000267	-11.463993	25.240227	115.513214	40.953999	-4.6254	123.742767	41.291019	48.214142	115.886894	41.122509	21.794371	119.8148305	-64.050495	28.686083	111.2115975
-5.748537	-2.915431	121.260704	-11.239273	24.504015	114.754807	40.725208	-5.438716	122.455528	41.046608	47.249413	113.392044	40.885908	20.9053485	117.923786	-63.364454	28.1026815	111.585828
-7.340108	-3.867476	120.729088	-10.979865	23.719919	114.289749	40.402153	-6.347422	121.197853	40.839531	46.167477	111.275146	40.620842	19.9100275	116.2364995	-62.580572	27.5298105	112.3429985
-9.715137	-4.810857	120.417091	-10.727982	22.574497	114.007713	39.804447	-7.551906	119.324913	40.558426	44.65588	108.841148	40.1814365	18.551987	114.0830305	-61.6374005	26.597007	113.9323955
-11.316202	-5.178237	120.351028	-10.608384	21.952299	113.912941	39.420734	-8.35299	118.444336	40.393051	43.627106	107.590141	39.9068925	17.637058	113.0172385	-61.1236605	26.26754	114.8086435
-12.847317	-5.356929	120.259537	-10.503134	21.38216	113.791954	39.075211	-8.989513	117.610184	40.228012	42.70879	106.647476	39.6516115	16.8596385	112.12883	-60.6578795	25.9046815	115.455078
-14.341254	-5.365316	119.970619	-10.440924	20.861021	113.568947	38.819946	-9.5481	116.876686	40.185863	41.878426	105.781746	39.5029045	16.165163	111.329216	-60.3847525	25.556879	115.808678
-15.802139	-5.23357	119.455338	-10.379192	20.347986	113.179802	38.655193	-10.100612	116.117767	40.184761	41.218765	105.117157	39.419977	15.5590765	110.617462	-60.178361	25.1368955	115.742142
-17.182135	-5.01917	118.558136	-10.283911	19.860741	112.651955	38.46611	-10.618491	115.199982	40.2323	40.67643	104.724922	39.349205	15.0289695	109.962452	-59.917027	24.6925125	115.341458
-18.566175	-4.717709	117.180893	-10.220705	19.353821	111.934212	38.363888	-11.152303	114.224258	40.387989	40.214352	104.517555	39.3759385	14.5310245	109.3709065	-59.8173485	24.1766175	114.4975175
-20.542517	-4.085454	114.25663	-10.093237	18.711353	110.342155	38.17709	-11.86701	112.116325	40.838505	39.843266	104.52932	39.5077975	13.988128	108.3228225	-59.6942715	23.434578	112.3614875
-21.839291	-3.485762	111.910652	-9.995608	18.461084	109.03553	37.990467	-12.203589	110.323967	41.156197	39.78373	104.57592	39.573332	13.7900705	107.4499435	-59.564548	23.1320975	110.6211165
-23.088558	-2.757824	109.473122	-9.863756	18.367746	107.619347	37.891052	-12.389277	108.352959	41.505505	39.807327	104.520164	39.6982785	13.709025	106.4365615	-59.4257905	23.026467	108.8021325
-24.298323	-1.96405	107.048126	-9.651639	18.467987	106.170082	37.878895	-12.369223	106.335617	41.830685	40.032784	104.465828	39.85479	13.8317805	105.4007225	-59.158068	23.1041935	106.9394415
-25.444178	-1.001708	104.918457	-9.445434	18.749228	104.821983	37.976547	-12.118865	104.493271	42.092411	40.43362	104.292122	40.034479	14.1573775	104.3926965	-58.925347	23.3410785	105.2512695
-26.544813	-0.009295	103.346481	-9.152653	19.200294	103.712334	38.197166	-11.742988	102.923378	42.37373	40.955719	103.801582	40.285448	14.6063655	103.36248	-58.590754	23.7942225	104.062188
-27.635822	0.954708	102.333977	-8.819983	19.640306	102.909027	38.377266	-11.26155	101.767395	42.447254	41.411736	103.369354	40.41226	15.075093	102.5683745	-58.052226	24.205519	103.2496795
-29.223595	2.249766	101.901558	-8.394815	20.053144	102.401222	38.782276	-10.956708	100.734283	42.518745	41.687778	102.680084	40.6505105	15.365535	101.7071835	-57.4401405	24.740753	103.0952605
-30.277719	3.019496	102.218819	-8.195185	20.053308	102.444122	38.908504	-10.902401	100.554947	42.596497	41.70993	102.18512	40.7525005	15.4037645	101.3700335	-57.1428705	24.7028515	103.5182105
-31.279942	3.664039	103.014435	-8.075963	19.815119	102.828255	39.028168	-11.072647	100.520531	42.520267	41.484955	101.828293	40.7742175	15.206154	101.174412	-56.9261435	24.424084	104.482098
-32.280857	4.179701	104.285606	-8.023355	19.374104	103.504852	39.06411	-11.40115	100.64502	42.38195	41.095837	101.521179	40.72303	14.8473435	101.0830995	-56.76974	23.9008645	105.9266045
-33.276115	4.663021	105.801643	-8.01604	18.830744	104.388115	38.996628	-11.862876	100.978424	42.201736	40.569256	101.253548	40.599182	14.35319	101.115986	-56.631262	23.308298	107.660244
-34.194248	5.202471	107.486008	-8.082768	18.272083	105.36499	38.913773	-12.464374	101.511421	41.958241	39.95137	101.041603	40.436007	13.743498	101.276512	-56.601543	22.800668	109.453468
-35.067863	5.697564	109.30014	-8.173914	17.722416	106.402718	38.721085	-13.123089	102.284935	41.739689	39.255547	100.821976	40.230387	13.066229	101.5534555	-56.578215	22.378603	111.2519805
-36.263275	6.50343	111.59314	-8.332659	16.840775	107.776917	38.450119	-14.190809	103.587128	41.37347	38.065269	100.447609	39.9117945	11.93723	102.0173685	-56.5771125	21.74432	113.5364655
-36.989605	7.083412	112.739922	-8.417604	16.225449	108.501724	38.302208	-14.883973	104.201523	41.134964	37.274887	100.356377	39.718586	11.195457	102.27895	-56.553794	21.255441	114.724498
-37.605427	7.665609	113.554832	-8.471897	15.602894	109.018066	38.164593	-15.505112	104.596123	40.97184	36.585732	100.294342	39.5682165	10.54031	102.4452325	-56.5120105	20.665478	115.5908995
-38.172176	8.3196	114.037025	-8.503162	15.006956	109.377136	38.067177	-16.007767	104.687462	40.850239	36.017811	100.32972	39.458708	10.005022	102.508591	-56.465032	20.00889	116.245681
-38.577164	9.053314	114.383865	-8.530946	14.519833	109.648643	37.987347	-16.39502	104.540314	40.757908	35.659725	100.461945	39.3726275	9.6323525	102.5011295	-56.4345195	19.4073135	116.7961565
-38.914856	9.873668	114.684616	-8.561335	14.147491	109.896004	37.884888	-16.615677	104.283333	40.69994	35.450279	100.570023	39.292414	9.417301	102.426678	-56.415084	18.877681	117.36533
-39.146561	10.835714	114.976921	-8.57194	13.972363	110.122063	37.81662	-16.688763	103.96315	40.584042	35.398033	100.722565	39.200331	9.354635	102.3428575	-56.344211	18.590091	117.9012685
-39.252964	12.420718	115.365685	-8.536039	13.847012	110.426453	37.801281	-16.624523	103.54335	40.437229	35.448025	100.955727	39.119255	9.411751	102.2495385	-56.191333	18.282273	118.6033675
-39.162922	13.54493	115.577568	-8.447874	13.816542	110.613121	37.801731	-16.354019	103.369629	40.399475	35.544693	101.189301	39.100603	9.595337	102.279465	-55.996351	18.037747	118.946777
-38.951973	14.72302	115.709999	-8.330363	13.834044	110.779778	37.941448	-16.212025	103.147141	40.439526	35.695751	101.546181	39.190487	9.741863	102.346661	-55.851213	17.926225	119.212895
-38.60516	15.927993	115.704956	-8.178129	13.838569	110.900711	38.245346	-16.200809	102.925682	40.544147	35.841351	102.034973	39.3947465	9.820271	102.4803275	-55.7510045	17.856867	119.3210945
-38.182365	17.136448	115.549507	-8.001588	13.825003	110.985649	38.526287	-16.096241	102.888153	40.745159	35.982307	102.668594	39.635723	9.943033	102.7783735	-55.638899	17.706973	119.1929245
-37.660545	18.400349	115.201988	-7.844494	13.795105	110.980675	38.875435	-16.011438	102.942406	41.044392	35.595825	103.494408	39.9599135	9.7921935	103.218407	-55.6489015	17.7980165	118.742943
-37.08857	19.660355	114.626984	-7.73781	13.749738	110.861931	39.254757	-15.93806	102.993546	41.384884	35.751755	104.509712	40.3198205	9.9068475	103.751629	-55.7954405	17.5926285	117.972233
-36.129971	21.599281	113.693855	-7.617334	13.616281	110.608521	39.751846	-15.710224	103.173553	41.981781	36.069355	106.375931	40.8668135	10.1795655	104.774742	-56.1014815	17.0529965	116.4423
-35.425804	22.921675	113.134216	-7.661834	13.639659	110.477127	40.098579	-15.600922	103.31974	42.281422	36.908062	107.612671	41.1900005	10.65357	105.4662055	-56.5136685	16.625748	115.4880485
-34.676704	24.208508	112.732025	-7.722362	13.699759	110.425606	40.331596	-15.402049	103.47403	42.502537	37.112663	108.846977	41.4170665	10.855307	106.1605035	-56.8617905	16.544211	114.6907085
-33.918316	25.545143	112.621117	-7.860585	13.821438	110.433243	40.459225	-15.169853	103.608284	42.666382	37.370323	109.987808	41.5628035	11.100235	106.798046	-57.2839735	16.542641	114.06844
-33.130775	26.81613	112.764824	-8.021823	13.96256	110.594002	40.491592	-14.89138	103.666519	42.745907	37.617744	111.004555	41.6187495	11.363182	107.335537	-57.6623955	16.561938	113.852467
-32.300411	28.02853	113.204254	-8.166365	14.134208	110.859276	40.479225	-14.58287	103.594551	42.753448	37.849365	111.884415	41.6163365	11.6332475	107.739483	-57.9490665	16.6351685	113.979069
-31.477839	29.181608	113.862587	-8.283719	14.288296	111.201691	40.387478	-14.208563	103.571411	43.161896	37.966335	112.382172	41.774687	11.878886	107.9767915	-58.342125	16.697706	114.4265905
-30.13184	30.764523	114.659027	-8.40903	14.584008	111.690331	40.392597	-13.745326	103.635452	43.114044	38.379398	113.313438	41.7533205	12.317036	108.474445	-58.5713805	16.85098	114.906217
-29.242626	31.695086	115.073753	-8.523621	14.726654	111.958275	40.436527	-13.515149	103.811752	43.077274	38.651905	113.828156	41.7569005	12.568378	108.819954	-58.8041425	16.88493	115.096596
-28.276756	32.542233	115.402626	-8.638752	14.815846	112.176788	40.454987	-13.291109	104.012451	42.999229	38.888489	114.312706	41.727108	12.79869	109.1625785	-59.004612	16.833002	115.1909975
-27.341593	33.299034	115.718964	-8.777838	14.916129	112.436699	40.46941	-13.126166	104.273903	42.477589	39.295509	114.990677	41.4734995	13.0846715	109.63229	-59.0291755	16.7475865	115.241108
-26.401255	33.982407	116.009438	-8.972936	14.995111	112.734795	40.462383	-13.002883	104.66404	42.374504	39.51321	115.464279	41.4184435	13.2551635	110.0641595	-59.3643155	16.7350585	115.4054305
-25.391027	34.576916	116.310074	-9.21628	15.119669	113.088562	40.444992	-12.957864	105.173172	42.263908	39.693905	115.914368	41.35445	13.3680205	110.54377	-59.78701	16.8713175	115.633354
-24.4207	35.084896	116.587448	-9.494707	15.196536	113.493713	40.410435	-12.918056	105.737396	42.089321	39.881409	116.373215	41.249878	13.4816765	111.0553055	-60.239292	16.9113955	115.9321205
-22.885674	35.685509	117.094276	-9.976703	15.337043	114.218697	40.272743	-12.80355	106.715439	41.833096	40.045673	116.963173	41.0529195	13.6210615	111.839306	-61.0063255	17.0530245	116.598088
-21.846109	36.004692	117.38398	-10.312573	15.47921	114.741692	40.133011	-12.728985	107.455276	41.605167	40.223896	117.315781	40.869089	13.7474555	112.3855285	-61.494235	17.2109645	117.0978555
-20.761322	36.283665	117.640266	-10.666846	15.594864	115.262695	39.969997	-12.646088	108.181488	41.345741	40.379837	117.660141	40.657869	13.8668745	112.9208145	-61.991561	17.3228535	117.6045755
-19.629917	36.501968	117.851044	-11.000218	15.733792	115.741608	39.745235	-12.54038	108.865616	41.110878	40.555649	117.85849	40.4280565	14.0076345	113.362053	-62.4284925	17.4599495	118.121163
-18.519882	36.692047	117.917107	-11.292898	15.810758	116.141998	39.481709	-12.482935	109.494888	40.855476	40.727425	117.885483	40.1685925	14.122245	113.6901855	-62.7543885	17.499271	118.5938105
-17.311838	36.881855	117.84333	-11.603621	15.889503	116.363503	39.222282	-12.473415	109.999298	40.577827	40.807343	117.721939	39.9000545	14.166964	113.8606185	-63.1072965	17.612042	118.8663875
-16.101885	37.051044	117.593475	-11.869531	15.952887	116.462303	38.916924	-12.48315	110.405502	40.292713	40.799248	117.36573	39.6048185	14.158049	113.885616	-63.3438805	17.747725	119.03899
-14.268478	37.346809	116.983734	-12.211572	15.939164	116.38633	38.379486	-12.620356	110.905922	39.870468	40.653439	116.573158	39.124977	14.0165415	113.73954	-63.548121	17.8617865	119.03312
-12.936439	37.488453	116.488373	-12.537943	15.877211	116.298126	38.00745	-12.789636	111.164131	39.618675	40.515079	116.086983	38.8130625	13.8627215	113.625557	-63.8889485	17.8917005	118.970695
-11.595463	37.691029	116.02433	-12.789037	15.772746	116.141823	37.675297	-13.062294	111.361244	39.392262	40.309303	115.677765	38.5337795	13.6235045	113.5195045	-64.1118535	17.9219875	118.7641415
-10.221128	37.876408	115.629372	-13.069627	15.626868	115.991699	37.253082	-13.307775	111.566414	39.203403	40.112232	115.394173	38.2282425	13.4022285	113.4802935	-64.3674965	17.8515075	118.5031045
-8.82583	38.088364	115.397202	-13.392038	15.540983	115.897812	36.756004	-13.497108	111.705124	39.009483	39.982513	115.308502	37.8827435	13.2427025	113.506813	-64.6668195	17.8392635	118.288811
-7.407101	38.339058	115.354034	-13.727635	15.508885	115.831032	36.369678	-13.631557	111.799538	38.826546	39.909054	115.510033	37.598112	13.1387485	113.6547855	-65.053382	17.8790215	118.0072785
-5.98683	38.662022	115.649284	-14.102411	15.571451	115.824173	36.098656	-13.656526	111.941193	38.682251	39.99036	116.263786	37.3904535	13.166917	114.1024895	-65.5952755	17.975985	117.5458565
-3.86817	39.218102	116.931282	-14.638803	15.852788	115.970871	35.906754	-13.393775	112.304344	38.659168	40.453491	118.413544	37.282961	13.529858	115.358944	-66.560567	18.175718	116.582798
-2.471567	39.643803	118.319954	-15.133917	16.255465	116.290787	35.951103	-12.968456	112.612595	38.731525	40.903542	120.436241	37.341314	13.967543	116.524418	-67.609148	18.543387	116.057156
-1.127004	40.074291	120.141624	-15.559422	16.861132	116.870735	36.128372	-12.39142	113.031494	39.249508	41.257984	122.591652	37.68894	14.433282	117.811573	-68.807784	19.288982	115.929897
0.186168	40.475456	122.249435	-16.016825	17.709913	117.680534	36.329823	-11.52067	113.621605	39.347927	41.758038	125.097366	37.838875	15.118684	119.3594855	-69.872525	20.301142	116.0015825
1.85743	40.653221	124.316963	-16.325176	18.537577	118.668594	36.622524	-10.52895	114.420845	39.383022	42.311234	127.591774	38.002773	15.891142	121.0063095	-70.653125	21.184012	116.3308785
2.580927	41.093006	126.654877	-16.567507	19.469292	119.809723	36.950813	-9.601846	115.43013	39.271008	42.98317	129.911621	38.1109105	16.690662	122.6708755	-71.2459245	22.247922	116.9485705
3.930211	41.247009	128.472107	-16.825686	20.393744	121.052979	37.190784	-8.646286	116.595749	39.055138	43.58252	131.826538	38.122961	17.468117	124.2111435	-71.774333	23.319371	117.8948145
5.397649	41.310848	131.043427	-16.713705	21.15616	122.741142	37.557175	-7.428077	118.617416	38.700886	44.61694	134.259949	38.1290305	18.5944315	126.4386825	-71.5564405	23.7178885	119.0436015
6.969133	40.941402	132.244629	-16.768595	21.694668	123.925125	37.781284	-6.80463	119.981514	38.51165	45.135574	135.635483	38.146467	19.165472	127.8084985	-71.683657	24.223864	120.0417515
7.9123	40.566608	133.47438	-16.805128	21.996586	124.961601	38.007057	-6.391523	121.30957	38.379425	45.571648	136.84848	38.193241	19.5900625	129.079025	-71.803497	24.4031095	120.844177
8.813146	40.0467	134.518082	-16.778517	22.195515	125.861015	38.213818	-6.100179	122.513985	38.335453	45.929634	137.920303	38.2746355	19.9147275	130.217144	-71.8316695	24.4763025	121.504886
9.684778	39.43227	135.356873	-16.781574	22.347286	126.704941	38.456501	-5.906832	123.627769	38.357307	46.253151	138.854355	38.406904	20.1731595	131.241062	-71.970052	24.5214125	122.16882
10.42982	38.679867	135.972778	-16.704479	22.472975	127.316704	38.940601	-5.8452	124.580208	38.362961	46.515518	139.516418	38.651781	20.335159	132.048313	-72.060739	24.610791	122.585095
11.184196	37.899208	136.421341	-17.191917	22.969221	128.118423	38.669666	-5.42475	125.264931	38.403698	46.812515	140.042297	38.536682	20.6938825	132.653614	-72.920516	25.2445595	123.583232
11.960103	36.392292	136.644394	-16.543617	22.948708	128.417587	38.790104	-5.111384	126.124786	38.48381	47.285046	140.526657	38.636957	21.086831	133.3257215	-71.724191	24.810585	123.5094525
12.401492	35.310711	136.634048	-16.544432	23.154942	128.751038	38.865776	-5.018294	126.57785	38.501907	47.584641	140.581635	38.6838415	21.2831735	133.5797425	-71.7727055	25.0267105	123.9223335
12.693313	34.101971	136.552277	-16.546587	23.370602	129.042389	38.88686	-4.91848	126.911453	38.521046	47.891544	140.600983	38.703953	21.486532	133.756218	-71.797127	25.254672	124.32856
12.888058	32.768543	136.407349	-16.592213	23.563824	129.309235	38.825596	-4.756582	127.200279	38.555466	48.166073	140.530197	38.690531	21.7047455	133.865238	-71.874957	25.4229025	124.753232
12.98538	31.314463	136.218521	-16.634113	23.772755	129.531326	38.771645	-4.598379	127.456459	38.548817	48.393135	140.37767	38.660231	21.897378	133.9170645	-71.928457	25.648132	125.1455875
12.947357	29.770105	135.96077	-16.683725	24.018244	129.770554	38.688076	-4.467076	127.670715	38.557011	48.664852	140.21048	38.6225435	22.098888	133.9405975	-71.9899935	25.9376	125.6005105
12.847439	28.144493	135.607574	-16.729021	24.339838	129.996918	38.824459	-4.496696	127.786469	38.541229	48.943989	139.921143	38.682844	22.2236465	133.853806	-72.140886	26.4560295	126.14003
12.484664	25.559914	135.117569	-16.822811	24.975277	130.33989	38.595028	-4.176915	128.059769	38.526241	49.476936	139.38797	38.5606345	22.6500105	133.7238695	-72.2062565	27.3005435	126.9559105
12.106568	23.820122	134.794952	-16.869331	25.465017	130.517441	38.473801	-3.949657	128.301636	38.56488	49.905716	138.994598	38.5193405	22.9780295	133.648117	-72.2580025	27.9520045	127.386765
11.626405	21.968756	134.522507	-16.891878	25.979757	130.666046	38.346115	-3.676222	128.651077	38.56348	50.291016	138.507156	38.4547975	23.307397	133.5791165	-72.2385535	28.652117	127.7529755
11.06229	20.048624	134.370514	-16.878384	26.448566	130.672638	38.234848	-3.394847	129.163818	38.55304	50.728554	137.961731	38.393944	23.6668535	133.5627745	-72.150712	29.2302785	127.7825015
10.437141	18.05707	134.254532	-16.864574	26.819441	130.558716	NaN	NaN	NaN	38.598141	51.141876	137.389725	NaN	NaN	NaN	NaN	NaN	NaN
9.685585	16.020403	134.237076	-16.863539	27.037483	130.311478	NaN	NaN	NaN	38.589565	51.426624	136.793991	NaN	NaN	NaN	NaN	NaN	NaN
8.860415	13.943377	134.126144	-16.868925	27.100786	129.926773	NaN	NaN	NaN	38.586815	51.564728	136.179871	NaN	NaN	NaN	NaN	NaN	NaN
7.417131	10.793226	133.620071	-16.897318	27.070007	129.04921	NaN	NaN	NaN	38.534389	51.638847	135.127197	NaN	NaN	NaN	NaN	NaN	NaN
6.384652	8.718643	133.024933	-16.902224	27.024227	128.276855	NaN	NaN	NaN	38.523838	51.607124	134.282211	NaN	NaN	NaN	NaN	NaN	NaN
5.292181	6.677871	132.19664	-16.843227	26.976118	127.37075	NaN	NaN	NaN	38.475082	51.475208	133.179398	NaN	NaN	NaN	NaN	NaN	NaN
4.13685	4.633202	131.289261	-16.756491	26.916817	126.422241	NaN	NaN	NaN	38.033424	51.41362	131.929947	NaN	NaN	NaN	NaN	NaN	NaN
2.882163	2.7605	130.366882	-16.891987	27.037767	125.564812	37.691162	-3.231368	129.751709	38.115154	51.280647	130.320023	37.903158	24.0246395	130.035866	-71.687132	30.0508945	121.093758
1.584742	0.826855	129.518951	-16.647606	26.891731	124.61132	37.686817	-3.115527	129.18158	38.578346	50.77787	128.250809	38.1325815	23.8311715	128.7161945	-71.4277935	29.9522905	120.5064455
0.223009	-0.997624	128.829468	-16.337473	26.650211	123.684242	37.354816	-3.372082	128.472488	38.702782	50.226444	126.12661	38.028799	23.427181	127.299549	-70.703745	29.873241	120.068935
-2.073406	-3.523042	128.350754	-15.784619	26.083714	122.449448	37.393112	-3.911528	127.648354	38.867889	49.353962	122.836624	38.1305005	22.721217	125.242489	-69.6997385	29.446211	119.656407
-3.591119	-5.034692	128.435974	-15.423266	25.574789	121.721123	37.478115	-4.439471	127.355179	38.490101	48.515312	120.576645	37.984108	22.0379205	123.965912	-68.83064	29.1116575	119.476334
-5.191235	-6.383053	128.724854	-15.051974	24.910614	121.049057	37.502781	-4.98058	127.180794	38.511086	47.613338	118.373146	38.0069335	21.316379	122.77697	-68.1108815	28.504849	119.321144
-6.75825	-7.564955	129.196533	-14.719402	24.169882	120.534851	37.512527	-5.648997	127.057739	38.435894	46.456219	116.253242	37.9742105	20.403611	121.6554905	-67.4130145	27.936153	119.4142115
-8.137557	-8.381107	129.629791	-14.417752	23.37661	120.065796	37.444618	-6.447249	127.056931	38.408169	45.13657	114.284805	37.9263935	19.3446605	120.670868	-66.7618975	27.4085595	119.460724
-9.96494	-9.394848	130.228516	-14.167634	22.506571	119.638382	37.31802	-7.26263	127.022598	38.371353	43.990635	112.509071	37.8446865	18.3640025	119.7658345	-66.1799545	26.6491395	119.5109295
-11.502563	-9.988834	130.502747	-13.980852	21.630491	119.232628	37.284771	-8.231473	126.847801	38.19614	42.695213	110.944809	37.7404555	17.23187	118.896305	-65.7021595	26.029112	119.568951
-13.848233	-10.48629	130.409042	-13.763903	20.263987	118.501244	37.263199	-9.71815	126.350281	38.051327	40.685287	108.963463	37.657263	15.4835685	117.656872	-65.185069	25.0444055	119.345616
-15.504924	-10.641157	129.763519	-13.628286	19.40197	117.9188	37.036873	-10.626141	125.784218	38.061768	39.59914	108.036484	37.5493205	14.4864995	116.910351	-64.8058925	24.3174405	118.927249
-17.011091	-10.717135	128.710159	-13.530331	18.652607	117.319313	36.759796	-11.573834	124.912682	38.095345	38.647678	107.335793	37.4275705	13.536922	116.1242375	-64.4882325	23.768292	118.5143885
-18.356142	-10.67095	127.274727	-13.407572	17.990974	116.673851	36.463707	-12.322091	123.807945	38.189415	37.940563	106.823029	37.326561	12.809236	115.315487	-64.141705	23.172712	118.032215
-19.777838	-10.513343	125.417503	-13.581459	17.543047	116.182419	35.958813	-12.890514	122.51371	38.284092	37.503651	106.661263	37.1214525	12.3065685	114.5874865	-64.2843705	22.7795255	117.7773515
-21.382214	-9.893899	123.40361	-13.237442	16.839651	115.296486	35.741634	-13.511178	120.800423	38.418922	37.350826	106.78315	37.080278	11.919824	113.7917865	-63.555162	21.759478	116.8011855
-22.784046	-9.27069	121.046951	-13.11917	16.477694	114.547058	35.595001	-13.919309	118.718407	38.582745	37.438244	106.984459	37.088873	11.7594675	112.851433	-63.327213	21.1959205	116.242683
-24.772692	-7.791639	117.82093	-12.967306	16.422783	113.447014	35.476433	-14.067027	115.135956	38.796913	37.941334	107.251534	37.136673	11.9371535	111.193745	-63.071285	20.9084125	115.700283
-25.997921	-6.479312	116.034676	-12.773074	16.686853	112.818077	35.432796	-13.757025	112.884308	38.871445	38.434322	107.339607	37.1521205	12.3386485	110.1119575	-62.6982685	21.0350575	115.5241965
-27.166733	-4.982044	114.573181	-12.582137	17.075993	112.252785	35.485992	-13.2085	110.903999	38.932762	39.055431	107.488396	37.209377	12.9234655	109.1961975	-62.373651	21.2285205	115.3093725
-28.255976	-3.415405	113.313309	-12.402996	17.507265	111.812363	35.641716	-12.616425	109.285225	38.975815	39.682007	107.767471	37.3087655	13.532791	108.526348	-62.1147575	21.481739	115.098378
-29.345175	-1.842617	112.452568	-12.237716	17.89028	111.505333	35.79248	-12.020371	107.980583	39.015232	40.245899	107.983208	37.403856	14.112764	107.9818955	-61.879288	21.667796	115.0287705
-30.371363	-0.277213	111.83654	-12.09256	18.205097	111.26944	35.929943	-11.498887	106.998276	39.037224	40.722107	108.142723	37.4835835	14.61161	107.5704995	-61.6687035	21.798584	114.9683805
-31.395317	1.25096	111.445084	-11.968162	18.349707	111.103165	36.116714	-11.12646	106.26284	39.474495	40.892784	108.104362	37.7956045	14.883162	107.183601	-61.7319285	21.816252	115.022729
-32.823563	3.283757	111.56118	-11.771772	18.32881	111.126091	36.38747	-10.896561	105.556534	39.475403	41.133804	108.160309	37.9314365	15.1186215	106.8584215	-61.4749805	21.5389985	115.3937605
-33.739151	4.509821	112.202286	-11.656878	18.134666	111.395218	36.496033	-10.942134	105.368256	39.45937	41.074951	107.892097	37.9777015	15.0664085	106.6301765	-61.2914575	21.2029235	116.1602595
-34.528187	5.628245	113.222977	-11.507606	17.821218	111.82489	36.596958	-11.194531	105.444229	39.433258	40.846981	107.448921	38.015108	14.826225	106.446575	-61.03032	20.816211	117.203205
-35.263363	6.707098	114.37088	-11.32858	17.375158	112.362633	36.707668	-11.638159	105.80883	38.989368	40.019753	107.221535	37.848518	14.190797	106.5151825	-60.505678	20.559519	118.2100835
-35.920162	7.729136	115.369507	-11.176186	16.843727	112.85955	36.82539	-12.238838	106.373703	38.96891	39.996048	106.704117	37.89715	13.878605	106.53891	-60.249522	19.808849	119.18019
-36.529259	8.77046	116.185173	-11.00738	16.243086	113.279549	36.91394	-12.985219	107.00769	39.011478	39.256767	106.309761	37.962709	13.135774	106.6587255	-59.977469	19.350398	119.9003725
-37.043999	9.786727	116.635094	-10.865938	15.577872	113.51889	36.972374	-13.773242	107.61557	39.115429	37.934368	106.039177	38.0439015	12.080563	106.8273735	-59.7757775	19.075181	120.2104065
-37.750992	11.406022	116.713203	-10.745786	14.607933	113.570129	37.00248	-14.882767	108.134521	39.197807	37.348549	105.662849	38.1001435	11.232891	106.898685	-59.5917155	17.982975	120.241573
-38.164619	12.516682	116.423477	-10.739668	14.038385	113.423088	37.007809	-15.500619	108.293999	39.29081	36.725262	105.561356	38.1493095	10.6123215	106.9276775	-59.6286455	17.4644485	119.9184985
-38.499195	13.723913	116.089836	-10.76124	13.514407	113.254547	36.97892	-15.982844	108.284714	39.375156	36.245113	105.630318	38.177038	10.1311345	106.957516	-59.699518	16.8976795	119.551578
-38.710106	15.027049	115.876137	-10.813572	13.188126	113.190529	36.918606	-16.331915	108.153702	39.379883	35.937943	105.805885	38.1492445	9.803014	106.9797935	-59.7763885	16.573238	119.4012645
-38.829964	16.429415	115.956009	-10.885735	12.953	113.315407	36.822807	-16.531059	108.007988	39.336403	35.747128	106.049217	38.079605	9.6080345	107.0286025	-59.851075	16.2979655	119.6022115
-38.870075	17.963907	116.366745	-10.893134	12.893252	113.660988	36.756687	-16.589857	107.876678	39.282722	35.694138	106.399048	38.0197045	9.5521405	107.137863	-59.8059725	16.2343635	120.184113
-38.778175	19.506876	116.990196	-10.886741	12.873842	114.170311	36.753838	-16.557278	107.807961	39.282932	35.748528	106.939522	38.018385	9.595625	107.3737415	-59.791867	16.152059	120.9668805
-38.415043	21.945446	118.078438	-10.772356	12.851791	115.063583	36.911316	-16.404963	107.846703	39.401909	35.983078	108.096268	38.1566125	9.7890575	107.9714855	-59.7013245	15.9145245	122.1556805
-38.051025	23.565943	118.707275	-10.713007	12.889421	115.606094	37.092991	-16.268993	107.892754	39.540817	36.188274	109.032425	38.316904	9.9596405	108.4625895	-59.742918	15.8192015	122.7495985
-37.62587	25.230509	119.265663	-10.629164	12.918028	116.070473	37.324905	-16.163637	108.039513	39.740849	36.379696	110.152519	38.532877	10.1080295	109.096016	-59.791205	15.7280265	123.04493
-37.128521	26.884848	119.679955	-10.586073	13.002057	116.49176	37.608013	-16.08408	108.303307	40.061466	36.722401	111.503098	38.8347395	10.3191605	109.9032025	-60.0068855	15.6849535	123.0803175
-36.556362	28.520357	120.079781	-10.587187	13.114922	116.94014	37.927982	-15.984543	108.710182	40.463085	37.226807	113.055275	39.1955335	10.621132	110.8827285	-60.3699075	15.608712	122.9975515
-35.896473	30.207747	120.571091	-10.561727	13.297454	117.49102	38.306366	-15.885674	109.296295	40.863914	37.618797	114.625504	39.58514	10.8665615	111.9608995	-60.708594	15.7283465	123.0211405
-35.137489	31.813904	121.159782	-10.514383	13.465619	118.121407	38.76458	-15.893261	109.935585	41.301437	37.979313	116.155159	40.0330085	11.043026	113.045372	-61.0617745	15.888212	123.197442
-33.957272	34.16143	122.184647	-10.412194	13.731447	119.121025	39.357193	-15.785781	110.90155	41.925064	38.384964	118.048004	40.6411285	11.2995915	114.474777	-61.4655165	16.1633025	123.767273
-33.076168	35.633228	122.7285	-10.337158	13.917786	119.659996	39.669331	-15.580193	111.402954	42.232544	38.606705	118.94207	40.9509375	11.513256	115.172512	-61.6252535	16.322316	124.14748
-32.189922	37.070683	123.144997	-10.247393	14.124042	120.058105	39.920166	-15.35598	111.839439	42.434605	38.855042	119.493309	41.1773855	11.749531	115.666374	-61.6721715	16.498553	124.449836
-31.262375	38.478001	123.392464	-10.100857	14.360309	120.304848	40.137665	-15.135882	112.174332	42.538712	39.06921	119.7696	41.3381885	11.966664	115.971966	-61.5399025	16.753954	124.63773
-30.317301	39.818909	123.51326	-10.076927	14.621742	120.470177	40.261223	-14.906794	112.397766	42.572712	39.25843	119.877029	41.4169675	12.175818	116.1373975	-61.5708215	17.067666	124.8029565
-29.352859	41.11446	123.662308	-10.160727	14.874716	120.646271	40.315712	-14.715483	112.582458	42.559586	39.500015	119.92556	41.437649	12.392266	116.254009	-61.759103	17.357166	125.038533
-28.296761	42.354565	123.864388	-10.182281	15.09903	120.84446	40.315083	-14.542347	112.729477	42.550816	39.62674	119.977318	41.4329495	12.5421965	116.3533975	-61.7975115	17.6558635	125.3355225
-26.688055	44.082645	124.288704	-10.204641	15.353269	121.210632	40.248409	-14.412642	112.942413	42.577301	39.897358	120.242165	41.412855	12.742358	116.592289	-61.822137	17.96418	125.828975
-25.555975	45.196537	124.651299	-10.325618	15.498135	121.503296	40.238811	-14.378595	113.054367	42.624386	40.122021	120.507637	41.4315985	12.871713	116.781002	-62.0828345	18.124557	126.22559
-24.398794	46.240654	124.984001	-10.325174	15.643117	121.747124	40.264912	-14.343886	113.067245	42.700611	40.349243	120.733307	41.4827615	13.0026785	116.900276	-62.1331095	18.2835555	126.593972
-23.215414	47.237453	125.361618	-10.442786	15.82125	122.000381	40.337021	-14.322872	112.852844	42.847767	40.753403	120.877983	41.592394	13.2152655	116.8654135	-62.477966	18.4272345	127.1353485
-21.98304	48.181774	125.813675	-10.559206	15.98614	122.277412	40.399979	-14.206046	112.461388	43.00737	41.34071	120.736778	41.7036745	13.567332	116.599083	-62.8220865	18.404948	127.955741
-20.679926	49.073383	126.368454	-10.582599	16.170193	122.55056	40.437866	-13.987485	112.126732	43.047859	41.956982	120.295464	41.7428625	13.9847485	116.211098	-62.9080605	18.3556375	128.890022
-19.369776	49.880936	127.110497	-10.55533	16.320786	122.819771	40.370705	-13.572913	111.939415	42.990459	42.568428	120.023636	41.680582	14.4977575	115.9815255	-62.791242	18.1438145	129.6580165
-16.949907	50.806541	127.901436	-10.425587	16.56959	123.059555	40.236084	-12.783954	111.907051	42.54364	42.666222	120.36129	41.389862	14.941134	116.1341705	-62.241036	18.198046	129.9849395
-15.646009	51.496048	128.388687	-10.418677	16.854128	123.172417	40.2766	-12.157878	112.206421	42.174694	42.486496	120.805214	41.225647	15.164309	116.5058175	-62.063001	18.543947	129.8390165
-14.204031	52.115185	128.545715	-10.519481	17.270664	123.185371	40.249294	-11.460035	112.537537	41.888306	41.867195	121.669029	41.0688	15.20358	117.103283	-62.107762	19.337748	129.267459
-12.923409	52.733124	128.666931	-10.650051	17.731251	123.187866	40.269634	-10.816195	112.938286	41.573654	42.653248	122.130165	40.921644	15.9185265	117.5342255	-62.221746	19.5439755	128.8415065
-11.727825	53.195435	128.739136	-10.777843	18.107193	123.297241	40.280872	-10.412194	113.466003	41.3848	42.905922	122.579315	40.832836	16.246864	118.022659	-62.388522	19.967522	128.571823
-10.31181	53.554977	128.822952	-10.878732	18.375267	123.491585	40.31163	-10.237314	114.053192	41.273384	43.011063	123.218689	40.792507	16.3868745	118.6359405	-62.549971	20.3636595	128.3472295
-8.900644	53.766418	128.970367	-10.99947	18.592995	123.770714	40.225597	-10.130836	114.626984	41.228062	43.066174	123.560776	40.7268295	16.467669	119.09388	-62.7257695	20.718321	128.447548
-6.711441	53.892368	129.270844	-11.151052	18.943937	124.339806	40.098808	-10.025877	115.403793	41.242302	43.219666	123.951569	40.670555	16.5968945	119.677681	-62.972659	21.2909795	129.001931
-5.373482	53.854527	129.508392	-11.202801	19.151834	124.661461	40.079895	-9.914838	115.844223	41.272827	43.368454	124.213371	40.676361	16.726808	120.028797	-63.081963	21.57686	129.294125
-3.566415	53.698246	129.546417	-10.921736	19.203911	124.79187	40.068203	-9.715732	116.275261	41.277351	43.507469	124.571884	40.672777	16.8958685	120.4235725	-62.516249	21.5119535	129.1601675
-2.126633	53.623783	129.830521	-10.96224	19.490269	125.092934	40.094177	-9.457615	116.816803	41.245049	43.665325	125.127998	40.669613	17.103855	120.9724005	-62.594093	21.876683	129.2134675
-0.89573	53.45599	130.302811	-11.057917	19.77412	125.464424	40.204178	-9.184588	117.588997	41.227665	43.831036	126.111534	40.7159215	17.323224	121.8502655	-62.8317555	22.225016	129.0785825
0.544235	53.170204	130.972336	-11.107772	20.209555	126.02253	40.320633	-8.925395	118.731483	41.206203	43.975338	127.476654	40.763418	17.5249715	123.1040685	-62.978962	22.8941385	128.9409915
2.295192	52.662075	131.907135	-11.230308	20.620577	126.780357	40.449886	-8.662011	120.225502	41.215866	44.15078	129.233627	40.832876	17.7443845	124.7295645	-63.293492	23.4967695	128.8311495
4.013503	51.98877	134.036301	-11.517835	21.23654	128.341629	40.600842	-8.279319	122.686363	41.199146	44.439602	132.155502	40.899994	18.0801415	127.4209325	-63.935664	24.3929385	129.2623255
5.627979	51.208694	135.440826	-11.894292	21.717527	129.558075	40.642395	-8.053489	124.343155	41.552742	44.486877	133.998947	41.0975685	18.216694	129.171051	-64.8861525	25.21836	129.945099
6.887035	50.458927	136.91774	-12.073001	22.049341	130.711868	41.022755	-7.945587	126.000954	41.494831	44.702282	135.922867	41.258793	18.3783475	130.9619105	-65.404795	25.7203345	130.4618255
7.995559	49.624687	138.280167	-11.982667	22.217527	131.692657	40.564323	-7.499218	127.440536	41.457352	44.892914	137.638351	41.0108375	18.696848	132.5394435	-64.9761715	25.738206	130.8458705
9.088606	48.707737	139.500565	-12.135982	22.498556	132.680099	40.807743	-7.459591	128.80394	41.53788	45.190277	139.361328	41.1728115	18.865343	134.082634	-65.4447755	26.131769	131.277564
10.114573	47.725838	140.525406	-12.261695	22.743551	133.560211	40.748722	-7.202895	130.04451	41.509918	45.37534	140.674072	41.12932	19.0862225	135.359291	-65.65271	26.4008795	131.761131
10.990836	46.657166	141.43074	-12.43791	22.96921	134.353409	40.632721	-6.931859	131.094742	NaN	NaN	NaN	NaN	NaN	NaN	NaN	NaN	NaN
12.255733	44.964172	142.260864	-12.628728	23.330618	135.141541	40.473305	-6.538542	132.381531	NaN	NaN	NaN	NaN	NaN	NaN	NaN	NaN	NaN
12.952084	43.759441	142.619308	-12.661386	23.650562	135.452606	40.404522	-6.318726	133.065643	NaN	NaN	NaN	NaN	NaN	NaN	NaN	NaN	NaN
13.622467	42.511345	142.7603	-13.063417	23.934958	135.769241	40.305416	-6.106062	133.60437	NaN	NaN	NaN	NaN	NaN	NaN	NaN	NaN	NaN
14.276292	41.24707	142.770187	-12.923555	24.063944	135.799652	40.231136	-5.852874	134.035248	NaN	NaN	NaN	NaN	NaN	NaN	NaN	NaN	NaN
14.577415	39.755352	142.759979	-13.01077	24.33609	135.906799	40.08952	-5.573039	134.383102	NaN	NaN	NaN	NaN	NaN	NaN	NaN	NaN	NaN
14.963296	38.379822	142.675949	-13.140043	24.641722	136.041382	NaN	NaN	NaN	NaN	NaN	NaN	NaN	NaN	NaN	NaN	NaN	NaN
15.111025	36.837898	142.574692	-13.243095	24.967947	136.190002	NaN	NaN	NaN	NaN	NaN	NaN	NaN	NaN	NaN	NaN	NaN	NaN
15.322016	34.557423	142.401596	-13.461486	25.558475	136.614365	NaN	NaN	NaN	NaN	NaN	NaN	NaN	NaN	NaN	NaN	NaN	NaN
15.260432	33.022263	142.25502	-13.60186	26.066593	137.026581	NaN	NaN	NaN	NaN	NaN	NaN	NaN	NaN	NaN	NaN	NaN	NaN
15.15002	31.370771	142.06459	-13.921823	26.717052	137.525772	NaN	NaN	NaN	NaN	NaN	NaN	NaN	NaN	NaN	NaN	NaN	NaN
15.043752	29.709513	141.871994	-13.687767	27.116043	137.717255	NaN	NaN	NaN	NaN	NaN	NaN	NaN	NaN	NaN	NaN	NaN	NaN
14.846937	27.995602	141.708084	-13.921602	27.738401	138.000656	NaN	NaN	NaN	NaN	NaN	NaN	NaN	NaN	NaN	NaN	NaN	NaN
14.6162	26.281687	141.508072	-13.614966	28.037796	137.880127	NaN	NaN	NaN	41.272964	49.556408	140.956955	NaN	NaN	NaN	NaN	NaN	NaN
14.324241	24.543039	141.227142	-13.749936	28.528923	137.750595	NaN	NaN	NaN	39.391518	50.521587	140.486053	NaN	NaN	NaN	NaN	NaN	NaN
13.901319	21.948786	140.401077	-13.533005	28.874134	136.906967	NaN	NaN	NaN	39.592789	51.068211	138.989685	NaN	NaN	NaN	NaN	NaN	NaN
13.570539	20.221428	139.533951	-13.165297	28.901234	135.950409	NaN	NaN	NaN	39.785385	51.329971	137.756042	NaN	NaN	NaN	NaN	NaN	NaN
13.162492	18.517838	138.427002	-13.277982	29.176367	135.06398	NaN	NaN	NaN	39.92305	51.53537	136.287262	NaN	NaN	NaN	NaN	NaN	NaN
12.700896	16.834558	137.181122	-13.228628	29.287127	134.00174	NaN	NaN	NaN	40.161514	51.652836	134.670685	NaN	NaN	NaN	NaN	NaN	NaN
12.241409	15.195343	135.844635	-12.955475	29.26836	132.744293	39.77549	-0.751588	133.752533	40.815403	51.609856	132.795776	40.2954465	25.429134	133.2741545	-66.2063965	33.107586	132.2144315
11.663326	13.600828	134.496231	-13.16092	29.494318	131.657104	40.118523	-0.749946	132.652954	40.72963	51.809238	131.241348	40.4240765	25.529646	131.947151	-66.7459165	33.45899	131.367057
11.144078	12.051899	133.078384	-12.858079	29.454576	130.268723	39.904743	-0.405561	131.367279	40.662937	51.973671	129.669815	40.28384	25.784055	130.518547	-65.999998	33.125097	130.018899
10.28473	9.806643	130.895309	-12.955119	29.648108	128.336029	39.746803	0.005582	129.453415	40.573193	52.157669	127.290222	40.159998	26.0816255	128.3718185	-66.070236	33.2145905	128.3002395
9.748693	8.347995	129.332657	-12.826176	29.693037	126.833298	39.833767	0.11081	128.199295	40.551937	52.252262	125.616348	40.192852	26.181536	126.9078215	-65.845204	33.204538	126.7587745
8.909812	7.067505	127.870682	-12.667624	29.742313	125.154938	39.872154	0.205131	126.893303	40.543259	52.302216	123.835884	40.2077065	26.2536735	125.3645935	-65.5429545	33.2309525	124.9452825
8.242241	5.720229	126.331039	-12.488441	29.727013	123.358307	39.841995	0.222765	125.567284	40.559433	52.248531	121.908546	40.200714	26.235648	123.737915	-65.177596	33.218378	122.978699
7.634312	4.413171	124.831619	-12.297975	29.686874	121.447685	39.779686	0.186884	124.33931	40.596546	52.097286	119.757607	40.188116	26.142085	122.0484585	-64.784066	33.231663	120.8469115
7.017509	3.162606	123.43013	-12.23951	29.627947	119.612099	39.753941	0.082642	123.161522	40.653126	51.820457	117.462982	40.2035335	25.9515495	120.312252	-64.6825535	33.3043445	118.911946
6.357038	1.967012	122.06147	-11.981428	29.311054	117.742363	39.683449	-0.204368	121.993431	40.806339	51.348114	115.233185	40.244894	25.571873	118.613308	-64.20775	33.050235	116.871418
5.449229	0.248117	119.982086	-11.459233	28.55913	115.085175	39.709663	-0.830888	120.053436	41.098473	50.445004	111.974503	40.404068	24.807058	116.0139695	-63.322534	32.311202	114.1563805
4.830473	-0.780502	118.526527	-10.954232	27.914652	113.410233	39.836536	-1.388364	118.658089	41.359921	49.791302	110.05616	40.5982285	24.201469	114.3571245	-62.5066925	31.627835	112.4633415
4.271437	-1.724925	116.914734	-10.374129	27.231195	111.774025	39.955936	-1.896972	117.297234	41.661339	49.17234	108.317879	40.8086375	23.637684	112.8075565	-61.5568955	30.824706	110.7404935
3.602854	-2.539489	115.47049	-9.88563	26.663403	110.239624	40.125156	-2.399198	115.973701	41.939766	48.658447	106.88353	41.032461	23.1296245	111.4286155	-60.803721	30.1971815	109.0506325
2.976074	-3.222929	114.027824	-9.437284	26.186075	108.787895	40.284405	-2.821638	114.869675	42.252903	48.225296	105.789398	41.268654	22.701829	110.3295365	-60.143222	29.670321	107.2462535
2.303843	-3.759439	112.789871	-9.028127	25.812969	107.472191	40.433971	-3.256493	114.088287	42.602623	47.941895	104.973709	41.518297	22.342701	109.530998	-59.574551	29.283237	105.413384
1.638546	-4.124748	111.488724	-8.677893	25.520866	106.191147	40.520298	-3.72472	113.42424	42.883076	47.718716	104.208031	41.701687	21.996998	108.8161355	-59.057473	29.044734	103.5661585
0.471622	-4.559936	109.546349	-8.226295	25.128677	104.295494	40.551193	-4.178884	112.205956	43.231899	47.400143	102.938583	41.891546	21.6106295	107.5722695	-58.344136	28.6467245	101.0187185
-0.320208	-4.651092	108.092735	-7.984583	24.906012	103.040886	40.613018	-4.559795	111.25914	43.368462	47.264061	102.041878	41.99074	21.352133	106.650509	-57.959906	28.459891	99.431263
-1.131405	-4.656958	106.48745	-7.74077	24.72513	101.820221	40.584774	-4.614112	110.035728	43.473331	47.184692	101.215363	42.0290525	21.28529	105.6255455	-57.5105925	28.16497	98.0148965
-2.027299	-4.514291	104.94796	-7.537849	24.608988	100.693275	40.667137	-4.625659	108.819946	43.51178	47.211655	100.534904	42.0894585	21.292998	104.677425	-57.1651565	27.924978	96.709125
-2.94228	-4.35296	103.342186	-7.393758	24.51615	99.613007	40.797844	-4.637988	107.705452	43.498428	47.360416	100.103333	42.148136	21.361214	103.9043925	-56.935652	27.671086	95.3216215
-3.95115	-4.037812	101.823112	-7.275333	24.466614	98.586807	40.846447	-4.516932	106.723854	43.49004	47.518776	99.761543	42.1682435	21.500922	103.2426985	-56.7189095	27.432306	93.9309155
-5.046968	-3.623774	100.412262	-7.201477	24.491739	97.565056	40.89772	-4.369544	105.885574	43.505634	47.653397	99.42495	42.201677	21.6419265	102.655262	-56.604631	27.3415515	92.47485
-6.827977	-2.884912	98.470741	-7.081085	24.514118	96.091553	40.992336	-4.252026	104.807022	43.491203	47.779499	98.725105	42.2417695	21.7637365	101.7660635	-56.4039395	27.2644995	90.4170425
-8.125526	-2.325975	97.354858	-6.945001	24.479893	95.175346	40.998657	-4.181696	104.127312	43.53104	47.768139	97.974449	42.2648485	21.7932215	101.0508805	-56.1548505	27.1665645	89.2998115
-9.495405	-1.679701	96.412292	-6.726544	24.389818	94.445808	41.10421	-4.244585	103.408897	43.535183	47.565025	97.069672	42.3196965	21.66022	100.2392845	-55.7727845	27.119416	88.6523315
-10.952962	-0.997099	95.750252	-6.474128	24.245068	93.934349	41.269604	-4.378818	102.710327	43.642765	47.30125	96.037956	42.4561845	21.461216	99.3741415	-55.4044405	27.02892	88.4945565
-12.497273	-0.20616	95.328484	-6.145379	24.033159	93.695923	41.440029	-4.56528	102.03537	43.758156	46.956333	95.084801	42.5990925	21.1955265	98.5600855	-54.8898505	26.8707915	88.8317605
-14.102067	0.649703	95.291222	-5.85777	23.812698	93.829033	41.595303	-4.781277	101.463905	43.902939	46.598026	94.393295	42.749121	20.9083745	97.9286	-54.464661	26.7170215	89.729466
-15.819025	1.635028	95.571396	-5.620349	23.580591	94.285995	41.78714	-5.012976	100.958481	43.989563	46.318314	93.960556	42.8883515	20.652669	97.4595185	-54.1290495	26.508513	91.1124715
-18.442627	3.228213	96.422974	-5.395429	23.320313	95.301514	41.952587	-5.291487	100.566185	43.92292	46.018852	93.636223	42.9377535	20.3636825	97.101204	-53.7286115	26.2769435	93.501824
-20.290688	4.440975	97.128883	-5.364275	23.163174	96.03759	42.035355	-5.420588	100.474548	43.791866	45.903862	93.666634	42.9136105	20.241637	97.070591	-53.6421605	26.084711	95.004589
-22.186228	5.707117	97.689423	-5.395081	23.020077	96.750099	42.054668	-5.492774	100.419296	43.618835	45.872204	93.874619	42.8367515	20.189715	97.1469575	-53.6269135	25.850439	96.3532405
-24.054089	7.004935	98.12719	-5.485961	22.854202	97.405418	42.034134	-5.505335	100.314667	43.421368	45.923012	94.342957	42.727751	20.2088385	97.328812	-53.699673	25.4995655	97.482024
-25.981405	8.339546	98.507675	-5.634178	22.66725	98.023163	42.010792	-5.466298	100.107834	43.227097	46.117561	94.990562	42.6189445	20.3256315	97.549198	-53.8873005	25.0088685	98.497128
-27.898136	9.673612	98.987991	-5.847078	22.444759	98.715256	41.950054	-5.372698	99.80117	42.912769	46.341751	95.813026	42.4314115	20.4845265	97.807098	-54.1255675	24.4049915	99.623414
-29.828094	11.006618	99.816498	-6.114437	22.219343	99.596176	41.806679	-5.196455	99.369125	42.501961	46.594727	96.713364	42.15432	20.699136	98.0412445	-54.383194	23.73955	101.1511075
-32.742313	13.080248	102.062622	-6.637389	21.928289	101.416275	41.397877	-4.803421	98.844536	41.727077	47.01231	98.074135	41.562477	21.1044445	98.4593355	-54.837255	22.7521335	104.3732145
-34.599529	14.381992	104.249489	-7.030126	21.78134	102.968468	41.056713	-4.517383	98.668022	41.095776	47.320168	99.026978	41.0762445	21.4013925	98.8475	-55.1364965	22.1612875	107.089436
-36.424931	15.64233	107.191193	-7.439488	21.662773	104.915985	40.58107	-4.1998	98.631538	40.379742	47.611599	100.0093	40.480406	21.7058995	99.320419	-55.359382	21.6196465	110.511551
-38.063702	16.82053	110.674538	-7.769974	21.606653	107.228683	39.934788	-3.80973	98.894264	39.662102	47.810806	101.02626	39.798445	22.000538	99.960262	-55.338393	21.212768	114.497104
-39.607433	17.961149	114.273857	-7.998034	21.553154	109.588913	39.518337	-3.73999	99.375092	39.089561	47.95018	102.17601	39.303949	22.105095	100.775551	-55.300017	21.001213	118.402275
-41.000881	19.049757	117.436409	-8.101792	21.451889	111.698166	39.307041	-3.701354	100.220085	38.787132	47.365677	103.513168	39.0470865	21.8321615	101.8666265	-55.2506705	21.0716165	121.5297055
-42.305859	20.093565	119.997345	-7.958443	21.242714	113.453423	39.383614	-3.767216	101.227905	39.176598	47.715553	104.497437	39.280106	21.9741685	102.862671	-55.196992	20.5112595	124.044175
-43.833389	21.545794	122.835579	-7.467531	20.88479	115.353371	40.107128	-4.094503	102.732704	39.626198	47.483707	106.13028	39.866663	21.694602	104.431492	-54.801725	20.074978	126.27525
-44.283764	22.205061	124.21949	-7.070774	20.666559	116.242767	40.701477	-4.367915	103.756203	40.042377	47.255871	106.983376	40.371927	21.443978	105.3697895	-54.513475	19.88914	127.1157445
NaN	NaN	NaN	-6.758045	20.450199	116.940727	41.275127	-4.589743	104.628899	40.43203	47.078434	107.73243	40.8535785	21.2443455	106.1806645	-54.3696685	19.6560525	127.7007895
-43.651211	23.6264	125.308632	-6.56036	20.284634	117.522881	41.712006	-4.759992	105.344536	40.69025	46.961521	108.454369	41.201128	21.1007645	106.8994525	-54.321848	19.4685035	128.1463095
-43.005196	24.252773	125.475266	-6.431293	20.131197	118.036034	41.997002	-4.886792	105.906143	40.422417	47.007061	109.335709	41.2097095	21.0601345	107.620926	-54.0722955	19.2022595	128.451142
-42.18145	24.850866	125.410736	-6.449711	19.991699	118.461647	42.165813	-5.015558	106.473663	40.550732	46.942772	110.017799	41.3582725	20.963607	108.245731	-54.2576945	19.019791	128.677563
-41.208679	25.437889	125.276375	-6.518862	19.906124	118.726028	42.347778	-5.151196	106.945908	40.672638	46.890568	110.756706	41.510208	20.869686	108.851307	-54.547932	18.942562	128.600749
-39.507763	26.338139	124.712959	-6.722673	19.709812	118.960403	42.523293	-5.317889	107.668732	40.781719	46.840614	112.149094	41.652506	20.7613625	109.908913	-55.097852	18.6582615	128.011893
-38.423344	27.023008	124.397995	-6.915089	19.524643	119.063927	42.628624	-5.473934	108.169724	40.975266	46.715778	113.088104	41.801945	20.620922	110.628914	-55.632123	18.428364	127.49894
-37.048809	27.560476	123.85112	-7.059402	19.362576	119.174026	42.773937	-5.753829	108.824013	41.22897	46.608463	114.140785	42.0014535	20.427317	111.482399	-56.1202575	18.297835	126.865653
-35.51931	28.025604	123.389664	-7.203154	19.172016	119.32399	42.973492	-6.128603	109.548424	41.51886	46.424324	115.235031	42.246176	20.1478605	112.3917275	-56.652484	18.1961715	126.2562525
-33.830387	28.42173	123.043312	-7.252694	18.975449	119.569824	43.318569	-6.539864	110.30909	41.863461	46.217697	116.373825	42.591015	19.8389165	113.3414575	-57.096403	18.1119815	125.7981905
-32.036503	28.777641	122.848473	-7.262796	18.765125	119.970573	43.844624	-7.080176	111.236778	42.368595	46.058708	117.674294	43.1066095	19.489266	114.455536	-57.6322015	18.040984	125.48561
-30.197647	29.076036	122.831474	-7.27403	18.552881	120.588745	44.571819	-7.788151	112.360703	43.016422	45.911259	119.255402	43.7941205	19.061554	115.8080525	-58.3421805	18.044208	125.3694375
-27.302433	29.519451	123.050369	-7.351173	18.233387	121.940399	45.593723	-8.493959	114.724075	44.16375	45.536518	122.247551	44.8787365	18.5212795	118.485813	-59.5810825	17.9454945	125.394985
-25.324694	29.713614	123.358627	-7.455776	18.00173	123.060822	45.95882	-8.842759	116.646072	45.444004	45.030788	124.25499	45.701412	18.0940145	120.450531	-60.612964	17.9094455	125.671113
-23.382702	29.865997	123.944901	-7.652048	17.756977	124.315353	46.073311	-9.072089	118.840179	46.143074	44.535595	126.421227	46.1081925	17.731753	122.630703	-61.4122885	17.782201	126.000003
-21.530849	29.969236	124.860893	-7.8163	17.493925	125.682793	46.495193	-9.50478	121.322182	46.606739	43.974716	128.346176	46.550966	17.234968	124.834179	-62.183566	17.752882	126.531407
-19.350864	29.879219	125.711487	-7.625106	16.997345	126.902786	46.198376	-9.31685	123.737526	46.950226	43.449982	129.962143	46.574301	17.066566	126.8498345	-61.824513	16.928124	126.9557375
-17.54681	29.904282	126.827965	-8.100707	16.947777	128.368912	46.293106	-9.532345	126.287117	47.209801	42.997704	131.357712	46.7514535	16.7326795	128.8224145	-62.9528675	17.1628745	127.9154095
-15.846523	30.005112	127.909935	-7.650307	16.375942	129.261246	46.593971	-10.081439	128.369614	47.459099	42.563404	132.499756	47.026535	16.2409825	130.434685	-62.327149	16.5109015	128.087807
-13.415599	30.069824	129.400848	-7.628748	15.968079	130.74971	46.685528	-10.618146	130.807571	47.777462	41.955009	134.043991	47.231495	15.6684315	132.425781	-62.488991	16.2677265	129.073639
-11.962705	30.248161	130.391876	-7.522919	15.770338	131.560486	46.785042	-10.999838	132.110947	47.935509	41.591759	135.001999	47.3602755	15.2959605	133.556473	-62.4061135	16.2447155	129.564499
-10.582435	30.350351	131.308228	-7.588241	15.455747	132.329773	46.855545	-11.375113	133.144958	48.060982	41.238956	135.842743	47.4582635	14.9319215	134.4938505	-62.6347455	15.9795725	130.1656955
-9.376534	30.520931	132.240814	-7.646464	15.269436	133.054276	46.803833	-11.745577	133.956329	48.157505	40.914249	136.628906	47.480669	14.584336	135.2926175	-62.773597	15.954536	130.8159345
-8.311506	30.763048	133.190536	-7.733771	15.089093	133.736237	46.684055	-12.139068	134.575882	48.222343	40.552502	137.268341	47.453199	14.206717	135.9221115	-62.920741	15.971469	131.5503625
-7.336741	30.940687	134.04277	-8.098516	15.04954	134.461456	46.489025	-12.489056	135.062012	48.253448	40.132828	137.844315	47.3712365	13.821886	136.4531635	-63.5682685	16.277194	132.4697485
-6.535134	31.18881	134.86824	-7.954169	14.680418	134.876419	NaN	NaN	NaN	48.302517	39.766438	138.342682	NaN	NaN	NaN	NaN	NaN	NaN
-5.492921	31.518412	135.895859	-8.129913	14.357531	135.594925	NaN	NaN	NaN	48.293236	39.18364	138.886322	NaN	NaN	NaN	NaN	NaN	NaN
-4.93747	31.769737	136.454895	-8.132258	14.228747	135.993912	NaN	NaN	NaN	48.344803	38.801876	139.099915	NaN	NaN	NaN	NaN	NaN	NaN
-4.484907	31.987831	136.916809	-8.278205	13.946183	136.357941	NaN	NaN	NaN	48.370583	38.466614	139.19281	NaN	NaN	NaN	NaN	NaN	NaN
-4.130453	32.221802	137.306183	-8.225187	13.917618	136.685989	NaN	NaN	NaN	48.42503	38.228794	139.151306	NaN	NaN	NaN	NaN	NaN	NaN
-3.918501	32.440544	137.622498	-8.314096	13.757132	137.003448	NaN	NaN	NaN	48.495758	38.029102	139.002609	NaN	NaN	NaN	NaN	NaN	NaN
-3.787436	32.646362	137.853424	-8.328177	13.724162	137.29837	NaN	NaN	NaN	48.453712	37.882584	138.708038	NaN	NaN	NaN	NaN	NaN	NaN
-3.713237	32.936775	137.997787	-8.398254	13.700731	137.523651	44.760319	-14.748937	134.859436	48.218517	37.811638	138.10965	46.489418	11.5313505	136.484543	-63.285926	15.8701115	138.562759
-3.723547	33.247749	137.911636	-8.508578	13.735331	137.564407	44.421757	-14.947763	133.26535	47.500168	37.797798	136.534546	45.9609625	11.4250175	134.899948	-62.9781185	16.0456445	140.228866
-3.798591	33.422592	137.353729	-8.537881	13.733004	137.161652	44.016884	-14.894962	131.614182	46.87542	37.716248	134.88382	45.446152	11.410643	133.249001	-62.521914	16.055365	141.074303
-3.875804	33.551884	136.421204	-8.573611	13.718097	136.362762	43.541428	-14.824161	129.746048	46.12981	37.639057	132.982773	44.835619	11.407448	131.3644105	-61.982841	16.028746	141.3611135
-3.99145	33.69421	135.205704	-8.617226	13.701341	135.267944	43.126007	-14.855948	127.483414	45.653931	37.807373	130.980713	44.389969	11.4757125	129.2320635	-61.624421	15.9269695	141.3038245
-4.072443	33.794083	133.851974	-8.653524	13.636645	133.940338	42.455791	-14.705383	125.262283	45.196995	37.72031	128.953598	43.826393	11.5074635	127.1079405	-61.133441	15.7658265	140.7727355
-4.104168	33.88908	132.421722	-8.747659	13.606161	132.524796	41.998047	-14.748585	123.285164	44.891449	37.646683	127.030884	43.444748	11.449049	125.158024	-60.940066	15.763273	139.891568
-4.117085	33.921738	131.063812	-8.779926	13.502293	131.081772	41.570549	-14.813037	121.614609	44.651012	37.495842	125.489601	43.1107805	11.3414025	123.552105	-60.6706325	15.6631835	138.611439
-4.080801	33.870533	129.363251	-9.268176	13.717606	129.394623	40.93964	-14.868297	119.871674	44.405544	37.257137	124.037018	42.672592	11.19442	121.954346	-61.208944	16.240792	136.8349
-4.007853	33.687073	128.547897	-9.518709	13.836026	128.443726	40.610115	-14.909436	119.320274	44.326889	37.164421	123.683037	42.468502	11.1274925	121.5016555	-61.50592	16.5445595	135.3857965
-4.056109	33.680561	127.954117	-9.80984	13.964911	127.695465	40.394066	-14.984791	119.168541	44.309788	37.075909	123.834549	42.351927	11.045559	121.501545	-61.971607	16.884263	133.889385
-3.801784	33.398827	127.669235	-10.105528	14.113742	127.194466	40.184326	-14.904024	119.327652	44.290577	37.127254	124.363731	42.2374515	11.111615	121.8456915	-62.4485075	17.115869	132.5432405
-3.458632	33.131077	127.668716	-10.425732	14.31617	126.944016	39.990715	-14.719958	119.652138	44.261784	37.257568	125.244095	42.1262495	11.268805	122.4481165	-62.9777135	17.363535	131.4399155
-3.12565	32.826492	128.04422	-10.793099	14.588806	126.988174	39.844437	-14.458242	120.098557	44.173279	37.456528	126.295677	42.008858	11.499143	123.197117	-63.595056	17.678469	130.779231
-2.554266	32.314156	128.463013	-11.145893	14.91838	127.379211	39.625008	-14.115815	120.553207	43.641029	37.900146	127.47953	41.6330185	11.8921655	124.0163685	-63.9248045	17.9445945	130.7420535
-2.068965	31.614378	129.591888	-11.618882	15.494757	128.316422	39.332088	-13.482742	121.252762	43.367859	38.390903	128.784698	41.3499735	12.4540805	125.01873	-64.5877375	18.5354335	131.614114
-1.685127	31.086592	130.295319	-11.870274	15.900132	129.056808	39.218357	-13.047096	121.797668	43.538822	38.649075	129.287964	41.3785895	12.8009895	125.542816	-65.1191375	18.9992745	132.5708
-1.371055	30.502895	130.843582	-12.081587	16.267378	129.738251	39.125744	-12.646183	122.377457	43.286167	39.123707	129.760117	41.2059555	13.238762	126.068787	-65.3691295	19.295994	133.407715
-1.052687	29.881323	131.263672	-12.316556	16.675297	130.341751	39.006878	-12.314012	122.954544	43.036766	39.544746	129.996765	41.021822	13.615367	126.4756545	-65.654934	19.735227	134.2078475
-0.617218	29.212593	131.376236	-12.499971	17.005049	130.765823	38.858822	-12.089547	123.528839	42.778141	39.937218	129.883911	40.8184815	13.9238355	126.706375	-65.8184235	20.0862625	134.825271
-0.173577	28.485716	131.244431	-12.400022	17.153158	130.867874	38.625233	-11.93231	123.911575	42.482601	40.295696	129.480713	40.553917	14.181693	126.696144	-65.353961	20.124623	135.039604
0.244062	27.754705	130.963272	-12.582964	17.386009	130.91391	38.405384	-11.905134	124.167587	41.808628	40.679745	129.042007	40.107006	14.3873055	126.604797	-65.272934	20.3847125	135.223023
0.9024	26.639771	130.199799	-13.070827	17.732759	130.764175	37.999458	-11.968893	124.152077	41.459362	40.80558	127.76165	39.72941	14.4183435	125.9568635	-65.871064	21.0471745	135.5714865
1.452392	25.825081	129.585403	-13.145079	17.805285	130.421982	37.802387	-12.11777	124.035599	41.277943	40.739014	126.842163	39.540165	14.310622	125.438881	-65.830323	21.299948	135.405083
1.976663	25.002844	128.889603	-13.250345	17.868477	130.080688	37.495316	-12.19496	123.82457	41.103043	40.618816	125.977173	39.2991795	14.211928	124.9008715	-65.7998695	21.525026	135.2605045
2.147601	24.446892	128.591995	-13.344886	17.933243	129.813416	37.291267	-12.297806	123.810646	40.969444	40.480526	125.256218	39.1303555	14.09136	124.533432	-65.8201275	21.775126	135.0934
2.798643	23.657127	128.263123	-13.435668	18.024168	129.689651	37.10302	-12.352724	123.935509	40.880207	40.343502	124.869415	38.9916135	13.995389	124.402462	-65.8629495	22.052947	134.97684
3.541107	22.932343	128.294952	-13.478652	18.124065	129.760498	37.023441	-12.394864	124.338089	40.887169	40.256569	124.897316	38.955305	13.9308525	124.6177025	-65.912609	22.3172775	134.9032935
4.550309	22.083225	128.529922	-13.607195	18.204529	130.063217	37.006016	-12.404575	124.963058	40.973724	40.168663	125.435616	38.98987	13.882044	125.199337	-66.20426	22.527014	134.927097
5.504077	21.396229	129.754944	-13.440767	18.1022	130.701294	37.042965	-12.409678	126.122704	41.231174	40.134354	127.08374	39.1370695	13.862338	126.603222	-66.0186035	22.342062	134.799366
6.035298	21.130295	130.928772	-13.519388	18.142939	131.379608	37.117725	-12.376001	126.982666	41.442596	40.143955	128.567947	39.2801605	13.883977	127.7753065	-66.3189365	22.401901	134.9839095
7.442102	20.43014	131.786514	-13.510314	18.272961	132.129089	37.269669	-12.352829	127.787102	42.068909	39.953842	130.020813	39.669289	13.8005065	128.9039575	-66.689917	22.7454155	135.3542205
8.27508	20.034582	132.926285	-13.861354	18.378839	132.987045	37.49165	-12.294338	128.458252	42.268375	39.872696	131.661926	39.8800125	13.789179	130.060089	-67.6027205	22.968499	135.914001
8.997165	19.837662	134.10582	-13.633871	18.298874	133.502136	37.686253	-12.086475	128.975937	42.407928	39.782757	133.219452	40.0470905	13.848141	131.0976945	-67.3148325	22.749607	135.9065775
9.940714	19.803215	134.984406	-13.533749	18.48465	134.035019	38.222961	-12.030036	129.379898	42.508755	39.743984	134.684235	40.365858	13.856974	132.0320665	-67.433356	23.112326	136.0379715
10.544043	19.555868	135.835022	-13.41572	18.630701	134.372681	38.526718	-11.751407	129.72319	42.599571	39.824028	136.057236	40.5631445	14.0363105	132.890213	-67.3945845	23.2250915	135.855149
11.664499	19.336824	136.759735	-13.144821	18.914404	134.662048	39.044327	-11.252029	130.040558	42.703552	39.984993	137.721497	40.8739395	14.366482	133.8810275	-67.1635815	23.462326	135.4430685
12.308435	19.152117	137.080353	-13.029838	18.999163	134.727921	39.451744	-10.93188	130.134354	42.782654	40.149815	138.517441	41.117199	14.6089675	134.3258975	-67.176875	23.3893585	135.1299445
12.86233	18.913464	137.211838	-12.882	19.037359	134.747498	39.808777	-10.655561	130.029602	42.888954	40.312832	139.043121	41.3488655	14.8286355	134.5363615	-67.1128655	23.2460825	134.9586345
13.329201	18.556618	137.206116	-12.652858	19.285898	134.731155	39.990196	-10.30526	129.815552	43.004616	40.443562	139.314789	41.497406	15.069151	134.5651705	-66.803122	23.502645	134.8971395
13.702432	18.086628	137.07518	-12.415675	19.369072	134.601288	40.235725	-10.084598	129.622574	43.1539	40.53194	139.466522	41.6948125	15.223671	134.544548	-66.5261625	23.514473	134.658028
14.119816	17.523661	136.782654	-12.192616	19.4035	134.406097	40.523083	-9.971123	129.310959	43.3106	40.561111	139.574677	41.9168415	15.294994	134.442818	-66.3020735	23.512006	134.369376
14.06095	16.987173	136.623306	-11.994632	19.415756	134.162735	40.700558	-9.901103	128.935822	43.478764	40.537594	139.613098	42.089661	15.3182455	134.27446	-66.078925	23.5132665	134.05101
14.606028	15.723862	135.839783	-11.871744	19.534601	133.849716	40.40152	-9.509015	128.202545	43.589039	40.478722	139.394531	41.9952795	15.4848535	133.798538	-65.7387675	23.5843485	133.900894
