# Supplementary material for: How to jointly control a ball trajectory on a moving board: Methodological insights into Motor Learning and Rehabilitation
Source: PLoS One. 2025 Oct 15;20(10):e0334588. doi: 10.1371/journal.pone.0334588 (PMC12527165; doi:10.1371/journal.pone.0334588)
Supplement: S2 Data — (ZIP) [file pone.0334588.s002.zip › D3_028.csv]

Ball_X	Ball_Y	Ball_Z	BoardCentre_X	BoardCentre_Y	BoardCentre_Z	P1LeftHand_X	P1LeftHand_Y	P1LeftHand_Z	P1RightHand_X	P1RightHand_Y	P1RightHand_Z	P1MidHands_X	P1MidHands_Y	P1MidHands_Z	P2MidHands_X	P2MidHands_Y	P2MidHands_Z
13.258237	11.573786	122.966805	-8.869288	19.156031	120.655884	42.308376	-12.943189	122.330261	46.138935	42.050217	127.83905	44.2236555	14.553514	125.0846555	-61.9622315	23.758548	116.2271125
12.708868	10.341373	123.069595	-8.774395	19.259342	120.802567	42.313583	-12.835097	122.770264	45.68515	42.440712	127.525543	43.9993665	14.8028075	125.1479035	-61.5481565	23.7158765	116.4572305
12.137313	9.116181	123.070885	-8.745354	19.435081	120.862671	42.282742	-12.652138	122.983597	46.098835	42.438152	126.621735	44.1907885	14.893007	124.802666	-61.6814965	23.977155	116.922676
11.519638	7.87244	122.874359	-8.675109	19.597609	120.790909	42.278576	-12.45297	122.998856	46.033588	42.56662	125.771187	44.156082	15.056825	124.3850215	-61.5063	24.138393	117.1967965
10.812007	6.722762	122.574745	-8.582099	19.771982	120.612885	42.284847	-12.243583	122.84285	45.982395	42.674099	124.796127	44.133621	15.215258	123.8194885	-61.297819	24.328706	117.4062815
10.089144	5.545168	122.243729	-8.438143	19.9538	120.343796	42.296051	-12.051355	122.557114	45.945541	42.759735	123.737274	44.120796	15.35419	123.147194	-60.997082	24.55341	117.540398
8.96318	3.86658	121.753059	-8.167892	20.176731	119.92688	42.362785	-11.837865	122.059158	45.907383	42.831089	122.101006	44.135084	15.496612	122.080082	-60.470868	24.85685	117.773678
8.190023	2.84596	121.459618	-7.932907	20.266039	119.610786	42.516197	-11.795656	121.753799	45.49102	43.014313	121.294037	44.0036085	15.6093285	121.523918	-59.8694225	24.9227495	117.697654
7.397575	1.826808	121.197334	-7.683772	20.327271	119.292366	42.633858	-11.69825	121.570335	45.593067	42.985794	120.435043	44.1134625	15.643772	121.002689	-59.4810065	25.01077	117.582043
6.540254	0.887708	120.934509	-7.439582	20.300488	118.945335	42.847633	-11.751916	121.374298	45.72031	42.9786	119.832458	44.2839715	15.613342	120.603378	-59.1631355	24.987634	117.287292
5.713345	0.027707	120.618614	-7.238987	20.254559	118.571701	43.000751	-11.800556	121.204285	45.864685	42.949268	119.404839	44.432718	15.574356	120.304562	-58.910692	24.934762	116.83884
4.863003	-0.823355	120.175766	-7.079958	20.183779	118.137634	43.118526	-11.84501	120.971336	45.986805	42.916008	119.078156	44.5526655	15.535499	120.024746	-58.7125815	24.832059	116.250522
3.891136	-1.537247	119.808685	-6.958407	20.119831	117.655754	43.170734	-11.900103	120.6838	46.062859	42.917637	118.780685	44.6167965	15.508767	119.7322425	-58.5336105	24.730895	115.5792655
2.472006	-2.43694	118.945518	-6.85417	20.134928	116.785553	43.175369	-11.954414	120.196854	46.108921	42.914268	118.286217	44.642145	15.479927	119.2415355	-58.350485	24.789929	114.3295705
1.481212	-3.000049	118.24572	-6.82615	20.163887	116.056374	43.146599	-11.97611	119.812096	46.089928	42.954651	117.903366	44.6182635	15.4892705	118.857731	-58.2705635	24.8385035	113.255017
0.476855	-3.443154	117.490616	-6.76903	20.230221	115.232811	43.068584	-11.999029	119.421455	46.079082	42.991726	117.417572	44.573833	15.4963485	118.4195135	-58.111893	24.9640935	112.0461085
-0.580866	-3.770949	116.642723	-6.690125	20.311716	114.321693	42.956989	-12.015317	119.002304	46.08849	42.982273	116.820732	44.5227395	15.483478	117.911518	-57.9029895	25.139954	110.731868
-1.65273	-4.041698	115.70945	-6.594117	20.412487	113.32309	42.844997	-12.029597	118.558548	46.098927	42.93235	116.11525	44.471962	15.4513765	117.336899	-57.660196	25.3735975	109.309281
-2.785839	-4.224871	114.720535	-6.441846	20.508324	112.25779	42.764015	-12.063246	118.10601	46.174263	42.868088	115.343185	44.469139	15.402421	116.7245975	-57.352831	25.614227	107.7909825
-3.937039	-4.418157	113.645538	-6.263064	20.579016	111.249077	42.705662	-12.0766	117.453827	46.222595	42.800484	114.523254	44.4641285	15.361942	115.9885405	-56.9902565	25.79609	106.5096135
-5.741247	-4.521736	112.126564	-5.968607	20.66774	110.036407	42.638199	-12.099169	116.185829	46.240574	42.660378	113.144066	44.4393865	15.2806045	114.6649475	-56.3766005	26.0548755	105.4078665
-7.018497	-4.511395	111.306992	-5.775203	20.684605	109.51339	42.61681	-12.121962	115.155388	46.24004	42.596069	112.239098	44.428425	15.2370535	113.697243	-55.978831	26.1321565	105.329537
-8.335299	-4.319983	110.597816	-5.607871	20.69912	109.180092	42.620377	-12.106965	114.067444	46.194866	42.562019	111.43103	44.4076215	15.227527	112.749237	-55.6233635	26.170713	105.610947
-9.708335	-4.096956	110.073471	-5.449114	20.717869	109.012115	42.648525	-12.017653	112.996925	46.154758	42.581882	110.706154	44.4016415	15.2821145	111.8515395	-55.2998695	26.1536235	106.1726905
-11.148973	-3.814248	109.860672	-5.279188	20.760744	109.03093	42.681961	-11.907089	112.043938	46.115009	42.627056	110.024384	44.398485	15.3599835	111.034161	-54.956861	26.1615045	107.027699
-12.561262	-3.458123	110.046341	-5.125581	20.822931	109.294189	42.676563	-11.780984	111.232254	46.059765	42.620773	109.369949	44.368164	15.4198945	110.3011015	-54.619326	26.2259675	108.2872765
-13.996394	-3.019427	110.627457	-4.95988	20.836592	109.815422	42.652313	-11.710479	110.632263	45.991177	42.56834	108.829727	44.321745	15.4289305	109.730995	-54.241505	26.2442535	109.899849
-15.966424	-2.286098	112.079132	-4.767587	20.748486	111.00695	42.607082	-11.733153	110.172234	45.892879	42.419399	108.236336	44.2499805	15.343123	109.204285	-53.7851545	26.153849	112.809615
-17.235451	-1.771186	113.247955	-4.640255	20.641174	111.883072	42.600685	-11.783088	110.063187	45.776371	42.33289	107.966003	44.188528	15.274901	109.014595	-53.469038	26.007447	114.751549
-18.486258	-1.228568	114.399231	-4.529267	20.465054	112.666	42.62788	-11.882448	110.04232	45.644505	42.208504	107.728752	44.1361925	15.163028	108.885536	-53.1947265	25.76708	116.446464
-19.666029	-0.659967	115.410065	-4.392129	20.265215	113.298561	42.692513	-12.014674	110.03492	45.516094	42.058529	107.419441	44.1043035	15.0219275	108.7271805	-52.8885615	25.5085025	117.8699415
-20.698887	-0.0728	116.184387	-4.249015	20.064999	113.725723	42.720261	-12.17359	109.948418	45.411331	41.82008	107.025993	44.065796	14.823245	108.4872055	-52.563826	25.306753	118.9642405
-21.674244	0.50293	116.735413	-4.107008	19.788099	113.966858	42.748623	-12.342377	109.730553	45.373032	41.566296	106.62851	44.0608275	14.6119595	108.1795315	-52.2748435	24.9642385	119.7541845
-22.613401	1.128164	116.936134	-3.982465	19.49194	114.008156	42.773544	-12.486525	109.41597	45.403091	41.348362	106.235291	44.0883175	14.4309185	107.8256305	-52.0532475	24.5529615	120.1906815
-23.905392	2.169994	116.639091	-3.835695	19.156044	113.608719	42.867996	-12.609938	108.683632	45.371384	41.133057	105.629578	44.11969	14.2615595	107.156605	-51.79108	24.0505285	120.060833
-24.580816	2.883732	116.078011	-3.760396	19.015486	113.062378	42.901825	-12.596703	108.043991	45.376102	41.119656	105.155655	44.1389635	14.2614765	106.599823	-51.6597555	23.7694955	119.524933
-25.283585	3.667924	115.292442	-3.733877	18.876652	112.344292	42.903816	-12.496785	107.263306	45.320034	41.141865	104.617676	44.111925	14.32254	105.940491	-51.579679	23.430764	118.748093
-25.846703	4.524818	114.270828	-3.698407	18.786346	111.511002	42.901741	-12.360948	106.399872	45.230671	41.20343	104.158211	44.066206	14.421241	105.2790415	-51.46302	23.151451	117.7429625
-26.311153	5.383338	113.247643	-3.680907	18.759872	110.665009	42.901306	-12.227129	105.491257	45.232925	41.341911	103.752602	44.0671155	14.557391	104.6219295	-51.4289295	22.962353	116.7080885
-26.674376	6.296036	112.355896	-3.711502	18.836838	109.925842	42.778183	-12.065668	104.640259	45.199165	41.454533	103.269211	43.988674	14.6944325	103.954735	-51.411678	22.9792435	115.896949
-26.977848	7.266138	111.654816	-3.751634	18.935369	109.275078	42.561062	-11.915216	103.809776	45.08625	41.535934	102.711342	43.823656	14.810359	103.260559	-51.326924	23.060379	115.289597
-27.172852	8.770263	110.776863	-3.919705	19.095493	108.474281	42.217968	-11.794796	102.840065	44.877792	41.586094	101.979019	43.54788	14.895649	102.409542	-51.38729	23.295337	114.53902
-27.222378	9.773988	110.248802	-4.081698	19.092373	108.036736	41.986755	-11.766192	102.378967	44.741665	41.109875	101.7342	43.36421	14.6718415	102.0565835	-51.527606	23.5129045	114.0168885
-27.218994	10.713381	109.623909	-4.333037	19.066641	107.565071	41.724438	-11.793235	101.96669	44.532986	41.599079	101.482162	43.128712	14.902922	101.724426	-51.794786	23.23036	113.405716
-27.169508	11.712102	108.847153	-4.671936	18.991549	107.004272	41.424881	-11.823072	101.6073	44.257057	41.571297	101.230659	42.840969	14.8741125	101.4189795	-52.184841	23.1089855	112.5895645
-27.038214	12.718092	107.776001	-5.076317	18.995275	106.236649	41.077454	-11.888008	101.292053	43.901005	41.549839	100.969101	42.4892295	14.8309155	101.130577	-52.6418635	23.1596345	111.342721
-26.944208	13.748808	106.398903	-5.58318	18.969698	105.22506	40.665646	-11.946373	101.05883	43.505783	41.524471	100.717125	42.0857145	14.789049	100.8879775	-53.2520745	23.150347	109.5621425
-26.757801	14.765499	104.511116	-6.211864	18.942413	103.89019	40.142567	-12.005857	100.847626	43.011726	41.466438	100.429466	41.5771465	14.7302905	100.638546	-54.0008745	23.1545355	107.141834
-26.542919	16.377813	101.061287	-7.355061	18.9629	101.38147	39.134819	-12.070486	100.585617	42.094769	41.432957	99.955772	40.614794	14.6812355	100.2706945	-55.324916	23.2445645	102.4922455
-26.434507	17.523516	98.810196	-8.117326	19.069382	99.675621	38.358582	-12.066366	100.423065	41.461487	41.421173	99.550568	39.9100345	14.6774035	99.9868165	-56.1446865	23.4613605	99.3644255
-26.223862	18.66077	96.874588	-8.766511	19.208672	98.157135	37.612606	-12.038029	100.205635	40.897831	41.426765	99.095337	39.2552185	14.694368	99.650486	-56.7882405	23.722976	96.663784
-26.029253	19.935795	95.368843	-9.19513	19.387419	96.968437	37.021137	-11.972012	99.905136	40.520294	41.457905	98.67765	38.7707155	14.7429465	99.291393	-57.1609755	24.0318915	94.645481
-25.84671	21.279467	94.254272	-9.419703	19.603073	96.06617	36.613953	-11.884819	99.585197	40.358429	41.516258	98.286018	38.486191	14.8157195	98.9356075	-57.325597	24.3904265	93.1967325
-25.677753	22.59273	93.358253	-9.453011	19.839441	95.323219	36.386425	-11.757059	99.244896	40.362019	41.582596	97.961624	38.374222	14.9127685	98.60326	-57.280244	24.7661135	92.043178
-25.507343	23.938219	92.651138	-9.350574	20.084772	94.733353	36.344849	-11.638104	98.865181	40.487991	41.687809	97.781105	38.41642	15.0248525	98.323143	-57.117568	25.1446915	91.143563
-25.35379	26.097494	92.138565	-9.027756	20.42536	94.298203	36.507042	-11.332817	98.178642	40.851196	41.948509	97.705704	38.679119	15.307846	97.942173	-56.734631	25.542874	90.654233
-25.350025	27.53083	92.437691	-8.721341	20.652761	94.43074	36.781086	-11.078415	97.661247	41.133572	42.188801	97.758858	38.957329	15.555193	97.7100525	-56.400011	25.750329	91.1514275
-25.366735	28.905424	93.076218	-8.414037	20.873276	94.835243	37.134827	-10.805231	97.20488	41.398685	42.481529	97.791489	39.266756	15.838149	97.4981845	-56.09483	25.908403	92.1723015
-25.552877	30.318298	93.93721	-8.112487	21.098295	95.398804	37.457455	-10.488721	96.849274	41.659439	42.760189	97.772522	39.558447	16.135734	97.310898	-55.783421	26.060856	93.48671
-25.669918	31.722307	95.013359	-7.847009	21.290966	96.097816	37.759388	-10.221499	96.554527	41.85495	43.012703	97.782562	39.807169	16.395602	97.1685445	-55.501187	26.18633	95.0270875
-25.900476	33.055748	96.333038	-7.631438	21.441587	96.940735	37.975838	-9.985205	96.31945	42.004196	43.239956	97.938377	39.990017	16.6273755	97.1289135	-55.252893	26.2557985	96.7525565
-26.248669	34.436619	97.832245	-7.488383	21.591303	97.948898	38.067554	-9.72075	96.209221	42.098068	43.470592	98.204735	40.082811	16.874921	97.206978	-55.059577	26.307685	98.690818
-26.482927	36.312313	100.06366	-7.493562	21.875004	99.563805	38.072891	-9.389589	96.289131	42.054756	43.847332	98.66774	40.0638235	17.2288715	97.4784355	-55.0509475	26.5211365	101.6491745
-26.850445	37.555462	101.539124	-7.572371	22.052631	100.583626	37.924416	-9.208904	96.50351	41.927441	44.006317	98.895859	39.9259285	17.3987065	97.6996845	-55.0706705	26.7065555	103.4675675
-27.203575	38.823856	102.799545	-7.719426	22.208786	101.500069	37.746704	-9.105892	96.800575	41.759247	44.133224	99.01754	39.7529755	17.513666	97.9090575	-55.1918275	26.903906	105.0910805
-27.296043	39.960865	103.702759	-7.890698	22.331274	102.258911	37.528664	-9.066564	97.125076	41.562355	44.180222	99.148979	39.5455095	17.556829	98.1370275	-55.3269055	27.105719	106.3807945
-27.429331	41.132576	104.43412	-8.048118	22.415009	102.859032	37.309898	-9.05583	97.470947	41.389729	44.206833	99.347801	39.3498135	17.5755015	98.409374	-55.4460495	27.2545165	107.30869
-27.567896	42.257332	104.997345	-8.187645	22.463484	103.317879	37.144436	-9.067659	97.794518	41.291351	44.188137	99.609497	39.2178935	17.560239	98.7020075	-55.5931835	27.366729	107.9337505
-27.768341	43.387054	105.41452	-8.283893	22.46574	103.614784	37.039513	-9.084348	98.110321	41.212826	44.165966	99.979248	39.1261695	17.540809	99.0447845	-55.6939555	27.390671	108.1847835
-27.56736	44.914429	105.587257	-8.391376	22.445831	103.796974	36.984913	-9.061164	98.368767	41.175251	44.155846	100.644768	39.080082	17.547341	99.5067675	-55.862834	27.344321	108.0871805
-27.471375	45.946701	105.734398	-8.490226	22.459759	103.811394	36.965752	-8.937014	98.411552	41.169922	44.284027	101.133957	39.067837	17.6735065	99.7727545	-56.048289	27.2460115	107.8500335
-27.414381	46.902863	105.903328	-8.591568	22.573925	103.810081	36.973976	-8.689887	98.324677	41.075207	44.514236	101.688828	39.0245915	17.9121745	100.0067525	-56.2077275	27.2356755	107.6134095
-27.364492	47.971561	106.194855	-8.755514	22.796642	103.80188	36.956779	-8.305593	98.197823	40.973457	44.896114	102.258392	38.965118	18.2952605	100.2281075	-56.476146	27.2980235	107.3756525
-26.990715	48.894859	106.365219	-8.950535	23.139086	103.817436	36.92083	-7.828198	98.063644	40.798153	45.38974	102.789375	38.8594915	18.780771	100.4265095	-56.7605615	27.497401	107.2083625
-26.768927	49.894218	106.597206	-9.187963	23.645779	103.843712	36.807446	-7.196198	97.996887	40.578384	45.995762	103.289398	38.692915	19.399782	100.6431425	-57.068841	27.891776	107.0442815
-26.561121	50.887321	106.953049	-9.419548	24.225904	103.912521	36.765644	-6.593447	97.827438	40.326443	46.651356	103.712677	38.5460435	20.0289545	100.7700575	-57.3851395	28.4228535	107.0549845
-26.177507	52.174282	107.586418	-9.787653	25.080988	104.103897	36.559162	-5.553873	97.608521	39.906391	47.643158	104.33532	38.2327765	21.0446425	100.9719205	-57.8080825	29.1173335	107.2358735
-25.778526	52.975792	107.949921	-9.982066	25.62606	104.251694	36.447247	-4.931367	97.491127	39.664078	48.279716	104.674706	38.0556625	21.6741745	101.0829165	-58.0197945	29.5779455	107.4204715
-25.434488	53.675968	108.253273	-10.176296	26.136616	104.364243	36.365738	-4.41173	97.420654	39.447571	48.81329	104.974327	37.9066545	22.20078	101.1974905	-58.2592465	30.072452	107.5309955
-24.945604	54.300869	108.411171	-10.31095	26.540842	104.399887	36.28487	-3.970028	97.395233	39.288025	49.264137	105.260315	37.7864475	22.6470545	101.327774	-58.4083475	30.4346295	107.472
-24.342155	54.858364	108.459839	-10.463004	26.874321	104.419014	36.226086	-3.590237	97.394272	39.570236	49.488953	105.281868	37.898161	22.949358	101.33807	-58.824169	30.799284	107.499958
-23.817284	55.311054	108.523788	-10.577694	27.133209	104.455139	36.149128	-3.309182	97.448555	39.455513	49.794312	105.482971	37.8023205	23.242565	101.465763	-58.9577085	31.023853	107.444515
-23.291409	55.63155	108.571053	-10.741268	27.358225	104.572807	36.047142	-3.111338	97.615799	39.278637	49.966698	105.588104	37.6628895	23.42768	101.6019515	-59.1454255	31.28877	107.5436625
-22.389032	55.990211	108.461823	-11.074662	27.602577	104.864326	35.812103	-3.021819	98.186363	39.042412	50.208454	105.659119	37.4272575	23.5933175	101.922741	-59.5765815	31.6118365	107.805911
-21.706829	56.083523	108.330894	-11.360331	27.63797	105.107285	35.628227	-3.123807	98.695671	38.35667	50.38063	105.828728	36.9924485	23.6284115	102.2621995	-59.7131105	31.6475285	107.9523705
-20.935499	56.137032	108.119965	-11.668456	27.58593	105.331696	35.383297	-3.286491	99.272034	38.077034	50.311756	105.756035	36.7301655	23.5126325	102.5140345	-60.0670775	31.6592275	108.1493575
-20.251841	56.08419	108.0047	-11.976352	27.442608	105.550591	35.120876	-3.510647	99.819611	37.806633	50.160534	105.642761	36.4637545	23.3249435	102.731186	-60.4164585	31.5602725	108.369996
-19.520319	55.988419	107.822372	-12.277592	27.25704	105.73661	34.835842	-3.790158	100.309303	37.560726	49.952591	105.554535	36.198284	23.0812165	102.931919	-60.753468	31.4328635	108.541301
-18.689255	55.820084	107.671562	-12.556421	26.965469	105.864525	34.57592	-4.082006	100.721024	37.335865	49.707478	105.518211	35.9558925	22.812736	103.1196175	-61.0687345	31.118202	108.6094325
-17.773762	55.633961	107.456017	-12.818167	26.722563	105.927071	34.350502	-4.305168	101.059402	37.157639	49.477818	105.59008	35.7540705	22.586325	103.324741	-61.3904045	30.858801	108.529401
-16.354622	55.278587	107.262054	-13.165569	26.41807	105.907394	34.131111	-4.530925	101.45694	36.867046	49.247494	105.893936	35.4990785	22.3582845	103.675438	-61.8302165	30.4778555	108.13935
-15.383736	55.047703	107.176117	-13.358305	26.324261	105.90564	34.085976	-4.552531	101.671913	36.716496	49.168037	106.199852	35.401236	22.307753	103.9358825	-62.117846	30.340769	107.8753975
-14.349219	54.822414	107.245087	-13.566306	26.269638	105.98497	34.093185	-4.464839	101.932159	36.595108	49.245003	106.617798	35.3441465	22.390082	104.2749785	-62.4767585	30.149194	107.6949615
-13.323315	54.553234	107.517693	-13.767208	26.330059	106.160187	34.214024	-4.298429	102.149078	36.456905	49.450855	107.201981	35.3354645	22.576213	104.6755295	-62.8698805	30.083905	107.6448445
-12.238416	54.309769	108.024956	-13.945024	26.434412	106.505333	34.291275	-3.967624	102.562019	36.347874	49.747467	107.998596	35.3195745	22.8899215	105.2803075	-63.2096225	29.9789025	107.7303585
-11.087337	54.001118	108.72641	-14.075048	26.586014	107.019531	34.487354	-3.66834	102.979538	36.309315	50.119156	109.02417	35.3983345	23.225408	106.001854	-63.5484305	29.94662	108.037208
-9.939089	53.667873	109.514526	-14.178024	26.797253	107.6203	34.750114	-3.399738	103.574844	36.362396	50.513428	110.182777	35.556255	23.556845	106.8788105	-63.912303	30.037661	108.3617895
-8.080795	53.106052	110.687592	-14.261415	27.132639	108.625412	35.233879	-3.228656	104.829514	37.035027	50.86507	111.965904	36.134453	23.818207	108.397709	-64.657283	30.447071	108.853115
-6.813732	52.641373	111.596886	-14.251834	27.302563	109.35099	35.60601	-3.247568	105.782768	36.903069	51.234131	113.664505	36.2545395	23.9932815	109.7236365	-64.7582075	30.6118445	108.9783435
-5.597683	52.087559	112.570999	-14.236032	27.411032	110.158875	36.007603	-3.332217	106.874763	37.22702	51.378632	115.270042	36.6173115	24.0232075	111.0724025	-65.0893755	30.7988565	109.2453475
-4.319476	51.490902	113.640869	-14.208881	27.477619	110.991058	36.408958	-3.484115	107.985565	37.552727	51.455624	116.903183	36.9808425	23.9857545	112.444374	-65.3986045	30.9694835	109.537742
-3.082711	50.82457	114.70401	-14.179383	27.479156	111.8405	36.785572	-3.670851	109.078346	37.851288	51.436348	118.483147	37.31843	23.8827485	113.7807465	-65.677196	31.0755635	109.9002535
-1.909077	50.03487	115.665794	-14.194357	27.437347	112.654686	37.133335	-3.842069	110.099289	38.101841	51.370544	119.92128	37.617588	23.7642375	115.0102845	-66.006302	31.1104565	110.2990875
-0.735319	49.25692	116.573288	-14.191638	27.420372	113.422096	37.42622	-3.953768	111.066841	38.729206	51.177685	120.977844	38.077713	23.6119585	116.0223425	-66.460989	31.2287855	110.8218495
1.00994	47.921841	117.651215	-14.118962	27.421078	114.443253	37.767208	-4.102292	112.320793	38.485718	51.286911	122.564003	38.126463	23.5923095	117.442398	-66.364387	31.2498465	111.444108
2.125643	46.979565	118.159447	-14.028456	27.400255	115.038811	37.911907	-4.184085	113.086151	38.797092	51.176262	123.101357	38.3544995	23.4960885	118.093754	-66.4114115	31.3044215	111.983868
3.2155	45.948318	118.519936	-13.889072	27.352345	115.561798	38.010162	-4.20078	113.788864	39.030312	51.040245	123.48616	38.520237	23.4197325	118.637512	-66.298381	31.2849575	112.486084
4.260299	44.929634	118.842506	-13.72485	27.267828	116.018822	38.078033	-4.283593	114.462837	39.218285	50.890087	123.734352	38.648159	23.303247	119.0985945	-66.097859	31.232409	112.9390495
5.231599	43.808807	119.007004	-13.530689	27.144447	116.393234	38.161007	-4.432194	115.04464	39.379837	50.702404	123.903656	38.770422	23.135105	119.474148	-65.8318	31.153789	113.31232
6.206923	42.693569	119.150665	-13.342853	26.996502	116.699745	38.21759	-4.572762	115.595261	40.144665	50.321449	123.771896	39.1811275	22.8743435	119.6835785	-65.8668335	31.1186605	113.7159115
7.135448	41.438423	119.27018	-13.154173	26.823278	116.929291	38.30732	-4.770223	116.007317	40.376381	50.088139	123.851036	39.3418505	22.658958	119.9291765	-65.6501965	30.987598	113.9294055
8.282693	39.672737	119.443871	-12.892583	26.594778	117.204956	38.487648	-5.089832	116.520691	40.662277	49.780418	123.970757	39.5749625	22.345293	120.245724	-65.3601285	30.844263	114.164188
9.04629	38.499092	119.570435	-12.753015	26.463392	117.358269	38.593285	-5.273839	116.747597	40.833626	49.605461	124.078094	39.7134555	22.165811	120.4128455	-65.2194855	30.760973	114.3036925
9.741443	37.224632	119.708511	-12.646709	26.308922	117.500366	38.703571	-5.434386	116.909363	40.952755	49.449287	124.189423	39.828163	22.0074505	120.549393	-65.121581	30.6103935	114.451339
10.334511	35.992844	119.851341	-12.535879	26.150841	117.648354	38.819492	-5.548208	116.9366	41.076283	49.305279	124.290398	39.9478875	21.8785355	120.613499	-65.0196455	30.4231465	114.683209
10.88448	34.763657	119.969002	-12.447945	25.988701	117.780777	38.960449	-5.653704	116.9142	40.635456	49.323086	124.627449	39.7979525	21.834691	120.7708245	-64.6938425	30.142711	114.7907295
11.405211	33.525467	119.970825	-12.35301	25.851036	117.886986	39.108582	-5.711515	116.85183	41.188919	49.061298	124.383095	40.1487505	21.6748915	120.6174625	-64.8547705	30.0271805	115.1565095
11.929041	32.178993	119.923401	-12.233809	25.728115	117.921951	39.306641	-5.738123	116.768196	41.234531	48.978149	124.288689	40.270586	21.620013	120.5284425	-64.738204	29.836217	115.3154595
12.606141	30.258286	119.709885	-11.968421	25.526592	117.909447	39.629597	-5.820213	116.695992	40.818985	49.030464	124.194229	40.224291	21.6051255	120.4451105	-64.161133	29.4480585	115.3737835
13.058358	28.948971	119.508133	-11.745833	25.36574	117.875061	39.878975	-5.885696	116.692444	40.913574	48.952709	123.892952	40.3962745	21.5335065	120.292698	-63.8879405	29.1979735	115.457424
13.483196	27.540216	119.32579	-11.507133	25.166924	117.803047	40.168751	-6.001355	116.793587	41.517654	48.689602	123.298874	40.8432025	21.3441235	120.0462305	-63.8574685	28.9897245	115.5598635
13.863233	26.204416	119.148895	-11.250626	24.963375	117.685616	40.481472	-6.113392	116.940094	41.156769	48.775841	123.105957	40.8191205	21.3312245	120.0230255	-63.3203725	28.5955255	115.3482065
14.233017	24.831093	118.91497	-10.998226	24.727716	117.500305	40.802738	-6.248931	117.105103	41.362919	48.638943	122.632088	41.0828285	21.195006	119.8685955	-63.0792805	28.260426	115.1320145
14.595534	23.449413	118.669724	-10.726639	24.481197	117.2341	41.139668	-6.409592	117.268387	41.419205	48.546921	122.232422	41.2794365	21.0686645	119.7504045	-62.7327145	27.8937295	114.7177955
14.876535	22.095215	118.401466	-10.476129	24.225256	116.914406	41.44379	-6.521539	117.356812	41.731365	48.395504	121.517708	41.5875775	20.9369825	119.43726	-62.5398355	27.5135295	114.391552
15.27798	20.115519	117.842186	-10.083503	23.857292	116.384979	41.890396	-6.731164	117.182838	41.794308	48.194572	120.490959	41.842352	20.731704	118.8368985	-62.009358	26.98288	113.9330595
15.537395	18.868567	117.290375	-9.840505	23.609684	115.986671	42.152222	-6.835363	116.852676	41.8918	48.074879	119.564987	42.022011	20.619758	118.2088315	-61.703021	26.59961	113.7645105
15.73525	17.569885	116.691719	-9.567634	23.390512	115.496948	42.418331	-6.922987	116.359177	41.927864	47.899864	118.544876	42.1730975	20.4884385	117.4520265	-61.3083655	26.2925855	113.5418695
15.959755	16.401451	116.024147	-9.302924	23.193653	114.94503	42.697845	-7.003891	115.845619	41.887646	47.803425	117.697441	42.2927455	20.399767	116.77153	-60.8985935	25.987539	113.11853
16.173685	15.240912	115.363754	-9.031666	23.013165	114.345184	42.978195	-7.040267	115.38192	42.060139	47.646473	116.654205	42.519167	20.303103	116.0180625	-60.582499	25.723227	112.6723055
16.361818	14.184399	114.723862	-8.738737	22.849833	113.724586	43.227333	-7.045218	114.939713	42.172359	47.520508	115.868935	42.699846	20.237645	115.404324	-60.17732	25.462021	112.044848
16.536108	13.113374	114.199982	-8.433558	22.721178	113.104019	43.521206	-7.104298	114.601227	42.323917	47.435951	115.219841	42.9225615	20.1658265	114.910534	-59.7896775	25.2765295	111.297504
16.812166	11.664473	113.491859	-8.031056	22.546005	112.085548	43.933762	-7.128996	114.32074	42.576267	47.361191	114.4636	43.2550145	20.1160975	114.39217	-59.3171265	24.9759125	109.778926
16.952129	10.8135	113.06498	-7.794866	22.484896	111.321495	44.180351	-7.124931	114.238319	42.745209	47.290863	113.965759	43.46278	20.082966	114.102039	-59.052512	24.886826	108.540951
17.049381	10.013698	112.57634	-7.605328	22.425797	110.51313	44.407024	-7.164306	114.163223	42.884796	47.265034	113.411949	43.64591	20.050364	113.787586	-58.856566	24.80123	107.238674
17.132399	9.157445	112.079201	-7.425165	22.378597	109.648666	44.501621	-7.138231	114.078613	42.938137	47.23238	112.82209	43.719879	20.0470745	113.4503515	-58.570209	24.7101195	105.8469805
17.13999	8.457788	111.505005	-7.273685	22.283907	108.770645	44.616966	-7.146564	113.861786	42.938065	47.155178	112.164307	43.7775155	20.004307	113.0130465	-58.3248855	24.563507	104.5282435
17.12142	7.820226	110.886826	-7.123735	22.162539	107.939491	44.695145	-7.160438	113.556503	42.93927	47.055462	111.383232	43.8172075	19.947512	112.4698675	-58.0646775	24.377566	103.4091145
17.082396	7.260139	110.234856	-6.97693	22.069103	107.147659	44.787479	-7.145484	113.153755	42.909779	47.001354	110.556961	43.848629	19.927935	111.855358	-57.802489	24.210271	102.43996
16.940559	6.587879	109.225655	-6.732972	21.938169	106.08448	45.012207	-7.124759	112.315437	42.857269	46.930565	109.315048	43.934738	19.902903	110.8152425	-57.400682	23.973435	101.3537175
16.811287	6.187393	108.486115	-6.526968	21.868776	105.426804	45.106987	-6.999061	111.747513	42.844166	46.951027	108.346535	43.9755765	19.975983	110.047024	-57.0295125	23.761569	100.806584
16.610947	5.91574	107.715118	-6.303609	21.880596	104.780182	45.23888	-6.746299	111.063148	42.787342	47.065792	107.378052	44.013111	20.1597465	109.2206	-56.620329	23.6014455	100.339764
16.380289	5.691973	106.938721	-6.070223	21.924942	104.149948	45.478516	-6.556027	110.289238	42.729431	47.184757	106.454697	44.1039735	20.314365	108.3719675	-56.2444195	23.535519	99.9279285
16.115517	5.556329	106.244072	-5.826295	22.012194	103.552177	45.676159	-6.225688	109.715759	42.714928	47.453697	105.581726	44.1955435	20.6140045	107.6487425	-55.8481335	23.4103835	99.4556115
15.847839	5.533798	105.574989	-5.616153	22.221207	102.972557	45.891048	-5.710403	109.17189	42.657722	47.91053	104.838539	44.274385	21.1000635	107.0052145	-55.506691	23.3423505	98.9398995
15.522502	5.616612	104.941956	-5.427107	22.50165	102.434746	46.150433	-5.187863	108.685539	42.50172	48.373066	104.192749	44.3260765	21.5926015	106.439144	-55.1802905	23.4106985	98.430348
14.964056	5.830797	104.126122	-5.212091	22.993027	101.719521	46.445786	-4.337696	108.151917	42.274746	49.168537	103.334045	44.360266	22.4154205	105.742981	-54.784448	23.5706335	97.696061
14.491889	6.052223	103.601418	-5.120762	23.424809	101.277008	46.616821	-3.703124	107.779289	42.021057	49.782951	102.901283	44.318939	23.0399135	105.340286	-54.560463	23.8097045	97.21373
13.954072	6.333754	103.134193	-5.086211	23.865097	100.888039	46.733189	-3.139385	107.543327	42.158009	50.172443	102.307724	44.445599	23.516529	104.9255255	-54.618021	24.213665	96.8505525
13.38418	6.67604	102.723083	-5.101895	24.328716	100.54586	46.733414	-2.504475	107.456017	41.89978	50.738831	102.046143	44.316597	24.117178	104.75108	-54.520387	24.540254	96.34064
12.763971	7.124027	102.305435	-5.164073	24.788258	100.227402	46.797153	-1.934836	107.332085	41.154537	51.494713	102.163681	43.975845	24.7799385	104.747883	-54.303991	24.7965775	95.706921
12.101387	7.529642	101.962769	-5.217178	25.216192	99.978996	46.792366	-1.461865	107.400215	40.8283	52.029377	102.215721	43.810333	25.283756	104.807968	-54.244689	25.148628	95.150024
11.352826	7.965723	101.717438	-5.292386	25.612446	99.795624	46.770088	-1.022124	107.534393	40.569664	52.534	102.421883	43.669876	25.755938	104.978138	-54.254648	25.468954	94.61311
10.081195	8.566024	101.453339	-5.421013	26.054892	99.67955	46.715477	-0.516468	107.811417	40.175293	53.196995	103.033615	43.445385	26.3402635	105.422516	-54.287411	25.7695205	93.936584
9.127884	8.949568	101.341164	-5.522691	26.273643	99.714088	46.644886	-0.324235	108.004593	40.026657	53.455173	103.497108	43.3357715	26.565469	105.7508505	-54.3811535	25.981817	93.6773255
8.134179	9.333922	101.223885	-5.608037	26.395741	99.810905	46.547413	-0.189488	108.107445	39.906654	53.646362	104.01281	43.2270335	26.728437	106.0601275	-54.4431075	26.063045	93.5616825
7.047685	9.711563	101.060127	-5.674169	26.515713	99.956497	46.467255	-0.123231	108.091057	39.808128	53.762131	104.504646	43.1376915	26.81945	106.2978515	-54.4860295	26.211976	93.6151425
5.885731	10.079867	100.860703	-5.749863	26.685768	100.131523	46.372684	-0.016292	107.95903	40.176182	53.776505	104.759285	43.274433	26.8801065	106.3591575	-54.774159	26.4914295	93.9038885
4.620226	10.42297	100.729301	-5.835778	26.880598	100.339684	46.288498	0.152138	107.78363	40.117367	53.967445	105.160431	43.2029325	27.0597915	106.4720305	-54.8744885	26.7014045	94.2073375
3.281102	10.842822	100.649033	-5.910114	27.183224	100.631836	46.206741	0.394666	107.550941	40.038849	54.176544	105.469147	43.122795	27.285605	106.510044	-54.943023	27.080843	94.753628
1.128599	11.382182	100.605225	-6.024603	27.795511	101.220917	46.136005	0.780713	107.108711	39.997353	54.613094	105.754784	43.066679	27.6969035	106.4317475	-55.115885	27.8941185	96.0100865
-0.404448	11.74337	100.605843	-6.11411	28.308132	101.650513	46.058231	1.0065	106.754791	39.966496	55.008774	105.821465	43.0123635	28.007637	106.288128	-55.2405835	28.608627	97.012898
-1.927323	12.112632	100.654495	-6.184282	28.913221	102.131096	45.869308	1.351328	106.228088	39.476795	55.570557	105.971359	42.6730515	28.4609425	106.0997235	-55.0416155	29.3654995	98.1624685
-3.520066	12.3791	100.805428	-6.209714	29.617817	102.695175	45.730263	1.640683	105.386261	39.904827	55.876987	105.494949	42.817545	28.758835	105.440605	-55.236973	30.476799	99.949745
-5.147712	12.606814	101.196579	-6.218639	30.305122	103.338562	45.371883	2.024887	104.596245	40.008549	56.256889	105.0532	42.690216	29.140888	104.8247225	-55.127494	31.469356	101.8524015
-6.727714	12.715374	101.778862	-6.242657	30.957811	103.995201	44.881401	2.385285	103.940712	40.107033	56.523941	104.542175	42.494217	29.454613	104.2414435	-54.979531	32.461009	103.7489585
-8.303838	12.65724	102.39135	-6.276459	31.359207	104.553093	44.413769	2.421936	103.444313	40.079483	56.583584	104.031227	42.246626	29.50276	103.73777	-54.799544	33.215654	105.368416
-10.587579	12.33594	103.082504	-6.376741	31.466467	104.933418	43.827221	2.271934	103.059494	40.038006	56.329674	103.210434	41.9326135	29.300804	103.134964	-54.6860955	33.63213	106.731872
-11.959626	11.904743	103.317764	-6.494116	31.241003	104.876137	43.481266	2.028492	102.856491	40.04929	55.926788	102.623474	41.765278	28.97764	102.7399825	-54.75351	33.504366	107.0122915
-13.392028	11.401311	103.439919	-6.599873	30.812963	104.67588	43.109917	1.580154	102.679382	40.029408	55.278934	101.949631	41.5696625	28.429544	102.3145065	-54.7694085	33.196382	107.0372535
-14.727699	10.818225	103.551041	-6.707783	30.169767	104.380188	42.721024	0.816331	102.563057	40.026569	54.429478	101.203789	41.3737965	27.6229045	101.883423	-54.7893625	32.7166295	106.876953
-15.988302	10.103444	103.645996	-6.817862	29.361332	104.026901	42.308033	0.014122	102.510788	39.637634	53.523167	100.616142	40.9728335	26.7686445	101.563465	-54.6085575	31.9540195	106.490337
-17.1537	9.358579	103.574112	-6.945635	28.469753	103.565979	41.980587	-1.035214	102.502861	40.160496	52.158463	99.57476	41.0705415	25.5616245	101.0388105	-54.9618115	31.3778815	106.0931475
-18.340469	8.562839	103.287872	-7.070804	27.513144	102.958092	41.610931	-2.1724	102.531937	39.784088	51.032959	99.050636	40.6975095	24.4302795	100.7912865	-54.8391175	30.5960085	105.1248975
-20.00931	7.454408	102.38205	-7.314604	26.058853	101.772346	40.975185	-3.854604	102.392288	39.892586	49.120422	98.09977	40.4338855	22.632909	100.246029	-55.0630935	29.484797	103.298663
-21.077211	6.741288	101.552132	-7.46395	25.15608	100.864967	40.559151	-4.935352	102.113388	39.967354	47.966724	97.492485	40.2632525	21.515686	99.8029365	-55.1911525	28.796474	101.9269975
-22.053488	6.023918	100.676414	-7.595077	24.322037	99.919388	40.106911	-5.883884	101.791832	40.014259	46.909527	96.894608	40.060585	20.5128215	99.34322	-55.250739	28.1312525	100.495556
-23.037498	5.417072	99.698128	-7.732132	23.605385	98.975586	39.694069	-6.666776	101.387085	39.995461	45.895611	96.323761	39.844765	19.6144175	98.855423	-55.309029	27.5963525	99.095749
-24.034439	4.848644	98.776054	-7.842627	22.981411	98.018272	39.301586	-7.425058	101.055458	40.000656	45.013725	95.692703	39.651121	18.7943335	98.3740805	-55.336375	27.1684885	97.6624635
-24.921734	4.347935	97.978386	-7.941499	22.432758	97.155991	38.948414	-8.113205	100.758804	40.055466	44.226791	94.980309	39.50194	18.056793	97.8695565	-55.384938	26.808723	96.4424255
-25.795111	3.954774	97.464333	-7.974528	21.921137	96.524872	38.629887	-8.739532	100.364426	40.061684	43.448792	94.245407	39.3457855	17.35463	97.3049165	-55.2948415	26.487644	95.7448275
-26.969	3.470685	97.347572	-7.98635	21.199785	96.004173	38.092457	-9.68263	99.99855	40.053413	42.206036	93.130447	39.072935	16.261703	96.5644985	-55.045635	26.137867	95.4438475
-27.75754	3.259797	97.503174	-8.04411	20.723978	95.900307	37.703835	-10.341428	99.9785	40.076046	41.375984	92.583664	38.8899405	15.517278	96.281082	-54.9781605	25.930678	95.519532
-28.529882	3.099974	97.687981	-8.179983	20.230125	95.915382	37.280376	-11.058397	100.088707	40.071712	40.569542	92.290649	38.676044	14.7555725	96.189678	-55.03601	25.7046775	95.641086
-29.341026	3.026152	97.865746	-8.370915	19.72455	95.948441	36.798115	-11.811399	100.301704	40.047421	39.750355	92.147697	38.422768	13.969478	96.2247005	-55.164598	25.479622	95.6721815
-30.184868	3.008934	97.991814	-8.611214	19.221462	95.975365	36.31596	-12.52146	100.531647	39.933853	38.93586	92.08242	38.1249065	13.2072	96.3070335	-55.3473345	25.235724	95.6436965
-30.93276	3.073431	97.980484	-8.872269	18.742939	95.978249	35.85146	-13.212048	100.753769	39.771397	38.183914	92.093132	37.8114285	12.485933	96.4234505	-55.5559665	24.999945	95.5330475
-31.710932	3.236141	97.853333	-9.146666	18.258209	95.911209	35.400196	-13.869649	100.987671	39.580692	37.487419	92.172791	37.490444	11.808885	96.580231	-55.783776	24.707533	95.242187
-32.741268	3.797388	97.643715	-9.54583	17.64608	95.77124	34.818348	-14.744055	101.226425	39.271374	36.641747	92.187485	37.044861	10.948846	96.706955	-56.136521	24.343314	94.835525
-33.441959	4.256237	97.561134	-9.799793	17.260662	95.765129	34.494663	-15.234993	101.299515	39.610401	35.924496	91.803246	37.052532	10.3447515	96.5513805	-56.652118	24.1765725	94.9788775
-34.213913	4.788127	97.827209	-10.011665	16.910055	95.957802	34.204845	-15.673219	101.32972	39.467693	35.492367	91.661903	36.836269	9.909574	96.4958115	-56.859599	23.910536	95.4197925
-34.978233	5.543602	98.332214	-10.214262	16.582041	96.376625	33.952816	-16.033754	101.354408	39.227936	35.100918	91.52298	36.590376	9.533582	96.438694	-57.0189	23.6305	96.314556
-35.64909	6.427235	99.039474	-10.426864	16.273247	96.959236	33.717693	-16.357779	101.403343	38.913071	34.713329	91.440292	36.315382	9.177775	96.4218175	-57.16911	23.368719	97.4966545
-36.279369	7.455353	99.712273	-10.674586	15.961538	97.586205	33.517155	-16.608915	101.500198	38.537922	34.454697	91.488548	36.0275385	8.922891	96.494373	-57.3767105	23.000185	98.678037
-36.889664	8.59243	100.271759	-10.920856	15.704386	98.178017	33.34166	-16.783278	101.538109	37.66782	34.52684	92.011574	35.50474	8.871781	96.7748415	-57.346452	22.536991	99.5811925
-37.74736	10.490622	100.758575	-11.276864	15.376607	98.925713	33.160076	-16.917349	101.325943	37.134487	34.602596	92.611511	35.1472815	8.8426235	96.968727	-57.7010095	21.9105905	100.882699
-38.187744	11.897309	101.013718	-11.49546	15.220688	99.313271	33.020409	-16.834623	101.026169	37.321529	34.586826	92.832718	35.170969	8.8761015	96.9294435	-58.161889	21.5652745	101.6970985
-38.681454	13.398388	101.110947	-11.695836	15.137826	99.619308	32.966682	-16.664383	100.572716	36.623779	35.099751	93.655052	34.7952305	9.217684	97.113884	-58.1869025	21.057968	102.124732
-39.072273	14.992321	101.271378	-11.867495	15.078499	99.873817	32.986145	-16.415545	99.957695	36.377686	35.550423	94.387444	34.6819155	9.567439	97.1725695	-58.4169055	20.589559	102.5750645
-39.460461	16.629162	101.417007	-12.016863	15.084867	100.117599	33.061142	-16.038406	99.177254	36.128418	36.160515	95.233299	34.59478	10.0610545	97.2052765	-58.628506	20.1086795	103.0299215
-39.770172	18.380783	101.827477	-12.118658	15.244373	100.419556	33.120777	-15.480508	98.290321	35.902935	36.883881	96.117935	34.511856	10.7016865	97.204128	-58.749172	19.7870595	103.634984
-39.981209	20.166754	102.539421	-12.182627	15.590631	100.816238	33.172596	-14.729571	97.471901	35.708515	37.697639	96.942429	34.4405555	11.484034	97.207165	-58.8058095	19.697228	104.425311
-40.209534	22.976521	103.820892	-12.225289	16.330421	101.571655	33.317585	-13.477964	96.466202	35.449772	38.935078	98.019615	34.3836785	12.728557	97.2429085	-58.8342565	19.932285	105.9004015
-40.257626	24.810154	104.8619	-12.216774	16.832952	102.082047	33.421017	-12.632833	95.92765	35.262833	39.767979	98.733429	34.341925	13.567573	97.3305395	-58.775473	20.098331	106.8335545
-40.27449	26.564434	105.906105	-12.161669	17.301983	102.618347	33.517204	-11.800968	95.436676	35.534214	40.383072	99.135117	34.525709	14.291052	97.2858965	-58.849047	20.312914	107.9507975
-40.11269	28.271141	106.947098	-12.077464	17.654795	103.100967	33.619499	-11.049088	94.972023	35.440033	41.006199	99.649689	34.529766	14.9785555	97.310856	-58.684694	20.3310345	108.891078
-39.956093	29.804825	107.885887	-12.01805	17.974762	103.506645	33.617146	-10.378012	94.651054	35.36747	41.546616	100.037407	34.492308	15.584302	97.3442305	-58.528408	20.365222	109.6690595
-39.753036	31.346521	108.570625	-11.939575	18.190975	103.783142	33.662655	-9.903283	94.380341	35.345444	41.932156	100.259254	34.5040495	16.0144365	97.3197975	-58.3831995	20.3675135	110.2464865
-39.447086	32.755108	109.047508	-11.872908	18.339394	103.934822	33.707481	-9.589603	94.161377	35.313927	42.206367	100.425339	34.510704	16.308382	97.293358	-58.25652	20.370406	110.576286
-38.829136	34.685276	109.429253	-11.857431	18.359642	103.996361	33.74263	-9.335649	93.987549	35.260521	42.397373	100.61039	34.5015755	16.530862	97.2989695	-58.2164375	20.188422	110.6937525
-38.367188	35.902435	109.417793	-11.872783	18.361858	103.934418	33.760319	-9.316937	94.01963	35.244534	42.371567	100.690689	34.5024265	16.527315	97.3551595	-58.2479925	20.196401	110.5136765
-37.836365	37.01944	109.326447	-11.913891	18.313166	103.877167	33.765499	-9.42331	94.143486	35.241283	42.274891	100.743553	34.503391	16.4257905	97.4435195	-58.331173	20.2005415	110.3108145
-37.137676	38.001007	109.138763	-11.981459	18.218637	103.827354	33.75724	-9.609337	94.393074	35.249718	42.107639	100.789452	34.503479	16.249151	97.591263	-58.466397	20.188123	110.063445
-36.396156	38.944199	108.948326	-12.005983	18.087309	103.779312	33.785645	-9.850692	94.667419	35.30101	41.92506	100.865067	34.5433275	16.037184	97.766243	-58.5552935	20.137434	109.792381
-35.618008	39.751705	108.747467	-12.073132	17.908659	103.740402	33.889599	-10.124348	94.863373	35.33353	41.730152	101.014862	34.6115645	15.802902	97.9391175	-58.7578285	20.014416	109.5416865
-34.698135	40.451317	108.570274	-12.153115	17.650003	103.668503	33.900497	-10.278461	95.129799	35.321278	41.57872	101.2836	34.6108875	15.6501295	98.2066995	-58.9171175	19.6498765	109.1303065
-33.197937	41.429264	108.179649	-12.242663	17.382715	103.555405	34.09676	-10.443313	95.489113	35.347412	41.500885	101.993835	34.722086	15.528786	98.741474	-59.207412	19.236644	108.369336
-32.16116	41.980335	107.971779	-12.321158	17.326187	103.454086	34.265507	-10.46641	95.831245	35.38496	41.551125	102.63517	34.8252335	15.5423575	99.2332075	-59.4675495	19.1100165	107.6749645
-31.066517	42.480042	107.779015	-12.389459	17.309267	103.43058	34.462772	-10.411189	96.248627	35.465736	41.680828	103.433075	34.964254	15.6348195	99.840851	-59.743172	18.9837145	107.020309
-29.803911	42.959946	107.756767	-12.47818	17.405306	103.47773	34.7038	-10.28951	96.736214	35.611897	41.872849	104.438721	35.1578485	15.7916695	100.5874675	-60.1142085	19.0189425	106.3679925
-28.528542	43.326324	107.980453	-12.471154	17.522882	103.697563	35.007328	-10.073231	97.272903	35.799362	42.103748	105.560394	35.403345	16.0152585	101.4166485	-60.345653	19.0305055	105.9784775
-27.351416	43.685478	108.396973	-12.459792	17.71678	104.044815	35.402061	-10.002962	97.833588	36.028252	42.360558	106.71656	35.7151565	16.178798	102.275074	-60.6347405	19.254762	105.814556
-25.806683	43.844978	108.819054	-12.389296	17.904366	104.500557	35.834877	-9.857009	98.420181	36.308651	42.635559	107.846107	36.071764	16.389275	103.133144	-60.850356	19.419457	105.86797
-23.543627	43.969418	109.604332	-12.265188	18.252478	105.337563	36.434303	-9.678625	99.419212	36.706051	43.041191	109.404716	36.570177	16.681283	104.411964	-61.100553	19.823673	106.263162
-22.11285	43.951817	110.118546	-12.238695	18.523335	105.999496	36.774029	-9.616617	100.236473	36.953701	43.261936	110.342682	36.863865	16.8226595	105.2895775	-61.341255	20.2240105	106.7094145
-20.549509	43.902985	110.52829	-12.24724	18.768845	106.724808	37.072899	-9.613068	101.194046	37.187908	43.451645	111.141907	37.1304035	16.9192885	106.1679765	-61.6248835	20.6184015	107.2816395
-19.002102	43.711254	110.877022	-12.286778	18.964838	107.499901	37.350807	-9.714163	102.294121	37.412239	43.599052	111.784637	37.381523	16.9424445	107.039379	-61.955079	20.9872315	107.960423
-17.406086	43.440937	111.075302	-12.332864	19.114262	108.280632	37.60397	-9.969862	103.522827	37.591019	43.653458	112.234734	37.5974945	16.841798	107.8787805	-62.2632225	21.386726	108.6824835
-15.771353	43.117378	111.095772	-12.329503	19.161221	109.035049	37.824402	-10.310536	104.786514	37.807335	43.628922	112.480461	37.8158685	16.659193	108.6334875	-62.4748745	21.663249	109.4366105
-14.182586	42.687016	111.035873	-12.365754	19.139292	109.62648	37.982113	-10.692247	106.001747	38.000984	43.515293	112.603058	37.9915485	16.411523	109.3024025	-62.7230565	21.867061	109.9505575
-11.653749	41.934258	110.623932	-12.350926	18.878223	110.263123	38.104561	-11.372557	107.616333	38.276367	43.049469	112.377869	38.190464	15.838456	109.997101	-62.892316	21.91799	110.529145
-9.954222	41.342781	110.218201	-12.311571	18.536419	110.500862	38.106483	-11.876408	108.582153	38.076298	42.778824	112.205376	38.0913905	15.451208	110.3937645	-62.7145325	21.62163	110.6079595
-8.233583	40.744038	109.687637	-12.271175	18.142761	110.575127	38.037567	-12.37032	109.407028	38.272427	42.290733	111.800018	38.154997	14.9602065	110.603523	-62.697347	21.3253155	110.546731
-6.543501	40.180393	109.199615	-12.189952	17.704239	110.517166	38.001442	-12.994877	110.053673	38.48912	41.768211	111.462425	38.245281	14.386667	110.758049	-62.625185	21.021811	110.276283
-4.846838	39.677353	108.892822	-12.132936	17.243191	110.413185	37.930767	-13.559902	110.602692	38.751766	41.269165	111.416565	38.3412665	13.8546315	111.0096285	-62.6071385	20.6317505	109.8167415
-3.186125	39.261295	108.904739	-12.073424	16.864401	110.374054	37.897758	-14.025043	110.937737	39.07906	40.87011	111.740982	38.488409	13.4225335	111.3393595	-62.635257	20.3062685	109.4087485
-1.530243	38.962276	109.296326	-12.003281	16.620333	110.487274	37.973717	-14.365614	111.328056	39.437965	40.657009	112.441002	38.705841	13.1456975	111.884529	-62.712403	20.0949685	109.090019
0.909055	38.746304	110.549141	-11.848508	16.575802	111.025635	38.354996	-14.570109	112.12188	40.068047	40.775436	114.261139	39.2115215	13.1026635	113.1915095	-62.9085375	20.0489405	108.8597605
2.465017	38.750572	111.827423	-11.741577	16.688826	111.595749	38.698524	-14.540285	112.878571	40.546425	40.975769	115.974785	39.6224745	13.217742	114.426678	-63.1056285	20.15991	108.76482
3.95405	38.774582	113.429604	-11.60196	16.850176	112.286415	39.183666	-14.501614	113.6968	41.130318	41.204842	117.953896	40.156992	13.351614	115.825348	-63.360912	20.348738	108.747482
5.394638	38.816841	115.214172	-11.49457	17.071312	113.139816	39.717342	-14.443898	114.620277	41.710625	41.464149	120.187996	40.7139835	13.5101255	117.4041365	-63.7031235	20.6324985	108.8754955
6.715648	38.933872	117.129395	-11.35536	17.314127	114.135239	40.207478	-14.299111	115.584824	42.291748	41.65588	122.466446	41.249613	13.6783845	119.025635	-63.960333	20.9498695	109.244843
7.955489	38.930176	119.105209	-11.216095	17.576183	115.230492	40.649193	-14.049549	116.692337	43.220615	41.699265	124.509605	41.934904	13.824858	120.600971	-64.367094	21.327508	109.860013
9.459426	38.756542	120.863953	-11.056086	17.826605	116.330894	41.072933	-13.786882	117.78923	43.738483	41.866959	126.552238	42.405708	14.0400385	122.170734	-64.51788	21.6131715	110.491054
10.952017	38.633137	123.581612	-10.836699	18.135468	117.99295	41.723232	-13.545362	119.224342	44.006443	42.152889	129.430405	42.8648375	14.3037635	124.3273735	-64.5382355	21.9671725	111.6585265
11.898216	38.570702	125.163475	-10.66409	18.278183	119.044815	42.063908	-13.419613	120.034813	44.404915	42.255726	130.936432	43.2344115	14.4180565	125.4856225	-64.5625915	22.1383095	112.6040075
12.742503	38.321167	126.486504	-10.534616	18.424593	120.040405	42.309391	-13.295009	120.771767	44.761997	42.33477	132.176956	43.535694	14.5198805	126.4743615	-64.604926	22.3293055	113.6064485
13.471169	38.173164	127.566383	-10.361403	18.561462	120.885292	42.471699	-13.216146	121.471336	45.045475	42.308846	133.050125	43.758587	14.54635	127.2607305	-64.481393	22.576574	114.5098535
13.712171	37.927345	128.446625	-10.213939	18.673882	121.604553	42.525253	-13.094375	122.018013	45.710396	42.189293	133.493835	44.1178245	14.547459	127.755924	-64.5457025	22.800305	115.453182
14.521626	37.451244	128.79512	-10.046238	18.748253	122.130135	42.559216	-13.000628	122.326935	45.98362	42.235939	133.818787	44.271418	14.6176555	128.072861	-64.363894	22.8788505	116.187409
14.971434	37.049465	128.932816	-9.877861	18.839815	122.479698	42.618397	-12.958174	122.432411	46.228313	42.233562	133.783859	44.423355	14.637694	128.108135	-64.179077	23.041936	116.851261
15.465683	36.394058	128.565796	-9.163265	18.74868	122.449959	42.674557	-12.710391	122.123146	46.584732	42.376789	133.367493	44.6296445	14.833199	127.7453195	-62.9561745	22.664161	117.1545985
15.694472	35.850983	128.098007	-8.963736	18.89941	122.409416	42.787979	-12.463045	121.683815	46.378487	42.620094	133.086533	44.583233	15.0785245	127.385174	-62.510705	22.7202955	117.433658
15.880917	35.25235	127.600075	-8.755725	19.110125	122.343697	42.917713	-12.167094	121.107246	46.478237	42.769115	132.632523	44.697975	15.3010105	126.8698845	-62.209425	22.9192395	117.8175095
15.824249	34.678436	127.290169	-8.556561	19.353182	122.309792	43.075195	-11.84382	120.566177	46.592682	42.98151	132.267899	44.8339385	15.568845	126.417038	-61.9470605	23.137519	118.202546
16.189634	33.748318	126.854065	-8.366706	19.635912	122.374031	43.207993	-11.508858	120.077728	46.71172	43.235397	132.015213	44.9598565	15.8632695	126.0464705	-61.6932685	23.4085545	118.7015915
15.862131	33.061325	126.843353	-8.206859	19.954924	122.53727	43.304085	-11.168985	119.69912	46.807419	43.538403	131.891769	45.055752	16.184709	125.7954445	-61.46947	23.725139	119.2790955
15.783811	32.102413	126.653305	-8.090667	20.252872	122.716866	43.35284	-10.846043	119.429909	46.872772	43.826504	131.805008	45.112806	16.4902305	125.6174585	-61.29414	24.0155135	119.8162735
16.220818	30.360481	126.05162	-7.989644	20.696508	122.874763	43.380852	-10.418192	119.11998	46.906849	44.358574	131.479568	45.1438505	16.970191	125.299774	-61.1231385	24.422825	120.449752
15.688372	29.30423	125.756516	-8.004171	20.919123	122.833694	43.338924	-10.202707	118.838104	46.820526	44.610561	130.975555	45.079725	17.203927	124.9068295	-61.088067	24.634319	120.7605585
15.493497	28.118706	125.080383	-7.982286	21.130331	122.629395	43.210598	-10.013041	118.463493	47.148281	44.873383	130.06459	45.1794395	17.430171	124.2640415	-61.1440115	24.830491	120.9947485
15.357892	26.802986	124.223618	-7.974271	21.379555	122.257637	43.044712	-9.889491	118.057541	46.47361	45.10556	129.291077	44.759161	17.6080345	123.674309	-60.707703	25.1510755	120.840965
15.279256	25.356457	123.235237	-8.348702	21.703346	121.806	42.876228	-9.778657	117.491722	46.281456	45.166237	128.31189	44.578842	17.69379	122.901806	-61.276246	25.712902	120.710194
15.066669	23.925079	122.243568	-8.380299	21.804741	121.044754	42.715492	-9.72952	116.974899	46.065022	45.253693	127.429184	44.390257	17.7620865	122.2020415	-61.150855	25.8473955	119.8874665
14.876451	22.385571	121.256325	-8.445975	21.932177	120.18576	42.578297	-9.650598	116.518524	45.879414	45.349873	126.618004	44.2288555	17.8496375	121.568264	-61.1208055	26.0147165	118.803256
14.586727	20.039886	119.930374	-8.578132	22.183054	118.831718	42.444794	-9.428095	116.351639	45.472908	45.582851	125.534119	43.958851	18.077378	120.942879	-61.115115	26.28873	116.720557
14.358574	18.434708	119.291794	-8.704953	22.487793	117.999588	42.437317	-9.171018	116.722961	45.152294	45.829033	124.750778	43.7948055	18.3290075	120.7368695	-61.2047115	26.6465785	115.2623065
14.104566	16.836666	118.926849	-8.839231	22.8053	117.347374	42.465206	-8.826361	117.41848	45.264599	46.018391	123.779999	43.8649025	18.596015	120.5992395	-61.5433645	27.014585	114.0955085
13.818333	15.261107	118.887665	-8.962053	23.081392	116.864838	42.531731	-8.46153	118.326378	44.945629	46.376888	123.099968	43.73868	18.957679	120.713173	-61.662786	27.205105	113.016503
13.528131	13.615359	119.101738	-9.092819	23.307987	116.604324	42.628906	-8.109088	119.270256	44.652554	46.586727	122.648582	43.64073	19.2388195	120.959419	-61.826368	27.3771545	112.249229
13.185376	12.067723	119.405006	-9.180758	23.444502	116.4086	42.731579	-7.811967	120.157303	44.375507	46.893848	122.559418	43.553543	19.5409405	121.3583605	-61.915059	27.3480635	111.4588395
12.79482	10.57156	119.774139	-9.29038	23.567869	116.291718	42.818142	-7.533389	120.879349	43.6675	47.289951	122.870277	43.242821	19.878281	121.874813	-61.823581	27.257457	110.708623
12.126888	8.434923	120.154213	-9.423217	23.801758	116.022789	42.898136	-7.104042	121.690071	43.364532	47.733719	123.213982	43.131334	20.3148385	122.4520265	-61.977768	27.2886775	109.5935515
11.600983	7.06827	120.231071	-9.496805	23.987057	115.742813	42.927788	-6.857225	122.023392	43.225006	47.989254	123.4561	43.076397	20.5660145	122.739746	-62.070007	27.4080995	108.74588
10.991336	5.746508	120.103798	-9.520705	24.179567	115.348267	42.937	-6.666321	122.180244	43.150543	48.193386	123.676361	43.0437715	20.7635325	122.9283025	-62.0851815	27.5956015	107.7682315
10.379687	4.479472	119.697914	-9.492212	24.328705	114.89769	42.879353	-6.508143	122.045555	43.123131	48.331993	123.827957	43.001242	20.911925	122.936756	-61.985666	27.745485	106.858624
9.705518	3.192678	119.098869	-9.39971	24.449711	114.433372	42.823044	-6.405389	121.589233	43.174259	48.398052	123.81427	42.9986515	20.9963315	122.7017515	-61.7980715	27.9030905	106.1649925
8.944689	1.964259	118.30822	-9.262945	24.521906	113.977348	42.803349	-6.404285	120.948532	43.273613	48.35556	123.544502	43.038481	20.9756375	122.246517	-61.564371	28.0681745	105.708179
8.12438	0.744595	117.501816	-9.078019	24.563194	113.533531	42.800213	-6.481452	120.200775	43.912579	48.154236	122.779381	43.356396	20.836392	121.490078	-61.512434	28.289996	105.576984
6.685877	-1.054684	116.574394	-8.721512	24.54517	112.932587	42.718853	-6.639581	119.140396	43.654125	47.960468	121.233665	43.186489	20.6604435	120.1870305	-60.629513	28.4298965	105.6781435
5.607018	-2.220942	116.330544	-8.469948	24.432306	112.584831	42.641319	-6.855533	118.574501	43.914719	47.573303	119.626259	43.278019	20.358885	119.10038	-60.217915	28.505727	106.069282
4.423857	-3.365023	116.335388	-8.218614	24.161383	112.292519	42.573288	-7.303759	118.236244	44.001629	47.074638	117.857887	43.2874585	19.8854395	118.0470655	-59.7246865	28.4373265	106.5379725
3.14986	-4.46536	116.66861	-7.97905	23.737741	112.114395	42.545254	-7.833542	118.100594	44.05703	46.299492	115.875412	43.301142	19.232975	116.988003	-59.259242	28.242507	107.240787
1.838041	-5.505999	117.219055	-7.758527	23.144653	112.058296	42.478706	-8.526913	118.074059	44.070671	45.429054	113.916573	43.2746885	18.4510705	115.995316	-58.7917425	27.8382355	108.121276
0.600201	-6.526917	117.815254	-7.532838	22.401339	112.090973	42.408611	-9.334945	118.100426	44.031773	44.399696	112.051819	43.220192	17.5323755	115.0761225	-58.285868	27.2703025	109.1058235
-0.884773	-7.335228	118.505859	-7.423371	21.527672	112.215851	42.28521	-10.207441	118.092407	43.923756	43.254055	110.349548	43.104483	16.523307	114.2209775	-57.951225	26.532037	110.2107245
-2.877098	-8.407336	119.048225	-7.239731	20.123577	112.310516	41.982105	-11.657907	117.877052	43.69952	41.529266	108.181	42.8408125	14.9356795	113.029026	-57.3202745	25.3114745	111.592006
-4.177547	-8.994074	119.026123	-7.240495	19.271925	112.281693	41.679401	-12.527253	117.44043	43.600815	40.317577	106.977509	42.640108	13.895162	112.2089695	-57.121098	24.648688	112.3544165
-5.529346	-9.438931	118.646637	-7.244012	18.541574	112.043938	41.330177	-13.327474	116.778931	43.571667	39.351311	105.995811	42.450922	13.0119185	111.387371	-56.938946	24.0712295	112.700505
-6.867622	-9.676751	117.94751	-7.298239	17.987711	111.63353	40.952061	-14.029026	115.961029	43.507938	38.619373	105.212906	42.2299995	12.2951735	110.5869675	-56.8264775	23.6802485	112.6800925
-8.213882	-9.789705	116.800392	-7.36582	17.620602	111.050125	40.478031	-14.458555	114.766266	43.474438	38.046425	104.564987	41.9762345	11.793935	109.6656265	-56.7078745	23.447269	112.4346235
-9.610414	-9.641397	115.52063	-7.433362	17.444798	110.280846	40.022816	-14.79955	113.4683	43.53344	37.715782	103.943314	41.778128	11.458116	108.705807	-56.644852	23.43148	111.855885
-10.709225	-9.538908	113.822845	-7.43712	17.379087	109.346054	39.602047	-15.002569	112.001541	43.621059	37.611279	103.527023	41.611553	11.304355	107.764282	-56.485793	23.453819	110.927826
-12.487907	-8.996934	110.92749	-7.38012	17.465897	107.755783	39.116669	-15.022399	109.369232	43.937618	37.832333	103.109741	41.5271435	11.404967	106.2394865	-56.2873835	23.526827	109.2720795
-13.556632	-8.457521	108.955467	-7.302806	17.747692	106.585541	38.892895	-14.859703	107.680298	44.146324	38.095959	102.791428	41.5196095	11.618128	105.235863	-56.1252215	23.877256	107.935219
-14.58942	-7.768072	107.220474	-7.175807	18.215055	105.455208	38.699558	-14.493985	106.02536	44.236507	38.449142	102.437828	41.4680325	11.9775785	104.231594	-55.8196465	24.4525315	106.678822
-15.584603	-6.983527	105.795288	-7.041578	18.754587	104.416016	38.563774	-14.109119	104.721748	44.369698	38.78273	101.819489	41.466736	12.3368055	103.2706185	-55.549892	25.1723685	105.5614135
-16.491037	-6.175582	104.746521	-6.928184	19.292814	103.52919	38.465508	-13.745255	103.73156	44.457188	39.06469	101.062485	41.461348	12.6597175	102.3970225	-55.317716	25.9259105	104.6613575
-17.408131	-5.306921	104.048065	-6.828736	19.774441	102.790749	38.349834	-13.453348	103.099266	44.392132	39.210018	100.357071	41.370983	12.878335	101.7281685	-55.028455	26.670547	103.8533295
-18.276423	-4.593171	103.642441	-6.789386	20.066572	102.252319	38.220993	-13.323088	102.875839	44.354706	39.166225	99.67392	41.2878495	12.9215685	101.2748795	-54.8666215	27.2115755	103.2297585
-19.615988	-3.546649	103.510307	-6.82451	20.225723	101.825394	37.944473	-13.491879	103.027031	44.301281	38.838394	99.038857	41.122877	12.6732575	101.032944	-54.771897	27.7781885	102.617844
-20.560947	-2.875368	103.676414	-6.910201	20.146513	101.777733	37.680401	-13.761835	103.441536	44.32399	38.434277	98.853905	41.0021955	12.336221	101.1477205	-54.8225975	27.956805	102.4077455
-21.379066	-2.132618	103.990974	-6.996807	20.029535	101.842819	37.37178	-14.153348	104.030228	44.406464	37.97036	98.746376	40.889122	11.908506	101.388302	-54.882736	28.150564	102.297336
-22.277878	-1.333809	104.40271	-7.094354	19.899008	101.960968	37.075848	-14.576808	104.731522	44.455078	37.425301	98.58683	40.765463	11.4242465	101.659176	-54.954171	28.3737695	102.26276
-23.134342	-0.45144	104.816757	-7.189756	19.729038	102.069427	36.778702	-14.95773	105.511543	44.475441	36.806004	98.374306	40.6270715	10.924137	101.9429245	-55.0065835	28.533939	102.1959295
-23.998829	0.455056	105.113235	-7.288016	19.524597	102.115608	36.495716	-15.326597	106.188904	44.517334	36.263195	98.12204	40.506525	10.468299	102.155472	-55.082557	28.580895	102.075744
-24.828072	1.484485	105.147469	-7.354754	19.289831	102.090118	36.257896	-15.661885	106.636688	44.385712	35.790737	97.955879	40.321804	10.064426	102.2962835	-55.031312	28.515236	101.8839525
-25.984171	3.142496	104.803169	-7.459249	18.866173	101.917648	35.951286	-16.153107	106.896385	44.765663	35.061565	97.362938	40.3584745	9.454229	102.1296615	-55.2769725	28.278117	101.7056345
-26.787043	4.328883	104.273354	-7.519653	18.623924	101.716339	35.782028	-16.440456	106.64756	44.206326	34.785728	97.360626	39.994177	9.172636	102.004093	-55.033483	28.075212	101.428585
-27.473557	5.639137	103.479897	-7.576279	18.408922	101.405243	35.715584	-16.699837	105.979836	44.521149	34.540962	97.104523	40.1183665	8.9205625	101.5421795	-55.2709245	27.8972815	101.2683065
-28.269192	7.086328	102.54213	-7.577902	18.274767	101.018677	35.671406	-16.790443	104.934738	43.869572	34.709976	97.362755	39.770489	8.9597665	101.1487465	-54.926293	27.5897675	100.8886075
-28.90819	8.665767	101.644966	-7.501883	18.262901	100.659264	35.717087	-16.686771	103.565041	43.942608	35.009773	97.393723	39.8298475	9.161501	100.479382	-54.8336135	27.364301	100.839146
-29.480085	10.398367	101.121231	-7.330106	18.453716	100.432457	35.952766	-16.345749	102.091301	44.018745	35.516506	97.453667	39.9857555	9.5853785	99.772484	-54.6459675	27.3220535	101.09243
-30.074293	12.275381	100.988243	-7.06591	18.8027	100.405991	36.250904	-15.847887	100.848755	44.085575	36.089565	97.469437	40.1682395	10.120839	99.159096	-54.3000595	27.484561	101.652886
-30.905972	15.179571	101.744164	-6.678484	19.415995	100.900818	36.741104	-15.033749	99.607193	44.191978	36.948853	97.326576	40.466541	10.957552	98.4668845	-53.823509	27.874438	103.3347515
-31.394173	17.128096	102.79287	-6.466611	19.663563	101.569954	36.978275	-14.653461	99.230957	44.131248	37.298538	97.226936	40.5547615	11.3225385	98.2289465	-53.4879835	28.0045875	104.9109615
-31.866491	19.008467	104.152657	-6.379847	19.716091	102.466965	37.13232	-14.445874	99.072853	43.966099	37.491238	97.235855	40.5492095	11.522682	98.154354	-53.3089035	27.9095	106.779576
-32.359921	20.807188	105.616798	-6.426468	19.561104	103.481293	37.169662	-14.364503	98.992287	43.731052	37.614552	97.453224	40.450357	11.6250245	98.2227555	-53.303293	27.4971835	108.7398305
-32.741661	22.556028	107.028244	-6.546181	19.206511	104.451859	37.153584	-14.254143	98.753288	43.346622	37.768261	97.889397	40.250103	11.757059	98.3213425	-53.342465	26.655963	110.5823755
-33.185993	24.238625	108.269516	-6.747	18.845861	105.277504	37.110786	-14.046602	98.297867	42.939152	38.004921	98.565331	40.024969	11.9791595	98.431599	-53.518969	25.7125625	112.123409
-33.547134	25.95892	109.29364	-7.006232	18.669987	105.883041	37.000046	-13.67414	97.793541	42.564114	38.391132	99.414139	39.78208	12.358496	98.60384	-53.794544	24.981478	113.162242
-33.968895	28.692814	110.650131	-7.389459	18.852118	106.672081	36.75211	-13.003859	97.397873	42.025959	39.077377	100.360931	39.3890345	13.036759	98.879402	-54.1679525	24.667477	114.46476
-34.091057	30.540213	111.519814	-7.641667	19.15135	107.187378	36.593102	-12.577475	97.37973	41.663795	39.505566	100.843391	39.1284485	13.4640455	99.1115605	-54.4117825	24.8386545	115.2631955
-34.114029	32.308483	112.239006	-7.840544	19.337433	107.666313	36.490654	-12.183112	97.453827	41.802475	39.71516	101.2705	39.1465645	13.766024	99.3621635	-54.8276525	24.908842	115.9704625
-34.063133	34.003639	112.83197	-8.017251	19.476002	108.068871	36.456337	-11.899402	97.676559	41.665668	40.008694	102.072838	39.0610025	14.054646	99.8746985	-55.0955045	24.897358	116.2630435
-33.947361	35.647919	113.210228	-8.145989	19.525982	108.382759	36.537788	-11.729255	98.004723	41.6968	40.193184	102.871201	39.117294	14.2319645	100.437962	-55.409272	24.8199995	116.327556
-33.673111	37.20295	113.502586	-8.190454	19.503103	108.628609	36.715298	-11.65245	98.327866	41.791759	40.296879	103.658127	39.2535285	14.3222145	100.9929965	-55.6344365	24.6839915	116.2642215
-33.31546	38.66597	113.735474	-8.145329	19.437557	108.785522	36.932072	-11.556441	98.602074	41.943478	40.400501	104.41581	39.437775	14.42203	101.508942	-55.728433	24.453084	116.062102
-32.638924	40.677242	114.056984	-8.004469	19.36002	108.979774	37.409565	-11.405132	98.911156	42.265423	40.612297	105.468193	39.837494	14.6035825	102.1896745	-55.846432	24.1164575	115.7698735
-32.077461	41.930687	114.365707	-7.905977	19.35861	109.152962	37.684483	-11.222159	99.16996	42.402393	40.768291	106.169685	40.043438	14.773066	102.6698225	-55.855392	23.944154	115.6361015
-31.514088	43.141022	114.712402	-7.82811	19.38101	109.409988	38.029366	-11.166615	99.442223	42.511875	40.922802	106.821716	40.2706205	14.8780935	103.1319695	-55.9268405	23.8839265	115.6880065
-30.884998	44.217239	115.175606	-7.819374	19.373228	109.80896	38.178749	-11.045707	99.916634	42.629135	41.049431	107.489967	40.403942	15.001862	103.7033005	-56.04269	23.744594	115.9146195
-30.216333	45.215668	115.723228	-7.86836	19.309723	110.29142	38.331287	-11.029356	100.466599	42.731647	41.14743	108.255409	40.531467	15.059037	104.361004	-56.268187	23.560409	116.221836
-29.532713	46.146282	116.236076	-7.925342	19.271059	110.838333	38.525627	-11.128066	101.13031	42.832317	41.252205	109.219299	40.678972	15.0620695	105.1748045	-56.529656	23.4800485	116.5018615
-28.793053	46.996845	116.646019	-8.073318	19.196798	111.384796	38.698689	-11.134548	102.10247	42.943077	41.364021	110.397324	40.820883	15.1147365	106.249897	-56.967519	23.2788595	116.519695
-27.655634	48.190418	117.268837	-8.321098	19.213182	112.240013	39.153542	-11.224331	103.569366	43.193756	41.639931	112.399986	41.173649	15.2078	107.984676	-57.815845	23.218564	116.49535
-26.864153	48.907124	117.762268	-8.485673	19.374743	112.822784	39.403381	-11.156063	104.61869	43.390385	41.871532	113.775024	41.396883	15.3577345	109.196857	-58.368229	23.3917515	116.448711
-25.954735	49.587017	118.381226	-8.581774	19.571486	113.451256	39.719902	-11.065065	105.485985	43.640823	42.111328	115.097031	41.6803625	15.5231315	110.291508	-58.8439105	23.6198405	116.611004
-25.048416	50.155228	119.07692	-8.624129	19.85074	114.104248	40.033562	-10.867303	106.261147	43.90379	42.35799	116.386307	41.968676	15.7453435	111.323727	-59.216934	23.9561365	116.884769
-24.068092	50.669773	119.895721	-8.592434	20.172438	114.73954	40.34655	-10.593583	106.939445	44.194637	42.655285	117.641296	42.2705935	16.030851	112.2903705	-59.4554615	24.314025	117.1887095
-23.077785	51.086025	120.725525	-8.571191	20.489586	115.383507	40.650959	-10.302733	107.533905	44.041367	43.113503	119.009148	42.346163	16.405385	113.2715265	-59.488545	24.573787	117.4954875
-22.026985	51.382099	121.578766	-8.510556	20.809637	116.037918	40.945381	-9.978218	108.045113	44.704975	43.232742	119.963478	42.825178	16.627262	114.0042955	-59.84629	24.992012	118.0715405
-20.275612	51.455463	122.727905	-8.463929	21.212557	116.975403	41.266197	-9.488693	108.74305	44.986137	43.623428	121.551514	43.126167	17.0673675	115.147282	-60.054025	25.3577465	118.803524
-19.276424	51.502186	123.477722	-8.464297	21.450237	117.559036	41.461166	-9.240926	109.173653	45.115574	43.8013	122.427193	43.28837	17.280187	115.800423	-60.216964	25.620287	119.317649
-18.158445	51.430096	123.866463	-8.43992	21.651436	118.164948	41.605026	-9.055453	109.652458	45.234985	43.99065	123.106613	43.4200055	17.4675985	116.3795355	-60.2998455	25.8352735	119.9503605
-17.145685	51.328503	124.030426	-8.407387	21.938986	118.642593	41.6884	-8.960633	110.330185	45.327507	44.19339	123.407997	43.5079535	17.6163785	116.869091	-60.3227275	26.2615935	120.416095
-15.931829	51.175755	123.767326	-8.408204	22.191286	119.066299	41.744286	-8.959408	111.121048	45.383652	44.309971	123.414909	43.563969	17.6752815	117.2679785	-60.380377	26.7072905	120.8646195
-14.831776	50.893475	123.337471	-8.380823	22.382492	119.462326	41.815628	-9.140912	112.037277	45.456654	44.426018	123.161758	43.636141	17.642553	117.5995175	-60.397787	27.122431	121.3251345
-14.158818	50.577309	122.932396	-8.356924	22.458033	119.784439	41.837578	-9.355666	112.994095	45.498711	44.448177	122.714378	43.6681445	17.5462555	117.8542365	-60.3819925	27.3698105	121.7146415
-12.49829	49.787586	121.865356	-8.375408	22.368401	120.06601	41.773762	-9.766248	114.387444	45.475338	44.349552	121.867859	43.62455	17.291652	118.1276515	-60.375366	27.44515	122.0043685
-11.34529	49.21286	121.212708	-8.414377	22.217119	120.143494	41.655918	-10.095266	115.130058	45.045212	44.391945	121.43074	43.350565	17.1483395	118.280399	-60.179319	27.2858985	122.006589
-10.217723	48.575859	120.534241	-8.4963	22.098055	120.168282	41.490898	-10.392408	115.736008	45.026665	44.232979	120.760818	43.2587815	16.9202855	118.248413	-60.2513815	27.2758245	122.088151
-9.082291	47.971237	119.859329	-8.587711	22.010427	120.133339	41.27293	-10.623046	116.310646	44.961884	44.132118	120.016167	43.117407	16.754536	118.1634065	-60.292829	27.266318	122.1032715
-7.984249	47.398792	119.153954	-8.658435	22.00404	120.012604	41.079876	-10.768349	116.82489	44.877987	44.114422	119.291138	42.9789315	16.6730365	118.058014	-60.2958015	27.3350435	121.967194
-6.766705	46.930767	118.457855	-8.721294	21.988186	119.814476	40.952892	-10.825527	117.26487	44.752796	44.139297	118.68576	42.852844	16.656885	117.975315	-60.295432	27.319487	121.653637
-5.563806	46.518593	117.818619	-8.76312	21.967533	119.597687	40.898407	-10.827921	117.673065	44.696747	44.276855	118.17334	42.797577	16.724467	117.9232025	-60.323817	27.210599	121.2721715
-3.717351	46.015991	117.243423	-8.782181	21.907429	119.249962	40.925873	-10.72285	118.027161	44.7038	44.505676	117.841675	42.8148365	16.891413	117.934418	-60.3791985	26.923445	120.565506
-2.516194	45.841663	117.223267	-8.792609	21.878174	119.019974	41.039551	-10.597637	117.989716	44.805901	44.73735	118.077431	42.922726	17.0698565	118.0335735	-60.507944	26.6864915	120.0063745
-1.266133	45.787872	117.454849	-8.793992	21.892693	118.724739	41.199802	-10.408927	117.769005	44.959278	45.013275	118.706848	43.07954	17.302174	118.2379265	-60.667524	26.483212	119.2115515
-0.066091	45.795418	117.921768	-8.791718	22.019222	118.42704	41.317883	-10.041027	117.500008	45.131317	45.350101	119.688736	43.2246	17.654537	118.594372	-60.808036	26.383907	118.259708
1.043506	45.982197	118.691063	-8.890613	22.307062	118.227859	41.458477	-9.632537	117.242027	45.266773	45.73278	120.921791	43.362625	18.0501215	119.081909	-61.143851	26.5640025	117.373809
2.113713	46.174824	119.647728	-9.022243	22.721853	118.226936	41.640354	-9.154686	117.170944	45.792049	46.016167	122.086372	43.7162015	18.4307405	119.628658	-61.7606875	27.0129655	116.825214
3.552314	46.27948	120.505783	-9.156005	23.293793	118.460373	41.832962	-8.537634	117.27655	45.829666	46.443195	123.499855	43.831314	18.9527805	120.3882025	-62.143324	27.6348055	116.5325435
5.01668	46.665428	122.277939	-9.346165	24.223366	119.281197	42.169144	-7.66706	117.849731	45.855301	47.179203	125.526237	44.0122225	19.7560715	121.687984	-62.7045525	28.6906605	116.87441
5.878776	46.817116	123.538719	-9.410273	24.73452	120.029793	42.338634	-7.08428	118.259895	45.855095	47.676922	126.775444	44.0968645	20.296321	122.5176695	-62.9174105	29.172719	117.5419165
6.730163	46.91082	124.749779	-9.478453	25.108343	120.839897	42.402081	-6.597826	118.641815	45.839291	48.088398	127.9021	44.120686	20.745286	123.2719575	-63.077592	29.4714	118.4078365
7.460986	46.841728	125.879288	-9.133462	25.150099	121.430229	42.397869	-6.190445	119.083	45.874023	48.377354	128.916687	44.135946	21.0934545	123.9998435	-62.40287	29.2067435	118.8606145
7.819924	46.906147	127.074181	-9.157909	25.370546	122.175751	42.362431	-5.848188	119.566368	45.938198	48.584885	129.787964	44.1503145	21.3683485	124.677166	-62.4661325	29.3727435	119.674336
8.815834	46.617596	127.777649	-9.180064	25.583176	122.835747	42.267231	-5.510367	119.89695	46.040894	48.790092	130.547821	44.1540625	21.6398625	125.2223855	-62.5141905	29.5264895	120.4491085
9.401007	46.372494	128.406891	-9.195688	25.80319	123.373756	42.149742	-5.221778	120.148216	46.138966	48.920395	131.090149	44.144354	21.8493085	125.6191825	-62.53573	29.7570715	121.1283295
10.217948	45.930008	128.996628	-9.21169	26.071838	123.949753	41.920654	-4.892547	120.371964	46.304176	49.036049	131.512665	44.112415	22.071751	125.9423145	-62.535795	30.071925	121.9571915
10.841206	45.587013	129.047989	-9.225078	26.242083	124.10791	41.683041	-4.741752	120.376076	46.378002	49.02335	131.604584	44.0305215	22.140799	125.99033	-62.4806775	30.343367	122.22549
11.085822	45.000576	128.999725	-9.263426	26.347033	124.113907	41.499374	-4.717098	120.381081	46.44482	48.944824	131.461273	43.972097	22.113863	125.921177	-62.498949	30.580203	122.306637
11.389943	44.374199	128.822189	-9.334702	26.405064	123.970558	41.269386	-4.705239	120.116257	46.382782	48.82267	131.283325	43.826084	22.0587155	125.699791	-62.495488	30.7514125	122.241325
11.677	43.66787	128.459656	-9.392934	26.373533	123.690605	41.038795	-4.732677	119.717087	46.28701	48.743961	131.082352	43.6629025	22.005642	125.3997195	-62.4487705	30.741424	121.9814905
11.902933	42.874359	127.976929	-9.455554	26.360798	123.346138	40.803955	-4.741635	119.153915	46.1614	48.626362	130.710968	43.4826775	21.9423635	124.9324415	-62.3937855	30.7792325	121.7598345
12.10409	41.997482	127.432457	-9.513485	26.389826	123.018028	40.555744	-4.714869	118.435326	46.065556	48.476353	130.257248	43.31065	21.880742	124.346287	-62.33762	30.89891	121.689769
11.870215	40.700459	126.600662	-9.509184	26.465776	122.454033	40.187515	-4.651195	117.271744	45.982246	48.315926	129.471313	43.0848805	21.8323655	123.3715285	-62.1032485	31.0991865	121.5365375
12.146737	39.508568	125.844322	-9.475839	26.513195	122.077156	39.968067	-4.635861	116.47805	45.983891	48.146175	128.842087	42.975979	21.755157	122.6600685	-61.927657	31.271233	121.4942435
12.396117	38.19154	125.022713	-9.405366	26.561386	121.70652	39.76136	-4.629674	115.728081	46.013542	48.032837	128.261917	42.887451	21.7015815	121.994999	-61.698183	31.4211905	121.418041
12.47023	36.862194	124.206963	-9.373609	26.61657	121.346031	39.569416	-4.643868	115.111626	46.011265	47.899433	127.565002	42.7903405	21.6277825	121.338314	-61.5375585	31.6053575	121.353748
12.605254	35.335712	123.330429	-9.736225	26.910328	121.117638	39.325802	-4.680327	114.566269	46.000328	47.75285	126.805748	42.663065	21.5362615	120.6860085	-62.135515	32.2843945	121.5492675
12.874121	33.673969	122.319031	-9.768765	26.999584	120.649086	39.050705	-4.754191	114.130127	45.920933	47.655228	126.029778	42.485819	21.4505185	120.0799525	-62.023349	32.5486495	121.2182195
12.982983	31.962141	121.251801	-9.825637	27.035978	120.110336	38.786678	-4.893319	113.848434	45.777069	47.561008	125.087723	42.2818735	21.3338445	119.4680785	-61.9331475	32.7381115	120.7525935
13.154446	29.112255	119.574585	-9.971712	27.008995	118.944145	38.343445	-5.201905	113.582146	45.446808	47.301369	123.530975	41.8951265	21.049732	118.5565605	-61.8385505	32.968258	119.3317295
13.273564	27.106735	118.396584	-10.130721	26.919493	117.989014	38.060726	-5.627473	113.40966	45.188396	47.074635	122.293785	41.624561	20.723581	117.8517225	-61.886003	33.115405	118.1263055
13.41411	24.993351	117.193649	-10.336405	26.79039	116.904381	37.680248	-6.053551	113.406219	44.925846	46.799732	120.961472	41.303047	20.3730905	117.1838455	-61.975857	33.2076895	116.6249165
13.470628	22.817833	116.096855	-10.534732	26.562944	115.741051	37.256683	-6.612486	113.516594	44.142933	46.598553	119.809868	40.699808	19.9930335	116.663231	-61.769272	33.1328545	114.818871
13.574889	20.582979	115.182579	-10.763217	26.243422	114.636703	36.802284	-7.104361	113.659416	43.814548	46.178844	118.384079	40.308416	19.5372415	116.0217475	-61.83485	32.9496025	113.2516585
13.657973	18.338831	114.406418	-10.942826	25.87941	113.647079	36.427933	-7.663976	113.817345	43.513378	45.67009	117.062309	39.9706555	19.003057	115.439827	-61.8563075	32.755763	111.854331
13.748531	16.156263	113.875916	-11.066342	25.438005	112.82798	36.080746	-8.185691	113.862251	43.268681	45.113857	116.039337	39.6747135	18.464083	114.950794	-61.8073975	32.411927	110.705166
13.87171	12.960794	113.351379	-11.147642	24.848902	111.858414	35.710983	-8.893782	113.801003	43.15836	44.391861	115.057442	39.4346715	17.7490395	114.4292225	-61.7299555	31.9487645	109.2876055
13.954936	10.929094	113.052925	-11.121171	24.629862	111.243523	35.614292	-9.170158	113.67791	43.131985	44.07275	114.651047	39.3731385	17.451296	114.1644785	-61.6154805	31.808428	108.3225675
14.027426	9.081315	112.726555	-11.015192	24.559151	110.586845	35.605206	-9.27138	113.46096	43.180378	43.870213	114.183296	39.392792	17.2994165	113.822128	-61.423176	31.8188855	107.351562
14.088305	7.247082	112.233017	-10.814028	24.593191	109.831367	35.681122	-9.325472	113.160454	43.297497	43.760757	113.574074	39.4893095	17.2176425	113.367264	-61.1173655	31.9687395	106.29547
14.179113	5.470454	111.699966	-10.509431	24.611898	108.995857	35.860283	-9.405914	112.756622	43.510181	43.613598	112.907967	39.685232	17.103842	112.8322945	-60.704094	32.119954	105.1594195
14.292295	3.779519	111.05806	-10.087648	24.552895	108.062973	36.085171	-9.578944	112.316963	43.83482	43.363876	112.106415	39.9599955	16.892466	112.211689	-60.1352915	32.213324	103.914257
14.3375	2.113239	110.37619	-9.642544	24.396158	107.047333	36.35664	-9.820071	111.742195	44.224545	43.125301	111.240623	40.2905925	16.652615	111.491409	-59.5756805	32.139701	102.603257
14.380505	-0.244575	109.301392	-8.921399	24.002533	105.380272	36.753757	-10.312088	110.826172	44.765003	42.611065	109.660568	40.75938	16.1494885	110.24337	-58.602178	31.8555775	100.517174
14.416768	-1.845208	108.426712	-8.433105	23.647982	104.112076	36.990883	-10.687639	110.146523	45.054771	42.26722	108.345703	41.022827	15.7897905	109.246113	-57.889037	31.5061735	98.978039
14.331329	-3.248519	107.65152	-7.934792	23.230661	102.803787	37.24984	-11.109038	109.446571	45.249439	41.790562	106.867325	41.2496395	15.340762	108.156948	-57.1192235	31.12056	97.450626
14.257294	-4.665295	106.868576	-7.441377	22.753763	101.447281	37.497547	-11.567234	108.903587	45.414959	41.350887	105.110565	41.456253	14.8918265	107.007076	-56.339007	30.6156995	95.887486
14.152946	-5.991996	106.158005	-6.949602	22.17956	100.119591	37.738773	-12.000798	108.410622	45.523178	40.678509	103.313538	41.6309755	14.3388555	105.86208	-55.5301795	30.0202645	94.377102
13.917786	-7.114083	105.643913	-6.488053	21.546503	98.939468	37.947815	-12.530774	108.110641	45.673004	39.846302	101.655914	41.8104095	13.657764	104.8832775	-54.7865155	29.435242	92.9956585
13.660075	-8.02524	105.161774	-6.069831	20.906199	97.824402	38.091991	-13.04333	107.944962	45.89785	39.058681	100.25116	41.9949205	13.0076755	104.098061	-54.1345825	28.8047225	91.550743
13.225156	-9.400794	104.214218	-5.59019	19.979153	96.347397	38.202805	-13.722834	107.406845	46.199833	37.970688	98.77758	42.201319	12.123927	103.0922125	-53.381699	27.834379	89.6025815
12.857088	-10.040517	103.440117	-5.331933	19.476856	95.526352	38.235432	-14.169513	106.924477	46.508442	37.381821	97.956749	42.371937	11.606154	102.440613	-53.035803	27.347558	88.612091
12.435545	-10.532747	102.471649	-5.100088	19.090036	94.764313	38.23037	-14.46178	106.101166	46.701279	36.979259	97.274384	42.4658245	11.2587395	101.687775	-52.6660005	26.9213325	87.840851
11.9993	-10.908293	101.335892	-4.868532	18.774681	94.15004	38.281342	-14.691904	105.138466	46.864449	36.658562	96.844398	42.5728955	10.983329	100.991432	-52.3099595	26.566033	87.308648
11.484673	-11.050508	100.124702	-4.608346	18.5734	93.693062	38.440907	-14.851211	104.029037	47.628342	36.370003	96.411285	43.0346245	10.759396	100.220161	-52.2513165	26.387404	87.165963
10.964716	-11.107131	98.814697	-4.281748	18.584114	93.250595	38.661499	-14.80599	102.773376	47.370804	36.698402	96.803352	43.0161515	10.946206	99.788364	-51.5796475	26.222022	86.712826
10.374452	-10.984768	97.463356	-3.894435	18.746059	92.751602	38.983505	-14.676796	101.427963	48.203094	36.745007	96.696182	43.5932995	11.0341055	99.0620725	-51.3821695	26.4580125	86.4411315
9.427026	-10.612074	95.347748	-3.168575	19.223024	91.860191	39.596516	-14.269077	99.489853	48.152897	37.522308	97.363564	43.8747065	11.6266155	98.4267085	-50.2118565	26.8194325	85.2936735
8.698206	-10.246384	93.958298	-2.597734	19.580858	91.146049	40.053703	-13.96944	98.402214	48.716442	37.746037	97.305321	44.3850725	11.8882985	97.8537675	-49.5805405	27.2734175	84.4383305
7.89246	-9.876888	92.727821	-1.967253	19.910965	90.427032	40.568439	-13.719676	97.50235	49.241611	37.940243	97.090958	44.905025	12.1102835	97.296654	-48.839531	27.7116465	83.55741
6.99918	-9.520172	91.711334	-1.35875	20.118237	89.830513	41.141029	-13.48385	96.780762	49.764843	38.07785	96.817955	45.452936	12.297	96.7993585	-48.170436	27.939474	82.8616675
5.957216	-9.134133	90.99678	-0.756189	20.255098	89.487289	41.694252	-13.288443	96.27594	50.19228	38.204422	96.524574	45.943266	12.4579895	96.400257	-47.455644	28.0522065	82.574321
4.809103	-8.748157	90.557716	-0.256308	20.356052	89.36364	42.216454	-13.139866	95.923584	50.614445	38.281475	96.181564	46.4154495	12.5708045	96.052574	-46.9280655	28.1412995	82.674706
3.485408	-8.380623	90.491257	0.155523	20.399225	89.507133	42.617847	-13.028627	95.657486	50.948269	38.326973	95.774338	46.783058	12.649173	95.715912	-46.472012	28.149277	83.298354
1.16309	-7.777945	91.25032	0.475698	20.402111	90.295006	42.931355	-12.999907	95.61422	51.233135	38.325909	95.049797	47.082245	12.663001	95.3320085	-46.130849	28.141221	85.2580035
-0.543003	-7.392872	92.17878	0.456936	20.275562	91.040245	42.930515	-13.170823	95.861778	51.172531	38.124935	94.517227	47.051523	12.477056	95.1895025	-46.137651	28.074068	86.8909875
-2.331667	-7.010686	93.217804	0.374079	20.033356	91.82238	42.770229	-13.468239	96.173286	51.004143	37.714012	93.947495	46.887186	12.1228865	95.0603905	-46.139028	27.9438255	88.5843695
-4.179604	-6.587709	94.161133	0.206646	19.688833	92.526108	42.549328	-13.893433	96.436035	50.681316	37.222282	93.437103	46.615322	11.6644245	94.936569	-46.20203	27.7132415	90.115647
-5.997161	-6.164685	95.008667	0.047059	19.253517	93.171021	42.376564	-14.390863	96.547714	50.330555	36.763905	92.907997	46.3535595	11.186521	94.7278555	-46.2594415	27.320513	91.6141865
-7.820638	-5.654955	96.000931	-0.127402	18.820078	93.922653	42.204372	-14.893261	96.608398	49.930336	36.395435	92.412109	46.067354	10.751087	94.5102535	-46.322158	26.889069	93.3350525
-9.622075	-5.046855	97.330788	-0.293466	18.452587	94.935837	41.96661	-15.332996	96.703987	49.67355	35.863861	91.798767	45.82008	10.2654325	94.251377	-46.407012	26.6397415	95.620297
-12.265353	-3.930787	99.954491	-0.590893	17.895708	96.944504	41.557747	-15.96594	96.985687	48.923553	35.147884	91.147438	45.24065	9.590972	94.0665625	-46.422436	26.200444	99.8224455
-13.945188	-3.077589	101.767326	-0.863816	17.525635	98.417488	41.241283	-16.291971	97.208252	48.240063	34.75354	90.980034	44.740673	9.2307845	94.094143	-46.468305	25.8204855	102.740833
-15.430203	-2.247085	103.298927	-1.138477	17.184879	99.684433	40.939468	-16.546347	97.362259	47.60368	34.460491	90.977203	44.271574	8.957072	94.169731	-46.548528	25.412686	105.199135
-17.001078	-1.380577	104.15667	-1.414878	16.823561	100.462189	40.720337	-16.720694	97.368706	47.078335	34.337749	91.126724	43.899336	8.8085275	94.247715	-46.729092	24.8385945	106.676663
-18.492914	-0.463156	104.383133	-1.603812	16.511103	100.705467	40.61134	-16.774336	97.171272	46.782372	34.324612	91.332588	43.696856	8.775138	94.25193	-46.90448	24.247068	107.159004
-19.892178	0.465947	103.880203	-1.748805	16.312511	100.483665	40.557594	-16.739264	96.769585	46.637939	34.447872	91.584846	43.5977665	8.854304	94.1772155	-47.0953765	23.770718	106.7901145
-21.206825	1.480218	102.943565	-1.836299	16.250954	99.906151	40.569256	-16.611177	96.196213	46.684559	34.625305	91.789314	43.6269075	9.007064	93.9927635	-47.2995055	23.494844	105.8195385
-23.043589	3.14492	101.263985	-1.805584	16.338234	98.7416	40.674351	-16.260551	95.181396	46.761074	35.033054	91.809258	43.7177125	9.3862515	93.495327	-47.3288805	23.2902165	103.987873
-24.13652	4.333064	100.538589	-1.692101	16.487875	98.122757	40.812416	-15.98951	94.46936	46.827908	35.358173	91.600609	43.820162	9.6843315	93.0349845	-47.204364	23.2914185	103.2105295
-25.084499	5.553209	100.304451	-1.580135	16.669197	97.854843	40.912834	-15.746363	93.953514	46.84536	35.610199	91.334373	43.879097	9.931918	92.6439435	-47.039367	23.406476	103.0657425
-25.946041	6.733997	100.523392	-1.503607	16.792816	97.901711	40.956604	-15.55819	93.665062	46.856377	35.791161	91.106789	43.9064905	10.1164855	92.3859255	-46.9137045	23.4691465	103.4174965
-26.759163	7.926012	101.136017	-1.502786	16.803841	98.241257	40.958614	-15.404409	93.485222	46.719856	35.924583	91.017006	43.839235	10.260087	92.251114	-46.844807	23.347595	104.2314
-27.43763	9.113714	102.120911	-1.642155	16.717173	98.863503	40.842049	-15.325975	93.393646	46.42572	36.02663	91.059883	43.6338845	10.3503275	92.2267645	-46.9181945	23.0840185	105.5002415
-27.990337	10.306277	103.527977	-1.888138	16.565197	99.80558	40.569939	-15.296492	93.438835	45.939819	36.10022	91.096443	43.254879	10.401864	92.267639	-47.031155	22.72853	107.343521
-28.690348	12.118873	105.871788	-2.381474	16.237377	101.366295	40.017448	-15.209089	93.625877	44.94698	36.160786	91.162384	42.482214	10.4758485	92.3941305	-47.245162	21.9989055	110.3384595
-29.010582	13.293022	107.208885	-2.743042	16.015829	102.294685	39.634354	-15.133413	93.735947	44.233749	36.241577	91.274895	41.9340515	10.554082	92.505421	-47.4201355	21.477576	112.083949
-29.262024	14.559035	108.04998	-3.103994	15.861765	102.945038	39.338886	-15.026341	93.836449	43.636791	36.335056	91.414497	41.4878385	10.6543575	92.625473	-47.6958265	21.0691725	113.264603
-29.457375	15.838186	108.289803	-3.381293	15.696694	103.202835	39.175613	-14.923111	93.914337	43.205898	36.44854	91.59124	41.1907555	10.7627145	92.7527885	-47.9533415	20.6306735	113.6528815
-29.546139	17.103605	107.927299	-3.590686	15.642564	103.059074	39.145004	-14.789518	93.950012	42.950752	36.597752	91.778496	41.047878	10.904117	92.864254	-48.22925	20.381011	113.253894
-29.605013	18.433249	106.982819	-3.725039	15.522507	102.55735	39.276867	-14.672668	93.905167	42.869358	36.729847	91.977104	41.0731125	11.0285895	92.9411355	-48.5231905	20.0164245	112.1735645
-29.532421	19.797543	105.758812	-3.785801	15.545778	101.831261	39.457016	-14.509611	93.788834	42.933113	36.925343	92.180664	41.1950645	11.207866	92.984749	-48.7666665	19.88369	110.677773
-29.143127	21.895351	104.111755	-3.735677	15.573388	100.828873	39.780491	-14.250719	93.530533	43.059906	37.260853	92.262466	41.4201985	11.505067	92.8964995	-48.8915525	19.641709	108.7612465
-28.724379	23.396868	103.500641	-3.633798	15.635795	100.452316	39.976124	-14.054613	93.430122	43.097336	37.441029	92.134155	41.53673	11.693208	92.7821385	-48.804326	19.578382	108.1224935
-28.150194	24.876108	103.157471	-3.54309	15.611156	100.278534	40.187088	-13.896814	93.355148	43.074131	37.575718	92.095734	41.6306095	11.839452	92.725441	-48.7167895	19.38286	107.831627
-27.469963	26.319847	102.956619	-3.53686	15.529985	100.242439	40.355854	-13.79505	93.31189	43.044941	37.714943	92.169174	41.7003975	11.9599465	92.740532	-48.7741175	19.1000235	107.744346
-26.750189	27.823353	102.83754	-3.559532	15.415795	100.246338	40.440819	-13.707664	93.287582	42.963787	37.833458	92.296913	41.702303	12.062897	92.7922475	-48.821367	18.768693	107.7004285
-25.906658	29.335632	102.833786	-3.69687	15.288721	100.341324	40.452484	-13.619582	93.264824	42.756618	37.946953	92.510323	41.604551	12.1636855	92.8875735	-48.998291	18.4137565	107.7950745
-25.081366	30.893412	103.045082	-3.932302	15.124768	100.541985	40.356152	-13.463281	93.223938	42.46455	38.134731	92.90255	41.410351	12.335725	93.063244	-49.274955	17.913811	108.020726
-23.575809	33.259682	103.71534	-4.407325	15.038112	101.045921	40.105286	-13.03087	93.006424	41.890045	38.624584	93.933479	40.9976655	12.796857	93.4699515	-49.8123155	17.279367	108.6218905
-22.64205	34.985641	104.395416	-4.800632	15.131029	101.508698	39.861099	-12.611749	92.883934	41.470722	39.091793	94.835266	40.6659105	13.240022	93.8596	-50.2671745	17.022036	109.157796
-21.252167	36.56707	105.01162	-5.215939	15.275524	101.974091	39.645367	-12.176443	92.859879	41.050766	39.559689	95.882202	40.3480665	13.691623	94.3710405	-50.7799445	16.859425	109.5771415
-20.116728	38.311569	105.690094	-5.674924	15.556879	102.390823	39.435028	-11.703229	92.932243	40.709534	40.047215	97.090797	40.072281	14.171993	95.01152	-51.422129	16.941765	109.770126
-18.744453	39.946205	106.237427	-6.104963	15.877427	102.733025	39.236874	-11.189871	93.093109	40.907913	40.430264	98.244141	40.0723935	14.6201965	95.668625	-52.2823195	17.1346575	109.797425
-17.169924	41.559338	106.703796	-6.510279	16.270157	103.063942	39.148605	-10.623372	93.431793	40.740662	40.997513	99.775681	39.9446335	15.1870705	96.603737	-52.9651915	17.3532435	109.524147
-15.577292	43.203312	107.34272	-6.86228	16.751934	103.441025	39.21674	-10.043234	93.980461	40.671925	41.58947	101.487968	39.9443325	15.773118	97.7342145	-53.6688925	17.73075	109.1478355
-12.994617	45.47628	108.779968	-7.263381	17.478088	104.227211	39.579124	-9.253771	95.012955	40.819557	42.523293	104.523178	40.1993405	16.634761	99.7680665	-54.7261025	18.321415	108.6863555
-11.169854	46.82938	110.020813	-7.48989	17.97797	104.841339	39.887688	-8.729969	95.754112	41.043427	43.124352	106.882729	40.4655575	17.1971915	101.3184205	-55.4453375	18.7587485	108.3642575
-9.267423	48.011574	111.461639	-7.612079	18.457521	105.583214	40.294659	-8.183434	96.527	41.381992	43.675533	109.234116	40.8383255	17.7460495	102.880558	-56.0624835	19.1689925	108.28587
-7.306009	49.14539	112.870255	-7.671648	19.042564	106.398033	40.793846	-7.650865	97.426643	41.787041	44.161961	111.355659	41.2904435	18.255548	104.391151	-56.6337395	19.82958	108.404915
-5.363061	50.214882	114.10006	-7.66807	19.71517	107.322121	41.346542	-7.180068	98.635376	42.238365	44.660316	113.159416	41.7924535	18.740124	105.897396	-57.1285935	20.690216	108.746846
-3.313487	51.144798	115.165268	-7.673172	20.35368	108.376587	42.083042	-6.931754	100.087067	42.685829	45.101727	114.698364	42.3844355	19.0849865	107.3927155	-57.7307795	21.6223735	109.3604585
-1.289568	51.891666	116.284958	-7.683833	20.911789	109.676147	42.72076	-6.81362	101.866875	42.646275	45.72348	116.380981	42.6835175	19.45493	109.123928	-58.0511835	22.368648	110.228366
2.072188	52.536877	118.082298	-7.815268	21.528507	112.122093	44.063385	-7.052821	104.72506	43.562229	46.131008	118.509331	43.812807	19.5390935	111.6171955	-59.443343	23.5179205	112.6269905
4.031476	52.835091	119.763908	-7.956026	21.743792	113.897644	44.17284	-7.195173	107.184128	43.86861	46.402596	120.281776	44.020725	19.6037115	113.732952	-59.932777	23.8838725	114.062336
5.946495	52.949787	121.550217	-8.111727	21.862236	115.616951	44.594723	-7.587983	109.378159	44.258564	46.587048	122.210022	44.4266435	19.4995325	115.7940905	-60.6500975	24.2249395	115.4398115
7.789587	52.942455	123.50869	-8.230154	21.836037	117.158554	44.802284	-7.8762	111.357903	44.541637	46.563904	124.087379	44.6719605	19.343852	117.722641	-61.1322685	24.328222	116.594467
9.608611	52.777302	125.419998	-8.32738	21.743069	118.456253	45.006374	-8.219936	112.970474	44.714687	46.362282	125.904404	44.8605305	19.071173	119.437439	-61.5152905	24.414965	117.475067
11.386168	52.487755	127.136139	-8.383061	21.655706	119.541824	45.085163	-8.501242	114.263199	44.588013	46.33952	127.625549	44.836588	18.919139	120.944374	-61.60271	24.392273	118.139274
13.146344	52.163578	128.474075	-8.440769	21.592272	120.456482	45.052834	-8.773015	115.26487	44.851456	46.126179	128.778259	44.952145	18.676582	122.0215645	-61.833683	24.507962	118.8913995
14.9011	50.661575	129.350433	-8.471101	21.666208	121.542778	44.938007	-9.122484	116.490196	45.610313	45.87299	129.764587	45.27416	18.375253	123.1273915	-62.216362	24.957163	119.9581645
15.633777	49.622913	129.649536	-8.365231	21.742887	122.092842	44.780205	-9.307827	117.208923	45.8904	45.766781	130.101196	45.3353025	18.229477	123.6550595	-62.0657645	25.256297	120.5306245
16.58997	48.475174	129.697388	-8.056063	21.616289	122.413132	44.642326	-9.548971	117.867836	45.794983	45.828773	130.445221	45.2186545	18.139901	124.1565285	-61.3307805	25.092677	120.6697355
17.905642	47.068592	129.622299	-8.023459	21.584503	122.850403	44.602757	-9.808439	118.421379	46.542816	45.655556	130.448944	45.5727865	17.9235585	124.4351615	-61.6197045	25.2454475	121.2656445
18.83996	45.809723	129.77623	-8.0107	21.500229	123.26342	44.500957	-10.026184	118.715729	46.245094	45.573059	130.74469	45.3730255	17.7734375	124.7302095	-61.3944255	25.2270205	121.7966305
19.204649	44.311886	130.057938	-8.005066	21.368916	123.529091	44.363926	-10.155287	118.749062	46.394844	45.453758	131.031494	45.379385	17.6492355	124.890278	-61.389517	25.0885965	122.167904
19.865192	42.749638	130.173904	-8.000523	21.358446	123.739113	44.388145	-10.2662	118.69838	46.467842	45.314003	131.253845	45.4279935	17.5239015	124.9761125	-61.4290395	25.1929905	122.5021135
20.849491	40.305893	130.014374	-8.31217	21.781115	124.158813	44.29435	-10.230538	118.465126	47.061413	45.250519	131.340652	45.6778815	17.5099905	124.902889	-62.3022215	26.0522395	123.414737
21.635969	38.444023	129.588974	-7.94907	21.834341	124.11084	44.225113	-10.147402	118.483414	46.623238	45.355988	131.555252	45.4241755	17.604293	125.019333	-61.3223155	26.064389	123.202347
22.30509	36.712448	129.241455	-7.873397	22.106865	124.203941	44.085228	-9.991788	118.676758	47.122562	45.216675	131.289764	45.603895	17.6124435	124.983261	-61.350689	26.6012865	123.424621
22.688639	34.835812	128.832291	-7.767905	22.339588	124.281311	44.096451	-10.010218	119.249702	47.345154	45.458347	131.1315	45.7208025	17.7240645	125.190601	-61.2566125	26.9551115	123.372021
23.203001	32.84425	128.376953	-7.650336	22.473309	124.303413	44.121254	-10.059133	120.10527	47.47073	45.478004	130.937164	45.795992	17.7094355	125.521217	-61.096664	27.2371825	123.085609
23.514551	30.743101	128.001633	-7.478079	22.464128	124.275002	44.189148	-10.298758	121.31617	47.55014	45.364647	130.992783	45.869644	17.5329445	126.1544765	-60.825802	27.3953115	122.3955275
23.873455	28.445292	128.104156	-7.376567	22.222002	124.415062	44.287868	-10.880945	123.252014	47.608246	45.171883	131.45343	45.948057	17.145469	127.352722	-60.701191	27.298535	121.477402
23.831432	24.784943	129.969894	-7.516321	21.590244	125.476387	44.086838	-11.78295	127.260674	47.73587	44.577106	133.463181	45.911354	16.397078	130.3619275	-60.943996	26.78341	120.5908465
23.580004	22.351017	132.39917	-7.806024	21.237679	126.914009	43.907166	-12.372611	130.415268	47.878021	44.165932	135.335739	45.8925935	15.8966605	132.8755035	-61.5046415	26.5786975	120.9525145
23.034008	20.016659	135.246033	-8.18183	20.999237	128.633469	NaN	NaN	NaN	48.07439	43.94091	136.997604	NaN	NaN	NaN	NaN	NaN	NaN
22.629789	17.821009	137.779922	-8.457128	20.863731	130.278793	NaN	NaN	NaN	48.298088	43.739666	138.435028	NaN	NaN	NaN	NaN	NaN	NaN
21.923527	15.586906	139.911194	-8.552369	20.817949	131.640686	NaN	NaN	NaN	48.47868	43.516636	139.420273	NaN	NaN	NaN	NaN	NaN	NaN
21.389328	13.521986	141.176849	-8.572399	20.888216	132.70076	NaN	NaN	NaN	48.733295	43.428658	139.888489	NaN	NaN	NaN	NaN	NaN	NaN
20.733101	11.47082	142.191498	-8.508623	20.999409	133.484299	NaN	NaN	NaN	49.120712	43.4809	139.989471	NaN	NaN	NaN	NaN	NaN	NaN
19.673985	8.681688	142.683258	-8.495167	21.285618	134.312576	NaN	NaN	NaN	49.633907	43.603954	139.372833	NaN	NaN	NaN	NaN	NaN	NaN
18.885668	6.89713	142.653137	-8.401134	21.388783	134.636719	NaN	NaN	NaN	49.870403	43.701477	138.598267	NaN	NaN	NaN	NaN	NaN	NaN
18.041176	5.222987	142.399414	-8.540851	21.676561	134.929428	NaN	NaN	NaN	49.979908	43.753044	137.810013	NaN	NaN	NaN	NaN	NaN	NaN
17.119816	3.576592	141.884644	-8.152384	21.661127	134.811203	NaN	NaN	NaN	50.019691	43.780365	136.861832	NaN	NaN	NaN	NaN	NaN	NaN
16.185118	2.098844	141.136261	-7.873341	21.781908	134.531128	NaN	NaN	NaN	50.04034	43.854561	135.785706	NaN	NaN	NaN	NaN	NaN	NaN
15.210569	0.66981	140.015015	-7.631528	21.987516	134.002502	NaN	NaN	NaN	50.060497	43.918636	134.695007	NaN	NaN	NaN	NaN	NaN	NaN
13.966155	-0.486458	138.634567	-7.31016	22.112537	133.170197	NaN	NaN	NaN	49.996098	43.829994	133.371826	NaN	NaN	NaN	NaN	NaN	NaN
12.492618	-2.459754	135.767014	-6.711042	22.291262	131.461121	44.585072	-11.432696	134.389862	49.786068	43.565578	131.223129	47.18557	16.066441	132.8064955	-60.607654	28.516083	130.1157465
11.371318	-3.65625	133.905334	-6.779609	22.358498	130.382629	44.637646	-11.162551	132.342346	49.06411	43.66362	129.939362	46.850878	16.2505345	131.140854	-60.410096	28.4664615	129.624404
10.147478	-4.798928	132.233078	-6.318398	22.179882	129.041428	44.619858	-11.021688	130.584976	48.990967	43.435764	128.30484	46.8054125	16.207038	129.444908	-59.4422085	28.152726	128.637948
8.862929	-5.804315	130.852905	-6.096076	22.08567	127.858017	44.483181	-10.872922	129.133362	49.002171	43.423008	126.947212	46.742676	16.275043	128.040287	-58.934828	27.896297	127.675747
7.58174	-6.735542	129.738678	-6.159472	22.101904	126.911118	44.347908	-10.873545	127.845253	48.93549	43.416721	125.493034	46.641699	16.271588	126.6691435	-58.960643	27.93222	127.1530925
6.228203	-7.589673	128.882706	-5.923568	21.936018	125.85083	44.284367	-11.126335	126.661644	49.002384	43.28701	123.809898	46.6433755	16.0803375	125.235771	-58.4905115	27.7916985	126.465889
4.925661	-8.285198	128.002365	-5.717247	21.741884	124.773422	44.406052	-11.461947	125.637985	49.064697	43.194607	122.240273	46.7353745	15.86633	123.939129	-58.1698685	27.617438	125.607715
3.142512	-9.225534	126.678558	-5.340384	21.407236	123.062492	43.996124	-11.594486	124.265137	49.142159	43.094593	119.5886	46.5691415	15.7500535	121.9268685	-57.2499095	27.0644185	124.1981155
1.67663	-9.76598	125.872124	-5.116038	21.253744	121.827065	44.370251	-11.951406	123.361984	49.232483	42.804138	117.7528	46.801367	15.426366	120.557392	-57.033443	27.081122	123.096738
0.407875	-10.053885	125.067261	-4.924642	21.183376	120.540146	44.176628	-12.145303	122.584877	49.30006	42.77816	115.742424	46.738344	15.3164285	119.1636505	-56.587628	27.0503235	121.9166415
-0.756866	-10.278991	124.323479	-4.820125	21.185991	119.22699	43.71965	-12.026653	121.84845	49.324936	42.6278	113.716873	46.522293	15.3005735	117.7826615	-56.162543	27.0714085	120.6713185
-2.036429	-10.288615	123.661484	-4.797618	21.18671	117.963242	43.612091	-12.096223	121.060455	49.277626	42.464916	111.632248	46.4448585	15.1843465	116.3463515	-56.0400945	27.1890735	119.5801325
-3.019962	-10.283998	122.779991	-4.842243	21.138594	116.730377	43.375801	-12.130918	120.24231	49.233845	42.370003	109.514534	46.304823	15.1195425	114.878422	-55.989309	27.1576455	118.582332
-4.166591	-10.120336	121.959778	-4.941488	20.972998	115.659042	43.031387	-12.298116	119.382683	49.140686	42.054729	107.646225	46.0860365	14.8783065	113.514454	-55.9690125	27.0676895	117.80363
-5.934147	-9.557011	120.488564	-5.132038	20.523754	114.267746	42.363838	-12.656687	117.719139	48.946922	41.458961	105.059349	45.65538	14.401137	111.389244	-55.919456	26.646371	117.146248
-6.852981	-9.283731	118.981827	-5.275944	20.141174	113.334236	41.878883	-12.947248	116.154541	48.614223	40.969475	104.007721	45.246553	14.0111135	110.081131	-55.798441	26.2712345	116.587341
-7.774549	-8.744476	117.469345	-5.396657	19.858295	112.417999	41.347267	-13.286755	114.495407	48.313965	40.567883	102.742455	44.830616	13.640564	108.618931	-55.62393	26.076026	116.217067
-8.815201	-7.973226	116.114273	-5.52081	19.686544	111.401306	40.834438	-13.5237	112.919594	47.946846	40.239506	101.677231	44.390642	13.357903	107.2984125	-55.432262	26.015185	115.5041995
-9.609697	-6.980806	114.778587	-5.655425	19.658758	110.363403	40.29734	-13.687186	111.328613	47.560188	39.901737	101.034866	43.928764	13.1072755	106.1817395	-55.239614	26.2102405	114.5450665
-10.350473	-5.897861	113.526657	-5.824992	19.591297	109.443687	39.816944	-13.850188	110.097267	47.41964	39.668781	100.101341	43.618292	12.9092965	105.099304	-55.268276	26.2732975	113.78807
-10.992794	-4.717843	112.214363	-5.98599	19.513027	108.57605	39.412655	-13.94537	109.021721	47.020535	39.405109	99.332245	43.216595	12.7298695	104.176983	-55.188575	26.2961845	112.975117
-11.947255	-2.753253	109.976372	-6.23737	19.321159	107.217667	38.85041	-14.112766	106.947685	45.828144	38.822834	99.108917	42.339277	12.355034	103.028301	-54.814017	26.287284	111.407033
-12.463353	-1.368865	108.191994	-6.40193	19.185591	106.265816	38.450432	-14.160299	105.372108	45.410286	38.691833	98.975632	41.930359	12.265767	102.17387	-54.734219	26.105415	110.357762
-12.932356	0.136451	106.346573	-6.5426	19.142689	105.243286	38.042946	-14.087091	103.598595	45.196022	38.76059	99.140434	41.619484	12.3367495	101.3695145	-54.704684	25.9486285	109.1170575
-13.334809	1.716336	104.551735	-6.624884	19.256649	104.22065	37.733242	-13.901674	101.920654	45.075001	38.905861	99.479858	41.4041215	12.5020935	100.700256	-54.6538895	26.0112045	107.741044
-13.667968	3.404591	102.905334	-6.645536	19.536629	103.23819	37.632523	-13.52867	100.464943	45.080353	39.240692	99.84211	41.356438	12.856011	100.1535265	-54.64751	26.217247	106.3228535
-13.903742	5.104274	101.445946	-6.57349	19.985117	102.273712	37.699039	-12.945435	99.202232	45.110744	39.703484	100.163734	41.4048915	13.3790245	99.682983	-54.5518715	26.5912095	104.864441
-14.086884	6.867997	100.186142	-6.459281	20.582253	101.400612	37.914215	-12.285253	98.164406	45.084373	40.30761	100.433746	41.499294	14.0111785	99.299076	-54.417856	27.1533275	103.502148
-14.30223	9.283443	98.730507	-6.23533	21.383421	100.306908	38.30518	-11.358076	96.947632	45.11887	41.185448	100.723305	41.712025	14.913686	98.8354685	-54.182685	27.853156	101.7783475
-14.420566	10.783403	98.07093	-6.100341	21.82185	99.801041	38.505344	-10.837325	96.288269	45.066692	41.625534	100.99894	41.786018	15.3941045	98.6436045	-53.9867	28.2495955	100.9584775
-14.575929	12.158685	97.632523	-6.046177	22.121838	99.466385	38.55291	-10.441899	95.830383	45.097576	41.921108	101.190392	41.825243	15.7396045	98.5103875	-53.917597	28.5040715	100.4223825
-14.787783	13.383244	97.400185	-6.046533	22.316059	99.250832	38.583725	-10.185076	95.379189	45.077332	42.093307	101.399193	41.8305285	15.9541155	98.389191	-53.9235945	28.6780025	100.112473
-14.983976	14.463576	97.286385	-6.119279	22.407541	99.130371	38.541801	-9.99688	94.944893	44.981068	42.216022	101.514305	41.7614345	16.109571	98.229599	-53.9999925	28.705511	100.031143
-15.248294	15.442513	97.245201	-6.179627	22.433987	99.046341	38.447266	-9.87537	94.557762	44.864113	42.288872	101.522537	41.6556895	16.206751	98.0401495	-54.0149435	28.661223	100.0525325
-15.44831	16.26359	97.325607	-6.259088	22.452023	98.982819	38.331638	-9.792211	94.301292	44.803463	42.312656	101.381561	41.5675505	16.2602225	97.8414265	-54.0857265	28.6438235	100.1242115
-15.784325	17.291592	97.315056	-6.317786	22.410797	98.812469	38.207596	-9.830628	94.003883	44.65086	42.263023	101.000885	41.429228	16.2161975	97.502384	-54.0648	28.6053965	100.122554
-15.994728	17.832836	97.227875	-6.309847	22.312416	98.610794	38.161175	-9.976123	93.92469	44.586891	42.168602	100.761307	41.374033	16.0962395	97.3429985	-53.993727	28.5285925	99.8785895
-16.188185	18.274664	97.076126	-6.273014	22.208141	98.374519	38.166382	-10.183895	93.956703	44.636734	41.978218	100.501755	41.401558	15.8971615	97.229229	-53.947586	28.5191205	99.519809
-16.357006	18.595808	96.908012	-6.189399	22.003212	98.121742	38.244999	-10.570179	93.958153	44.711449	41.669991	100.175323	41.478224	15.549906	97.066738	-53.857022	28.456518	99.176746
-16.547981	18.777773	96.841019	-6.102509	21.776632	97.946861	38.26915	-11.019571	94.127884	44.825661	41.311569	99.748108	41.5474055	15.145999	96.937996	-53.7524235	28.407265	98.955726
-16.707077	18.83926	96.774666	-6.006665	21.465714	97.792076	38.246227	-11.554396	94.396606	44.9324	40.807171	99.25811	41.5893135	14.6263875	96.827358	-53.6026435	28.3050405	98.756794
-16.880638	18.848944	96.597878	-5.946552	21.063377	97.569344	38.228836	-12.156371	94.599907	45.052483	40.231163	98.827133	41.6406595	14.037396	96.71352	-53.5337635	28.089358	98.425168
-17.176964	18.678354	96.044319	-5.876755	20.401001	97.017456	38.23037	-12.959595	94.462578	45.231846	39.459976	98.391678	41.731108	13.2501905	96.427128	-53.484618	27.5518115	97.607784
-17.367874	18.482857	95.613846	-5.820422	20.020094	96.59491	38.241333	-13.290407	94.102814	45.296642	39.134827	98.111816	41.7689875	12.92221	96.107315	-53.4098315	27.117978	97.082505
-17.567978	18.273247	95.268845	-5.76886	19.777983	96.234093	38.27631	-13.464497	93.669281	45.380966	38.943687	97.734795	41.828638	12.739595	95.702038	-53.366358	26.816371	96.766148
-17.750141	18.020864	95.001968	-5.655332	19.70455	95.961357	38.352169	-13.485673	93.341537	45.435505	38.92992	97.247482	41.893837	12.7221235	95.2945095	-53.204501	26.6869765	96.6282045
-17.945021	17.708313	94.802002	-5.536525	19.74271	95.742676	38.511841	-13.415712	93.185753	45.413254	38.985291	96.77507	41.9625475	12.7847895	94.9804115	-53.0355975	26.7006305	96.5049405
-18.1152	17.386236	94.617912	-5.42645	19.819181	95.575157	38.738369	-13.356055	93.243935	45.392727	39.11681	96.379295	42.065548	12.8803775	94.811615	-52.918448	26.7579845	96.338699
-18.248344	16.985025	94.467896	-5.300669	19.851994	95.431808	38.987026	-13.255427	93.382973	45.369465	39.277233	96.082237	42.1782455	13.010903	94.732605	-52.7795835	26.693085	96.131011
-18.355965	16.346661	94.308212	-5.134855	19.89945	95.254776	39.363438	-13.119839	93.497322	45.297523	39.498264	95.826248	42.3304805	13.1892125	94.661785	-52.6001905	26.6096875	95.847767
-18.394072	15.925661	94.198433	-5.048257	19.901964	95.197884	39.565414	-12.983368	93.566971	45.335999	38.99715	95.996841	42.4507065	13.006891	94.781906	-52.5472205	26.797037	95.613862
-18.421856	15.496917	94.103172	-4.956527	19.929974	95.193558	39.722469	-12.81614	93.651451	45.398071	39.13945	96.086029	42.56027	13.161655	94.86874	-52.473324	26.698293	95.518376
-18.297737	15.033237	94.130035	-4.904059	19.963747	95.237831	39.87851	-12.678596	93.791389	45.455616	39.256157	96.189331	42.667063	13.2887805	94.99036	-52.475181	26.6387135	95.485302
-18.126354	14.533308	94.125771	-4.832286	20.04125	95.27816	40.020756	-12.556868	94.00116	45.552635	39.386688	96.270073	42.7866955	13.41491	95.1356165	-52.4512675	26.66759	95.4207035
-17.942677	13.995938	94.078751	-4.743873	20.117043	95.268555	40.112816	-12.422651	94.276443	45.657921	39.514805	96.250061	42.8853685	13.546077	95.263252	-52.3731145	26.688009	95.273858
-17.725677	13.38975	93.98848	-4.636138	20.162121	95.190895	40.334476	-12.379168	94.485878	45.736057	39.588104	96.173943	43.0352665	13.604468	95.3299105	-52.3075425	26.719774	95.0518795
-17.372679	12.517169	93.777451	-4.490603	20.2104	94.987854	40.550457	-12.341292	94.865196	45.912483	39.653133	95.989296	43.23147	13.6559205	95.427246	-52.212676	26.7648795	94.548462
-17.153343	11.916277	93.646187	-4.354528	20.16362	94.843643	40.706715	-12.384525	95.084145	46.069832	39.643478	95.833511	43.3882735	13.6294765	95.458828	-52.0973295	26.6977635	94.228458
-16.908812	11.354469	93.554176	-4.228926	20.062904	94.717949	40.840694	-12.448098	95.280983	46.260025	39.599205	95.695969	43.5503595	13.5755535	95.488476	-52.0082115	26.5502545	93.947422
-16.59968	10.811419	93.552277	-4.075864	19.93437	94.653702	40.978355	-12.537019	95.456398	46.464455	39.508377	95.552231	43.721405	13.485679	95.5043145	-51.873133	26.383061	93.8030895
-16.262903	10.294442	93.610847	-3.89363	19.786772	94.646141	41.144447	-12.664558	95.622887	46.638412	39.971237	95.333832	43.8914295	13.6533395	95.4783595	-51.6786895	25.9202045	93.8139225
-15.850348	9.724438	93.774971	-3.669793	19.63909	94.698433	41.331734	-12.802564	95.798241	46.962276	39.279568	95.286613	44.147005	13.238502	95.542427	-51.486591	26.039678	93.854439
-15.471859	9.18881	93.965027	-3.442519	19.476665	94.776894	41.520355	-12.922852	95.999184	47.232071	39.733009	95.020546	44.376213	13.4050785	95.509865	-51.261251	25.5482515	94.043923
-14.830226	8.39163	94.147316	-3.025795	19.344547	94.875755	41.843494	-13.110091	96.327301	47.558998	39.501495	94.987923	44.701246	13.195702	95.657612	-50.752836	25.493392	94.093898
-14.368757	7.941927	94.172142	-2.7828	19.270935	94.848511	42.069569	-13.216657	96.545113	47.77422	39.380615	95.001259	44.9218945	13.081979	95.773186	-50.4874945	25.459891	93.923836
-13.938119	7.578237	94.196899	-2.540323	19.245687	94.838646	42.262512	-13.276291	96.703659	47.938324	39.299236	95.08802	45.100418	13.0114725	95.8958395	-50.181064	25.4799015	93.7814525
-13.53689	7.290112	94.169991	-2.307904	19.288033	94.856293	42.435829	-13.307847	96.801765	48.063614	39.236046	95.302605	45.2497215	12.9640995	96.052185	-49.8655295	25.6119665	93.660401
-13.130595	7.069133	94.068657	-2.144796	19.323153	94.813011	42.605251	-13.243649	96.926857	48.194458	39.286312	95.674332	45.3998545	13.0213315	96.3005945	-49.6894465	25.6249745	93.3254275
-12.732323	6.917919	94.0308	-1.977177	19.426266	94.874458	42.726025	-13.120884	97.018929	48.327328	39.388763	96.13623	45.5266765	13.1339395	96.5775795	-49.4810305	25.7185925	93.1713365
-12.414396	6.754431	94.067017	-1.863537	19.566278	95.052078	42.813339	-12.981866	97.107864	48.344498	39.457485	96.854988	45.5789185	13.2378095	96.981426	-49.3059925	25.8947465	93.12273
-12.010267	6.543485	93.946594	-1.938795	19.824179	95.223015	42.737751	-12.748462	98.044838	48.346458	39.667683	98.525604	45.5421045	13.4596105	98.285221	-49.4196945	26.1887475	92.160809
-11.8004	6.405256	94.33786	-2.006858	20.030611	95.787582	42.691174	-12.662191	98.715668	48.369251	39.771114	99.7127	45.5302125	13.5544615	99.214184	-49.5439285	26.5067605	92.36098
-11.682586	6.272046	94.597015	-2.247739	20.256914	96.228424	42.561295	-12.509188	99.642624	48.887959	39.719212	100.780525	45.724627	13.605012	100.2115745	-50.220105	26.908816	92.2452735
-11.608229	6.114725	94.661858	-2.548155	20.490047	96.450897	42.400414	-12.359916	100.693787	48.248997	40.170055	102.314629	45.3247055	13.9050695	101.504208	-50.4210155	27.0750245	91.397586
-11.600012	5.975267	94.918221	-2.72493	20.668592	96.781883	42.333191	-12.217742	101.149162	48.729755	40.183956	102.717461	45.531473	13.983107	101.9333115	-50.981333	27.354077	91.6304545
-11.669261	5.886093	95.192558	-2.789778	20.860477	97.012421	42.276516	-12.000318	101.315514	48.152256	40.541718	103.236153	45.214386	14.2707	102.2758335	-50.793942	27.450254	91.7490085
-11.777148	5.789151	95.45829	-2.73917	21.075935	97.124992	42.255455	-11.845231	101.436676	48.739231	40.457733	102.73436	45.497343	14.306251	102.085518	-50.975683	27.845619	92.164466
-12.037684	5.735472	96.217537	-2.533631	21.218573	97.613541	42.32201	-11.711085	101.418724	48.279091	40.644146	102.346649	45.3005505	14.4665305	101.8826865	-50.3678125	27.9706155	93.3443955
-12.331213	5.675237	96.962425	-2.384007	21.273813	98.195488	42.328419	-11.729891	101.477325	48.379021	40.480553	102.054886	45.35372	14.375331	101.7661055	-50.121734	28.172295	94.6248705
-12.684813	5.668878	97.805229	-2.330019	21.263126	98.894066	42.279137	-11.864337	101.746735	49.034431	40.106457	101.781189	45.656784	14.12106	101.763962	-50.316822	28.405192	96.02417
-13.126127	5.679434	98.489395	-2.351826	21.243944	99.51992	42.183025	-11.99416	102.122902	49.099457	39.923576	102.007553	45.641241	13.964708	102.0652275	-50.344893	28.52318	96.9746125
-13.578563	5.710356	98.908241	-2.440251	21.180515	99.915573	42.062061	-12.145039	102.450119	48.560162	39.998837	102.691757	45.3111115	13.926899	102.570938	-50.1916135	28.434131	97.260208
-14.090775	5.764819	98.967331	-2.549158	21.106182	100.055328	41.946564	-12.290848	102.674355	49.085655	39.727226	102.756516	45.5161095	13.718189	102.7154355	-50.6144255	28.494175	97.3952205
-14.544561	5.841634	98.883919	-2.633922	21.058544	100.067436	41.883987	-12.336945	102.68811	48.502369	39.921803	103.245651	45.193178	13.792429	102.9668805	-50.461022	28.324659	97.1679915
-15.199932	5.997057	98.992889	-2.60123	21.119869	100.132881	41.879936	-12.253007	102.433868	49.049458	39.799137	102.688004	45.464697	13.773065	102.560936	-50.667157	28.466673	97.704826
-15.610006	6.140648	99.33532	-2.498675	21.20385	100.305466	41.937729	-12.141304	102.213516	49.085064	39.836708	102.313484	45.5113965	13.847702	102.2635	-50.5087465	28.559998	98.347432
-15.995751	6.263177	99.85128	-2.366556	21.292608	100.648239	42.015121	-12.072632	102.080368	49.121899	39.891006	101.98288	45.56851	13.909187	102.031624	-50.301622	28.676029	99.264854
-16.425825	6.366753	100.583481	-2.283504	21.323799	101.163116	42.054878	-12.011891	102.083351	49.137238	39.905762	101.792236	45.596058	13.9469355	101.9377935	-50.163066	28.7006625	100.3884385
-16.802191	6.49742	101.363304	-2.241507	21.274483	101.77951	42.092255	-12.033603	102.217545	49.113476	39.875488	101.707375	45.6028655	13.9209425	101.96246	-50.0858795	28.6280235	101.59656
-17.245132	6.654468	102.028404	-2.29381	21.17609	102.321815	42.098808	-12.086321	102.456497	48.480568	40.006847	102.044189	45.289688	13.960263	102.250343	-49.877308	28.391917	102.393287
-17.810066	6.819215	102.480507	-2.370623	21.060373	102.64357	42.087406	-12.139313	102.718529	48.34837	39.984787	102.035919	45.217888	13.922737	102.377224	-49.959134	28.198009	102.909916
-18.426394	7.046078	102.426422	-2.496094	20.859089	102.592972	42.157219	-12.206296	102.913895	48.292095	39.967079	101.985573	45.224657	13.8803915	102.449734	-50.216845	27.8377865	102.73621
-18.776503	7.209085	102.18589	-2.524789	20.741623	102.331436	42.243797	-12.236988	102.729355	48.21685	39.988171	101.675354	45.2303235	13.8755915	102.2023545	-50.2799015	27.6076545	102.4605175
-19.064741	7.381721	101.959625	-2.452906	20.633337	102.013634	42.300636	-12.231112	102.36132	48.118305	39.95554	101.112328	45.2094705	13.862214	101.736824	-50.1152825	27.40446	102.290444
-19.256371	7.622946	101.838264	-2.323002	20.549328	101.768181	42.43182	-12.247486	101.951157	48.114868	39.88253	100.420258	45.273344	13.817522	101.1857075	-49.919348	27.281134	102.3506545
-19.383972	7.948584	101.832413	-2.183091	20.424643	101.568542	42.553989	-12.31451	101.753975	48.114971	39.77203	99.784164	45.33448	13.72876	100.7690695	-49.700662	27.120526	102.3680145
-19.43203	8.306648	101.727509	-2.06383	20.255047	101.41069	42.674423	-12.365009	101.69326	48.146439	39.63628	99.359337	45.410431	13.6356355	100.5262985	-49.538091	26.8744585	102.2950815
-19.5075	8.710747	101.523018	-1.944621	20.050625	101.231125	42.828594	-12.509627	101.679436	48.182671	39.500309	99.118134	45.5056325	13.495341	100.398785	-49.3948745	26.605909	102.063465
-19.643888	9.373171	101.028397	-1.844766	19.701061	100.848732	43.081154	-12.669331	101.514992	48.215523	39.363228	98.913208	45.6483385	13.3469485	100.2141	-49.3378705	26.0551735	101.483364
-19.643593	9.859585	100.359116	-1.750631	19.489489	100.396118	43.268093	-12.701189	101.23333	48.256649	39.319923	98.850166	45.762371	13.309367	100.041748	-49.263633	25.669611	100.750488
-19.605869	10.345249	99.587837	-1.588537	19.357281	99.814514	43.490974	-12.670835	100.790741	48.339844	39.405624	98.755318	45.915409	13.3673945	99.7730295	-49.092483	25.3471675	99.8559985
-19.621428	10.934277	98.867393	-1.388455	19.364031	99.230804	43.751507	-12.54971	100.271393	48.479919	39.515141	98.489418	46.115713	13.4827155	99.3804055	-48.892623	25.2453465	99.0812025
-19.606701	11.565377	98.119293	-1.106182	19.472048	98.657669	44.067715	-12.338767	99.755394	48.615494	39.703648	98.117119	46.3416045	13.6824405	98.9362565	-48.5539685	25.2616555	98.3790815
-19.564491	12.319545	97.46386	-0.823435	19.660969	98.109612	44.401318	-12.04888	99.299034	48.741798	39.981899	97.808922	46.571558	13.9665095	98.553978	-48.218428	25.3554285	97.665246
-19.610588	13.057499	96.777145	-0.555363	19.900204	97.596375	44.714035	-11.674641	99.006523	48.886036	40.339394	97.599442	46.8000355	14.3323765	98.3029825	-47.9107615	25.4680315	96.8897675
-19.611246	14.180965	95.721832	-0.21299	20.247929	96.820709	45.201126	-11.230457	98.679474	49.089397	40.829865	97.451408	47.1452615	14.799704	98.065441	-47.5712415	25.696154	95.575977
-19.593832	14.890975	95.013969	-0.02289	20.420023	96.305237	45.435551	-11.021359	98.48143	49.256741	41.039295	97.308701	47.346146	15.008968	97.8950655	-47.391926	25.831078	94.7154085
-19.515059	15.652582	94.424271	0.144673	20.520727	95.816978	45.616642	-10.89101	98.235664	49.475952	41.130657	97.012535	47.546297	15.1198235	97.6240995	-47.256951	25.9216305	94.0098565
-19.423342	16.414164	93.898987	0.318596	20.590902	95.38623	45.746716	-10.809616	97.976334	49.704094	41.167835	96.579071	47.725405	15.1791095	97.2777025	-47.088213	26.0026945	93.4947575
-19.376377	17.176798	93.533272	0.47163	20.592117	95.003082	45.881767	-10.80522	97.708321	49.758266	41.153641	96.141373	47.8200165	15.1742105	96.924847	-46.8767565	26.0100235	93.081317
-19.412029	17.938368	93.246353	0.613003	20.550823	94.720993	46.004974	-10.818146	97.503838	49.80056	41.071514	95.610573	47.902767	15.126684	96.5572055	-46.676761	25.974962	92.8847805
-19.469812	18.716026	93.04818	0.715308	20.474709	94.473618	46.117928	-10.850309	97.331367	49.897041	41.030552	95.055832	48.0074845	15.0901215	96.1935995	-46.5768685	25.8592965	92.7536365
-19.440544	19.793652	92.724571	0.851834	20.289774	94.162407	46.252823	-10.996151	97.213921	49.931267	40.850868	94.408913	48.092045	14.9273585	95.811417	-46.388377	25.6521895	92.513397
-19.364258	20.558184	92.374634	0.951962	20.121319	93.914108	46.333183	-11.112993	97.179298	49.937881	40.692352	94.174171	48.135532	14.7896795	95.6767345	-46.231608	25.4529585	92.1514815
-19.337088	21.408281	92.032791	1.111074	19.96176	93.658195	46.473251	-11.1917	97.084236	50.073261	40.616116	94.057938	48.273256	14.712208	95.571087	-46.051108	25.211312	91.745303
-19.270691	22.278618	91.772758	1.27635	19.848711	93.478355	46.650715	-11.206121	96.904938	50.216366	40.594048	94.069969	48.4335405	14.6939635	95.4874535	-45.8808405	25.0034585	91.4692565
-19.21138	23.105108	91.812675	1.452198	19.802137	93.478386	46.839386	-11.157681	96.672363	50.385654	40.670605	94.060753	48.61252	14.756462	95.366558	-45.708124	24.847812	91.590214
-19.022093	24.001713	92.245087	1.587587	19.829174	93.735703	46.995602	-11.038353	96.441719	50.482399	40.776001	94.018951	48.7390005	14.868824	95.230335	-45.5638265	24.789524	92.241071
-18.940928	24.97658	93.115974	1.625829	19.865593	94.320671	47.122704	-10.909993	96.249985	50.444233	40.90892	93.923004	48.7834685	14.9994635	95.0864945	-45.5318105	24.7317225	93.5548475
-18.852465	26.470041	95.016861	1.495851	19.923326	95.635132	47.125801	-10.674485	96.17701	50.116165	41.171803	93.847366	48.620983	15.248659	95.012188	-45.629281	24.597993	96.258076
-18.835194	27.405722	96.449898	1.281896	19.932005	96.626175	47.030117	-10.51432	96.239098	49.743336	41.38134	93.901352	48.3867265	15.43351	95.070225	-45.8229345	24.4305	98.182125
-18.710699	28.251966	97.731285	1.011383	19.881891	97.572861	46.864571	-10.354187	96.302345	49.238625	41.587509	94.072876	48.051598	15.616661	95.1876105	-46.028832	24.147121	99.9581115
-18.572435	29.16387	98.869034	0.655138	19.827246	98.445259	46.614044	-10.180816	96.37883	48.707817	41.780258	94.308243	47.6609305	15.799721	95.3435365	-46.3506545	23.854771	101.5469815
-18.393274	30.061548	99.773743	0.275857	19.756689	99.145248	46.350471	-10.032322	96.45578	48.21122	41.948524	94.538078	47.2808455	15.958101	95.496929	-46.7291315	23.555277	102.793567
-18.178949	30.943108	100.445137	-0.111837	19.677185	99.666908	46.072262	-9.886395	96.479729	47.696522	42.111622	94.820007	46.884392	16.1126135	95.649868	-47.108066	23.2417565	103.683948
-17.855253	31.834782	100.847496	-0.464018	19.624203	100.041962	45.717602	-9.718655	96.554848	47.245884	42.274426	95.096497	46.481743	16.2778855	95.8256725	-47.409779	22.9705205	104.2582515
-17.221613	33.212204	101.177261	-0.974259	19.500729	100.375259	45.439495	-9.636127	96.543854	46.708778	42.490143	95.551041	46.0741365	16.427008	96.0474475	-48.0226545	22.57445	104.7030705
-16.706799	34.075935	101.250397	-1.24696	19.429056	100.414482	45.300117	-9.546468	96.58873	46.434681	42.6917	95.907921	45.867399	16.572616	96.2483255	-48.361319	22.285496	104.5806385
-16.149019	34.928467	101.167381	-1.464903	19.333681	100.422813	45.155403	-9.428672	96.632042	46.283211	42.953506	96.284546	45.719307	16.762417	96.458294	-48.649113	21.904945	104.387332
-15.416725	35.820953	101.206329	-1.646366	19.238974	100.392677	45.116962	-9.27667	96.557274	46.254749	43.278538	96.711792	45.6858555	17.000934	96.634533	-48.9785875	21.477014	104.150821
-14.689008	36.632164	101.23336	-1.77441	19.162455	100.380394	45.085098	-9.10118	96.433083	46.516998	43.667057	97.058136	45.801048	17.2829385	96.7456095	-49.349868	21.0419715	104.0151785
-13.847553	37.44949	101.31295	-1.943892	19.140728	100.35775	45.057747	-8.873646	96.304672	47.035641	44.222301	97.407059	46.046694	17.6743275	96.8558655	-49.934478	20.6071285	103.8596345
-12.932287	38.247463	101.462341	-2.172492	19.113348	100.282059	45.015678	-8.476851	96.267723	47.721363	44.861526	97.751854	46.3685205	18.1923375	97.0097885	-50.7135045	20.0343585	103.5543295
-11.556859	39.331924	101.721451	-2.607541	19.273342	100.123703	44.899334	-8.04285	96.354782	48.612488	44.859062	98.042244	46.755911	18.408106	97.198513	-51.970993	20.138578	103.048893
-10.597483	40.026558	101.777016	-2.95804	19.543297	100.000206	44.801758	-7.582599	96.551056	48.768219	44.182167	98.489937	46.7849885	18.299784	97.5204965	-52.7010685	20.78681	102.4799155
-9.597596	40.686882	101.797691	-3.298803	19.897301	99.889763	44.636597	-7.123187	96.847389	47.73077	43.959518	100.427292	46.1836835	18.4181655	98.6373405	-52.7812895	21.3764365	101.1421855
-8.709125	41.23745	102.078056	-3.782031	20.235878	100.044586	44.566448	-6.668246	97.562897	47.390038	43.843704	101.940979	45.978243	18.587729	99.751938	-53.542305	21.884027	100.337234
-7.784145	41.659264	102.813164	-4.348688	20.578186	100.564087	44.578583	-6.512499	98.895523	46.602135	44.33585	104.22995	45.590359	18.9116755	101.5627365	-54.287735	22.2446965	99.5654375
-6.899412	41.985432	103.765572	-4.871941	20.935133	101.29892	44.576801	-6.495179	100.293755	46.175175	44.540916	106.272827	45.375988	19.0228685	103.283291	-55.11987	22.8473975	99.314549
-6.066236	42.173321	104.786873	-5.340594	21.257738	102.105453	44.543285	-6.289666	101.476669	45.758228	44.787102	108.123016	45.1507565	19.248718	104.7998425	-55.8319445	23.266758	99.4110635
-4.803363	42.214954	106.343422	-5.860541	21.703424	103.465225	44.596043	-5.860137	102.916695	45.624207	45.173004	110.881508	45.110125	19.6564335	106.8991015	-56.831207	23.7504145	100.0313485
-4.008752	42.152229	107.369652	-6.106175	21.97221	104.488083	44.758205	-5.688823	103.775764	45.566795	45.479626	111.884216	45.1625	19.8954015	107.82999	-57.37485	24.0490185	101.146176
-3.226048	41.954037	108.217415	-6.285513	22.160061	105.53614	44.87278	-5.637678	104.620811	45.683823	45.721542	112.427185	45.2783015	20.041932	108.523998	-57.8493275	24.27819	102.548282
-2.454784	41.66935	108.927193	-6.420244	22.266703	106.519485	44.875862	-5.621565	105.414566	45.80077	45.819386	112.647606	45.338316	20.0989105	109.031086	-58.178804	24.4344955	104.007884
-1.714051	41.239502	109.425949	-6.536022	22.261623	107.333351	44.828529	-5.662686	105.997108	45.889973	45.822727	112.565079	45.359251	20.0800205	109.2810935	-58.431295	24.4432255	105.3856085
-0.988868	40.743202	109.617363	-6.632886	22.203096	107.950684	44.66227	-5.730917	106.492767	45.846138	45.714603	112.109055	45.254204	19.991843	109.300911	-58.519976	24.414349	106.600457
-0.29023	40.180286	109.495308	-6.732739	22.068409	108.342293	44.427509	-5.863006	106.832016	45.743015	45.491623	111.286247	45.085262	19.8143085	109.0591315	-58.55074	24.3225095	107.6254545
0.736759	39.220795	108.863342	-6.868925	21.705324	108.599838	44.002449	-6.313337	107.185677	45.58794	44.911575	109.556236	44.7951945	19.299119	108.3709565	-58.5330445	24.111529	108.8287195
1.435682	38.513802	108.237503	-6.936089	21.400808	108.602013	43.656509	-6.771657	107.403885	45.459534	44.339142	108.229027	44.5580215	18.7837425	107.816456	-58.4301995	24.0178735	109.38757
2.193161	37.741055	107.650551	-6.954764	21.011677	108.560028	43.280758	-7.254902	107.513748	45.373577	43.691936	106.898811	44.3271675	18.218517	107.2062795	-58.2366955	23.804837	109.9137765
2.929334	37.027565	107.117805	-6.973343	20.591663	108.417603	42.949883	-7.756896	107.588303	45.303726	43.068218	105.748177	44.1268045	17.655661	106.66824	-58.0734905	23.527665	110.166966
3.653789	36.323032	106.599411	-7.024272	20.1611	108.147858	42.742786	-8.23605	107.58847	45.238434	42.508751	105.080437	43.99061	17.1363505	106.3344535	-58.039154	23.1858495	109.9612625
4.350922	35.707794	106.211945	-7.094666	19.788902	107.836243	42.580582	-8.64413	107.487534	45.152588	42.105022	104.748596	43.866585	16.730446	106.118065	-58.055917	22.847358	109.554421
5.083515	35.124214	105.945946	-7.177497	19.473604	107.548019	42.380352	-8.895783	107.311615	45.040451	41.863155	104.671326	43.7104015	16.483686	105.9914705	-58.0653955	22.463522	109.1045675
6.23169	34.419788	105.794991	-7.359326	19.32267	107.195595	42.172413	-8.973243	107.076332	44.828674	41.862312	104.973495	43.5005435	16.4445345	106.0249135	-58.2191955	22.2008055	108.3662765
6.9746	34.091393	106.019829	-7.511602	19.390869	107.028938	42.14436	-8.772249	106.914314	44.708633	42.128948	105.653229	43.4264965	16.6783495	106.2837715	-58.4497005	22.1033885	107.7741045
7.729741	33.84111	106.372871	-7.652809	19.595243	106.923203	42.16571	-8.408036	106.781746	44.594807	42.564892	106.631149	43.3802585	17.078428	106.7064475	-58.6858765	22.112058	107.1399585
8.514244	33.669426	106.904617	-7.773475	19.920483	107.009743	42.292957	-7.937158	106.698647	44.45256	43.090328	107.862114	43.3727585	17.576585	107.2803805	-58.9197085	22.264381	106.7391055
9.303658	33.490368	107.604774	-7.85378	20.34053	107.254898	42.48946	-7.387006	106.764839	44.432034	43.690369	109.127411	43.460747	18.1516815	107.946125	-59.168307	22.5293785	106.563671
10.0543	33.339928	108.393684	-7.946915	20.837507	107.582115	42.731655	-6.829361	106.952957	44.477257	44.290482	110.456062	43.604456	18.7305605	108.7045095	-59.498286	22.9444535	106.4597205
10.79058	33.139114	109.092072	-8.004723	21.337681	107.939018	42.973598	-6.298814	107.176163	44.52277	44.87867	111.714218	43.748184	19.289928	109.4451905	-59.75763	23.385434	106.4328455
11.92853	32.762699	110.056793	-8.064272	22.046761	108.539215	43.262814	-5.528698	107.506203	44.612457	45.701809	113.250008	43.9376355	20.0865555	110.3781055	-60.0661795	24.0069665	106.7003245
12.660141	32.453041	110.645485	-8.083651	22.429983	108.976662	43.439491	-5.070547	107.64679	44.667721	46.18557	114.086411	44.053606	20.5575115	110.8666005	-60.220908	24.3024545	107.0867235
13.331061	31.999117	111.165108	-8.107783	22.755663	109.422096	43.580338	-4.641062	107.608482	44.651939	46.578163	114.855576	44.1161385	20.9685505	111.232029	-60.3317045	24.5427755	107.612163
14.009563	31.544872	111.63105	-8.128208	23.018768	109.837318	43.667023	-4.270854	107.667831	44.596966	46.923016	115.517235	44.1319945	21.326081	111.592533	-60.3884105	24.711455	108.082103
14.615233	30.982956	112.027061	-8.175693	23.2223	110.277138	43.703068	-3.960393	107.99601	44.571072	47.235767	115.96209	44.13707	21.637687	111.97905	-60.488456	24.806913	108.575226
15.239366	30.388004	112.448265	-8.235953	23.42646	110.730873	43.719349	-3.777003	108.762573	44.529942	47.511543	116.323174	44.1246455	21.86727	112.5428735	-60.5965515	24.98565	108.9188725
15.768467	29.668158	112.858131	-8.318446	23.602192	111.186722	43.712723	-3.628553	109.611198	44.491764	47.729469	116.611626	44.1022435	22.050458	113.111412	-60.7391355	25.153926	109.262032
16.521482	28.580288	113.481316	-8.436945	23.807079	111.897621	43.579342	-3.50407	110.865494	44.460712	47.899654	116.964279	44.020027	22.197792	113.9148865	-60.893917	25.416366	109.8803555
16.974693	27.74505	113.877274	-8.546678	23.8759	112.292503	43.378452	-3.451014	111.652565	44.453392	47.906189	117.166519	43.915922	22.2275875	114.409542	-61.009278	25.5242125	110.175464
17.3773	26.94248	114.234558	-8.662213	23.937536	112.585533	43.122379	-3.31817	112.272453	44.471737	47.882996	117.346703	43.797058	22.282413	114.809578	-61.121484	25.592659	110.361488
17.721485	26.093733	114.454231	-8.766636	23.969475	112.770615	42.79388	-3.215647	112.570992	44.488537	47.824821	117.55452	43.6412085	22.304587	115.062756	-61.1744805	25.634363	110.478474
18.047256	25.270718	114.616455	-8.855952	23.988468	112.818314	42.559261	-3.360454	112.752823	44.538715	47.741985	117.737625	43.548988	22.1907655	115.245224	-61.260892	25.7861705	110.391404
18.349199	24.412992	114.660774	-8.918344	24.032663	112.794708	42.402325	-3.697644	112.830032	44.61832	47.625969	117.856194	43.5103225	21.9641625	115.343113	-61.3470105	26.1011635	110.246303
18.640736	23.515419	114.598083	-8.963881	24.085487	112.664856	42.237709	-3.902323	112.664413	44.695061	47.522461	117.888916	43.466385	21.810069	115.2766645	-61.394147	26.360905	110.0530475
18.978764	22.286541	114.267303	-8.944525	24.207281	112.327782	42.023945	-4.189858	112.466049	44.837742	47.37645	117.678902	43.4308435	21.593296	115.0724755	-61.3198935	26.821266	109.5830885
19.143959	21.46335	113.869217	-8.89516	24.288311	112.034294	41.864269	-4.365198	112.126419	44.926147	47.240715	117.416977	43.395208	21.4377585	114.771698	-61.185528	27.1388635	109.29689
19.322386	20.620098	113.383713	-8.817627	24.372622	111.705589	41.722763	-4.527956	111.672722	44.986416	47.075661	117.057755	43.3545895	21.2738525	114.3652385	-60.9898435	27.4713915	109.0459395
19.468931	19.706923	112.780952	-8.727852	24.448528	111.330093	41.523762	-4.643499	111.131516	45.069805	46.887512	116.644112	43.2967835	21.1220065	113.887814	-60.7524875	27.7750495	108.772372
19.553844	18.817474	112.221352	-8.622103	24.516432	111.000427	41.29615	-4.759765	110.522545	45.186512	46.669464	116.209984	43.241331	20.9548495	113.3662645	-60.485537	28.0780145	108.6345895
19.625587	17.905703	111.674049	-8.512486	24.594782	110.696587	41.082348	-4.907614	109.946442	45.322338	46.411358	115.821007	43.202343	20.751872	112.8837245	-60.227315	28.437692	108.5094495
19.647493	17.01166	111.159744	-8.356205	24.620024	110.435379	40.954605	-5.088335	109.377335	45.512573	46.133213	115.501808	43.233589	20.522439	112.4395715	-59.945999	28.717609	108.4311865
19.701967	15.554239	110.488716	-8.122065	24.627586	110.165535	40.845776	-5.393232	108.60791	45.813385	45.739479	115.093338	43.3295805	20.1731235	111.850624	-59.5737105	29.0820485	108.480446
19.653887	14.501275	110.07502	-7.959631	24.581036	110.001282	40.780346	-5.579339	108.162163	46.016689	45.44323	114.867447	43.3985175	19.9319455	111.514805	-59.3177795	29.2301265	108.487759
19.655298	13.403402	109.661934	-7.828283	24.508387	109.752762	40.708969	-5.788836	107.755157	46.204388	45.150856	114.650139	43.4566785	19.68101	111.202648	-59.1132445	29.335764	108.302876
19.560783	12.272471	109.18499	-7.72269	24.41399	109.421539	40.648155	-6.004238	107.288918	46.316025	44.827423	114.344643	43.48209	19.4115925	110.8167805	-58.92747	29.4163875	108.0262975
19.497845	11.154436	108.615318	-7.609643	24.284565	108.995583	40.600758	-6.279456	106.796242	46.377171	44.470154	113.959648	43.4889645	19.095349	110.377945	-58.7082505	29.473781	107.613221
19.446936	9.886197	107.980621	-7.500164	24.083139	108.511665	40.477707	-6.562529	106.216583	46.44619	44.066322	113.587257	43.4619485	18.7518965	109.90192	-58.4622765	29.4143815	107.12141
19.336771	8.570568	107.345245	-7.375211	23.814255	108.01535	40.364902	-6.893894	105.607925	46.476269	43.590702	113.245514	43.4205855	18.348404	109.4267195	-58.1710075	29.280106	106.6039805
19.20751	6.478656	106.369171	-7.104659	23.390724	107.183304	40.257256	-7.488802	104.772102	46.587635	42.951534	112.772942	43.4224455	17.731366	108.772522	-57.6317635	29.050082	105.594086
19.09161	5.11122	105.731941	-6.908667	23.101006	106.598488	40.223003	-7.916286	104.296265	46.681519	42.48101	112.408508	43.452261	17.282362	108.3523865	-57.269595	28.91965	104.8445895
19.008413	3.558799	105.090096	-6.722794	22.781487	106.023933	40.168251	-8.387363	103.830894	46.806217	41.920315	111.984299	43.487234	16.766476	107.9075965	-56.932822	28.796498	104.1402695
18.868279	1.957014	104.444572	-6.478234	22.436073	105.406418	40.116272	-8.927755	103.343582	46.963104	41.36573	111.580917	43.539688	16.2189875	107.4622495	-56.496156	28.6531585	103.3505865
18.742809	0.354334	103.809525	-6.208027	22.051668	104.726639	40.322601	-9.645638	102.645721	47.125427	40.67355	111.113144	43.724014	15.513956	106.8794325	-56.140068	28.58938	102.5738455
18.589479	-1.338879	103.009071	-5.927888	21.579071	103.918221	40.240528	-10.33456	101.99865	47.341724	39.908894	110.550346	43.791126	14.787167	106.274498	-55.646902	28.370975	101.561944
18.45966	-3.123455	102.151833	-5.592101	21.090034	103.016022	40.166618	-11.162406	101.286018	47.562138	39.125488	109.919205	43.864378	13.981541	105.6026115	-55.04858	28.198527	100.4294325
18.084423	-5.891963	100.955475	-5.113317	20.246151	101.608574	39.598351	-12.344169	100.529816	47.8694	37.708714	108.789383	43.7338755	12.6822725	104.6595995	-53.9605095	27.8100295	98.5575485
17.81094	-7.721069	100.304283	-4.831675	19.687634	100.694382	39.739799	-13.45339	99.871704	48.071606	36.779942	108.117004	43.9057025	11.663276	103.994354	-53.5690525	27.711992	97.39441
17.524315	-9.686792	99.918457	-4.651537	19.15274	99.910583	39.495808	-14.413386	99.684875	48.234619	35.750031	107.503319	43.8652135	10.6683225	103.594097	-53.1682875	27.6371575	96.227069
17.097898	-11.621335	99.689659	-4.597471	18.606024	99.258858	39.196594	-15.261793	99.683174	48.346981	34.842224	107.017838	43.7717875	9.7902155	103.350506	-52.9667295	27.4218325	95.16721
16.614037	-13.538547	99.752495	-4.612839	18.181499	98.802795	38.577423	-15.910797	100.085808	48.363873	34.033775	106.579002	43.470648	9.061489	103.332405	-52.696326	27.301509	94.273185
16.061626	-15.336886	100.18959	-4.756791	17.78891	98.55265	38.546146	-16.748323	100.522705	48.327591	33.371841	106.240891	43.4368685	8.311759	103.381798	-52.9504505	27.266061	93.723502
15.598261	-17.24943	100.798103	-4.963198	17.36343	98.473236	37.966328	-17.173981	101.735519	48.225082	32.789623	106.029724	43.095705	7.807821	103.8826215	-53.022101	26.919039	93.0638505
14.03803	-17.453714	102.420914	-5.302426	16.6751	98.579613	37.686913	-17.875935	103.631195	47.953365	32.073219	105.783798	42.820139	7.098642	104.7074965	-53.424991	26.251558	92.4517295
13.015644	-17.888874	103.364731	-5.518339	16.131554	98.762711	37.557556	-18.291246	104.798653	47.803314	31.62962	105.519211	42.680435	6.669187	105.158932	-53.717113	25.593921	92.36649
11.965693	-17.982847	104.278206	-5.641418	15.597706	99.036209	37.406219	-18.730106	105.885101	47.808983	31.027905	105.128601	42.607601	6.1488995	105.506851	-53.890437	25.0465125	92.565567
10.891136	-17.991688	104.884445	-5.751246	14.999467	99.419281	37.319477	-19.215893	106.727943	47.761963	30.495335	104.980698	42.54072	5.639721	105.8543205	-54.043212	24.359213	92.9842415
9.834628	-17.94418	105.302704	-5.865109	14.393645	99.902153	37.282078	-19.701584	107.217621	47.713726	30.008825	105.128799	42.497902	5.1536205	106.17321	-54.22812	23.6336695	93.631096
8.741615	-17.786612	105.45713	-5.956579	13.869554	100.418533	37.262348	-20.17667	107.373024	47.728622	29.630365	105.317375	42.495485	4.7268475	106.3451995	-54.408643	23.0122605	94.4918665
7.56172	-17.409069	105.492386	-6.016791	13.465333	100.921921	37.212486	-20.580624	107.294441	47.766109	29.316326	105.388985	42.4892975	4.367851	106.341713	-54.5228795	22.562815	95.502129
5.857944	-16.668432	105.191742	-6.077621	13.177517	101.535904	37.131847	-20.966564	106.814232	47.766663	28.990948	105.481682	42.449255	4.012192	106.147957	-54.604497	22.342842	96.923851
4.683033	-16.022856	104.750206	-6.107072	13.137409	101.8414	37.104084	-21.023026	106.288017	47.736477	28.987614	105.578194	42.4202805	3.982294	105.9331055	-54.6344245	22.292524	97.7496945
3.456952	-15.204494	104.445992	-6.12424	13.263796	102.123451	37.060852	-20.944345	105.729225	47.78125	29.079851	105.530884	42.421051	4.067753	105.6300545	-54.669531	22.459839	98.6168475
2.281926	-14.234363	104.265953	-6.139287	13.504707	102.416206	36.984825	-20.748865	105.309761	47.675777	29.251009	105.555725	42.330301	4.251072	105.432743	-54.608875	22.758342	99.399669
1.053365	-13.16552	104.087029	-6.200299	13.82816	102.659569	36.921322	-20.459232	105.066803	47.529381	29.450666	105.545387	42.2253515	4.495717	105.306095	-54.6259495	23.160603	100.013043
-0.225473	-11.989665	103.937187	-6.28776	14.147958	102.852097	36.911427	-20.216009	104.809105	47.401348	29.714561	105.505859	42.1563875	4.749276	105.157482	-54.7319075	23.54664	100.546712
-1.395081	-10.783966	103.656075	-6.430791	14.491874	102.970993	36.949005	-19.964317	104.416656	47.15633	30.088398	105.530609	42.0526675	5.0620405	104.9736325	-54.9142495	23.9217075	100.9683535
-3.262588	-8.804261	103.222023	-6.701917	15.026615	103.057419	36.809235	-19.245192	103.721024	46.763519	30.692841	105.423012	41.786377	5.7238245	104.572018	-55.190211	24.3294055	101.54282
-4.445968	-7.445203	103.015831	-6.919005	15.420341	103.13134	36.674835	-18.750252	103.261658	46.522636	31.114779	105.276978	41.5987355	6.1822635	104.269318	-55.4367455	24.6584185	101.993362
-5.627757	-6.028949	102.886414	-7.143373	15.839824	103.259537	36.440086	-18.200037	103.000084	46.114723	31.654036	105.316589	41.2774045	6.7269995	104.1583365	-55.5641505	24.9526485	102.3607375
-6.796784	-4.556813	102.895905	-7.362947	16.248014	103.459236	36.217686	-17.474901	102.682564	45.838654	32.112236	105.324081	41.02817	7.3186675	104.0033225	-55.754064	25.1773605	102.9151495
-7.872835	-3.097121	102.995934	-7.567708	16.657152	103.736328	35.988735	-16.76487	102.485672	45.500191	32.739796	105.524719	40.744463	7.987463	104.0051955	-55.879879	25.326841	103.4674605
-8.913369	-1.599586	103.061737	-7.737472	17.123358	104.046158	35.908363	-16.283186	102.4711	45.301716	33.409061	105.825127	40.6050395	8.5629375	104.1481135	-56.0799835	25.6837785	103.9442025
-9.903895	-0.051124	103.061783	-7.863207	17.656141	104.32885	35.914341	-15.744331	102.426674	45.092564	34.17141	106.30587	40.5034525	9.2135395	104.366272	-56.2298665	26.0987425	104.291428
-11.209405	2.246476	102.803276	-7.981557	18.494625	104.500565	36.0741	-14.80529	102.100815	44.953995	35.410748	106.90197	40.5140475	10.302729	104.5013925	-56.4771615	26.686521	104.4997375
-12.060147	3.784294	102.471291	-7.999722	19.187647	104.360649	36.237244	-14.256451	101.748108	44.818298	36.341084	107.239891	40.527771	11.0423165	104.4939995	-56.527215	27.3329775	104.2272985
-12.879437	5.347409	102.15535	-8.023778	19.919685	104.122078	36.320389	-13.607224	101.455078	44.692524	37.273167	107.368134	40.5064565	11.8329715	104.411606	-56.5540125	28.0063985	103.83255
-13.619159	6.830343	101.908348	-8.065475	20.600008	103.921494	36.360649	-12.901928	101.186623	44.597248	38.12677	107.310593	40.4789485	12.612421	104.248608	-56.6098985	28.587595	103.59438
-14.381196	8.233736	101.897667	-8.139788	21.109488	103.888252	36.370495	-12.308487	100.931129	44.384754	38.839233	107.299629	40.3776245	13.265373	104.115379	-56.6572005	28.953603	103.661125
-15.105597	9.497951	102.096191	-8.241744	21.470509	104.044701	36.339134	-11.867787	100.75811	44.16457	39.395725	107.425476	40.251852	13.763969	104.091793	-56.73534	29.177049	103.997609
-15.820211	10.685378	102.390877	-8.363841	21.754557	104.304268	36.275631	-11.467815	100.711426	44.035664	39.845898	107.626877	40.1556475	14.1890415	104.1691515	-56.8833295	29.3200725	104.4393845
-16.76226	12.372424	102.871941	-8.543099	22.172674	104.674042	36.235161	-10.934474	100.787018	43.887466	40.360332	107.879852	40.0613135	14.712929	104.333435	-57.1475115	29.632419	105.014649
-17.29563	13.408091	103.218903	-8.632758	22.471157	104.860413	36.213562	-10.698807	101.014641	43.805511	40.638714	107.826927	40.0095365	14.9699535	104.420784	-57.2750525	29.9723605	105.300042
-17.973776	14.416967	103.59594	-8.69746	22.6868	105.032944	36.185791	-10.590608	101.432869	43.741837	40.848339	107.683922	39.963814	15.1288655	104.5583955	-57.358734	30.2447345	105.5074925
-18.436232	15.272798	103.911041	-8.776796	22.782467	105.163017	36.154221	-10.583107	101.907516	43.681252	40.952499	107.533264	39.9177365	15.184696	104.72039	-57.4713285	30.380238	105.605644
-18.922991	16.177055	104.17495	-8.879498	22.758446	105.290497	36.074715	-10.645434	102.468178	43.642673	40.952427	107.415627	39.858694	15.1534965	104.9419025	-57.61769	30.3633955	105.6390915
-19.314116	16.927736	104.310501	-8.98149	22.656908	105.38179	36.009945	-10.733728	102.882622	43.573792	40.861694	107.477638	39.7918685	15.063983	105.18013	-57.7548485	30.249833	105.58345
-19.702301	17.680696	104.309807	-9.075274	22.456987	105.405197	35.963364	-10.746382	102.976295	43.547726	40.813957	107.802948	39.755545	15.0337875	105.3896215	-57.906093	29.8801865	105.4207725
-20.217144	18.791126	104.010757	-9.253429	22.3631	105.271111	36.037228	-10.662983	102.608505	43.703102	41.026585	108.733116	39.870165	15.181801	105.6708105	-58.377023	29.544399	104.8714115
-20.532175	19.585442	103.736473	-9.374156	22.554251	105.131325	36.020271	-10.436128	102.267433	44.060837	41.598679	109.565628	40.040554	15.5812755	105.9165305	-58.788866	29.5272265	104.3461195
-20.774633	20.4032	103.581688	-9.504589	23.022022	105.147263	35.997478	-10.123203	102.049706	44.649021	42.644058	110.034859	40.3232495	16.2604275	106.0422825	-59.3324275	29.7836165	104.2522435
-21.10688	21.131456	103.660095	-9.612985	23.638309	105.322075	36.059456	-9.681125	101.97834	45.27663	43.974499	109.575592	40.668043	17.146687	105.776966	-59.894013	30.129931	104.867184
-21.385729	21.800131	103.852127	-9.688383	24.30921	105.573082	36.123257	-9.078894	101.983665	45.540535	45.560272	108.912048	40.831896	18.240689	105.4478565	-60.208662	30.377731	105.6983075
-21.622465	22.392447	104.011024	-9.714119	24.959316	105.765808	36.138271	-8.454418	102.125565	45.195103	46.858452	108.594299	40.666687	19.202017	105.359932	-60.094925	30.716615	106.171684
-21.869865	22.938362	104.006241	-9.807407	25.549831	105.800224	36.147736	-7.75852	102.224586	44.569927	47.864552	108.387421	40.3588315	20.053016	105.3060035	-59.9736455	31.046646	106.2944445
-22.411888	23.541317	103.706909	-10.017554	26.358418	105.428001	36.065243	-6.621647	101.935112	43.511887	48.953323	107.877121	39.788565	21.165838	104.9061165	-59.823673	31.550998	105.9498855
-22.789457	23.825375	103.33667	-10.212675	26.893148	104.989693	35.903973	-5.814166	101.495918	42.658207	49.266033	107.577965	39.28109	21.7259335	104.5369415	-59.70644	32.0603625	105.4424445
-23.215219	24.039204	103.03669	-10.434155	27.322281	104.621216	35.681328	-5.059609	101.080597	42.23325	49.48069	106.988678	38.957289	22.2105405	104.0346375	-59.825599	32.4340215	105.2077945
-23.709759	24.057863	102.968597	-10.647307	27.565077	104.48748	35.420506	-4.686449	100.996994	42.138062	49.555527	106.590637	38.779284	22.434539	103.7938155	-60.073898	32.695615	105.1811445
-24.121002	23.941317	103.127922	-10.757549	27.578949	104.615959	35.135452	-4.848889	101.433685	41.963821	49.274521	106.544029	38.5496365	22.212816	103.988857	-60.0647345	32.945082	105.243061
-24.519733	23.706493	103.38591	-10.84093	27.420866	104.892555	34.947716	-5.36938	102.249214	41.88615	48.686333	106.754578	38.416933	21.6584765	104.501896	-60.098793	33.1832555	105.283214
-24.840096	23.356722	103.621353	-10.82521	27.118364	105.168221	34.86755	-5.964827	103.110352	41.849525	47.989529	107.148048	38.3585375	21.012351	105.1292	-60.0089575	33.224377	105.207242
-25.305315	22.763092	103.674484	-10.772098	26.507238	105.456947	34.858715	-6.714543	104.039177	42.037533	46.886307	108.45079	38.448124	20.085882	106.2449835	-59.99232	32.928594	104.6689105
-25.63158	22.328876	103.616547	-10.69972	26.089045	105.589485	34.913891	-7.164956	104.269302	42.133305	46.29134	109.338043	38.523598	19.563192	106.8036725	-59.923038	32.614898	104.3752975
-26.022785	21.861027	103.526413	-10.606175	25.708744	105.734673	34.941696	-7.450321	104.342224	42.287876	45.806206	110.228683	38.614786	19.1779425	107.2854535	-59.827136	32.2395455	104.1838925
-26.391623	21.415882	103.496323	-10.525875	25.549263	105.921974	35.032455	-7.554784	104.416695	42.458324	45.565712	110.997345	38.7453895	19.005464	107.70702	-59.7971395	32.093062	104.136928
-26.840996	20.960567	103.541901	-10.410582	25.571493	106.128014	35.202209	-7.533362	104.623726	42.577435	45.572662	111.523476	38.889822	19.01965	108.073601	-59.710986	32.123336	104.182427
-27.382607	20.507946	103.610931	-10.313932	25.736273	106.337692	35.44051	-7.466748	104.999268	42.644932	45.716324	111.778595	39.042721	19.124788	108.3889315	-59.670585	32.347758	104.2864525
-27.985031	20.013706	103.708694	-10.240651	25.884315	106.514694	35.620319	-7.356008	105.455544	42.698513	45.869312	111.809746	39.159416	19.256652	108.632645	-59.640718	32.511978	104.396743
-29.025885	19.085686	104.034256	-10.171429	25.935379	106.807877	35.722946	-7.375353	106.335472	42.743778	45.872318	111.434662	39.233362	19.2484825	108.885067	-59.57622	32.6222755	104.730687
-29.777803	18.367781	104.464355	-10.165904	25.728815	107.011497	35.715294	-7.551376	106.970337	42.810459	45.741226	110.826241	39.2628765	19.094925	108.898289	-59.5946845	32.362705	105.124705
-30.638165	17.593409	105.107674	-10.155003	25.400665	107.249367	35.716568	-7.872637	107.591286	42.913399	45.479729	109.833717	39.3149835	18.803546	108.7125015	-59.6249895	31.997784	105.7862325
-31.531357	16.828623	105.956696	-10.076813	24.997263	107.477272	35.719772	-8.324805	108.254532	42.979565	45.084534	108.344055	39.3496685	18.3798645	108.2992935	-59.5032945	31.6146615	106.6552505
-32.479202	16.103584	106.997513	-9.962676	24.505743	107.673958	35.723892	-8.854178	108.974396	42.938328	44.398006	106.6474	39.33111	17.771914	107.810898	-59.256462	31.239572	107.537018
-33.321552	15.44146	107.989204	-9.806178	23.878944	107.830032	35.673775	-9.485523	109.803864	42.843601	43.579285	104.822113	39.258688	17.046881	107.3129885	-58.871044	30.711007	108.3470755
-34.168156	14.932355	109.062149	-9.690671	23.153725	107.978424	35.637848	-10.17596	110.478821	42.586544	42.488506	103.042412	39.112196	16.156273	106.7606165	-58.493538	30.151177	109.1962315
-35.353172	14.393269	110.620796	-9.573234	21.997856	108.340538	35.597458	-11.201116	111.39933	42.098629	40.826527	100.931038	38.8480435	14.8127055	106.165184	-57.9945115	29.1830065	110.515892
-36.05302	14.288756	111.450897	-9.54355	21.207861	108.720825	35.573906	-11.833843	112.031349	41.792389	39.791424	100.115379	38.6831475	13.9787905	106.073364	-57.7702475	28.4369315	111.368286
-36.664822	14.289449	111.952591	-9.563009	20.529142	109.085869	35.598442	-12.353853	112.618111	41.638718	39.047283	99.862083	38.61858	13.346715	106.240097	-57.744598	27.711569	111.931641
-37.19648	14.460094	112.105881	-9.632369	19.969694	109.371269	35.648632	-12.715094	112.894531	41.570324	38.620266	99.978378	38.609478	12.952586	106.4364545	-57.874216	26.986802	112.3060835
-37.658405	14.889024	112.156784	-9.721498	19.6423	109.586319	35.661228	-12.909615	112.760841	41.601414	37.996967	100.041687	38.631321	12.543676	106.401264	-58.074317	26.740924	112.771374
-37.995373	15.586998	112.158875	-9.805746	19.597078	109.710754	35.618114	-12.871106	112.330696	41.30521	38.744484	100.384903	38.461662	12.936689	106.3577995	-58.073154	26.257467	113.0637085
-38.237602	16.498283	112.087128	-9.934676	19.79845	109.758743	35.551487	-12.556026	111.729523	41.080719	39.231709	100.509323	38.316103	13.3378415	106.119423	-58.185455	26.2590585	113.398063
-38.353966	18.15365	111.757767	-10.127106	20.342415	109.717987	35.557384	-11.84087	110.701881	40.796436	40.323673	100.831558	38.17691	14.2414015	105.7667195	-58.431122	26.4434285	113.6692545
-38.32687	19.444265	111.407616	-10.265262	20.763287	109.610069	35.527905	-11.322142	109.920975	40.693016	41.067112	101.128265	38.1104605	14.872485	105.52462	-58.6409845	26.654089	113.695518
-38.197895	20.808357	111.097672	-10.393494	21.147568	109.484077	35.422729	-10.819923	109.182312	40.648781	41.742519	101.474556	38.035755	15.461298	105.328434	-58.822743	26.833838	113.63972
-37.946888	22.245033	110.826157	-10.472054	21.503811	109.359886	35.300049	-10.377356	108.5467	40.601288	42.322636	101.689575	37.9506685	15.97264	105.1181375	-58.8947765	27.034982	113.6016345
-37.577019	23.72505	110.591278	-10.556367	21.823742	109.252182	35.23983	-10.018412	108.104622	40.525368	42.735931	101.721252	37.882599	16.3587595	104.912937	-58.995333	27.2887245	113.591427
-37.0909	25.233126	110.353889	-10.556731	22.033049	109.132942	35.271091	-9.759971	107.877663	40.47784	43.007381	101.548447	37.8744655	16.623705	104.713055	-58.9879275	27.442393	113.552829
-36.51067	26.750587	110.055779	-10.498955	22.073252	108.971909	35.392166	-9.636119	107.775322	40.43832	43.131355	101.269081	37.915243	16.747618	104.5222015	-58.913153	27.398886	113.4216165
-35.42202	28.997253	109.361839	-10.320117	21.843098	108.686508	35.694729	-9.637178	107.793388	40.477894	43.068291	100.892685	38.0863115	16.7155565	104.3430365	-58.7265455	26.9706395	113.0299795
-34.588737	30.50456	108.831825	-10.166566	21.481899	108.461319	36.005337	-9.725295	107.776688	40.57103	42.993938	100.859795	38.2881835	16.6343215	104.3182415	-58.6213155	26.3294765	112.6043965
-33.692692	32.024811	108.22567	-9.978099	21.084881	108.22464	36.373146	-9.838695	107.672157	40.708744	42.97451	101.054474	38.540945	16.5679075	104.3633155	-58.497143	25.6018545	112.0859645
-32.64793	33.634796	107.71843	-9.828526	20.703604	107.965263	36.71954	-9.888277	107.41539	40.851528	43.054955	101.426949	38.785534	16.583339	104.4211695	-58.442586	24.823869	111.5093565
-31.609886	35.326393	107.337036	-9.673091	20.469219	107.736908	37.049797	-9.811505	107.041756	40.972225	43.267475	101.960052	39.011011	16.727985	104.500904	-58.357193	24.210453	110.972912
-30.422035	37.097885	107.173363	-9.601806	20.374989	107.514511	37.341167	-9.575389	106.554268	41.093555	43.666466	102.635315	39.217361	17.0455385	104.5947915	-58.420973	23.7044395	110.4342305
-29.25672	38.975109	107.125305	-9.557085	20.541492	107.306885	37.562885	-9.125237	105.96991	41.130074	44.256256	103.398216	39.3464795	17.5655095	104.684063	-58.4606495	23.5174745	109.929707
-27.397188	41.932552	107.354996	-9.636927	21.266413	107.034996	37.748726	-8.131595	105.071732	40.9781	45.373295	104.86174	39.363413	18.62085	104.966736	-58.637267	23.911976	109.103256
-26.191864	43.979504	107.664551	-9.754162	22.013407	106.905174	37.795368	-7.289817	104.60154	40.863953	46.210445	106.180977	39.3296605	19.460314	105.3912585	-58.8379845	24.5665	108.4190895
-24.788828	45.904205	108.173195	-9.951782	22.843214	106.841133	37.77243	-6.420999	104.162529	40.830143	47.081886	107.852158	39.3012865	20.3304435	106.0073435	-59.2048505	25.3559845	107.6749225
-23.547861	47.793087	109.048996	-10.131241	23.618654	106.942665	37.68959	-5.605598	103.708473	40.743629	47.897774	109.8312	39.2166095	21.146088	106.7698365	-59.4790915	26.09122	107.1154935
-22.101194	49.440083	110.191467	-10.316808	24.361177	107.297539	37.514641	-4.799631	103.357025	40.810135	48.455883	111.339828	39.162388	21.828126	107.3484265	-59.796004	26.894228	107.2466515
-20.811852	50.937687	111.500847	-10.429239	24.945187	107.85508	37.373699	-4.213986	103.280617	40.9151	48.895466	112.682358	39.1443995	22.34074	107.9814875	-60.0028775	27.549634	107.7286725
-19.410999	52.24995	112.789497	-10.463302	25.379499	108.477234	37.350082	-3.832846	103.356079	41.074963	49.2178	113.829758	39.2125225	22.692477	108.5929185	-60.1391265	28.066521	108.3615495
-17.239475	53.846558	114.297806	-10.275137	25.683598	109.39212	37.729362	-3.607579	103.605507	41.337372	49.561028	115.054367	39.533367	22.9767245	109.329937	-60.083641	28.3904715	109.454303
-15.782248	54.752956	114.872757	-9.995565	25.795313	109.969795	38.139618	-3.626917	103.842819	41.561314	49.694221	115.330376	39.850466	23.033652	109.5865975	-59.841596	28.556974	110.3529925
-14.240499	55.533051	115.097061	-9.678543	25.781738	110.473503	38.594845	-3.882787	104.345917	41.823151	49.734219	115.343056	40.208998	22.925716	109.8444865	-59.566084	28.63776	111.1025195
-12.684701	56.173645	115.074364	-9.337542	25.697746	110.863266	39.147011	-4.35106	104.885567	42.129593	49.64246	115.237518	40.638302	22.6457	110.0615425	-59.313386	28.749792	111.6649895
-11.170454	56.659019	115.054558	-9.050849	25.489307	111.20623	39.645264	-4.863247	105.48439	42.466881	49.391582	115.225685	41.0560725	22.2641675	110.3550375	-59.1577705	28.7144465	112.0574225
-9.637889	56.918926	115.227402	-8.848026	25.188314	111.52272	39.914108	-5.194761	105.989525	42.808445	49.078091	115.467957	41.3612765	21.941665	110.728741	-59.0573285	28.434963	112.316699
-8.159707	57.013851	115.670105	-8.740462	24.871241	111.757751	39.983208	-5.492935	106.348038	43.099842	48.755833	116.023636	41.541525	21.631449	111.185837	-59.022449	28.111033	112.329665
-6.032467	56.963169	116.6931	-8.736755	24.503704	111.903168	39.881447	-5.600698	106.194984	43.387955	48.385971	117.094765	41.634701	21.3926365	111.6448745	-59.108211	27.6147715	112.1614615
-4.596025	56.746449	117.39595	-8.734365	24.481297	111.932991	39.828468	-5.428531	105.75013	43.467495	48.28743	117.732277	41.6479815	21.4294495	111.7412035	-59.1167115	27.5331445	112.1247785
-2.727207	56.287937	117.733597	-8.68535	24.666954	112.032677	39.835133	-5.099364	105.2603	43.557854	48.301498	118.091759	41.6964935	21.601067	111.6760295	-59.0671935	27.732841	112.3893245
-1.294661	55.946625	118.015846	-8.527327	24.930954	112.158669	39.918789	-4.718944	104.902504	43.667557	48.413853	118.253517	41.793173	21.8474545	111.5780105	-58.847827	28.0144535	112.7393275
0.168011	55.472965	118.030533	-8.34007	25.180876	112.229523	40.047947	-4.477391	104.692673	43.823292	48.477749	118.319679	41.9356195	22.000179	111.506176	-58.6157595	28.361573	112.95287
1.635009	54.789726	117.973625	-8.102057	25.21755	112.346199	40.226578	-4.545222	104.689491	44.050591	48.391388	118.375847	42.1385845	21.923083	111.532669	-58.3426985	28.512017	113.159729
2.635763	54.013783	118.1185	-7.89168	25.092077	112.442505	40.376728	-4.754718	104.820076	44.295326	48.131004	118.512367	42.336027	21.688143	111.6662215	-58.119387	28.496011	113.2187885
4.720057	52.273697	117.998039	-7.635116	24.718628	112.632217	40.620983	-5.435315	105.227089	44.688446	47.557354	118.909729	42.6547145	21.0610195	112.068409	-57.9249465	28.3762365	113.196025
6.075669	50.893547	117.848602	-7.549803	24.471405	112.773964	40.784176	-6.065037	105.626724	44.906029	47.166882	119.244911	42.8451025	20.5509225	112.4358175	-57.9447085	28.3918875	113.1121105
7.38013	49.340378	117.678345	-7.500508	24.274712	112.955513	40.90797	-6.690343	106.157494	45.09317	46.811577	119.594276	43.00057	20.060617	112.875885	-58.001586	28.488807	113.035141
8.632823	47.717701	117.547249	-7.471848	24.082958	113.210342	40.994682	-7.299177	106.853271	45.279102	46.495846	120.068192	43.136892	19.5983345	113.4607315	-58.080588	28.5675815	112.9599525
9.847989	45.897694	117.528847	-7.474741	23.954184	113.569221	41.102879	-7.938536	107.803307	45.520191	46.188667	120.630501	43.311535	19.1250655	114.216904	-58.261017	28.7833025	112.921538
10.992682	43.975876	117.642212	-7.473797	23.824287	114.015854	41.301994	-8.576342	108.888329	45.798199	45.922127	121.319557	43.5500965	18.6728925	115.103943	-58.4976905	28.9756815	112.927765
12.116651	41.894238	117.840347	-7.411751	23.70096	114.544693	41.455303	-9.072577	110.015144	46.11573	45.651661	121.985992	43.7855165	18.289542	116.000568	-58.6090185	29.112378	113.088818
13.657029	38.59314	118.125359	-7.24976	23.541576	115.293625	41.767414	-9.772493	111.787239	46.66901	45.301479	122.818031	44.218212	17.764493	117.302635	-58.717732	29.318659	113.284615
14.573455	36.249393	118.300354	-7.113756	23.477003	115.70462	42.026154	-10.202001	112.976662	47.042065	45.159538	123.150551	44.5341095	17.4787685	118.0636065	-58.7616215	29.4752375	113.3456335
15.48957	33.947079	118.265831	-6.945507	23.466131	115.989578	42.234119	-10.481919	114.323303	47.349865	45.083298	123.183571	44.791992	17.3006895	118.753437	-58.683006	29.6315725	113.225719
16.291895	31.593121	118.178246	-6.773221	23.452641	116.129341	42.395676	-10.675828	115.788857	47.608257	45.02438	122.86174	45.0019665	17.174276	119.3252985	-58.5484085	29.731006	112.9333835
17.023335	29.20886	118.024979	-6.59963	23.396362	116.109673	42.589317	-10.822227	117.206993	47.823952	45.00526	122.269753	45.2066345	17.0915165	119.738373	-58.4058945	29.7012075	112.480973
17.613306	26.804314	117.864838	-6.416807	23.259718	115.957962	42.801109	-10.956573	118.61467	47.948689	44.906815	121.462563	45.374899	16.975121	120.0386165	-58.208513	29.544315	111.8773075
18.118246	24.439878	117.779289	-6.23412	23.060394	115.698349	42.965164	-11.078908	119.899071	48.016655	44.755135	120.511627	45.4909095	16.8381135	120.205349	-57.9591495	29.2826745	111.191349
18.593683	21.043768	117.732834	-6.040097	22.613989	115.096794	43.128456	-11.236665	121.375069	48.104259	44.42041	119.236526	45.6163575	16.5918725	120.3057975	-57.6965515	28.6361055	109.8877905
18.826584	18.824762	117.636337	-5.974021	22.294695	114.643059	43.210423	-11.34706	121.788261	48.071022	44.201443	118.582085	45.6407225	16.4271915	120.185173	-57.5887645	28.1621985	109.100945
18.974934	16.795153	117.465866	-5.886086	22.039532	114.169739	43.223782	-11.358507	121.811127	48.024105	44.040737	117.982437	45.6239435	16.341115	119.896782	-57.3961155	27.737949	108.442696
19.019135	14.939024	117.234787	-5.802973	21.949591	113.781357	43.26342	-11.319489	121.439453	47.957588	43.934288	117.414436	45.610504	16.3073995	119.4269445	-57.21645	27.5917825	108.1357695
18.926657	13.235384	116.987633	-5.670283	22.043722	113.456192	43.314941	-11.2319	121.046127	47.974918	43.905182	116.902122	45.6449295	16.336641	118.9741245	-56.9854955	27.750803	107.9382595
18.790203	11.685487	116.784309	-5.528373	22.215576	113.204613	43.448654	-11.113439	120.573303	48.075695	43.989582	116.650322	45.7621745	16.4380715	118.6118125	-56.8189205	27.9930805	107.7974135
18.555664	10.293653	116.691681	-5.319814	22.415602	113.018593	43.603058	-10.892035	120.334564	48.194511	44.098129	116.357872	45.8987845	16.603047	118.346218	-56.5384125	28.228157	107.690968
18.0145	8.478353	116.612282	-4.967954	22.665401	112.780609	43.942703	-10.500375	120.301147	48.375771	44.219025	115.461136	46.159237	16.859325	117.8811415	-56.095145	28.471477	107.6800765
17.555241	7.378406	116.544975	-4.725827	22.668589	112.50621	44.155331	-10.338486	120.410683	48.476551	44.153252	114.759888	46.315941	16.907383	117.5852855	-55.767595	28.429795	107.4271345
17.000172	6.336989	116.34594	-4.484369	22.485775	112.148964	44.357933	-10.357371	120.386902	48.603901	43.936314	114.097893	46.480917	16.7894715	117.2423975	-55.449655	28.1820785	107.0555305
16.394678	5.395961	115.921318	-4.233845	22.229767	111.744919	44.494778	-10.415477	120.135101	48.815201	43.682869	113.532303	46.6549895	16.633696	116.833702	-55.1226795	27.825838	106.656136
15.751402	4.567723	115.291306	-3.98911	21.998306	111.297096	44.601971	-10.495089	119.614243	49.023712	43.508244	113.112984	46.8128415	16.5065775	116.3636135	-54.7910615	27.4900345	106.2305785
14.99605	3.938864	114.561287	-3.761078	21.907394	110.796318	44.683712	-10.51619	118.918869	49.234955	43.45005	112.781715	46.9593335	16.46693	115.850292	-54.4814895	27.347858	105.742344
14.17515	3.429549	113.759354	-3.56215	21.934301	110.297752	44.759449	-10.398472	118.14135	49.40818	43.575359	112.582146	47.0838145	16.5884435	115.361748	-54.2081145	27.2801585	105.233756
12.848772	2.97899	112.604233	-3.29954	22.261017	109.665657	44.946011	-9.995994	116.876854	49.533981	44.066799	112.46315	47.239996	17.0354025	114.670002	-53.839076	27.4866315	104.661312
11.815458	2.884495	111.954948	-3.139509	22.580814	109.342888	45.087906	-9.636783	116.191742	49.561275	44.46217	112.254761	47.3245905	17.4126935	114.2232515	-53.6036085	27.7489345	104.4625245
10.725477	2.885614	111.353699	-3.045237	22.931665	109.04567	45.125942	-9.239219	115.690247	49.598633	44.82655	112.079895	47.3622875	17.7936655	113.885071	-53.4527615	28.0696645	104.206269
9.517212	3.010144	110.784958	-3.02769	23.227272	108.754608	45.112236	-8.907067	115.269913	49.58308	45.142941	112.077805	47.347658	18.117937	113.673859	-53.403038	28.336607	103.835357
8.239471	3.169589	110.240234	-3.107437	23.458038	108.479263	45.083309	-8.643248	114.95491	49.515697	45.412247	112.178551	47.299503	18.3844995	113.5667305	-53.514377	28.5315765	103.3917955
6.860799	3.431208	109.708008	-3.212182	23.64632	108.205391	44.973045	-8.401368	114.713631	49.412537	45.626846	112.232269	47.192791	18.612739	113.47295	-53.617155	28.679901	102.937832
5.421546	3.719737	109.13533	-3.359286	23.806187	107.911911	44.876461	-8.166996	114.459267	49.140419	45.879753	112.418091	47.00844	18.8563785	113.438679	-53.727012	28.7559955	102.385143
3.122633	4.312723	108.407974	-3.529832	24.063334	107.494881	44.744106	-7.796177	114.164146	48.860947	46.133343	112.214539	46.8025265	19.168583	113.1893425	-53.8621905	28.958085	101.8004195
1.479255	4.798682	108.042542	-3.58576	24.253452	107.257233	44.667027	-7.558295	114.071236	48.705677	46.265419	111.763969	46.686352	19.353562	112.9176025	-53.857872	29.153342	101.5968635
-0.204172	5.375834	107.690201	-3.607782	24.417461	107.027885	44.602306	-7.34394	113.978729	48.580315	46.397392	111.227356	46.5913105	19.526726	112.6030425	-53.8068745	29.308196	101.4527275
-1.949349	5.988394	107.315018	-3.568027	24.565485	106.841888	44.604683	-7.170191	113.766968	48.498878	46.528114	110.727203	46.5517805	19.6789615	112.2470855	-53.6878345	29.4520085	101.4366905
-3.7444	6.661234	106.885132	-3.484282	24.727751	106.761337	44.635582	-6.945343	113.402367	48.48399	46.64996	110.369576	46.559786	19.8523085	111.8859715	-53.52835	29.6031935	101.6367025
-5.598701	7.440563	106.669083	-3.363303	24.963171	106.871674	44.741398	-6.620332	113.025391	48.521381	46.885067	110.208549	46.6313895	20.1323675	111.61697	-53.3579955	29.7939745	102.126378
-7.513714	8.324549	106.660675	-3.24354	25.308142	107.231224	44.939835	-6.2234	112.749771	48.583366	47.240604	110.175911	46.7616005	20.508602	111.462841	-53.2486805	30.107682	102.999607
-10.541424	9.750793	107.154549	-3.134423	25.793993	108.004288	45.179943	-5.636343	112.686028	48.557575	47.7425	110.23024	46.868759	21.0530785	111.458134	-53.137605	30.5349075	104.550442
-12.620227	10.732062	107.656898	-3.100476	25.925013	108.556107	45.300884	-5.372583	112.741829	48.513939	47.971573	109.969582	46.9074115	21.299495	111.3557055	-53.1083635	30.550531	105.7565085
-14.731644	11.732681	108.34066	-3.070715	25.9072	109.117081	45.416504	-5.234578	112.74971	48.35358	47.983074	109.394905	46.885042	21.374248	111.0723075	-53.026472	30.440152	107.1618545
-16.855984	12.758216	109.151688	-3.036391	25.762154	109.587372	45.560497	-5.172174	112.654785	48.103142	47.815666	108.3797	46.8318195	21.321746	110.5172425	-52.9046015	30.202562	108.6575015
-18.950424	13.817162	109.932098	-2.98723	25.494984	109.952629	45.682465	-5.168466	112.479576	47.737827	47.572151	107.179794	46.710146	21.2018425	109.829685	-52.684606	29.7881255	110.075573
-20.957592	14.920428	110.758102	-2.91456	25.032419	110.323929	45.809322	-5.304893	112.179626	47.290714	47.235237	106.147278	46.550018	20.965172	109.163452	-52.379138	29.099666	111.484406
-22.975779	15.961687	111.547699	-2.841013	24.34528	110.768173	45.871822	-5.636109	111.763611	46.909027	46.786282	105.389771	46.3904245	20.5750865	108.576691	-52.0724505	28.1154735	112.959655
-25.877163	17.695621	112.843491	-2.80013	23.136879	111.631248	45.905079	-6.232685	111.015717	46.511456	46.100937	104.869095	46.2082675	19.934126	107.942406	-51.8085275	26.339632	115.32009
-27.801266	18.931545	113.784958	-2.886407	22.377489	112.281036	45.773098	-6.580553	110.35376	46.310616	45.776539	104.915894	46.041857	19.597993	107.634827	-51.814671	25.156985	116.927245
-29.608484	20.286158	114.775345	-3.066344	21.719439	112.901482	45.436115	-6.914045	109.605362	46.070309	45.540241	105.159164	45.753212	19.313098	107.382263	-51.8859	24.12578	118.420701
-31.353382	21.73904	115.83049	-3.40389	21.213465	113.480125	44.909557	-7.142118	108.658684	45.73312	45.437458	105.572678	45.3213385	19.14767	107.115681	-52.1291185	23.27926	119.844569
-33.050919	23.261051	116.970299	-3.873296	20.773005	114.006592	44.214069	-7.301018	107.634041	45.193272	45.405342	105.936279	44.7036705	19.052162	106.78516	-52.4502625	22.493848	121.228024
-34.649979	24.794323	118.037346	-4.400652	20.42021	114.382256	43.492657	-7.453679	106.673256	44.456604	45.423977	106.2379	43.9746305	18.985149	106.455578	-52.7759345	21.855271	122.308934
-36.178093	26.376667	118.942688	-4.985066	20.237156	114.626526	42.775803	-7.498256	105.79969	43.957893	45.312607	106.265488	43.366848	18.9071755	106.032589	-53.33698	21.5671365	123.220463
-38.166767	28.80868	120.003319	-5.847641	20.233341	114.802528	41.661674	-7.466887	104.588676	42.38998	45.466587	107.261406	42.025827	18.99985	105.925041	-53.721109	21.466832	123.680015
-39.259083	30.482346	120.664322	-6.317579	20.283329	114.977371	40.98138	-7.39324	104.024796	42.539017	45.345779	108.048538	41.7601985	18.9762695	106.036667	-54.3953565	21.5903885	123.918075
-40.150543	32.020531	121.464577	-6.606958	20.34889	115.270699	40.507526	-7.264341	103.622017	42.091267	45.557655	109.438477	41.2993965	19.146657	106.530247	-54.5133125	21.551123	124.011151
-40.846462	33.494682	122.33168	-6.873894	20.4445	115.674988	40.269749	-7.100853	103.320313	42.163937	45.681431	110.803833	41.216843	19.290289	107.062073	-54.964631	21.598711	124.287903
-41.383945	34.870945	123.17141	-7.032869	20.569715	116.084877	40.101521	-6.778744	103.234375	42.24268	45.89801	112.245987	41.1721005	19.559633	107.740181	-55.2378385	21.579797	124.429573
-41.818275	36.154171	123.765839	-7.189307	20.793903	116.472946	40.064777	-6.555875	103.323868	42.390423	46.099567	113.543854	41.2276	19.771846	108.433861	-55.606214	21.81596	124.512031
-42.122765	37.406342	124.046707	-7.371252	21.088427	116.760193	40.091431	-6.365445	103.614662	42.463242	46.350174	114.592728	41.2773365	19.9923645	109.103695	-56.0198405	22.1844895	124.416691
-42.391659	39.075752	124.14061	-7.694944	21.378992	117.031204	40.129974	-6.268125	104.258278	42.414978	46.616795	115.496918	41.272476	20.174335	109.877598	-56.662364	22.583649	124.18481
-42.351498	39.922279	124.197556	-7.866126	21.484795	117.158508	40.093132	-6.289054	104.665138	42.312397	46.702175	115.732368	41.2027645	20.2065605	110.198753	-56.9350165	22.7630295	124.118263
-42.149754	40.611259	124.337006	-8.029881	21.468088	117.314384	40.021057	-6.375886	104.971848	42.248028	46.658718	115.873909	41.1345425	20.141416	110.4228785	-57.1943045	22.79476	124.2058895
-41.796043	41.065536	124.501785	-8.161168	21.40258	117.508278	39.914478	-6.548276	105.215668	42.217438	46.573601	116.110764	41.065958	20.0126625	110.663216	-57.388294	22.7924975	124.35334
-41.280251	41.325642	124.621544	-8.322292	21.321688	117.706512	39.757523	-6.733485	105.492249	42.192104	46.460064	116.455292	40.9748135	19.8632895	110.9737705	-57.6193975	22.7800865	124.4392535
-40.650917	41.490143	124.727165	-8.519779	21.325115	117.943169	39.56831	-6.848592	105.79245	42.180504	46.378456	116.874222	40.874407	19.764932	111.333336	-57.913965	22.885298	124.553002
-39.901455	41.496117	124.742592	-8.701984	21.392334	118.172981	39.428108	-6.961573	106.17572	42.162304	46.310734	117.266937	40.795206	19.6745805	111.7213285	-58.199174	23.1100875	124.6246335
-38.759468	41.311142	124.400696	-8.936375	21.538145	118.577408	39.366142	-7.238869	107.178177	42.23711	46.253796	117.833694	40.801626	19.5074635	112.5059355	-58.674376	23.5688265	124.6488805
-37.879707	41.065559	123.895195	-9.051637	21.651848	118.846718	39.425385	-7.587009	108.166107	42.355469	46.150936	118.103981	40.890427	19.2819635	113.135044	-58.993701	24.0217325	124.558392
-36.946865	40.781464	123.095764	-9.180819	21.734316	119.083046	39.545788	-8.091279	109.548714	42.491783	45.988022	118.160973	41.0187855	18.9483715	113.8548435	-59.3804235	24.5202605	124.3112485
-35.984432	40.335087	122.166565	-9.302035	21.691551	119.361481	39.600971	-8.69427	111.259628	42.588852	45.678303	117.903046	41.0949115	18.4920165	114.581337	-59.6989815	24.8910855	124.141625
-34.963947	39.81039	121.164368	-9.457297	21.552845	119.673851	39.539284	-9.482032	113.283218	42.649319	45.212063	117.343048	41.0943015	17.8650155	115.313133	-60.0088955	25.2406745	124.034569
-33.878944	39.111591	120.280876	-9.661635	21.201488	120.016716	39.309742	-10.422242	115.497932	42.675064	44.530258	116.756264	40.992403	17.054008	116.127098	-60.315673	25.348968	123.906334
-32.7724	38.41647	119.594109	-9.891389	20.73246	120.384201	38.979675	-11.409254	117.520348	42.71484	43.722961	116.2724	40.8472575	16.1568535	116.896374	-60.6300355	25.3080665	123.872028
-31.102207	37.350651	118.788948	-10.174198	19.787069	120.750916	38.239845	-12.845142	120.139542	42.831879	42.452488	115.908936	40.535862	14.803673	118.024239	-60.884258	24.770465	123.477593
-29.882595	36.692738	118.340317	-10.426901	19.259315	120.92128	37.738995	-13.704149	121.440208	42.950199	41.683422	115.790031	40.344597	13.9896365	118.6151195	-61.198399	24.5289935	123.2274405
-28.586405	36.209694	117.895744	-10.654826	18.852552	120.978821	36.929657	-14.042352	122.650085	43.078171	40.871956	115.639946	40.003914	13.414802	119.1450155	-61.313566	24.290302	122.8126265
-27.396622	35.815022	117.296448	-10.795887	18.45652	120.769485	36.57061	-14.510354	123.463699	43.202202	40.354626	115.656189	39.886406	12.922136	119.559944	-61.47818	23.990904	121.979026
-25.882	35.32518	116.356453	-10.840923	18.043877	120.249001	37.065498	-15.360758	123.647095	43.349861	40.058517	115.973869	40.2076795	12.3488795	119.810482	-61.8895255	23.7388745	120.68752
-24.794012	35.266117	115.576447	-11.052532	17.748878	119.553665	36.999702	-15.651518	123.733948	43.490402	39.925056	116.685471	40.245052	12.136769	120.2097095	-62.350116	23.360987	118.8976205
-23.875322	35.306648	114.755508	-11.320027	17.602673	118.758324	36.254402	-15.380536	123.839912	43.557339	39.917973	117.476501	39.9058705	12.2687185	120.6582065	-62.5459245	22.9366275	116.8584415
-22.160076	35.504791	113.857796	-11.563143	17.56819	117.496124	35.977398	-15.492012	123.023697	43.547459	39.979153	118.190315	39.7624285	12.2435705	120.607006	-62.8887145	22.8928095	114.385242
-20.761116	35.717422	113.242638	-12.590611	18.542814	117.426445	36.083935	-15.707409	122.203781	43.487526	40.112259	118.476906	39.7857305	12.202425	120.3403435	-64.9669525	24.883203	114.5125465
-19.832144	36.09774	112.764046	-12.275357	18.270857	116.239594	35.816566	-15.566725	121.573021	43.409172	40.28434	118.817291	39.612869	12.3588075	120.195156	-64.163583	24.1829065	112.284032
-18.916512	36.492085	112.338135	-12.226928	18.331598	115.147591	35.56052	-15.385136	120.792343	43.233677	40.482109	119.20195	39.3970985	12.5484865	119.9971465	-63.8509545	24.1147095	110.2980355
-18.122902	36.948547	111.923325	-12.546633	18.669336	114.384338	35.275124	-15.104302	119.98172	42.915306	40.750454	119.396606	39.095215	12.823076	119.689163	-64.188481	24.515596	109.079513
-17.303413	37.450661	111.541893	-12.805913	19.025717	113.668968	34.974464	-14.751527	119.16748	42.540398	41.037868	119.230125	38.757431	13.1431705	119.1988025	-64.369257	24.9082635	108.1391335
-16.918234	38.004227	111.36763	-13.003389	19.342394	113.068405	34.737743	-14.461407	118.252518	42.205162	41.29739	118.839943	38.4714525	13.4179915	118.5462305	-64.4782305	25.2667965	107.5905795
-16.041883	38.599857	110.795197	-13.163119	19.758406	112.428871	34.435486	-14.125479	117.171951	41.834129	41.589619	117.75576	38.1348075	13.73207	117.4638555	-64.4610455	25.784742	107.3938865
-15.560806	39.041458	110.297379	-13.190687	20.007927	112.122536	34.353199	-13.979587	116.741196	41.63129	41.745995	116.64386	37.9922445	13.883204	116.692528	-64.3736185	26.13265	107.552544
-15.116915	39.465031	109.640839	-13.138002	20.140158	111.873878	34.316521	-13.870268	116.571365	41.424976	41.819363	115.161064	37.8707485	13.9745475	115.8662145	-64.1467525	26.3057685	107.8815415
-14.749614	39.867527	108.980003	-13.054673	20.094551	111.679115	34.288033	-13.833314	116.520309	41.240398	41.695431	113.570465	37.7642155	13.9310585	115.045387	-63.8735615	26.2580435	108.312843
-14.422718	40.257385	108.395027	-12.954041	19.807737	111.526512	34.281193	-13.949326	116.370842	41.032616	41.455013	112.076447	37.6569045	13.7528435	114.2236445	-63.5649865	25.8626305	108.8293795
-14.096579	40.696747	107.875847	-12.84243	19.408451	111.334137	34.267769	-14.11099	115.955482	40.833302	41.143986	110.863289	37.5505355	13.516498	113.4093855	-63.2353955	25.300404	109.2588885
-13.806134	41.237255	107.49897	-12.753004	19.004524	111.074135	34.321659	-14.34339	115.231346	40.668949	40.905674	109.976402	37.495304	13.281142	112.603874	-63.001312	24.727906	109.544396
-13.321095	42.269936	107.091736	-12.588756	18.611843	110.424088	34.240944	-14.390975	113.739143	40.540161	40.733547	108.9813	37.3905525	13.171286	111.3602215	-62.5680645	24.0524	109.4879545
-13.00952	43.180161	106.999382	-12.524612	18.581587	109.93811	34.178978	-14.282237	112.395599	40.452393	40.807858	108.619797	37.3156855	13.2628105	110.507698	-62.3649095	23.9003635	109.368522
-12.6406	44.17569	107.144669	-12.445823	18.660686	109.492981	34.167568	-14.091865	110.959816	40.413078	41.023972	108.516228	37.290323	13.4660535	109.738022	-62.181969	23.8553185	109.24794
-12.289839	45.243233	107.59726	-12.355581	18.801533	109.173012	34.144352	-13.738483	109.502747	40.414654	41.344326	108.774529	37.279503	13.8029215	109.138638	-61.990665	23.8001445	109.207386
-11.874862	46.314568	108.425728	-12.287323	19.016684	109.002647	34.195122	-13.332677	108.056297	40.411312	41.715115	109.451767	37.303217	14.191219	108.754032	-61.877863	23.842149	109.251262
-11.447506	47.405903	109.565094	-12.262902	19.399817	108.992455	34.181477	-12.791615	106.737343	40.423458	42.093525	110.373352	37.3024675	14.650955	108.5553475	-61.8282715	24.148679	109.4295625
-11.009748	48.477203	110.908821	-12.293126	19.86269	109.122421	34.118065	-12.118137	105.592598	40.455807	42.49929	111.507729	37.286936	15.1905765	108.5501635	-61.873188	24.5348035	109.6946785
-10.310997	49.85556	112.900177	-12.467395	20.706654	109.344826	33.929981	-11.090593	104.205742	40.444492	43.02467	113.37516	37.1872365	15.9670385	108.790451	-62.1220265	25.4462695	109.899201
-9.86818	50.700031	113.815247	-12.641731	21.353321	109.429741	33.737495	-10.486802	103.704987	40.405235	43.336578	114.312111	37.071365	16.424888	109.008549	-62.354827	26.281754	109.850933
-9.40481	51.424713	114.485107	-12.756969	21.929663	109.527328	33.512611	-9.94865	103.452431	40.393436	43.562584	115.005386	36.9530235	16.806967	109.2289085	-62.4669615	27.052359	109.8257475
-8.918686	52.045834	114.976105	-12.869936	22.466574	109.575966	33.398064	-9.611036	103.224388	40.357651	43.755058	115.494408	36.8778575	17.072011	109.359398	-62.6177295	27.861137	109.792534
-8.419911	52.37999	115.299568	-12.917909	22.796761	109.670113	33.225498	-9.352913	103.150574	40.366001	43.824162	115.787148	36.7957495	17.2356245	109.468861	-62.6315675	28.3578975	109.871365
-7.933468	52.530582	115.475586	-12.905903	23.007744	109.806442	33.199451	-9.319592	103.155449	40.408546	43.821777	115.863815	36.8039985	17.2510925	109.509632	-62.6158045	28.7643955	110.103252
-7.461845	52.460712	115.523949	-12.825478	23.041409	109.977409	33.17207	-9.422557	103.215553	40.515911	43.768955	115.805496	36.8439905	17.173199	109.5105245	-62.4949465	28.909619	110.4442935
-6.813354	52.026249	115.461029	-12.707329	22.963507	110.174576	33.116592	-9.714164	103.422989	40.711418	43.571697	115.650642	36.914005	16.9287665	109.5368155	-62.328663	28.9982475	110.8123365
-6.437796	51.525734	115.306328	-12.662225	22.882269	110.247215	33.103203	-10.01642	103.535889	40.810921	43.378387	115.51973	36.957062	16.6809835	109.5278095	-62.281512	29.0835545	110.9666205
-6.125802	50.886368	115.01149	-12.679735	22.779367	110.307777	32.981606	-10.272767	103.710831	40.861969	43.205975	115.313766	36.9217875	16.466604	109.5122985	-62.2812575	29.09213	111.1032555
-5.848481	50.133556	114.669884	-12.701289	22.737703	110.30687	32.758282	-10.461359	103.927544	40.88765	43.039036	115.075371	36.822966	16.2888385	109.5014575	-62.225544	29.1865675	111.1122825
-5.65665	49.258102	114.325043	-12.776139	22.654392	110.250839	32.625751	-10.759089	103.994308	40.877663	42.841103	114.821289	36.751707	16.041007	109.4077985	-62.303985	29.267777	111.0938795
-5.468861	48.26186	113.905693	-12.834636	22.545485	110.173073	32.432167	-11.047537	104.064003	40.839947	42.625504	114.521721	36.636057	15.7889835	109.292862	-62.305329	29.3019865	111.053284
-5.307353	47.141159	113.463882	-12.862863	22.403038	110.100639	32.25428	-11.306959	104.049408	40.807198	42.414452	114.081917	36.530739	15.5537465	109.0656625	-62.256465	29.2523295	111.1356155
-5.152025	45.276337	112.53418	-12.913878	22.243378	109.93103	31.947798	-11.764865	104.104065	40.757008	42.04546	113.150826	36.352403	15.1402975	108.6274455	-62.180159	29.3464585	111.2346145
-5.02233	43.942455	111.81562	-12.931085	22.086269	109.791306	31.756729	-12.158663	104.313896	40.74041	41.773518	112.402641	36.2485695	14.8074275	108.3582685	-62.1107395	29.3651105	111.2243435
-4.916723	42.534233	110.992287	-12.946038	21.901358	109.599014	31.564083	-12.587253	104.572784	40.704975	41.465054	111.476265	36.134529	14.4389005	108.0245245	-62.026605	29.3638155	111.1735035
-4.888726	41.004627	110.11795	-12.956455	21.637403	109.321091	31.39048	-13.079946	104.83326	40.658966	41.083302	110.465958	36.024723	14.001678	107.649609	-61.937633	29.273128	110.992573
-4.819358	39.40974	109.262154	-12.967828	21.267616	109.019218	31.245466	-13.635437	105.142548	40.633965	40.587254	109.328308	35.9397155	13.4759085	107.235428	-61.8753715	29.0593235	110.803008
-4.783873	37.799679	108.295334	-12.946516	20.896029	108.589264	31.160355	-14.187593	105.418633	40.557034	40.096668	108.084396	35.8586945	12.9545375	106.7515145	-61.7517265	28.8375205	110.4270135
-4.716678	36.173092	107.376122	-12.906818	20.484642	108.1427	31.121126	-14.682971	105.515038	40.49828	39.572628	106.793144	35.809703	12.4448285	106.154091	-61.623339	28.5244555	110.131309
-4.658152	33.678558	106.099319	-12.788307	19.849318	107.444748	31.098	-15.421024	105.585823	40.474121	38.723225	104.596855	35.7860605	11.6511005	105.091339	-61.3626745	28.0475355	109.798157
-4.59167	32.119881	105.361	-12.668819	19.462391	107.013664	31.116465	-15.852645	105.443932	40.385212	38.19146	103.210472	35.7508385	11.1694075	104.327202	-61.0884765	27.7553745	109.700126
-4.503998	30.632061	104.740837	-12.550169	19.11392	106.608788	31.188604	-16.221552	105.23201	40.335526	37.778469	101.869896	35.762065	10.7784585	103.550953	-60.862403	27.4493815	109.666623
-4.41795	29.197279	104.164955	-12.462131	18.887856	106.201424	31.243601	-16.451483	105.014656	40.209572	37.456882	100.724831	35.7265865	10.5026995	102.8697435	-60.6508485	27.2730125	109.5331045
-4.25248	27.871695	103.778229	-12.381495	18.732422	105.886436	31.306499	-16.599545	104.854027	40.112476	37.246929	99.913254	35.7094875	10.323692	102.3836405	-60.4724775	27.141152	109.3892315
-4.095304	26.721254	103.604469	-12.294781	18.616449	105.705284	31.38209	-16.700554	104.747757	40.08186	37.133522	99.363922	35.731975	10.216484	102.0558395	-60.321537	27.016414	109.3547285
-3.872501	25.665506	103.557549	-12.221793	18.527899	105.599274	31.477568	-16.730673	104.643784	40.068512	37.082905	99.144569	35.77304	10.176116	101.8941765	-60.216626	26.879682	109.3043715
-3.47668	24.21179	103.54966	-12.099252	18.440166	105.483818	31.673124	-16.684725	104.445221	40.089417	37.181252	99.063957	35.8812705	10.2482635	101.754589	-60.0797745	26.6320685	109.213047
-3.145954	23.341766	103.556061	-12.01045	18.426184	105.402519	31.800097	-16.599159	104.272163	40.133785	37.284481	99.023781	35.966941	10.342661	101.647972	-59.987841	26.509707	109.157066
-2.803134	22.559332	103.545807	-11.934884	18.438526	105.31485	31.928656	-16.504562	104.060791	40.157715	37.425102	99.032867	36.0431855	10.46027	101.546829	-59.9129535	26.416782	109.082871
-2.406802	21.865046	103.517914	-11.855456	18.426798	105.212914	32.035049	-16.412014	103.867676	40.177944	37.569233	99.082932	36.1064965	10.5786095	101.475304	-59.8174085	26.2749865	108.950524
-1.985826	21.216328	103.454086	-11.820454	18.412447	105.087112	32.120102	-16.341898	103.654182	40.168221	37.685822	99.114525	36.1441615	10.671962	101.3843535	-59.7850695	26.152932	108.7898705
-1.56328	20.600313	103.341797	-11.81092	18.401407	104.961632	32.161701	-16.289814	103.488243	40.123974	37.812996	99.115929	36.1428375	10.761591	101.302086	-59.7646775	26.041223	108.621178
-1.086572	20.044092	103.243614	-11.835289	18.418919	104.861359	32.18681	-16.260868	103.421173	40.064426	37.870342	98.994476	36.125618	10.804737	101.2078245	-59.796196	26.033101	108.5148935
-0.311015	19.302809	103.144028	-11.824169	18.404806	104.778038	32.239265	-16.287123	103.700676	39.934368	37.811234	98.585922	36.0868165	10.7620555	101.143299	-59.7351545	26.0475565	108.412777
0.249769	18.839861	103.076508	-11.862187	18.242132	104.731689	32.287388	-16.401388	104.11512	39.8395	37.655727	98.258041	36.063444	10.6271695	101.1865805	-59.787818	25.8570945	108.2767975
0.866818	18.401707	102.988922	-11.882341	18.007399	104.683517	32.322891	-16.627214	104.49958	39.749794	37.367405	98.021278	36.0363425	10.3700955	101.260429	-59.8010245	25.6447025	108.106605
1.5231	17.970091	102.932724	-11.88498	17.656643	104.639565	32.327877	-16.886518	104.733322	39.733223	37.074463	97.949028	36.03055	10.0939725	101.341175	-59.80051	25.2193135	107.937955
2.281606	17.657824	102.855911	-11.871269	17.328697	104.595604	32.362629	-17.108185	104.785774	39.746876	36.876244	98.121574	36.0547525	9.8840295	101.453674	-59.7972905	24.7733645	107.737534
3.107595	17.428864	102.83004	-11.837555	17.127005	104.565536	32.454334	-17.176254	104.642334	39.817223	36.86866	98.467323	36.1357785	9.846203	101.5548285	-59.8108885	24.407807	107.5762435
3.972347	17.344105	102.913879	-11.770696	17.084785	104.589012	32.591335	-17.050404	104.322556	39.842056	37.124252	99.135605	36.2166955	10.036924	101.7290805	-59.7580875	24.132646	107.4489435
5.343464	17.363914	103.192558	-11.719258	17.24472	104.741631	32.878139	-16.498167	103.494225	39.990276	37.862522	100.722359	36.4342075	10.6821775	102.108292	-59.8727235	23.8072625	107.37497
6.287108	17.486923	103.46006	-11.672083	17.502491	104.880569	33.077614	-15.914009	102.694763	40.136333	38.512455	102.125427	36.6069735	11.299223	102.410095	-59.9511395	23.705759	107.351043
7.264746	17.594255	103.753258	-11.621588	17.858086	105.018791	33.301086	-15.168892	101.780548	40.223427	39.284832	103.901169	36.7622565	12.05797	102.8408585	-60.0054325	23.658202	107.1967235
8.2467	17.695919	104.022148	-11.530256	18.313871	105.055237	33.612202	-14.285885	100.773712	40.382015	40.069332	105.878487	36.9971085	12.8917235	103.3260995	-60.0576205	23.7360185	106.7843745
9.26365	17.777031	104.183151	-11.41393	18.891058	104.97348	33.939472	-13.291977	99.804588	40.516262	40.744637	107.861221	37.227867	13.72633	103.8329045	-60.055727	24.055786	106.1140555
10.231268	17.762659	104.280022	-11.297892	19.581348	104.993477	34.258289	-12.252959	99.024178	40.645477	41.331146	109.460152	37.451883	14.5390935	104.242165	-60.047667	24.6236025	105.744789
11.170631	17.591412	104.412758	-11.209103	20.301741	105.200508	34.399715	-11.388896	98.825615	40.714157	41.82653	110.641098	37.556936	15.218817	104.7333565	-59.975142	25.384665	105.6676595
12.432307	16.897211	104.928955	-11.218819	21.167347	105.871452	34.495464	-10.74259	99.261292	40.814285	42.354275	111.882233	37.6548745	15.8058425	105.5717625	-60.0925125	26.5288515	106.1711415
13.18948	16.101507	105.448189	-11.376304	21.367582	106.379616	34.37561	-10.70858	100.241592	40.851284	42.448212	112.391685	37.613447	15.869816	106.3166385	-60.366055	26.865348	106.4425935
13.905369	15.093245	106.099251	-11.569552	21.421946	106.930244	34.37738	-11.06583	101.587128	40.737419	42.418964	112.826088	37.5573995	15.676567	107.206608	-60.6965035	27.167325	106.65388
14.512446	13.856808	106.871941	-11.754113	21.305513	107.491478	34.440216	-11.564816	103.374207	40.616409	42.376835	112.845764	37.5283125	15.4060095	108.1099855	-61.0365385	27.2050165	106.8729705
15.113764	12.4842	107.78363	-11.878861	21.106735	107.998978	34.61142	-12.092187	105.495331	40.486168	42.248627	112.623367	37.548794	15.07822	109.059349	-61.306516	27.13525	106.938607
15.655738	11.009605	108.810913	-11.899278	20.736336	108.498619	34.924133	-12.701136	107.758606	40.43998	41.991272	112.260139	37.6820565	14.645068	110.0093725	-61.4806125	26.827604	106.9878655
16.128006	9.410233	109.956802	-11.831398	20.252197	108.96125	35.342136	-13.340921	110.029266	40.48579	41.611908	111.807014	37.913963	14.1354935	110.91814	-61.576759	26.3689005	107.00436
16.682117	7.087451	111.649277	-11.681767	19.325933	109.508514	35.879135	-14.127625	113.137344	40.636738	40.782413	111.210953	38.2579365	13.327394	112.1741485	-61.6214705	25.324472	106.8428795
16.940609	5.572468	112.690498	-11.582195	18.649487	109.722816	36.140938	-14.592101	114.904175	40.780415	40.148994	110.986557	38.4606765	12.7784465	112.945366	-61.6250665	24.5205275	106.500266
17.144581	4.137353	113.458588	-11.483491	17.977217	109.764565	36.285919	-15.047103	116.251167	40.965401	39.471043	110.880386	38.62566	12.21197	113.5657765	-61.592642	23.742464	105.9633535
17.284801	2.814539	113.91362	-11.350799	17.317898	109.675285	36.300186	-15.545948	117.01915	41.194138	38.854115	110.907158	38.747162	11.6540835	113.963154	-61.44876	22.9817125	105.387416
17.353165	1.556696	114.079842	-11.153222	16.804939	109.46537	36.276047	-16.027195	117.371002	41.465569	38.185375	110.877205	38.870808	11.07909	114.1241035	-61.177252	22.530788	104.8066365
17.393381	0.480249	113.964699	-10.833372	16.43268	109.108971	36.263561	-16.455797	117.426811	41.910107	37.561047	110.766731	39.086834	10.552625	114.096771	-60.753578	22.312735	104.121171
17.459831	-0.448323	113.678238	-10.411568	16.202427	108.590698	36.321968	-16.817411	117.233109	42.449329	37.14975	110.821915	39.3856485	10.1661695	114.027512	-60.2087845	22.2386845	103.153884
17.364155	-1.530762	112.968155	-9.713702	16.104469	107.714935	36.605492	-17.185125	116.552444	43.230335	36.826702	111.111389	39.9179135	9.8207885	113.8319165	-59.3453175	22.3881495	101.5979535
17.216379	-2.023669	112.322617	-9.258101	16.115984	107.161423	36.858246	-17.29748	115.962219	43.731918	36.728348	111.196663	40.295082	9.715434	113.579441	-58.811284	22.516534	100.743405
16.986542	-2.376319	111.596977	-8.813197	16.088394	106.656372	37.104923	-17.407177	115.231239	44.205643	36.647663	111.218353	40.655283	9.620243	113.224796	-58.281677	22.556545	100.087948
16.646395	-2.583753	110.864052	-8.44358	16.046751	106.262566	37.369648	-17.523302	114.442612	44.519119	36.550667	111.210869	40.9443835	9.5136825	112.8267405	-57.8315435	22.5798195	99.6983915
16.216408	-2.673828	110.088257	-8.108081	16.002897	106.011292	37.61681	-17.628534	113.575729	44.752396	36.469379	111.122307	41.184603	9.4204225	112.349018	-57.400765	22.5853715	99.673566
15.702001	-2.596223	109.402061	-7.82646	16.009357	105.90239	37.807217	-17.662653	112.69381	44.94862	36.455833	111.016693	41.3779185	9.39659	111.8552515	-57.0308385	22.622124	99.9495285
15.07512	-2.391084	108.89151	-7.609882	16.095222	105.932213	37.979023	-17.633945	111.88282	45.095749	36.431042	110.840248	41.537386	9.3985485	111.361534	-56.75715	22.7918955	100.502892
14.008078	-1.94868	108.303581	-7.323389	16.316366	106.130173	38.096554	-17.602345	111.012283	45.292374	36.400105	110.668327	41.694464	9.39888	110.840305	-56.341242	23.233852	101.420041
13.180282	-1.559008	108.007095	-7.181378	16.454206	106.278015	38.12566	-17.57966	110.566559	45.393532	36.395882	110.686043	41.759596	9.408111	110.626301	-56.122352	23.500301	101.929729
12.34606	-1.107613	107.664886	-7.058606	16.584141	106.41127	38.15152	-17.513704	109.991798	45.455219	36.441936	110.864082	41.8033695	9.464116	110.42794	-55.9205815	23.704166	102.3946
11.453037	-0.587081	107.245567	-6.971856	16.738871	106.529236	38.207455	-17.373444	109.272858	45.477535	36.580315	111.193611	41.842495	9.6034355	110.2332345	-55.786207	23.8743065	102.8252375
10.529455	-0.056018	106.815842	-6.910978	16.984518	106.65493	38.23975	-17.181362	108.544861	45.460022	36.783451	111.577103	41.849886	9.8010445	110.060982	-55.671842	24.1679915	103.248878
9.542306	0.534798	106.485725	-6.907057	17.361374	106.796921	38.216129	-16.827065	107.832062	45.424591	37.059052	111.984169	41.82036	10.1159935	109.9081155	-55.634474	24.6067545	103.6857265
8.468287	1.163993	106.232193	-6.951365	17.821312	106.976677	38.125832	-16.384052	107.19912	45.787163	37.178577	112.089539	41.9564975	10.3972625	109.6443295	-55.8592275	25.2453615	104.3090245
6.798373	2.079913	106.046104	-7.127778	18.527813	107.311989	37.887554	-15.784043	106.525063	45.579426	37.640373	112.57132	41.73349	10.928165	109.5481915	-55.989046	26.127461	105.0757865
5.636523	2.658652	105.969849	-7.288476	18.886522	107.556496	37.666634	-15.441532	106.13855	45.373692	37.83168	112.78981	41.520163	11.195074	109.46418	-56.097115	26.57797	105.648812
4.44486	3.1776	105.965927	-7.452205	19.161381	107.838669	37.422573	-15.170528	105.748131	45.202751	37.964287	112.957024	41.312662	11.3968795	109.3525775	-56.217072	26.9258825	106.3247605
3.246602	3.61363	106.007339	-7.588288	19.375763	108.121201	37.20919	-14.97238	105.358925	45.043793	38.042252	113.009575	41.1264915	11.534936	109.18425	-56.3030675	27.21659	107.058152
2.047085	3.982247	106.09726	-7.695997	19.510492	108.369759	37.035324	-14.831619	105.08934	44.885311	38.086639	112.923309	40.9603175	11.62751	109.0063245	-56.3523115	27.393474	107.7331935
0.835639	4.265533	106.197762	-7.791051	19.681175	108.578934	36.897217	-14.731501	104.997253	44.718842	38.168427	112.75071	40.8080295	11.718463	108.8739815	-56.3901315	27.643887	108.2838865
-0.374619	4.551376	106.314674	-7.88139	19.905878	108.766769	36.751957	-14.579222	104.994354	44.552044	38.260963	112.641235	40.6520005	11.8408705	108.8177945	-56.4147805	27.9708855	108.7157435
-2.183132	4.923552	106.297752	-8.051223	20.295555	108.861816	36.575386	-14.166969	104.899635	44.378235	38.547939	112.6549	40.4768105	12.190485	108.7772675	-56.5792565	28.400625	108.9463645
-3.353272	5.081301	106.130241	-8.121595	20.693308	108.858124	36.472965	-13.763055	104.727196	44.262642	38.84124	112.731895	40.3678035	12.5390925	108.7295455	-56.6109935	28.8475235	108.9867025
-4.555223	5.273725	105.928627	-8.191787	21.089867	108.871017	36.400421	-13.297372	104.449341	44.166058	39.194633	112.865662	40.2832395	12.9486305	108.6575015	-56.6668135	29.2311035	109.0845325
-5.748345	5.339673	105.733635	-8.238484	21.504112	108.932808	36.332409	-12.829033	104.115662	44.110153	39.545624	113.000938	40.221281	13.3582955	108.5583	-56.698249	29.6499285	109.307316
-6.971106	5.364192	105.612251	-8.283826	21.912575	109.10096	36.238991	-12.373868	103.799927	44.071945	39.876499	113.139137	40.155468	13.7513155	108.469532	-56.72312	30.0738345	109.732388
-8.173631	5.245983	105.543076	-8.365034	22.319464	109.290871	36.10944	-11.956741	103.591476	44.046841	40.193241	113.251602	40.0781405	14.11825	108.421539	-56.8082085	30.520678	110.160203
-9.437748	5.095457	105.584404	-8.44745	22.704519	109.496712	35.953434	-11.634719	103.483559	44.01247	40.462955	113.258186	39.982952	14.414118	108.3708725	-56.877852	30.99492	110.6225515
-11.345515	4.537987	105.870262	-8.575029	23.072336	109.783218	35.7043	-11.374371	103.543602	43.849758	40.756786	112.878525	39.777029	14.6912075	108.2110635	-56.927087	31.4534645	111.3553725
-12.566078	3.979475	106.14933	-8.690718	23.173985	109.881882	35.555641	-11.409367	103.768791	43.677254	40.834682	112.366577	39.6164475	14.7126575	108.067684	-56.9978835	31.6353125	111.69608
-13.822404	3.276057	106.459846	-8.813706	23.065458	109.851852	35.437508	-11.637671	104.153267	43.485046	40.79055	111.664757	39.461277	14.5764395	107.909012	-57.088689	31.5544765	111.794692
-14.963269	2.447929	106.787941	-8.915317	22.811096	109.685852	35.327175	-12.00536	104.625763	43.284481	40.588013	110.751854	39.305828	14.2913265	107.6888085	-57.136462	31.3308655	111.6828955
-16.117582	1.518118	107.067398	-8.994558	22.394381	109.39859	35.235149	-12.493233	105.11998	43.058521	40.256424	109.697701	39.146835	13.8815955	107.4088405	-57.135951	30.9071665	111.3883395
-17.263245	0.539289	107.413254	-9.061939	21.853756	109.036407	35.172703	-13.089572	105.637482	42.882896	39.772526	108.514847	39.0277995	13.341477	107.0761645	-57.1516775	30.366035	110.9966495
-18.360905	-0.464745	107.882439	-9.056367	21.221777	108.632866	35.114754	-13.775418	106.301918	42.35606	39.295681	107.396851	38.735407	12.7601315	106.8493845	-56.848141	29.6834225	110.4163475
-19.915184	-1.891851	108.804718	-9.059296	20.06745	108.03405	35.10025	-14.926299	107.615753	42.106709	38.053623	105.285416	38.6034795	11.563662	106.4505845	-56.7220715	28.571238	109.6175155
-20.893574	-2.801433	109.36087	-9.055488	19.20697	107.622375	35.058498	-15.69805	108.541855	41.995281	37.088104	103.991867	38.5268895	10.695027	106.266861	-56.6378655	27.718913	108.977889
-21.86735	-3.553483	109.928932	-9.095214	18.304947	107.335793	34.973629	-16.456505	109.407272	41.964195	35.488163	102.967644	38.468912	9.515829	106.187458	-56.65934	27.094065	108.484128
-22.763487	-4.19319	110.463486	-9.150941	17.418501	107.141075	34.851799	-17.19034	110.338852	41.913494	34.48423	102.106308	38.3826465	8.646945	106.22258	-56.6845285	26.190057	108.05957
-23.619955	-4.579437	110.939323	-9.223341	16.631435	107.029251	34.758137	-17.848131	111.171249	41.850586	34.182026	101.397499	38.3043615	8.1669475	106.284374	-56.7510435	25.0959225	107.774128
-24.396513	-4.840419	111.341141	-9.318997	15.935675	106.958916	34.693291	-18.392178	111.855087	42.360088	33.315659	100.586678	38.5266895	7.4617405	106.2208825	-57.1646835	24.4096095	107.6969495
-25.176262	-4.902372	111.546532	-9.403417	15.396137	106.866768	34.664543	-18.781805	112.308159	41.781242	32.382587	100.182571	38.2228925	6.800391	106.245365	-57.0297265	23.991883	107.488171
-26.037935	-4.609909	111.524406	-9.520229	14.808723	106.596985	34.72567	-19.00351	112.364807	41.494465	32.422302	99.275673	38.1100675	6.709396	105.82024	-57.1505255	22.90805	107.37373
-26.580275	-4.147748	111.271622	-9.520769	14.603271	106.369331	34.921402	-18.861603	112.065002	41.335014	32.449398	98.670364	38.128208	6.7938975	105.367683	-57.169746	22.4126445	107.370979
-26.957706	-3.439615	110.837448	-9.474269	14.574363	106.130157	35.223682	-18.565983	111.601601	41.18103	32.801979	98.281387	38.202356	7.117998	104.941494	-57.150894	22.030728	107.31882
-27.297943	-2.60591	110.233543	-9.404506	14.654383	105.933144	35.522369	-18.193104	111.097122	41.091789	33.32373	98.175987	38.307079	7.565313	104.6365545	-57.116091	21.743453	107.2297335
-27.554264	-1.490673	109.48951	-9.313983	14.797014	105.749153	35.795124	-17.834122	110.585762	41.121529	33.899082	98.243805	38.4583265	8.03248	104.4147835	-57.0862925	21.561548	107.0835225
-27.798113	-0.237551	108.664192	-9.262944	15.040401	105.522812	35.998985	-17.449234	110.043465	41.191494	34.542305	98.499535	38.5952395	8.5465355	104.2715	-57.1211275	21.5342665	106.774124
-28.004745	1.210045	107.713768	-9.240166	15.301021	105.240677	36.126396	-17.04797	109.44371	41.306908	35.198814	98.826927	38.716652	9.075422	104.1353185	-57.196984	21.52662	106.3460355
-28.145382	3.641372	106.205215	-9.256531	15.791053	104.726448	36.240959	-16.359844	108.451019	41.391079	36.23201	99.366264	38.816019	9.936083	103.9086415	-57.329081	21.646023	105.5442545
-28.189766	5.407333	105.172958	-9.270418	16.130268	104.302338	36.301239	-15.877335	107.67672	41.441875	36.896503	99.672691	38.871557	10.509584	103.6747055	-57.412393	21.750952	104.9299705
-28.1611	7.322443	104.239044	-9.294102	16.48296	103.86087	36.355145	-15.353767	106.865761	41.447987	37.542191	99.847565	38.901566	11.094212	103.356663	-57.48977	21.871708	104.365077
-28.136883	9.303388	103.403282	-9.266912	16.891781	103.416946	36.441811	-14.852017	106.076828	41.47364	38.121334	99.884132	38.9577255	11.6346585	102.98048	-57.4915495	22.1489035	103.853412
-27.989956	11.409044	102.754227	-9.177442	17.272778	103.026451	36.5327	-14.33742	105.331764	41.489143	38.690735	99.803177	39.0109215	12.1766575	102.5674705	-57.3658055	22.3688985	103.4854315
-27.780624	13.566401	102.274002	-9.076108	17.643757	102.705467	36.676868	-13.884401	104.642662	41.509239	39.219997	99.666763	39.0930535	12.667798	102.1547125	-57.2452695	22.619716	103.2562215
-27.588978	15.764499	101.920425	-8.965373	17.964344	102.494064	36.804874	-13.47158	104.076408	41.533203	39.686192	99.535027	39.1690385	13.107306	101.8057175	-57.0997845	22.821382	103.1824105
-27.140713	19.077736	101.534584	-8.857276	18.303766	102.24749	36.955471	-12.996999	103.43219	41.552692	40.21851	99.440437	39.2540815	13.6107555	101.4363135	-56.9686335	22.9967765	103.0586665
-26.755295	21.340637	101.311783	-8.824953	18.446041	102.122711	37.022327	-12.765697	103.090759	41.536011	40.485504	99.412628	39.279169	13.8599035	101.2516935	-56.929075	23.0321785	102.9937285
-26.334763	23.561735	101.183784	-8.81766	18.521259	102.010811	37.069996	-12.596901	102.784897	41.50246	40.703888	99.369057	39.286228	14.0534935	101.076977	-56.921548	22.9890245	102.944645
-25.901043	25.8209	101.047028	-8.843505	18.558058	101.907768	37.103558	-12.44466	102.512238	41.474335	40.920292	99.244186	39.2889465	14.237816	100.878212	-56.9759565	22.8783	102.937324
-25.309652	28.056469	100.963165	-8.881674	18.584597	101.846382	37.111137	-12.291241	102.269913	41.320782	41.062252	99.14843	39.2159595	14.3855055	100.7091715	-56.9793075	22.7836885	102.9835925
-24.768171	30.333027	100.985992	-8.945339	18.619656	101.84729	37.094822	-12.147486	102.066193	41.147266	41.227242	99.013573	39.121044	14.539878	100.539883	-57.011722	22.699434	103.154697
-24.062485	32.604389	101.040558	-9.04073	18.652311	101.908859	37.033768	-12.021331	101.860748	40.942062	41.3867	98.925652	38.987915	14.6826845	100.3932	-57.069375	22.6219375	103.424518
-22.998915	36.028969	101.391426	-9.243649	18.806339	102.136406	36.90921	-11.722838	101.633011	40.596645	41.712284	99.038666	38.7529275	14.994723	100.3358385	-57.2402255	22.617955	103.9369735
-22.204628	38.371937	101.757454	-9.402426	18.980688	102.368637	36.815994	-11.448825	101.516342	40.331936	42.043343	99.453194	38.573965	15.297259	100.484768	-57.378817	22.664117	104.252506
-21.327276	40.685013	102.295685	-9.580933	19.251984	102.640167	36.706585	-11.069747	101.355957	40.058685	42.525364	100.239632	38.382635	15.7278085	100.7977945	-57.544501	22.7761595	104.4825395
-20.360392	42.995876	102.977394	-9.775293	19.62612	102.896095	36.58152	-10.584966	101.195633	39.811172	43.096355	101.381813	38.196346	16.2556945	101.288723	-57.746932	22.9965455	104.503467
-19.370682	45.332191	103.724907	-10.020275	20.179298	103.167534	36.450653	-9.973861	101.085953	39.596832	43.761929	102.788696	38.0237425	16.894034	101.9373245	-58.0642925	23.464562	104.3977435
-18.264448	47.621536	104.579056	-10.260132	20.845625	103.455566	36.295517	-9.308861	101.041183	39.450871	44.435387	104.253349	37.873194	17.563263	102.647266	-58.393458	24.127987	104.263866
-17.127876	49.88316	105.497742	-10.491547	21.583139	103.798233	36.105885	-8.659141	101.077942	39.397053	45.095734	105.677094	37.751469	18.2182965	103.377518	-58.734563	24.9479815	104.218948
-15.319303	52.983654	106.993614	-10.877329	22.570333	104.483223	35.806076	-7.888969	101.400932	39.367264	45.869671	107.667076	37.58667	18.990351	104.534004	-59.341328	26.150315	104.432442
-14.084684	54.892956	108.055031	-11.111343	23.043299	105.027817	35.586456	-7.603712	101.910507	39.414337	46.234505	109.002411	37.5003965	19.3153965	105.456459	-59.7230825	26.7712015	104.599175
-12.841676	56.618587	109.145462	-11.353205	23.383287	105.637314	35.431572	-7.475269	102.400162	39.49839	46.437092	110.264626	37.464981	19.4809115	106.332394	-60.171391	27.2856625	104.942234
-11.580955	58.175285	110.28743	-11.536828	23.598101	106.243011	35.278015	-7.435791	102.840103	39.620052	46.508488	111.366165	37.4490335	19.5363485	107.103134	-60.5226895	27.6598535	105.382888
-10.263042	59.593605	111.196663	-11.632026	23.725233	106.748131	35.195396	-7.467649	103.208969	39.807232	46.5144	112.259613	37.501314	19.5233755	107.734291	-60.765366	27.9270905	105.761971
-8.922804	60.927708	112.001892	-11.639805	23.867783	107.14785	35.213345	-7.510025	103.532043	40.013893	46.500679	113.035049	37.613619	19.495327	108.283546	-60.893229	28.240239	106.012154
-7.572376	62.129414	112.667336	-11.595983	24.078953	107.460213	35.301334	-7.456327	103.82991	40.315887	46.554592	113.521324	37.8086105	19.5491325	108.675617	-61.0005765	28.6087735	106.244809
-5.547318	63.805599	113.498238	-11.439129	24.605391	107.835625	35.45834	-7.182488	104.061127	40.638866	46.792774	114.295853	38.048603	19.805143	109.17849	-60.926861	29.405639	106.49276
-4.191088	64.73391	114.060272	-11.366019	25.040379	108.057091	35.496407	-6.880177	104.134918	40.830585	47.017593	114.694977	38.163496	20.068708	109.4149475	-60.895534	30.01205	106.6992345
-3.126409	65.210236	114.653839	-11.276132	25.494232	108.297729	35.539482	-6.550472	104.145645	41.053917	47.257893	114.993858	38.2966995	20.3537105	109.5697515	-60.8489635	30.6347535	107.0257065
-2.678136	65.104454	115.069092	-11.186922	25.872267	108.526436	35.58815	-6.267982	104.100845	41.179123	47.461948	115.440277	38.3836365	20.596983	109.770561	-60.7574805	31.147551	107.282311
-2.088404	64.749886	115.477943	-11.148527	26.178301	108.750237	35.603001	-5.997802	104.046524	41.313248	47.629253	115.692986	38.4581245	20.8157255	109.869755	-60.7551785	31.5408765	107.630719
-1.610421	64.339897	115.810928	-11.100397	26.374166	108.928513	35.61285	-5.844782	103.988136	41.406216	47.705425	115.976608	38.509533	20.9303215	109.982372	-60.710327	31.8180105	107.874654
-1.127605	63.790138	116.039574	-11.06262	26.544329	109.107819	35.624603	-5.760096	103.938591	41.485996	47.718449	116.205299	38.5552995	20.9791765	110.071945	-60.6805395	32.1094815	108.143693
-0.564291	62.733997	116.060341	-11.020185	26.778587	109.298576	35.571091	-5.705512	104.003181	41.627903	47.678867	116.399429	38.599497	20.9866775	110.201305	-60.639867	32.5704965	108.395847
-0.116592	61.884109	115.871178	-10.953145	26.970499	109.358505	35.531837	-5.72823	104.164719	41.743851	47.624931	116.433121	38.637844	20.9483505	110.29892	-60.544134	32.9926475	108.41809
0.311637	60.910629	115.529999	-10.858539	27.105322	109.405289	35.511444	-5.884944	104.397476	41.880314	47.510891	116.371178	38.695879	20.8129735	110.384327	-60.412957	33.3976705	108.426251
0.651557	59.902893	115.119049	-10.785517	27.179083	109.4646	35.472481	-6.116426	104.73819	42.020046	47.369457	116.276611	38.7462635	20.6265155	110.5074005	-60.3172975	33.7316505	108.4217995
0.944392	58.630562	114.654579	-10.724908	27.215794	109.583092	35.426613	-6.413909	105.187538	42.169594	47.162159	116.196594	38.7981035	20.374125	110.692066	-60.2479195	34.057463	108.474118
1.18133	57.302589	114.312538	-10.731371	27.201473	109.737526	35.372974	-6.788969	105.725372	42.287415	46.943836	116.183487	38.8301945	20.0774335	110.9544295	-60.2929365	34.3255125	108.5206225
1.389934	55.905117	113.875832	-10.796528	27.234682	109.927765	35.362083	-7.08056	106.338593	42.345661	46.81739	116.170731	38.853872	19.868415	111.254662	-60.446928	34.600949	108.600868
1.577393	53.618465	113.16053	-10.908711	27.379423	110.307076	35.481682	-7.458237	107.455429	42.319824	46.746994	116.258728	38.900753	19.6443785	111.8570785	-60.718175	35.1144675	108.7570735
1.641168	52.054787	112.714699	-10.969877	27.531151	110.642456	35.602779	-7.741145	108.641449	42.365829	46.773129	116.303543	38.984304	19.515992	112.472496	-60.924058	35.54631	108.812416
1.677276	50.404583	112.251045	-11.036371	27.716288	111.004814	35.654266	-7.98606	110.160233	42.402267	46.822903	116.393448	39.0282665	19.4184215	113.2768405	-61.1010085	36.0141545	108.7327875
1.63945	48.784569	111.976204	-11.135364	27.838436	111.421623	35.663422	-8.265297	111.828445	42.539631	46.872601	116.481552	39.1015265	19.303652	114.1549985	-61.3722545	36.37322	108.6882475
1.501808	47.132618	111.829117	-11.275328	27.913975	111.839569	35.582485	-8.420434	113.54554	42.575932	46.964382	116.561928	39.0792085	19.271974	115.053734	-61.6298645	36.555976	108.625404
1.285419	45.491428	111.684593	-11.416544	27.899208	112.132515	35.401356	-8.453035	115.137306	42.580639	46.994877	116.38765	38.9909975	19.270921	115.762478	-61.8240855	36.527495	108.502552
1.007084	43.903275	111.474846	-11.565011	27.817362	112.221169	35.162483	-8.487279	116.220131	42.509132	46.893127	115.944458	38.8358075	19.202924	116.0822945	-61.9658295	36.4318	108.3600435
0.440073	41.607994	110.838997	-11.725325	27.530071	111.777817	34.797192	-8.680634	116.543671	42.371677	46.532898	114.578758	38.5844345	18.926132	115.5612145	-62.0350845	36.13401	107.9944195
0.06205	40.192448	110.059204	-11.732376	27.347246	111.076378	34.580986	-8.826525	115.740349	42.268414	46.241222	113.265099	38.4247	18.7073485	114.502724	-61.889452	35.9871435	107.650032
-0.327284	38.824455	108.973816	-11.60724	27.161207	110.113907	34.442036	-9.028939	114.19165	42.18898	45.915871	111.610542	38.315508	18.443466	112.901096	-61.529988	35.878948	107.326718
-0.715986	37.515415	107.74884	-11.29754	27.016943	109.015121	34.32407	-9.071289	112.255051	42.178364	45.601147	109.736908	38.251217	18.264929	110.9959795	-60.846297	35.768957	107.0342625
-1.070317	36.339664	106.636024	-10.894221	26.905016	107.953224	34.342281	-9.094117	110.174728	42.224018	45.349152	107.876526	38.2831495	18.1275175	109.025627	-60.0715915	35.6825145	106.880821
-1.430826	35.286282	105.703827	-10.398897	26.809193	107.06881	34.47411	-9.107181	108.274841	42.355022	45.15588	106.251213	38.414566	18.0243495	107.263027	-59.21236	35.5940365	106.874593
-1.775356	34.356125	105.038788	-9.905462	26.738729	106.407951	34.651894	-9.116649	106.670059	42.508556	44.990879	104.843124	38.580225	17.937115	105.7565915	-58.391149	35.540343	107.0593105
-2.284755	33.089218	104.323624	-9.205833	26.773098	105.687523	34.934307	-9.021117	104.666451	42.721996	44.881054	103.028809	38.8281515	17.9299685	103.84763	-57.2398175	35.6162275	107.527416
-2.569239	32.405815	103.948784	-8.833659	26.847055	105.303337	35.067577	-8.913437	103.519997	42.833881	44.898571	102.017746	38.950729	17.992567	102.7688715	-56.618047	35.701543	107.8378025
-2.848475	31.781626	103.636566	-8.558572	26.962875	104.947449	35.129513	-8.737688	102.486015	42.888382	44.926914	101.050911	39.0089475	18.094613	101.768463	-56.1260915	35.831137	108.126435
-3.133707	31.182327	103.252769	-8.312145	27.071323	104.589188	35.169956	-8.545925	101.512741	42.870445	44.993286	100.148544	39.0202005	18.2236805	100.8306425	-55.6444905	35.9189655	108.3477335
-3.333559	30.599764	102.873055	-8.125699	27.208021	104.189285	35.18877	-8.352942	100.580582	42.868214	45.06892	99.296608	39.028492	18.357989	99.938595	-55.27989	36.058053	108.439975
-3.460808	30.139923	102.498016	-7.982821	27.275393	103.750542	35.167297	-8.149071	99.654373	42.821007	45.138744	98.532166	38.994152	18.4948365	99.0932695	-54.959794	36.0559495	108.4078145
-3.526458	29.702164	102.049995	-7.83001	27.284866	103.323135	35.144287	-7.987131	98.854408	42.776829	45.189178	97.963493	38.960558	18.6010235	98.4089505	-54.620578	35.9687085	108.2373195
-3.557134	29.11179	101.581787	-7.744624	27.250771	102.774338	35.081173	-7.896608	98.015457	42.754925	45.197575	97.508148	38.918049	18.6504835	97.7618025	-54.407297	35.8510585	107.7868735
-3.486555	28.707802	101.356735	-7.707448	27.165735	102.539085	35.068367	-7.884127	97.708717	42.716522	45.17675	97.44104	38.8924445	18.6463115	97.5748785	-54.3073405	35.6851585	107.5032915
-3.336261	28.278303	101.223083	-7.72423	27.096483	102.432884	35.069565	-7.887358	97.553375	42.667187	45.151379	97.477806	38.868376	18.6320105	97.5155905	-54.316836	35.5609555	107.3501775
-3.113472	27.884018	101.183449	-7.7597	26.980883	102.415398	35.084961	-7.906081	97.566261	42.574589	45.121887	97.609268	38.829775	18.607903	97.5877645	-54.349175	35.353863	107.2430315
-2.782234	27.487272	101.161766	-7.825538	26.889807	102.430428	35.118748	-7.941589	97.764191	42.496166	45.128433	97.756615	38.807457	18.593422	97.760403	-54.458533	35.186192	107.100453
-2.402398	27.145641	101.179955	-7.887076	26.834389	102.47345	35.15815	-7.988778	98.038406	42.391716	45.121231	97.82872	38.774933	18.5662265	97.933563	-54.549085	35.1025515	107.013337
-1.934569	26.794254	101.227661	-7.895051	26.756971	102.542969	35.228176	-8.03705	98.309303	42.303986	45.094128	97.816467	38.766081	18.528539	98.062885	-54.556183	34.985403	107.023053
-1.151044	26.399221	101.27919	-7.798143	26.618633	102.655449	35.399677	-8.138814	98.568993	42.319275	45.005722	97.811775	38.859476	18.433454	98.190384	-54.455762	34.803812	107.120514
-0.516587	26.018759	101.267242	-7.693072	26.508627	102.639816	35.516621	-8.233709	98.692474	42.417339	44.931992	97.907867	38.96698	18.3491415	98.3001705	-54.353124	34.6681125	106.9794615
0.185947	25.76919	101.1297	-7.632623	26.313015	102.529823	35.632427	-8.364056	98.821548	42.508923	44.83609	98.045212	39.070675	18.236017	98.43338	-54.335921	34.390013	106.626266
0.97645	25.477541	100.939369	-7.647365	26.155153	102.35318	35.73278	-8.554096	99.061829	42.550995	44.703079	98.174789	39.1418875	18.0744915	98.618309	-54.4366175	34.2358145	106.088051
1.743205	25.209263	100.783051	-7.747426	25.977356	102.149841	35.746544	-8.805589	99.502594	42.490421	44.510235	98.288391	39.1184825	17.852323	98.8954925	-54.6133345	34.102389	105.4041895
2.484132	24.966047	100.647118	-7.978772	25.787193	101.982269	35.681324	-9.155078	100.204193	42.342396	44.22596	98.406387	39.01186	17.535441	99.30529	-54.969404	34.038945	104.659248
3.274537	24.71311	100.661598	-8.294528	25.594717	101.893402	35.494915	-9.541027	101.060509	42.148655	43.858971	98.56736	38.821785	17.158972	99.8139345	-55.410841	34.030462	103.9728695
4.541858	24.446909	100.77562	-8.839276	25.176624	101.946259	35.032433	-10.036311	102.284981	41.809242	43.214779	99.039993	38.4208375	16.589234	100.662487	-56.0993895	33.764014	103.230031
5.395156	24.348186	100.972542	-9.188736	24.872416	102.059326	34.681465	-10.412288	102.779175	41.637424	42.820774	99.609924	38.1594445	16.204243	101.1945495	-56.5369165	33.540589	102.9241025
6.305208	24.308075	101.159683	-9.504108	24.592737	102.162338	34.281322	-10.678442	102.853058	41.525742	42.500927	100.379601	37.903532	15.9112425	101.6163295	-56.911748	33.2742315	102.7083465
7.274612	24.332745	101.314453	-9.752403	24.401417	102.245399	33.900028	-10.84849	102.572441	41.498219	42.346825	101.328705	37.6991235	15.7491675	101.950573	-57.2039295	33.0536665	102.540225
8.268052	24.429169	101.57914	-9.885507	24.351419	102.326378	33.649445	-10.882772	102.014816	41.558327	42.356316	102.481934	37.603886	15.736772	102.248375	-57.3749	32.966066	102.404381
9.255892	24.607679	101.866234	-9.939484	24.433861	102.438446	33.557796	-10.665873	101.224472	41.715534	42.5569	103.851906	37.636665	15.9455135	102.538189	-57.515633	32.9222085	102.338703
10.324199	24.804081	102.23085	-9.852537	24.677114	102.643822	33.639992	-10.181091	100.378212	41.948719	42.92836	105.34108	37.7943555	16.3736345	102.859646	-57.4994295	32.9805935	102.427998
12.006122	25.134399	102.987442	-9.53437	25.348705	103.155609	34.141048	-9.053918	99.249725	42.441132	43.745438	107.728668	38.29109	17.34576	103.4891965	-57.35983	33.35165	102.8220215
13.115363	25.311161	103.603745	-9.204808	26.021776	103.674957	34.520668	-8.073018	98.740181	42.757198	44.356411	109.328781	38.638933	18.1416965	104.034481	-57.048549	33.9018555	103.315433
14.15373	25.391275	104.25631	-8.876488	26.650932	104.309425	34.932117	-7.245234	98.55851	43.175987	44.826134	110.912086	39.054052	18.79045	104.735298	-56.807028	34.511414	103.883552
15.138121	25.199205	104.955757	-8.640142	27.194118	104.971107	35.292255	-6.64188	98.735413	43.617657	45.202293	112.510933	39.454956	19.2802065	105.623173	-56.73524	35.1080295	104.319041
16.104307	24.816862	105.731735	-8.46403	27.587399	105.651474	35.582752	-6.306218	99.306984	44.003677	45.369949	114.038231	39.7932145	19.5318655	106.6726075	-56.7212745	35.6429325	104.6303405
16.966251	24.204264	106.57325	-8.386366	27.779758	106.32074	35.834446	-6.334437	100.343895	44.294579	45.406151	115.468666	40.0645125	19.535857	107.9062805	-56.8372445	36.023659	104.7351995
17.663372	23.366852	107.500031	-8.434633	27.696938	106.952492	36.112438	-6.724122	101.881859	44.436428	45.369659	116.709312	40.274433	19.3227685	109.2955855	-57.143699	36.0711075	104.6093985
18.559654	21.5634	109.067703	-8.674913	27.16361	107.856987	36.551258	-7.846421	105.012909	44.579185	45.112125	118.081223	40.5652215	18.632852	111.547066	-57.9150475	35.694368	104.166908
19.018471	20.106585	110.169136	-8.852578	26.491413	108.378517	36.830215	-8.865368	107.446373	44.534435	44.804802	118.568596	40.682325	17.969717	113.0074845	-58.387481	35.013109	103.7495495
19.409296	18.534868	111.355904	-9.023069	25.638952	108.846214	37.080173	-9.98406	109.947266	44.502945	44.36845	118.832077	40.791559	17.192195	114.3896715	-58.837697	34.085709	103.3027565
19.661049	16.947481	112.464058	-9.175789	24.718372	109.279106	37.266285	-11.030062	112.374832	44.501434	43.835567	118.914185	40.8838595	16.4027525	115.6445085	-59.2354375	33.0339915	102.9137035
19.820896	15.300408	113.561462	-9.273359	23.782461	109.679886	37.34671	-11.951451	114.593819	44.569286	43.249466	118.924118	40.957998	15.6490075	116.7589685	-59.504716	31.9159145	102.6008035
19.924158	13.675644	114.572716	-9.352151	22.936407	110.010254	37.325546	-12.745568	116.500977	44.633057	42.63221	118.954941	40.9793015	14.943321	117.727959	-59.6836035	30.929493	102.292549
19.884916	12.196743	115.432968	-9.432825	22.188929	110.304054	37.269772	-13.392706	118.003342	44.679432	42.025772	119.062767	40.974602	14.316533	118.5330545	-59.840252	30.061325	102.0750535
19.694748	10.193346	116.255714	-9.48696	21.228415	110.658302	37.123333	-14.157936	119.391212	44.813068	41.220589	119.269691	40.9682005	13.5313265	119.3304515	-59.9421205	28.9255035	101.9861525
19.419849	8.998899	116.55352	-9.460165	20.75601	110.82048	37.106846	-14.601427	119.808174	44.94735	40.793293	119.398285	41.027098	13.095933	119.6032295	-59.947428	28.416087	102.0377305
19.094507	7.898261	116.626465	-9.348055	20.418116	110.861275	37.160305	-14.950377	119.92643	45.099361	40.46394	119.459152	41.129833	12.7567815	119.692791	-59.825943	28.0794505	102.029759
18.673435	6.870027	116.476318	-9.147184	20.205826	110.803589	37.31004	-15.180659	119.773544	45.276546	40.241943	119.48233	41.293293	12.530642	119.627937	-59.587661	27.88101	101.979241
18.233616	5.996006	116.152481	-8.888281	20.025751	110.672211	37.542088	-15.336416	119.403137	45.492916	40.05019	119.4533	41.517502	12.356887	119.4282185	-59.294064	27.694615	101.9162035
17.68224	5.281153	115.713905	-8.570386	19.927402	110.599121	37.840252	-15.502945	118.856873	45.762535	39.922462	119.341064	41.8013935	12.2097585	119.0989685	-58.9421655	27.6450455	102.0992735
17.048077	4.601085	115.206734	-8.221096	19.895531	110.58532	38.150188	-15.624802	118.176361	46.05764	39.809738	119.141365	42.103914	12.092468	118.658863	-58.546106	27.698594	102.511777
15.823193	3.751337	114.482407	-7.829996	19.849747	110.692719	38.541714	-15.679253	117.176399	46.397598	39.637024	118.758644	42.469656	11.9788855	117.9675215	-58.129648	27.7206085	103.4179165
14.857859	3.353698	114.158867	-7.703692	19.804972	110.744141	38.741035	-15.711037	116.734871	46.454697	39.573151	118.520264	42.597866	11.931057	117.6275675	-58.00525	27.678887	103.8607145
13.739735	3.00563	113.958481	-7.641333	19.764761	110.823914	38.855171	-15.724826	116.551628	46.398037	39.456623	118.275246	42.626604	11.8658985	117.413437	-57.90927	27.6636235	104.234391
12.495555	2.72523	113.831207	-7.615161	19.684147	110.916458	38.894524	-15.744691	116.535164	46.344097	39.317284	118.035233	42.6193105	11.7862965	117.2851985	-57.8496325	27.5819975	104.5477175
11.204216	2.461049	113.714203	-7.581366	19.520184	111.002136	38.909561	-15.813926	116.52597	46.295593	39.150326	117.83934	42.602577	11.6682	117.182655	-57.765309	27.372168	104.821617
9.84135	2.277005	113.503159	-7.579024	19.302763	111.08239	38.890823	-15.941897	116.45192	46.27076	38.934811	117.714417	42.5807915	11.496457	117.0831685	-57.7388395	27.109069	105.0816115
8.378507	2.178643	113.19313	-7.569297	19.070015	111.091904	38.870892	-16.035637	116.231934	46.234543	38.726257	117.615738	42.5527175	11.34531	116.923836	-57.6913115	26.79472	105.259972
6.158271	2.156787	112.460693	-7.587216	18.780712	110.951904	38.904839	-16.105648	115.509308	46.130009	38.440056	117.400337	42.517424	11.167204	116.4548225	-57.691856	26.39422	105.4489855
4.59182	2.251981	111.83519	-7.594138	18.66468	110.785439	38.956829	-16.017525	114.861389	46.032932	38.298157	117.078545	42.4948805	11.140316	115.969967	-57.6831565	26.189044	105.600911
3.022824	2.436366	111.184021	-7.556746	18.696978	110.580826	39.089447	-15.817613	114.041031	45.890339	38.2911	116.641129	42.489893	11.2367435	115.34108	-57.603385	26.1572125	105.820572
1.425949	2.697296	110.404411	-7.477131	18.865559	110.351036	39.272762	-15.549892	113.047256	45.728916	38.339226	116.100159	42.500839	11.394667	114.5737075	-57.455101	26.336451	106.1283645
-0.269019	3.039522	109.605347	-7.368999	19.122044	110.046577	39.460224	-15.187381	111.940704	45.539768	38.508938	115.330826	42.499996	11.6607785	113.635765	-57.237994	26.5833095	106.457389
-1.927766	3.412754	108.683647	-7.210242	19.501835	109.572617	39.656132	-14.702417	110.550819	45.339607	38.803368	114.296814	42.4978695	12.0504755	112.4238165	-56.9183535	26.9531945	106.7214175
-3.643253	3.834828	107.68647	-7.016742	19.977058	108.987381	39.832172	-14.173295	108.965363	45.565987	39.030701	112.82753	42.6990795	12.428703	110.8964465	-56.7325635	27.525413	107.0783155
-6.148714	4.413909	106.360603	-6.67706	20.737453	108.049103	39.939659	-13.344264	106.598785	44.81081	39.797668	110.687294	42.3752345	13.226702	108.6430395	-55.7293545	28.248204	107.4551665
-7.866934	4.744546	105.811516	-6.42893	21.163092	107.518097	39.872379	-12.733431	105.169662	44.589989	40.151943	109.10199	42.231184	13.709256	107.135826	-55.089044	28.616928	107.900368
-9.515316	5.002624	105.501381	-6.191824	21.449026	107.07959	39.754791	-12.293242	104.115883	44.468697	40.398579	107.445358	42.111744	14.0526685	105.7806205	-54.495392	28.8453835	108.3785595
-11.145958	5.208129	105.347969	-5.990968	21.610207	106.657829	39.736172	-12.04334	103.222931	44.324093	40.529297	105.768135	42.0301325	14.2429785	104.495533	-54.0120685	28.9774355	108.820125
-12.686731	5.321733	105.311623	-5.804159	21.577303	106.246964	39.718327	-11.91035	102.473572	44.145672	39.915718	104.387283	41.9319995	14.002684	103.4304275	-53.5403175	29.151922	109.0635005
-14.140846	5.350573	105.212692	-5.674033	21.365734	105.762245	39.635166	-11.944891	101.942421	44.420578	40.176277	102.58831	42.027872	14.115693	102.2653655	-53.375938	28.615775	109.2591245
-15.619506	5.37925	105.130531	-5.521756	21.018795	105.197464	39.653877	-12.191328	101.492561	43.834854	39.993557	101.311531	41.7443655	13.9011145	101.402046	-52.7878775	28.1364755	108.992882
-17.483374	5.351804	105.110237	-5.340025	20.247976	104.382385	39.669998	-12.688176	101.467285	43.550812	39.186897	99.237595	41.610405	13.2493605	100.35244	-52.290455	27.2465915	108.41233
-18.711576	5.319012	105.148354	-5.232902	19.5986	103.93679	39.791489	-13.479704	101.657082	43.42971	38.46241	97.924606	41.6105995	12.491353	99.790844	-52.0764035	26.705847	108.082736
-19.839645	5.361154	105.236641	-5.190006	18.855364	103.560135	39.780502	-14.120397	101.919815	43.25164	37.636139	96.860443	41.516071	11.757871	99.390129	-51.896083	25.952857	107.730141
-20.914753	5.450714	105.274986	-5.189858	18.011909	103.25576	39.663185	-14.946559	102.23645	43.138073	36.640869	96.026756	41.400629	10.847155	99.131603	-51.780345	25.176663	107.379917
-21.896006	5.64577	105.144264	-5.255412	17.186609	102.925728	39.418842	-15.794609	102.435478	43.134926	35.650776	95.399994	41.276884	9.9280835	98.917736	-51.787708	24.4451345	106.93372
-22.861961	5.915862	104.779694	-5.339562	16.441029	102.494766	39.070274	-16.56418	102.443062	43.137184	34.722725	94.926682	41.103729	9.0792725	98.684872	-51.782853	23.8027855	106.30466
-23.722916	6.365021	104.090797	-5.468483	15.83853	101.926292	38.686127	-17.286459	102.340683	43.14753	33.933701	94.587868	40.9168285	8.323621	98.4642755	-51.8537945	23.353439	105.3883085
-24.855106	7.293954	102.652184	-5.631679	15.226594	100.853333	38.176094	-18.082703	102.03054	43.261795	33.124649	94.287781	40.7189445	7.520973	98.1591605	-51.9823025	22.932215	103.5475055
-25.502893	8.079258	101.421013	-5.707134	15.030953	99.987717	37.927738	-18.40115	101.69606	43.375782	32.86504	94.21402	40.65176	7.231945	97.95504	-52.066028	22.829961	102.020394
-25.999281	8.97613	100.12394	-5.67618	14.97135	99.121384	37.777351	-18.570866	101.319733	43.536739	32.790607	94.184425	40.657045	7.1098705	97.752079	-52.009405	22.8328295	100.490689
-26.44121	10.076743	98.917664	-5.571979	15.024984	98.313316	37.736355	-18.611925	100.981697	43.703918	32.798553	94.18132	40.7201365	7.093314	97.5815085	-51.8640945	22.956654	99.0451235
-26.790302	11.329567	97.80069	-5.424562	15.090789	97.61171	37.79628	-18.588007	100.644432	43.89679	32.872452	94.153595	40.846535	7.1422225	97.3990135	-51.695659	23.0393555	97.8244065
-27.08604	12.639427	96.874557	-5.243252	15.199243	97.029236	37.915401	-18.546322	100.307594	44.082554	32.986385	94.14402	40.9989775	7.2200315	97.225807	-51.4854815	23.1784545	96.832665
-27.338017	14.03304	96.057495	-5.072928	15.240338	96.548637	38.025551	-18.467527	99.85054	44.285408	33.154808	94.140648	41.1554795	7.3436405	96.995594	-51.3013355	23.1370355	96.10168
-27.678024	16.290937	95.4468	-4.875581	15.190421	96.167442	38.263554	-18.30863	98.873726	44.397934	33.456245	94.108994	41.330744	7.5738075	96.49136	-51.081906	22.8070345	95.843524
-27.820591	17.848677	95.568802	-4.797648	15.08849	96.258865	38.393635	-18.18605	98.218658	44.322739	33.683266	94.075958	41.358187	7.748608	96.147308	-50.953483	22.428372	96.370422
-27.927908	19.561941	96.221176	-4.798549	14.933738	96.694916	38.496128	-17.996637	97.636711	44.179737	33.936981	94.112541	41.3379325	7.970172	95.874626	-50.9350305	21.897304	97.515206
-28.014486	21.251013	97.275826	-4.872666	14.836104	97.419769	38.541801	-17.780313	97.117355	43.872681	34.242619	94.34127	41.207241	8.231153	95.7293125	-50.952573	21.441055	99.1102255
-28.052149	23.060133	98.587677	-5.010016	14.731336	98.316292	38.503124	-17.530325	96.742371	43.532516	34.57769	94.782654	41.01782	8.5236825	95.7625125	-51.037852	20.9389895	100.8700715
-28.064215	24.852474	99.948242	-5.216418	14.651683	99.253204	38.41428	-17.24358	96.434067	43.161644	34.946129	95.442299	40.787962	8.8512745	95.938183	-51.220798	20.4520915	102.568225
-27.980255	26.648716	101.259972	-5.479609	14.551468	100.113022	38.322998	-16.875721	96.131454	42.766254	35.371582	96.30722	40.544626	9.2479305	96.219337	-51.503844	19.8550055	104.006707
-27.72673	29.411945	102.816261	-5.969646	14.66095	101.076233	38.161499	-16.176983	95.654205	42.220203	36.167133	97.923729	40.190851	9.995075	96.788967	-52.130143	19.326825	105.363499
-27.600361	31.264076	103.609238	-6.291399	14.833568	101.428711	38.029831	-15.622644	95.350266	41.908985	36.728317	98.942841	39.969408	10.5528365	97.1465535	-52.552206	19.1142995	105.7108685
-27.214357	33.0854	103.997627	-6.652138	15.112409	101.518059	37.879585	-15.066268	95.069267	41.585358	37.282448	99.900368	39.7324715	11.10809	97.4848175	-53.0367475	19.116728	105.5513005
-26.906633	34.840889	104.20443	-7.01317	15.420675	101.414108	37.705296	-14.430385	94.826599	41.303867	37.833313	100.782204	39.5045815	11.701464	97.8044015	-53.5309215	19.139886	105.0238145
-26.383055	36.542767	104.339027	-7.321592	15.781901	101.261566	37.615826	-13.81121	94.531166	41.068233	38.375221	101.66304	39.3420295	12.2820055	98.097103	-53.9852135	19.2817965	104.426029
-25.817343	38.165535	104.464172	-7.575789	16.165106	101.11364	37.526123	-13.220884	94.342308	41.281063	38.743004	102.264877	39.403593	12.76106	98.3035925	-54.555171	19.569152	103.9236875
-25.198933	39.675777	104.827057	-7.73183	16.585684	101.091637	37.473343	-12.699087	94.252831	41.175716	39.227577	103.016785	39.3245295	13.264245	98.634808	-54.7881895	19.907123	103.548466
-24.019724	41.592907	105.570412	-7.829215	17.21517	101.348747	37.553726	-11.98608	94.415352	41.134731	40.025963	104.329384	39.3442285	14.0199415	99.372368	-55.0026585	20.4103985	103.325126
-23.209902	42.693935	106.093323	-7.925568	17.621214	101.660606	37.707157	-11.526151	94.749588	41.118511	40.618694	105.425774	39.412834	14.5462715	100.087681	-55.26397	20.6961565	103.233531
-22.2061	43.671227	106.665588	-8.085324	18.135809	102.089157	37.896683	-11.021987	95.324448	41.102837	41.348457	106.842216	39.49976	15.163235	101.083332	-55.670408	21.108383	103.094982
-21.474056	44.502617	107.40873	-8.319891	18.685766	102.696167	38.116341	-10.56488	96.191498	41.093891	42.017014	108.215775	39.605116	15.726067	102.2036365	-56.244898	21.645465	103.1886975
-20.616007	45.143612	108.069382	-8.55514	19.294987	103.385902	38.360699	-10.159882	97.239655	41.069763	42.689426	109.529076	39.715231	16.264772	103.3843655	-56.825511	22.325202	103.3874385
-19.582214	45.708855	108.634163	-8.810879	19.876989	104.166794	38.630192	-9.830665	98.415413	41.014412	43.284882	110.689453	39.822302	16.7271085	104.552433	-57.44406	23.0268695	103.781155
-18.791735	46.060448	109.119987	-8.987864	20.4403	104.911911	38.924103	-9.504459	99.639931	41.023235	43.839073	111.684837	39.973669	17.167307	105.662384	-57.949397	23.713293	104.161438
-17.44628	46.336643	109.486481	-9.185827	21.075741	105.979218	39.377373	-9.146624	101.486275	40.632946	44.695999	112.92347	40.0051595	17.7746875	107.2048725	-58.3768135	24.3767945	104.7535635
-16.457098	46.362389	109.484192	-9.259459	21.376709	106.590424	39.692791	-9.084472	102.707268	41.118793	44.827579	113.167702	40.405792	17.8715535	107.937485	-58.92471	24.8818645	105.243363
-15.569422	46.184341	109.418129	-9.328639	21.523615	107.078789	39.947792	-9.081833	103.895363	40.792126	45.120911	113.604042	40.369959	18.019539	108.7497025	-59.027237	25.027691	105.4078755
-14.683686	45.90984	109.227394	-9.414114	21.597504	107.470284	40.060577	-9.13749	105.001534	40.853386	45.139931	113.674393	40.4569815	18.0012205	109.3379635	-59.2852095	25.1937875	105.6026045
-13.873871	45.495392	108.961281	-9.483163	21.549782	107.761093	40.103142	-9.354606	105.986526	40.916965	45.052711	113.544655	40.5100535	17.8490525	109.7655905	-59.4763795	25.2505115	105.7565955
-13.021156	44.994957	108.590767	-9.53686	21.449051	107.975563	40.080101	-9.670125	106.875565	40.972076	44.892174	113.22197	40.5260885	17.6110245	110.0487675	-59.5998085	25.2870775	105.9023585
-12.185129	44.396061	108.160385	-9.584446	21.266708	108.145164	39.983223	-10.001577	107.640694	41.005199	44.615314	112.696587	40.494211	17.3068685	110.1686405	-59.663103	25.2265475	106.1216875
-11.08838	43.385223	107.367584	-9.592273	20.890808	108.239517	39.827343	-10.628314	108.647453	41.08062	44.073467	111.518768	40.4539815	16.7225765	110.0831105	-59.6385275	25.0590395	106.3959235
-10.379056	42.718903	106.796684	-9.57899	20.550074	108.255409	39.679501	-11.042627	109.238419	41.121906	43.600063	110.61454	40.4007035	16.278718	109.9264795	-59.5586835	24.82143	106.5843385
-9.738511	42.008434	106.316879	-9.564618	20.162157	108.214546	39.521641	-11.407404	109.692467	41.163368	43.103348	109.797516	40.3425045	15.847972	109.7449915	-59.4717405	24.476342	106.6841005
-9.10118	41.295982	105.936142	-9.569685	19.779505	108.116791	39.353378	-11.744395	109.979759	41.208481	42.697792	109.215523	40.2809295	15.4766985	109.597641	-59.4202995	24.0823115	106.635941
-8.454445	40.680607	105.710114	-9.614119	19.468161	107.999741	39.201687	-12.027493	110.081802	41.24408	42.392513	108.893944	40.2228835	15.18251	109.487873	-59.4511215	23.753812	106.511609
-7.87733	40.180092	105.593727	-9.678944	19.259027	107.858429	39.028343	-12.185395	110.050156	41.279633	42.191109	108.75293	40.153988	15.002857	109.401543	-59.511876	23.515197	106.315315
-7.361966	39.776394	105.56617	-9.77691	19.214474	107.727158	38.856945	-12.260504	109.919449	41.303501	42.138165	108.741798	40.080223	14.9388305	109.3306235	-59.634043	23.4901175	106.1236925
-6.630828	39.365532	105.605759	-9.940016	19.412861	107.535172	38.554111	-12.202784	109.590759	41.296394	42.17654	108.887291	39.9252525	14.986878	109.239025	-59.8052845	23.838844	105.831319
-6.190454	39.113743	105.707397	-10.086296	19.563419	107.391724	38.337879	-12.110303	109.267632	41.288967	42.225407	109.023476	39.813423	15.057552	109.145554	-59.986015	24.069286	105.637894
-5.757548	38.900024	105.796181	-10.234094	19.72979	107.241905	38.068401	-12.009813	108.897385	41.244968	42.195198	109.101082	39.6566845	15.0926925	108.9992335	-60.1248725	24.3668875	105.4845765
-5.368693	38.69458	105.832138	-10.369975	19.864527	107.075203	37.752106	-11.964276	108.467987	41.190609	42.093357	109.09803	39.4713575	15.0645405	108.7830085	-60.2113075	24.6645135	105.3673975
-4.978324	38.499115	105.809196	-10.471262	19.872309	106.881821	37.440628	-12.020776	108.020569	41.146538	41.887299	108.999039	39.293583	14.9332615	108.509804	-60.236107	24.8113565	105.253838
-4.627669	38.256866	105.739716	-10.527711	19.80463	106.689415	37.149105	-12.18784	107.601204	41.195305	41.626499	108.847572	39.172205	14.7193295	108.224388	-60.227627	24.8899305	105.154442
-4.306275	37.99004	105.591904	-10.477231	19.657997	106.507027	36.955116	-12.47867	107.297012	41.292133	41.313637	108.545624	39.1236245	14.4174835	107.921318	-60.0780865	24.8985105	105.092736
-3.802685	37.581047	105.071114	-10.268144	19.445883	106.263969	36.846066	-12.940638	107.11911	41.485519	40.814972	107.718727	39.1657925	13.937167	107.4189185	-59.7020805	24.954599	105.1090195
-3.463549	37.291351	104.659126	-10.068377	19.235567	106.159088	36.908741	-13.304239	107.233223	41.596214	40.480362	107.096466	39.2524775	13.5880615	107.1648445	-59.3892315	24.8830725	105.1533315
-3.148846	37.003284	104.320778	-9.876282	18.913403	106.124542	37.024696	-13.743135	107.426598	41.747494	40.054207	106.439354	39.386095	13.155536	106.932976	-59.138659	24.67127	105.316108
-2.833189	36.726864	104.075111	-9.654529	18.490936	106.161758	37.133793	-14.223713	107.577278	41.852528	39.590866	105.972183	39.4931605	12.6835765	106.7747305	-58.8022185	24.2982955	105.5487855
-2.533665	36.453472	103.911636	-9.515918	18.071735	106.140709	37.191307	-14.69022	107.64772	41.871315	39.172455	105.709412	39.531311	12.2411175	106.678566	-58.563147	23.9023525	105.602852
-2.251564	36.256653	103.75898	-9.471226	17.68441	106.014763	37.138985	-15.104383	107.555351	41.989212	38.723392	105.411316	39.5640985	11.8095045	106.4833335	-58.5065505	23.5593155	105.5461925
-2.029207	36.251686	103.654846	-9.476236	17.43623	105.796028	37.036602	-15.342781	107.205032	41.938496	38.467281	105.244888	39.487549	11.56225	106.22496	-58.440021	23.31021	105.367096
-1.732522	36.457424	103.369049	-9.574339	17.405357	105.38105	36.754192	-15.3802	106.391205	41.659874	37.983261	104.597542	39.207033	11.3015305	105.4943735	-58.355711	23.5091835	105.2677265
-1.480475	36.732761	103.047417	-9.661194	17.563677	105.048325	36.54636	-15.218811	105.768585	41.267262	38.070824	103.848373	38.906811	11.4260065	104.808479	-58.229199	23.7013475	105.288171
-1.193998	37.035385	102.679375	-9.76687	17.686768	104.707924	36.377201	-15.067291	105.124573	40.995781	38.064514	103.19548	38.686491	11.4986115	104.1600265	-58.220231	23.8749245	105.2558215
-0.850594	37.36092	102.464935	-9.818421	17.714991	104.493423	36.265202	-15.029325	104.622742	40.865784	38.063427	102.858093	38.565493	11.517051	103.7404175	-58.202335	23.912931	105.2464285
-0.402809	37.707619	102.468765	-9.778662	17.60099	104.436554	36.181023	-15.138976	104.302475	40.86594	38.019505	102.868286	38.5234815	11.4402645	103.5853805	-58.0808055	23.7617155	105.2877275
0.086234	38.053936	102.64386	-9.704238	17.444546	104.48642	36.140221	-15.341361	104.086365	40.989704	37.88385	103.029266	38.5649625	11.2712445	103.5578155	-57.9734385	23.6178475	105.4150245
0.584507	38.39867	102.786758	-9.618327	17.235102	104.536858	36.151417	-15.592781	103.861404	41.159115	37.686832	103.235077	38.655266	11.0470255	103.5482405	-57.89192	23.4231785	105.5254755
1.289496	38.935146	102.934326	-9.483666	17.017656	104.559753	36.169796	-15.971066	103.492149	41.364117	37.448292	103.544579	38.7669565	10.738613	103.518364	-57.7342885	23.296699	105.601142
1.784029	39.381313	103.044853	-9.454493	16.908289	104.53653	36.104149	-16.101759	103.339935	41.460545	37.329418	103.786697	38.782347	10.6138295	103.563316	-57.691333	23.2027485	105.509744
2.277681	39.888756	103.277756	-9.447761	16.782587	104.533424	36.065205	-16.210024	103.165543	41.558311	37.305256	104.218582	38.811758	10.547616	103.6920625	-57.70728	23.017558	105.3747855
2.829956	40.477879	103.654099	-9.467166	16.684099	104.56855	36.071224	-16.302092	102.907906	41.670174	37.334068	104.861115	38.870699	10.515988	103.8845105	-57.805031	22.85221	105.2525895
3.339333	40.963898	104.269936	-9.499051	16.567446	104.647469	36.077862	-16.348995	102.59243	41.778103	37.397663	105.638161	38.9279825	10.524334	104.1152955	-57.9260845	22.610558	105.1796425
3.864685	41.408844	104.902031	-9.532178	16.555296	104.799805	36.043961	-16.323368	102.230309	41.864731	37.483891	106.495857	38.954346	10.5802615	104.363083	-58.018702	22.5303305	105.236527
4.462979	41.734249	105.64386	-9.565298	16.642159	105.006836	36.036186	-16.192987	101.866234	41.975311	37.610672	107.278946	39.0057485	10.7088425	104.57259	-58.1363445	22.5754755	105.441082
5.484944	42.237808	106.509712	-9.564081	16.922377	105.302467	36.065475	-15.910374	101.517799	42.117584	37.896843	108.181778	39.0915295	10.9932345	104.8497885	-58.2196915	22.8515195	105.7551455
6.228109	42.507412	106.943718	-9.510395	17.130947	105.478157	36.206284	-15.752641	101.35788	42.176991	38.076454	108.583328	39.1916375	11.1619065	104.970604	-58.2124275	23.0999875	105.98571
6.94166	42.738842	107.274292	-9.426412	17.31152	105.623878	36.370693	-15.571259	101.168694	42.204548	38.240601	108.842041	39.2876205	11.334671	105.0053675	-58.1404445	23.288369	106.2423885
7.677058	42.84269	107.542946	-9.302054	17.446455	105.759262	36.607143	-15.410616	100.82917	42.253296	38.377514	108.949387	39.4302195	11.483449	104.8892785	-58.0343275	23.409461	106.6292455
8.382601	42.918537	107.746635	-9.155115	17.563166	105.845215	36.801815	-15.197949	100.508377	42.296928	38.50415	108.960495	39.5493715	11.6531005	104.734436	-57.8596015	23.4732315	106.955994
9.087006	42.857971	107.830406	-9.004098	17.619181	105.944153	36.966667	-14.987667	100.242867	42.364265	38.617104	108.918129	39.665466	11.8147185	104.580498	-57.673662	23.4236435	107.307808
9.851317	42.671696	107.910942	-8.889814	17.637915	105.992065	37.146397	-14.841514	100.060951	42.41576	38.691227	108.953133	39.7810785	11.9248565	104.507042	-57.5607065	23.3509735	107.477088
11.086252	42.207996	107.990959	-8.776326	17.545433	106.098198	37.424854	-14.744509	99.966362	42.457218	38.776215	109.192863	39.941036	12.015853	104.5796125	-57.493688	23.075013	107.6167835
11.87571	41.726597	108.14608	-8.765203	17.461172	106.168137	37.648602	-14.75776	99.93721	42.441166	38.796505	109.391197	40.044884	12.0193725	104.6642035	-57.57529	22.9029715	107.6720705
12.663299	41.245354	108.1959	-8.79933	17.384335	106.226479	37.732231	-14.668205	100.066162	42.418594	38.804386	109.602562	40.0754125	12.0680905	104.834362	-57.6740725	22.7005795	107.618596
13.339355	40.593708	108.364998	-8.834167	17.273911	106.318832	37.823761	-14.670088	100.190674	42.402275	38.794155	109.846558	40.113018	12.0620335	105.018616	-57.781352	22.4857885	107.619048
14.044841	39.912228	108.312569	-8.860624	17.161667	106.399742	37.908829	-14.584355	100.36734	42.400242	38.761864	110.096344	40.1545355	12.0887545	105.231842	-57.8757835	22.2345795	107.567642
14.809494	39.0835	108.256241	-8.813832	17.045998	106.478752	38.084976	-14.825718	100.588394	42.434746	38.69207	110.307251	40.259861	11.933176	105.4478225	-57.887525	22.15882	107.5096815
15.542398	38.12043	108.26107	-8.758987	16.907028	106.511032	38.387852	-15.19972	100.925079	42.505169	38.585758	110.457802	40.4465105	11.693019	105.6914405	-57.9644845	22.121037	107.3306235
16.69338	36.692482	108.129501	-8.580134	16.63628	106.593956	39.204166	-16.237637	101.83989	42.809196	38.120647	110.807297	41.006681	10.941505	106.3235935	-58.166949	22.331055	106.8643185
17.526705	35.593067	108.19223	-8.412002	16.366785	106.766487	40.038265	-16.857813	103.089355	43.042294	37.778236	111.419106	41.5402795	10.4602115	107.2542305	-58.3642835	22.2733585	106.2787435
18.371513	34.420238	108.633217	-8.235735	16.122671	107.020882	40.973301	-17.171354	104.931023	43.265282	37.47179	112.425217	42.1192915	10.150218	108.67812	-58.5907615	22.095124	105.363644
19.125973	33.20858	109.394585	-8.110049	15.799613	107.329178	41.87738	-17.072777	107.001282	43.61182	37.258781	113.860687	42.7446	10.093002	110.4309845	-58.964698	21.506224	104.2273715
19.765463	32.000645	110.397041	-7.989482	15.441148	107.714081	42.685421	-16.917421	109.131607	43.980865	37.109024	115.479324	43.333143	10.0958015	112.3054655	-59.312107	20.7864945	103.1226965
20.330357	30.809021	111.480919	-7.830584	15.012121	108.210899	43.254253	-16.686604	111.446594	44.849461	36.652802	116.853882	44.051857	9.983099	114.150238	-59.713025	20.041143	102.27156
20.803524	29.582129	112.711891	-7.689701	14.56932	108.713486	43.583099	-16.746315	113.740372	44.888107	36.605919	118.70047	44.235603	9.929802	116.220421	-59.615005	19.208838	101.206551
21.149462	27.915478	114.627472	-7.632057	14.04213	109.443321	43.552063	-17.059496	116.024269	45.92318	36.216702	121.015999	44.7376215	9.578603	118.520134	-60.0017355	18.505657	100.366508
21.183928	26.972324	115.796242	-7.703099	13.83744	110.018394	43.374115	-17.185665	116.84433	45.924232	36.333347	122.712112	44.6491735	9.573841	119.778221	-60.0553715	18.101039	100.258567
21.156961	25.90111	116.865067	-7.81761	13.780114	110.798058	43.221935	-17.330238	117.211761	46.683197	35.996105	123.796402	44.952566	9.3329335	120.5040815	-60.587786	18.2272945	101.0920345
20.963003	25.032351	117.724297	-7.917696	13.829093	111.650932	43.128651	-17.324226	117.237106	46.958286	35.903694	124.884346	45.0434685	9.289734	121.060726	-60.8788605	18.368452	102.241138
20.697659	24.060278	118.458199	-7.959047	14.000265	112.622879	43.100986	-17.334118	117.096016	46.749832	36.019516	125.908424	44.925409	9.342699	121.50222	-60.843503	18.657831	103.743538
20.34988	23.200912	119.063232	-7.951473	14.19888	113.672295	43.081898	-17.252705	116.90432	46.963737	35.972668	126.524117	45.0228175	9.3599815	121.7142185	-60.9257635	19.0377785	105.6303715
19.905062	22.284637	119.635735	-7.909749	14.388715	114.721588	43.110077	-17.13262	116.741135	47.235443	36.003376	127.033066	45.17276	9.435378	121.8871005	-60.992258	19.342052	107.5560755
19.024935	20.767242	120.317879	-7.839306	14.655237	116.103516	43.198181	-16.916565	116.692627	47.403717	36.255146	127.76532	45.300949	9.6692905	122.2289735	-60.979561	19.6411835	109.9780585
18.364904	19.774937	120.660934	-7.796472	14.806228	116.884232	43.233574	-16.74424	116.707298	47.783321	36.266785	128.009781	45.5084475	9.7612725	122.3585395	-61.1013915	19.8511835	111.4099245
17.605438	18.662352	120.808434	-7.763492	14.939844	117.520248	43.207886	-16.550224	116.647255	47.790253	36.441116	128.290039	45.4990695	9.945446	122.468647	-61.0260535	19.934242	112.571849
16.738375	17.532991	120.866539	-7.780318	15.112996	118.046059	43.168404	-16.36977	116.493263	47.808819	36.570641	128.333023	45.4886115	10.1004355	122.413143	-61.0492475	20.1255565	113.678975
15.890193	16.349522	120.716682	-7.78152	15.308736	118.418442	43.047577	-16.162231	116.156212	47.801121	36.777039	128.214447	45.424349	10.307404	122.1853295	-60.987389	20.310068	114.6515545
14.968718	15.069734	120.308067	-7.80481	15.532073	118.594681	42.946472	-15.920997	115.739861	47.736305	36.921318	127.955971	45.3413885	10.5001605	121.847916	-60.9510085	20.5639855	115.341446
14.016734	13.762985	119.796371	-7.795929	15.763265	118.567978	42.87859	-15.668394	115.229164	47.620323	37.137527	127.574501	45.2494565	10.7345665	121.4018325	-60.8413145	20.7919635	115.7341235
12.521152	11.745061	118.81366	-7.71195	16.144238	118.264404	42.813595	-15.204573	114.561569	47.40284	37.527561	126.715645	45.1082175	11.161494	120.638607	-60.5321175	21.126982	115.890201
11.471115	10.284707	118.22641	-7.662299	16.454485	118.006409	42.862251	-14.94445	114.38047	47.200745	37.842323	125.948677	45.031498	11.4489365	120.1645735	-60.356096	21.4600335	115.8482445
10.398286	8.717198	117.738319	-7.5673	16.717281	117.723831	42.89632	-14.700474	114.529434	47.004242	38.179649	125.075027	44.950281	11.7395875	119.8022305	-60.084881	21.6949745	115.6454315
9.275289	7.119062	117.588661	-7.541143	16.893898	117.471359	42.944828	-14.512163	114.992882	46.766346	38.475056	124.155914	44.855587	11.9814465	119.574398	-59.937873	21.8063495	115.36832
8.11069	5.416142	117.604683	-7.575267	16.967239	117.247902	42.907291	-14.293856	115.643051	46.468674	38.751499	123.310959	44.6879825	12.2288215	119.477005	-59.8385165	21.7056565	115.018799
6.88037	3.722367	117.914291	-7.669303	16.973608	117.019257	42.967079	-14.246368	116.594292	46.173817	38.974964	122.45034	44.570448	12.364298	119.522316	-59.909054	21.582918	114.516198
5.601698	2.05266	118.280746	-7.815838	16.904697	116.737221	42.971729	-14.182634	117.767731	45.769878	39.134338	121.624138	44.3708035	12.475852	119.6959345	-60.0024795	21.333542	113.7785075
3.604355	-0.323541	118.976952	-8.09561	16.756849	116.279724	42.778946	-13.976804	119.540894	45.21199	39.250965	120.346703	43.995468	12.6370805	119.9437985	-60.186688	20.8766175	112.6156495
2.295568	-1.811791	119.348999	-8.216548	16.583147	115.962601	42.654373	-13.949079	120.542488	44.89608	39.261723	119.496223	43.7752265	12.656322	120.0193555	-60.2083225	20.509972	111.9058465
0.768812	-3.11367	119.721428	-8.390861	16.403677	115.707077	42.675655	-13.986227	121.167519	44.595955	39.25782	118.675217	43.635805	12.6357965	119.921368	-60.417527	20.1715575	111.492786
-0.629821	-4.382051	119.906303	-8.506756	16.225956	115.489136	42.42503	-14.01373	121.448196	44.364563	39.192951	117.687332	43.3947965	12.5896105	119.567764	-60.4083085	19.8623015	111.410508
-2.053736	-5.460907	119.976151	-8.574257	16.055637	115.295898	42.531605	-14.278605	121.45134	44.137764	39.077824	116.630341	43.3346845	12.3996095	119.0408405	-60.4831985	19.7116645	111.5509555
-3.481728	-6.410478	120.019043	-8.529698	15.880335	115.131851	42.695843	-14.579516	121.240196	43.904911	38.919811	115.422455	43.300377	12.1701475	118.3313255	-60.359773	19.5905225	111.9323765
-4.898263	-7.14826	119.968201	-8.383307	15.66182	114.8862	43.022209	-14.945338	121.03138	43.644466	38.767391	113.857719	43.3333375	11.9110265	117.4445495	-60.0999515	19.4126135	112.3278505
-6.883009	-8.00182	119.809975	-7.97061	15.320732	114.494728	43.270321	-15.272755	120.102715	43.28801	38.230724	111.209595	43.2791655	11.4789845	115.656155	-59.2203855	19.1624795	113.333301
-8.330942	-8.379106	119.456627	-7.595309	15.039398	114.024689	43.134892	-15.443034	119.098511	43.04401	37.87463	109.481026	43.089451	11.215798	114.2897685	-58.280069	18.862998	113.7596095
-9.529223	-8.587499	118.704628	-7.228564	14.829212	113.390747	42.807789	-15.592734	117.76329	42.899937	37.557384	107.966957	42.853863	10.982325	112.8651235	-57.310991	18.676099	113.9163705
-10.882641	-8.71821	117.593727	-6.944283	14.646736	112.581764	42.473484	-15.59117	116.108444	42.930542	37.296875	106.695053	42.702013	10.8528525	111.4017485	-56.590579	18.4406195	113.7617795
-12.122401	-8.721643	116.218246	-6.781693	14.536982	111.673019	42.238819	-15.539607	114.373314	42.970516	37.17292	105.695152	42.6046675	10.8166565	110.034233	-56.1680535	18.2573075	113.311805
-13.379973	-8.56552	114.809906	-6.687657	14.570731	110.731041	41.973442	-15.533648	112.57148	42.9188	37.255493	104.97303	42.446121	10.8609225	108.772255	-55.821435	18.2805395	112.689827
-14.689403	-8.147909	113.375198	-6.685184	14.760169	109.780716	41.522507	-15.337367	110.800018	42.866138	37.496548	104.326248	42.1943225	11.0795905	107.563133	-55.5646905	18.4407475	111.998299
-16.326435	-7.307557	111.339798	-6.781868	15.285173	108.259499	40.892326	-14.706914	108.55957	42.687653	37.981476	103.203964	41.7899895	11.637281	105.881767	-55.3537255	18.933065	110.637231
-17.448244	-6.559235	110.239029	-6.877381	15.623981	107.381439	40.613182	-14.353464	107.266235	42.473034	38.259445	102.491966	41.543108	11.9529905	104.8791005	-55.29787	19.2949715	109.8837775
-18.388186	-5.85682	109.382881	-6.952472	15.870179	106.693909	40.356628	-14.103952	106.202606	42.297527	38.419876	101.687477	41.3270775	12.157962	103.9450415	-55.2320215	19.582396	109.4427765
-19.235577	-5.008668	108.804466	-6.987298	16.038593	106.163559	40.14426	-13.942148	105.281219	42.105846	38.481548	100.959335	41.125053	12.2697	103.120277	-55.099649	19.807486	109.206841
-20.063606	-4.060294	108.460007	-6.960921	16.121069	105.835068	39.986084	-13.887964	104.586349	41.981014	38.543297	100.41993	40.983549	12.3276665	102.5031395	-54.905391	19.9144715	109.1669965
-20.765797	-3.116801	108.289742	-6.89958	16.127256	105.63916	39.891811	-13.932641	104.115761	41.989754	38.497246	99.995682	40.9407825	12.2823025	102.0557215	-54.7399425	19.9722095	109.2225985
-21.377373	-2.103136	108.123627	-6.764369	16.075621	105.523811	39.903511	-13.994741	103.778542	42.039635	38.450886	99.759872	40.971573	12.2280725	101.769207	-54.500311	19.9231695	109.278415
-22.140705	-0.391791	107.959091	-6.484555	16.03396	105.420074	40.025177	-14.032849	103.506813	42.23391	38.42012	99.632469	41.1295435	12.1936355	101.569641	-54.0986535	19.8742845	109.270507
-22.521402	0.763534	107.642876	-6.223984	16.039494	105.269371	40.207577	-14.029847	103.410255	42.463161	38.434772	99.641243	41.335369	12.2024625	101.525749	-53.783337	19.8765255	109.012993
-22.84713	2.020811	106.965233	-5.941574	16.046402	104.920563	40.478191	-14.00929	103.220383	42.767601	38.477264	99.767807	41.622896	12.233987	101.494095	-53.506044	19.858817	108.347031
-23.130079	3.329879	105.809105	-5.623158	16.125868	104.248367	40.798199	-13.924723	102.894676	43.194447	38.584183	99.976494	41.996323	12.32973	101.435585	-53.242639	19.922006	107.061149
-23.391386	4.664093	104.181633	-5.222584	16.29093	103.214203	41.152458	-13.764034	102.285316	43.755138	38.788239	100.233795	42.453798	12.5121025	101.2595555	-52.898966	20.0697575	105.1688505
-23.6057	6.083741	102.178146	-4.718999	16.610023	101.894714	41.555679	-13.467276	101.421249	44.3951	39.114941	100.453545	42.9753895	12.8238325	100.937397	-52.4133875	20.3962135	102.852031
-23.657078	7.629493	100.279915	-4.13748	17.094105	100.524864	42.043831	-13.065642	100.368591	45.055908	39.556973	100.422264	43.5498695	13.2456655	100.3954275	-51.8248295	20.9425445	100.6543005
-23.774151	9.998743	98.414459	-3.113075	18.083822	98.948784	42.800938	-12.266226	98.765877	45.892414	40.40863	99.844261	44.346676	14.071202	99.305069	-50.572826	22.096442	98.592499
-23.906113	11.535561	97.816284	-2.49745	18.709696	98.408195	43.212967	-11.706334	97.983185	46.35091	40.85582	99.3349	44.7819385	14.574743	98.6590425	-49.7768385	22.844649	98.1573475
-23.967749	13.02952	97.659233	-2.050094	19.22768	98.204956	43.590332	-11.302604	97.440407	46.72818	41.206841	99.069992	45.159256	14.9521185	98.2551995	-49.259444	23.5032415	98.1547125
-24.212572	14.442107	97.924446	-1.76244	19.571033	98.343842	43.804214	-11.009453	97.195656	46.970524	41.496307	99.050972	45.387369	15.243427	98.123314	-48.912249	23.898639	98.56437
-24.469004	15.756859	98.689117	-1.662205	19.762314	98.852631	43.868988	-10.846116	97.128693	47.083488	41.619362	99.090889	45.476238	15.386623	98.109791	-48.800648	24.138005	99.595471
-24.774094	16.990442	99.903053	-1.656949	19.790918	99.713135	43.787746	-10.771454	97.208908	47.0056	41.655788	99.178955	45.396673	15.442167	98.1939315	-48.710571	24.139669	101.2323385
-24.987232	18.206928	101.517632	-1.710783	19.768141	100.799988	43.640282	-10.764826	97.409904	46.840302	41.630238	99.297829	45.240292	15.432706	98.3538665	-48.661858	24.103576	103.2461095
-25.374386	19.912989	104.029449	-1.81972	19.628561	102.571953	43.465591	-10.935902	97.920113	46.567146	41.508675	99.363899	45.0163685	15.2863865	98.642006	-48.6558085	23.9707355	106.5019
-25.563351	21.071886	105.614044	-1.89984	19.492929	103.699402	43.3344	-11.104033	98.349152	46.389843	41.352413	99.312172	44.8621215	15.12419	98.830662	-48.6618015	23.861668	108.568142
-25.56823	22.230028	107.007729	-1.911946	19.322424	104.698929	43.216129	-11.366528	98.818741	46.234833	41.110386	99.259956	44.725481	14.871929	99.0393485	-48.549373	23.772919	110.3585095
-25.582644	23.341045	108.01915	-1.895063	19.081076	105.452637	43.132778	-11.672418	99.309715	46.144291	40.804134	99.278076	44.6385345	14.565858	99.2938955	-48.4286605	23.596294	111.6113785
-25.48513	24.448345	108.591972	-1.822182	18.786556	105.970978	43.127148	-12.042375	99.765686	46.219723	40.41922	99.401566	44.6734355	14.1884225	99.583626	-48.3177995	23.3846895	112.35833
-25.322584	25.618135	108.735909	-1.687808	18.496754	106.190155	43.230705	-12.425243	100.116905	46.46468	40.05471	99.585838	44.8476925	13.8147335	99.8513715	-48.2233085	23.1787745	112.5289385
-25.055113	26.761543	108.557739	-1.531196	18.282597	106.175468	43.396805	-12.71912	100.328239	46.814041	39.784901	99.775314	45.105423	13.5328905	100.0517765	-48.167815	23.0323035	112.2991595
-24.656559	28.697481	108.308029	-1.268172	18.112169	106.036354	43.611423	-12.974019	100.371063	47.271019	39.574532	99.911339	45.441221	13.3002565	100.141201	-47.977565	22.9240815	111.931507
-23.980091	29.945221	108.19899	-1.114144	18.142574	106.054214	43.723213	-12.970142	100.225578	47.476048	39.543056	100.053215	45.5996305	13.286457	100.1393965	-47.8279185	22.998691	111.9690315
-23.447128	31.306013	108.244514	-0.984479	18.242178	106.135139	43.77916	-12.857353	100.11171	47.636841	39.668545	100.279343	45.7080005	13.405596	100.1955265	-47.6769585	23.07876	112.0747515
-22.818764	32.70462	108.326576	-0.897694	18.444025	106.1959	43.881416	-12.627992	99.960312	47.801739	39.909344	100.663734	45.8415775	13.640676	100.312023	-47.6369655	23.247374	112.079777
-22.153214	34.198917	108.524498	-0.870885	18.688089	106.268288	44.041622	-12.259256	99.680885	47.970596	40.31744	101.319656	46.006109	14.029092	100.5002705	-47.747879	23.347086	112.0363055
-21.434639	35.715008	108.713661	-0.84213	19.020334	106.264099	44.216385	-11.721205	99.323776	48.16988	40.934525	102.227974	46.1931325	14.60666	100.775875	-47.8773925	23.434008	111.752323
-20.494843	37.111153	108.849312	-0.881521	19.503868	106.28421	44.312263	-11.00393	99.047028	48.417992	41.63126	103.476967	46.3651275	15.313665	101.2619975	-48.1281695	23.694071	111.3064225
-19.131084	39.434895	109.483994	-0.981303	20.361683	106.639862	44.567738	-10.008122	99.12368	48.920612	42.735134	105.635414	46.744175	16.363506	102.379547	-48.706781	24.35986	110.900177
-18.02199	40.852077	110.078636	-1.060866	20.937639	107.152191	44.751129	-9.457427	99.566734	49.185078	43.36776	107.085732	46.9681035	16.9551665	103.326233	-49.0898355	24.9201115	110.978149
-16.881859	42.149494	110.841438	-1.123277	21.38694	107.823456	45.01899	-9.022136	100.214478	49.420895	43.922554	108.585098	47.2199425	17.450209	104.399788	-49.4664965	25.323671	111.247124
-15.846613	43.454639	111.784149	-1.177316	21.741888	108.576569	45.349567	-8.728053	100.970856	49.752411	44.386002	110.06163	47.550989	17.8289745	105.516243	-49.905621	25.6548015	111.636895
-14.534429	44.546631	112.516487	-1.203512	21.991007	109.330284	45.721169	-8.538482	101.872787	50.113533	44.743076	111.474899	47.917351	18.102297	106.673843	-50.324375	25.879717	111.986725
-13.397198	45.616852	113.24984	-1.216387	22.179296	110.087502	46.152557	-8.458437	102.840294	50.529118	44.959362	112.745323	48.3408375	18.2504625	107.7928085	-50.7736115	26.1081295	112.3821955
-12.077188	46.572701	113.816162	-1.201136	22.317101	110.797028	46.609451	-8.417829	103.718506	50.972492	45.117481	113.880714	48.7909715	18.349826	108.79961	-51.1932435	26.284376	112.794446
-10.048456	47.789845	114.506783	-1.220182	22.33498	111.729881	47.134216	-8.32504	104.826141	51.537304	45.168205	115.348518	49.33576	18.4215825	110.0873295	-51.776124	26.2483775	113.3724325
-8.653365	48.486069	115.038261	-1.228952	22.208885	112.272987	47.286823	-8.299483	105.398247	51.836922	45.113861	116.175842	49.5618725	18.407189	110.7870445	-52.0197765	26.010581	113.7589295
-7.31014	49.14056	115.500008	-1.305989	22.090384	112.764374	47.422684	-8.333027	105.942894	52.079933	44.971386	116.821198	49.7513085	18.3191795	111.382046	-52.3632865	25.8615885	114.146702
-5.969002	49.678307	116.001961	-1.383126	21.969118	113.175621	47.385109	-8.265781	106.372177	52.238876	44.834961	117.361893	49.8119925	18.28459	111.867035	-52.5782445	25.653646	114.484207
-4.596498	50.120651	116.444992	-1.500461	21.825783	113.488838	47.278656	-8.210917	106.634537	52.386864	44.694771	117.818901	49.83276	18.241927	112.226719	-52.833682	25.409639	114.750957
-3.229951	50.55632	116.887283	-1.653118	21.737211	113.743385	47.167206	-8.280306	106.676147	52.513706	44.520996	118.298981	49.840456	18.120345	112.487564	-53.146692	25.354077	114.999206
-1.913715	50.894566	117.446159	-1.814898	21.654186	113.920868	47.055981	-8.499024	106.50753	52.59269	44.392853	118.777039	49.8243355	17.9469145	112.6422845	-53.4541315	25.3614575	115.1994515
0.137885	51.274647	118.187881	-1.992065	21.63386	114.116524	46.797558	-8.546	106.37603	52.658283	44.119564	119.387558	49.7279205	17.786782	112.881794	-53.7120505	25.480938	115.351254
1.502278	51.411377	118.666161	-2.075997	21.603354	114.262352	46.588486	-8.435381	106.137337	52.772011	43.988403	119.847572	49.6802485	17.776511	112.9924545	-53.8322425	25.430197	115.5322495
2.869085	51.475586	119.199287	-2.095831	21.575521	114.421021	46.401749	-8.39492	106.092491	52.907848	43.8484	120.374069	49.6547985	17.72674	113.23328	-53.8464605	25.424302	115.608762
4.607075	51.229008	119.601997	-2.09418	21.523014	114.60965	46.237438	-8.352878	106.094757	53.033291	43.682762	120.967102	49.6353645	17.664942	113.5309295	-53.8237245	25.381086	115.6883705
5.655266	51.216507	120.221649	-2.068908	21.479219	114.811447	46.132973	-8.452832	106.219398	53.174229	43.534088	121.606445	49.653601	17.540628	113.9129215	-53.791417	25.41781	115.7099725
6.949119	50.941055	120.764099	-2.10411	21.402063	115.072571	46.087635	-8.607811	106.497002	53.286808	43.395554	122.367111	49.6872215	17.3938715	114.4320565	-53.8954415	25.4102545	115.7130855
8.740932	50.311543	121.041504	-2.154409	21.301598	115.443062	46.054398	-8.827217	107.012749	53.354134	43.21011	123.231064	49.704266	17.1914465	115.1219065	-54.013084	25.4117495	115.7642175
10.741245	49.390388	121.88562	-2.313485	21.128143	116.240021	46.061127	-9.309302	108.178436	53.41901	42.910648	124.75029	49.7400685	16.800673	116.464363	-54.3670385	25.455613	116.015679
12.005372	48.617981	122.549355	-2.461844	20.967646	116.934547	46.097157	-9.704677	109.256683	53.474392	42.757153	125.863052	49.7857745	16.526238	117.5598675	-54.7094625	25.409054	116.3092265
13.265922	47.751163	123.223351	-2.61933	20.852118	117.725304	46.050922	-10.063979	110.590538	53.511917	42.599808	127.026772	49.7814195	16.2679145	118.808655	-55.0200795	25.4363215	116.641953
13.989878	46.922672	124.200424	-2.784365	20.686699	118.563446	46.059566	-9.832752	112.343391	53.59655	42.463367	128.202271	49.828058	16.3153075	120.272831	-55.396788	25.0580905	116.854061
15.207606	45.77298	125.015846	-2.939576	20.491671	119.409622	46.684719	-10.881591	113.138321	54.17028	42.120396	129.195923	50.4274995	15.6194025	121.167122	-56.3066515	25.3639395	117.652122
16.300648	44.54245	125.845108	-3.12113	20.282341	120.223579	46.774353	-11.382166	114.53476	54.28405	41.847557	130.311218	50.5292015	15.2326955	122.422989	-56.7714615	25.3319865	118.024169
16.982449	43.242966	126.87706	-3.266725	20.030912	121.012009	46.636822	-11.879092	116.041496	54.414749	41.537979	131.295074	50.5257855	14.8294435	123.668285	-57.0592355	25.2323805	118.355733
18.761427	41.104622	127.799782	-3.539937	19.683859	122.115395	47.030544	-12.594715	117.621185	54.549305	41.142948	132.532211	50.7899245	14.2741165	125.076698	-57.8697985	25.0936015	119.154092
19.625324	39.595055	128.439148	-3.35109	19.257956	122.632172	47.457111	-13.018727	118.492439	54.598999	40.877655	133.171677	51.028055	13.929464	125.832058	-57.730235	24.586448	119.432286
20.283712	38.141426	129.07077	-3.518088	19.060677	123.294762	47.493095	-13.15484	119.036987	54.620434	40.720943	133.684128	51.0567645	13.7830515	126.3605575	-58.0929405	24.3383025	120.2289665
21.674404	36.162983	129.216293	-3.638726	18.898743	123.902664	NaN	NaN	NaN	54.598415	40.558098	134.034546	NaN	NaN	NaN	NaN	NaN	NaN
22.359978	34.519634	129.544357	-3.776256	18.751457	124.451004	NaN	NaN	NaN	54.613503	40.551369	134.288605	NaN	NaN	NaN	NaN	NaN	NaN
23.024866	32.794392	129.722229	-3.823404	18.626959	124.938034	NaN	NaN	NaN	54.572533	40.580273	134.428329	NaN	NaN	NaN	NaN	NaN	NaN
23.53248	31.036646	129.83017	-4.226604	18.660191	125.523735	NaN	NaN	NaN	54.468735	40.668892	134.441391	NaN	NaN	NaN	NaN	NaN	NaN
24.23748	28.314581	129.895905	-3.898457	18.278002	125.834618	47.337238	-13.463161	122.569847	54.30867	40.899544	134.265045	50.822954	13.7181915	128.417446	-58.619868	22.8378125	123.25179
24.560471	26.462933	129.913513	-3.904783	18.107546	126.051971	47.44133	-13.560937	123.419548	54.173382	41.086815	134.040482	50.807356	13.762939	128.730015	-58.616922	22.452153	123.373927
24.963606	24.664194	129.889938	-3.934881	17.973055	126.17527	46.981724	-13.408462	124.006592	54.039528	41.293396	133.737503	50.510626	13.942467	128.8720475	-58.380388	22.003643	123.4784925
25.087456	22.793842	129.870071	-3.976644	17.876837	126.205597	47.012054	-13.452957	124.662659	53.867741	41.48597	133.358154	50.4398975	14.0165065	129.0104065	-58.3931855	21.7371675	123.4007875
25.345623	21.073778	129.79335	-4.376473	17.998001	126.308846	47.111614	-13.477633	125.195732	53.672779	41.675606	132.943192	50.3921965	14.0989865	129.069462	-59.1451425	21.8970155	123.54823
25.371477	19.276951	129.699951	-4.405433	17.958345	126.090553	47.082745	-13.433175	125.566673	53.455574	41.893219	132.484818	50.2691595	14.230022	129.0257455	-59.0800255	21.686668	123.1553605
25.358376	17.636555	129.546982	-4.511214	17.982338	125.876831	47.095955	-13.346422	125.862244	53.212475	42.112598	131.926712	50.154215	14.383088	128.894478	-59.176643	21.581588	122.859184
25.209517	15.215691	129.149445	-4.615307	18.11657	125.421867	46.784359	-12.863199	125.83802	52.772541	42.437309	130.959778	49.77845	14.787055	128.398899	-59.009064	21.446085	122.444835
25.051388	13.690312	128.741211	-4.680612	18.219475	125.079773	46.678108	-12.591702	125.695679	52.515995	42.59568	130.202576	49.5970515	15.001989	127.9491275	-58.9582755	21.436961	122.2104185
24.365728	12.520144	128.532913	-4.684557	18.318855	124.727776	47.122486	-12.571603	125.705299	52.308456	42.751595	129.390884	49.715471	15.089996	127.5480915	-59.084585	21.547714	121.9074605
24.488903	10.935072	127.779495	-4.676593	18.415083	124.359894	47.102917	-12.433749	125.380753	51.636505	42.935692	128.710617	49.369711	15.2509715	127.045685	-58.722897	21.5791945	121.674103
24.169327	9.593042	127.146591	-4.638217	18.450151	123.974869	47.087074	-12.410398	124.945976	51.454163	42.856277	127.781807	49.2706185	15.2229395	126.3638915	-58.5470525	21.6773625	121.5858465
23.526154	8.428584	126.617386	-4.55551	18.44853	123.514923	46.983509	-12.534821	124.278297	51.322956	42.833023	126.859055	49.1532325	15.149101	125.568676	-58.2642525	21.747959	121.46117
23.412016	7.053945	125.746391	-4.52889	18.398035	123.005486	46.950897	-12.672842	123.771301	51.18726	42.744492	125.909683	49.0690785	15.035825	124.840492	-58.1268585	21.760245	121.17048
22.482317	5.407031	124.493645	-4.418878	18.213211	121.947899	46.954517	-13.069577	122.79689	51.013859	42.346394	124.205605	48.984188	14.6384085	123.5012475	-57.821944	21.7880135	120.3945505
22.04142	4.294733	123.39257	-4.289289	18.020008	121.052719	46.433552	-13.175257	121.951797	50.840176	42.027943	122.911514	48.636864	14.426343	122.4316555	-57.215442	21.613673	119.6737825
21.579279	3.259684	122.13063	-4.092698	17.767986	119.948112	45.902035	-13.302965	120.999237	50.590302	41.47702	121.329941	48.2461685	14.0870275	121.164589	-56.4315645	21.4489445	118.731635
21.141911	2.268443	120.704338	-3.939872	17.518248	118.756607	45.873573	-13.949263	119.799408	50.360054	41.050835	119.668411	48.1168135	13.550786	119.7339095	-55.9965575	21.48571	117.7793045
20.647871	1.361274	119.221291	-3.766592	17.248379	117.471184	45.768284	-14.441039	118.642632	50.040226	40.689819	117.923264	47.904255	13.12439	118.282948	-55.437439	21.372368	116.65942
20.177298	0.524586	117.640373	-3.581036	17.018265	116.126991	45.652302	-14.95637	117.628502	49.660385	40.103401	116.064522	47.6563435	12.5735155	116.846512	-54.8184155	21.4630145	115.40747
19.706961	-0.207906	116.129913	-3.448549	16.846502	114.859352	45.357716	-15.315805	116.24601	49.364681	39.591114	114.441872	47.3611985	12.1376545	115.343941	-54.2582965	21.5553495	114.374763
19.016153	-1.054237	114.171875	-3.285819	16.692839	113.098381	44.886326	-15.64344	114.52739	49.022491	38.91124	112.190948	46.9544085	11.6339	113.359169	-53.5260465	21.751778	112.837593
18.591858	-1.405095	112.943146	-3.235064	16.776535	111.914253	44.512161	-15.552266	113.29895	48.876774	38.596008	110.831413	46.6944675	11.521871	112.0651815	-53.1645955	22.031199	111.7633245
18.231419	-1.688624	111.568535	-3.191937	16.897249	110.626724	44.152924	-15.406651	111.925034	48.771622	38.447514	109.555176	46.462273	11.5204315	110.740105	-52.846147	22.2740665	110.513343
17.874292	-1.874667	109.952377	-3.170433	17.078245	109.154495	43.778797	-15.229196	110.340439	48.722084	38.291721	108.144257	46.2504405	11.5312625	109.242348	-52.5913065	22.6252275	109.066642
17.581793	-1.990299	108.066544	-3.11893	17.274527	107.520065	43.459148	-14.978687	108.392525	48.562191	38.288506	107.086586	46.0106695	11.6549095	107.7395555	-52.2485295	22.8941445	107.3005745
17.262857	-1.997316	106.025887	-3.086857	17.50979	105.827782	43.206398	-14.730896	106.525818	48.41951	38.389103	106.033913	45.812954	11.8291035	106.2798655	-51.986668	23.1904765	105.3756985
17.017292	-1.945207	104.084953	-3.027711	17.88562	104.184555	42.989998	-14.346111	104.827896	48.218121	38.748264	105.140747	45.6040595	12.2010765	104.9843215	-51.6594815	23.5701635	103.3847885
16.657148	-1.792495	101.757416	-3.025432	18.50531	102.130638	42.733665	-13.560992	102.657333	47.902073	39.455692	104.668213	45.317869	12.94735	103.662773	-51.368733	24.06327	100.598503
16.424868	-1.71324	100.708916	-3.128709	18.915075	101.08606	42.626511	-13.115025	101.962646	47.820221	39.89819	104.73336	45.223366	13.3915825	103.348003	-51.480784	24.4385675	98.824117
16.166687	-1.605053	100.027588	-3.268132	19.289385	100.276688	42.561512	-12.748957	101.693237	47.692242	40.378361	105.211784	45.126877	13.814702	103.4525105	-51.663141	24.764068	97.1008655
15.892728	-1.565495	99.632355	-3.435559	19.604448	99.637375	42.45047	-12.491704	101.759514	47.580421	40.71566	105.756226	45.0154455	14.111978	103.75787	-51.8865635	25.096918	95.51688
15.56444	-1.572204	99.336929	-3.635386	19.817568	99.036087	42.262192	-12.316943	101.972366	47.464035	40.911026	106.208717	44.8631135	14.2970415	104.0905415	-52.1338855	25.3380945	93.9816325
15.220493	-1.639443	99.074066	-3.810118	19.975733	98.422531	42.026161	-12.248065	102.248955	47.364845	41.009113	106.548134	44.695503	14.380524	104.3985445	-52.315739	25.570942	92.4465175
14.924572	-1.775987	98.840691	-3.964144	20.078608	97.754181	41.78986	-12.245322	102.532898	47.274979	41.08041	106.695198	44.5324195	14.417544	104.614048	-52.4607075	25.739672	90.894314
14.373266	-1.98271	98.446098	-4.078776	20.101564	96.858131	41.481243	-12.319027	102.791512	47.112114	41.112511	106.557724	44.2966785	14.396742	104.674618	-52.4542305	25.806386	89.041644
13.956803	-2.20363	98.276611	-4.072847	19.993582	96.476341	41.341858	-12.452488	102.916161	47.089939	40.981976	106.267998	44.2158985	14.264744	104.5920795	-52.3615925	25.72242	88.3606025
13.428982	-2.377145	98.172554	-4.053345	19.801903	96.270798	41.28981	-12.65596	103.081131	47.106754	40.800434	105.951607	44.198282	14.072237	104.516369	-52.304972	25.531569	88.025227
12.846311	-2.491056	98.192337	-4.038157	19.580763	96.174225	41.24416	-12.89514	103.318916	47.130058	40.60577	105.795731	44.187109	13.855315	104.5573235	-52.263423	25.306211	87.7911265
12.140025	-2.542062	98.173187	-4.042851	19.336609	96.104172	41.208355	-13.159625	103.551849	47.153179	40.389225	105.753746	44.180767	13.6148	104.6527975	-52.266469	25.058418	87.5555465
11.306407	-2.548628	98.022591	-4.047392	19.099964	95.990601	41.168179	-13.385914	103.68338	47.1675	40.207245	105.806671	44.1678395	13.4106655	104.7450255	-52.2626235	24.7892625	87.2361765
10.424889	-2.56806	97.730705	-4.041121	18.928213	95.818024	41.149635	-13.528882	103.621315	47.147198	40.047234	105.900101	44.1484165	13.259176	104.760708	-52.2306585	24.59725	86.87534
9.014915	-2.50094	97.16333	-4.007223	18.812628	95.599121	41.208965	-13.587621	103.333557	47.149467	40.001823	105.99382	44.179216	13.207101	104.6636885	-52.193662	24.418155	86.5345535
8.050169	-2.320032	96.715935	-3.955422	18.868967	95.500183	41.303658	-13.490465	103.073265	47.158794	40.063972	106.086639	44.231226	13.2867535	104.579952	-52.14207	24.4511805	86.420414
6.933102	-2.106587	96.297577	-3.909695	19.002659	95.481888	41.428177	-13.322962	102.75843	47.156315	40.245255	106.226791	44.292246	13.4611465	104.4926105	-52.111636	24.5441715	86.4711655
5.750994	-1.900878	96.041351	-3.870517	19.265894	95.573883	41.512108	-13.059087	102.483109	47.166668	40.476711	106.317986	44.339388	13.708812	104.4005475	-52.080422	24.822976	86.7472185
4.477903	-1.570286	96.06311	-3.844627	19.593908	95.881721	41.564949	-12.76664	102.234924	47.176327	40.731216	106.308746	44.370638	13.982288	104.271835	-52.059892	25.205528	87.491607
3.147352	-1.064109	96.286201	-3.852694	19.971388	96.459595	41.585342	-12.512178	102.107826	47.203407	40.969173	106.135269	44.3943745	14.2284975	104.1215475	-52.0997625	25.7142785	88.7976425
1.599183	-0.583825	97.000595	-3.925569	20.310192	97.346611	41.47818	-12.271736	102.192673	47.25296	41.122322	105.807625	44.36557	14.425293	104.000149	-52.216708	26.195091	90.693073
-0.878593	0.081079	98.699974	-4.142354	20.740873	99.131783	41.125793	-12.135088	102.748253	47.211437	41.118317	105.161705	44.168615	14.4916145	103.954979	-52.453323	26.9901315	94.308587
-2.690732	0.511981	100.176239	-4.369617	20.920715	100.432953	40.821121	-12.186773	103.297844	47.056801	41.007591	104.769966	43.938961	14.410409	104.033905	-52.678195	27.431021	96.832001
-4.49829	0.92694	101.519585	-4.606031	20.982092	101.605286	40.523396	-12.31021	103.85231	46.853401	40.837177	104.423401	43.6883985	14.2634835	104.1378555	-52.9004605	27.7007005	99.0727165
-6.232531	1.322467	102.634361	-4.836926	20.985506	102.499367	40.294758	-12.401532	104.204979	46.609024	40.654903	104.018021	43.451891	14.1266855	104.1115	-53.125743	27.8443265	100.887234
-7.9958	1.784905	103.311394	-5.005122	20.934191	103.059097	40.160107	-12.535121	104.218529	46.33091	40.490227	103.62188	43.2455085	13.977553	103.9202045	-53.2557525	27.890829	102.1979895
-9.673062	2.201046	103.456902	-5.08784	20.761677	103.235329	40.076351	-12.641029	103.942429	46.080109	40.381706	103.317688	43.07823	13.8703385	103.6300585	-53.25391	27.6530155	102.8405995
-11.248441	2.591364	102.982582	-5.105236	20.577995	103.098145	40.090397	-12.654551	103.364265	45.940704	40.316994	103.191505	43.0155505	13.8312215	103.277885	-53.2260225	27.3247685	102.918405
-13.577777	3.315067	101.976646	-5.001876	20.441183	102.524147	40.282833	-12.523402	102.188896	46.003571	40.552097	103.464165	43.143202	14.0143475	102.8265305	-53.146954	26.8680185	102.2217635
-14.868635	3.811498	101.479187	-4.832014	20.529648	102.105949	40.460861	-12.228218	101.460663	46.1782	40.87492	103.796112	43.3195305	14.323351	102.6283875	-52.9835585	26.735945	101.5835105
-16.040077	4.435296	100.758804	-4.585816	20.777502	101.840782	40.723263	-11.876801	100.862946	46.38665	41.300732	104.066872	43.5549565	14.7119655	102.464909	-52.7265885	26.8430385	101.216655
-17.211576	5.021825	100.606262	-4.321749	21.15316	101.793114	40.997471	-11.509705	100.467445	46.596451	41.713924	104.061249	43.796961	15.1021095	102.264347	-52.440459	27.2042105	101.321881
-18.309555	5.858433	100.727203	-4.055527	21.506201	101.913872	41.152172	-11.164661	100.336716	46.729614	42.009121	103.973022	43.940893	15.42223	102.154869	-52.051947	27.590172	101.672875
-19.488026	6.711609	101.010872	-3.855584	21.704718	102.112129	41.397873	-11.001816	100.224777	46.83614	42.197926	104.004623	44.1170065	15.598055	102.1147	-51.8281745	27.811381	102.109558
-20.602448	7.439619	101.263382	-3.744294	21.809538	102.333809	41.492226	-10.839163	100.270508	46.936584	42.312557	104.108467	44.214405	15.736697	102.1894875	-51.702993	27.882379	102.4781305
-22.181549	8.412172	102.011261	-3.714726	21.824104	102.765343	41.530979	-10.830448	100.426086	46.946541	42.353256	104.130447	44.23876	15.761404	102.2782665	-51.668212	27.886804	103.2524195
-23.227636	9.077125	102.667984	-3.783159	21.7526	103.087357	41.497993	-10.964915	100.689194	46.857292	42.282482	104.011978	44.1776425	15.6587835	102.350586	-51.7439605	27.8464165	103.824128
-24.238556	9.615327	103.312447	-3.915087	21.606367	103.465416	41.363274	-11.200998	101.172867	46.72765	42.104713	103.838661	44.045462	15.4518575	102.505764	-51.875636	27.7608765	104.425068
-25.04093	10.204839	104.045425	-4.091053	21.351559	103.831268	41.195122	-11.537402	101.80191	46.568989	41.792522	103.640724	43.8820555	15.12756	102.721317	-52.0641615	27.575558	104.941219
-25.770781	10.839259	104.581085	-4.320879	21.050928	104.155243	40.973324	-11.944337	102.45047	46.349728	41.425831	103.395149	43.661526	14.740747	102.9228095	-52.303284	27.361109	105.3876765
-26.554659	11.526975	105.046501	-4.55953	20.687918	104.395531	40.719204	-12.387333	103.092834	46.094749	40.967964	103.106514	43.4069765	14.2903155	103.099674	-52.5260365	27.0855205	105.691388
-27.201626	12.170525	105.405518	-4.814145	20.292568	104.581093	40.470284	-12.852955	103.607346	45.821396	40.456039	102.839005	43.14584	13.801542	103.2231755	-52.77413	26.783594	105.9390105
-28.055073	13.198975	105.974457	-5.29091	19.631809	104.900719	39.966106	-13.547095	104.19313	45.380558	39.679234	102.365067	42.673332	13.0660695	103.2790985	-53.255152	26.1975485	106.5223395
-28.580666	13.995345	106.414162	-5.630492	19.174805	105.211464	39.573997	-13.991568	104.477188	45.023697	39.152447	102.064934	42.298847	12.5804395	103.271061	-53.559831	25.7691705	107.151867
-29.000643	14.827919	106.956795	-5.963893	18.710571	105.613113	39.193806	-14.393481	104.710976	44.630196	38.636353	101.870621	41.912001	12.121436	103.2907985	-53.839787	25.299706	107.9354275
-29.3389	15.675299	107.506264	-6.265514	18.315477	106.045219	38.855152	-14.732173	104.930748	44.293495	38.225903	101.822006	41.5743235	11.746865	103.376377	-54.1053515	24.884089	108.714061
-29.596689	16.576328	107.830833	-6.513888	17.9575	106.400299	38.635254	-14.970614	105.095482	44.045643	37.982948	101.945518	41.3404485	11.506167	103.5205	-54.3682245	24.408833	109.280098
-29.799789	17.599886	107.872604	-6.67909	17.707375	106.607094	38.545658	-15.11827	105.163742	43.889271	37.883587	102.210449	41.2174645	11.3826585	103.6870955	-54.5756445	24.0320915	109.5270925
-29.941034	18.601294	107.636238	-6.703122	17.528305	106.554703	38.604996	-15.155177	105.089104	43.825325	37.856869	102.475716	41.2151605	11.350846	103.78241	-54.6214045	23.705764	109.326996
-29.938528	20.293077	106.805588	-6.547142	17.432076	106.063293	38.922222	-15.089163	104.655457	43.988464	38.029346	102.828598	41.455343	11.4700915	103.7420275	-54.549627	23.3940605	108.3845585
-29.840076	21.504215	106.081863	-6.355499	17.468191	105.563354	39.175362	-14.925812	104.223251	44.247116	38.249855	103.065475	41.711239	11.6620215	103.644363	-54.422237	23.2743605	107.482345
-29.685202	22.811403	105.410889	-6.143764	17.605495	105.106102	39.399796	-14.73351	103.765282	44.523163	38.527824	103.333092	41.9614795	11.897157	103.549187	-54.2490075	23.313833	106.663017
-29.43519	24.158367	104.933914	-5.986562	17.828638	104.769753	39.592049	-14.512423	103.394226	44.752655	38.846409	103.732285	42.172352	12.166993	103.5632555	-54.145476	23.490283	105.9762505
-29.200512	25.575499	104.607864	-5.89511	18.063255	104.585938	39.739285	-14.247733	103.09346	44.919323	39.155518	104.31926	42.329304	12.4538925	103.70636	-54.119524	23.6726175	105.465516
-28.964087	26.945417	104.566284	-5.945005	18.317524	104.569473	39.820854	-13.928734	102.83136	45.021011	39.542831	105.095352	42.4209325	12.8070485	103.963356	-54.3109425	23.8279995	105.17559
-28.714081	28.309961	104.73822	-6.092728	18.595482	104.658554	39.820744	-13.528996	102.624046	45.089222	39.982773	106.028664	42.454983	13.2268885	104.326355	-54.640439	23.9640755	104.990753
-28.356043	30.29603	105.222092	-6.501415	19.134871	105.054771	39.682724	-12.85602	102.302673	45.071266	40.625771	107.601341	42.376995	13.8848755	104.952007	-55.379825	24.3848665	105.157535
-28.114567	31.606461	105.875099	-6.869544	19.582182	105.460678	39.434544	-12.351929	102.14151	44.918465	41.074856	108.69442	42.1765045	14.3614635	105.417965	-55.9155925	24.8029005	105.503391
-27.857056	32.866505	106.697807	-7.241172	20.052765	105.997726	39.108063	-11.809557	102.017769	44.844185	41.456619	109.708961	41.976124	14.823531	105.863365	-56.458468	25.281999	106.132087
-27.648752	34.043728	107.552017	-7.609443	20.526569	106.576584	38.776249	-11.32176	102.020218	44.702129	41.837345	110.654274	41.739189	15.2577925	106.337246	-56.958075	25.7953455	106.815922
-27.415916	35.148041	108.412743	-7.913981	20.977032	107.194733	38.37788	-10.8894	102.237534	44.591431	42.16713	111.342117	41.4846555	15.638865	106.7898255	-57.3126175	26.315199	107.5996405
-26.976929	36.164074	109.044495	-8.164502	21.273102	107.763687	38.115425	-10.656878	102.537193	44.46476	42.443413	111.876106	41.2900925	15.8932675	107.2066495	-57.6190965	26.6529365	108.3207245
-26.655146	37.051868	109.609581	-8.39211	21.526217	108.263466	37.943878	-10.591446	102.960495	44.347843	42.640278	112.207436	41.1458605	16.024416	107.5839655	-57.9300805	27.028018	108.9429665
-26.084385	38.218845	110.101257	-8.630018	21.685423	108.852592	37.672993	-10.575068	103.741096	44.240093	42.704262	112.327133	40.956543	16.064597	108.0341145	-58.216579	27.306249	109.6710695
-25.727039	38.859943	110.182953	-8.731091	21.663717	109.107841	37.551781	-10.725798	104.225792	44.174892	42.698074	112.237694	40.8633365	15.986138	108.231743	-58.3255185	27.341296	109.983939
-25.364712	39.466938	110.178246	-8.762221	21.553421	109.248497	37.500507	-10.980149	104.759476	44.093525	42.550556	111.968353	40.797016	15.7852035	108.3639145	-58.321458	27.3216385	110.1330795
-24.96417	40.047215	110.080994	-8.780155	21.388977	109.308899	37.434269	-11.225142	105.220482	44.047482	42.337833	111.63237	40.7408755	15.5563455	108.426426	-58.3011855	27.2216085	110.191372
-24.457588	40.475178	109.8899	-8.800885	21.156242	109.320412	37.349289	-11.461087	105.568398	44.007637	42.121704	111.313797	40.678463	15.3303085	108.4410975	-58.280233	26.9821755	110.1997265
-23.88896	40.869419	109.707703	-8.808192	20.956478	109.32959	37.264141	-11.711125	105.847206	43.972382	41.878685	111.038841	40.6182615	15.08378	108.4430235	-58.2346455	26.829176	110.2161565
-23.474054	41.271133	109.612823	-8.857555	20.80369	109.342453	37.178596	-11.910846	106.049088	43.927135	41.699604	110.845436	40.5528655	14.894379	108.447262	-58.2679755	26.713001	110.237644
-22.628328	41.848095	109.556732	-8.977785	20.686279	109.371674	37.060402	-12.066505	106.171799	43.831581	41.613926	110.706078	40.4459915	14.7737105	108.4389385	-58.4015615	26.5988475	110.3044095
-21.948156	42.26466	109.544922	-9.066192	20.688461	109.397339	37.009136	-12.040623	106.153748	43.712368	41.681816	110.733864	40.360752	14.8205965	108.443806	-58.493136	26.5563255	110.350872
-21.449436	42.716545	109.72065	-9.169635	20.766813	109.431732	36.9688	-11.92276	106.049553	43.58078	41.834286	110.81942	40.27479	14.955763	108.4344865	-58.61406	26.577863	110.4289775
-20.818832	43.099548	109.865936	-9.259682	20.904449	109.490463	36.947598	-11.695528	105.879547	43.45948	42.083981	110.918808	40.203539	15.1942265	108.3991775	-58.722903	26.6146715	110.5817485
-20.198324	43.502689	110.037636	-9.313561	21.109797	109.536537	36.95644	-11.407234	105.663063	43.32312	42.373951	111.045883	40.13978	15.4833585	108.354473	-58.766902	26.7362355	110.718601
-19.504469	43.920429	110.204819	-9.380813	21.348295	109.589027	36.971127	-11.099116	105.4384	43.23526	42.695183	111.20919	40.1031935	15.7980335	108.323795	-58.8648195	26.8985565	110.854259
-18.767576	44.335003	110.345337	-9.43454	21.599159	109.62812	36.999748	-10.768315	105.268051	43.158878	43.071728	111.404182	40.079313	16.1517065	108.3361165	-58.948393	27.0466115	110.9201235
-17.607775	44.853611	110.579834	-9.491313	21.931873	109.715034	37.053238	-10.298825	105.060921	43.059914	43.54789	111.74408	40.056576	16.6245325	108.4025005	-59.039202	27.2392135	111.0275675
-16.766117	45.128014	110.744682	-9.532869	22.091999	109.784866	37.107574	-10.016459	104.897842	43.011658	43.833794	111.975418	40.059616	16.9086675	108.43663	-59.125354	27.2753305	111.133102
-15.968084	45.375965	110.883835	-9.571334	22.210766	109.859238	37.072681	-9.714674	104.77861	42.937687	44.056526	112.167915	40.005184	17.170926	108.4732625	-59.147852	27.250606	111.2452135
-15.092752	45.614086	111.052002	-9.609109	22.284309	109.924385	37.017136	-9.46949	104.647614	42.86264	44.187538	112.236694	39.939888	17.359024	108.442154	-59.158106	27.209594	111.406616
-14.186272	45.77459	111.148193	-9.665643	22.316439	109.96003	36.958591	-9.313265	104.503967	42.770653	44.291801	112.217453	39.864622	17.489268	108.36071	-59.195908	27.14361	111.55935
-13.240141	45.906662	111.226585	-9.704927	22.330973	109.944138	36.868977	-9.162416	104.23983	42.63913	44.375713	112.051201	39.7540535	17.6066485	108.1455155	-59.1639075	27.0552975	111.7427605
-12.286644	45.963543	111.126999	-9.742289	22.326422	109.807922	36.723747	-9.017871	103.885437	42.461823	44.406071	111.687263	39.592785	17.6941	107.78635	-59.077363	26.958744	111.829494
-10.736659	46.036728	110.745361	-9.738029	22.316696	109.372185	36.492508	-8.8925	102.981529	42.197186	44.3414	110.729767	39.344847	17.72445	106.855648	-58.820905	26.908942	111.888722
-9.654792	45.979618	110.265778	-9.670148	22.255465	108.929352	36.336536	-8.921306	102.235733	42.041988	44.245583	109.974274	39.189262	17.6621385	106.1050035	-58.529558	26.8487915	111.7537005
-8.460722	45.869938	109.824501	-9.585757	22.145771	108.520531	36.136021	-9.053146	101.571121	41.983654	44.061012	109.333214	39.0598375	17.503933	105.4521675	-58.2313515	26.787609	111.5888945
-7.272009	45.704712	109.493706	-9.509946	21.971027	108.233833	35.95763	-9.275599	101.062759	42.015419	43.812675	108.93	38.9865245	17.268538	104.9963795	-58.0064165	26.673516	111.4712865
-5.95975	45.50848	109.299835	-9.465584	21.799032	108.06929	35.813099	-9.573894	100.729118	42.069332	43.516262	108.766769	38.9412155	16.971184	104.7479435	-57.8723835	26.62688	111.3906365
-4.627994	45.219727	109.169914	-9.44311	21.62215	107.984436	35.663452	-9.879369	100.614861	42.140385	43.22324	108.778419	38.9019185	16.6719355	104.69664	-57.7881385	26.5723645	111.272232
-3.225442	44.876633	109.054054	-9.493702	21.479261	107.944382	35.567154	-10.159843	100.63176	42.191734	42.993446	108.985161	38.879444	16.4168015	104.8084605	-57.866848	26.5417205	111.0803035
-1.061157	44.30447	108.961929	-9.695961	21.41445	107.963516	35.40134	-10.480512	101.062775	42.205055	42.707554	109.614159	38.8031975	16.113521	105.338467	-58.1951195	26.715379	110.588565
0.394276	43.8703	109.073952	-9.921178	21.414543	108.046043	35.340611	-10.623741	101.599457	42.197712	42.603336	110.318756	38.7691615	15.9897975	105.9591065	-58.6115175	26.8392885	110.1329795
1.883088	43.424149	109.37542	-10.17451	21.474024	108.227631	35.35006	-10.693073	102.319763	42.221794	42.546158	111.441826	38.785927	15.9265425	106.8807945	-59.134947	27.0215055	109.5744675
3.442157	42.79092	110.029182	-10.429718	21.529837	108.595322	35.504223	-10.768582	103.178383	42.359806	42.470776	112.950912	38.9320145	15.851097	108.0646475	-59.7914505	27.208577	109.1259965
4.96761	42.160858	110.956131	-10.68967	21.603067	109.096848	35.697571	-10.801619	104.144562	42.646442	42.594467	114.711296	39.1720065	15.896424	109.427929	-60.5513465	27.30971	108.765767
6.562229	41.437183	112.012436	-10.865231	21.720821	109.757957	35.963219	-10.739792	105.183151	42.92112	42.75156	116.486061	39.4421695	16.005884	110.834606	-61.1726315	27.435758	108.681308
8.06617	40.711792	113.19519	-10.997085	21.90917	110.508499	36.323273	-10.612682	106.187584	43.240295	42.929005	118.193138	39.781784	16.1581615	112.190361	-61.775954	27.6601785	108.826637
10.392644	39.42688	114.903023	-11.084504	22.17832	111.674797	37.052536	-10.442729	107.924995	43.701035	43.2794	120.666145	40.3767855	16.4183355	114.29557	-62.5457935	27.9383045	109.054024
11.89201	38.492619	115.996132	-11.083694	22.293877	112.444664	37.643669	-10.270239	109.099518	43.957783	43.467457	122.140419	40.800726	16.598609	115.6199685	-62.968114	27.989145	109.2693595
13.396196	37.420734	116.978859	-11.039635	22.393677	113.179169	38.242783	-10.119321	110.31218	44.180168	43.721973	123.461281	41.2114755	16.801326	116.8867305	-63.2907455	27.986028	109.4716075
14.772688	36.289063	118.010208	-10.950975	22.438904	113.896393	38.711349	-9.80881	111.164215	44.373379	43.96814	124.63015	41.542364	17.079665	117.8971825	-63.444314	27.798143	109.8956035
16.193531	35.082798	118.862091	-10.804077	22.382772	114.539757	39.23159	-9.552437	112.619438	44.503914	44.141579	125.664642	41.867752	17.294571	119.14204	-63.475906	27.470973	109.937474
17.430235	33.80378	119.769119	-10.655239	22.260841	115.123985	39.87598	-9.490436	114.121391	44.657726	44.303402	126.527748	42.266853	17.406483	120.3245695	-63.577331	27.115199	109.9234005
18.627998	32.474491	120.565369	-10.466894	22.021593	115.66861	40.413845	-9.379952	115.290619	44.757912	44.414692	127.294731	42.5858785	17.51737	121.292675	-63.5196665	26.525816	110.044545
20.283964	30.289089	121.612999	-10.190498	21.647423	116.390923	41.240223	-9.369631	117.075005	44.864822	44.591297	128.062378	43.0525225	17.610833	122.5686915	-63.4335185	25.684013	110.2131545
21.277069	28.835546	122.130516	-10.037644	21.426678	116.772888	41.714157	-9.42119	118.166992	44.940639	44.666271	128.292374	43.327398	17.6225405	123.229683	-63.402686	25.2308155	110.316093
22.18589	27.291008	122.533188	-9.889239	21.202896	117.061005	42.079781	-9.459242	119.086327	45.009075	44.733574	128.397217	43.544428	17.637166	123.741772	-63.322906	24.768626	110.380238
22.990393	25.378742	122.777107	-9.746889	20.951361	117.261055	42.331062	-9.514986	119.864998	45.047733	44.750427	128.337555	43.6893975	17.6177205	124.1012765	-63.1831755	24.2850015	110.4208335
23.67502	24.314075	122.922562	-9.616203	20.697969	117.401215	42.479256	-9.568794	120.52121	45.08812	44.748489	128.163498	43.783688	17.5898475	124.342354	-63.016094	23.8060905	110.460076
24.206202	22.804338	123.026932	-9.521176	20.494335	117.471504	42.602978	-9.657244	121.024338	45.134483	44.727695	127.887894	43.8687305	17.5352255	124.456116	-62.9110825	23.4534445	110.486892
24.666075	21.360128	123.097374	-9.482116	20.310747	117.560371	42.67366	-9.741582	121.32827	45.131577	44.672077	127.593552	43.9026185	17.4652475	124.460911	-62.8668505	23.1562465	110.659831
25.181059	19.179483	122.987221	-9.414504	20.097464	117.631706	42.656776	-9.818699	121.500839	45.161484	44.556576	127.073586	43.90913	17.3689385	124.2872125	-62.738138	22.8259895	110.9761995
25.289059	17.896198	122.901413	-9.361012	19.98983	117.628059	42.686211	-9.831199	121.463478	45.163643	44.493374	126.724152	43.924927	17.3310875	124.093815	-62.646951	22.6485725	111.162303
25.408386	16.588129	122.734085	-9.275023	19.883766	117.557953	43.051739	-9.96414	121.4366	45.152531	44.4245	126.407936	44.102135	17.23018	123.922268	-62.652181	22.537352	111.193638
25.411745	15.36036	122.45414	-9.194296	19.788769	117.462326	42.89378	-9.811663	121.022865	45.600815	44.233772	125.882767	44.2472975	17.2110545	123.452816	-62.6358895	22.3664835	111.471836
25.331875	14.128649	122.160187	-9.092693	19.71487	117.33786	42.962803	-9.781151	120.701286	45.584705	44.17358	125.547913	44.273754	17.1962145	123.1245995	-62.45914	22.2335255	111.5511205
25.205746	13.020717	121.769585	-8.964961	19.660164	117.193779	43.19912	-9.829439	120.242729	45.593513	44.109344	125.17115	44.3963165	17.1399525	122.7069395	-62.3262385	22.1803755	111.6806185
24.991749	11.849773	121.378052	-8.84386	19.602215	117.033264	43.303925	-9.809598	119.897652	45.625385	44.009621	124.744812	44.464655	17.1000115	122.321232	-62.152375	22.1044185	111.745296
24.503414	10.197297	120.712624	-8.631123	19.475529	116.786919	43.162533	-9.689619	119.563843	45.708752	43.757309	123.961784	44.4356425	17.033845	121.7628135	-61.6978885	21.917213	111.8110245
24.124022	9.141551	120.15345	-8.445377	19.317415	116.539673	43.17659	-9.820919	119.167664	45.756512	43.56773	123.381927	44.466551	16.8734055	121.2747955	-61.357305	21.7614245	111.8045505
23.686987	8.07961	119.578468	-8.296127	19.155045	116.31292	43.182434	-10.006632	118.693634	45.788761	43.332272	122.741653	44.4855975	16.66282	120.7176435	-61.0778515	21.64727	111.9081965
23.158325	7.008522	118.912628	-8.120968	18.981943	116.013039	43.577759	-10.491178	118.072044	45.832771	43.121288	122.053673	44.705265	16.315055	120.0628585	-60.947201	21.648831	111.9632195
22.62117	5.990126	118.271599	-7.952213	18.818497	115.710342	43.644958	-10.747459	117.643417	45.398357	43.045979	121.582016	44.5216575	16.14926	119.6127165	-60.4260835	21.487734	111.8079675
22.023643	5.035028	117.667114	-7.811218	18.658634	115.409302	43.683552	-10.969563	117.210541	45.390884	42.832001	120.915451	44.537218	15.931219	119.062996	-60.159654	21.386049	111.755608
21.424835	4.129772	117.149338	-7.66424	18.559032	115.105736	43.666302	-11.067914	116.839806	45.369484	42.626896	120.247826	44.517893	15.779491	118.543816	-59.846373	21.338573	111.667656
20.395506	2.861731	116.437195	-7.483985	18.480621	114.670372	43.519093	-11.015148	116.382072	45.279457	42.462395	119.150711	44.399275	15.7236235	117.7663915	-59.367245	21.2376185	111.5743525
19.668299	2.042493	116.069321	-7.384827	18.488667	114.34227	43.447102	-10.923817	116.10656	45.171928	42.431553	118.366859	44.309515	15.753868	117.2367095	-59.079169	21.223466	111.4478305
18.971645	1.333106	115.642975	-7.276158	18.548401	113.948952	43.430332	-10.837328	115.821266	45.015736	42.393593	117.531418	44.223034	15.7781325	116.676342	-58.77535	21.3186695	111.221562
18.247557	0.679055	115.194061	-7.226432	18.636211	113.471077	43.410545	-10.715819	115.515244	44.796997	42.49456	116.603897	44.103771	15.8893705	116.0595705	-58.556635	21.3830515	110.8825835
17.488775	0.126329	114.637909	-7.155951	18.738676	112.866531	43.406788	-10.546381	115.133629	44.512581	42.589317	115.637779	43.9596845	16.021468	115.385704	-58.2715865	21.455884	110.347358
16.746677	-0.448095	114.05294	-7.103597	18.84285	112.173523	43.405228	-10.382634	114.65435	44.251785	42.644115	114.603111	43.8285065	16.1307405	114.6287305	-58.0357005	21.5549595	109.7183155
16.002493	-0.899373	113.374863	-7.078237	18.928749	111.410049	43.412491	-10.265875	114.148315	43.956676	42.664749	113.619705	43.6845835	16.199437	113.88401	-57.8410575	21.658061	108.936088
14.858418	-1.513902	112.322021	-7.058149	19.008383	110.226929	43.369804	-10.18282	113.35553	43.612778	42.517109	112.460915	43.491291	16.1671445	112.9082225	-57.607589	21.8496215	107.5456355
14.032249	-1.847987	111.590065	-7.046319	19.011507	109.406342	43.272907	-10.168875	112.906715	43.492916	42.447632	111.874321	43.3829115	16.1393785	112.390518	-57.4755495	21.8836355	106.422166
13.266047	-2.151314	110.872009	-7.021988	19.059021	108.516327	43.171986	-10.168784	112.448357	43.459145	42.367985	111.37706	43.3155655	16.0996005	111.9127085	-57.3595415	22.0184415	105.1199455
12.434086	-2.314121	110.047302	-6.999911	19.106565	107.540062	43.057594	-10.202913	112.040497	43.465389	42.332806	110.928345	43.2614915	16.0649465	111.484421	-57.2613135	22.1481835	103.595703
11.637633	-2.482827	109.140869	-6.95726	19.179218	106.470154	42.950684	-10.215022	111.544861	43.525986	42.317524	110.400459	43.238335	16.051251	110.97266	-57.152855	22.307185	101.967648
10.792445	-2.5677	108.019745	-6.887742	19.232836	105.334534	42.80862	-10.198886	110.868057	43.553951	42.263702	109.826385	43.1812855	16.032408	110.347221	-56.9567695	22.433264	100.321847
9.900416	-2.663965	106.839622	-6.799426	19.245377	104.200783	42.717476	-10.283407	110.098373	43.568672	42.134769	109.205711	43.143074	15.925681	109.652042	-56.741926	22.565073	98.749524
8.515674	-2.623625	104.943634	-6.585907	19.229834	102.609505	42.516964	-10.495104	108.683899	43.684814	41.941525	108.159515	43.100889	15.7232105	108.421707	-56.272703	22.7364575	96.797303
7.565948	-2.630262	103.666641	-6.400353	19.210735	101.629349	42.380772	-10.654057	107.623375	43.791866	41.793636	107.532623	43.086319	15.5697895	107.577999	-55.887025	22.8516805	95.680699
6.556254	-2.530118	102.414963	-6.205399	19.209272	100.764908	42.254417	-10.807613	106.621185	43.955425	41.647106	106.995544	43.104921	15.4197465	106.8083645	-55.515719	22.9987975	94.7214515
5.444655	-2.430031	101.222923	-5.98362	19.2605	99.986938	42.140694	-10.942518	105.684647	44.109489	41.558422	106.607605	43.1250915	15.307952	106.146126	-55.0923315	23.213048	93.82775
4.263135	-2.234479	100.166107	-5.801037	19.34853	99.309616	42.079632	-10.951741	104.84713	44.244049	41.515976	106.476974	43.1618405	15.2821175	105.662052	-54.7639145	23.4149425	92.95718
3.031179	-2.049604	99.223976	-5.64431	19.466873	98.76326	42.032642	-10.897347	104.198227	44.429256	41.475323	106.474327	43.230949	15.288988	105.336277	-54.519569	23.644758	92.190243
1.703477	-1.905555	98.368744	-5.515236	19.653309	98.286423	42.027195	-10.819717	103.724602	44.561489	41.475227	106.469955	43.294342	15.327755	105.0972785	-54.324814	23.978863	91.4755675
-0.462053	-1.618819	97.310677	-5.371221	19.926132	97.692749	42.100098	-10.641732	103.243492	44.643887	41.545834	106.481743	43.3719925	15.452051	104.8626175	-54.1144345	24.400213	90.5228805
-2.007049	-1.483379	96.643135	-5.311429	20.104332	97.349129	42.170349	-10.546624	103.081367	44.63089	41.605618	106.467346	43.4006195	15.529497	104.7743565	-54.0234775	24.679167	89.9239015
-3.684087	-1.343319	96.070992	-5.255572	20.260235	97.042023	42.226048	-10.451838	102.99823	44.594803	41.649593	106.393112	43.4104255	15.5988775	104.695671	-53.9215695	24.9215925	89.388375
-5.415125	-1.294616	95.655411	-5.227041	20.412848	96.810913	42.253693	-10.360366	103.000107	44.573612	41.694836	106.160011	43.4136525	15.667235	104.580059	-53.8677345	25.158461	89.041767
-7.339817	-1.27748	95.605782	-5.209561	20.499058	96.775009	42.243275	-10.324073	103.08815	44.563316	41.693718	105.68396	43.4032955	15.6848225	104.386055	-53.8224175	25.3132935	89.163963
-9.359123	-1.321044	96.042015	-5.20754	20.5061	97.055443	42.236233	-10.383336	103.30249	44.529812	41.637901	104.970154	43.3830225	15.6272825	104.136322	-53.7981025	25.3849175	89.974564
-11.575421	-1.437447	97.146851	-5.257006	20.406799	97.739815	42.142323	-10.617837	103.752304	44.44701	41.442284	104.159164	43.2946665	15.4122235	103.955734	-53.8086785	25.4013745	91.523896
-15.060687	-1.596468	99.953094	-5.499144	19.959812	99.548874	41.778675	-11.269727	105.00766	44.214573	40.728451	102.981949	42.996624	14.729362	103.9948045	-53.994912	25.190262	95.1029435
-17.475971	-1.632484	102.330521	-5.74249	19.520569	101.150581	41.460114	-11.835722	106.072411	43.8657	40.030014	102.493332	42.662907	14.097146	104.2828715	-54.147887	24.943992	98.0182905
-19.831684	-1.651533	104.989281	-6.082707	18.946699	102.992393	41.061035	-12.43763	107.165337	43.537018	39.248363	102.177467	42.2990265	13.4053665	104.671402	-54.4644405	24.4880315	101.313384
-22.288265	-1.52068	107.752121	-6.414712	18.351301	104.909134	40.602474	-13.063656	108.079315	43.11348	38.359226	101.95874	41.857977	12.647785	105.0190275	-54.687401	24.054817	104.7992405
-24.562126	-1.363343	110.326096	-6.729704	17.663271	106.770622	40.115993	-13.746246	108.68586	42.571213	37.520432	101.8909	41.343603	11.887093	105.28838	-54.803011	23.439449	108.252864
-26.82288	-1.164539	112.3983	-7.003037	16.911346	108.390007	39.660835	-14.400069	108.956406	41.968884	36.766033	102.034485	40.8148595	11.182982	105.4954455	-54.8209335	22.63971	111.2845685
-28.940353	-0.93994	114.064407	-7.236448	16.247393	109.753548	39.361443	-14.909484	108.871605	41.399105	36.228321	102.384422	40.380274	10.6594185	105.6280135	-54.85317	21.8353675	113.8790825
-31.969824	-0.324267	116.109375	-7.460896	15.643562	111.343407	39.096256	-15.318666	108.494553	40.874847	36.023052	103.065887	39.9855515	10.352193	105.78022	-54.9073435	20.934931	116.906594
-33.821175	0.250574	117.246208	-7.530023	15.517816	112.164642	38.92091	-15.332609	108.213402	40.664978	36.137695	103.53154	39.792944	10.402543	105.872471	-54.85299	20.633089	118.456813
-35.565861	0.99098	118.172661	-7.586185	15.513971	112.817108	38.770977	-15.265411	107.923615	40.517357	36.320515	104.008614	39.644167	10.527552	105.9661145	-54.816537	20.50039	119.6681015
-37.263958	1.780571	118.888115	-7.593684	15.637474	113.304474	38.615559	-15.115547	107.628296	40.386677	36.559181	104.427078	39.501118	10.721817	106.027687	-54.688486	20.553131	120.581261
-38.740486	2.648148	119.401466	-7.603567	15.799984	113.610779	38.496857	-14.933199	107.322922	40.339367	36.769489	104.757881	39.418112	10.918145	106.0404015	-54.625246	20.681823	121.1811565
-40.127609	3.539594	119.739342	-7.622442	15.988491	113.799095	38.377167	-14.733976	107.115791	40.316494	37.009995	105.00592	39.3468305	11.1380095	106.0608555	-54.5917145	20.8389725	121.5373345
-41.406712	4.497058	120.005081	-7.67057	16.206591	113.879417	38.225346	-14.55939	106.942108	40.277817	37.255943	105.202377	39.2515815	11.3482765	106.0722425	-54.5927215	21.0649055	121.6865915
-42.949844	6.134158	120.370781	-7.818506	16.494509	113.990173	38.008228	-14.283073	106.81778	40.111046	37.546604	105.301163	39.059637	11.6317655	106.0594715	-54.696649	21.3572525	121.9208745
-43.819542	7.17135	120.641151	-7.907937	16.683426	114.070465	37.835735	-14.136292	106.83004	39.970673	37.68005	105.252586	38.903204	11.771879	106.041313	-54.719078	21.594973	122.099617
-44.542267	8.325502	120.969727	-8.014502	16.846165	114.164124	37.684799	-14.038505	106.907379	39.855743	37.774048	105.169746	38.770271	11.8677715	106.0385625	-54.799275	21.8245585	122.2896855
-45.272152	9.326247	121.290421	-8.107896	16.961691	114.288414	37.561035	-13.932079	106.962158	39.73571	37.867897	105.113373	38.6483725	11.967909	106.0377655	-54.8641645	21.955473	122.5390625
-45.459427	10.250425	121.516052	-8.09516	17.07848	114.397308	37.481255	-13.869253	107.066368	39.646645	37.928364	105.107811	38.56395	12.0295555	106.0870895	-54.75427	22.1274045	122.7075265
-45.644234	11.401147	121.622261	-8.186209	17.164526	114.45826	37.447193	-13.807529	107.17646	39.628407	38.022949	105.138062	38.5378	12.10771	106.157261	-54.910218	22.221342	122.759259
-45.722092	12.589682	121.591438	-8.19384	17.242102	114.484497	37.423744	-13.723801	107.241119	39.658176	38.146416	105.207588	38.54096	12.2113075	106.2243535	-54.92864	22.2728965	122.7446405
-45.725132	14.409691	121.278404	-8.235381	17.44039	114.461502	37.42215	-13.533738	107.27903	39.717247	38.40403	105.495049	38.5696985	12.435146	106.3870395	-55.0404605	22.445634	122.5359645
-45.695641	15.725363	120.809769	-8.292464	17.52103	114.380196	37.445892	-13.347593	107.250084	39.767464	38.635548	105.837334	38.606678	12.6439775	106.543709	-55.191606	22.3980825	122.216683
-45.621555	17.122454	120.243858	-8.386879	17.643225	114.211884	37.506123	-13.092607	107.141342	39.849651	38.964607	106.361237	38.677887	12.936	106.7512895	-55.451645	22.35045	121.6724785
-45.707901	18.687551	119.381927	-8.513653	17.777872	113.964172	37.551037	-12.750504	106.989754	39.965675	39.400467	107.048119	38.758356	13.3249815	107.0189365	-55.785662	22.2307625	120.9094075
-45.48711	20.113228	118.437973	-8.690474	18.019829	113.682434	37.559479	-12.38951	106.857239	40.074245	39.899143	107.849739	38.816862	13.7548165	107.353489	-56.19781	22.2848415	120.011379
-45.007648	21.574745	117.509041	-8.907385	18.269091	113.379967	37.523182	-12.009412	106.777168	40.198853	40.39032	108.743958	38.8610175	14.190454	107.760563	-56.6757875	22.347728	118.999371
-44.438736	23.083214	116.613899	-9.106824	18.55966	113.101112	37.489845	-11.637377	106.719292	40.365185	40.86401	109.653046	38.927515	14.6133165	108.186169	-57.141163	22.5060035	118.016055
-43.437325	25.349499	115.772247	-9.404003	19.053707	112.858833	37.358059	-11.137803	106.73156	40.588295	41.442341	110.853943	38.973177	15.152269	108.7927515	-57.781183	22.955145	116.9249145
-42.601662	26.84547	115.586349	-9.593866	19.365446	112.933693	37.209229	-10.90866	106.834534	40.705795	41.744884	111.570038	38.957512	15.418112	109.202286	-58.145244	23.31278	116.6651
-41.709061	28.335825	115.677116	-9.797988	19.651934	113.193802	37.006187	-10.736225	107.111649	40.794006	42.003681	112.221947	38.9000965	15.633728	109.666798	-58.4960725	23.67014	116.720806
-40.795074	29.762894	116.018997	-10.010299	19.906593	113.592064	36.838543	-10.583426	107.462059	40.822643	42.233883	112.847069	38.830593	15.8252285	110.154564	-58.851191	23.9879575	117.029564
-39.787502	31.221476	116.379524	-10.220921	20.135025	114.03537	36.705215	-10.465501	107.84626	40.885796	42.515408	113.320229	38.7955055	16.0249535	110.5832445	-59.2373475	24.2450965	117.4874955
-38.800205	32.586899	116.769409	-10.451054	20.356359	114.451218	36.558434	-10.329327	108.187363	40.838665	42.768475	113.587891	38.6985495	16.219574	110.887627	-59.6006575	24.493144	118.014809
-37.62318	33.899014	117.148575	-10.631316	20.492912	114.815262	36.418087	-10.227124	108.449638	40.727028	42.922138	113.63913	38.5725575	16.347507	111.044384	-59.8351895	24.638317	118.58614
-35.858234	35.883213	117.640923	-10.780697	20.671228	115.302849	36.185326	-10.1311	108.705841	40.626034	43.058281	113.597038	38.40568	16.4635905	111.1514395	-59.967074	24.8788655	119.4542585
-34.501297	37.173374	117.893127	-10.845236	20.73789	115.595413	36.063637	-10.138644	108.862915	40.657841	43.030624	113.657593	38.360739	16.44599	111.260254	-60.051211	25.02979	119.930572
-33.101322	38.455429	117.98838	-10.867949	20.763346	115.851006	35.988094	-10.249828	109.158195	40.784393	42.960857	113.93367	38.3862435	16.3555145	111.5459325	-60.1221415	25.1711775	120.1560795
-31.68166	39.699749	118.097054	-10.9084	20.746527	116.071976	35.984932	-10.456376	109.550583	41.059784	42.869701	114.558884	38.522358	16.2066625	112.0547335	-60.339158	25.2863915	120.0892185
-30.215893	40.963196	118.111015	-11.032442	20.73633	116.32193	36.032295	-10.732983	110.018715	41.415298	42.767124	115.505959	38.7237965	16.0170705	112.762337	-60.7886805	25.4555895	119.881523
-28.722281	42.229595	118.374954	-11.188457	20.76573	116.662064	36.062969	-11.036741	110.573891	41.86771	42.617855	116.738678	38.9653395	15.790557	113.6562845	-61.3422535	25.740903	119.6678435
-27.095396	43.472404	118.84433	-11.425188	20.82617	117.207184	35.987747	-11.321699	111.207687	42.344273	42.567863	118.325508	39.16601	15.623082	114.7665975	-62.016386	26.029258	119.6477705
-24.739227	45.257141	120.07798	-11.857035	21.065109	118.29071	35.778313	-11.740253	112.041519	43.142773	42.556732	121.105789	39.460543	15.4082395	116.573654	-63.174613	26.7219785	120.007766
-23.104902	46.40778	121.113144	-12.164893	21.27696	119.066429	35.521137	-11.822405	112.593719	43.749447	42.519005	123.133598	39.635292	15.3483	117.8636585	-63.965078	27.20562	120.2691995
-21.510742	47.547203	122.339157	-12.455617	21.559395	119.900726	35.288975	-11.737982	113.228539	44.347172	42.449646	125.096603	39.8180735	15.355832	119.162571	-64.7293075	27.762958	120.638881
-19.604462	48.459984	123.390701	-12.611108	21.875404	120.758667	35.20768	-11.655189	113.92157	44.877304	42.348759	126.939819	40.042492	15.346785	120.4306945	-65.264708	28.404023	121.0866395
-17.900728	49.442314	124.642311	-12.886868	22.226326	121.796539	35.527809	-11.889436	114.692078	45.367626	42.266766	128.613312	40.4477175	15.188665	121.652695	-66.2214535	29.263987	121.940383
-16.400156	50.368519	125.955704	-12.917659	22.524736	122.758171	35.58556	-11.921963	115.84095	46.243744	42.053856	130.068604	40.914652	15.0659465	122.954777	-66.74997	29.9835255	122.561565
-15.197368	51.284492	127.453804	-12.923628	22.70746	123.804367	35.598572	-11.72794	117.21209	46.290623	42.092365	131.75351	40.9445975	15.1822125	124.4828	-66.7918535	30.2327075	123.125934
-12.713857	52.007645	129.359192	-12.984761	22.818499	125.378403	35.829483	-11.804232	118.671646	47.186375	41.717583	133.589264	41.507929	14.9566755	126.130455	-67.477451	30.6803225	124.626351
-11.426595	52.475918	130.611435	-13.043024	22.835524	126.372673	36.095444	-11.999173	119.729492	47.439255	41.517593	134.687881	41.7673495	14.75921	127.2086865	-67.8533975	30.911838	125.5366595
-10.475622	53.019585	131.834595	-13.074151	22.824945	127.270996	36.315651	-12.236932	120.778107	47.683926	41.390636	135.695511	41.9997885	14.576852	128.236809	-68.1480905	31.073038	126.305183
-9.209949	53.244949	132.764404	-13.126354	22.800051	128.089996	36.553062	-12.521501	121.715042	47.788124	41.15377	136.515594	42.170593	14.3161345	129.115318	-68.423301	31.2839675	127.064674
-7.988211	53.340553	133.422623	-13.197322	22.767982	128.837341	NaN	NaN	NaN	47.897018	40.98233	137.191742	NaN	NaN	NaN	NaN	NaN	NaN
-7.06024	53.514091	134.114319	-13.275782	22.750271	129.505081	NaN	NaN	NaN	48.008789	40.845001	137.712524	NaN	NaN	NaN	NaN	NaN	NaN
-6.09303	53.503227	134.564819	-13.397564	22.746824	130.10643	NaN	NaN	NaN	48.081226	40.657925	138.064941	NaN	NaN	NaN	NaN	NaN	NaN
-5.022205	53.389114	135.26474	-13.252033	22.578821	130.74556	NaN	NaN	NaN	48.19479	40.487469	138.415558	NaN	NaN	NaN	NaN	NaN	NaN
-4.406277	53.251564	135.694427	-13.37248	22.645529	131.206787	34.990044	-12.92549	124.432968	48.219635	40.385021	138.522995	41.6048395	13.7297655	131.4779815	-68.3497995	31.5612925	130.9355925
-3.838678	53.014069	136.140686	-13.431607	22.668694	131.631622	34.767708	-12.964308	124.513878	48.214088	40.265511	138.540512	41.490898	13.6506015	131.527195	-68.354112	31.6867865	131.736049
-3.359439	52.720261	136.564392	-13.447647	22.629824	131.985992	34.602131	-12.979427	124.471214	48.208408	40.212933	138.529327	41.4052695	13.616753	131.5002705	-68.3005635	31.642895	132.4717135
-2.896859	52.33934	136.995285	-13.538705	22.693495	132.362717	NaN	NaN	NaN	48.154312	40.105419	138.517731	NaN	NaN	NaN	NaN	NaN	NaN
-2.499437	51.860313	137.437454	-13.741552	22.725424	132.782623	34.295101	-12.680689	124.072983	48.142155	40.052002	138.498016	41.218628	13.6856565	131.2854995	-68.701732	31.7651915	134.2797465
-2.12987	51.285618	137.880493	-13.494071	22.559261	133.006226	NaN	NaN	NaN	48.168148	39.993824	138.485733	NaN	NaN	NaN	NaN	NaN	NaN
-1.527972	50.291885	138.333862	-13.353683	22.296164	133.43689	NaN	NaN	NaN	48.273228	39.871395	138.424942	NaN	NaN	NaN	NaN	NaN	NaN
-1.158926	49.523216	138.520828	-13.249816	22.202713	133.66655	34.316532	-12.268113	123.1492	48.403137	39.843956	138.354492	41.3598345	13.7879215	130.751846	-67.8594665	30.6175045	136.581254
-0.772225	48.643082	138.549576	-13.091167	22.069849	133.801239	34.402012	-12.254212	122.966728	48.519699	39.792286	138.249359	41.4608555	13.769037	130.6080435	-67.6431895	30.370661	136.9944345
-0.326535	47.621887	138.425537	-12.951543	21.857582	133.823654	34.439365	-12.253387	122.752655	48.633991	39.716492	138.110611	41.536678	13.7315525	130.431633	-67.439764	29.9836115	137.215675
0.055842	46.532887	138.184616	-12.851414	21.804632	133.705002	34.231316	-12.093681	122.563889	48.718899	39.684849	137.931137	41.4751075	13.795584	130.247513	-67.1779355	29.81368	137.162491
0.45342	45.361786	137.732635	-12.728485	21.653126	133.426514	34.296829	-12.213421	122.286865	48.753227	39.630318	137.685638	41.525028	13.7084485	129.9862515	-66.981998	29.5978035	136.8667765
0.85289	44.098927	137.117844	-12.699966	21.583666	133.07663	34.939602	-12.571971	122.067032	48.727726	39.501823	137.309555	41.833664	13.464926	129.6882935	-67.233596	29.702406	136.4649665
1.535114	42.021103	135.744827	-12.603969	21.559566	132.347641	34.744987	-12.471649	121.62616	48.589085	39.351837	136.475143	41.667036	13.440094	129.0506515	-66.874974	29.679038	135.6446305
2.043894	40.635387	134.583115	-12.56899	21.57642	131.852203	34.717361	-12.429308	121.512726	48.446968	39.266281	135.671936	41.5821645	13.4184865	128.592331	-66.7201445	29.7343535	135.112075
2.598384	39.082008	133.24321	-12.488503	21.620085	131.348679	34.918915	-12.552439	121.550262	48.300953	39.21796	134.669968	41.609934	13.3327605	128.110115	-66.58694	29.9074095	134.587243
3.097078	37.419003	131.909973	-12.301102	21.706671	130.838409	35.155888	-12.71104	121.752617	48.132694	39.215591	133.566101	41.644291	13.2522755	127.659359	-66.246495	30.1610665	134.017459
3.183112	35.874142	130.856384	-12.415476	21.865168	130.563919	35.54591	-12.880061	122.206406	48.032845	39.090973	132.410736	41.7893775	13.105456	127.308571	-66.6203295	30.62488	133.819267
4.262925	33.822575	129.647751	-12.279974	21.768461	130.279678	36.045609	-12.919209	122.864601	47.995953	38.877796	131.367554	42.020781	12.9792935	127.1160775	-66.580729	30.5576285	133.4432785
4.576698	32.116413	129.12468	-12.225689	21.560535	130.140396	36.568863	-12.717192	123.66465	48.014362	38.579895	130.511246	42.2916125	12.9313515	127.087948	-66.7429905	30.1897185	133.192844
5.650945	29.292521	128.634903	-12.18433	21.173639	130.029984	37.432713	-12.507818	125.098976	48.098816	38.068443	129.633438	42.7657645	12.7803125	127.366207	-67.1344245	29.5669655	132.693761
6.498109	27.520126	128.509521	-12.198636	20.973356	129.949875	37.744678	-12.519055	125.8461	48.224884	37.828838	129.259216	42.984781	12.6548915	127.552658	-67.382053	29.2918205	132.347092
7.357248	25.854847	128.484924	-12.211065	20.786043	129.832748	37.89854	-12.70504	126.564369	48.361576	37.592785	128.838165	43.130058	12.4438725	127.701267	-67.552188	29.1282135	131.964229
8.251722	24.257227	128.377945	-11.892522	20.470165	129.510849	37.874741	-12.906241	127.168365	47.984715	37.389706	128.447388	42.929728	12.2417325	127.8078765	-66.714772	28.6985975	131.2138215
9.180796	22.849764	128.187241	-11.820665	20.260683	129.21814	38.343739	-13.426404	127.701279	47.86425	36.953907	127.522209	43.1039945	11.7637515	127.611744	-66.7453245	28.7576145	130.824536
10.07418	21.484194	127.884842	-11.710147	20.144114	128.929718	37.87685	-13.374537	127.986382	47.854553	36.624332	126.253067	42.8657015	11.6248975	127.1197245	-66.2859955	28.6633305	130.7397115
11.097142	20.233482	127.424789	-11.435759	19.779263	128.458176	37.734573	-13.578218	128.002579	47.947212	36.324154	124.978127	42.8408925	11.372968	126.490353	-65.7124105	28.185558	130.425999
12.672035	18.566236	126.609818	-11.222892	19.218292	127.764084	37.79422	-14.294013	126.707367	47.801682	35.716755	123.2201	42.797951	10.711371	124.9637335	-65.243735	27.725213	130.5644345
13.801853	17.636122	125.819138	-10.852185	18.8155	126.996376	37.852219	-14.682549	125.200394	47.617931	35.207523	122.521141	42.735075	10.262487	123.8607675	-64.439445	27.368513	130.1319845
14.973724	16.783316	124.842819	-10.459072	18.533825	126.031937	37.978821	-15.002936	123.323296	47.49992	34.766529	121.977173	42.7393705	9.8817965	122.6502345	-63.6575145	27.1858535	129.4136395
16.196911	16.086756	123.689743	-10.047716	18.313667	124.888184	38.301434	-15.217283	121.301559	47.666096	34.770206	121.541801	42.983765	9.7764615	121.42168	-63.079197	26.8508725	128.354688
17.369049	15.475548	122.439682	-9.599897	18.162403	123.549568	38.743092	-15.061635	119.343529	47.927887	34.70945	121.37809	43.3354895	9.8239075	120.3608095	-62.5352835	26.5008985	126.7383265
18.662779	14.974684	121.404419	-9.176238	18.195972	122.226288	39.31263	-14.695942	117.74176	48.225109	34.721252	121.53791	43.7688695	10.012655	119.639835	-62.1213455	26.379289	124.812741
19.920811	14.434854	120.787109	-8.898134	18.289982	121.077705	39.963524	-14.285779	116.935471	48.576633	34.738068	122.264771	44.2700785	10.2261445	119.600121	-62.0663465	26.3538195	122.555289
21.739523	13.593502	121.136383	-8.648208	18.431664	120.188965	40.736725	-13.85705	117.366135	49.001762	34.550919	124.577293	44.8692435	10.3469345	120.971714	-62.1656595	26.5163935	119.406216
22.789127	12.937514	122.330818	-8.688448	18.519501	120.315193	41.0387	-13.782583	118.699516	49.278389	34.363384	126.623741	45.1585445	10.2904005	122.6616285	-62.5354405	26.7486015	117.9687575
23.741013	12.174516	124.015892	-8.733537	18.515532	120.890221	41.25465	-13.912315	120.56781	49.935452	33.969261	128.565628	45.595051	10.028473	124.566719	-63.062125	27.002591	117.213723
24.883619	11.256272	125.848923	-8.808771	18.42268	121.777794	41.424622	-14.145242	122.646187	50.126873	33.650269	130.524139	45.7757475	9.7525135	126.585163	-63.3932895	27.0928465	116.970425
25.568569	10.366423	127.838287	-8.47907	17.965038	122.466385	41.65358	-14.42598	124.702682	50.28051	33.293163	132.329865	45.967045	9.4335915	128.5162735	-62.925185	26.4964845	116.4164965
26.268154	9.57755	129.732315	-8.418557	17.775225	123.332336	41.930065	-14.74614	126.68058	50.374329	32.984749	133.796066	46.152197	9.1193045	130.238323	-62.989311	26.4311455	116.426349
26.34343	8.832438	131.510315	-8.383749	17.52895	124.165787	42.179626	-15.069732	128.52063	50.464649	32.765541	134.8069	46.3221375	8.8479045	131.663765	-63.0896355	26.2099955	116.667809
26.970493	7.553899	133.52829	-8.386447	17.128109	125.435425	42.516811	-15.502591	130.913559	50.566113	32.472214	135.621918	46.541462	8.4848115	133.2677385	-63.314356	25.7714065	117.6031115
27.63859	6.629684	134.576416	-8.351893	16.715071	126.326462	42.713787	-15.799101	132.326111	50.691032	32.26403	135.949356	46.7024095	8.2324645	134.1377335	-63.4061955	25.1976775	118.5151905
27.653254	5.704229	135.648743	-8.355994	16.325506	127.301598	42.684307	-15.988821	133.800018	50.857426	32.00547	136.204742	46.7708665	8.0083245	135.00238	-63.4828545	24.6426875	119.600816
27.626587	4.92377	136.666	-8.338151	15.943001	128.270187	43.412678	-16.650095	134.767868	51.01297	31.725321	136.450409	47.212824	7.537613	135.6091385	-63.889126	24.348389	120.9312355
27.470442	4.260473	137.630508	-8.486831	15.698915	129.18219	NaN	NaN	NaN	51.214718	31.46925	136.784271	NaN	NaN	NaN	NaN	NaN	NaN
27.182732	3.590266	138.401398	-8.16058	15.16785	129.637695	NaN	NaN	NaN	51.336693	31.207558	137.200012	NaN	NaN	NaN	NaN	NaN	NaN
26.469788	3.124346	138.970123	-8.092429	14.818595	129.994949	NaN	NaN	NaN	51.375507	30.898111	137.598801	NaN	NaN	NaN	NaN	NaN	NaN
26.08341	2.131321	138.910492	-7.986814	14.353247	130.150543	NaN	NaN	NaN	51.473927	30.528048	138.088181	NaN	NaN	NaN	NaN	NaN	NaN
25.27844	1.443558	138.595764	-7.967704	14.167955	130.101105	NaN	NaN	NaN	51.490204	30.318779	138.301285	NaN	NaN	NaN	NaN	NaN	NaN
24.562737	0.904542	138.060181	-7.924344	14.011659	129.969864	NaN	NaN	NaN	51.509171	30.188824	138.405975	NaN	NaN	NaN	NaN	NaN	NaN
23.607365	0.435054	137.417801	-7.928553	13.870875	129.828629	NaN	NaN	NaN	51.507221	30.113834	138.381439	NaN	NaN	NaN	NaN	NaN	NaN
22.630932	-0.025766	136.661407	-7.947143	13.869476	129.775803	NaN	NaN	NaN	51.451916	30.061972	138.247604	NaN	NaN	NaN	NaN	NaN	NaN
21.249695	-0.54634	136.068542	-8.019647	13.946183	129.845932	43.37738	-17.336662	134.622223	51.345207	30.042332	138.065109	47.3612935	6.352835	136.343666	-63.4005875	21.539531	123.348198
19.869707	-0.991219	135.562302	-8.10161	13.999846	130.068512	43.356209	-17.237139	134.170013	51.261871	30.111355	137.889084	47.30904	6.437108	136.0295485	-63.51226	21.562584	124.1074755
17.398865	-1.707823	135.010315	-8.08243	14.116989	130.588043	43.296921	-17.044378	133.665878	51.172405	30.310663	137.612534	47.234663	6.6331425	135.639206	-63.399523	21.6008355	125.53688
15.662795	-2.187166	134.744339	-8.207596	14.112411	131.016861	43.33889	-16.915751	133.461838	51.108902	30.431744	137.445847	47.223896	6.7579965	135.4538425	-63.639088	21.4668255	126.5798795
13.853671	-2.667303	134.567841	-8.153414	14.208826	131.475281	43.381672	-16.766926	133.304184	51.112526	30.644381	137.215363	47.247099	6.9387275	135.2597735	-63.553927	21.4789245	127.6907885
11.837571	-3.174093	134.442902	-8.055054	14.348679	131.868301	43.487209	-16.565027	133.10379	51.122528	30.92234	136.788589	47.3048685	7.1786565	134.9461895	-63.4149765	21.5187015	128.7904125
9.751127	-3.648739	134.174622	-7.916034	14.532826	132.0923	43.650089	-16.301643	132.726822	51.112103	31.233952	136.108414	47.381096	7.4661545	134.417618	-63.213164	21.5994975	129.766982
7.723347	-4.073476	133.730728	-7.713941	14.763919	132.126938	43.842182	-16.03326	131.96196	51.09256	31.642199	135.080795	47.467371	7.8044695	133.5213775	-62.895253	21.7233685	130.7324985
5.597279	-4.531886	133.088989	-7.504333	14.936389	131.864349	44.041634	-15.788054	130.80687	51.008022	32.135796	133.740005	47.524828	8.173871	132.2734375	-62.533494	21.698907	131.4552605
2.376368	-5.182494	131.753967	-7.063769	15.232414	131.125061	44.675583	-15.765861	128.87912	50.690086	32.629734	131.236404	47.6828345	8.4319365	130.057762	-61.8103725	22.0328915	132.19236
0.246258	-5.600764	130.824432	-6.84262	15.333508	130.46962	44.364731	-15.505258	127.167336	50.46254	32.811462	129.463226	47.4136355	8.653102	128.315281	-61.0988755	22.013914	132.623959
-2.269382	-5.842668	130.025803	-6.648332	15.327009	129.685669	44.347321	-15.810126	125.264481	50.153469	32.862976	127.752899	47.250395	8.526425	126.50869	-60.547059	22.127593	132.862648
-4.321965	-6.251057	129.061462	-6.578289	15.336802	128.837662	44.164406	-16.111094	123.601486	49.340351	33.025253	126.19426	46.7523785	8.4570795	124.897873	-59.9089565	22.2165245	132.777451
-6.315716	-6.900758	128.005493	-6.540938	15.383198	127.889343	43.431099	-15.978215	122.362396	48.922066	32.960476	124.475876	46.1765825	8.4911305	123.419136	-59.2584585	22.2752655	132.35955
-8.392951	-7.230991	127.065071	-6.480274	15.39363	126.81321	43.283619	-16.58773	121.140846	48.543617	32.931065	122.726585	45.913618	8.1716675	121.9337155	-58.874166	22.6155925	131.6927045
-10.56228	-7.370986	126.284622	-6.796195	15.71713	125.709358	42.864262	-16.795033	119.858994	48.120586	32.921227	120.752975	45.492424	8.063097	120.3059845	-59.084814	23.371163	131.1127315
-13.370286	-7.747311	125.207924	-6.862906	15.941483	123.524796	42.391159	-16.579746	118.23703	47.344955	32.934074	117.40686	44.868057	8.177164	117.821945	-58.593869	23.705802	129.227647
-15.109493	-7.933074	124.567772	-6.988071	16.065027	121.898338	42.106693	-16.638784	117.488304	46.787853	32.905956	114.9207	44.447273	8.133586	116.204502	-58.423415	23.996468	127.592174
-16.734665	-8.092069	123.948418	-7.136922	16.012121	120.31205	41.800392	-16.606894	116.824516	46.11554	32.569592	112.63797	43.957966	7.981349	114.731243	-58.23181	24.042893	125.892857
-18.244883	-8.255825	123.251663	-7.28897	15.72646	118.873276	41.563683	-16.727068	116.171776	45.52597	32.159634	110.426201	43.5448265	7.716283	113.2989885	-58.1227665	23.736637	124.4475635
-19.752356	-8.28477	122.385574	-7.363334	15.296648	117.590919	41.439362	-16.932022	115.066025	45.007637	31.741518	108.708504	43.2234995	7.404748	111.8872645	-57.9501675	23.188548	123.2945735
-21.039175	-8.310309	121.325706	-7.362139	14.863339	116.4814	41.353535	-17.13467	113.824776	44.788101	31.438646	107.460693	43.070818	7.151988	110.6427345	-57.795096	22.57469	122.3200655
-22.262617	-8.242717	120.012451	-7.219291	14.543477	115.397835	41.344864	-17.234877	112.417984	44.752888	31.304199	106.467995	43.048876	7.034661	109.4429895	-57.487458	22.052293	121.3526805
-23.893543	-7.807117	117.766693	-6.904074	14.472384	113.708534	41.323769	-17.081545	109.860657	44.874226	31.500647	105.435219	43.0989975	7.209551	107.647938	-56.9071455	21.735217	119.76913
-24.820736	-7.382709	116.018387	-6.653169	14.683366	112.523438	41.370934	-16.762613	108.152725	45.107319	31.860161	104.927216	43.2391265	7.548774	106.5399705	-56.5454645	21.817958	118.5069055
-25.755489	-6.820419	114.209831	-6.38823	15.056189	111.276451	41.421856	-16.302792	106.457474	45.367249	32.332348	104.309166	43.3945525	8.014778	105.38332	-56.1710125	22.0976	117.169582
-26.495155	-6.222341	112.490059	-6.161836	15.477215	110.040138	41.380909	-15.695506	104.759941	45.485645	32.85751	103.601479	43.433277	8.581002	104.18071	-55.756949	22.373428	115.899566
-27.129328	-5.615348	110.896477	-5.968391	15.912324	108.804771	41.382172	-15.107086	103.07959	45.561928	33.372688	102.723137	43.47205	9.132801	102.9013635	-55.408832	22.691847	114.7081785
-27.618992	-5.016807	109.459877	-5.792529	16.342413	107.598305	41.325958	-14.535984	101.496124	45.513237	33.937286	101.837372	43.4195975	9.700651	101.666748	-55.0046555	22.984175	113.529862
-28.062567	-4.377436	108.269844	-5.686749	16.804476	106.509003	41.180531	-14.027569	100.180855	45.428814	34.397076	100.837685	43.3046725	10.1847535	100.50927	-54.6781705	23.4241985	112.508736
-28.547659	-3.464787	106.663979	-5.670705	17.281284	105.021324	40.94796	-13.459974	98.637436	45.157345	34.976913	99.477394	43.0526525	10.7584695	99.057415	-54.3940625	23.8040985	110.985233
