# Supplementary material for: How to jointly control a ball trajectory on a moving board: Methodological insights into Motor Learning and Rehabilitation
Source: PLoS One. 2025 Oct 15;20(10):e0334588. doi: 10.1371/journal.pone.0334588 (PMC12527165; doi:10.1371/journal.pone.0334588)
Supplement: S2 Data — (ZIP) [file pone.0334588.s002.zip › D3_029.csv]

Ball_X	Ball_Y	Ball_Z	BoardCentre_X	BoardCentre_Y	BoardCentre_Z	P1LeftHand_X	P1LeftHand_Y	P1LeftHand_Z	P1RightHand_X	P1RightHand_Y	P1RightHand_Z	P1MidHands_X	P1MidHands_Y	P1MidHands_Z	P2MidHands_X	P2MidHands_Y	P2MidHands_Z
8.918582	16.415789	113.02092	-10.496812	22.109964	111.5476	38.866669	-8.108348	113.8731	43.757252	44.268909	117.187729	41.3119605	18.0802805	115.5304145	-62.3055845	26.1396475	107.5647855
8.066631	15.262108	112.95639	-10.560266	22.18071	111.380936	38.761555	-8.06391	114.140388	43.687214	44.312454	116.794083	41.2243845	18.124272	115.4672355	-62.3449165	26.237148	107.2946365
7.147827	14.085549	112.73851	-10.589338	22.211395	111.24408	38.65406	-8.059134	114.29483	43.615047	44.29739	116.400528	41.1345535	18.119128	115.347679	-62.3132295	26.303662	107.140481
6.167318	12.968709	112.67691	-10.592051	22.189444	111.17234	38.569813	-8.077743	114.328659	43.582821	44.24247	116.03006	41.076317	18.0823635	115.1793595	-62.260419	26.2965245	107.1653205
5.131555	11.924048	112.577179	-10.56361	22.158318	111.19986	38.552383	-8.108206	114.224838	43.559879	44.174171	115.710938	41.056131	18.0329825	114.967888	-62.183351	26.2836535	107.431832
4.025458	10.887601	112.504578	-10.484267	22.123783	111.328331	38.601021	-8.112204	114.065514	43.53363	44.11224	115.438927	41.0673255	18.000018	114.7522205	-62.0358595	26.247548	107.9044415
2.283273	9.604828	112.5905	-10.324595	22.19746	111.58773	38.741631	-8.022423	113.911545	43.579224	44.14333	115.175842	41.1604275	18.0604535	114.5436935	-61.8096175	26.3344665	108.6317665
0.992513	8.851737	112.637291	-10.21529	22.347803	111.754456	38.866634	-7.8677	113.871803	43.619869	44.263065	115.060852	41.2432515	18.1976825	114.4663275	-61.6738315	26.4979235	109.0425845
-0.29678	8.233282	112.710831	-10.095251	22.54731	111.876892	38.991623	-7.65095	113.853004	43.670864	44.441612	114.983383	41.3312435	18.395331	114.4181935	-61.5217455	26.699289	109.3355905
-1.634959	7.662165	112.645065	-9.998712	22.758997	111.951935	39.11908	-7.41678	113.731956	43.732616	44.647007	114.940659	41.425848	18.6151135	114.3363075	-61.423272	26.9028805	109.5675625
-3.046598	7.143055	112.42733	-9.892493	22.941484	111.976204	39.252953	-7.179237	113.411629	43.800987	44.861023	114.950035	41.52697	18.840893	114.180832	-61.311956	27.042075	109.771576
-4.391734	6.69151	112.106979	-9.793577	23.099529	111.933472	39.389221	-6.926016	112.802734	43.838566	45.077229	114.97686	41.6138935	19.0756065	113.889797	-61.2010475	27.1234515	109.977147
-5.83682	6.276622	111.572205	-9.715583	23.287851	111.835655	39.494518	-6.585099	111.977478	43.819515	45.321663	115.031418	41.6570165	19.368282	113.504448	-61.0881825	27.20742	110.166862
-8.036924	5.810564	110.752068	-9.589254	23.709152	111.672462	39.617462	-5.989268	110.600075	43.811096	45.712921	115.014412	41.714279	19.8618265	112.8072435	-60.892787	27.5564775	110.5376805
-9.551816	5.534696	110.285759	-9.481946	24.098722	111.609352	39.680004	-5.552524	109.86657	43.815239	46.000149	114.959702	41.7476215	20.2238125	112.413136	-60.7115135	27.9736315	110.805568
-11.107905	5.289789	110.052132	-9.344597	24.520149	111.608482	39.757977	-5.130521	109.400772	43.846241	46.306438	114.910889	41.802109	20.5879585	112.1558305	-60.491303	28.4523395	111.0611335
-12.584229	5.069015	110.059532	-9.222074	24.909901	111.670349	39.859547	-4.838454	109.230843	43.939354	46.566814	114.692986	41.8994505	20.86418	111.9619145	-60.3435985	28.955622	111.3787835
-14.134972	4.830543	110.429909	-9.06743	25.205057	111.761604	39.972961	-4.738628	109.373642	44.003139	46.723808	114.263985	41.98805	20.99259	111.8188135	-60.12291	29.417524	111.7043945
-15.605309	4.54806	111.006859	-8.858186	25.250139	111.924377	40.073048	-4.880059	109.784195	44.096016	46.687607	113.550148	42.084532	20.903774	111.6671715	-59.800904	29.596504	112.1815825
-17.087286	4.222747	111.903297	-8.605268	25.032913	112.157211	40.170208	-5.274962	110.293922	44.173134	46.397976	112.61824	42.171671	20.561507	111.456081	-59.382207	29.504319	112.858341
-19.354353	3.718174	113.60482	-8.176524	24.231869	112.622177	40.370872	-6.296697	111.106255	44.186615	45.564316	111.05677	42.2787435	19.6338095	111.0815125	-58.6317915	28.8299285	114.1628415
-20.758308	3.398132	114.705505	-7.868968	23.427645	112.909492	40.493919	-7.185452	111.660706	44.171661	44.75626	109.961334	42.33279	18.785404	110.81102	-58.070726	28.069886	115.007964
-22.182404	3.155557	115.676224	-7.617862	22.509375	113.121628	40.628216	-8.153968	112.14621	44.142998	43.776569	108.914337	42.385607	17.8113005	110.5302735	-57.621331	27.2074495	115.7129825
-23.439758	2.987052	116.383148	-7.357223	21.560593	113.246468	40.757748	-9.115987	112.560715	44.126652	42.699734	107.972191	42.4422	16.7918735	110.266453	-57.156646	26.3293125	116.226483
-24.699993	2.967784	116.815483	-7.141192	20.627352	113.238617	40.874325	-10.036681	112.779343	44.132988	41.630383	107.117805	42.5036565	15.796851	109.948574	-56.7860405	25.457853	116.52866
-25.898617	3.036507	116.935715	-7.009142	19.815311	113.118622	40.957146	-10.818156	112.806664	44.156677	40.66993	106.379066	42.5569115	14.925887	109.592865	-56.5751955	24.704735	116.644379
-27.000206	3.293616	116.674316	-6.878319	19.124971	112.829926	41.015522	-11.463021	112.56292	44.184147	39.920727	105.824509	42.5998345	14.228853	109.1937145	-56.3564725	24.021089	116.4661375
-28.583202	4.02833	115.855827	-6.7903	18.374319	112.248611	41.098019	-12.167263	111.952316	44.218395	39.171349	105.234016	42.658207	13.502043	108.593166	-56.238807	23.246595	115.904056
-29.508543	4.683264	114.909866	-6.777533	18.010698	111.704514	41.095535	-12.426105	111.431274	44.228218	38.926384	105.021461	42.6618765	13.2501395	108.2263675	-56.2169425	22.7712565	115.1826605
-30.376709	5.583919	113.896904	-6.802397	17.804617	111.116394	41.076614	-12.600936	110.736671	44.238453	38.858227	104.868637	42.6575335	13.1286455	107.802654	-56.2623275	22.4805885	114.430134
-31.111055	6.62783	112.997398	-6.837139	17.745337	110.53952	40.991936	-12.633989	109.938553	44.197239	38.916367	104.695786	42.5945875	13.141189	107.3171695	-56.2688655	22.349485	113.7618705
-31.683847	7.814272	112.366714	-6.901658	17.771425	110.129967	40.853481	-12.545152	109.252586	44.089603	39.070313	104.500046	42.471542	13.2625805	106.876316	-56.274858	22.2802695	113.383618
-32.222851	9.226831	112.202133	-7.004414	17.834988	110.068092	40.739677	-12.466496	108.681992	43.871891	39.268032	104.435501	42.305784	13.400768	106.5587465	-56.314612	22.269208	113.5774375
-32.551895	10.722079	112.572479	-7.11392	17.844831	110.421814	40.543949	-12.328134	108.195702	43.617733	39.495083	104.57988	42.080841	13.5834745	106.387791	-56.308681	22.1061875	114.455837
-32.711323	13.057682	113.650299	-7.198532	17.808376	111.387207	40.233387	-12.125455	107.55751	43.365444	39.793617	105.222473	41.7994155	13.834081	106.3899915	-56.1964795	21.782671	116.3844225
-32.640778	14.648649	114.35778	-7.132789	17.777153	112.018501	40.110092	-12.004469	107.143127	43.356415	39.988621	105.742386	41.7332535	13.992076	106.4427565	-55.9988315	21.56223	117.5942455
-32.434811	16.245764	114.896751	-6.980213	17.769258	112.450768	40.118877	-11.867897	106.646004	43.477268	40.154629	106.286095	41.7980725	14.143366	106.4660495	-55.7584985	21.39515	118.4354865
-32.051052	17.947315	115.164742	-6.715979	17.783693	112.650833	40.2425	-11.769654	106.197823	43.712585	40.263363	106.703064	41.9775425	14.2468545	106.4504435	-55.4095005	21.3205315	118.8512225
-31.600084	19.582228	115.062561	-6.413384	17.838921	112.603287	40.441521	-11.711535	105.828629	44.064671	40.30122	107.072052	42.253096	14.2948425	106.4503405	-55.079864	21.3829995	118.7562335
-31.033207	21.259481	114.582733	-6.115482	17.862167	112.345245	40.733078	-11.748837	105.60659	44.471214	40.272663	107.494888	42.602146	14.261913	106.550739	-54.83311	21.462421	118.139751
-30.439753	22.902451	113.850494	-5.886617	17.784994	111.937019	41.084839	-11.859245	105.509796	44.939514	40.174053	108.019379	43.0121765	14.157404	106.7645875	-54.7854105	21.412584	117.1094505
-29.309473	25.293594	112.644409	-5.699663	17.613693	111.24678	41.510193	-12.061415	105.342163	45.578941	40.014008	108.803619	43.544567	13.9762965	107.072891	-54.943893	21.2510895	115.420669
-28.506044	26.813486	112.173965	-5.63196	17.514441	110.910118	41.642284	-12.170184	105.078903	45.888226	39.866753	109.181259	43.765255	13.8482845	107.130081	-55.029175	21.1805975	114.690155
-27.529154	28.300985	112.037277	-5.572202	17.503134	110.755836	41.680805	-12.277537	104.783966	46.099022	39.769089	109.45356	43.8899135	13.745776	107.118763	-55.0343175	21.260492	114.392909
-26.553923	29.729527	112.129066	-5.475963	17.503944	110.734543	41.714684	-12.299547	104.51384	46.266495	39.712124	109.750298	43.9905895	13.7062885	107.132069	-54.9425155	21.3015995	114.337017
-25.386684	31.103416	112.377945	-5.37409	17.529184	110.799965	41.820465	-12.28673	104.32534	46.521233	39.694695	110.13105	44.170849	13.7039825	107.228195	-54.919029	21.3543855	114.371735
-24.149748	32.363277	112.645363	-5.268762	17.556353	110.948631	41.9683	-12.263885	104.236557	46.706818	39.721489	110.722031	44.337559	13.728802	107.479294	-54.875083	21.383904	114.417968
-22.872246	33.572742	112.922195	-5.139886	17.644272	111.078789	42.154114	-12.171318	104.205879	46.951294	39.799164	111.385468	44.552704	13.813923	107.7956735	-54.832476	21.474621	114.3619045
-20.821131	35.14381	113.288223	-4.998028	17.779238	111.241737	42.480064	-12.05602	104.321419	47.330769	39.96022	112.465286	44.9054165	13.9521	108.3933525	-54.9014725	21.606376	114.0901215
-19.4447	36.111008	113.483139	-4.946397	17.921431	111.352303	42.69006	-11.946167	104.48539	47.543552	40.08926	113.155533	45.116806	14.0715465	108.8204615	-55.0096	21.7713155	113.8841445
-18.110811	36.955078	113.669296	-4.961163	18.084166	111.511719	42.868252	-11.876641	104.773712	47.697033	40.23494	113.753769	45.2826425	14.1791495	109.2637405	-55.2049685	21.9891825	113.7596975
-16.675224	37.632721	113.867584	-5.002812	18.267677	111.800896	43.040096	-11.859393	105.253731	47.800529	40.392799	114.285576	45.4203125	14.266703	109.7696535	-55.4259365	22.268651	113.8321385
-15.077497	38.184322	114.13623	-5.066138	18.367846	112.272324	43.228046	-11.923756	105.936836	47.860134	40.529961	114.737213	45.54409	14.3031025	110.3370245	-55.676366	22.4325895	114.2076235
-13.644321	38.610737	114.465454	-5.109209	18.411837	112.857391	43.424381	-12.033111	106.917969	47.926651	40.593513	115.100983	45.675516	14.280201	111.009476	-55.893934	22.543473	114.705306
-12.12396	38.922493	114.660095	-5.09788	18.394848	113.468697	43.770538	-12.300752	108.030952	48.049385	40.647514	115.378395	45.9099615	14.173381	111.7046735	-56.1057215	22.616315	115.2327205
-9.736936	39.213142	114.907166	-5.018101	18.234682	114.352837	44.303608	-12.65354	109.920624	48.295998	40.717213	115.92485	46.299803	14.0318365	112.922737	-56.336005	22.4375275	115.782937
-8.168269	39.269943	115.0569	-4.945341	18.108608	114.871552	44.687683	-12.813168	111.071869	48.472317	40.78212	116.374947	46.58	13.984476	113.723408	-56.470682	22.23274	116.019696
-6.541835	39.33918	115.282837	-4.91899	17.967594	115.302673	44.997555	-12.862492	112.06778	48.702126	40.852974	116.884995	46.8498405	13.995241	114.4763875	-56.6878205	21.939947	116.1289585
-4.963641	39.315815	115.527	-4.909666	17.831116	115.628639	45.172497	-12.806087	113.000679	48.932381	40.912689	117.500114	47.052439	14.053301	115.2503965	-56.871771	21.608931	116.0068815
-3.377893	39.295345	115.831482	-4.931082	17.768385	115.85498	45.31768	-12.840343	113.535286	49.152039	40.958317	118.113197	47.2348595	14.058987	115.8242415	-57.0970235	21.477783	115.8857185
-1.848573	39.257141	116.147102	-5.00709	17.774414	115.977478	45.298546	-12.763359	114.003059	49.368401	40.957958	118.67205	47.3334735	14.0972995	116.3375545	-57.3476535	21.4515285	115.6174015
-0.334474	39.174732	116.440582	-5.06568	17.857115	116.001419	45.246418	-12.690266	114.172043	49.555119	40.953407	119.155212	47.4007685	14.1315705	116.6636275	-57.5321285	21.5826595	115.3392105
1.894012	39.02729	116.917969	-5.177586	18.105852	116.044952	45.098419	-12.525193	114.143517	49.788891	40.962692	119.753601	47.443655	14.2187495	116.948559	-57.798827	21.9929545	115.141345
3.284175	38.872974	117.311821	-5.226563	18.325571	116.19046	44.977032	-12.406705	114.067039	49.929054	40.96093	120.124985	47.453043	14.2771125	117.096012	-57.906169	22.3740295	115.284908
4.660871	38.606979	117.84288	-5.269361	18.499926	116.470596	44.889183	-12.321352	114.06189	50.102867	40.951332	120.581909	47.496025	14.31499	117.3218995	-58.034747	22.684862	115.6192925
5.969292	38.237362	118.583771	-5.308515	18.642504	116.915337	44.833233	-12.284407	114.159225	50.314514	40.94495	121.172348	47.5738735	14.3302715	117.6657865	-58.1909035	22.9547365	116.1648875
7.216276	37.781425	119.383575	-5.358578	18.774473	117.465683	44.821243	-12.273993	114.38961	50.496395	40.886982	121.924988	47.658819	14.3064945	118.157299	-58.375975	23.2424515	116.774067
8.400301	37.233997	120.217743	-5.435703	18.883001	118.105698	44.813519	-12.242942	114.731201	50.669777	40.832157	122.769943	47.741648	14.2946075	118.750572	-58.613054	23.4713945	117.460824
9.580938	36.571598	121.055077	-5.52216	19.064362	118.823227	44.813354	-12.215659	115.14962	50.829704	40.770786	123.562408	47.821529	14.2775635	119.356014	-58.865849	23.8511605	118.29044
11.198677	35.47274	122.166237	-5.618875	19.351015	119.963661	44.774143	-12.142338	116.024223	51.015865	40.827961	124.531685	47.895004	14.3428115	120.277954	-59.132754	24.3592185	119.649368
12.159802	34.623451	122.820541	-5.723115	19.559299	120.741783	44.744701	-12.054107	116.752388	51.08593	40.918564	125.025406	47.9153155	14.4322285	120.888897	-59.3615455	24.6863695	120.594669
13.453315	33.486217	123.26506	-5.830325	19.771027	121.498108	44.695141	-11.95276	117.544556	51.117908	40.997471	125.384506	47.9065245	14.5223555	121.464531	-59.5671745	25.0196985	121.531685
13.901085	32.754509	123.931213	-5.965906	19.896431	122.180832	44.597942	-11.830411	118.359795	51.05917	41.096996	125.765587	47.828556	14.6332925	122.062691	-59.760368	25.1595695	122.298973
14.707613	31.609064	124.359222	-6.114585	20.029474	122.8088	44.386353	-11.644083	119.180534	50.903831	41.155903	126.024902	47.645092	14.75591	122.602718	-59.874262	25.303038	123.014882
15.402584	30.493923	124.766769	-6.318397	20.142609	123.335861	44.084812	-11.455115	120.023773	50.696594	41.252327	126.125511	47.390703	14.898606	123.074642	-60.027497	25.386612	123.59708
16.016207	29.382172	125.023361	-6.576399	20.256649	123.71727	43.854626	-11.30281	120.957626	50.410229	41.34449	126.167282	47.1324275	15.02084	123.562454	-60.2852255	25.492458	123.872086
16.896635	27.534819	125.189377	-6.991422	20.380409	124.065758	43.561111	-11.193318	122.26796	49.935528	41.56707	125.894867	46.7483195	15.186876	124.0814135	-60.7311635	25.573942	124.0501025
17.341789	26.319336	125.134781	-7.25272	20.42695	124.147644	43.336498	-11.116591	122.973427	49.600788	41.663887	125.58062	46.468643	15.273648	124.2770235	-60.974083	25.580252	124.0182645
17.742189	25.099335	125.106361	-7.517808	20.427258	124.124657	43.098835	-11.019659	123.556854	49.291756	41.753502	125.209961	46.1952955	15.3669215	124.3834075	-61.2309115	25.4875945	123.8659065
18.089113	23.90757	125.048019	-7.771832	20.447163	124.059822	42.909924	-10.928969	123.96727	48.986389	41.840412	124.891754	45.9481565	15.4557215	124.429512	-61.4918205	25.4386045	123.690132
18.322197	22.749439	124.990845	-8.223315	20.609455	124.054016	42.707909	-10.772699	124.216057	48.711586	41.935081	124.665382	45.7097475	15.581191	124.4407195	-62.1563775	25.637719	123.6673125
18.549047	21.735676	124.920479	-8.43539	20.67646	123.925316	42.545845	-10.594308	124.258293	48.445889	42.08342	124.530075	45.495867	15.744556	124.394184	-62.366647	25.608364	123.456448
18.709869	20.772238	124.88446	-8.591095	20.753189	123.735252	42.403667	-10.369289	124.145271	48.181622	42.257599	124.462639	45.2926445	15.944155	124.303955	-62.4748345	25.562223	123.166549
18.761915	19.438276	124.762978	-8.516918	20.829676	123.263916	42.315804	-9.952003	123.855362	47.829575	42.628433	124.548042	45.0726895	16.338215	124.201702	-62.1065255	25.321137	122.32613
18.778248	18.644419	124.675049	-8.681401	20.991898	123.019447	42.29446	-9.668363	123.656334	47.605438	42.895805	124.767899	44.949949	16.613721	124.2121165	-62.312751	25.370075	121.8267775
18.675056	17.853207	124.634758	-9.098738	21.27705	122.821342	42.22303	-9.389269	123.522858	47.435699	43.175362	125.123039	44.8293645	16.8930465	124.3229485	-63.0268405	25.6610535	121.3197355
18.477446	17.111212	124.550507	-9.024611	21.304918	122.103058	42.13715	-9.155511	123.428902	47.280621	43.416748	125.592484	44.7088855	17.1306185	124.510693	-62.7581075	25.4792175	119.695423
18.187399	16.394241	124.281158	-9.250129	21.450096	121.442009	41.977863	-8.978312	123.309158	47.105667	43.591812	125.988945	44.541765	17.30675	124.6490515	-63.042023	25.593442	118.2349665
17.817312	15.720945	123.895752	-9.404595	21.600246	120.683739	41.80397	-8.850003	123.154411	46.930756	43.70406	126.188675	44.367363	17.4270285	124.671543	-63.176553	25.7734635	116.695935
17.338093	15.041155	123.349823	-9.518121	21.720957	120.039452	41.604824	-8.753086	122.801445	46.767166	43.801697	126.106239	44.185995	17.5243055	124.453842	-63.222237	25.9176085	115.625062
16.460047	14.069679	122.473907	-9.60613	21.811409	119.349983	41.449505	-8.667421	122.025772	46.571507	43.898319	125.604019	44.010506	17.615449	123.8148955	-63.222766	26.007369	114.8850705
15.740802	13.491805	121.915817	-9.64305	21.83844	119.052841	41.416618	-8.617096	121.425079	46.45023	43.930992	125.169716	43.933424	17.656948	123.2973975	-63.219524	26.019932	114.8082845
14.923686	12.94264	121.41552	-9.664286	21.871971	118.900993	41.366848	-8.546768	120.846405	46.322208	43.982418	124.711967	43.844528	17.717825	122.779186	-63.1731	26.026117	115.0228
14.039328	12.462068	120.937035	-9.703604	21.975618	118.837097	41.300358	-8.434141	120.276054	46.180317	44.138649	124.290298	43.7403375	17.852254	122.283176	-63.1475455	26.098982	115.391018
13.003467	12.020383	120.562935	-9.77457	22.1884	118.845497	41.203255	-8.240935	119.728325	45.99189	44.345703	123.9599	43.5975725	18.052384	121.8441125	-63.1467125	26.324416	115.8468815
11.89649	11.662486	120.202209	-9.85038	22.453157	118.874397	41.054771	-7.987732	119.141792	45.805008	44.605255	123.71138	43.4298895	18.3087615	121.426586	-63.1306495	26.5975525	116.322208
10.715418	11.340212	119.79792	-9.952852	22.802309	118.869377	40.898563	-7.6976	118.496765	45.621838	44.888988	123.582863	43.2602005	18.595694	121.039814	-63.1659045	27.008924	116.69894
8.839087	10.954369	119.011772	-10.128663	23.448265	118.796989	40.54245	-7.083461	117.2976	45.314941	45.33569	123.527435	42.9286955	19.1261145	120.4125175	-63.1860215	27.7704155	117.1814605
7.502414	10.728497	118.453751	-10.266502	23.958332	118.725739	40.280403	-6.641977	116.360687	45.12402	45.696995	123.548004	42.7022115	19.527509	119.9543455	-63.2352155	28.389155	117.4971325
6.150674	10.487331	117.838623	-10.373739	24.510788	118.666748	40.047802	-6.124837	115.396896	44.921856	46.082191	123.580933	42.484829	19.978677	119.4889145	-63.232307	29.042899	117.8445815
4.71574	10.268131	117.343262	-10.429745	25.084543	118.597046	39.856388	-5.603629	114.608978	44.702198	46.464901	123.460625	42.279293	20.430636	119.0348015	-63.138783	29.73845	118.1592905
3.267316	9.990342	117.060707	-10.448153	25.602392	118.560753	39.730827	-5.100013	114.158806	44.493557	46.851128	123.144218	42.112192	20.8755575	118.651512	-63.008498	30.3292265	118.469994
1.833782	9.648293	116.930748	-10.458529	26.013296	118.48645	39.737965	-4.788388	114.031586	44.274437	47.180061	122.671082	42.006201	21.1958365	118.351334	-62.923259	30.8307555	118.621566
0.32264	9.221622	117.032394	-10.469703	26.304886	118.362663	39.712433	-4.635508	114.247879	44.019421	47.406124	122.009979	41.865927	21.385308	118.128929	-62.805333	31.224464	118.596397
-1.986027	8.53821	117.390617	-10.602486	26.430624	118.168282	39.648335	-4.629194	114.917671	43.553127	47.523254	120.883629	41.600731	21.44703	117.90065	-62.805703	31.414218	118.435914
-3.568669	8.073251	117.681	-10.740936	26.362541	118.061852	39.477928	-4.699465	115.563881	43.231453	47.446449	120.221947	41.3546905	21.373492	117.892914	-62.8365625	31.35159	118.23079
-5.146073	7.631721	117.95195	-10.886213	26.191509	117.946648	39.358738	-4.889223	116.138527	42.969471	47.31292	119.651703	41.1641045	21.2118485	117.895115	-62.9365305	31.1711695	117.998181
-6.759796	7.209191	118.092552	-11.015436	25.98387	117.792702	39.332798	-5.160438	116.54068	42.74456	47.13623	119.172684	41.038679	20.987896	117.856682	-63.069551	30.979844	117.728722
-8.2868	6.874426	118.062164	-11.124258	25.806278	117.56736	39.194046	-5.349829	116.938438	42.590912	46.982479	118.754173	40.892479	20.816325	117.8463055	-63.140995	30.796231	117.2884145
-9.839293	6.629872	117.810356	-11.174756	25.60943	117.236694	39.119659	-5.511342	117.017792	42.500324	46.850487	118.427994	40.8099915	20.6695725	117.722893	-63.1595035	30.5492875	116.750495
-11.420948	6.434811	117.231224	-11.164968	25.476255	116.784416	39.061974	-5.591125	116.727318	42.482594	46.790909	118.192482	40.772284	20.599892	117.4599	-63.10222	30.352618	116.108932
-13.720284	6.326681	115.866531	-11.124507	25.463163	115.98613	38.895332	-5.666214	115.358665	42.531433	46.715149	117.909538	40.7133825	20.5244675	116.6341015	-62.9623965	30.4018585	115.3381585
-15.273873	6.441849	114.785431	-11.061663	25.60083	115.430382	38.74823	-5.590292	114.042686	42.54985	46.710812	117.652336	40.64904	20.56026	115.847511	-62.772366	30.6414	115.013253
-16.815311	6.607576	113.725494	-10.996285	25.901228	114.913818	38.587967	-5.410451	112.591377	42.562672	46.771576	117.307327	40.5753195	20.6805625	114.949352	-62.5678895	31.1218935	114.878284
-18.331419	6.871031	112.951515	-10.90941	26.314371	114.493797	38.442421	-5.144704	111.289467	42.509117	46.870865	116.82489	40.475769	20.8630805	114.0571785	-62.294589	31.7656615	114.9304155
-19.910297	7.158941	112.489426	-10.808188	26.696772	114.180962	38.354439	-4.923488	110.338295	42.445911	47.013077	116.119431	40.400175	21.0447945	113.228863	-62.016551	32.3487495	115.133061
-21.412773	7.428014	112.387871	-10.646969	26.937481	113.870895	38.296925	-4.842062	109.834503	42.360653	47.10284	115.206352	40.328789	21.130389	112.5204275	-61.622727	32.744573	115.2213625
-22.848362	7.688169	112.579819	-10.520536	26.94672	113.601067	38.211815	-4.985187	109.74884	42.239769	47.031269	114.176765	40.225792	21.023041	111.9628025	-61.266864	32.870399	115.2393315
-24.997185	7.940386	113.237236	-10.348946	26.473267	113.29538	38.025055	-5.747374	110.085587	41.996002	46.458057	112.326218	40.0105285	20.3553415	111.2059025	-60.7084205	32.5911925	115.3848575
-26.339861	8.057103	113.818001	-10.251809	25.894848	113.101814	37.86607	-6.415992	110.469498	41.784904	45.791306	110.945824	39.825487	19.687657	110.707661	-60.329105	32.102039	115.495967
-27.650547	8.219329	114.35733	-10.198593	25.187958	112.919357	37.676079	-7.105239	110.808029	41.589375	45.025738	109.507133	39.632727	18.9602495	110.157581	-60.029913	31.4156665	115.681133
-28.854721	8.456969	114.813293	-10.170458	24.426102	112.697601	37.484715	-7.845527	111.057571	41.328342	44.14867	108.082436	39.4065285	18.1515715	109.5700035	-59.7474445	30.7006325	115.8251985
-30.013338	8.76903	115.132668	-10.153613	23.634632	112.505112	37.31028	-8.566493	111.052689	41.068195	43.218407	106.880524	39.1892375	17.325957	108.9666065	-59.4964635	29.943307	116.0436175
-31.080639	9.181188	115.223404	-10.180877	22.858528	112.325798	37.129566	-9.239296	110.834991	40.870533	42.437031	105.963226	39.0000495	16.5988675	108.3991085	-59.3618035	29.1181885	116.2524875
-32.063747	9.706226	115.188126	-10.224112	22.203203	112.135063	36.945469	-9.744908	110.433601	40.637016	41.813202	105.190254	38.7912425	16.034147	107.8119275	-59.2394665	28.372259	116.4581985
-33.318497	10.850315	115.023483	-10.335121	21.565403	111.8899	36.748074	-10.256059	109.698425	40.326107	41.242935	104.417816	38.5370905	15.493438	107.0581205	-59.2073325	27.637368	116.7216795
-33.959843	11.800437	114.899811	-10.420613	21.300442	111.779572	36.650799	-10.379523	109.321884	40.154667	41.101498	104.148773	38.402733	15.3609875	106.7353285	-59.243959	27.2398965	116.8238155
-34.543503	12.834663	114.688324	-10.497061	21.141161	111.70961	36.589451	-10.430006	108.91954	40.034573	41.091904	104.09465	38.312012	15.330949	106.507095	-59.306134	26.951373	116.912125
-34.940952	14.079231	114.402565	-10.558235	21.067768	111.616806	36.538837	-10.391258	108.503212	39.966545	41.187889	104.127357	38.252691	15.3983155	106.3152845	-59.369161	26.7372205	116.9183275
-35.279007	15.390227	113.992668	-10.564585	20.978212	111.456131	36.53896	-10.29495	108.045158	39.955544	41.347874	104.227005	38.247252	15.526462	106.1360815	-59.376422	26.429962	116.7761805
-35.418587	16.752373	113.589478	-10.554598	20.966524	111.273468	36.550156	-10.144145	107.486855	39.96529	41.552574	104.409286	38.257723	15.7042145	105.9480705	-59.366919	26.2288335	116.5988655
-35.418056	18.278385	113.250076	-10.536976	20.973454	111.104599	36.604568	-9.943923	106.904053	40.01046	41.77441	104.677757	38.307514	15.9152435	105.790905	-59.381466	26.0316645	116.418293
-35.196869	20.581131	112.928406	-10.453362	21.024481	111.035622	36.68903	-9.600904	106.003525	40.138905	42.225723	105.347015	38.4139675	16.3124095	105.67527	-59.3206915	25.7365525	116.395974
-34.823662	22.214077	112.982666	-10.417921	21.175213	111.128357	36.715786	-9.301797	105.474411	40.235775	42.516346	105.911507	38.4757805	16.6072745	105.692959	-59.3116225	25.7431515	116.563755
-34.321487	23.866711	113.071419	-10.388288	21.363207	111.290993	36.730579	-8.979278	105.033615	40.347977	42.85323	106.563095	38.539278	16.936976	105.798355	-59.315854	25.789438	116.783631
-33.761169	25.529888	113.219795	-10.370189	21.593479	111.449265	36.776768	-8.651855	104.689095	40.490002	43.207233	107.245544	38.633385	17.277689	105.9673195	-59.373763	25.909269	116.9312105
-33.10112	27.203508	113.292603	-10.338216	21.853832	111.56485	36.834084	-8.320771	104.495979	40.614765	43.515064	107.833168	38.7244245	17.5971465	106.1645735	-59.4008565	26.1105175	116.9651265
-32.265308	28.794426	113.251984	-10.281386	22.103539	111.591187	36.930935	-8.057174	104.441765	40.732742	43.777508	108.287201	38.8318385	17.860167	106.364483	-59.3946105	26.346911	116.817891
-31.373888	30.380089	113.085281	-10.217575	22.323864	111.554924	37.067173	-7.892328	104.543007	40.853729	43.966305	108.546387	38.960451	18.0369885	106.544697	-59.395601	26.6107395	116.565151
-29.805704	32.595867	112.695656	-10.110631	22.462278	111.403969	37.337387	-7.776	104.899406	41.026764	44.093616	108.690468	39.1820755	18.158808	106.794937	-59.4033375	26.765748	116.013001
-28.684946	33.984928	112.379288	-10.068559	22.442757	111.291145	37.485565	-7.851211	105.195473	41.123405	44.097309	108.739304	39.304485	18.123049	106.9673885	-59.441603	26.762465	115.6149015
-27.454281	35.320267	112.130966	-10.020598	22.318449	111.254692	37.638371	-7.966681	105.514816	41.211414	44.009319	108.835648	39.4248925	18.021319	107.175232	-59.4660885	26.615579	115.334152
-26.109426	36.575619	111.919228	-9.997277	22.190018	111.237022	37.746216	-8.104429	105.845833	41.303955	43.92313	108.982742	39.5250855	17.9093505	107.4142875	-59.5196395	26.4706855	115.0597565
-24.884371	37.87072	111.822273	-9.997655	22.07233	111.233032	37.838833	-8.208831	106.08165	41.410709	43.862583	109.185287	39.624771	17.826876	107.6334685	-59.620081	26.317784	114.8325955
-23.254875	39.053879	111.642944	-10.008407	21.946968	111.22998	37.919132	-8.285058	106.212341	41.51157	43.807926	109.447418	39.715351	17.761434	107.8298795	-59.732165	26.132502	114.6300805
-21.796074	40.303341	111.621536	-10.010437	21.923864	111.219963	37.964378	-8.276132	106.222389	41.598278	43.832485	109.719017	39.781328	17.7781765	107.970703	-59.802202	26.0695515	114.469223
-19.419212	42.113758	111.890175	-10.044353	21.969355	111.222961	37.957554	-8.089503	105.895126	41.793575	43.941643	110.356781	39.8755645	17.92607	108.1259535	-59.9642705	26.01264	114.3199685
-17.781446	43.322693	112.230835	-10.084464	22.138529	111.213997	37.917263	-7.822673	105.580177	41.954308	44.165085	111.006439	39.9357855	18.171206	108.293308	-60.1047135	26.105852	114.134686
-15.971897	44.388763	112.582138	-10.137866	22.420435	111.194206	37.903397	-7.504447	105.329803	42.159035	44.428478	111.962852	40.031216	18.4620155	108.6463275	-60.306948	26.3788545	113.7420845
-14.180461	45.491062	112.919189	-10.225707	22.809959	111.099754	37.902744	-7.130163	105.245163	42.371014	44.733086	113.12114	40.136879	18.8014615	109.1831515	-60.588293	26.8184565	113.0163565
-12.357319	46.489292	113.268433	-10.332568	23.264278	111.020752	37.924976	-6.739321	105.347801	42.576847	45.052639	114.396645	40.2509115	19.156659	109.872223	-60.9160475	27.371897	112.169281
-10.54845	47.37352	113.746216	-10.45157	23.759729	111.119751	38.005081	-6.360866	105.672264	42.79361	45.385208	115.715385	40.3993455	19.512171	110.6938245	-61.3024855	28.007287	111.5456775
-8.744369	48.128815	114.483086	-10.539724	24.15802	111.50737	38.170509	-6.02945	106.31369	43.018818	45.787548	117.113472	40.5946635	19.879049	111.713581	-61.6741115	28.436991	111.301159
-6.061568	48.870571	116.014992	-10.670905	24.591209	112.503227	38.582039	-5.763699	107.863144	43.472652	46.330406	119.42662	41.0273455	20.2833535	113.644882	-62.3691555	28.8990645	111.361572
-4.316264	49.1516	117.139412	-10.71878	24.790522	113.38929	38.962868	-5.705412	109.284523	43.853916	46.611801	121.015381	41.408392	20.4531945	115.149952	-62.845952	29.1278495	111.628628
-2.624916	49.284927	118.356232	-10.781658	24.920086	114.430252	39.374275	-5.717933	110.858307	44.214664	46.876564	122.619591	41.7944695	20.5793155	116.738949	-63.3577855	29.2608565	112.121555
-0.965694	49.246811	119.570801	-10.846894	24.992805	115.536896	39.811592	-5.716816	112.523666	44.549858	47.055367	124.070358	42.180725	20.6692755	118.297012	-63.874513	29.3163345	112.77678
0.525232	49.090889	120.834496	-10.885895	24.975359	116.706696	40.242325	-5.674763	114.214432	44.87109	47.17321	125.458038	42.5567075	20.7492235	119.836235	-64.3284975	29.2014945	113.577157
2.114552	48.790535	122.073196	-10.914076	24.98514	117.90361	40.585693	-5.576729	115.792236	45.156937	47.277645	126.66465	42.871315	20.850458	121.228443	-64.699467	29.119822	114.578777
3.533239	48.426033	123.229767	-10.929815	24.968615	119.063843	40.86842	-5.555756	117.361404	45.397678	47.33292	127.804245	43.133049	20.888582	122.5828245	-64.992679	29.048648	115.5448615
5.886706	47.492699	124.62838	-10.897141	24.977654	120.75106	41.157799	-5.548028	119.48835	45.802601	47.45694	129.097702	43.4802	20.954456	124.293026	-65.274482	29.000852	117.209094
7.112074	46.847183	125.471237	-10.429962	24.791281	121.620857	41.284691	-5.485342	120.86618	46.035992	47.560291	129.755493	43.6603415	21.0374745	125.3108365	-64.5202655	28.5450875	117.9308775
8.254375	46.251404	126.160179	-10.315069	24.807177	122.55294	41.479271	-5.478183	122.266937	46.649986	47.423004	130.063095	44.0646285	20.9724105	126.165016	-64.6947665	28.6419435	118.940864
9.289603	45.5215	126.684021	-10.955708	25.230837	123.729515	41.783867	-5.54053	123.592148	46.88813	47.496372	130.406433	44.3359985	20.977921	126.9992905	-66.2474145	29.483753	120.4597395
10.238507	44.748756	127.162239	-10.040448	24.744741	123.92173	42.015579	-5.583265	124.796204	47.109951	47.501968	130.632416	44.562765	20.9593515	127.71431	-64.643661	28.5301305	120.12915
11.095292	43.932594	127.448776	-9.885977	24.663971	124.388435	42.243507	-5.67654	125.704453	47.303272	47.45982	130.746292	44.7733895	20.89164	128.2253725	-64.5453435	28.436302	120.5514975
11.840935	43.147449	127.616608	-9.756724	24.567646	124.724922	42.184711	-5.709055	126.458916	47.480995	47.444836	130.776169	44.832853	20.8678905	128.6175425	-64.346301	28.2674015	120.8323015
12.659484	41.891571	127.792099	-9.576329	24.464437	125.073311	42.294441	-5.821873	126.86644	47.785297	47.37291	130.762558	45.039869	20.7755185	128.814499	-64.192527	28.1533555	121.332123
13.068527	41.04406	127.902901	-9.479252	24.467867	125.262329	42.349655	-5.832104	126.836655	47.980476	47.317825	130.749817	45.1650655	20.7428605	128.793236	-64.1235695	28.1928735	121.731422
13.298312	40.233658	128.062195	-9.3246	24.52747	125.459335	42.594227	-5.849995	126.555298	48.180737	47.261696	130.805283	45.387482	20.7058505	128.6802905	-64.036682	28.3490895	122.2383795
13.449101	39.457726	128.28627	-9.182606	24.63637	125.785339	42.691673	-5.809995	126.299057	48.3839	47.197906	130.923096	45.5377865	20.6939555	128.6110765	-63.9029985	28.5787845	122.9596015
13.461667	38.72435	128.609314	-9.04071	24.787405	126.254715	42.727413	-5.738705	126.061539	48.585453	47.173691	131.054169	45.656433	20.717493	128.557854	-63.737853	28.857317	123.951576
13.410986	37.957417	129.016113	-8.922599	25.00016	126.817795	42.809593	-5.653594	125.916924	48.802799	47.105831	131.256882	45.806196	20.7261185	128.586903	-63.651394	29.2742015	125.048687
13.172096	37.23291	129.501892	-9.285769	25.485458	127.719582	42.795155	-5.575678	125.874374	48.99715	47.087643	131.535202	45.8961525	20.7559825	128.704788	-64.4676905	30.2149335	126.734376
12.660806	36.09481	130.259293	-8.753822	25.50992	128.560394	42.488117	-5.473182	126.130531	49.20467	47.128387	131.940536	45.8463935	20.8276025	129.0355335	-63.3540375	30.1922375	128.0852545
12.194363	35.352207	130.691193	-8.799126	25.629457	129.258362	42.382896	-5.48785	126.367973	49.195793	47.119099	132.085938	45.7893445	20.8156245	129.2269555	-63.3875965	30.4432895	129.2897685
11.6914	34.542377	131.032547	-8.881159	25.708586	129.850998	42.735203	-5.778691	126.39061	49.131649	47.169712	132.154434	45.933426	20.6955105	129.272522	-63.695744	30.7216615	130.429474
11.08088	33.771393	131.220016	-9.011735	25.742418	130.272888	42.058228	-5.410863	126.338509	48.918667	47.261505	132.082703	45.4884475	20.925321	129.210606	-63.5119175	30.559515	131.33517
10.401036	32.9921	131.196304	-9.142742	25.76465	130.460617	41.914936	-5.37865	126.379585	48.623951	47.375687	131.723114	45.2694435	20.9985185	129.0513495	-63.5549275	30.5307815	131.8698845
9.723849	32.218784	130.857849	-9.212172	25.768858	130.445053	41.717518	-5.399638	126.051537	48.210445	47.460773	131.009521	44.9639815	21.0305675	128.530529	-63.3883255	30.5071485	132.359577
8.513883	31.721344	130.517334	-9.246712	25.728846	130.237106	42.076347	-5.704719	125.507797	47.765118	47.535427	129.92717	44.9207325	20.915354	127.7174835	-63.4141565	30.542338	132.7567285
7.641926	30.449402	129.001923	-9.273221	25.652992	129.555756	41.420483	-5.462982	123.730515	46.4324	47.816925	127.853737	43.9264415	21.1769715	125.792126	-62.4728835	30.1290125	133.319386
6.904433	29.711449	127.90097	-9.231771	25.539953	128.896469	40.931793	-5.486834	121.924767	45.854233	47.678429	126.171829	43.393013	21.0957975	124.048298	-61.856555	29.9841085	133.74464
6.258742	28.958988	126.739632	-9.224631	25.381723	128.120117	40.486221	-5.563859	120.321846	45.306416	47.512947	124.577629	42.8963185	20.974544	122.4497375	-61.3455805	29.788902	133.7904965
5.608517	28.230175	125.695946	-9.247002	25.264082	127.291962	40.470268	-5.749061	118.999062	44.874584	47.237793	123.31163	42.672426	20.744366	121.155346	-61.16643	29.783798	133.428578
5.003098	27.557404	124.865219	-9.627724	25.297031	126.681282	39.97509	-5.795004	118.077942	44.502949	47.053692	122.303513	42.2390195	20.629344	120.1907275	-61.4944675	29.964718	133.1718365
4.441093	26.890724	124.199333	-9.780457	25.138435	126.030624	39.758389	-5.935474	117.491272	44.59272	46.78175	121.362892	42.1755545	20.423138	119.427082	-61.7364685	29.853732	132.634166
3.92057	26.254457	123.706177	-9.934062	24.947754	125.502327	39.565536	-6.09693	117.220726	43.88731	46.765835	121.05117	41.726423	20.3344525	119.135948	-61.594547	29.5610555	131.868706
3.324413	25.339005	123.139442	-10.076855	24.742851	124.831184	39.421803	-6.397277	117.272781	43.699223	46.448612	120.521477	41.560513	20.0256675	118.897129	-61.714223	29.4600345	130.765239
3.040632	24.749823	122.805405	-10.119327	24.605598	124.408081	39.369476	-6.610497	117.436172	43.647224	46.250134	120.148727	41.50835	19.8198185	118.7924495	-61.747004	29.3913775	130.0237125
2.777436	24.204746	122.464279	-10.135097	24.433445	123.960175	39.364967	-6.862675	117.703842	43.642712	46.027863	119.770668	41.5038395	19.582594	118.737255	-61.7740335	29.284296	129.183095
2.546597	23.658974	122.112915	-10.167386	24.183615	123.532524	39.36478	-7.150434	117.973434	43.644737	45.783333	119.396912	41.5047585	19.3164495	118.685173	-61.8395305	29.0507805	128.379875
2.311039	23.194397	121.860138	-10.252033	23.864212	123.254097	39.226749	-7.498536	118.111244	43.49733	45.423695	118.957176	41.3620395	18.9625795	118.53421	-61.8661055	28.7658445	127.973984
2.087922	22.777081	121.741173	-10.371261	23.546713	123.150383	39.074997	-7.918274	118.198685	43.264477	44.985687	118.412758	41.169737	18.5337065	118.3057215	-61.912259	28.5597195	127.9950445
1.919725	22.466322	121.783661	-10.474895	23.27179	123.244522	38.852543	-8.258558	118.617439	43.046638	44.565266	117.966827	40.9495905	18.153354	118.292133	-61.8993805	28.390226	128.196911
1.823748	22.182133	122.016106	-10.495909	22.793842	123.514198	38.856812	-8.799564	119.286201	42.999283	44.05405	117.725578	40.9280475	17.627243	118.5058895	-61.9198655	27.960441	128.5225065
1.83784	22.080187	122.15654	-10.415198	22.471697	123.637184	38.949047	-9.105092	119.629478	43.087681	43.769176	117.775475	41.018364	17.332042	118.7024765	-61.84876	27.611352	128.5718915
1.90936	22.099136	122.167252	-10.374445	22.161852	123.671356	39.077579	-9.405442	119.847527	43.171352	43.499161	117.833885	41.1244655	17.0468595	118.840706	-61.8733555	27.2768445	128.502006
2.02526	22.15797	122.104767	-10.351555	21.891052	123.617706	39.090645	-9.64939	119.875206	43.223202	43.248936	117.927322	41.1569235	16.799773	118.901264	-61.8600335	26.982331	128.334148
2.146617	22.254715	121.99572	-10.381625	21.588051	123.501266	39.068871	-9.889642	119.754921	43.283279	43.012012	118.154671	41.176075	16.561185	118.954796	-61.939325	26.614917	128.047736
2.324721	22.415243	121.902039	-10.43919	21.229506	123.345566	39.066963	-10.135623	119.477608	43.378544	42.809963	118.649986	41.2227535	16.33717	119.063797	-62.1011335	26.121842	127.627335
2.544274	22.604727	121.853386	-10.501594	20.810423	123.208168	39.068188	-10.369944	118.884216	43.571152	42.641075	119.499374	41.31967	16.1355655	119.191795	-62.322858	25.4852805	127.224541
3.089354	22.94787	122.017036	-10.622048	20.336903	123.113297	39.053925	-10.677785	117.477272	44.320724	42.220108	120.947899	41.6873245	15.7711615	119.2125855	-62.9314205	24.9026445	127.0140085
3.507184	23.299564	122.335754	-10.738337	20.217392	123.304298	38.83416	-10.667286	116.553772	44.031956	42.171242	122.146713	41.433058	15.751978	119.3502425	-62.909732	24.682806	127.2583535
3.952553	23.672007	122.80352	-10.868301	20.242231	123.737732	38.572731	-10.569342	115.689674	44.121048	42.016846	122.886513	41.3468895	15.723752	119.2880935	-63.0834915	24.76071	128.1873705
4.396501	23.966051	123.330429	-10.865981	20.378683	124.298302	38.38855	-10.425716	115.10527	44.143028	41.949005	123.38784	41.265789	15.7616445	119.246555	-62.997751	24.9957215	129.350049
4.911502	24.21534	123.850357	-10.853735	20.486502	124.866211	38.221237	-10.284453	114.684692	44.190632	41.917316	123.749794	41.2059345	15.8164315	119.217243	-62.9134045	25.1565725	130.515179
5.499453	24.352983	124.247597	-10.75966	20.526211	125.368713	38.148724	-10.259837	114.600479	44.312645	41.796413	124.086143	41.2306845	15.768288	119.343311	-62.7500045	25.284134	131.394115
6.066904	24.398487	124.623344	-10.623899	20.445623	125.780365	38.14954	-10.390757	114.710106	44.52113	41.597008	124.452721	41.335335	15.6031255	119.5814135	-62.583133	25.2881205	131.9793165
7.024122	24.305782	125.198723	-10.485702	20.179831	126.255463	38.146767	-10.645988	115.000328	44.925003	41.187443	125.297966	41.535885	15.2707275	120.149147	-62.507289	25.0889345	132.361779
7.708367	24.145988	125.605331	-10.420851	20.001242	126.499382	38.200333	-10.918731	115.285782	45.245613	40.848484	125.989532	41.722973	14.9648765	120.637657	-62.564675	25.0376075	132.361107
8.8342	23.72648	125.851318	-10.391933	19.829058	126.732468	38.20739	-11.165049	115.570534	45.595951	40.49942	126.748741	41.9016705	14.6671855	121.1596375	-62.6855365	24.9909305	132.3052985
9.237014	23.555065	126.444099	-10.117236	19.475191	126.843239	38.172806	-11.394459	115.927711	45.915867	40.109325	127.485992	42.0443365	14.357433	121.7068515	-62.2788085	24.592949	131.9796265
9.997705	23.063248	126.923279	-10.099202	19.444056	127.178528	38.18066	-11.629815	116.387138	46.663605	39.577091	128.014389	42.4221325	13.973638	122.2007635	-62.6205365	24.914474	132.1562925
10.657244	22.600266	127.404762	-10.120884	19.388023	127.553787	38.188103	-11.897958	116.955505	46.954391	39.186855	128.693939	42.571247	13.6444485	122.824722	-62.813015	25.1315975	132.282852
11.941682	21.74884	127.67675	-10.121262	19.356033	127.959419	38.189899	-12.219923	117.632523	47.203884	38.826641	129.270233	42.6968915	13.303359	123.451378	-62.9394155	25.408707	132.46746
13.177342	20.585125	128.251419	-10.104515	19.281576	128.583984	38.168003	-12.780001	118.908562	47.407349	38.390686	129.72435	42.787676	12.8053425	124.316456	-62.996706	25.7578095	132.851512
13.587834	19.901318	128.765625	-10.073505	19.19129	128.935898	38.20557	-13.144018	119.921127	47.474594	38.187042	129.747955	42.840082	12.521512	124.834541	-62.987092	25.861068	133.037255
14.790315	18.785892	128.828308	-10.009605	19.110937	129.230484	38.286678	-13.371247	121.01088	47.535328	38.053871	129.615173	42.911003	12.341312	125.3130265	-62.930213	25.880562	133.1479415
15.214159	18.095781	129.190903	-9.866772	19.017736	129.418198	38.53582	-13.591838	122.314384	47.641735	38.036423	129.383987	43.0887775	12.2222925	125.8491855	-62.8223215	25.8131795	132.9872105
16.589344	16.820507	129.277161	-9.665313	18.938871	129.517273	39.355881	-13.954311	123.722694	47.768803	38.088303	129.28656	43.562342	12.066996	126.504627	-62.892968	25.810746	132.529919
17.513006	15.790092	129.613907	-9.422259	18.836573	129.497696	39.806961	-14.002277	125.060059	47.955643	38.195606	129.333939	43.881302	12.0966645	127.196999	-62.72582	25.5764815	131.798393
18.34691	14.910343	130.039398	-9.190306	18.766886	129.418396	40.100525	-13.938716	126.260696	48.183033	38.198574	129.529175	44.141779	12.129929	127.8949355	-62.522391	25.403843	130.9418565
19.765821	13.465611	130.66095	-9.727982	19.170242	129.834808	40.67635	-13.94408	127.946999	48.538342	38.136353	130.072861	44.607346	12.0961365	129.00993	-64.06331	26.2443475	130.659686
20.586485	12.56428	131.226883	-8.70813	18.494473	129.314346	41.077084	-14.067471	128.876053	48.7262	38.092381	130.491821	44.901642	12.012455	129.683937	-62.317902	24.976491	128.944755
21.297598	11.835161	131.717163	-8.653988	18.452158	129.297211	41.338326	-14.170917	129.621201	48.885075	38.105648	130.874802	45.1117005	11.9673655	130.2480015	-62.4196765	24.9369505	128.3464205
22.014231	11.152532	132.123276	-8.654304	18.446312	129.240723	41.196239	-14.001328	130.387543	48.92065	38.172867	131.073105	45.0584445	12.0857695	130.730324	-62.3670525	24.8068545	127.751122
22.679346	10.459651	132.299728	-8.680288	18.451572	129.103195	41.270546	-13.888764	130.809052	48.867588	38.239693	131.004898	45.069067	12.1754645	130.906975	-62.429643	24.7276795	127.299415
23.266788	9.852364	132.378845	-8.691429	18.441027	128.873978	41.359436	-13.817131	131.007355	48.858353	38.295403	130.781982	45.1088945	12.239136	130.8946685	-62.4917525	24.642918	126.8532875
23.772655	9.300408	132.299957	-8.658465	18.379972	128.529785	41.501842	-13.806939	131.063538	48.859116	38.307854	130.412872	45.180479	12.2504575	130.738205	-62.497409	24.5094865	126.321365
24.473	8.686311	131.895447	-8.476667	18.155209	127.780975	41.682053	-13.878491	130.913727	48.925911	38.266956	129.816681	45.303982	12.1942325	130.365204	-62.257316	24.1161855	125.196746
24.948257	8.320779	131.549118	-8.377643	17.995762	127.149178	41.787693	-13.939365	130.666107	48.944248	38.230526	129.438507	45.3659705	12.1455805	130.052307	-62.1212565	23.8459435	124.246049
25.318293	8.076427	131.021027	-8.611914	18.023335	126.587692	41.808475	-13.936323	130.288727	48.941349	38.272728	129.133072	45.374912	12.1682025	129.7108995	-62.59874	23.8784675	123.4644845
25.580893	7.867339	130.365891	-8.624744	17.92997	125.924263	41.981529	-14.065742	129.428589	48.852287	38.38887	128.945786	45.416908	12.161564	129.1871875	-62.666396	23.698376	122.6613385
25.804981	7.67521	129.624557	-8.659612	17.884579	125.368813	41.762142	-14.006702	128.543777	48.64941	38.374905	128.682587	45.205776	12.1841015	128.613182	-62.525	23.5850565	122.124444
25.935947	7.646015	128.743057	-8.694457	17.925869	124.893318	41.515022	-13.924235	127.379593	48.016811	38.587456	128.59523	44.7659165	12.3316105	127.9874115	-62.1548305	23.5201275	121.7992245
26.042589	7.585155	127.743874	-8.702576	18.054653	124.457588	41.327484	-13.757428	125.999786	47.804993	38.677181	128.415741	44.5662385	12.4598765	127.2077635	-61.9713905	23.6494295	121.7074125
26.033964	7.722915	126.253761	-8.657474	18.502344	123.88134	41.190258	-13.194767	123.872231	47.518059	38.904091	128.273758	44.3541585	12.854662	126.0729945	-61.6691065	24.150026	121.6896855
25.717327	8.120683	125.496117	-8.577524	18.948751	123.521362	41.253872	-12.662066	122.541634	47.414783	39.183575	128.25827	44.3343275	13.2607545	125.399952	-61.4893755	24.6367475	121.642772
25.618687	8.33957	124.693443	-8.470884	19.438534	123.21962	41.352367	-12.026197	121.329185	47.26379	39.480141	128.307968	44.3080785	13.726972	124.8185765	-61.2498465	25.150096	121.6206635
25.52195	8.570709	123.998985	-8.309802	19.899515	122.955063	41.480698	-11.348185	120.358292	47.596607	39.613369	128.114975	44.5386525	14.132592	124.2366335	-61.1582565	25.666438	121.6734925
25.408342	8.742116	123.421944	-8.083498	20.293436	122.657463	41.700592	-10.822817	119.621368	47.53281	39.9193	128.014862	44.616701	14.5482415	123.818115	-60.783697	26.0386305	121.496811
25.253365	8.876474	122.988724	-7.836404	20.586924	122.369827	41.992367	-10.399371	119.220261	47.470638	40.225349	127.978348	44.7315025	14.912989	123.5993045	-60.4043105	26.260859	121.1403495
25.033348	8.9227	122.716354	-7.603856	20.812151	122.125641	42.270187	-10.043415	119.155586	46.891125	40.626904	128.014938	44.580656	15.2917445	123.585262	-59.788368	26.3325575	120.66602
24.561001	8.849329	122.554108	-7.239056	21.002136	121.734879	42.715942	-9.783903	119.50238	47.344822	40.859924	127.729294	45.030382	15.5380105	123.615837	-59.508494	26.4662615	119.853921
24.118488	8.72086	122.65966	-7.067333	21.077145	121.459808	42.941196	-9.690827	120.078621	47.337177	40.962662	127.699593	45.1391865	15.6359175	123.889107	-59.2738525	26.5183725	119.030509
23.595819	8.544967	122.765518	-6.923186	21.156628	121.098923	43.109924	-9.65842	120.713486	47.361549	41.149334	127.740074	45.2357365	15.745457	124.22678	-59.0821085	26.567799	117.971066
23.032547	8.310211	122.813988	-6.813712	21.196327	120.699928	43.228386	-9.61569	121.232315	47.409954	41.30389	127.850052	45.31917	15.8441	124.5411835	-58.946594	26.548554	116.8586725
22.439217	8.137828	122.741447	-6.767996	21.286745	120.197914	43.289257	-9.527947	121.597794	46.873856	41.635704	128.19519	45.0815565	16.0538785	124.896492	-58.6175485	26.5196115	115.499336
21.75425	7.962946	122.476646	-6.710591	21.451403	119.601151	43.321316	-9.38048	121.785202	46.942806	41.879536	128.383423	45.132061	16.249528	125.0843125	-58.553243	26.653278	114.1179895
20.981573	7.842072	122.076942	-6.690212	21.669622	119.025375	43.35862	-9.113457	121.824577	46.864273	42.155098	128.523468	45.1114465	16.5208205	125.1740225	-58.4918705	26.8184235	112.8767275
19.610552	7.641443	121.352348	-6.672346	22.112455	118.398735	43.392952	-8.597096	121.500412	47.178474	42.410637	128.343231	45.285713	16.9067705	124.9218215	-58.630405	27.3181395	111.8756485
18.598536	7.543849	120.843483	-6.655286	22.459917	118.109802	43.410641	-8.163717	121.138107	46.555996	42.943478	128.51973	44.9833185	17.3898805	124.8289185	-58.2938905	27.5299535	111.3906855
17.457792	7.458562	120.283981	-6.69224	22.830662	118.012825	43.417389	-7.641914	120.627907	46.908138	43.140987	128.26445	45.1627635	17.7495365	124.4461785	-58.5472435	27.9117875	111.5794715
16.205175	7.398216	119.720016	-6.783272	23.271292	118.089828	43.409889	-7.026786	119.985283	46.677437	43.613018	128.178619	45.043663	18.293116	124.081951	-58.610207	28.249468	112.097705
14.827805	7.292388	119.269882	-6.908247	23.75086	118.33252	43.369465	-6.342453	119.339073	46.411293	44.063305	127.946785	44.890379	18.860426	123.642929	-58.706873	28.641294	113.022111
13.323514	7.183524	118.973228	-7.017686	24.267057	118.750679	43.300133	-5.656366	118.815323	46.111755	44.479649	127.579407	44.705944	19.4116415	123.197365	-58.741316	29.1224725	114.303993
11.697778	7.039913	118.863022	-7.137754	24.762745	119.246246	43.206242	-5.027285	118.466553	45.914383	45.025608	127.179993	44.5603125	19.9991615	122.823273	-58.8358205	29.5263285	115.669219
9.140353	6.658953	119.206154	-7.274738	25.413973	120.188232	43.070351	-4.248596	118.397781	45.566578	45.652554	126.452293	44.3184645	20.701979	122.425037	-58.8679405	30.125967	117.951427
7.374505	6.327422	119.643631	-7.333897	25.733725	120.788742	42.985596	-3.94531	118.652771	45.358223	45.959221	125.958611	44.1719095	21.0069555	122.305691	-58.8397035	30.4604945	119.271793
5.578298	5.901659	120.211029	-7.351049	25.93733	121.265862	42.937614	-3.792943	119.112015	45.21463	46.167583	125.516701	44.076122	21.18732	122.314358	-58.77822	30.68734	120.217366
3.746169	5.468474	120.659599	-7.336765	26.009357	121.541718	42.932919	-3.707452	119.652405	45.113422	46.301525	125.171257	44.0231705	21.2970365	122.411831	-58.6967005	30.7216775	120.671605
1.951572	4.989888	120.977043	-7.336106	25.988552	121.650146	42.97398	-3.685288	120.086334	45.063721	46.393524	124.917007	44.0188505	21.354118	122.5016705	-58.6910625	30.622986	120.7986215
0.135454	4.529828	121.119392	-7.349165	25.914291	121.618393	42.992611	-3.681948	120.401337	44.974304	46.476395	124.628761	43.9834575	21.3972235	122.515049	-58.6817875	30.4313585	120.721737
-1.716631	4.11185	121.409393	-7.362514	25.867876	121.577904	42.996319	-3.722219	120.630356	44.909779	46.514301	124.058784	43.953049	21.396041	122.34457	-58.678077	30.339711	120.811238
-4.48814	3.547771	122.180855	-7.317477	25.779804	121.595421	42.996002	-3.844967	121.189133	44.724876	46.429409	122.74337	43.860439	21.292221	121.9662515	-58.495393	30.267387	121.2245905
-6.317153	3.270748	122.823311	-7.262403	25.629381	121.635185	43.050941	-4.050562	121.538971	44.629864	46.247478	121.754662	43.8404025	21.098458	121.6468165	-58.3652085	30.160304	121.6235535
-8.060852	3.045608	123.324623	-7.214635	25.391079	121.6437	43.106594	-4.288081	121.763779	44.126854	46.216576	120.871986	43.616724	20.9642475	121.3178825	-58.045994	29.8179105	121.9695175
-9.869348	2.899218	123.648941	-7.178132	25.119629	121.529579	43.179173	-4.583506	121.618507	44.046955	45.967216	119.787285	43.613064	20.691855	120.702896	-57.969328	29.547403	122.356262
-11.574283	2.797461	123.559143	-7.086121	24.752882	121.268829	43.204544	-4.851923	121.05117	44.007122	45.64999	118.820259	43.605833	20.3990335	119.9357145	-57.778075	29.1067305	122.6019435
-13.266391	2.802822	123.164734	-6.949281	24.347277	120.881546	43.206261	-5.16863	120.088455	44.022091	45.375004	117.899429	43.614176	20.103187	118.993942	-57.512738	28.591367	122.76915
-14.890472	2.89194	122.639778	-6.827196	24.016825	120.421234	43.157124	-5.576194	118.802406	44.025032	45.174839	117.042114	43.591078	19.7993225	117.92226	-57.24547	28.2343275	122.920208
-17.262945	3.363475	121.816841	-6.711213	23.630226	119.666084	42.944569	-6.113857	116.624619	44.191357	44.917805	115.605843	43.567963	19.401974	116.115231	-56.990389	27.858478	123.216937
-18.737972	3.816925	121.231369	-6.64698	23.46884	119.058624	42.7994	-6.393116	115.068909	44.166775	44.706623	114.509132	43.4830875	19.1567535	114.7890205	-56.7770475	27.7809265	123.3282275
-20.192762	4.398943	120.54808	-6.557716	23.292503	118.351997	42.684078	-6.61494	113.462578	44.143848	44.53104	113.439857	43.413963	18.95805	113.4512175	-56.529395	27.626956	123.2527765
-21.456764	4.998469	119.748482	-6.433379	23.058521	117.528534	42.609612	-6.829775	111.839867	44.282219	44.483532	112.311592	43.4459155	18.8268785	112.0757295	-56.3126735	27.2901635	122.9813385
-22.390526	5.481904	118.723526	-6.318238	22.79907	116.565254	42.496559	-7.078665	110.213303	44.228077	44.304008	111.146294	43.362318	18.6126715	110.6797985	-55.998794	26.9854685	122.4507095
-23.678268	6.454484	117.847717	-6.167443	22.535669	115.587997	42.388107	-7.319239	108.807312	44.185528	43.97459	110.14106	43.2868175	18.3276755	109.474186	-55.6217035	26.7436625	121.701808
-24.61698	7.242394	116.820778	-6.080861	22.244722	114.569748	42.392654	-7.566708	107.667961	44.256763	43.66592	109.225128	43.3247085	18.049606	108.4465445	-55.4864305	26.439838	120.6929515
-25.835287	8.581311	115.22821	-5.986089	21.895889	113.069107	42.361294	-7.873274	106.178925	44.360191	43.183987	107.966171	43.3607425	17.6553565	107.072548	-55.3329205	26.1364215	119.065666
-26.479918	9.557281	114.317955	-5.987055	21.648584	112.218132	42.293785	-8.078293	105.344055	44.364555	42.924194	107.324043	43.32917	17.4229505	106.334049	-55.30328	25.8742175	118.102215
-27.002165	10.520921	113.63591	-6.066758	21.401274	111.562302	42.117928	-8.323808	104.664864	44.259663	42.604774	106.68119	43.1887955	17.140483	105.673027	-55.3223115	25.662065	117.451577
-27.359671	11.636853	113.322639	-6.184669	21.224529	111.140968	41.820358	-8.631357	104.129768	44.02018	42.256989	105.935287	42.920269	16.812816	105.0325275	-55.289607	25.636242	117.2494085
-27.62393	12.814948	113.248108	-6.346919	21.027969	110.894394	41.449623	-8.932848	103.79628	43.732216	41.874714	105.156914	42.5909195	16.470933	104.476597	-55.2847575	25.585005	117.312191
-27.707809	13.91237	113.212288	-6.544977	20.792833	110.73558	41.09346	-9.331296	103.58416	43.452911	41.431149	104.469322	42.2731855	16.0499265	104.026741	-55.3631395	25.5357395	117.444419
-27.667648	15.091215	113.095406	-6.736632	20.506588	110.594978	40.761787	-9.751589	103.447174	43.207344	40.959541	103.945122	41.9845655	15.603976	103.696148	-55.4578295	25.4092	117.493808
-27.348598	16.884329	112.573494	-6.912939	20.072798	110.223793	40.411057	-10.296634	103.163483	42.992393	40.285744	103.278076	41.701725	14.994555	103.2207795	-55.527603	25.151041	117.2268065
-26.993469	18.056051	111.885132	-6.961939	19.717407	109.726158	40.281166	-10.625578	102.729164	42.932369	39.92918	102.991638	41.6067675	14.651801	102.860401	-55.5306455	24.783013	116.591915
-26.485231	19.317928	110.915688	-6.889376	19.354477	109.066216	40.278942	-10.924647	102.179062	43.107639	39.619793	102.902725	41.6932905	14.347573	102.5408935	-55.4720425	24.361381	115.5915385
-25.804647	20.550083	109.647263	-6.739547	19.061167	108.199181	40.403217	-11.173359	101.655663	43.451412	39.337032	103.098808	41.9273145	14.0818365	102.3772355	-55.4064085	24.0404975	114.0211265
-25.051662	21.851957	108.111443	-6.523738	18.862663	107.109306	40.634102	-11.42504	101.1745	43.940269	39.160732	103.403687	42.2871855	13.867846	102.2890935	-55.3346615	23.85748	111.9295185
-24.291288	23.243301	106.395805	-6.301128	18.790419	105.824615	40.911503	-11.55783	100.724174	44.448551	39.020351	103.742638	42.680027	13.7312605	102.233406	-55.282283	23.8495775	109.415824
-23.29623	24.604052	104.631531	-6.121519	18.811852	104.536728	41.133476	-11.655084	100.374603	44.834373	39.027683	104.032425	42.9839245	13.6862995	102.203514	-55.2269625	23.9374045	106.869942
-21.761339	26.652182	103.034569	-6.022984	18.953997	103.290787	41.160694	-11.676157	99.997467	45.093067	38.997124	104.087082	43.1268805	13.6604835	102.0422745	-55.1728485	24.2475105	104.5392995
-20.66153	27.997095	102.670227	-6.078593	19.02812	103.006851	41.038914	-11.747699	99.941772	45.052021	38.882931	104.100677	43.0454675	13.567616	102.0212245	-55.2026535	24.488624	103.9924775
-19.556101	29.211363	102.67041	-6.223635	18.967876	102.982628	40.86364	-11.891265	99.99617	44.992725	38.720284	104.32608	42.9281825	13.4145095	102.161125	-55.3754525	24.5212425	103.804131
-18.432709	30.392015	102.893066	-6.460896	18.868332	103.170799	40.622009	-12.045967	100.0914	44.904705	38.567375	104.724373	42.763357	13.260704	102.4078865	-55.685149	24.47596	103.9337115
-17.346279	31.447935	103.429237	-6.753464	18.6705	103.53949	40.358166	-12.225824	100.137505	44.744171	38.426617	105.215157	42.5511685	13.1003965	102.676331	-56.0580965	24.2406035	104.402649
-16.204319	32.456474	104.195915	-7.058925	18.418789	104.108139	40.055405	-12.4293	100.142372	44.51873	38.206097	105.775726	42.2870675	12.8883985	102.959049	-56.4049175	23.9491795	105.257229
-15.045582	33.389282	105.143044	-7.356498	18.130491	104.818306	39.718472	-12.682159	100.25412	44.324909	37.930801	106.439445	42.0216905	12.624321	103.3467825	-56.7346865	23.636661	106.2898295
-13.172753	34.67807	106.583633	-7.786605	17.686008	106.024002	39.32077	-13.138453	100.825729	44.029514	37.503891	107.75602	41.675142	12.182719	104.2908745	-57.248352	23.189297	107.7571295
-11.896162	35.449097	107.474304	-8.078729	17.408482	106.78743	39.147583	-13.451171	101.533783	43.918064	37.292023	108.906342	41.5328235	11.920426	105.2200625	-57.6902815	22.896538	108.3547975
-10.57978	36.225204	108.365059	-8.367579	17.21027	107.495079	39.079102	-13.631837	102.370033	43.941093	37.192368	110.381996	41.5100975	11.7802655	106.3760145	-58.2452555	22.6402745	108.6141435
-9.214621	36.914894	109.336784	-8.659495	17.073513	108.19706	39.051559	-13.71236	103.351974	44.070885	37.212379	112.12207	41.561222	11.7500095	107.737022	-58.880212	22.3970165	108.657098
-7.835963	37.500565	110.400452	-8.941505	17.076899	108.876457	39.075306	-13.712809	104.366539	44.229713	37.313778	113.95105	41.6525095	11.8004845	109.1587945	-59.5355195	22.3533135	108.5941195
-6.435391	38.022537	111.45668	-9.254253	17.1731	109.576073	39.083088	-13.623344	105.399811	44.419266	37.513794	115.694962	41.751177	11.945225	110.5473865	-60.259683	22.400975	108.6047595
-5.101034	38.438992	112.531876	-9.559078	17.354029	110.281303	39.107208	-13.50478	106.328217	44.589527	37.754295	117.23938	41.8483675	12.1247575	111.7837985	-60.9665235	22.5833005	108.7788075
-3.140466	38.951553	114.053818	-9.877892	17.769354	111.421265	39.177425	-13.27095	107.501091	44.72868	38.108116	118.984047	41.9530525	12.418583	113.242569	-61.7088365	23.120125	109.599961
-1.81327	39.219582	114.834122	-10.00285	18.078438	112.212349	39.247879	-13.10042	108.313011	44.850456	38.382977	119.821373	42.0491675	12.6412785	114.067192	-62.0548675	23.5155975	110.357506
-0.473774	39.234467	115.633965	-10.048779	18.411293	112.980667	39.308796	-12.907393	109.320045	44.994255	38.668556	120.595238	42.1515255	12.8805815	114.9576415	-62.2490835	23.9420045	111.0036925
0.80334	39.214973	116.407982	-10.082295	18.659805	113.780037	39.492504	-12.821997	110.350868	45.205452	38.947697	121.445511	42.348978	13.06285	115.8981895	-62.513568	24.25676	111.6618845
2.049981	39.05365	117.234062	-10.061847	18.843622	114.616028	39.690285	-12.745582	111.357643	45.444202	39.162891	122.351646	42.5672435	13.2086545	116.8546445	-62.6909375	24.4785895	112.3774115
3.197077	38.670742	118.122467	-10.077227	18.960711	115.506592	39.865551	-12.730516	112.373749	45.677536	39.377071	123.260559	42.7715435	13.3232775	117.817154	-62.9259975	24.5981445	113.19603
4.334209	38.243874	119.016495	-10.118963	19.071083	116.407013	40.015335	-12.712089	113.429237	45.926155	39.545197	124.152184	42.970745	13.416554	118.7907105	-63.208671	24.725612	114.0233155
5.839755	37.419174	120.276054	-10.231954	19.218178	117.711655	40.135868	-12.694356	114.946388	46.245041	39.73344	125.411644	43.1904545	13.519542	120.179016	-63.6543625	24.916814	115.244294
7.138852	36.554451	120.851707	-10.337173	19.301205	118.48848	40.160786	-12.659752	115.890816	46.413979	39.865009	126.135323	43.2873825	13.6026285	121.0130695	-63.9617285	24.9997815	115.9638905
7.485178	35.982365	121.726395	-10.464338	19.401724	119.196663	40.142761	-12.601249	116.715881	46.498943	40.046635	126.6847	43.320852	13.722693	121.7002905	-64.249528	25.080755	116.6930355
8.736814	34.985821	122.001175	-10.585509	19.49271	119.815483	40.116562	-12.512018	117.448135	46.524586	40.1679	126.997505	43.320574	13.827941	122.22282	-64.491592	25.157479	117.408146
9.036945	34.364613	122.447754	-10.686681	19.573193	120.268036	40.096302	-12.379386	118.027878	46.451336	40.355	127.06926	43.273819	13.987807	122.548569	-64.647181	25.158579	117.987503
9.714889	33.450817	122.507706	-10.754067	19.652536	120.573196	40.096771	-12.185919	118.426636	46.34853	40.627266	126.940369	43.2226505	14.2206735	122.6835025	-64.7307845	25.0843985	118.4628895
10.319196	32.488457	122.348038	-10.803211	19.723539	120.693184	40.130955	-12.015969	118.576942	46.162071	40.878017	126.548134	43.146513	14.431024	122.562538	-64.752935	25.016054	118.82383
11.151118	31.076727	121.663269	-10.753463	19.852695	120.561012	40.148918	-11.659633	118.283928	45.77639	41.256485	125.527039	42.962654	14.798426	121.9054835	-64.46958	24.906964	119.2165405
11.693506	30.076578	120.934937	-10.676189	19.974659	120.283424	40.155556	-11.400554	117.74894	45.494869	41.50386	124.586853	42.8252125	15.051653	121.1678965	-64.1775905	24.897665	119.3989515
12.157297	29.060438	120.110451	-10.541751	20.07506	119.883255	40.082825	-11.13251	117.07164	45.21838	41.665352	123.445557	42.6506025	15.266421	120.2585985	-63.7341045	24.883699	119.5079115
12.636316	28.061823	119.178902	-10.368065	20.145756	119.433388	39.923992	-10.876825	116.157082	44.944164	41.799061	122.229469	42.434078	15.461118	119.1932755	-63.170208	24.830394	119.6735005
13.072922	27.036821	118.224541	-10.255743	20.219465	118.936745	39.782207	-10.714036	115.161453	44.653423	41.886589	120.992302	42.217815	15.5862765	118.0768775	-62.729301	24.8526535	119.7966125
13.524877	25.971512	117.30896	-10.111427	20.273462	118.343544	39.643017	-10.580205	114.215279	44.357403	41.914871	119.844208	42.00021	15.667333	117.0297435	-62.223064	24.879591	119.6573445
13.932949	24.919893	116.396179	-10.005928	20.282715	117.653915	39.567951	-10.513458	113.252045	44.081135	41.912479	118.817177	41.824543	15.6995105	116.034611	-61.836399	24.8659195	119.273219
14.562881	23.363613	114.960686	-9.980616	20.304853	116.389915	39.404781	-10.429689	112.06385	43.689377	41.975838	117.43425	41.547079	15.7730745	114.74905	-61.508311	24.8366315	118.03078
14.996338	22.258703	113.964104	-9.960238	20.376116	115.411423	39.265408	-10.377171	111.342255	43.441566	41.982048	116.503166	41.353487	15.8024385	113.9227105	-61.273963	24.9497935	116.9001355
15.458483	21.192482	112.891449	-9.95339	20.482903	114.255798	39.130829	-10.247835	110.684776	43.159565	42.01556	115.490021	41.145197	15.8838625	113.0873985	-61.051977	25.0819435	115.4241975
15.915058	20.194847	111.7388	-9.868874	20.661064	112.945297	39.142452	-10.101762	109.992386	42.953102	42.149101	114.530624	41.047777	16.0236695	112.261505	-60.785525	25.2984585	113.629089
16.385542	19.1399	110.559319	-9.721781	20.823067	111.561325	39.24654	-9.860814	109.285774	42.850689	42.228367	113.476608	41.0486145	16.1837765	111.381191	-60.4921765	25.4623575	111.741459
16.915298	18.08453	109.287987	-9.480379	21.018986	110.146019	39.410393	-9.519549	108.430542	42.750652	42.345673	112.185814	41.0805225	16.413062	110.308178	-60.0412805	25.62491	109.98386
17.479015	17.067125	108.092651	-9.104437	21.154793	108.884872	39.681175	-9.198098	107.503906	42.769753	42.454197	111.027382	41.225464	16.6280495	109.265644	-59.434338	25.6815365	108.5041
18.316051	15.552147	106.794975	-8.325343	21.327129	107.49649	40.28603	-8.825593	106.594727	43.074162	42.271057	109.308517	41.680096	16.722732	107.951622	-58.330782	25.931526	107.041358
18.916592	14.541652	106.174919	-7.740244	21.422504	106.832268	40.800617	-8.625738	106.190002	43.408131	42.339989	108.531487	42.104374	16.8571255	107.3607445	-57.584862	25.9878825	106.3037915
19.509989	13.557914	105.741966	-7.139801	21.49781	106.328438	41.333061	-8.433691	105.955887	43.81937	42.367203	107.873466	42.5762155	16.966756	106.9146765	-56.8558175	26.028864	105.7421995
20.040548	12.633571	105.333534	-6.559976	21.581232	105.822563	41.826706	-8.280743	105.771378	44.229256	42.311852	107.186974	43.027981	17.0155545	106.479176	-56.147933	26.1469095	105.16595
20.579403	11.706455	104.848755	-6.029002	21.66836	105.280075	42.309517	-8.166267	105.448738	44.509518	42.344372	106.541351	43.4095175	17.0890525	105.9950445	-55.4675215	26.2476675	104.5651055
21.090157	10.772433	104.327682	-5.568357	21.699959	104.642502	42.66925	-8.036802	105.041992	44.77108	42.313881	105.818466	43.720165	17.1385395	105.430229	-54.856879	26.2613785	103.854775
21.526947	9.873198	103.73645	-5.153255	21.737478	103.929291	42.963406	-7.935341	104.583214	45.029903	42.303596	105.026642	43.9966545	17.1841275	104.804928	-54.3031645	26.2908285	103.053654
22.107187	8.670127	102.87529	-4.726798	21.84313	102.835739	43.322971	-7.784394	103.946289	45.148384	42.328434	104.072227	44.2356775	17.27202	104.009258	-53.6892735	26.41424	101.66222
22.465004	7.875525	102.339363	-4.501515	21.933531	102.097488	43.516422	-7.685366	103.591217	45.31509	42.372997	103.424141	44.415756	17.3438155	103.507679	-53.418786	26.5232465	100.687297
22.809219	7.057402	101.809418	-4.25315	22.038141	101.355377	43.717133	-7.512759	103.236755	45.443184	42.482742	102.741371	44.5801585	17.4849915	102.989063	-53.0864585	26.5912905	99.721691
23.081055	6.391829	101.399147	-3.973581	22.104891	100.687729	43.957321	-7.38139	102.993927	45.527485	42.543037	102.168991	44.742403	17.5808235	102.581459	-52.689565	26.6289585	98.793999
23.358805	5.711914	101.06424	-3.677645	22.118851	100.118401	44.206284	-7.334921	102.854385	45.780178	42.578445	101.796051	44.993231	17.621762	102.325218	-52.348521	26.61594	97.911584
23.615383	5.072142	100.824722	-3.351763	22.086246	99.673843	44.461895	-7.332916	102.74408	46.502682	42.402596	101.416168	45.4822885	17.53484	102.080124	-52.1858145	26.637652	97.267562
23.803347	4.472425	100.662354	-3.006718	22.00173	99.309357	44.73259	-7.396711	102.682617	46.822201	42.344673	101.306366	45.7773955	17.473981	101.9944915	-51.7908315	26.529479	96.6242225
23.991377	3.647153	100.445267	-2.472358	21.849934	98.854965	45.116604	-7.527032	102.639023	47.305683	42.146843	101.157928	46.2111435	17.3099055	101.8984755	-51.1558595	26.3899625	95.8114545
24.070129	3.089161	100.297943	-2.162253	21.716005	98.58094	45.344196	-7.636449	102.58094	47.596333	42.019451	101.02478	46.4702645	17.191501	101.80286	-50.7947705	26.240509	95.35902
24.064674	2.640075	100.108246	-1.847906	21.576757	98.280624	45.555408	-7.735127	102.487755	47.857922	41.897263	100.840843	46.706665	17.081068	101.664299	-50.402477	26.072446	94.896949
24.0322	2.259095	99.919998	-1.59027	21.44989	97.979576	45.770229	-7.837094	102.370621	47.655281	41.937698	100.825584	46.712755	17.050302	101.5981025	-49.893295	25.849478	94.3610495
23.958185	1.944039	99.718033	-1.35448	21.35132	97.677353	45.923267	-7.921684	102.267921	47.847347	41.840279	100.620338	46.885307	16.9592975	101.4441295	-49.594267	25.7433425	93.9105765
23.846739	1.727739	99.475616	-1.174379	21.250658	97.349365	46.066498	-8.045192	102.143288	48.054207	41.732834	100.418449	47.0603525	16.843821	101.2808685	-49.4091105	25.657495	93.4178615
23.694324	1.58027	99.231361	-1.014468	21.155834	97.032364	46.176765	-8.125963	102.000366	48.211197	41.650867	100.246681	47.193981	16.762452	101.1235235	-49.222917	25.549216	92.9412045
23.396641	1.457002	98.852425	-0.773371	21.03846	96.572746	46.346569	-8.25889	101.784775	48.435036	41.562038	100.004646	47.3908025	16.651574	100.8947105	-48.9375445	25.425346	92.2507815
23.153669	1.474947	98.588539	-0.600468	20.982338	96.310051	46.460785	-8.34526	101.637077	48.635365	41.501202	99.8787	47.548075	16.577971	100.7578885	-48.749011	25.386705	91.8622135
22.869509	1.552884	98.315376	-0.410802	20.912533	96.108452	46.60648	-8.444457	101.474091	49.244049	41.270344	99.592834	47.9252645	16.4129435	100.5334625	-48.7468685	25.4121225	91.6834415
22.531935	1.756393	98.075325	-0.178317	20.877758	95.962021	46.758965	-8.505918	101.307655	49.476223	41.186657	99.54406	48.117594	16.3403695	100.4258575	-48.474228	25.4151465	91.4981845
22.185957	2.0487	97.795937	0.066268	20.882431	95.853172	46.932671	-8.522909	101.113144	49.717236	41.14534	99.574074	48.3249535	16.3112155	100.343609	-48.1924175	25.4536465	91.362735
21.813377	2.368734	97.509857	0.330033	20.900759	95.775101	47.155045	-8.49726	100.791916	49.919331	41.140003	99.667702	48.537188	16.3213715	100.229809	-47.877122	25.4801465	91.320393
21.470055	2.809264	97.141197	0.579646	21.010365	95.72094	47.377575	-8.403435	100.365654	50.191689	41.2295	99.810944	48.784632	16.4130325	100.088299	-47.62534	25.6076975	91.353581
20.882219	3.538305	96.569801	0.996209	21.260324	95.697678	47.743748	-8.073276	99.61615	50.546925	41.506882	100.0942	49.1453365	16.716803	99.855175	-47.1529185	25.803845	91.540181
20.433006	4.134089	96.21843	1.276675	21.528074	95.786148	48.044113	-7.78192	99.058655	50.755226	41.746685	100.337494	49.3996695	16.9823825	99.6980745	-46.8463195	26.0737655	91.8742215
19.948425	4.737704	95.943192	1.53618	21.866261	95.948502	48.295845	-7.370899	98.560524	50.017017	42.41468	101.088455	49.156431	17.5218905	99.8244895	-46.084071	26.2106315	92.0725145
19.386269	5.452778	95.729286	1.784352	22.295851	96.155411	48.567783	-6.886358	98.092079	51.221634	42.470459	100.937592	49.8947085	17.7920505	99.5148355	-46.3260045	26.7996515	92.7959865
18.827938	6.155939	95.560326	1.975665	22.792669	96.387604	48.809803	-6.323644	97.657623	51.346935	42.920052	101.257751	50.078369	18.298204	99.457687	-46.127039	27.287134	93.317521
18.224257	6.851123	95.494347	2.130338	23.362593	96.688744	48.992516	-5.687417	97.277359	51.449043	43.410206	101.477905	50.2207795	18.8613945	99.377632	-45.9601035	27.8637915	93.999856
17.562983	7.510891	95.497169	2.219402	23.908144	97.048065	49.069904	-5.045909	97.027138	51.473278	43.864449	101.686951	50.271591	19.40927	99.3570445	-45.832787	28.407018	94.7390855
16.470245	8.352966	95.764801	2.197956	24.741783	97.632462	49.089565	-4.239216	96.993469	51.237255	44.517288	102.127457	50.16341	20.139036	99.560463	-45.767498	29.34453	95.704461
15.65471	8.845193	96.140076	2.031463	25.16082	98.071983	49.046543	-3.814622	97.412643	50.941395	44.954865	102.674118	49.993969	20.5701215	100.0433805	-45.931043	29.7515185	96.1005855
14.827243	9.185138	96.798752	1.706778	25.462013	98.599739	48.99411	-3.545594	98.35704	49.850586	45.591396	103.919769	49.422348	21.022901	101.1384045	-46.008792	29.901125	96.0610735
13.945183	9.467168	97.641724	1.258014	25.634199	99.177498	48.933041	-3.403794	99.756226	49.432899	45.939087	104.914345	49.18297	21.2676465	102.3352855	-46.666942	30.0007515	96.0197105
13.003285	9.665593	98.5709	0.717553	25.725624	99.819977	48.861217	-3.408662	101.409256	48.837811	46.217026	106.174683	48.849514	21.404182	103.7919695	-47.414408	30.047066	95.8479845
12.065839	9.770419	99.455032	0.130465	25.785738	100.51619	48.789478	-3.460003	102.941849	48.217907	46.461124	107.593063	48.5036925	21.5005605	105.267456	-48.2427625	30.0709155	95.764924
11.053647	9.903831	100.232353	-0.390692	25.837591	101.206436	48.682507	-3.461669	104.27356	47.717075	46.694458	109.003006	48.199791	21.6163945	106.638283	-48.981175	30.0587875	95.774589
9.473628	10.072259	101.297203	-1.036265	26.060762	102.337097	48.515724	-3.468756	105.981209	47.003658	47.062778	111.147369	47.759691	21.797011	108.564289	-49.832221	30.324513	96.109905
8.34565	10.21471	102.027176	-1.36901	26.288139	103.241051	48.443966	-3.323703	106.925644	46.848377	47.356396	112.565247	47.6461715	22.0163465	109.7454455	-50.3841915	30.5599315	96.7366565
7.179272	10.346058	102.769005	-1.610848	26.620106	104.318199	48.436604	-3.084229	107.671211	46.776657	47.730129	113.90107	47.6066305	22.32295	110.7861405	-50.8283265	30.917262	97.8502575
5.968185	10.446992	103.535103	-1.778431	27.043438	105.547585	48.462807	-2.746523	108.263687	46.681961	48.15704	115.120544	47.572384	22.7052585	111.6921155	-51.129246	31.3816175	99.4030545
4.677267	10.481928	104.471519	-1.942626	27.546764	106.947731	48.47282	-2.330603	108.74305	46.818527	48.571854	116.11277	47.6456735	23.1206255	112.42791	-51.5309255	31.9729025	101.467552
3.290556	10.462072	105.507614	-2.06098	28.065304	108.415398	48.444027	-1.891727	109.146439	47.271877	48.861511	116.765022	47.857952	23.484892	112.9557305	-51.979912	32.645716	103.8750655
1.822585	10.343106	106.521095	-2.183103	28.552038	109.855736	48.333801	-1.491827	109.48912	47.274895	49.261642	117.403412	47.804348	23.8849075	113.446266	-52.170554	33.2191685	106.265206
-0.432777	10.054006	108.039925	-2.406363	29.158422	111.742722	48.097893	-0.967259	109.895744	47.115753	49.670502	118.024376	47.606823	24.3516215	113.96006	-52.419549	33.9652225	109.525384
-1.931702	9.637693	108.875183	-2.561277	29.445631	112.712227	47.904423	-0.807021	110.184822	46.730434	49.977623	118.291679	47.3174285	24.585301	114.2382505	-52.4399825	34.305961	111.1862035
-3.472971	9.195938	109.622261	-2.681227	29.609003	113.409126	47.710949	-0.79679	110.47374	46.618443	50.107479	118.18721	47.164696	24.6553445	114.330475	-52.52715	34.5626615	112.487777
-5.00347	8.608285	110.396576	-2.757522	29.668262	113.838852	47.575905	-0.917558	110.703537	47.114761	49.949039	117.473114	47.345333	24.5157405	114.0883255	-52.860377	34.8207835	113.5893785
-6.515238	7.912058	111.121979	-2.813431	29.599503	114.007797	47.455696	-1.179478	111.015953	47.142021	49.824478	116.556892	47.2988585	24.3225	113.7864225	-52.9257205	34.876506	114.2291715
-8.019162	7.15095	111.83342	-2.878777	29.298756	113.879562	47.348255	-1.635791	111.388969	47.135235	49.486835	115.236839	47.241745	23.925522	113.312904	-52.999299	34.67199	114.44622
-9.503251	6.292368	112.673828	-2.982971	28.760708	113.565338	47.182037	-2.436737	111.923477	46.600151	49.007572	113.854553	46.891094	23.2854175	112.889015	-52.857036	34.2359985	114.241661
-11.581391	4.928943	113.947533	-3.174428	27.306467	112.93985	47.106609	-4.333528	112.849998	46.410107	47.176853	111.281837	46.758358	21.4216625	112.0659175	-53.107214	33.1912715	113.8137825
-13.051936	4.019258	114.72628	-3.263814	25.997156	112.557129	46.356415	-5.540235	113.668892	46.347832	45.516602	109.719406	46.3521235	19.9881835	111.694149	-52.8797515	32.0061285	113.420109
-14.282597	3.211572	115.249184	-3.275235	24.506765	112.274002	45.867302	-7.087186	114.222908	46.358406	43.706837	108.501175	46.112854	18.3098255	111.3620415	-52.663324	30.7037045	113.1859625
-15.514501	2.491347	115.580765	-3.247378	23.049889	112.120995	45.338921	-8.638754	114.162148	46.468456	41.979511	107.66449	45.9036885	16.6703785	110.913319	-52.3984445	29.4293995	113.328671
-16.639032	1.972742	115.638474	-3.206808	21.707485	112.030968	44.751572	-9.989115	113.975319	46.750591	40.55381	107.051483	45.7510815	15.2823475	110.513401	-52.1646975	28.1326225	113.548535
-17.689373	1.615046	115.56678	-3.201981	20.630404	112.026665	44.258636	-11.149569	113.616585	47.041645	39.629745	106.741798	45.6501405	14.240088	110.1791915	-52.0541025	27.02072	113.8741385
-18.552368	1.122981	115.389908	-3.231202	19.815752	112.054062	43.927689	-12.0684	113.342606	47.394188	39.016064	106.480637	45.6609385	13.473832	109.9116215	-52.1233425	26.157672	114.1965025
-19.978861	1.670552	114.558014	-3.337159	19.119844	111.825584	43.719585	-12.75198	112.608566	48.18401	38.825424	106.060646	45.9517975	13.036722	109.334606	-52.6261155	25.202966	114.316562
-20.768764	1.973912	113.689468	-3.396306	18.953785	111.373833	43.65601	-12.849177	111.898994	48.777061	39.313469	105.606667	46.2165355	13.232146	108.7528305	-53.0091475	24.675424	113.9948355
-21.465252	2.442494	112.433472	-3.398547	18.937649	110.661171	43.700768	-12.727508	111.161293	49.090511	39.732845	105.265045	46.3956395	13.5026685	108.213169	-53.1927335	24.3726295	113.109173
-22.085674	2.989992	110.903404	-3.368254	18.976011	109.747108	43.818142	-12.538178	110.370651	49.176262	40.089291	105.187141	46.497202	13.7755565	107.778896	-53.23371	24.1764655	111.71532
-22.652206	3.5961	109.263802	-3.34958	19.056057	108.716179	43.918434	-12.29927	109.507225	49.259346	40.38438	105.008087	46.58889	14.042555	107.257656	-53.28805	24.069559	110.174702
-23.147833	4.359916	107.894279	-3.337331	19.186764	107.684311	43.953129	-11.978374	108.568848	49.336617	40.585392	104.613289	46.644873	14.303509	106.5910685	-53.319535	24.070019	108.7775535
-23.593649	5.26696	107.073952	-3.279596	19.383745	106.871735	43.909084	-11.635009	107.654106	49.239716	40.804798	104.106812	46.5744	14.5848945	105.880459	-53.133592	24.1825955	107.863011
-24.08077	6.757805	106.889793	-3.275533	19.659456	106.305885	43.77758	-11.250215	106.838715	48.962505	40.81958	102.898994	46.3700425	14.7846825	104.8688545	-52.9211085	24.5342295	107.7429155
-24.352303	7.780365	107.068764	-3.331057	19.670092	106.28775	43.651836	-11.280743	106.806396	48.558922	40.466976	102.444855	46.105379	14.5931165	104.6256255	-52.767493	24.7470675	107.9498745
-24.487032	8.868754	107.400223	-3.463791	19.521181	106.472588	43.429451	-11.468479	107.008408	48.170498	40.109463	102.272102	45.7999745	14.320492	104.640255	-52.7275565	24.72187	108.304921
-24.638004	9.977703	107.629845	-3.646276	19.244492	106.712433	43.154369	-11.714255	107.254257	47.920284	39.712292	102.272842	45.5373265	13.9990185	104.7635495	-52.8298785	24.4899655	108.6613165
-24.745529	11.098513	107.665337	-3.826631	18.967073	106.878914	42.937393	-11.980427	107.48465	47.725235	39.331894	102.451195	45.331314	13.6757335	104.9679225	-52.984576	24.2584125	108.7899055
-24.709005	12.292604	107.470367	-3.955487	18.700329	106.918892	42.802059	-12.201116	107.567993	47.566502	39.076958	102.808975	45.1842805	13.437921	105.188484	-53.0952545	23.962737	108.6493
-24.663027	13.557527	106.960236	-3.997623	18.533592	106.738174	42.735409	-12.291761	107.413162	47.529781	38.987175	103.240074	45.132595	13.347707	105.326618	-53.127841	23.719477	108.14973
-24.381657	15.575218	105.65361	-3.90254	18.507244	106.000809	42.824043	-12.291645	106.741394	47.668724	39.078655	103.881607	45.2463835	13.393505	105.3115005	-53.0514635	23.620983	106.6901175
-24.101669	17.050766	104.559944	-3.718809	18.679276	105.261589	43.007015	-12.131266	106.029716	48.273788	39.149277	103.989853	45.6404015	13.5090055	105.0097845	-53.0780195	23.8495465	105.5133935
-23.807604	18.544886	103.366409	-3.474973	18.931879	104.402496	43.306149	-11.827462	105.172363	48.456528	39.526257	104.304192	45.8813385	13.8493975	104.7382775	-52.8312845	24.0143605	104.0667145
-23.449245	20.056129	102.287033	-3.183733	19.313917	103.531578	43.607563	-11.364052	104.215744	48.121895	40.176899	104.835449	45.864729	14.4064235	104.5255965	-52.232195	24.2214105	102.5375595
-22.994061	21.611803	101.381004	-2.874006	19.762232	102.776505	43.905418	-10.837934	103.311836	48.348145	40.699585	105.043793	46.1267815	14.9308255	104.1778145	-51.8747935	24.5936385	101.3751955
-22.601387	23.192358	100.920273	-2.595149	20.25984	102.282845	44.173214	-10.333846	102.603172	48.578735	41.192257	105.106926	46.3759745	15.4292055	103.855049	-51.5662725	25.0904745	100.710641
-22.222912	24.589832	100.931618	-2.437424	20.672155	102.140877	44.323784	-9.910764	102.113495	48.694683	41.605961	105.14492	46.5092335	15.8475985	103.6292075	-51.3840815	25.4967115	100.6525465
-21.647408	26.486927	101.820732	-2.56169	21.020205	102.666924	44.199902	-9.510259	101.850571	49.055588	41.694649	104.887978	46.627745	16.092195	103.3692745	-51.751125	25.948215	101.9645735
-21.427299	27.59623	102.950546	-2.853391	21.031422	103.452049	43.914619	-9.421956	101.890205	48.298286	41.993252	105.300652	46.1064525	16.285648	103.5954285	-51.8132345	25.777196	103.3086695
-21.105795	28.547665	104.289291	-3.213143	20.912796	104.413345	43.578667	-9.417183	102.0439	47.953831	41.9557	105.527267	45.766249	16.2692585	103.7855835	-52.192535	25.5563335	105.0411065
-20.665873	29.431713	105.635117	-3.576318	20.755789	105.44281	43.190491	-9.472954	102.336479	47.579346	41.889534	105.730591	45.3849185	16.20829	104.033535	-52.5375545	25.303288	106.852085
-20.336601	30.260281	106.878937	-3.942998	20.607227	106.424835	42.817223	-9.560651	102.715347	47.235931	41.847511	106.008553	45.026577	16.14343	104.36195	-52.912573	25.071024	108.48772
-19.874258	31.022232	107.853867	-4.278001	20.453506	107.251656	42.532345	-9.65169	103.123566	46.867462	41.810608	106.286957	44.6999035	16.079459	104.7052615	-53.2559055	24.827553	109.7980505
-19.288683	31.718281	108.546135	-4.577138	20.255323	107.88382	42.338863	-9.736965	103.602448	46.503353	41.746319	106.442345	44.421108	16.004677	105.0223965	-53.575384	24.505969	110.7452435
-18.409918	32.720592	109.008873	-4.971042	19.950186	108.494881	42.173115	-9.913388	104.390717	45.965679	41.645332	106.325844	44.069397	15.865972	105.3582805	-54.011481	24.0344	111.6314815
-17.760103	33.32542	108.946861	-5.209004	19.749771	108.648621	42.089764	-10.078899	104.915558	45.628132	41.547741	105.985733	43.858948	15.734421	105.4506455	-54.276956	23.765121	111.8465965
-16.96698	33.876053	108.643929	-5.447942	19.507772	108.639	41.982765	-10.292898	105.3936	45.258747	41.37191	105.41967	43.620756	15.539506	105.406635	-54.51664	23.476038	111.871365
-16.178545	34.400017	108.181694	-5.664238	19.169981	108.519295	41.808544	-10.544381	105.752167	44.897114	41.04895	104.750885	43.352829	15.2522845	105.251526	-54.681305	23.0876775	111.787064
-15.280451	34.93145	107.627892	-5.885635	18.783764	108.363297	41.636742	-10.888271	106.051147	44.569111	40.671909	104.06678	43.1029265	14.891819	105.0589635	-54.8741965	22.675709	111.6676305
-14.275373	35.399151	107.100807	-6.082001	18.355986	108.207405	41.432362	-11.246696	106.391762	44.29351	40.233829	103.554832	42.862936	14.4935665	104.973297	-55.026938	22.2184055	111.441513
-13.250075	35.925476	106.660606	-6.248163	17.899773	108.07357	41.284874	-11.591058	106.691017	44.125038	39.815269	103.424789	42.704956	14.1121055	105.057903	-55.201282	21.6874405	111.089237
-11.499069	36.820477	106.40136	-6.500197	17.394651	107.90731	41.187588	-11.894858	106.732002	43.93726	39.591007	103.967117	42.562424	13.8480745	105.3495595	-55.562818	20.9412275	110.4650605
-10.245464	37.497444	106.511078	-6.679412	17.279547	107.779823	41.101585	-11.818249	106.504425	43.856976	39.758255	104.825256	42.4792805	13.970003	105.6648405	-55.8381045	20.589091	109.8948055
-8.949632	38.303955	106.873955	-6.923563	17.397108	107.730103	40.983501	-11.538632	106.266914	43.806995	40.154263	106.06778	42.395248	14.3078155	106.167347	-56.242374	20.4864005	109.292859
-7.608432	39.086052	107.551849	-7.262013	17.670378	107.802818	40.864483	-11.109556	106.151855	43.73167	40.752743	107.753906	42.2980765	14.8215935	106.9528805	-56.8221025	20.5191625	108.6527555
-6.289572	39.899879	108.622849	-7.666483	18.103903	108.082748	40.790684	-10.543509	106.21302	43.627094	41.477219	109.811913	42.208889	15.466855	108.0124665	-57.541855	20.740951	108.1530295
-4.996084	40.622719	109.952286	-8.12867	18.671825	108.526566	40.827503	-9.909498	106.466293	43.514	42.337643	112.132133	42.1707515	16.2140725	109.299213	-58.4280915	21.1295775	107.753919
-3.699203	41.23307	111.456535	-8.592862	19.296389	109.147171	40.900723	-9.271024	106.927933	43.410545	43.195999	114.430321	42.155634	16.9624875	110.679127	-59.341358	21.6302905	107.615215
-1.869952	42.108086	113.587234	-9.301652	20.360786	110.321404	41.16214	-8.273399	107.950958	43.163967	44.373653	117.443192	42.1630535	18.050127	112.697075	-60.7663575	22.671445	107.945733
-0.66324	42.548622	114.799431	-9.6949	21.0937	111.23645	41.38155	-7.592601	108.935257	43.004192	45.136318	119.028511	42.192871	18.7718585	113.981884	-61.582671	23.4155415	108.491016
0.571143	42.790665	115.869034	-10.04035	21.760761	112.178246	41.66357	-6.958709	110.10289	42.884918	45.819519	120.348755	42.274244	19.430405	115.2258225	-62.354944	24.091117	109.1306695
1.705444	42.945274	116.790138	-10.313999	22.245077	113.126434	41.981045	-6.423478	111.302055	42.775005	46.367924	121.561691	42.378025	19.972223	116.431873	-63.006023	24.517931	109.820995
2.821049	42.907932	117.734894	-10.520214	22.574064	114.053116	42.292397	-6.073187	112.457977	42.760258	46.839611	122.662994	42.5263275	20.383212	117.5604855	-63.5667555	24.764916	110.5457465
3.903733	42.668484	118.589317	-10.643012	22.754747	114.953377	42.491703	-5.796219	113.572838	42.7579	47.201775	123.558151	42.6248015	20.702778	118.5654945	-63.9108255	24.806716	111.3412595
4.881389	42.399944	119.33786	-10.728064	22.871798	115.797409	42.655579	-5.556875	114.469994	42.822327	47.464684	124.323448	42.738953	20.9539045	119.396721	-64.195081	24.7896915	112.198097
6.303162	41.762741	120.230995	-10.705535	22.948921	116.83712	42.709351	-5.193471	115.426086	42.97448	47.720169	125.112701	42.8419155	21.263349	120.2693935	-64.2529855	24.634493	113.4048465
7.190691	41.175182	120.602623	-10.633272	23.003502	117.383324	42.772049	-5.077676	116.02877	43.04945	47.903294	125.379738	42.9107495	21.412809	120.704254	-64.1772935	24.594195	114.062394
7.951704	40.60548	120.830368	-10.547872	23.018309	117.81086	42.805824	-4.933936	116.506683	43.137173	48.012714	125.330948	42.9714985	21.539389	120.9188155	-64.0672425	24.497229	114.7029045
8.618151	39.952663	120.817314	-10.450491	23.069565	118.053726	42.886173	-4.816449	116.775894	43.158886	48.138115	125.10022	43.0225295	21.660833	120.938057	-63.9235115	24.478297	115.169395
9.221757	39.241154	120.657906	-10.363575	23.073404	118.117271	42.929207	-4.748258	116.942894	43.609665	48.094074	124.53772	43.269436	21.672908	120.740307	-63.996586	24.4739	115.494235
9.770573	38.440536	120.386612	-10.300856	23.088678	118.070091	42.961617	-4.698026	116.763016	43.606384	48.137379	124.056664	43.2840005	21.7196765	120.40984	-63.8857125	24.4576795	115.730342
10.230358	37.624912	119.993675	-10.220987	23.117897	117.968262	42.898785	-4.719605	116.289047	43.136707	48.289307	123.555962	43.017746	21.784851	119.9225045	-63.45972	24.450943	116.0140195
10.805582	36.39703	119.181953	-10.182641	23.229271	117.786812	42.570316	-4.827011	115.130936	42.970551	48.098804	122.234436	42.7704335	21.6358965	118.682686	-63.1357155	24.8226455	116.890938
11.142518	35.493309	118.525314	-10.138131	23.353907	117.706787	42.065361	-4.671999	113.876343	42.894463	47.978191	121.178612	42.479912	21.653096	117.5274775	-62.756174	25.054718	117.8860965
11.475846	34.53698	117.92749	-10.090637	23.471306	117.636452	41.586811	-4.622875	112.686714	42.831673	47.779182	120.144699	42.209242	21.5781535	116.4157065	-62.390516	25.3644585	118.8571975
11.763087	33.503933	117.359802	-10.029645	23.539646	117.538986	41.067684	-4.592434	111.832275	42.78738	47.575802	119.257965	41.927532	21.491684	115.54512	-61.986822	25.587608	119.532852
12.059178	32.406471	116.784081	-10.002211	23.589495	117.326607	40.636929	-4.699176	111.220482	42.732265	47.356342	118.529404	41.684597	21.328583	114.874943	-61.689019	25.850407	119.778271
12.340483	31.227749	116.190651	-10.020715	23.577915	117.007103	40.250607	-4.907667	110.822105	42.625347	47.076286	117.863274	41.437977	21.0843095	114.3426895	-61.479407	26.0715205	119.6715165
12.654871	30.000326	115.553818	-10.071698	23.518906	116.56102	39.925976	-5.103647	110.448547	42.499901	46.797417	117.273735	41.2129385	20.846885	113.861141	-61.3563345	26.190927	119.260899
13.183123	28.039112	114.589165	-10.101952	23.393076	115.672028	39.623863	-5.417811	110.061684	42.396309	46.383179	116.608337	41.010086	20.482684	113.3350105	-61.21399	26.303468	118.0090455
13.551519	26.667419	114.032486	-10.087219	23.311556	114.99144	39.574436	-5.653565	110.130623	42.430878	46.069	116.331444	41.002657	20.2077175	113.2310335	-61.177095	26.4153945	116.7518465
13.980685	25.273232	113.598381	-10.016977	23.22559	114.289604	39.695309	-5.92423	110.480324	42.575443	45.843307	116.305946	41.135376	19.9595385	113.393135	-61.16933	26.4916415	115.186073
14.380163	23.759205	113.343903	-9.901654	23.103888	113.610313	39.990936	-6.201891	111.124359	42.760033	45.614986	116.495117	41.3754845	19.7065475	113.809738	-61.1787925	26.5012285	113.410888
14.718936	22.240305	113.261391	-9.784348	22.966423	112.974419	40.409275	-6.44135	111.982857	42.984287	45.53545	116.95256	41.696781	19.54705	114.4677085	-61.265477	26.385796	111.4811295
15.037801	20.734234	113.350571	-9.64795	22.887669	112.438461	40.89465	-6.630944	113.078522	43.176689	45.53981	117.494965	42.0356695	19.454433	115.2867435	-61.3315695	26.320905	109.5901785
15.277208	19.175877	113.587593	-9.509398	22.84984	111.982513	41.409836	-6.807582	114.24118	43.386738	45.612396	118.095383	42.398287	19.402407	116.1682815	-61.417083	26.297273	107.7967445
15.492813	16.906624	114.102806	-9.230081	22.731543	111.496941	42.153282	-7.053617	115.889015	43.68631	45.716129	118.811714	42.919796	19.331256	117.3503645	-61.379958	26.13183	105.6435175
15.512924	15.380037	114.463135	-9.025076	22.617424	111.221207	42.50703	-7.10193	116.904297	43.915161	45.760986	119.117676	43.2110955	19.329528	118.0109865	-61.2612475	25.90532	104.4314275
15.426828	13.913019	114.692375	-8.82802	22.47817	110.891876	42.860405	-7.206966	117.659615	44.099064	45.796448	119.299576	43.4797345	19.294741	118.4795955	-61.1357745	25.661599	103.3041565
15.20015	12.469667	114.775658	-8.625629	22.270248	110.524979	43.170574	-7.351888	118.154037	44.21891	45.748825	119.330383	43.694742	19.1984685	118.74221	-60.946	25.3420275	102.307748
14.85619	11.073891	114.68676	-8.445156	22.07032	110.162338	43.436546	-7.477224	118.375816	44.325974	45.660397	119.177116	43.88126	19.0915865	118.776466	-60.771572	25.0490535	101.54821
14.43204	9.721939	114.426407	-8.245645	21.885857	109.85334	43.676872	-7.621478	118.318703	44.437824	45.509018	118.797958	44.057348	18.94377	118.5583305	-60.548638	24.827944	101.1483495
13.843995	8.46499	114.066299	-8.068968	21.76157	109.671425	43.903645	-7.761613	118.012878	44.565022	45.308937	118.352417	44.2343335	18.773662	118.1826475	-60.3722695	24.749478	101.1602025
12.70988	6.745247	113.521065	-7.784756	21.674187	109.595886	44.17062	-7.959875	117.423607	44.810341	45.065819	117.740921	44.4904805	18.552972	117.582264	-60.0599925	24.795402	101.609508
11.791207	5.723397	113.224937	-7.595746	21.726208	109.719505	44.257236	-7.977638	117.017212	44.96917	44.969044	117.40081	44.613203	18.495703	117.209011	-59.804695	24.956713	102.229999
10.737414	4.809228	113.049469	-7.427279	21.817995	109.955681	44.361923	-7.982955	116.715828	45.159851	44.880596	117.03521	44.760887	18.4488205	116.875519	-59.615445	25.1871695	103.035843
9.532204	3.994153	112.973114	-7.237975	21.92211	110.225418	44.399471	-7.949172	116.592728	45.336216	44.805157	116.717377	44.8678435	18.4279925	116.6550525	-59.3437935	25.4162275	103.7957835
8.257951	3.252485	112.951233	-7.056198	22.049883	110.52301	44.497795	-7.961789	116.43219	45.48605	44.762264	116.309189	44.9919225	18.4002375	116.3706895	-59.1043185	25.6995285	104.6753305
6.875609	2.587447	112.964539	-6.849989	22.167528	110.801407	44.507835	-7.89781	116.373573	45.618546	44.70694	115.844521	45.0631905	18.404565	116.109047	-58.7631685	25.930491	105.493767
5.410502	1.998091	113.045204	-6.623674	22.240431	111.075783	44.593609	-7.961766	116.226707	45.725586	44.607769	115.240524	45.1595975	18.3230015	115.7336155	-58.4069455	26.1578605	106.4179505
3.1147	1.306084	113.296555	-6.296006	22.27817	111.426628	44.617409	-7.990859	116.045486	45.803986	44.373199	113.99102	45.2106975	18.19117	115.018253	-57.8027095	26.36517	107.835003
1.529302	0.930276	113.589005	-6.088774	22.218258	111.645653	44.580288	-8.088994	115.911278	45.84523	44.052097	112.934578	45.212759	17.9815515	114.422928	-57.390307	26.4549645	108.868378
-0.09401	0.663018	113.891052	-5.870999	22.069553	111.820618	44.550415	-8.329386	115.764366	45.868431	43.626156	111.748459	45.209423	17.648385	113.7564125	-56.951421	26.490721	109.8848235
-1.703449	0.512655	114.213417	-5.661677	21.845072	111.94384	44.538063	-8.66974	115.482185	45.908962	43.151169	110.634041	45.2235125	17.2407145	113.058113	-56.5468665	26.4494295	110.829567
-3.322836	0.411193	114.334229	-5.495185	21.51265	112.021957	44.410507	-8.991689	115.199364	45.937073	42.626125	109.798767	45.17379	16.817218	112.4990655	-56.16416	26.208082	111.5448485
-4.935062	0.403167	114.2584	-5.371123	21.104528	112.062752	44.325359	-9.420027	114.827469	45.979195	42.167412	109.390877	45.152277	16.3736925	112.109173	-55.894523	25.8353635	112.016331
-6.502467	0.483927	113.973259	-5.293263	20.736567	112.051788	44.198383	-9.759336	114.274467	46.004791	41.880104	109.349991	45.101587	16.060384	111.812229	-55.688113	25.41275	112.291347
-8.799418	0.964112	113.264931	-5.233171	20.386223	111.919998	43.949688	-9.99805	113.129601	46.033905	41.643749	109.5112	44.9917965	15.8228495	111.3204005	-55.4581385	24.9495965	112.5195955
-10.275278	1.473063	112.795029	-5.211807	20.357172	111.836098	43.844715	-9.998645	112.259903	46.058693	41.655148	109.610893	44.951704	15.8282515	110.935398	-55.375318	24.8860925	112.736798
-11.687025	2.090265	112.375664	-5.139819	20.447109	111.782326	43.772621	-9.834458	111.375786	46.075367	41.804371	109.691048	44.923994	15.9849565	110.533417	-55.203632	24.9092615	113.031235
-13.04242	2.787009	112.101105	-5.071659	20.629253	111.800812	43.784943	-9.606737	110.624275	46.078693	42.059258	109.837341	44.931818	16.2262605	110.230808	-55.075136	25.0322455	113.370816
-14.309825	3.580673	111.885216	-4.997342	20.826223	111.867035	43.883358	-9.334254	110.020569	46.10154	42.363159	110.102715	44.992449	16.5144525	110.061642	-54.987133	25.1379935	113.672428
-15.50005	4.409741	111.72123	-4.879719	20.993814	111.942719	43.998428	-9.036234	109.502808	46.157017	42.612568	110.397087	45.0777225	16.788167	109.9499475	-54.8371605	25.199461	113.9354905
-16.675499	5.287526	111.626961	-4.771288	21.110893	111.992874	44.094555	-8.781907	109.031548	46.230751	42.830051	110.657562	45.162653	17.024072	109.844555	-54.705229	25.197714	114.141193
-18.271509	6.522803	111.464844	-4.587632	21.188133	111.985672	44.244503	-8.572632	108.315697	46.316128	42.983715	110.855721	45.2803155	17.2055415	109.585709	-54.4555795	25.1707245	114.385635
-19.283232	7.346903	111.408615	-4.460762	21.145872	111.932205	44.32682	-8.48032	107.896996	46.368221	43.026466	110.867165	45.3475205	17.273073	109.3820805	-54.2690445	25.018671	114.4823295
-20.170298	8.16992	111.369194	-4.34268	21.051317	111.841919	44.435253	-8.422394	107.514153	46.371685	42.992725	110.774361	45.403469	17.2851655	109.144257	-54.088829	24.8174685	114.539581
-20.976543	8.905572	111.328903	-4.208035	20.940603	111.728493	44.545765	-8.421239	107.187485	46.392971	42.91423	110.577271	45.469368	17.2464955	108.882378	-53.885438	24.6347105	114.574608
-21.722748	9.639759	111.327568	-4.083869	20.811232	111.594666	44.665913	-8.462334	106.960716	46.408844	42.822281	110.257957	45.5373785	17.1799735	108.6093365	-53.7051165	24.4424905	114.5799955
-22.402855	10.378111	111.337852	-3.98723	20.642754	111.438347	44.753384	-8.540516	106.812958	46.42482	42.696812	109.880112	45.589102	17.078148	108.346535	-53.563562	24.20736	114.530159
-23.008249	11.05193	111.363892	-3.881989	20.42078	111.28334	44.827114	-8.716605	106.726585	46.420418	42.485332	109.484192	45.623766	16.8843635	108.1053885	-53.387744	23.9571965	114.4612915
-23.732719	12.084314	111.371994	-3.775807	20.066204	111.03643	44.889862	-9.095707	106.684708	46.409187	42.040516	108.73011	45.6495245	16.4724045	107.707409	-53.2011385	23.6600035	114.365451
-24.109285	12.746342	111.341385	-3.701748	19.797285	110.850357	44.886543	-9.414214	106.714043	46.428642	41.749016	108.248795	45.6575925	16.167401	107.481419	-53.0610885	23.427169	114.219295
-24.408497	13.422626	111.275185	-3.653587	19.543936	110.654282	44.882618	-9.78828	106.832161	46.484875	41.387463	107.785164	45.6837465	15.7995915	107.3086625	-52.9909205	23.2882805	113.9999015
-24.65694	14.093605	111.068367	-3.549107	19.294483	110.398849	44.906265	-10.150476	106.964706	46.571228	41.034435	107.405067	45.7387465	15.4419795	107.1848865	-52.8369605	23.1469865	113.6128115
-24.768503	14.795855	110.77256	-3.430442	19.104963	110.109879	44.945286	-10.455714	107.072807	46.70834	40.728153	107.081772	45.826813	15.1362195	107.0772895	-52.687697	23.0737065	113.1424685
-24.8153	15.512741	110.408546	-3.287133	18.902617	109.79583	45.01976	-10.699005	107.053673	46.871937	40.485554	106.804893	45.9458485	14.8932745	106.929283	-52.5201145	22.9119595	112.662377
-24.760714	16.260149	109.999062	-3.130986	18.740299	109.440468	45.144154	-10.898848	106.893967	47.032642	40.293621	106.585922	46.088398	14.6973865	106.7399445	-52.35037	22.7832115	112.1409915
-24.559427	17.42033	109.335709	-2.843982	18.62565	108.841873	45.32724	-11.090634	106.418762	47.288166	40.088943	106.041893	46.307703	14.4991545	106.2303275	-51.995667	22.7521455	111.4534185
-24.29842	18.273869	108.810379	-2.660767	18.683672	108.305214	45.35099	-11.150564	105.934464	47.422028	39.987259	105.38797	46.386509	14.4183475	105.661217	-51.708043	22.9489965	110.949211
-23.972855	19.1684	108.145645	-2.47979	18.809103	107.62429	45.295879	-11.1681	105.365013	47.513298	39.850407	104.344475	46.4045885	14.3411535	104.854744	-51.3641685	23.2770525	110.393836
-23.599255	20.096207	107.343544	-2.373671	18.993525	106.776474	45.116474	-11.15904	104.816589	47.541725	39.754566	103.047028	46.3290995	14.297763	103.9318085	-51.0764415	23.689287	109.6211395
-23.153225	21.03705	106.416824	-2.312809	19.16205	105.871475	44.876259	-11.182218	104.328857	47.527397	39.64957	101.770309	46.201828	14.233676	103.049583	-50.827446	24.090424	108.693367
-22.714169	22.004601	105.495872	-2.366982	19.261883	105.021774	44.586746	-11.32498	103.888046	47.434753	39.491852	100.628235	46.0107495	14.083436	102.2581405	-50.7447135	24.44033	107.7854075
-22.189985	22.992085	104.65876	-2.503291	19.304094	104.31131	44.181759	-11.53094	103.525009	47.321815	39.319611	99.715363	45.751787	13.8943355	101.620186	-50.758369	24.7138525	107.002434
-21.233187	24.536795	103.713654	-2.80325	19.290808	103.564926	43.524441	-11.693943	102.878555	47.101345	39.197212	98.884163	45.312893	13.7516345	100.881359	-50.919393	24.8299815	106.248493
-20.476986	25.630838	103.336441	-3.032954	19.304968	103.309021	43.116993	-11.737062	102.545288	46.915207	39.192017	98.696228	45.0161	13.7274775	100.620758	-51.082008	24.8824585	105.997284
-19.641893	26.786757	103.107513	-3.224537	19.390348	103.180862	42.743717	-11.672421	102.231255	46.772709	39.235649	98.701248	44.758213	13.781614	100.4662515	-51.207287	24.999082	105.8954725
-18.715849	27.995005	103.006851	-3.371805	19.533136	103.15287	42.434967	-11.569658	101.92717	46.769432	39.379311	98.852608	44.6021995	13.9048265	100.389889	-51.3458095	25.1614455	105.915851
-17.663677	29.250509	102.897774	-3.480505	19.726976	103.125359	42.227921	-11.450917	101.669785	46.775158	39.56815	99.138283	44.5015395	14.0586165	100.404034	-51.4625495	25.3953355	105.846684
-16.524343	30.498615	102.794907	-3.528753	19.96302	103.063393	42.083054	-11.217623	101.419411	46.791927	39.820393	99.469872	44.4374905	14.301385	100.4446415	-51.4949965	25.624655	105.6821445
-15.334366	31.832664	102.720428	-3.55539	20.249683	102.977226	42.015411	-10.893767	101.073112	46.845863	40.169621	99.895851	44.430637	14.637927	100.4844815	-51.541417	25.861439	105.4699705
-13.353312	33.769432	102.812752	-3.582156	20.667168	102.890862	41.959568	-10.366889	100.398293	46.900074	40.7854	100.738869	44.429821	15.2092555	100.568581	-51.594133	26.1250805	105.213143
-11.993056	35.054077	103.011978	-3.615845	20.92338	102.93409	41.870651	-9.946968	99.963684	46.941471	41.150105	101.215469	44.406061	15.6015685	100.5895765	-51.637751	26.2451915	105.2786035
-10.533005	36.273113	103.270485	-3.66655	21.249292	103.042747	41.766785	-9.541709	99.644287	46.938732	41.497471	101.541092	44.3527585	15.977881	100.5926895	-51.6858585	26.520703	105.4928045
-9.05726	37.404293	103.405525	-3.750511	21.548254	103.217995	41.640152	-9.2443	99.562874	46.860191	41.787704	101.59359	44.2501715	16.271702	100.578232	-51.7511935	26.824806	105.857758
-7.527788	38.587616	103.495277	-3.852874	21.780439	103.38739	41.508846	-9.066787	99.656906	46.718838	41.985584	101.41835	44.113842	16.4593985	100.537628	-51.81959	27.1014795	106.237152
-5.934939	39.594303	103.429398	-4.012169	21.878119	103.602997	41.360062	-8.979618	99.860611	46.492554	42.052597	101.154495	43.926308	16.5364895	100.507553	-51.950646	27.2197485	106.698441
-4.301649	40.572121	103.401505	-4.191644	21.840462	103.817581	41.200821	-9.002792	100.181976	46.155739	42.007957	101.014397	43.67828	16.5025825	100.5981865	-52.061568	27.1783415	107.0369755
-1.681356	41.843994	103.792915	-4.617569	21.561409	104.421532	40.916248	-9.234221	100.983368	45.7216	41.734707	101.904526	43.318924	16.250243	101.443947	-52.554062	26.872575	107.399117
0.133596	42.642548	104.644951	-5.020733	21.418814	105.044701	40.723045	-9.376865	101.731613	45.536591	41.664822	103.609146	43.129818	16.1439785	102.6703795	-53.171284	26.6936495	107.4190225
2.012665	43.466736	106.095573	-5.576304	21.471411	105.84623	40.525101	-9.391916	102.697205	45.433472	41.94656	106.526199	42.9792865	16.277322	104.611702	-54.1318945	26.6655	107.080758
3.911744	44.172329	108.190765	-6.249734	21.722919	106.855141	40.334953	-9.323053	103.86187	45.762711	42.669086	110.594109	43.048832	16.6730165	107.2279895	-55.5483	26.7728215	106.4822925
5.782845	44.763229	110.917221	-7.019833	22.206732	108.129593	40.175594	-9.192245	105.188988	46.285915	43.517269	115.038086	43.2307545	17.162512	110.113537	-57.2704205	27.250952	106.145649
7.584432	45.229622	113.874886	-7.795792	22.883251	109.658409	40.085609	-8.968512	106.685379	46.64283	44.043007	118.977776	43.3642195	17.5372475	112.8315775	-58.9558035	28.2292545	106.4852405
9.33604	45.538078	116.781166	-8.580498	23.717661	111.33223	40.10516	-8.47841	108.390869	46.797806	44.26099	122.413971	43.451483	17.89129	115.40242	-60.612479	29.544032	107.26204
12.286043	45.65992	120.613693	-9.608124	24.838995	113.725708	40.443604	-7.63102	110.925606	47.210415	44.447227	126.58287	43.8270095	18.4081035	118.754238	-63.0432575	31.2698865	108.697178
13.927995	45.619289	122.934364	-10.110882	25.392479	115.217522	40.698696	-7.147678	112.572289	47.031456	44.727909	129.001923	43.865076	18.7901155	120.787106	-64.08684	31.9948425	109.647938
15.482843	45.424904	125.006912	-10.422491	25.715	116.603149	40.934132	-6.730541	114.09993	46.854031	44.937931	130.985458	43.8940815	19.103695	122.542694	-64.7390635	32.326305	110.663604
17.061827	45.047935	126.768173	-10.57965	25.87015	117.943321	41.170246	-6.406927	115.656662	46.855606	45.223469	132.723007	44.012926	19.408271	124.1898345	-65.172226	32.332029	111.6968075
18.540447	44.515602	128.299088	-10.556066	25.864664	119.372818	41.433014	-6.215228	117.17392	46.978233	45.33989	134.070587	44.2056235	19.562331	125.6222535	-65.3177555	32.166997	113.1233825
19.990412	43.809185	129.559219	-10.393474	25.759602	120.891869	41.798809	-6.162807	118.755188	47.297951	45.474098	135.098694	44.54838	19.6556455	126.926941	-65.335328	31.8635585	114.856797
21.375278	43.005867	130.655411	-9.762197	25.414797	122.3097	42.22197	-6.513821	120.761345	47.756832	45.587486	135.803406	44.989401	19.5368325	128.2823755	-64.513795	31.2927615	116.3370245
23.138662	41.559399	132.279556	-9.265875	25.105619	124.504486	42.926811	-6.927158	123.635689	48.573475	45.603474	136.709839	45.750143	19.338158	130.172764	-64.281893	30.87308	118.836208
24.115606	40.446236	133.457184	-8.99994	24.886631	125.77491	43.101261	-7.161957	125.709724	49.092751	45.536423	137.420914	46.097006	19.187233	131.565319	-64.096886	30.586029	119.984501
24.79678	39.221336	134.746399	-8.872141	24.657318	126.937592	43.146267	-7.429434	127.534546	49.525814	45.309238	138.134521	46.3360405	18.939902	132.8345335	-64.0803225	30.374734	121.0406505
25.343674	37.977417	135.943192	-8.888309	24.466927	127.977966	43.007317	-7.701832	128.997879	49.801834	45.063698	138.849472	46.4045755	18.680933	133.9236755	-64.1811935	30.252921	122.0322565
25.651291	36.678238	137.024185	-8.9906	24.311968	128.829941	NaN	NaN	NaN	49.969818	44.773136	139.517212	NaN	NaN	NaN	NaN	NaN	NaN
25.808922	35.389103	137.889618	-9.093166	24.121206	129.50824	NaN	NaN	NaN	49.998672	44.53981	140.079895	NaN	NaN	NaN	NaN	NaN	NaN
25.813261	34.118156	138.533157	-9.246019	24.047604	130.131073	NaN	NaN	NaN	49.98901	44.430386	140.513275	NaN	NaN	NaN	NaN	NaN	NaN
25.541767	32.227474	139.150421	-9.476301	24.132467	130.960068	41.346161	-8.146424	132.332138	49.901775	44.457287	140.948944	45.623968	18.1554315	136.640541	-64.57657	30.1095025	125.279595
25.177002	31.014469	139.397186	-9.588728	24.323681	131.506866	41.17635	-8.034247	132.875412	49.822544	44.561775	141.055054	45.499447	18.263764	136.965233	-64.676903	30.383598	126.048499
24.645884	29.864016	139.500809	-9.686431	24.537308	132.058685	41.097355	-7.855361	133.390015	49.788494	44.832275	141.201263	45.4429245	18.488457	137.295639	-64.8157865	30.586159	126.821731
23.914	28.696981	139.652374	-9.738232	24.768555	132.618774	41.070511	-7.637714	133.911636	49.713699	45.088726	141.251587	45.392105	18.725506	137.5816115	-64.868569	30.811604	127.6559365
22.993868	27.607059	139.730942	-9.739922	24.972607	133.186417	41.095734	-7.429369	134.413757	49.639111	45.353455	141.245972	45.3674225	18.962043	137.8298645	-64.8472665	30.983171	128.5429695
22.028255	26.488998	139.795792	-9.761084	25.174389	133.727127	NaN	NaN	NaN	49.615566	45.709629	141.30864	NaN	NaN	NaN	NaN	NaN	NaN
20.788738	25.403408	139.872498	-9.734524	25.338163	134.223419	NaN	NaN	NaN	49.589642	46.001541	141.281479	NaN	NaN	NaN	NaN	NaN	NaN
18.762598	23.840704	139.792892	-9.730818	25.567076	134.922638	NaN	NaN	NaN	49.585876	46.491791	141.077881	NaN	NaN	NaN	NaN	NaN	NaN
16.870993	23.01405	139.717682	-9.8042	25.766308	135.373047	NaN	NaN	NaN	49.57933	46.796505	140.783981	NaN	NaN	NaN	NaN	NaN	NaN
15.554372	21.948696	139.264328	-9.867054	25.960423	135.687424	NaN	NaN	NaN	49.493702	47.113506	140.23674	NaN	NaN	NaN	NaN	NaN	NaN
13.794616	21.082827	138.625305	-9.91498	26.237837	135.808151	NaN	NaN	NaN	49.270893	47.383911	139.343353	NaN	NaN	NaN	NaN	NaN	NaN
12.021749	20.297102	137.71225	-9.972246	26.560688	135.663727	NaN	NaN	NaN	48.96875	47.700909	138.194321	NaN	NaN	NaN	NaN	NaN	NaN
10.145673	19.589394	136.597046	-10.000781	27.222855	135.417694	NaN	NaN	NaN	48.536636	48.126282	136.679245	NaN	NaN	NaN	NaN	NaN	NaN
8.233869	18.974497	135.369263	-10.088854	27.855808	135.008591	NaN	NaN	NaN	47.863964	48.5853	134.74115	NaN	NaN	NaN	NaN	NaN	NaN
5.250944	18.124096	133.500854	-10.300524	28.773222	134.140228	40.899906	-3.940288	129.022873	46.456627	49.199924	131.166306	43.6782665	22.629818	130.0945895	-64.2793145	34.916626	138.1858665
3.257548	17.619873	132.300644	-10.452354	29.17696	133.389603	40.041237	-3.175503	127.173187	45.310749	49.489941	128.619812	42.675993	23.157219	127.8964995	-63.580701	35.196701	138.8827065
1.083275	17.209602	131.262573	-10.631584	29.290157	132.544479	39.378429	-2.730814	125.285683	43.705975	49.74675	126.276443	41.542202	23.507968	125.781063	-62.80537	35.072346	139.307895
-0.640474	16.640759	130.094604	-10.772379	29.36982	131.655273	38.560875	-2.416028	123.492661	42.679699	49.93029	124.132469	40.620287	23.757131	123.812565	-62.165045	34.982509	139.497981
-2.338952	16.212093	129.021378	-10.929751	29.237036	130.597107	37.884682	-2.267694	121.569862	42.355423	49.505539	121.886322	40.1200525	23.6189225	121.728092	-61.9795545	34.8551495	139.466122
-3.862381	15.848017	127.865173	-10.992809	29.265303	129.479156	37.323303	-2.142866	119.992218	41.378113	49.570953	120.286713	39.350708	23.7140435	120.1394655	-61.336326	34.8165625	138.8188465
-5.236102	15.545247	126.82695	-10.975673	29.337591	128.213089	36.874748	-2.041429	118.423317	40.953209	49.514561	118.736145	38.9139785	23.736566	118.579731	-60.8653245	34.938616	137.846447
-6.933308	15.193765	125.183144	-11.281641	29.619789	126.417793	36.441433	-1.984897	116.614487	40.507652	49.326973	116.472031	38.4745425	23.671038	116.543259	-61.0378245	35.56854	136.292327
-7.812493	15.073185	124.103889	-11.19101	29.737562	125.083206	36.345104	-1.897799	115.518295	40.365479	49.245567	115.143265	38.3552915	23.673884	115.33078	-60.7373115	35.80124	134.835632
-8.534061	14.961902	122.81752	-10.978727	29.804737	123.624893	36.377075	-1.91444	114.486061	40.388542	49.106949	114.089111	38.3828085	23.5962545	114.287586	-60.3402625	36.0132195	132.9622
-9.247451	14.885081	121.317329	-10.406605	29.71228	121.90657	36.452538	-1.895179	113.282585	40.576656	49.069225	113.047028	38.514597	23.587023	113.1648065	-59.327807	35.837537	130.6483335
-9.75184	14.905718	119.461945	-10.720626	29.980474	120.294701	36.476059	-1.837273	111.887657	41.245262	48.952888	112.159966	38.8606605	23.5578075	112.0238115	-60.3019125	36.4031405	128.5655905
-10.169133	14.976936	117.445686	-10.576394	30.196142	118.500389	36.3214	-1.7583	110.483398	41.529236	48.945168	111.64254	38.925318	23.593434	111.062969	-60.078106	36.79885	125.937809
-10.518305	15.093451	115.530602	-10.539438	30.46167	116.791687	36.104847	-1.635997	109.058609	41.87458	49.034851	110.982285	38.9897135	23.699427	110.020447	-60.0685895	37.223913	123.562927
-10.794488	15.306274	113.099548	-10.502773	31.081581	114.680412	35.526333	-1.31963	106.80661	41.874992	49.182007	109.556602	38.7006625	23.9311885	108.181606	-59.7062085	38.2319735	121.179218
-10.836267	15.508227	111.862305	-10.424349	31.47364	113.556442	35.164284	-1.048832	105.35083	41.65649	49.194656	108.109901	38.410387	24.072912	106.7303655	-59.259085	38.874368	120.3825185
-10.725544	15.644037	110.763191	-10.297462	31.866959	112.54599	34.892319	-0.73825	103.860214	40.863228	49.524235	106.874153	37.8777735	24.3929925	105.3671835	-58.4726975	39.3409255	119.7247965
-10.464735	15.69607	109.761681	-10.078323	32.16983	111.680862	34.650238	-0.502179	102.488693	41.238125	49.437481	105.333122	37.9441815	24.467651	103.9109075	-58.1008275	39.872009	119.4508165
-10.046603	15.605807	108.853851	-9.777589	32.318966	110.93	34.483238	-0.462336	101.426682	41.365002	49.352757	104.316368	37.92412	24.4452105	102.871525	-57.479298	40.1927215	118.988475
-9.490134	15.421592	108.019043	-9.427458	32.370575	110.252365	34.420441	-0.604756	100.528702	41.536526	49.154373	103.612923	37.9784835	24.2748085	102.0708125	-56.8333995	40.4663415	118.4339175
-8.754585	15.045372	107.178474	-9.067919	32.226517	109.594963	34.473999	-0.832264	99.816032	41.29467	49.100349	103.332161	37.8843345	24.1340425	101.5740965	-56.0201725	40.3189915	117.6158295
-7.38836	14.433707	105.465408	-8.352033	31.826878	108.14016	34.987175	-1.235873	98.817108	42.494911	48.503189	102.440056	38.741043	23.633658	100.628582	-55.445109	40.020098	115.651738
-6.339342	13.868973	103.878212	-7.764483	31.476763	106.71183	35.602604	-1.535344	98.183746	43.077885	48.297291	102.171234	39.3402445	23.3809735	100.17749	-54.8692105	39.5725525	113.24617
-5.204877	13.234077	102.167091	-7.328559	31.091618	104.949951	36.264168	-1.931206	97.707092	43.732788	48.047264	101.820229	39.998478	23.058029	99.7636605	-54.655596	39.125207	110.1362415
-4.029017	12.511955	100.575661	-6.790141	30.754599	103.212723	36.948822	-2.351456	97.400894	44.271912	47.780266	101.32972	40.610367	22.714405	99.365307	-54.190649	38.794793	107.060139
-2.793811	11.711754	99.262894	-6.248201	30.405436	101.621841	37.616726	-2.718692	97.615715	44.685081	47.45158	101.010704	41.1509035	22.366444	99.3132095	-53.6473055	38.444428	103.9304725
-1.552629	10.787857	98.369354	-5.885005	30.019442	100.267235	38.267548	-3.214857	98.713013	45.084148	47.078098	101.498352	41.675848	21.9316205	100.1056825	-53.445858	38.1072635	100.4287875
-0.432747	9.79741	98.042618	-5.855709	29.605013	99.290916	38.759796	-3.744201	100.699547	45.331387	46.794575	102.918205	42.0455915	21.525187	101.808876	-53.7570095	37.684839	96.772956
0.904419	8.124088	98.507538	-6.151778	28.923616	98.50264	39.279942	-4.570696	104.306328	45.266239	46.556969	105.685844	42.2730905	20.9931365	104.996086	-54.5766465	36.8540955	92.009194
1.673864	7.023228	99.209526	-6.315251	28.525311	98.400841	39.558365	-4.742754	106.326721	45.199589	46.458	107.218758	42.378977	20.857623	106.7727395	-55.009479	36.192999	90.0289425
2.297056	5.927244	100.036469	-6.360632	28.1306	98.521484	39.916317	-4.852375	107.980255	45.190819	46.453457	108.541695	42.553568	20.800541	108.260975	-55.274832	35.460659	88.781993
2.834979	4.831222	100.83284	-6.255309	27.774364	98.818733	40.377239	-4.997075	109.25	45.318165	46.501148	109.532478	42.847702	20.7520365	109.391239	-55.35832	34.7966915	88.246227
3.238247	3.821323	101.579689	-5.994986	27.438848	99.309586	40.926056	-5.063719	110.084511	45.631687	46.478401	109.997429	43.2788715	20.707341	110.04097	-55.2688435	34.170355	88.578202
3.483282	2.880377	102.256302	-5.627839	27.195633	99.944801	41.587536	-5.070354	110.341408	46.053795	46.44698	110.045181	43.8206655	20.688313	110.1932945	-55.0763435	33.702953	89.6963075
3.644313	1.983365	102.768471	-5.185443	27.010229	100.638161	42.22871	-5.075172	110.149361	46.592625	46.45776	109.646431	44.4106675	20.691294	109.897896	-54.7815535	33.329164	91.378426
3.632714	0.7417	103.116631	-4.505966	26.830748	101.6026	42.95937	-5.070355	109.249184	47.10062	46.216106	108.71756	45.029995	20.5728755	108.983372	-54.041927	33.0886205	94.221828
3.477022	-0.006096	103.255699	-4.104103	26.623413	102.15683	43.244774	-5.10023	108.551025	47.29443	45.968391	108.094833	45.269602	20.4340805	108.322929	-53.477808	32.8127455	95.990731
3.171244	-0.660272	103.494202	-3.772974	26.393473	102.701485	43.384262	-5.215629	107.970253	47.489166	45.655815	107.286407	45.436714	20.220093	107.62833	-52.982662	32.566853	97.77464
2.717752	-1.221944	103.946411	-3.475917	26.107239	103.216614	43.464451	-5.474008	107.55175	47.554485	45.179523	106.380966	45.509468	19.8527575	106.966358	-52.461302	32.3617205	99.46687
2.179804	-1.740542	104.540443	-3.240685	25.693253	103.66713	43.443192	-5.865012	107.398621	47.731281	44.370384	105.162117	45.5872365	19.252686	106.280369	-52.0686065	32.13382	101.053891
1.614858	-2.233958	105.25856	-3.036695	25.10964	104.049622	43.397629	-6.507901	107.458923	47.863056	43.503788	104.262032	45.6303425	18.4979435	105.8604775	-51.7037325	31.7213365	102.2387665
0.994289	-2.639255	105.945358	-2.882811	24.312777	104.358292	43.34885	-7.376368	107.756317	47.54879	42.679993	103.824631	45.44882	17.6518125	105.790474	-51.214442	30.9737415	102.92611
0.178267	-3.197263	106.722282	-2.716932	22.969587	104.576935	43.322487	-8.795124	108.451714	48.102562	41.19825	103.236862	45.7125245	16.201563	105.844288	-51.1463885	29.737611	103.309582
-0.28851	-3.443084	107.045425	-2.618678	22.117424	104.541519	43.335873	-9.646643	108.943069	48.320301	40.34185	102.880272	45.828087	15.3476035	105.9116705	-51.065443	28.8872445	103.1713675
-0.725431	-3.552269	107.099548	-2.491983	21.420521	104.432716	43.410954	-10.365488	109.21701	48.486954	39.620121	102.596306	45.948954	14.6273165	105.906658	-50.93292	28.2137255	102.958774
-1.157422	-3.490492	106.871429	-2.391629	20.836596	104.218971	43.46711	-10.915487	109.210968	48.64603	39.091675	102.411743	46.05657	14.088094	105.8113555	-50.839828	27.585098	102.6265865
-1.567265	-3.322286	106.237152	-2.303277	20.378233	103.871223	43.553341	-11.287692	108.879112	48.786236	38.807568	102.42572	46.1697885	13.759938	105.652416	-50.7763425	26.996528	102.09003
-1.949228	-3.092513	105.099083	-2.267962	20.07976	103.322662	43.663887	-11.487258	108.096626	48.89563	38.816582	102.645233	46.2797585	13.664662	105.3709295	-50.8156825	26.494858	101.2743945
-2.274631	-2.701371	103.582047	-2.222601	19.977095	102.619812	43.684666	-11.465172	106.774811	48.990665	39.05307	102.943443	46.3376655	13.793949	104.859127	-50.7828675	26.160241	100.380497
-2.791593	-1.856096	101.00576	-2.173537	20.266846	101.397232	43.593414	-10.96021	104.163322	49.053501	39.617355	103.186646	46.3234575	14.3285725	103.674984	-50.6705315	26.2051195	99.11948
-3.126774	-1.112056	99.436447	-2.125264	20.75601	100.603714	43.564354	-10.279963	102.264236	48.990746	40.232624	103.142906	46.27755	14.9763305	102.703571	-50.528078	26.5356895	98.503857
-3.469647	-0.271505	98.270355	-2.019571	21.447144	100.009979	43.567013	-9.447582	100.694489	48.922379	40.963856	102.786568	46.244696	15.758137	101.7405285	-50.283838	27.136151	98.2794295
-3.835838	0.554596	97.44381	-1.92354	22.15962	99.582001	43.678905	-8.597383	99.543892	48.749966	41.685558	102.433647	46.2144355	16.5440875	100.9887695	-50.0615155	27.7751525	98.1752325
-4.224718	1.315377	96.883217	-1.885583	22.762497	99.300117	43.820526	-7.843608	98.796867	49.039001	42.211811	101.962029	46.4297635	17.1841015	100.379448	-50.2009295	28.3408925	98.220786
-4.656909	1.962042	96.526917	-1.87396	23.139044	99.120972	43.926628	-7.364992	98.296616	48.942368	42.708096	101.829422	46.434498	17.671552	100.063019	-50.182418	28.606536	98.178925
-5.100818	2.521928	96.302048	-1.850126	23.264784	99.010803	43.996658	-7.184691	97.963837	48.850712	42.880882	101.855446	46.423685	17.8480955	99.9096415	-50.123937	28.6814725	98.1119645
-5.760221	3.128231	96.068146	-1.76039	23.125959	98.896172	44.098969	-7.327265	97.614571	48.963432	42.770039	101.830185	46.5312005	17.721387	99.722378	-50.0519805	28.530531	98.069966
-6.124078	3.38055	96.067276	-1.591996	22.966866	98.855377	44.237003	-7.503791	97.444138	49.085758	42.616859	101.726929	46.6613805	17.556534	99.5855335	-49.8453725	28.377198	98.1252205
-6.433358	3.632887	96.219521	-1.381362	22.781675	98.814766	44.425133	-7.708692	97.428596	49.194153	42.482586	101.445221	46.809643	17.386947	99.4369085	-49.572367	28.176403	98.1926235
-6.722254	3.814859	96.419632	-1.118321	22.611155	98.764839	44.671104	-7.942135	97.525444	49.339584	42.339272	100.950935	47.005344	17.1985685	99.2381895	-49.241986	28.0237415	98.2914885
-7.050015	3.930264	96.622971	-0.850683	22.42853	98.669662	44.906048	-8.156386	97.673218	48.96693	42.294315	100.452271	46.936489	17.0689645	99.0627445	-48.637855	27.7880955	98.2765795
-7.34463	4.067487	96.80468	-0.634482	22.199968	98.489067	45.094086	-8.394918	97.850891	48.951828	41.987518	99.705437	47.022957	16.7963	98.778164	-48.291921	27.603636	98.19997
-7.627063	4.142539	96.823433	-0.471424	21.942879	98.205757	45.225849	-8.650364	97.950073	48.991928	41.756485	99.043121	47.1088885	16.5530605	98.496597	-48.0517365	27.3326975	97.914917
-8.027637	4.241348	96.30571	-0.317399	21.530596	97.51915	45.339321	-8.913804	97.814445	48.974434	41.355019	98.172272	47.1568775	16.2206075	97.9933585	-47.7916755	26.8405845	97.0449415
-8.240871	4.340122	95.672569	-0.238708	21.272226	96.880051	45.379631	-9.014952	97.451347	48.916996	41.176445	97.743629	47.1483135	16.0807465	97.597488	-47.6257295	26.4637055	96.162614
-8.406688	4.450634	94.807037	-0.165791	21.129787	96.1306	45.448479	-9.054007	96.902779	48.884197	41.178261	97.364357	47.166338	16.062127	97.133568	-47.49792	26.197447	95.127632
-8.557488	4.603337	93.799149	-0.082548	21.105019	95.263275	45.541725	-8.995043	96.271561	48.899033	41.325367	97.044876	47.220379	16.165162	96.6582185	-47.385475	26.044876	93.8683315
-8.698417	4.808214	92.788551	0.037433	21.10685	94.458977	45.69355	-8.757245	95.580963	48.824677	41.568455	96.787834	47.2591135	16.405605	96.1843985	-47.1842475	25.808095	92.7335555
-8.855998	4.983084	92.083145	0.19108	21.241663	93.8871	45.870693	-8.410561	94.992012	48.803448	41.880184	96.605591	47.3370705	16.7348115	95.7988015	-46.9549105	25.7485145	91.9753985
-9.037583	5.152	91.815002	0.349926	21.37219	93.618492	46.050797	-8.142146	94.660065	48.923676	42.19022	96.358612	47.4872365	17.024037	95.5093385	-46.7873845	25.720343	91.7276455
-9.354849	5.499909	91.547104	0.519458	21.464249	93.373161	46.284313	-7.993451	94.546448	48.949146	42.429276	95.933434	47.6167295	17.2179125	95.239941	-46.5778135	25.7105855	91.506381
-9.592926	5.678199	91.449791	0.656751	21.434053	93.269585	46.536427	-8.05517	94.344437	48.817444	42.405491	95.690102	47.6769355	17.1751605	95.0172695	-46.3634335	25.6929455	91.5219005
-9.827068	5.823404	91.528709	0.75809	21.424335	93.260414	46.646725	-7.996081	94.12149	48.808048	42.453064	95.401817	47.7273865	17.2284915	94.7616535	-46.2112065	25.6201785	91.7591745
-10.059651	5.968648	91.484764	0.873456	21.309315	93.154854	46.564705	-7.854721	94.006432	48.748055	42.417789	95.101105	47.65638	17.281534	94.5537685	-45.909468	25.337096	91.7559395
-10.216864	6.078567	91.656326	1.051964	21.132999	93.23204	46.76091	-7.876991	93.711395	48.701683	42.331394	94.827049	47.7312965	17.2272015	94.269222	-45.6273685	25.0387965	92.194858
-10.37551	6.165878	91.841522	1.161343	21.00359	93.321533	46.845798	-7.887281	93.662529	48.753693	42.264004	94.664413	47.7997455	17.1883615	94.163471	-45.4770595	24.8188185	92.479595
-10.540593	6.249903	91.827698	1.202266	20.844896	93.220963	46.832035	-7.888742	93.883163	48.814774	42.202232	94.547577	47.8234045	17.156745	94.21537	-45.4188725	24.533047	92.226556
-10.769243	6.349948	91.930313	1.307506	20.640846	93.26107	47.078716	-8.187537	94.116364	48.861313	42.109596	94.391357	47.9700145	16.9610295	94.2538605	-45.3550025	24.3206625	92.2682795
-10.936081	6.399668	91.999725	1.356538	20.500809	93.270432	47.147949	-8.268368	94.38002	48.888878	42.019211	94.325874	48.0184135	16.8754215	94.352947	-45.3053375	24.1261965	92.187917
-11.086871	6.467869	92.038643	1.395691	20.373457	93.260513	47.220249	-8.283323	94.659927	48.913792	41.922852	94.274643	48.0670205	16.8197645	94.467285	-45.2756385	23.9271495	92.053741
-11.220982	6.56866	91.996994	1.426384	20.269398	93.259651	47.345329	-8.361716	94.89521	48.94706	41.820808	94.235214	48.1461945	16.729546	94.565212	-45.2934265	23.80925	91.95409
-11.365356	6.707683	91.969475	1.483051	20.150654	93.239693	47.493557	-8.428527	95.087471	48.945816	41.758915	94.21595	48.2196865	16.665194	94.6517105	-45.2535845	23.636114	91.8276755
-11.474532	6.885649	91.940598	1.560652	20.063082	93.165367	47.62479	-8.436086	95.236336	48.978653	41.722355	94.157272	48.3017215	16.6431345	94.696804	-45.1804175	23.4830295	91.63393
-11.587543	7.090889	91.848938	1.650129	19.979897	93.045189	47.745705	-8.455162	95.343819	49.072315	41.667583	93.992111	48.40901	16.6062105	94.667965	-45.108752	23.3535835	91.422413
-11.698632	7.387424	91.564384	1.770489	19.793194	92.745163	47.964275	-8.563598	95.481857	49.071831	41.584743	93.696327	48.518053	16.5105725	94.589092	-44.977075	23.0758155	90.901234
-11.749117	7.595398	91.320175	1.856038	19.667625	92.525101	48.114777	-8.635962	95.553787	49.104836	41.482487	93.491844	48.6098065	16.4232625	94.5228155	-44.8977305	22.9119875	90.5273865
-11.790258	7.809501	91.052475	1.94574	19.521431	92.288681	48.215282	-8.66681	95.60257	49.13163	41.378189	93.341568	48.673456	16.3556895	94.472069	-44.781976	22.6871725	90.105293
-11.831506	8.050812	90.774582	2.005416	19.418903	92.060646	48.289082	-8.688216	95.669136	49.158142	41.321026	93.279938	48.723612	16.316405	94.474537	-44.71278	22.521401	89.646755
-11.890694	8.298955	90.464005	2.030587	19.345324	91.83213	48.403309	-8.710961	95.68528	49.173809	41.31007	93.275375	48.788559	16.2995545	94.4803275	-44.727385	22.3910935	89.1839325
-11.989435	8.615993	90.101173	2.076643	19.359222	91.60569	48.504128	-8.67984	95.639778	49.17326	41.33836	93.324989	48.838694	16.32926	94.4823835	-44.685408	22.389184	88.7289965
-12.074193	8.938239	89.727798	2.096421	19.437845	91.374893	48.530407	-8.525971	95.527542	49.192192	41.450302	93.389114	48.8612995	16.4621655	94.458328	-44.6684575	22.4135245	88.291458
-12.24761	9.55951	89.127983	2.153298	19.729795	90.987144	48.586475	-8.171639	95.256409	49.222816	41.79007	93.529633	48.9046455	16.8092155	94.393021	-44.5980495	22.6503745	87.581267
-12.367689	10.026875	88.673996	2.233005	20.052568	90.708473	48.631763	-7.886043	95.102211	49.260719	42.092678	93.632309	48.946241	17.1033175	94.36726	-44.480231	23.0018185	87.049686
-12.534483	10.528576	88.122101	2.355909	20.427183	90.383453	48.734955	-7.56402	94.959457	49.372734	42.434212	93.721924	49.0538445	17.435096	94.3406905	-44.3420265	23.41927	86.4262155
-12.708071	11.068436	87.553116	2.557691	20.829639	90.031166	48.803158	-7.170557	94.838097	49.556042	42.765678	93.795792	49.1796	17.7975605	94.3169445	-44.064218	23.8617175	85.7453875
-12.906676	11.61113	86.969734	2.804091	21.17897	89.657524	48.985386	-6.80875	94.710167	49.781921	43.115471	93.768051	49.3836535	18.1533605	94.239109	-43.7754715	24.2045795	85.075939
-13.150753	12.131289	86.423615	3.086167	21.48473	89.28315	49.269207	-6.418186	94.615036	50.0144	43.333088	93.545891	49.6418035	18.457451	94.0804635	-43.4694695	24.512009	84.4858365
-13.48731	12.644969	85.990921	3.38168	21.641241	88.942245	49.581001	-6.107322	94.519989	50.261162	43.518253	93.122276	49.9210815	18.7054655	93.8211325	-43.1577215	24.5770165	84.0633575
-14.125731	13.316398	85.698898	3.81689	21.668488	88.530304	49.983986	-5.894391	94.358757	50.676525	43.019318	92.218346	50.3302555	18.5624635	93.2885515	-42.6964755	24.7745125	83.7720565
-14.584288	13.768469	85.711304	4.039752	21.535461	88.332001	50.209663	-5.932819	94.276886	50.933437	43.568306	91.100349	50.57155	18.8177435	92.6886175	-42.492046	24.2531785	83.9753845
-15.123802	14.169638	85.928886	4.207203	21.290722	88.274376	50.367592	-6.114416	94.241837	51.067482	43.323715	90.193352	50.717537	18.6046495	92.2175945	-42.303131	23.9767945	84.3311575
-15.734327	14.677179	86.313721	4.297688	20.919867	88.416641	50.436176	-6.423263	94.293709	51.025955	42.918098	89.374931	50.7310655	18.2474175	91.83432	-42.1356895	23.5923165	84.998962
-16.419388	15.195868	87.100128	4.308292	20.49531	88.854614	50.457115	-6.854717	94.294769	50.941284	41.799675	88.92157	50.6991995	17.472479	91.6081695	-42.0826155	23.518141	86.1010585
-17.108826	15.75844	88.387886	4.262405	20.062979	89.664993	50.39357	-7.291511	94.210449	50.503117	42.023083	88.502251	50.4483435	17.365786	91.35635	-41.9235335	22.760172	87.973636
-17.853632	16.454063	90.186012	4.067059	19.670767	90.822983	50.16116	-7.700012	94.054565	50.631893	41.485027	87.80938	50.3965265	16.8925075	90.9319725	-42.2624085	22.4490265	90.7139935
-18.920494	17.732878	93.107666	3.556709	19.230715	92.733376	49.545853	-8.235402	93.607643	49.760208	40.270172	87.09697	49.6530305	16.017385	90.3523065	-42.5396125	22.444045	95.1144455
-19.632561	18.610733	94.818512	3.063534	18.984118	93.834236	49.051208	-8.51817	93.141563	49.0923	40.056473	86.798729	49.071754	15.7691515	89.970146	-42.944686	22.1990845	97.698326
-20.230488	19.506697	96.104309	2.552645	18.795744	94.668083	48.421467	-8.583325	92.484047	48.349186	40.063564	86.844025	48.3853265	15.7401195	89.664036	-43.2800365	21.8513685	99.67213
-20.773691	20.526045	96.93203	1.984822	18.681242	95.202736	47.758224	-8.380724	91.771431	47.659153	40.322544	87.221947	47.7086885	15.97091	89.496689	-43.7390445	21.391574	100.908783
-21.252758	21.538143	97.417023	1.436175	18.675264	95.513084	47.212917	-8.010303	91.140572	47.004196	40.671478	87.690056	47.1085565	16.3305875	89.415314	-44.2362065	21.0199405	101.610854
-21.628422	22.562292	97.635712	0.853977	18.788481	95.668274	46.722359	-7.529285	90.772171	46.420605	41.115631	88.237335	46.571482	16.793173	89.504753	-44.863528	20.783789	101.831795
-21.872892	23.65844	97.774391	0.356555	18.992956	95.776123	46.517357	-7.083665	90.535149	45.916027	41.636936	88.691238	46.216692	17.2766355	89.6131935	-45.503582	20.7092765	101.9390525
-21.942158	25.262312	97.875923	-0.282863	19.255068	95.863113	46.116699	-6.317331	90.471169	45.204277	42.365479	89.200752	45.660488	18.024074	89.8359605	-46.226214	20.486062	101.8902655
-21.85021	26.324389	97.857346	-0.576011	19.404747	95.909592	45.988838	-5.918781	90.447151	44.822418	42.759834	89.398033	45.405628	18.4205265	89.922592	-46.55765	20.3889675	101.896592
-21.587767	27.345842	97.717247	-0.824785	19.517254	95.858925	45.906933	-5.657826	90.455994	44.533646	43.042751	89.572403	45.2202895	18.6924625	90.0141985	-46.8698595	20.3420455	101.7036515
-21.228144	28.359297	97.442802	-1.035919	19.625935	95.706566	45.821346	-5.487432	90.50309	44.414787	43.2066	89.680283	45.1180665	18.859584	90.0916865	-47.1899045	20.392286	101.3214455
-20.757803	29.354828	97.079826	-1.164781	19.671062	95.475601	45.713333	-5.416876	90.541603	44.406597	43.290962	89.797867	45.059965	18.937043	90.169735	-47.389527	20.405081	100.781467
-20.129848	30.269428	96.711136	-1.286616	19.677849	95.248863	45.61618	-5.416778	90.561584	44.401775	43.319004	89.928207	45.0089775	18.951113	90.2448955	-47.5822095	20.404585	100.2528305
-19.394772	31.153034	96.380539	-1.409847	19.639353	95.038139	45.535843	-5.462754	90.579399	44.406361	43.283558	90.069984	44.971102	18.910402	90.3246915	-47.790796	20.368304	99.7515865
-18.145945	32.387264	95.796432	-1.515118	19.547176	94.672302	45.450394	-5.548914	90.624802	44.587868	43.290447	90.364265	45.019131	18.8707665	90.4945335	-48.049367	20.2235855	98.8500705
-17.18565	33.187214	95.407761	-1.568433	19.516125	94.420601	45.414268	-5.637953	90.638435	44.558437	43.174042	90.442123	44.9863525	18.7680445	90.540279	-48.1232185	20.2642055	98.300923
-16.144735	33.914799	95.041382	-1.647246	19.491352	94.136955	45.378506	-5.668251	90.617493	44.593079	43.157871	90.619179	44.9857925	18.74481	90.618336	-48.2802845	20.237894	97.655574
-15.047667	34.597813	94.606529	-1.768922	19.518633	93.801964	45.312466	-5.609106	90.54644	44.587234	43.229786	90.854897	44.94985	18.81034	90.7006685	-48.487694	20.226926	96.9032595
-13.918203	35.284504	94.194946	-1.948466	19.562605	93.445663	45.227398	-5.501506	90.436729	44.528973	43.359398	91.146805	44.8781855	18.928946	90.791767	-48.7751175	20.196264	96.099559
-12.730217	35.838165	93.823753	-2.166374	19.67733	93.083435	45.109192	-5.3152	90.328148	44.445072	43.607941	91.50927	44.777132	19.1463705	90.918709	-49.10988	20.2082895	95.248161
-11.497948	36.392437	93.470093	-2.439502	19.805645	92.737724	44.953857	-5.122114	90.239891	44.289978	43.829987	91.848595	44.6219175	19.3539365	91.044243	-49.5009215	20.2573535	94.431205
-9.655892	37.06934	93.114326	-2.949078	20.017454	92.297577	44.718102	-4.845452	90.087273	43.973114	44.798851	92.290047	44.345608	19.9766995	91.18866	-50.243764	20.0582085	93.406494
-8.352331	37.406136	92.939674	-3.337795	20.185894	92.055038	44.478413	-4.606501	90.036133	43.720753	45.031445	92.698593	44.099583	20.212472	91.367363	-50.775173	20.159316	92.742713
-7.122124	37.698631	92.793594	-3.774748	20.388525	91.858444	44.061573	-4.317393	90.109459	43.469398	45.273636	93.008354	43.7654855	20.4781215	91.5589065	-51.3149815	20.2989285	92.1579815
-5.83077	37.846573	92.631905	-4.1814	20.590574	91.753891	43.736332	-4.10886	90.218094	43.21122	45.500221	93.10833	43.473776	20.6956805	91.663212	-51.836576	20.4854675	91.84457
-4.499903	37.9636	92.441711	-4.533438	20.853903	91.757004	43.453014	-3.988883	90.448936	42.986305	45.646667	92.863548	43.2196595	20.828892	91.656242	-52.2865355	20.878914	91.857766
-3.15775	37.974087	92.141701	-4.815278	21.056993	91.838722	43.145855	-4.058718	90.853928	42.81403	45.718365	92.31636	42.9799425	20.8298235	91.585144	-52.6104985	21.2841625	92.0923
-1.72892	37.962044	91.848198	-5.05402	21.165783	91.991928	42.807072	-4.352808	91.415123	42.728138	45.648746	91.683754	42.767605	20.647969	91.5494385	-52.875645	21.683597	92.4344175
0.408003	37.68475	91.546501	-5.387311	21.023321	92.398445	42.350899	-5.228123	92.38031	42.636765	44.535194	91.365768	42.493832	19.6535355	91.873039	-53.268454	22.3931065	92.923851
1.876377	37.358055	91.605934	-5.615021	20.687057	92.816589	41.939514	-6.004998	93.18116	42.650024	44.106911	91.503136	42.294769	19.0509565	92.342148	-53.524811	22.3231575	93.29103
3.359307	37.029537	91.844879	-5.88258	20.273108	93.245621	41.536999	-6.849195	94.05024	42.685074	43.496059	92.062744	42.1110365	18.323432	93.056492	-53.8761965	22.222784	93.43475
4.833333	36.721733	92.342567	-6.262355	19.842337	93.732224	41.164181	-7.622405	94.990837	42.629128	42.888668	93.040039	41.8966545	17.6331315	94.015438	-54.4213645	22.0515425	93.44901
6.293739	36.437817	93.224747	-6.695662	19.528303	94.363907	40.775311	-8.305696	96.054398	42.414215	42.735756	94.515823	41.594763	17.21503	95.2851105	-54.986087	21.841576	93.4427035
7.696142	36.209358	94.469025	-7.223731	19.345675	95.079086	40.42577	-8.874666	97.209229	42.127972	42.375519	96.536491	41.276871	16.7504265	96.87286	-55.724333	21.9409235	93.285312
9.052773	35.990955	96.023346	-7.886543	19.354292	95.856018	40.127243	-9.246095	98.381378	41.886475	42.452457	99.125496	41.006859	16.603181	98.753437	-56.779945	22.105403	92.958599
10.900942	35.74353	98.885574	-8.912458	19.688025	97.137268	39.844345	-9.364523	99.976334	41.637562	43.181694	103.680908	40.7409535	16.9085855	101.828621	-58.5658695	22.4674645	92.445915
12.071987	35.521873	101.028786	-9.486881	20.113264	98.080994	39.868366	-9.205823	100.936279	41.565723	43.890102	107.051125	40.7170445	17.3421395	103.993702	-59.6908065	22.8843885	92.168286
13.160171	35.28875	103.275993	-9.909156	20.636866	99.167603	40.111942	-8.850381	101.997902	41.567471	44.590363	110.410797	40.8397065	17.869991	106.2043495	-60.6580185	23.403741	92.1308565
14.218437	34.959583	105.526268	-10.122479	21.264179	100.420273	40.644081	-8.408821	103.073357	41.637867	45.017578	113.360725	41.140974	18.3043785	108.217041	-61.385932	24.2239795	92.623505
15.255133	34.540428	107.632996	-10.128282	21.898394	101.776268	41.283398	-7.922584	104.124603	41.749149	45.410583	116.055885	41.5162735	18.7439995	110.090244	-61.7728375	25.0527885	93.462292
16.237959	34.0634	109.42012	-9.96266	22.441078	103.130272	41.924053	-7.353421	105.106827	41.865402	45.830791	118.416298	41.8947275	19.238685	111.7615625	-61.8200475	25.643471	94.4989815
17.157099	33.432083	110.914909	-9.685664	22.921726	104.4319	42.559242	-6.7068	105.94342	42.09972	46.10173	120.232285	42.329481	19.697465	113.0878525	-61.700809	26.145987	95.7759475
18.452057	32.247204	112.527679	-9.158838	23.407837	106.22921	43.441463	-5.847674	107.084	42.507317	46.461823	122.208092	42.97439	20.3070745	114.646046	-61.292066	26.5085995	97.812374
19.185579	31.268167	113.286758	-8.774917	23.552622	107.258698	43.973431	-5.45068	107.758987	43.240692	46.480549	123.00602	43.6070615	20.5149345	115.3825035	-61.1568955	26.5903095	99.1348925
19.802965	30.127686	113.838531	-8.406304	23.570351	108.166351	44.476707	-5.295022	108.408806	43.162933	46.635326	123.798859	43.81982	20.670152	116.1038325	-60.632428	26.47055	100.2288695
20.278574	28.803476	114.154396	-8.079133	23.536079	108.880112	44.900547	-5.24865	109.066261	43.454639	46.674095	124.209106	44.177593	20.7127225	116.6376835	-60.335859	26.3594355	101.1225405
20.661051	27.371077	114.227974	-7.750862	23.400896	109.453217	45.392574	-5.388531	109.647987	43.746689	46.673893	124.34491	44.5696315	20.642681	116.9964485	-60.0713555	26.159111	101.9099855
20.889397	25.795156	114.21769	-7.469357	23.258526	109.934319	45.737518	-5.611626	110.362068	44.011871	46.588642	124.208405	44.8746945	20.488508	117.2852365	-59.8134085	26.028544	102.5834015
21.07737	24.036198	114.151253	-7.183051	23.03231	110.312309	46.009365	-5.894465	111.111	44.216724	46.581905	124.005577	45.1130445	20.34372	117.5582885	-59.4791465	25.7209	103.0663295
21.083881	21.187529	113.994156	-6.773257	22.599037	110.837463	46.448883	-6.446566	112.197098	44.531982	46.366699	123.295715	45.4904325	19.9600665	117.7464065	-59.0369465	25.2380075	103.9285195
20.924232	19.137569	113.943008	-6.536155	22.272839	111.122467	46.585377	-6.853881	112.981834	45.069347	46.080818	122.577217	45.827362	19.6134685	117.7795255	-58.899672	24.9322095	104.4654085
20.637857	17.008402	113.963844	-6.341595	21.921797	111.413216	46.74395	-7.300091	113.73024	45.273228	45.860237	122.007622	46.008589	19.280073	117.868931	-58.691779	24.563521	104.957501
20.200638	14.87271	114.05233	-6.188476	21.577175	111.678268	46.83992	-7.747723	114.424477	45.429821	45.605122	121.396492	46.1348705	18.9286995	117.9104845	-58.5118225	24.2256505	105.4460515
19.685038	12.67515	114.157951	-6.091711	21.23925	111.867477	46.893036	-8.197578	115.010437	45.564804	45.37064	120.752945	46.22892	18.586531	117.881691	-58.412342	23.891969	105.853263
19.030169	10.466308	114.237808	-5.990958	20.938351	111.969498	46.923611	-8.601028	115.526245	45.262344	45.140293	120.185211	46.0929775	18.2696325	117.855728	-58.0748935	23.6070695	106.083268
18.231527	8.350241	114.33197	-5.922903	20.656815	111.927689	46.895279	-8.963045	116.006317	45.345612	44.83577	119.325317	46.1204455	17.9363625	117.665817	-57.9662515	23.3772675	106.189561
16.905405	5.271962	114.346146	-5.779737	20.290041	111.561813	46.902172	-9.391294	116.436554	45.441544	44.280502	118.023125	46.171858	17.444604	117.2298395	-57.731332	23.135478	105.8937865
15.907051	3.331209	114.207115	-5.685103	20.022774	111.102783	46.918289	-9.650563	116.561905	45.485806	44.026482	117.153214	46.2020475	17.1879595	116.8575595	-57.5722535	22.8575885	105.3480065
14.88657	1.428493	113.803444	-5.538822	19.725864	110.422806	46.931999	-9.856202	116.433716	45.507767	43.813808	116.264008	46.219883	16.978803	116.348862	-57.297527	22.472925	104.49675
13.80775	-0.448007	113.118454	-5.317174	19.398251	109.679878	46.978893	-10.060775	115.898933	45.585529	43.375519	115.294197	46.282211	16.657372	115.596565	-56.916559	22.13913	103.763191
12.696039	-2.218918	112.247147	-4.997658	19.034136	108.900772	47.004803	-10.305526	115.171364	45.723694	43.041283	114.131943	46.3642485	16.3678785	114.6516535	-56.3595645	21.7003935	103.1498905
11.498403	-3.903659	111.337067	-4.612689	18.694151	108.131004	47.059502	-10.544412	114.228943	45.850609	42.686672	112.841866	46.4550555	16.07113	113.5354045	-55.6804335	21.317172	102.7266035
10.298374	-5.486412	110.314964	-4.204082	18.360033	107.347107	47.16679	-10.757548	113.164886	46.040337	42.109291	111.375748	46.6035635	15.6758715	112.270317	-55.0117275	21.0441945	102.423897
8.357226	-7.608094	108.850685	-3.64638	17.979836	106.09639	47.19902	-10.896644	111.515594	46.362553	41.488899	108.937347	46.7807865	15.2961275	110.2264705	-54.0735465	20.6635445	101.9663095
6.959155	-8.823204	108.123276	-3.316577	17.772335	105.314339	47.193962	-10.929523	110.369698	46.492188	41.022755	107.281876	46.843075	15.046616	108.825787	-53.476229	20.498054	101.802891
5.503894	-9.905088	107.834152	-2.963056	17.531092	104.664246	47.140018	-11.093816	109.701248	46.650581	40.439613	105.355156	46.8952995	14.6728985	107.528202	-52.8214115	20.3892855	101.80029
4.052879	-10.855408	107.925262	-2.627126	17.236439	104.063499	47.107517	-11.289433	109.232246	46.81554	39.768684	103.241959	46.9615285	14.2396255	106.2371025	-52.2157805	20.2332525	101.8898955
2.558198	-11.644755	108.170998	-2.311106	16.767962	103.531792	47.147457	-11.648222	108.865723	46.788864	38.781796	101.331543	46.9681605	13.566787	105.098633	-51.5903725	19.969137	101.964951
1.077967	-12.328568	108.283493	-2.025347	16.144081	103.076302	47.137669	-12.259683	108.575859	46.849205	37.702515	99.58429	46.993437	12.721416	104.0800745	-51.044131	19.566746	102.0725295
-0.369748	-12.907566	108.286736	-1.766434	15.456457	102.606499	47.050404	-12.898797	108.146355	47.007431	36.669193	98.078575	47.0289175	11.885198	103.112465	-50.5617855	19.027716	102.100533
-2.50233	-13.410555	107.799934	-1.451207	14.392911	101.960442	46.786808	-13.940544	107.252136	47.189445	35.20116	96.479759	46.9881265	10.630308	101.8659475	-49.8905405	18.155514	102.0549365
-3.897826	-13.599275	107.120598	-1.300111	13.759901	101.491455	46.619987	-14.593196	106.431725	47.385483	34.523354	95.726906	47.002735	9.965079	101.0793155	-49.602957	17.554723	101.9035945
-5.215416	-13.521387	106.431023	-1.121256	13.28863	101.03186	46.449398	-15.109834	105.464729	47.576122	34.032272	95.087257	47.01276	9.461219	100.275993	-49.255272	17.116041	101.787727
-6.464101	-13.172783	105.795883	-0.936122	13.015255	100.611809	46.32201	-15.505145	104.514549	47.758202	33.658245	94.402245	47.040106	9.07655	99.458397	-48.91235	16.95396	101.765221
-7.64938	-12.593081	105.235733	-0.739126	12.851867	100.234245	46.264431	-15.758766	103.714577	47.960583	33.287914	93.603348	47.112507	8.764574	98.6589625	-48.590759	16.93916	101.8095275
-8.740634	-11.855897	104.6381	-0.520099	12.762393	99.851189	46.285805	-15.951549	102.957985	48.041363	32.965588	92.930725	47.163584	8.5070195	97.944355	-48.203782	17.0177665	101.758023
-9.784373	-10.895724	103.796402	-0.29624	12.649136	99.384514	46.3461	-16.144979	102.249931	48.096745	32.73959	92.519699	47.2214225	8.2973055	97.384815	-47.8139025	17.0009665	101.384213
-11.186576	-9.322066	102.175285	-0.003874	12.458604	98.52623	46.4212	-16.382444	101.122215	48.521957	32.567623	92.273422	47.4715785	8.0925895	96.6978185	-47.4793265	16.8246185	100.3546415
-12.054086	-8.084889	100.830841	0.216424	12.345503	97.843582	46.481213	-16.525463	100.31028	48.877522	32.562317	92.314354	47.6793675	8.018427	96.312317	-47.2465195	16.672579	99.374847
-12.79916	-6.716248	99.480103	0.458965	12.350439	97.102135	46.589725	-16.604568	99.515526	49.242065	32.578217	92.390015	47.915895	7.9868245	95.9527705	-46.997965	16.7140535	98.2514995
-13.492031	-5.235045	98.027267	0.739811	12.424942	96.325043	46.725723	-16.633089	98.776886	49.665825	32.58736	92.413498	48.195774	7.9771355	95.595192	-46.716152	16.8727485	97.054894
-14.145652	-3.592996	96.529297	1.055102	12.561813	95.463791	46.896778	-16.59074	98.047791	50.088524	32.665634	92.435577	48.492651	8.037447	95.241684	-46.382447	17.086179	95.685898
-14.702492	-1.834688	95.01194	1.377431	12.753773	94.525734	47.112701	-16.502909	97.355362	50.54702	32.759853	92.434151	48.8298605	8.128472	94.8947565	-46.0749985	17.379074	94.1567115
-15.223742	-0.005012	93.534592	1.754668	12.966235	93.600052	47.337696	-16.39102	96.635796	51.107849	32.842995	92.381737	49.2227725	8.2259875	94.5087665	-45.7134365	17.7064825	92.6913375
-15.979199	2.87655	91.599976	2.288679	13.324873	92.383598	47.655453	-16.258265	95.631081	51.808582	32.973537	92.335556	49.7320175	8.357636	93.9833185	-45.1546595	18.29211	90.7838775
-16.481043	4.824583	90.440094	2.613683	13.517591	91.65509	47.839035	-16.226158	95.023712	52.133568	33.024731	92.322006	49.9863015	8.3992865	93.672859	-44.7589355	18.6358955	89.637321
-16.961098	6.853897	89.343552	2.919077	13.727922	90.972382	48.025036	-16.204882	94.358391	52.495419	33.040543	92.417885	50.2602275	8.4178305	93.388138	-44.4220735	19.0380135	88.556626
-17.452694	8.867553	88.297989	3.170702	13.915936	90.350471	48.161663	-16.137381	93.604851	52.81461	33.125164	92.749825	50.4881365	8.4938915	93.177338	-44.1467325	19.3379805	87.523604
-17.943216	10.889947	87.649956	3.400918	14.095275	89.922333	48.279755	-16.018362	92.840508	53.123219	33.244698	93.152901	50.701487	8.613168	92.9967045	-43.899651	19.577382	86.8479615
-18.468445	12.922721	87.512642	3.573787	14.29309	89.836403	48.426872	-15.887555	92.245926	53.305531	33.380604	93.417046	50.8662015	8.7465245	92.831486	-43.7186275	19.8396555	86.84132
-19.018927	14.895846	88.031425	3.693619	14.495399	90.118294	48.564968	-15.77492	91.900307	53.573566	33.465813	93.329659	51.069267	8.8454465	92.614983	-43.682029	20.1453515	87.621605
-19.850622	17.727987	89.978874	3.74079	14.578732	91.270821	48.651081	-15.723346	91.789726	53.408611	33.516571	92.904358	51.029846	8.8966125	92.347042	-43.548266	20.2608515	90.1946
-20.403477	19.506571	92.106804	3.668911	14.468512	92.601021	48.536568	-15.837914	91.952293	52.888153	33.459068	92.576599	50.7123605	8.810577	92.264446	-43.3745385	20.126447	92.937596
-20.973154	21.229574	94.591164	3.475461	14.224519	94.26458	48.232956	-16.093575	92.411583	52.299263	33.241962	92.207649	50.2661095	8.5741935	92.309616	-43.3151875	19.8748445	96.219544
-21.470526	22.871332	97.174545	3.182704	13.837989	96.058426	47.843231	-16.487612	93.072037	51.695389	32.793297	91.852684	49.76931	8.1528425	92.4623605	-43.403902	19.5231355	99.6544915
-21.892986	24.525431	99.445793	2.750636	13.349417	97.689659	47.345974	-16.907045	93.694626	50.892578	32.418365	91.827187	49.119276	7.75566	92.7609065	-43.618004	18.943174	102.6184115
-22.285162	26.111115	101.242462	2.204407	12.890296	99.048111	46.784668	-17.186481	94.051964	50.114716	32.166958	92.242523	48.449692	7.4902385	93.1472435	-44.040878	18.2903535	104.9489785
-22.646111	27.747509	102.647293	1.583565	12.524383	100.035477	46.154453	-17.276411	94.144623	49.454285	32.088871	93.00502	47.804369	7.40623	93.5748215	-44.637239	17.642536	106.4961325
-22.987097	30.322144	104.309509	0.570438	12.295363	101.05233	45.291855	-17.069908	93.958382	48.608837	32.453613	94.45282	46.950346	7.6918525	94.205601	-45.80947	16.8988735	107.899059
-23.186111	32.050079	105.407677	-0.043931	12.509129	101.586319	44.719975	-16.521931	93.764931	48.039375	33.003139	95.546814	46.379675	8.240604	94.6558725	-46.467537	16.777654	108.5167655
-23.090073	33.827316	106.240799	-0.576894	12.909315	102.003693	44.373547	-15.737181	93.558121	47.99078	33.591129	96.647362	46.1821635	8.926974	95.1027415	-47.3359515	16.891656	108.9046445
-22.907591	35.572563	107.003189	-0.986282	13.487617	102.337936	44.192837	-14.819178	93.470749	47.756966	34.567066	98.244949	45.9749015	9.873944	95.857849	-47.9474655	17.10129	108.818023
-22.58971	37.286396	107.722832	-1.318066	14.165104	102.606819	44.178425	-13.856699	93.508461	47.668732	35.607803	100.0952	45.9235785	10.875552	96.8018305	-48.5597105	17.454656	108.4118075
-22.243633	38.89743	108.431198	-1.557712	14.850267	102.925613	44.242912	-12.881437	93.710991	47.695007	36.605091	102.082802	45.9689595	11.861827	97.8968965	-49.0843835	17.838707	107.9543295
-21.585274	40.350258	109.16011	-1.682749	15.587147	103.398636	44.354973	-12.017385	94.150177	47.390396	37.117149	104.345154	45.8726845	12.549882	99.2476655	-49.2381825	18.624412	107.5496065
-20.535105	42.300404	110.266479	-1.829225	16.54829	104.454979	44.609402	-11.149184	95.51207	48.041901	38.681091	106.505333	46.3256515	13.7659535	101.0087015	-49.9841015	19.3306265	107.9012565
-19.737547	43.398102	110.794769	-1.972939	17.074169	105.267593	44.893612	-10.984447	96.958771	48.273338	39.206161	107.945992	46.583475	14.110857	102.4523815	-50.529353	20.037481	108.0828045
-18.796865	44.318703	111.149452	-2.179668	17.404623	106.148422	45.289898	-11.037525	98.62767	48.119736	39.785503	109.489128	46.704817	14.373989	104.058399	-51.064153	20.435257	108.238445
-17.971384	45.032101	111.439468	-2.384695	17.570023	107.027588	45.66283	-11.136348	100.237534	47.998081	40.141449	110.674454	46.8304555	14.5025505	105.455994	-51.5998455	20.6374955	108.599182
-17.038771	45.565231	111.621948	-2.619152	17.673605	107.782455	45.908001	-11.281625	101.701668	48.174408	40.342403	111.553635	47.0412045	14.530389	106.6276515	-52.2795085	20.816821	108.9372585
-16.043699	45.979172	111.863945	-2.817353	17.626371	108.392891	45.989624	-11.393663	102.832184	48.876591	40.221416	112.172783	47.4331075	14.4138765	107.5024835	-53.0678135	20.8388655	109.2832985
-14.997032	46.254425	112.126312	-3.028505	17.615089	108.855568	46.031487	-11.509156	103.521332	48.953785	40.211548	112.94165	47.492636	14.351196	108.231491	-53.549646	20.878982	109.479645
-13.424561	46.490791	112.714943	-3.329246	17.742916	109.478828	45.869949	-11.585595	104.138672	49.082531	40.174427	113.885139	47.47624	14.294416	109.0119055	-54.134732	21.191416	109.9457505
-12.305726	46.563427	113.165352	-3.512493	17.964163	109.901596	45.710365	-11.507662	104.321465	48.667995	40.349224	114.702621	47.18918	14.420781	109.512043	-54.214166	21.507545	110.291149
-11.220626	46.51318	113.575485	-3.707359	18.21649	110.320938	45.509319	-11.365051	104.489395	48.666798	40.4002	115.237984	47.0880585	14.5175745	109.8636895	-54.5027765	21.9154055	110.7781865
-10.113682	46.40678	113.84771	-3.954757	18.418522	110.685471	45.247967	-11.133829	104.534653	48.630905	40.420444	115.670624	46.939436	14.6433075	110.1026385	-54.84895	22.1937365	111.2683035
-9.033981	46.155384	113.989555	-4.20615	18.550835	110.969475	44.848236	-10.912674	104.693565	48.479034	40.429016	115.968826	46.663635	14.758171	110.3311955	-55.075935	22.343499	111.6077545
-7.943229	45.776894	114.02404	-4.512025	18.597975	111.116768	44.301544	-10.890094	105.051376	48.214512	40.361645	116.072235	46.258028	14.7357755	110.5618055	-55.282078	22.4601745	111.6717305
-6.867074	45.281219	113.996758	-4.82719	18.537313	111.208199	43.704517	-10.924307	105.239799	47.957428	40.211437	116.082825	45.8309725	14.643565	110.661312	-55.4853525	22.431061	111.755086
-5.281648	44.32048	113.962364	-5.310873	18.429832	111.422989	42.939648	-11.262469	105.885246	47.821842	40.325611	116.358269	45.380745	14.531571	111.1217575	-56.002491	22.328093	111.7242205
-4.240362	43.51923	114.104202	-5.637373	18.46417	111.778427	42.624992	-11.524515	106.703163	47.818428	40.572018	116.569687	45.22171	14.5237515	111.636425	-56.496456	22.4045885	111.920429
-3.197263	42.7076	114.386116	-5.964352	18.547144	112.349358	42.450176	-11.684419	107.81765	47.890469	41.232147	116.50338	45.1703225	14.773864	112.160515	-57.0990265	22.320424	112.538201
-2.210593	41.802769	114.745331	-6.284309	18.778423	113.066032	42.436794	-11.765785	109.296478	47.905205	42.040798	116.174522	45.1709995	15.1375065	112.7355	-57.7396175	22.4193395	113.396564
-1.288723	40.842155	115.179672	-6.574269	19.092337	113.895416	42.532127	-11.775168	111.036339	47.668194	42.6133	116.021088	45.1001605	15.419066	113.5287135	-58.2486985	22.765608	114.2621185
-0.396231	39.856144	115.649841	-6.846055	19.441992	114.73819	42.648918	-11.741207	112.872444	47.344978	43.122272	115.821442	44.996948	15.6905325	114.346943	-58.689058	23.1934515	115.129437
0.453736	38.822327	116.096367	-7.118669	19.776537	115.548943	42.74168	-11.692263	114.617348	46.863678	43.28532	115.861717	44.802679	15.7965285	115.2395325	-59.040017	23.7565455	115.8583535
1.6223	37.242626	116.635933	-7.52071	20.281002	116.572586	42.587776	-11.271648	116.579414	46.290771	43.431046	116.66217	44.4392735	16.079699	116.620792	-59.4806935	24.482305	116.52438
2.32343	36.133953	116.965057	-7.785846	20.56254	117.111954	42.09449	-10.663208	117.820129	45.995174	43.473885	117.113235	44.044832	16.4053385	117.466682	-59.616524	24.7197415	116.757226
2.988489	35.088135	117.288803	-7.966043	20.812733	117.574036	41.813961	-10.306908	118.896637	45.611103	43.47403	117.671265	43.712532	16.583561	118.283951	-59.644618	25.041905	116.864121
3.570561	33.991856	117.663589	-8.070824	20.944546	118.053993	41.827892	-10.30497	119.939865	45.404537	43.395027	118.119812	43.6162145	16.5450285	119.0298385	-59.7578625	25.3440635	117.0781475
4.151006	32.939842	118.19165	-8.074522	21.007645	118.625069	41.233559	-9.997312	120.76725	45.397575	43.260384	118.496727	43.315567	16.631536	119.6319885	-59.464611	25.383754	117.6181495
4.644876	31.915783	118.75882	-8.097122	21.165771	119.334641	41.048355	-10.003679	121.607719	45.516865	43.070637	118.716064	43.28261	16.533479	120.1618915	-59.476854	25.798063	118.5073905
5.089772	31.0128	119.324066	-8.019982	21.284887	120.014832	40.94162	-10.018502	122.419144	45.647198	42.926445	118.832565	43.294409	16.4539715	120.6258545	-59.334373	26.1158025	119.4038095
5.621951	29.77894	120.240692	-7.890227	21.445532	121.061417	41.17226	-10.251573	123.518097	45.772545	42.745228	118.895844	43.4724025	16.2468275	121.2069705	-59.2528565	26.6442365	120.9158635
5.906199	29.11203	120.884613	-7.910373	21.596823	121.761147	41.351463	-10.580711	123.598038	45.791035	42.616402	118.963692	43.571249	16.0178455	121.280865	-59.391995	27.1758005	122.241429
6.100347	28.498692	121.46096	-7.927795	21.697647	122.361282	40.365803	-10.067588	124.427673	45.776836	42.486073	119.120705	43.0713195	16.2092425	121.774189	-58.9269095	27.1860515	122.948375
6.280849	28.008253	122.001137	-8.027964	21.785418	122.894623	40.93137	-10.72841	124.413727	45.729595	42.36871	119.380989	43.3304825	15.82015	121.897358	-59.3864105	27.750686	123.891888
6.428679	27.630192	122.438858	-8.172032	21.867897	123.305786	40.712742	-10.787758	124.658569	45.665462	42.30962	119.619797	43.189102	15.760931	122.139183	-59.533166	27.974863	124.472389
6.540641	27.317312	122.734428	-8.59689	22.11216	123.778877	40.489597	-10.817904	124.725555	45.547035	42.296444	119.744583	43.018316	15.73927	122.235069	-60.212096	28.48505	125.322685
6.61422	27.069899	122.923401	-8.488739	22.070194	123.847427	40.260963	-10.811693	124.59301	45.402199	42.295357	119.723579	42.831581	15.741832	122.1582945	-59.809059	28.398556	125.5365595
6.654055	26.825649	123.057747	-8.681347	22.151062	124.061371	39.944668	-10.92947	124.055305	45.22834	42.26696	119.535652	42.586504	15.668745	121.7954785	-59.949198	28.633379	126.3272635
6.649582	26.743811	123.143814	-8.817636	22.16618	124.241325	39.061943	-10.592309	123.71328	45.109005	42.237663	119.339226	42.085474	15.822677	121.526253	-59.720746	28.509683	126.956397
6.65241	26.713619	123.12751	-8.974789	22.179272	124.405525	38.624538	-10.674706	122.837677	44.990204	42.247849	118.986633	41.807371	15.7865715	120.912155	-59.756949	28.5719725	127.898895
6.633736	26.732412	123.026833	-9.131632	22.21076	124.483742	38.63319	-11.067994	121.712708	44.795128	42.228832	118.569496	41.714159	15.580419	120.141102	-59.977423	28.841101	128.826382
6.621104	26.828766	122.856209	-9.288295	22.247925	124.440811	38.286541	-11.054097	120.773483	44.609066	42.240917	118.204727	41.4478035	15.59341	119.489105	-60.0243935	28.90244	129.392517
6.606507	26.96611	122.637764	-9.400414	22.311874	124.292923	37.966366	-10.954849	119.931122	44.372349	42.268955	117.989113	41.1693575	15.657053	118.9601175	-59.9701855	28.966695	129.6257285
6.638127	27.107748	122.486794	-9.513066	22.36125	124.173737	37.72887	-10.885397	119.279846	44.147156	42.265232	117.944977	40.938013	15.6899175	118.6124115	-59.964145	29.0325825	129.7350625
6.753253	27.390116	122.511993	-9.677682	22.432558	124.211136	37.435459	-10.861533	118.783096	43.936317	42.253902	118.155632	40.685888	15.6961845	118.469364	-60.041252	29.1689315	129.952908
6.907677	27.499617	122.707954	-9.823218	22.468546	124.362709	37.272541	-10.868313	118.719185	43.846748	42.24744	118.481483	40.5596445	15.6895635	118.600334	-60.2060805	29.2475285	130.125084
7.105354	27.60787	122.963776	-9.959202	22.486568	124.537468	37.106213	-10.905989	118.789841	43.733795	42.214802	118.973969	40.420004	15.6544065	118.881905	-60.338408	29.3187295	130.193031
7.404667	27.809429	123.26667	-10.163029	22.54744	124.744293	36.987007	-10.931347	118.983078	43.645687	42.217594	119.597031	40.316347	15.6431235	119.2900545	-60.642405	29.4517565	130.1985315
7.756946	27.99456	123.613914	-10.34952	22.628643	125.003014	36.826347	-10.884086	119.151779	43.536797	42.256802	120.26944	40.181572	15.686358	119.7106095	-60.880612	29.570928	130.2954185
8.196278	28.236679	124.067619	-10.540193	22.717384	125.314972	36.670498	-10.789884	119.255341	43.424728	42.342888	121.018387	40.047613	15.776502	120.136864	-61.127999	29.658266	130.49308
8.605861	28.482788	124.548683	-10.695984	22.862431	125.675217	36.526527	-10.615322	119.401024	43.802834	42.316978	121.578979	40.1646805	15.850828	120.4900015	-61.5566485	29.874034	130.8604325
9.29857	28.832617	125.237907	-10.949753	23.100836	126.19796	36.246578	-10.273699	119.315636	43.683712	42.523132	122.554504	39.965145	16.1247165	120.93507	-61.864651	30.0769555	131.46085
9.757666	29.068953	125.517883	-11.044777	23.282024	126.419258	36.069725	-10.071061	119.062057	43.621143	42.650841	123.016037	39.845434	16.28989	121.039047	-61.934988	30.274158	131.799469
10.250676	29.126585	125.670242	-11.087409	23.477331	126.506981	35.970032	-9.798289	119.144073	43.583351	42.765091	123.385071	39.7766915	16.483401	121.264572	-61.9515095	30.471261	131.74939
10.802194	29.27425	125.767807	-11.049974	23.644239	126.49791	35.960133	-9.6115	119.049309	43.583256	42.886215	123.666359	39.7716945	16.6373575	121.357834	-61.8716425	30.6511205	131.637986
11.412933	29.293867	125.755608	-10.942575	23.789583	126.431129	36.121586	-9.420436	119.349228	43.628975	43.008339	123.905708	39.8752805	16.7939515	121.627468	-61.7604305	30.7852145	131.23479
12.101054	29.227886	125.840065	-10.841582	23.878332	126.379601	36.3494	-9.323792	119.789658	43.706615	43.122009	124.210907	40.0280075	16.8991085	122.0002825	-61.7111715	30.8575555	130.7589195
12.84425	29.122915	125.99765	-10.726163	23.902756	126.400528	36.593796	-9.244184	120.327713	43.803604	43.182011	124.648705	40.1987	16.9689135	122.488209	-61.651026	30.8365985	130.312847
13.813017	28.895088	126.606239	-10.551879	23.889198	126.620308	36.972679	-9.186649	121.306015	43.988613	43.221523	125.652107	40.480646	17.017437	123.479061	-61.584404	30.760959	129.761555
14.508195	28.689093	127.209793	-10.522626	23.87956	126.911285	37.23299	-9.145905	122.08297	44.101318	43.263527	126.642059	40.667154	17.058811	124.3625145	-61.712406	30.700309	129.4600555
14.949796	28.412024	128.027237	-10.422926	23.842018	127.330353	37.5658	-9.108888	122.874832	44.208126	43.357407	127.893684	40.886963	17.1242595	125.384258	-61.732815	30.5597765	129.276448
15.77705	27.857059	128.793365	-10.395338	23.830395	127.758743	37.92931	-9.08857	123.875809	44.343269	43.42981	129.240768	41.1362895	17.17062	126.5582885	-61.9269655	30.49017	128.9591975
16.216612	27.40736	129.68512	-10.308976	23.748184	128.224548	38.361073	-9.117672	124.953209	44.536808	43.433865	130.602615	41.4489405	17.1580965	127.777912	-62.0668925	30.3382715	128.671184
16.655172	26.89592	130.641876	-10.217597	23.635433	128.670364	38.800358	-9.142613	126.083328	44.722042	43.435989	131.810715	41.7612	17.146688	128.9470215	-62.196394	30.124178	128.3937065
17.045544	26.319361	131.484802	-10.225825	23.543013	129.168777	39.240982	-9.282999	127.151855	44.88195	43.403118	132.777222	42.061466	17.0600595	129.9645385	-62.513116	30.0259665	128.3730155
17.188969	25.60688	132.585388	-9.781977	23.225216	129.563599	39.770428	-9.449255	128.526352	45.082077	43.354481	133.822052	42.4262525	16.952613	131.174202	-61.9902065	29.497819	127.952996
17.354513	25.043419	133.094864	-9.758945	23.192093	129.915482	40.083042	-9.527706	129.173996	45.178871	43.318443	134.279327	42.6309565	16.8953685	131.7266615	-62.1488465	29.4888175	128.1043025
17.651802	24.31592	133.299942	-9.680766	23.016239	130.154144	40.156956	-9.548977	129.769714	45.254063	43.289574	134.574951	42.7055095	16.8702985	132.1723325	-62.0670415	29.1621795	128.1359555
17.507998	23.786215	133.500214	-9.62639	22.934986	130.368988	40.358253	-9.552589	130.119186	45.296841	43.277534	134.78183	42.827547	16.8624725	132.450508	-62.080327	29.0074995	128.287468
17.333498	23.114775	133.565659	-9.534732	22.844975	130.514984	40.553837	-9.530611	130.339478	45.341728	43.293579	134.910431	42.9477825	16.881484	132.6249545	-62.0172465	28.808466	128.4050135
17.019333	22.455755	133.572968	-9.452917	22.804132	130.621887	40.690891	-9.475396	130.444504	45.39603	43.322857	135.019684	43.0434605	16.9237305	132.732094	-61.9492945	28.6845335	128.51168
16.629648	21.79994	133.575623	-9.351005	22.755692	130.717987	40.871399	-9.420601	130.405914	45.449986	43.357265	135.139282	43.1606925	16.968332	132.772598	-61.8627025	28.543052	128.663376
15.929953	20.821363	133.380508	-9.250118	22.808153	130.806183	41.363708	-9.300777	129.930191	45.515419	43.454479	135.230835	43.4395635	17.076851	132.580513	-61.9397995	28.539455	129.031853
15.323956	20.246212	133.117477	-9.048624	22.872789	130.77858	41.300449	-9.145489	129.59996	45.552521	43.526695	135.200211	43.426485	17.190603	132.4000855	-61.523733	28.554975	129.1570745
14.627461	19.649754	132.742935	-9.072726	22.795235	130.773315	41.361713	-8.94451	129.111191	45.575935	43.623409	135.11676	43.468824	17.3394495	132.1139755	-61.614276	28.2510205	129.4326545
13.485207	19.163544	132.472122	-8.996326	22.985743	130.720703	41.366463	-8.71069	128.50618	45.592403	43.756413	134.95079	43.479433	17.5228615	131.728485	-61.472085	28.4486245	129.712921
12.933304	18.332314	131.898575	-8.91954	23.137844	130.640442	41.391163	-8.473498	127.920876	45.599064	43.871792	134.67662	43.4951135	17.699147	131.298748	-61.3341935	28.576541	129.982136
12.08101	17.741493	131.444016	-8.851521	23.341257	130.540955	41.342144	-8.156877	127.268967	45.608047	44.048317	134.275208	43.4750955	17.94572	130.7720875	-61.1781375	28.736794	130.3098225
10.851235	17.222967	130.963684	-8.813186	23.587809	130.454346	41.320477	-7.848281	126.64106	45.586472	44.263802	133.683517	43.4534745	18.2077605	130.1622885	-61.0798465	28.9678575	130.7464035
9.363126	16.10144	130.203751	-8.676044	24.031555	130.234711	41.256939	-7.350921	125.80999	45.538132	44.694653	132.394745	43.3975355	18.671866	129.1023675	-60.7496235	29.391244	131.3670545
8.349254	15.302752	129.567688	-8.597241	24.343542	129.991043	41.242374	-6.990951	125.312004	45.464905	45.040524	131.289261	43.3536395	19.0247865	128.3006325	-60.5481215	29.6622975	131.6814535
7.316335	14.426456	128.987595	-8.54073	24.614733	129.649292	41.18705	-6.655931	124.781906	45.335541	45.366566	130.106598	43.2612955	19.3553175	127.444252	-60.3427555	29.8741485	131.854332
6.212614	13.548109	128.355667	-8.535946	24.861975	129.20224	41.116707	-6.361243	124.204346	45.180309	45.672508	128.851471	43.148508	19.6556325	126.5279085	-60.2204	30.0683175	131.8765715
5.086951	12.634171	127.665352	-8.567793	25.079638	128.661606	40.957146	-6.072663	123.554382	44.907509	45.949535	127.591812	42.9323275	19.938436	125.573097	-60.0679135	30.22084	131.750115
3.993291	11.651123	126.986801	-8.598609	25.238043	128.011353	40.813263	-5.797012	122.890854	44.648743	46.224648	126.270363	42.731003	20.213818	124.5806085	-59.928221	30.262268	131.4420975
3.022515	10.830965	126.586998	-8.677566	25.442591	127.266632	40.734211	-5.533172	122.111168	43.798065	46.781708	125.075508	42.266138	20.624268	123.593338	-59.62127	30.260914	130.939926
1.652283	9.686497	125.311211	-9.123112	25.899204	126.120926	40.594093	-5.006556	120.895149	43.676193	47.145557	122.523102	42.135143	21.0695005	121.7091255	-60.381367	30.7289075	130.5327265
0.775567	8.930083	124.459076	-9.200084	26.083275	125.184143	40.536118	-4.623012	120.003105	43.290745	47.523888	120.75573	41.9134315	21.450438	120.3794175	-60.3135995	30.716112	129.9888685
0.049236	8.171411	123.658325	-9.219707	26.291414	124.165154	40.461708	-4.281282	118.992905	42.449337	47.96278	119.150627	41.4555225	21.840749	119.071766	-59.8949365	30.742079	129.258542
-0.86446	7.475772	122.798203	-9.216856	26.434341	123.098877	40.381065	-4.065914	118.031929	42.229576	48.1544	117.29406	41.3053205	22.044243	117.6629945	-59.7390325	30.824439	128.5347595
-1.550482	6.837715	121.760262	-9.164791	26.548096	121.900665	40.305866	-3.86507	116.983116	42.026264	48.329498	115.469109	41.166065	22.232214	116.2261125	-59.495647	30.863978	127.5752175
-2.117054	6.178983	120.886589	-9.117306	26.627237	120.536484	40.310364	-3.730988	115.907028	42.227566	48.190205	113.590622	41.268965	22.2296085	114.748825	-59.503577	31.0248655	126.324143
-2.698275	5.653508	119.414711	-8.9547	26.602722	118.896393	40.479137	-3.61161	114.950821	42.229168	48.27092	112.002632	41.3541525	22.329655	113.4767265	-59.2635525	30.875789	124.3160595
-3.381564	4.66851	116.314255	-8.653181	26.50713	115.594543	40.87645	-3.341824	112.940407	42.222919	48.461067	109.851982	41.5496845	22.5596215	111.3961945	-58.8560465	30.4546385	119.7928915
-3.818391	4.166903	113.717964	-8.493251	26.427523	112.952301	41.011124	-3.232347	111.319717	42.269329	48.540943	108.306099	41.6402265	22.654298	109.812908	-58.6267285	30.200748	116.091694
-4.183655	3.751827	111.020172	-8.240249	26.371367	110.246101	41.050934	-3.087815	109.489502	42.378979	48.659115	106.504181	41.7149565	22.78565	107.9968415	-58.1954545	29.957084	112.4953605
-4.558362	3.539243	108.544983	-7.869911	26.324638	107.790268	41.117783	-3.044376	107.459282	42.227512	48.427128	104.628548	41.6726475	22.691376	106.043915	-57.4124695	29.9579	109.536621
-4.90879	3.396092	106.482147	-7.456206	26.225761	105.79966	41.267212	-3.121578	105.807457	41.961636	48.362453	103.11087	41.614424	22.6204375	104.4591635	-56.526836	29.8310845	107.1401565
-5.272119	3.294333	104.72168	-7.022132	26.094488	104.087761	41.456306	-3.226779	104.663971	42.358418	48.181347	101.872299	41.907362	22.477284	103.268135	-55.951626	29.711692	104.907387
-5.576694	3.271447	103.235664	-6.618248	25.999668	102.539314	41.734539	-3.303527	103.753555	42.751179	48.091381	100.753281	42.242859	22.393927	102.253418	-55.479355	29.605409	102.82521
-5.957812	3.376096	101.242889	-6.032366	25.926252	100.402023	42.132126	-3.301126	102.571213	43.011219	47.908054	98.906425	42.5716725	22.303464	100.738819	-54.6364045	29.54904	100.065227
-6.182455	3.466566	100.030457	-5.689641	25.868902	99.146019	42.336655	-3.255272	101.821609	43.104633	47.825813	97.809525	42.720644	22.2852705	99.815567	-54.099926	29.4525335	98.476471
-6.482805	3.738158	98.990158	-5.468793	25.7666	98.057526	42.488499	-3.270822	101.297119	43.213058	47.722126	96.886932	42.8507785	22.225652	99.0920255	-53.7883645	29.307548	97.0230265
-6.824938	4.056069	98.095879	-5.316655	25.670015	97.136101	42.625679	-3.309332	100.88707	43.274055	47.642292	96.131065	42.949867	22.16648	98.5090675	-53.583177	29.17355	95.7631345
-7.233798	4.483614	97.307419	-5.221664	25.601011	96.337364	42.719849	-3.276965	100.559952	43.336845	47.596779	95.440254	43.028347	22.159907	98.000103	-53.471675	29.042115	94.674625
-7.653524	4.92539	96.599007	-5.151021	25.547297	95.644371	42.800552	-3.248357	100.260666	43.398247	47.628548	94.862053	43.0993995	22.1900955	97.5613595	-53.4014415	28.9044985	93.7273825
-8.107712	5.509852	95.895966	-5.11626	25.5247	95.037827	42.891834	-3.188895	99.916496	43.428604	47.707844	94.453522	43.160219	22.2594745	97.185009	-53.392739	28.7899255	92.890645
-8.856989	6.391363	94.923424	-5.063914	25.571203	94.345016	43.007965	-2.951674	99.391373	43.424397	48.001038	94.211182	43.216181	22.524682	96.8012775	-53.344009	28.617724	91.8887545
-9.398754	7.079559	94.286865	-5.012805	25.667208	94.039902	43.109684	-2.724343	99.067947	43.376209	48.249748	94.33699	43.2429465	22.7627025	96.7024685	-53.2685565	28.5717135	91.3773355
-10.048871	7.873905	93.647743	-4.965526	25.874414	93.787552	43.224224	-2.437372	98.794205	43.345333	48.59523	94.658157	43.2847785	23.078929	96.726181	-53.2158305	28.669899	90.848923
-10.711801	8.746584	92.99247	-4.875854	26.198629	93.53273	43.346497	-2.070815	98.519173	43.354839	49.038837	95.133965	43.350668	23.484011	96.826569	-53.102376	28.913247	90.238891
-11.38815	9.642116	92.316574	-4.78912	26.636597	93.281212	43.427238	-1.609303	98.226318	43.395023	49.562496	95.659294	43.4111305	23.9765965	96.942806	-52.9893705	29.2965975	89.619618
-12.137503	10.514693	91.58564	-4.649631	27.148956	93.019302	43.433182	-1.123707	97.964012	43.446114	50.162102	96.146568	43.439648	24.5191975	97.05529	-52.73891	29.7787145	88.983314
-12.94972	11.426402	90.978745	-4.494622	27.656883	92.822998	43.5634	-0.696572	97.612106	43.523907	50.763287	96.562347	43.5436535	25.0333575	97.0872265	-52.5328975	30.2804085	88.5587695
-14.317738	12.706748	90.557281	-4.215029	28.339123	92.803696	43.714035	-0.213257	97.296928	44.166122	51.381672	96.735786	43.9400785	25.5842075	97.016357	-52.3701365	31.0940385	88.591035
-15.329077	13.426335	90.783058	-4.017449	28.696596	93.077759	43.768177	0.101542	97.190483	43.881699	51.898563	96.982155	43.824938	26.0000525	97.086319	-51.859836	31.3931395	89.069199
-16.438416	14.064692	91.429611	-3.835808	28.89609	93.586678	43.834728	0.236075	97.256851	44.21241	52.00568	96.656952	44.023569	26.1208775	96.9569015	-51.695185	31.6713025	90.2164545
-17.645029	14.612953	92.556648	-3.679051	28.907227	94.335747	43.769733	0.141485	97.472054	44.536163	51.83873	96.093651	44.152948	25.9901075	96.7828525	-51.51105	31.8243465	91.8886415
-18.907057	15.027147	93.991905	-3.536371	28.676901	95.222389	43.621056	-0.163572	97.742149	44.644295	51.392544	95.374908	44.1326755	25.614486	96.5585285	-51.2054175	31.739316	93.8862495
-20.23344	15.4263	95.674164	-3.47542	28.256672	96.208832	43.432777	-0.710963	97.937813	44.694458	50.712925	94.529251	44.0636175	25.000981	96.233532	-51.0144575	31.512363	96.184132
-21.556942	15.781316	97.477211	-3.457456	27.637041	97.233459	43.137962	-1.419399	98.097153	44.609978	49.82642	93.521042	43.87397	24.2035105	95.8090975	-50.788882	31.0705715	98.6578205
-23.438818	16.247719	100.055588	-3.543637	26.476538	98.668732	42.624264	-2.718233	98.285576	44.039116	47.548283	92.082413	43.33169	22.415025	95.1839945	-50.418964	30.538051	102.1534695
-24.702875	16.597784	101.583099	-3.685664	25.590572	99.532578	42.303745	-3.651171	98.456993	43.609463	46.406071	91.201958	42.956604	21.37745	94.8294755	-50.327932	29.803694	104.2356805
-25.836241	16.978149	102.899513	-3.883252	24.711885	100.267807	42.014805	-4.55389	98.636467	43.320534	45.969009	90.561035	42.6676695	20.7075595	94.598751	-50.4341735	28.7162105	105.936863
-26.910961	17.424961	103.921425	-4.101567	23.860935	100.935387	41.702606	-5.30465	98.826363	42.939972	45.071785	90.298485	42.321289	19.8835675	94.562424	-50.524423	27.8383025	107.30835
-27.995548	17.950344	104.863297	-4.371456	23.039911	101.595947	41.426506	-5.976504	99.063034	42.591003	44.35482	90.301872	42.0087545	19.189158	94.682453	-50.7516665	26.890664	108.509441
-28.968637	18.548977	105.681435	-4.686769	22.347404	102.234283	41.156136	-6.552186	99.346191	42.217575	43.80592	90.461746	41.6868555	18.626867	94.9039685	-51.0603935	26.067941	109.5645975
-29.791603	19.249104	106.387619	-5.027956	21.756399	102.877983	40.903793	-6.969194	99.576881	41.74955	42.885265	90.796074	41.3266715	17.9580355	95.1864775	-51.3825835	25.5547625	110.5694885
-30.897963	20.51589	107.41954	-5.522133	21.052973	103.808578	40.513279	-7.291457	99.740349	41.09782	43.238762	91.400795	40.8055495	17.9736525	95.570572	-51.8498155	24.1322935	112.046584
-31.491024	21.489162	107.923851	-5.845836	20.742815	104.338287	40.262051	-7.317106	99.717537	40.643002	43.316387	91.892044	40.4525265	17.9996405	95.8047905	-52.1441985	23.4859895	112.8717835
-31.97287	22.607344	108.348557	-6.126938	20.571514	104.722885	40.073883	-7.243112	99.584579	40.24382	43.522728	92.407089	40.1588515	18.139808	95.995834	-52.4127275	23.00322	113.449936
-32.334553	23.81115	108.433685	-6.399217	20.604696	104.91774	39.912968	-7.026735	99.417091	39.915646	43.876087	93.036964	39.914307	18.424676	96.2270275	-52.712741	22.784716	113.6084525
-32.609264	25.11602	108.34063	-6.671754	20.734798	104.973961	39.73238	-6.660667	99.16552	39.676407	44.345821	93.800835	39.7043935	18.842577	96.4831775	-53.0479015	22.627019	113.4647445
-32.766304	26.571835	108.273842	-6.936827	21.019054	105.016777	39.554031	-6.198057	98.847771	39.503868	44.896526	94.729324	39.5289495	19.3492345	96.7885475	-53.4026035	22.6888735	113.2450065
-32.734776	28.03233	108.224701	-7.185842	21.322138	105.096291	39.314396	-5.657834	98.53923	39.352589	45.502514	95.830772	39.3334925	19.92234	97.185001	-53.7051765	22.721936	113.007581
-32.507359	30.344519	108.459343	-7.609365	21.906492	105.401978	38.952423	-4.89303	98.158279	39.206436	46.338795	97.576996	39.0794295	20.7228825	97.8676375	-54.2981595	23.0901015	112.9363185
-32.276184	31.930664	108.729431	-7.872135	22.342392	105.652954	38.706131	-4.379285	98.022041	39.167576	46.838417	98.738731	38.9368535	21.229566	98.380386	-54.6811235	23.455218	112.925522
-31.823175	33.457161	108.896744	-8.143377	22.8594	105.862518	38.448746	-3.891084	97.999413	39.120121	47.313652	99.749466	38.7844335	21.711284	98.8744395	-55.0711875	24.007516	112.8505965
-31.376537	35.032333	108.955551	-8.376897	23.303698	105.9832	38.189663	-3.538683	98.091484	39.095833	47.680317	100.442543	38.642748	22.070817	99.2670135	-55.396542	24.536579	112.6993865
-30.782682	36.586185	108.902618	-8.576095	23.709219	106.020401	38.005318	-3.32681	98.265968	39.501488	47.763325	100.581444	38.753403	22.2182575	99.423706	-55.905593	25.2001805	112.617096
-30.101311	37.960354	108.829834	-8.722032	23.861677	106.033447	37.854073	-3.332294	98.382652	39.453732	47.801044	100.666748	38.6539025	22.234375	99.5247	-56.0979665	25.488979	112.542194
-29.323547	39.228931	108.788719	-8.814312	23.849461	106.080154	37.688343	-3.423444	98.434135	39.346573	47.609772	100.669182	38.517458	22.093164	99.5516585	-56.146082	25.605758	112.6086495
-28.100178	41.111687	108.787857	-8.905872	23.56542	106.238281	37.38858	-3.923148	98.737572	39.453976	47.141899	100.565216	38.421278	21.6093755	99.651394	-56.233022	25.5214645	112.825168
-26.927185	42.153572	108.643112	-8.93012	23.230522	106.379868	37.236885	-4.494339	99.127625	39.180981	46.859879	100.844101	38.208933	21.18277	99.985863	-56.069173	25.278274	112.773873
-25.823381	43.256493	108.714462	-8.959654	22.769135	106.590614	37.11272	-5.143822	99.577621	39.524796	46.488781	101.218208	38.318758	20.6724795	100.3979145	-56.238066	24.8657905	112.7833135
-24.496468	44.25843	108.852921	-9.004233	22.236698	106.823715	36.964806	-5.747261	99.922211	40.050751	46.400616	101.86837	38.5077785	20.3266775	100.8952905	-56.5162445	24.1467185	112.7521395
-23.169657	45.313648	109.182228	-9.098186	21.863798	107.021355	36.797482	-6.241273	100.134674	40.772884	46.522667	102.729973	38.785183	20.140697	101.4323235	-56.981555	23.586899	112.6103865
-21.812166	46.352623	109.742485	-9.210359	21.68055	107.194756	36.590424	-6.46463	100.256821	41.662857	46.939926	103.741928	39.1266405	20.237648	101.9993745	-57.5473585	23.123452	112.3901375
-20.355661	47.403637	110.453072	-9.321897	21.761955	107.435593	36.404289	-6.474434	100.339439	42.318626	47.350426	104.669807	39.3614575	20.437996	102.504623	-58.0052515	23.085914	112.366563
-18.083742	49.0149	111.788033	-9.523706	22.229553	107.91378	36.253262	-6.202884	100.705544	42.62439	47.776463	106.391907	39.438826	20.7867895	103.5487255	-58.486238	23.6723165	112.2788345
-16.521845	49.983707	112.635635	-9.630397	22.693317	108.270195	36.281708	-5.803569	101.073242	42.559441	47.995796	107.601204	39.4205745	21.0961135	104.337223	-58.6813685	24.2905205	112.203167
-15.03063	50.945301	113.408241	-9.69679	23.242981	108.628441	36.443268	-5.315403	101.492439	42.361694	48.207752	108.983086	39.402481	21.4461745	105.2377625	-58.796061	25.0397875	112.0191195
-13.458972	51.693428	113.941177	-9.781686	23.814358	108.917358	36.677711	-4.831232	101.964119	42.336124	48.657043	110.043373	39.5069175	21.9129055	106.003746	-59.0702895	25.7158105	111.83097
-11.877137	52.3992	114.350845	-9.841508	24.374775	109.21376	36.879791	-4.330062	102.448784	42.302193	49.048061	110.750702	39.590992	22.3589995	106.599743	-59.274008	26.3905505	111.827777
-10.284149	52.961254	114.687752	-9.836953	24.835291	109.549225	37.107239	-3.900853	102.949097	42.323383	49.482937	111.2061	39.715311	22.791042	107.0775985	-59.389217	26.87954	112.0208515
-8.687384	53.332104	114.95948	-9.800241	25.176577	109.933151	37.441338	-3.638237	103.498604	42.419632	49.838192	111.526939	39.930485	23.0999775	107.5127715	-59.530967	27.2531765	112.3535305
-6.270145	53.630035	115.379395	-9.637756	25.457964	110.577728	37.962273	-3.479484	104.41201	42.506733	50.178806	112.039246	40.234503	23.349661	108.225628	-59.510015	27.566267	112.929828
-4.628544	53.684204	115.572182	-9.569169	25.595533	111.014198	38.254166	-3.413886	105.083336	42.59621	50.315876	112.443451	40.425188	23.450995	108.7633935	-59.563526	27.740071	113.2650025
-3.059959	53.638935	115.822243	-9.565048	25.69331	111.425819	38.487209	-3.465914	105.885849	42.550407	50.35701	112.954819	40.518808	23.445548	109.420334	-59.648904	27.941072	113.431304
-1.449421	53.369587	116.068672	-9.664524	25.788111	111.860527	38.652805	-3.526417	106.718918	42.457306	50.39325	113.611053	40.5550555	23.4334165	110.1649855	-59.8841035	28.1428055	113.5560685
0.109972	53.050507	116.435791	-9.858593	25.882175	112.294495	38.765625	-3.626987	107.621147	42.283203	50.412769	114.524498	40.524414	23.392891	111.0728225	-60.2416	28.371459	113.5161675
1.593253	52.597885	116.961266	-10.125542	25.957989	112.731087	38.860504	-3.753422	108.577179	42.027752	50.437241	115.670441	40.444128	23.3419095	112.12381	-60.695212	28.5740685	113.338364
3.117732	52.036606	117.559418	-10.428098	26.05414	113.103798	38.943352	-3.822845	109.446564	41.643959	50.448631	116.979614	40.2936555	23.312893	113.213089	-61.1498515	28.795387	112.994507
5.597644	50.914063	118.409134	-10.850802	26.172134	113.710701	39.072006	-3.921788	110.563614	41.084499	50.477757	118.929085	40.0782525	23.2779845	114.7463495	-61.7798565	29.0662835	112.6750525
6.928252	50.088943	119.09169	-11.036623	26.212355	114.134766	39.193771	-4.002571	111.268196	40.904312	50.496941	120.006012	40.0490415	23.247185	115.637104	-62.1222875	29.177525	112.632428
8.28642	49.159206	119.643471	-11.129696	26.225653	114.559242	39.361328	-4.140398	111.960152	40.766567	50.497066	120.920982	40.0639475	23.178334	116.440567	-62.3233395	29.272972	112.677917
9.650536	48.188911	119.968178	-11.141939	26.193295	114.965889	39.556156	-4.262485	112.751328	40.686916	50.474651	121.531212	40.121536	23.106083	117.14127	-62.405414	29.280507	112.790508
10.913664	47.107548	120.197762	-11.104754	26.187138	115.440308	39.816219	-4.400108	113.674614	40.616257	50.482208	121.936752	40.216238	23.04105	117.805683	-62.425746	29.333226	113.074933
12.189968	45.907089	120.313385	-11.044252	26.143572	116.019165	40.13047	-4.598215	114.793037	41.097473	50.378536	121.918892	40.6139715	22.8901605	118.3559645	-62.7024755	29.3969835	113.6823655
13.307837	44.696045	120.589188	-10.996216	26.041227	116.727318	40.452991	-4.823977	116.113029	41.123848	50.404644	122.107925	40.7884195	22.7903335	119.110477	-62.7808515	29.2921205	114.344159
14.965171	42.709671	121.147408	-10.953411	25.839371	117.777405	40.931725	-5.207078	118.315163	41.164852	50.405331	122.606133	41.0482885	22.5991265	120.460648	-62.9551105	29.0796155	115.094162
15.888019	41.338898	121.725426	-10.931753	25.693304	118.4216	41.168858	-5.44061	119.835281	41.227177	50.361805	123.079231	41.1980175	22.4605975	121.457256	-63.0615235	28.9260105	115.385944
16.392712	40.139023	122.587875	-10.928654	25.509924	118.98484	41.350525	-5.668255	121.158752	41.31398	50.266354	123.636314	41.3322525	22.2990495	122.397533	-63.1895605	28.7207985	115.572147
17.669044	38.636353	123.021996	-10.904341	25.284492	119.404129	41.493843	-5.844789	122.124191	41.339176	50.123714	124.275673	41.4165095	22.1394625	123.199932	-63.2251915	28.4295215	115.608326
17.906336	37.383381	123.791977	-10.890572	25.048096	119.69017	41.628296	-6.023131	122.67057	41.390015	49.939621	124.903725	41.5091555	21.958245	123.7871475	-63.2902995	28.137947	115.5931925
18.934425	35.87611	124.013268	-10.854791	24.874376	119.86866	41.64146	-6.169724	122.984123	41.453571	49.744667	125.317955	41.5475155	21.7874715	124.151039	-63.2570975	27.9612805	115.586281
19.543392	34.577591	124.233261	-10.819785	24.804445	119.926796	41.868553	-6.412677	123.14389	41.508232	49.598427	125.550034	41.6883925	21.592875	124.346962	-63.3279625	28.016015	115.50663
19.778278	32.755459	124.504089	-10.745397	24.743486	119.945183	42.362682	-6.600182	123.065651	41.523022	49.466061	125.597488	41.942852	21.4329395	124.3315695	-63.433646	28.0540325	115.5587965
20.126999	31.549746	124.492386	-10.703537	24.716383	119.981262	42.029655	-6.610674	123.217545	41.502819	49.403896	125.550461	41.766237	21.396611	124.384003	-63.173311	28.036155	115.578521
20.782606	30.091078	124.328323	-10.644643	24.659901	120.071754	42.365555	-6.899251	123.20359	41.506039	49.276493	125.472404	41.935797	21.188621	124.337997	-63.225083	28.131181	115.805511
20.511917	28.37101	124.550652	-10.586823	24.548197	120.200417	42.144421	-6.957612	123.529587	41.549915	49.114456	125.493454	41.847168	21.078422	124.5115205	-63.020814	28.017972	115.8893135
20.53281	27.085384	124.764076	-10.542175	24.3934	120.31649	42.546101	-7.266943	123.780609	41.620235	48.922256	125.619743	42.083168	20.8276565	124.700176	-63.167518	27.9591435	115.932804
20.509504	26.407671	124.959625	-10.483582	24.194656	120.375122	42.591511	-7.497773	124.185326	41.208397	48.868618	125.999847	41.899954	20.6854225	125.0925865	-62.867118	27.7038895	115.6576575
20.712639	24.974861	124.841187	-10.443257	23.985619	120.379852	42.557594	-7.863518	124.551941	41.23724	48.682846	126.120689	41.897417	20.409664	125.336315	-62.783931	27.561574	115.423389
19.982664	23.215897	124.985458	-10.384471	23.632813	120.314667	42.627941	-8.207473	124.894096	41.267609	48.384212	126.023796	41.947775	20.0883695	125.458946	-62.716717	27.1772565	115.170388
19.98164	21.866791	124.657127	-10.335655	23.421885	120.221855	42.646328	-8.423863	124.949249	41.302677	48.177715	125.775803	41.9745025	19.876926	125.362526	-62.6458125	26.966844	115.081184
19.181366	20.778233	124.550804	-10.364781	23.288975	120.198463	42.751289	-8.580853	124.870827	41.300945	47.96241	125.456917	42.026117	19.6907785	125.163872	-62.755679	26.8871715	115.233054
18.586775	19.689547	124.23732	-10.301649	23.091354	120.102295	42.572704	-8.864998	124.6884	41.351051	47.715263	125.016747	41.9618775	19.4251325	124.8525735	-62.5651755	26.7575755	115.3520165
17.960588	18.459724	123.92672	-10.291208	22.986996	120.090294	42.6073	-8.983541	124.417603	41.399986	47.474567	124.556557	42.003643	19.245513	124.48708	-62.586059	26.728479	115.693508
17.253685	17.3736	123.610771	-10.272552	22.900925	120.108566	42.381126	-9.19131	124.16996	41.491261	47.258892	124.133392	41.9361935	19.033791	124.151676	-62.4812975	26.768059	116.065456
16.450443	16.249023	123.277222	-10.233764	22.881905	120.178841	42.321484	-9.352904	123.854485	41.596268	47.114067	123.752106	41.958876	18.8805815	123.8032955	-62.426404	26.8832285	116.5543865
15.093869	14.735717	122.843079	-10.179132	22.988787	120.292267	42.007908	-9.365984	123.299858	41.778748	47.01799	123.160995	41.893328	18.826003	123.2304265	-62.251592	27.151571	117.3541075
14.152473	13.742592	122.433487	-10.143102	23.124071	120.381798	41.908257	-9.37656	122.719933	42.471661	46.89957	122.363754	42.189959	18.761505	122.5418435	-62.476163	27.486637	118.2217525
13.156044	12.760529	121.912491	-10.124504	23.356304	120.397377	41.731403	-9.30163	122.020699	42.597588	46.980755	121.640968	42.1644955	18.8395625	121.8308335	-62.4135035	27.8730455	118.9639205
12.109234	11.843521	121.371292	-10.086161	23.609497	120.32119	41.602589	-9.181729	121.25412	42.666061	47.087105	120.791672	42.134325	18.952688	121.022896	-62.306647	28.266306	119.619484
11.045113	10.896458	120.797226	-10.072275	23.853512	120.141266	41.509975	-9.070003	120.49736	42.309753	47.424061	119.974754	41.909864	19.177029	120.236057	-62.054414	28.529995	120.046475
9.998383	9.97725	120.177582	-10.027864	24.114681	119.81839	41.453857	-8.905704	119.72731	42.173069	47.56459	118.912575	41.813463	19.329443	119.3199425	-61.869191	28.899919	120.3168375
8.921013	9.066417	119.653893	-10.003102	24.297771	119.484413	41.398121	-8.789392	119.09697	42.108025	47.633675	117.815002	41.753073	19.4221415	118.455986	-61.759277	29.1734005	120.51284
7.314691	7.680433	118.960358	-9.997775	24.510849	118.889305	41.269939	-8.647665	118.358444	41.988571	47.726288	116.193863	41.629255	19.5393115	117.2761535	-61.624805	29.4823865	120.5024565
6.264487	6.756111	118.593277	-10.035613	24.667507	118.443489	41.188099	-8.541231	117.893372	41.76442	47.756241	115.132561	41.4762595	19.607505	116.5129665	-61.5474855	29.727509	120.3740115
5.269454	5.88495	118.255211	-10.092116	24.84823	117.959198	41.072113	-8.477161	117.535088	41.654297	47.854717	113.963989	41.363205	19.688778	115.7495385	-61.547437	30.007682	120.1688575
4.266867	5.024212	117.874847	-10.149241	25.038782	117.371498	40.951485	-8.329759	117.144035	41.426163	47.957077	112.97628	41.188824	19.813659	115.0601575	-61.487306	30.263905	119.6828385
3.317524	4.277687	117.632759	-10.217341	25.180132	116.749939	40.861015	-8.271458	116.835464	41.174969	47.833149	111.994804	41.017992	19.7808455	114.415134	-61.452674	30.5794185	119.084744
2.46867	3.499078	117.286133	-10.239521	25.191334	116.004608	40.794094	-8.255188	116.72876	41.193672	47.814705	111.101952	40.993883	19.7797585	113.915356	-61.472925	30.6029095	118.09386
1.633139	2.762447	116.661278	-10.211214	25.115746	114.998337	40.734768	-8.150196	116.446373	41.243725	47.789257	110.116043	40.9892465	19.8195305	113.281208	-61.4116745	30.4119615	116.715466
0.484613	1.709669	115.007065	-9.992535	24.893822	112.967285	40.74786	-8.064231	115.211617	41.153904	47.60968	108.486031	40.950882	19.7727245	111.848824	-60.935952	30.0149195	114.085746
-0.236351	1.098129	113.372292	-9.705004	24.631519	111.301422	40.723	-8.04576	114.069534	41.209148	47.339417	107.132828	40.966074	19.6468285	110.601181	-60.376082	29.6162095	112.001663
-0.871311	0.453018	111.382439	-9.349809	24.337954	109.475288	40.631565	-7.853563	112.582169	41.357227	47.143661	105.867851	40.994396	19.645049	109.22501	-59.694014	29.030859	109.725566
-1.526984	-0.101983	109.27317	-8.935855	24.060261	107.611206	40.590103	-7.699537	110.868057	41.459663	46.813438	104.679214	41.024883	19.5569505	107.7736355	-58.896593	28.5635715	107.4487765
-2.124557	-0.597838	107.277893	-8.482318	23.818237	105.910065	40.609013	-7.64328	109.224495	41.717155	46.514919	103.558601	41.163084	19.4358195	106.391548	-58.12772	28.2006545	105.428582
-2.710589	-0.976676	105.502975	-8.034292	23.621822	104.416367	40.651642	-7.600296	107.736183	42.534973	46.170464	102.453217	41.5933075	19.285084	105.0947	-57.6618915	27.95856	103.738034
-3.262493	-1.379012	104.043839	-7.562064	23.532883	103.113319	40.811172	-7.619211	106.572853	42.851368	46.011868	101.623138	41.83127	19.1963285	104.0979955	-56.955398	27.8694375	102.1286425
-4.15642	-1.827379	102.266075	-6.920681	23.457054	101.412857	41.195812	-7.587483	105.306862	43.318909	45.849876	100.447861	42.2573605	19.1311965	102.8773615	-56.0987225	27.7829115	99.9483525
-4.771797	-2.076179	101.361885	-6.557221	23.4126	100.465355	41.424324	-7.590853	104.780197	43.589386	45.764271	99.773521	42.506855	19.086709	102.276859	-55.621297	27.738491	98.653851
-5.394231	-2.272645	100.657944	-6.221809	23.343592	99.677124	41.652893	-7.605343	104.422226	43.370895	45.822247	99.350372	42.511894	19.108452	101.886299	-54.955512	27.578732	97.467949
-6.039421	-2.44303	100.175941	-5.944653	23.230671	99.077675	41.815845	-7.667399	104.160019	43.581852	45.679737	98.757805	42.6988485	19.006169	101.458912	-54.5881545	27.455173	96.696438
-6.739988	-2.576934	99.782951	-5.704986	23.120657	98.615715	41.932686	-7.811164	103.977051	43.42614	45.621845	98.44915	42.679413	18.9053405	101.2131005	-54.089385	27.3359735	96.0183295
-7.494284	-2.69486	99.443237	-5.515742	22.990013	98.252693	42.003502	-7.936525	103.82177	43.92149	45.301552	97.843399	42.962496	18.6825135	100.8325845	-53.99398	27.2975125	95.6728015
-8.296678	-2.719457	99.20179	-5.392604	22.837631	97.989342	42.029034	-8.037708	103.725204	44.051556	45.135609	97.602882	43.040295	18.5489505	100.664043	-53.825503	27.1263115	95.314641
-9.51005	-2.725082	99.041283	-5.271214	22.641123	97.829185	42.047455	-8.222232	103.663109	44.211121	44.915569	97.404839	43.129288	18.3466685	100.533974	-53.671716	26.9355775	95.124396
-10.347409	-2.618257	99.13237	-5.208133	22.529953	97.895134	42.067196	-8.317254	103.700447	44.298908	44.789043	97.28772	43.183052	18.2358945	100.4940835	-53.599318	26.8240115	95.2961845
-11.260167	-2.467444	99.36306	-5.137238	22.423166	98.053635	42.094086	-8.425797	103.866455	44.347214	44.641136	97.183395	43.22065	18.1076695	100.524925	-53.495126	26.7386625	95.582345
-12.176423	-2.258994	99.691833	-5.062627	22.332441	98.244514	42.156731	-8.520765	104.174377	44.397335	44.455383	97.075233	43.277033	17.967309	100.624805	-53.402287	26.697573	95.864223
-13.103623	-1.967941	100.079575	-5.001827	22.250141	98.44088	42.219975	-8.646728	104.597305	44.488014	44.269352	96.933823	43.3539945	17.811312	100.765564	-53.3576485	26.68897	96.116196
-14.057857	-1.57669	100.432121	-4.931278	22.112619	98.632965	42.297112	-8.838836	105.051399	44.59087	44.043686	96.816978	43.443991	17.602425	100.9341885	-53.306547	26.622813	96.3317415
-14.906017	-1.189219	100.716232	-4.843751	21.96084	98.804443	42.359554	-9.043038	105.485703	44.713299	43.751053	96.693672	43.5364265	17.3540075	101.0896875	-53.2239285	26.5676725	96.5191985
-16.441151	-0.388923	101.053261	-4.671603	21.618496	99.019501	42.445629	-9.425611	105.917381	44.962921	43.274792	96.48819	43.704275	16.9245905	101.2027855	-53.047481	26.3124015	96.8362165
-17.397463	0.169781	101.115692	-4.554772	21.397055	99.094055	42.513859	-9.667279	106.063171	45.133347	42.961689	96.341827	43.823603	16.647205	101.202499	-52.933147	26.146905	96.985611
-18.416758	0.890413	101.164246	-4.396983	21.218502	99.174637	42.587978	-9.850967	106.175629	45.298515	42.699154	96.136002	43.9432465	16.4240935	101.1558155	-52.7372125	26.0129105	97.1934585
-19.428019	1.750472	101.267326	-4.237665	21.108072	99.258224	42.691723	-9.963681	106.261513	45.455593	42.496891	95.877525	44.073658	16.266605	101.069519	-52.548988	25.949539	97.446929
-20.42705	2.715629	101.31488	-4.058754	21.026573	99.356369	42.843277	-10.02309	106.304672	45.597424	42.317356	95.612099	44.2203505	16.147133	100.9583855	-52.3378585	25.906013	97.7543525
-21.398445	3.838878	101.373055	-3.847616	20.996813	99.469032	43.004868	-10.042758	106.2892	45.768436	42.217712	95.35321	44.386652	16.087477	100.821205	-52.081884	25.906149	98.116859
-22.453899	5.074944	101.417175	-3.664433	20.935968	99.624817	43.150623	-10.051105	106.25502	45.951252	42.139084	95.124321	44.5509375	16.0439895	100.6896705	-51.8798035	25.8279465	98.5599635
-23.941311	7.147044	101.620018	-3.397613	20.853058	100.004288	43.379807	-10.117018	106.103157	46.213348	42.02116	94.984367	44.7965775	15.952071	100.543762	-51.5918035	25.754045	99.464814
-25.062143	8.644221	101.986313	-3.240378	20.68161	100.468742	43.534077	-10.24653	105.7966	46.324776	41.920914	95.025566	44.9294265	15.837192	100.411083	-51.4101825	25.526028	100.526401
-25.989273	10.252542	102.554993	-3.147744	20.425619	101.14138	43.610165	-10.396884	105.436668	46.33749	41.837543	95.254036	44.9738275	15.7203295	100.345352	-51.2693155	25.1309085	101.937408
-27.139456	11.905892	103.283417	-3.143187	20.086714	102.002296	43.658981	-10.497783	104.957024	46.169003	41.773682	95.783821	44.913992	15.6379495	100.3704225	-51.200366	24.5354785	103.6341695
-28.115696	13.655368	104.113136	-3.288386	19.689848	102.962425	43.741013	-10.550237	104.206848	45.853649	41.814339	96.820618	44.797331	15.632051	100.513733	-51.374103	23.747645	105.411117
-29.166485	15.417107	104.977974	-3.560034	19.343098	103.971413	43.655502	-10.431357	103.306671	45.591812	42.221756	98.454407	44.623657	15.8951995	100.880539	-51.743725	22.7909965	107.062287
-30.275333	17.297386	106.019402	-3.949703	19.219494	104.979744	43.416393	-10.059621	102.455009	45.301914	42.76366	100.397942	44.3591535	16.3520195	101.4264755	-52.2585595	22.0869685	108.5330125
-31.854321	20.158377	107.857895	-4.650824	19.381605	106.658157	42.964771	-9.127168	101.547447	45.30891	43.387691	103.561363	44.1368405	17.1302615	102.554405	-53.4384885	21.6329485	110.761909
-32.916958	22.052185	109.323326	-5.093045	19.615257	107.87413	42.680702	-8.457552	101.322006	45.150108	43.886177	105.923035	43.915405	17.7143125	103.6225205	-54.101495	21.5162015	112.1257395
-33.802258	23.913141	110.95121	-5.456593	19.901846	109.177193	42.494564	-7.867666	101.293007	45.06406	44.278835	108.186676	43.779312	18.2055845	104.7398415	-54.692498	21.5981075	113.6145445
-34.723427	25.553421	112.727097	-5.681985	20.218714	110.484848	42.381573	-7.311546	101.323082	44.63839	44.779129	110.412392	43.5099815	18.7337915	105.867737	-54.8739515	21.7036365	115.101959
-35.509556	27.079832	114.436806	-5.762823	20.470512	111.716911	42.400105	-6.879035	101.486946	44.771687	45.008053	112.055183	43.585896	19.064509	106.7710645	-55.111542	21.876515	116.6627575
-36.153839	28.458252	116.160706	-5.719404	20.559685	112.82103	42.491123	-6.550978	101.647446	44.614555	45.119244	113.798904	43.552839	19.284133	107.723175	-54.991647	21.835237	117.918885
-36.851803	29.60869	117.790565	-5.544402	20.574329	113.771996	42.660053	-6.436063	101.726486	45.103409	45.159317	114.311432	43.881731	19.361627	108.018959	-54.970535	21.787031	119.525033
-37.631615	30.965853	119.821228	-5.170915	20.504549	114.882004	42.880672	-6.289788	101.92041	45.497608	45.111347	115.145042	44.18914	19.4107795	108.532726	-54.53097	21.5983185	121.231282
-38.067627	31.661236	120.93924	-4.944989	20.426264	115.469994	43.037952	-6.265903	102.052284	46.310364	44.87624	115.261169	44.674158	19.3051685	108.6567265	-54.564136	21.5473595	122.2832615
-38.515942	32.182549	121.812378	-4.736681	20.244749	115.916992	43.188496	-6.348284	102.25457	45.991421	44.898319	115.717438	44.5899585	19.2750175	108.986004	-54.0633205	21.2144805	122.84798
-38.902508	32.566975	122.378792	-4.596104	20.091225	116.246292	43.32074	-6.4719	102.465347	46.574436	44.615074	115.611877	44.947588	19.071587	109.038612	-54.139796	21.110863	123.453972
-39.26096	32.788925	122.720955	-4.454041	19.924887	116.43412	43.427139	-6.641158	102.626373	46.09008	44.729568	115.818855	44.7586095	19.044205	109.222614	-53.6666915	20.805569	123.645626
-39.53133	32.853798	122.903778	-4.34238	19.748352	116.547653	43.530396	-6.850655	102.845322	46.302189	44.533005	115.55352	44.9162925	18.841175	109.199421	-53.6010525	20.655529	123.895885
-39.713741	32.729916	123.025452	-4.217678	19.517475	116.658249	43.639385	-7.112263	103.07872	46.359085	44.347252	115.229118	44.999235	18.6174945	109.153919	-53.434591	20.4174555	124.162579
-39.773315	32.226284	123.142227	-3.953144	19.102804	116.848793	43.866863	-7.687899	103.633675	46.911125	43.82592	114.458557	45.388994	18.0690105	109.046116	-53.295282	20.1365975	124.65147
-39.663937	31.698597	123.112465	-3.745722	18.78174	116.986015	44.077839	-8.180999	104.11087	47.105778	43.501446	114.150597	45.5918085	17.6602235	109.1307335	-53.0832525	19.9032565	124.8412965
-39.440136	31.045559	122.91349	-3.52369	18.397179	117.0634	44.317078	-8.771668	104.633545	46.911495	43.314007	114.145576	45.6142865	17.2711695	109.3895605	-52.6616665	19.5231885	124.7372395
-39.132275	30.309986	122.582535	-3.354567	18.015709	117.110458	44.528896	-9.345918	105.151489	47.124889	42.872711	113.98922	45.8268925	16.7633965	109.5703545	-52.5360265	19.2680215	124.6505615
-38.734264	29.497459	122.227394	-3.258612	17.608837	117.12072	44.663548	-9.918987	105.709305	47.296871	42.383766	113.824997	45.9802095	16.2323895	109.767151	-52.4974335	18.9852845	124.474289
-38.227177	28.648714	121.873688	-3.167565	17.167761	117.181816	44.690365	-10.559301	106.356796	47.410221	41.817352	113.647377	46.050293	15.6290255	110.0020865	-52.385423	18.7064965	124.3615455
-37.649582	27.775023	121.417358	-3.117629	16.716507	117.255272	44.656666	-11.362064	107.278465	47.550495	41.120903	113.400711	46.1035805	14.8794195	110.339588	-52.3388385	18.5535945	124.170956
-36.478294	26.359352	120.663406	-3.011773	15.837379	117.438362	44.599293	-12.89863	109.119591	47.75563	39.958469	112.956284	46.1774615	13.5299195	111.0379375	-52.2010075	18.1448385	123.8387865
-35.566322	25.289736	120.048615	-2.900513	15.113147	117.53511	44.638481	-14.093462	110.616898	47.823563	39.02496	112.556282	46.231022	12.465749	111.58659	-52.032048	17.760545	123.48363
-34.592342	24.252789	119.450249	-2.808773	14.2946	117.580177	44.745018	-15.325388	112.155663	47.950329	37.913139	111.999786	46.3476735	11.2938755	112.0777245	-51.9652195	17.2953245	123.0826295
-33.58181	23.229271	118.670509	-2.653567	13.400827	117.480835	44.892967	-16.517326	113.609024	48.177105	36.806076	111.46476	46.535036	10.144375	112.536892	-51.84217	16.657279	122.424778
-32.447712	22.238579	117.799522	-2.521796	12.458689	117.251083	44.986996	-17.606056	114.642265	48.449829	35.707272	111.188217	46.7184125	9.050608	112.915241	-51.7620045	15.86677	121.586925
-31.274181	21.332617	116.668915	-2.429802	11.609301	116.789482	45.066559	-18.487396	115.234207	48.793266	34.828369	111.327492	46.9299125	8.1704865	113.2808495	-51.7895165	15.0481155	120.2981145
-30.093369	20.608719	115.431	-2.417174	11.070254	116.149071	45.10466	-19.14518	115.626999	49.049114	34.18261	111.470123	47.076887	7.518715	113.548561	-51.911235	14.621793	118.749581
-28.326458	19.91386	113.766922	-2.311092	10.8332	115.201012	45.143456	-19.723305	116.488564	49.3311	33.437389	111.099159	47.237278	6.857042	113.7938615	-51.859462	14.809358	116.6081625
-27.146582	19.6434	112.624779	-2.284489	10.816241	114.680359	45.177814	-19.948494	117.525848	49.444321	33.028473	110.65686	47.3110675	6.5399895	114.091354	-51.8800455	15.0924925	115.269364
-25.953119	19.497723	111.728546	-2.302799	10.580599	114.342941	45.159161	-20.16283	118.398224	49.579277	32.684212	110.611214	47.369219	6.260691	114.504719	-51.974817	14.900507	114.181163
-24.812834	19.440901	111.195862	-2.355731	10.239363	114.187309	45.188095	-20.432133	118.922951	49.647911	32.45031	111.036423	47.418003	6.0090885	114.979687	-52.129465	14.4696375	113.394931
-23.72053	19.553146	110.913025	-2.447916	9.947069	114.118027	45.178616	-20.570536	119.113121	49.691242	32.422024	111.712837	47.434929	5.925744	115.412979	-52.330761	13.968394	112.823075
-22.559362	19.985924	110.873795	-2.553975	9.868978	114.141037	45.174957	-20.597866	118.88678	49.717583	32.574593	112.502167	47.44627	5.9883635	115.6944735	-52.55422	13.7495925	112.5876005
-21.608803	20.667768	111.201439	-2.689177	10.000433	114.201973	45.09726	-20.419834	118.356171	49.701168	32.916138	113.28186	47.399214	6.248152	115.8190155	-52.777568	13.752714	112.5849305
-20.157801	22.017548	111.682304	-2.931319	10.462899	114.217018	44.908749	-19.915386	116.980812	49.687569	33.670921	114.49881	47.298159	6.8777675	115.739811	-53.160797	14.0480305	112.694225
-19.117573	23.098961	111.917244	-3.024071	10.915681	114.207375	44.774055	-19.535818	116.121063	49.669998	34.152119	114.951538	47.2220265	7.3081505	115.5363005	-53.2701685	14.5232115	112.8784495
-18.213903	24.223692	112.074127	-3.008528	11.359707	114.159691	44.706459	-19.241741	115.725365	49.715042	34.55164	114.879082	47.2107505	7.6549495	115.3022235	-53.2278065	15.0644645	113.0171585
-17.242926	25.314772	112.068405	-2.961025	11.590275	114.15448	44.674698	-19.071669	115.591141	49.793739	34.708675	114.566063	47.2342185	7.818503	115.078602	-53.1562685	15.362047	113.230358
-16.361576	26.368063	112.214645	-2.913713	11.529095	114.270226	44.692379	-19.146107	115.51075	49.864098	34.657204	114.571083	47.2782385	7.7555485	115.0409165	-53.1056645	15.3026415	113.4995355
-15.525955	27.490273	112.618111	-2.991495	11.363285	114.454773	44.58453	-19.280813	115.307793	49.928833	34.563141	114.959419	47.2566815	7.641164	115.133606	-53.2396715	15.085406	113.77594
-14.790612	28.660933	113.164032	-3.232234	11.29311	114.594711	44.333782	-19.309816	114.812172	49.911114	34.603992	115.7052	47.122448	7.647088	115.258686	-53.586916	14.939132	113.930736
-13.818576	30.587482	114.215767	-3.786372	11.516903	114.626526	43.76939	-18.951328	113.382271	49.744946	34.992638	117.109764	46.757168	8.020655	115.2460175	-54.329912	15.013151	114.0070345
-13.213187	31.854132	115.142372	-4.159277	11.830432	114.606712	43.330723	-18.517702	112.134338	49.573444	35.261173	117.963875	46.4520835	8.3717355	115.0491065	-54.7706375	15.2891285	114.1643175
-12.631469	33.117451	116.155861	-4.474463	12.247766	114.622902	43.151062	-18.120224	110.616158	49.436943	35.514301	118.607071	46.2940025	8.6970385	114.6116145	-55.2429285	15.7984935	114.6341895
-12.08433	34.30109	117.303619	-4.713553	12.636731	114.723412	42.998928	-17.364372	109.200119	49.347912	35.731953	119.154808	46.17342	9.1837905	114.1774635	-55.600526	16.0896715	115.2693605
-11.543289	35.39183	118.386993	-4.837321	13.133565	114.868378	42.305248	-16.663336	108.23938	49.292469	35.945236	119.551132	45.7988585	9.64095	113.895256	-55.4735005	16.62618	115.8415
-10.950713	36.327457	119.186974	-4.937999	13.56827	115.043961	42.174545	-16.129318	107.503723	49.224632	36.209038	119.895622	45.6995885	10.03986	113.6996725	-55.5755865	17.09668	116.3882495
-10.362122	37.175758	119.61483	-4.976162	14.024485	115.124916	42.119972	-15.744875	107.271591	49.1833	36.465935	120.070824	45.651636	10.36053	113.6712075	-55.60396	17.68844	116.5786245
-9.464669	38.190845	119.837448	-4.999008	14.497809	115.241684	42.30669	-15.486248	107.421532	49.049763	36.736183	120.19558	45.6782265	10.6249675	113.808556	-55.6762425	18.3706505	116.674812
-8.916887	38.687386	119.932602	-5.048748	14.579434	115.39949	42.46978	-15.535808	107.680771	48.931213	36.822777	120.281013	45.7004965	10.6434845	113.980892	-55.7979925	18.5153835	116.818088
-8.429891	38.962479	120.082153	-5.166935	14.578501	115.584503	42.56921	-15.673396	108.050583	48.828568	36.809547	120.406601	45.698889	10.5680755	114.228592	-56.032759	18.5889265	116.940414
-7.567432	38.8358	120.006561	-5.360304	14.523716	115.806213	42.646362	-15.95969	108.4888	48.717525	36.783478	120.592735	45.6819435	10.411894	114.5407675	-56.4025515	18.635538	117.0716585
-7.425693	38.994377	120.271721	-5.574949	14.524823	116.012787	42.505543	-16.017441	108.899689	48.555641	36.757999	120.760689	45.530592	10.370279	114.830189	-56.68049	18.679367	117.195385
-6.717915	38.706146	120.212448	-5.830543	14.561656	116.214882	42.11409	-15.899589	109.237846	48.398891	36.787407	120.887688	45.2564905	10.443909	115.062767	-56.9175765	18.679403	117.366997
-6.645636	38.649799	120.48243	-6.097742	14.673677	116.45932	41.739975	-15.853654	109.526947	48.241322	36.799278	121.000496	44.9906485	10.472812	115.2637215	-57.1861325	18.874542	117.6549185
-5.931918	38.033737	120.558823	-6.451397	14.847294	116.789177	41.288834	-15.938117	109.972588	47.991379	36.864773	121.028984	44.6401065	10.463328	115.500786	-57.5429005	19.23126	118.077568
-5.492846	37.505127	120.395744	-6.676974	14.99015	116.971954	40.879856	-15.886447	110.365227	47.801071	36.917339	120.825409	44.3404635	10.515446	115.595318	-57.6944115	19.464854	118.34859
-5.021944	36.954559	120.062134	-6.842957	15.126404	117.077217	40.617279	-16.036623	110.696793	47.6292	36.96072	120.459892	44.1232395	10.4620485	115.5783425	-57.8091535	19.7907595	118.5760915
-4.487933	36.215519	119.611443	-7.010081	15.155061	117.128929	40.355717	-16.280937	111.126694	47.435432	36.906776	119.959236	43.8955745	10.3129195	115.542965	-57.9157365	19.9972025	118.714893
-3.904801	35.366093	118.980476	-7.144855	15.146232	117.087296	40.070732	-16.446014	111.50074	47.230804	36.847172	119.285439	43.650768	10.200579	115.3930895	-57.940478	20.091885	118.7815025
-3.399839	34.493	118.292702	-7.275139	15.124138	116.898117	39.785999	-16.633289	111.81723	46.999485	36.812027	118.423607	43.392742	10.089369	115.1204185	-57.94302	20.158907	118.6758155
-2.876728	33.546974	117.461456	-7.433253	15.120559	116.634132	39.818256	-16.882866	111.86377	46.724586	36.738522	117.344475	43.271421	9.927828	114.6041225	-58.137927	20.31329	118.6641415
-1.995	32.133873	116.077484	-7.616957	15.161401	116.056892	39.47776	-17.081768	112.148491	46.275291	36.686825	115.658272	42.8765255	9.8025285	113.9033815	-58.1104395	20.5202735	118.2104025
-1.364488	31.113403	115.310371	-7.730217	15.12688	115.693115	39.043503	-16.896454	112.454857	46.041382	36.638828	114.820183	42.5424425	9.871187	113.63752	-58.0028765	20.382573	117.74871
-0.743188	30.140045	114.852318	-7.851843	15.114271	115.483223	38.890896	-16.958256	112.662163	45.869476	36.609474	114.314583	42.380186	9.825609	113.488373	-58.083872	20.402933	117.478073
-0.034346	29.210953	114.580795	-7.99964	15.152248	115.392075	38.697361	-16.947857	112.921432	45.710346	36.625725	114.000763	42.2038535	9.838934	113.4610975	-58.2031335	20.465562	117.3230525
0.702228	28.293821	114.474129	-8.188007	15.314939	115.388283	38.483379	-16.818329	113.130096	45.534698	36.741924	113.84169	42.0090385	9.9617975	113.485893	-58.3850525	20.6680805	117.290673
1.421797	27.40086	114.440308	-8.373256	15.525574	115.428017	38.308887	-16.619383	113.390221	45.348064	36.942425	113.795784	41.8284755	10.161521	113.5930025	-58.5749875	20.889627	117.2630315
2.204112	26.665342	114.438019	-8.562835	15.782293	115.434311	38.174103	-16.365744	113.629303	45.161983	37.202477	113.841141	41.668043	10.4183665	113.735222	-58.793713	21.1462195	117.1334
3.468202	25.506741	114.440262	-8.820539	16.129311	115.399849	37.973843	-15.95176	113.871086	44.898701	37.596584	113.941284	41.436272	10.822412	113.906185	-59.07735	21.43621	116.893513
4.317091	24.799839	114.427795	-8.928618	16.373884	115.391327	37.867767	-15.679884	113.923813	44.767494	37.849529	113.986816	41.3176305	11.0848225	113.9553145	-59.1748665	21.6629455	116.8273395
5.255319	24.136587	114.435051	-8.99238	16.615116	115.40078	37.795181	-15.431817	113.966202	44.678516	38.093784	113.983009	41.2368485	11.3309835	113.9746055	-59.2216085	21.8992485	116.8269545
6.254497	23.539127	114.456917	-9.003893	16.836119	115.417923	37.758324	-15.218174	113.988876	44.635441	38.339947	114.009689	41.1968825	11.5608865	113.9992825	-59.2046685	22.1113515	116.8365635
7.183355	22.91165	114.498436	-9.067739	17.064789	115.417923	37.705704	-15.015289	114.050964	44.611576	38.570148	114.102875	41.15864	11.7774295	114.0769195	-59.294118	22.3521485	116.7589265
8.220407	22.43198	114.537521	-9.112864	17.306774	115.413841	37.708752	-14.828974	114.151848	44.528187	38.840408	114.365135	41.1184695	12.005717	114.2584915	-59.3441975	22.607831	116.5691905
9.239498	21.8981	114.660347	-9.221673	17.581451	115.45417	37.73568	-14.600454	114.299644	44.440277	39.126095	114.863777	41.0879785	12.2628205	114.5817105	-59.5313245	22.9000815	116.3266295
10.745874	21.317913	115.147087	-9.454619	18.073257	115.618538	37.820469	-14.188729	114.69709	44.367168	39.626579	116.055046	41.0938185	12.718925	115.376068	-60.0030565	23.427589	115.861008
11.786762	20.979847	115.682793	-9.667312	18.471218	115.771019	37.956142	-13.884072	115.194908	44.374226	40.025368	117.169861	41.165184	13.070648	116.1823845	-60.499808	23.871788	115.3596535
12.788774	20.753828	116.355362	-9.9143	18.886198	115.83799	38.133137	-13.551728	115.780746	44.454651	40.497326	118.621254	41.293894	13.472799	117.201	-61.122494	24.299597	114.47498
13.71826	20.476223	117.016815	-10.15735	19.356689	115.729843	38.266357	-13.138321	116.359543	44.528244	40.969322	120.225266	41.3973005	13.9155005	118.2924045	-61.7120005	24.7978775	113.1672815
14.665379	20.257788	117.683517	-10.298573	19.889004	115.649963	38.417645	-12.653549	116.932404	44.546284	41.472206	121.643021	41.4819645	14.4093285	119.2877125	-62.0791105	25.3686795	112.0122135
15.626253	19.99058	118.232475	-10.320292	20.453108	115.788559	38.664135	-12.222065	117.455078	44.597713	42.010124	122.659698	41.630924	14.8940295	120.057388	-62.271508	26.0121865	111.51973
16.461153	19.715862	118.88546	-10.220662	20.932512	116.087105	39.020981	-11.892651	118.151604	44.760494	42.454895	123.336899	41.8907375	15.281122	120.7442515	-62.3320615	26.583902	111.4299585
17.644157	19.333498	119.978539	-9.956316	21.33507	116.602623	39.586571	-11.547206	119.708908	45.074871	42.960426	124.094521	42.330721	15.70661	121.9017145	-62.243353	26.96353	111.3035315
18.366947	18.845057	120.695068	-9.792759	21.436783	116.99855	39.939064	-11.395163	120.827148	45.270576	43.159874	124.427727	42.60482	15.8823555	122.6274375	-62.190338	26.9912105	111.3696625
18.953821	18.423643	121.376694	-9.682367	21.400496	117.430962	40.157131	-11.316012	121.897888	45.409523	43.281658	124.59108	42.783327	15.982823	123.244484	-62.148061	26.818169	111.61744
19.422861	18.084911	121.963356	-9.628801	21.311977	117.90155	40.273849	-11.255729	122.780922	45.471478	43.312939	124.698708	42.8726635	16.028605	123.739815	-62.1302655	26.595349	112.063285
19.791622	17.793638	122.513557	-9.584892	21.216835	118.34166	40.405037	-11.204871	123.414787	45.519676	43.33313	124.872711	42.9623565	16.0641295	124.143749	-62.1321405	26.3695405	112.539571
20.048201	17.570883	122.931862	-9.518995	21.235628	118.690323	40.562092	-11.082014	123.843216	45.606251	43.414677	125.108047	43.0841715	16.1663315	124.4756315	-62.1221615	26.3049245	112.9050145
20.227442	17.458082	123.214104	-9.394517	21.385197	118.940018	40.743767	-10.872516	124.027863	45.741852	43.599033	125.342308	43.2428095	16.3632585	124.6850855	-62.0318435	26.4071355	113.1949505
20.441614	17.458017	123.258804	-9.145157	21.844509	119.021271	40.970715	-10.395167	123.751236	45.978298	43.979099	125.644089	43.4745065	16.791966	124.6976625	-61.7648205	26.897052	113.3448795
20.499023	17.499266	122.987366	-8.956531	22.213478	118.888565	41.135208	-10.02947	123.129143	46.158665	44.237797	125.794777	43.6469365	17.1041635	124.46196	-61.5599985	27.3227925	113.31517
20.492706	17.552433	122.510147	-8.760556	22.634333	118.692291	41.30756	-9.640068	122.06237	46.284843	44.506557	125.952003	43.7962015	17.4332445	124.0071865	-61.3173135	27.8354215	113.3773955
20.395704	17.605124	121.824036	-8.576852	23.087814	118.480476	41.38773	-9.158526	120.621513	46.4151	44.765385	126.015091	43.901415	17.8034295	123.318302	-61.055119	28.3721985	113.64265
20.211729	17.620541	121.020462	-8.411639	23.648285	118.362961	41.458233	-8.652991	118.938255	46.544132	45.025002	125.986588	44.0011825	18.1860055	122.4624215	-60.8244605	29.1105645	114.2635005
19.922007	17.610529	120.202805	-8.226863	24.210266	118.251709	41.419567	-7.977861	117.424072	46.643002	45.306313	125.972603	44.0312845	18.664226	121.6983375	-60.4850105	29.756306	114.8050805
19.564236	17.557421	119.564529	-8.036706	24.771784	118.14444	41.446831	-7.396497	116.126999	46.75032	45.597431	125.927643	44.0985755	19.100467	121.027321	-60.1719875	30.443101	115.261559
18.976351	17.285891	118.702225	-7.779934	25.507549	118.079529	41.519176	-6.644271	114.732491	46.906727	46.038021	125.842545	44.2129515	19.696875	120.287518	-59.7728195	31.318223	115.87154
18.52035	16.929653	118.265366	-7.597997	25.898603	118.045998	41.590221	-6.17728	114.205826	46.935535	46.339981	125.711182	44.262878	20.0813505	119.958504	-59.458872	31.7158555	116.133492
17.98299	16.369953	117.868469	-7.452873	26.176006	117.990685	41.74221	-5.849014	113.924995	46.936886	46.632748	125.528732	44.339548	20.391867	119.7268635	-59.245294	31.960145	116.2545065
17.390873	15.717633	117.639885	-7.322069	26.363087	117.904404	41.90638	-5.652608	113.917526	46.898045	46.906273	125.2584	44.4022125	20.6268325	119.587963	-59.0463505	32.0993415	116.220845
16.813225	14.922714	117.375839	-7.222174	26.489214	117.726944	42.038799	-5.504824	114.091644	46.80867	47.150646	124.874405	44.4237345	20.822911	119.4830245	-58.8680825	32.155517	115.9708635
16.157837	13.979671	117.1754	-7.15816	26.521757	117.523979	42.158615	-5.425795	114.370598	46.68932	47.30735	124.424919	44.4239675	20.9407775	119.3977585	-58.7402875	32.1027365	115.6501995
15.46513	12.927908	116.951683	-7.108387	26.478935	117.293457	42.2593	-5.529593	114.649963	46.59547	47.389309	123.875084	44.427385	20.929858	119.2625235	-58.644159	32.028012	115.3243905
14.360002	11.210473	116.711929	-7.104548	26.340107	116.845497	42.336864	-5.69392	115.104904	46.875149	47.306068	122.808411	44.6060065	20.806074	118.9566575	-58.8151025	31.87414	114.7343365
13.58231	9.939887	116.595146	-7.103456	26.239855	116.508186	42.39307	-5.814967	115.493034	46.762054	47.327881	122.148834	44.577562	20.756457	118.820934	-58.784474	31.723253	114.195438
12.757746	8.660078	116.5755	-7.107059	26.122597	116.15963	42.452206	-5.953189	116.034904	46.62043	47.342403	121.34156	44.536318	20.694607	118.688232	-58.750436	31.550587	113.631028
11.904759	7.379257	116.669937	-7.069616	25.966593	115.761711	42.560158	-6.140218	116.559006	46.072708	47.434124	120.671013	44.316433	20.646953	118.6150095	-58.455665	31.286233	112.9084125
11.036571	6.039969	116.765915	-7.027656	25.765911	115.321854	42.618172	-6.298533	117.207375	45.997498	47.326286	119.821587	44.307835	20.5138765	118.514481	-58.363147	31.0179455	112.129227
10.131664	4.728584	116.825249	-6.94318	25.491003	114.864075	42.649902	-6.497252	117.702888	45.979641	47.143444	119.042633	44.3147715	20.323096	118.3727605	-58.2011315	30.65891	111.3553895
9.184685	3.480174	116.744217	-6.844707	25.227198	114.3759	42.665352	-6.741421	117.964996	45.993023	46.915207	118.318153	44.3291875	20.086893	118.1415745	-58.0186015	30.367503	110.6102255
7.714032	1.748712	116.348686	-6.639643	24.860178	113.539825	42.641357	-7.081453	117.897728	46.10976	46.541553	117.083374	44.3755585	19.73005	117.490551	-57.6548445	29.990306	109.589099
6.739912	0.519317	115.824615	-6.456149	24.625002	112.901733	42.589355	-7.402417	117.596725	46.197426	46.316845	116.195488	44.3933905	19.457214	116.8961065	-57.3056885	29.79279	108.9073595
5.753578	-0.528088	115.265488	-6.257615	24.364433	112.20517	42.524734	-7.724153	117.191986	46.282051	45.995327	115.165291	44.4033925	19.135587	116.1786385	-56.9186225	29.593279	108.2317015
4.630925	-1.515954	114.683342	-6.050068	24.101162	111.448074	42.489189	-8.071828	116.770325	46.358505	45.613834	113.964058	44.423847	18.771003	115.3671915	-56.523983	29.431321	107.5289565
3.521342	-2.396662	114.194191	-5.824412	23.782536	110.70253	42.447735	-8.428939	116.403793	46.417999	45.177105	112.657654	44.432867	18.374083	114.5307235	-56.081691	29.190989	106.8743365
2.406436	-3.222795	113.805458	-5.60248	23.423094	110.073875	42.421059	-8.812517	116.048325	46.446266	44.652462	111.359695	44.4336625	17.9199725	113.70401	-55.6386225	28.9262155	106.44374
1.221552	-3.936177	113.503525	-5.408422	23.014299	109.588791	42.36517	-9.183868	115.771057	46.462505	44.09716	110.16333	44.4138375	17.456646	112.9671935	-55.2306815	28.571952	106.2103885
-0.611234	-4.745593	113.344147	-5.179378	22.397329	109.172615	42.319023	-9.746992	115.377655	46.47591	43.271618	108.682777	44.3974665	16.762313	112.030216	-54.7562225	28.032345	106.315014
-1.829839	-5.188109	113.281456	-5.038039	21.949097	109.073296	42.306843	-10.08954	115.109894	46.476429	42.768627	107.933723	44.391636	16.3395435	111.5218085	-54.467714	27.5586505	106.6247835
-3.048032	-5.473007	113.241341	-4.878845	21.570793	109.025864	42.354221	-10.440542	114.906326	46.50478	42.335945	107.288445	44.4295005	15.9477015	111.0973855	-54.1871905	27.1938845	106.9543425
-4.256992	-5.593782	113.138771	-4.709572	21.223854	108.978882	42.427547	-10.744268	114.73143	46.501858	42.021515	106.847343	44.4647025	15.6386235	110.7893865	-53.8838465	26.8090845	107.1683775
-5.415871	-5.620245	112.878563	-4.511826	20.941715	108.903191	42.513672	-10.994688	114.488289	46.622425	41.742077	106.492928	44.5680485	15.3736945	110.4906085	-53.5917005	26.5097355	107.3157735
-6.635466	-5.524096	112.633827	-4.272455	20.704716	108.806679	42.612431	-11.162848	114.197777	46.783352	41.542248	106.235268	44.6978915	15.1897	110.2165225	-53.2428015	26.219732	107.3968355
-7.830033	-5.260309	112.306442	-3.99666	20.534561	108.666992	42.748318	-11.362149	113.870728	46.961056	41.373821	106.066498	44.854687	15.005836	109.968613	-52.848007	26.063286	107.365371
-9.590539	-4.680594	111.597549	-3.632671	20.343735	108.404755	42.918964	-11.564591	113.259735	47.246181	41.202141	105.912354	45.0825725	14.818775	109.5860445	-52.3479145	25.868695	107.2234655
-10.73359	-4.176152	110.983635	-3.432653	20.189636	108.168732	42.975189	-11.678224	112.731567	47.406006	41.131916	105.886116	45.1905975	14.726846	109.3088415	-52.0559035	25.652426	107.0286225
-11.914049	-3.590512	110.216606	-3.27962	20.059759	107.895569	42.999344	-11.795395	112.10405	47.502235	41.092964	105.916656	45.2507895	14.6487845	109.010353	-51.8100295	25.4707335	106.780785
-13.043031	-2.908545	109.437729	-3.193885	19.877888	107.625412	43.047981	-11.925613	111.326279	47.55019	41.067646	105.940804	45.2990855	14.5710165	108.6335415	-51.6868555	25.1847595	106.6172825
-14.136648	-2.160842	108.668877	-3.12222	19.686958	107.366249	43.052811	-11.972615	110.391068	47.546547	41.060616	105.915619	45.299679	14.5440005	108.1533435	-51.544119	24.8299155	106.5791545
-15.288077	-1.35578	108.079567	-3.063984	19.544189	107.1959	43.01405	-11.9839	109.42305	47.482456	41.040916	105.834557	45.248253	14.528508	107.6288035	-51.376221	24.55987	106.7629965
-16.487534	-0.4368	107.731354	-3.036986	19.410553	107.101784	42.904903	-11.959687	108.580353	47.420277	40.997715	105.777847	45.16259	14.519014	107.1791	-51.236562	24.302092	107.024468
-18.183975	0.931666	107.434258	-3.033395	19.142601	107.125427	42.75552	-12.056693	107.655373	47.356533	40.811737	105.779579	45.0560265	14.377522	106.717476	-51.1228165	23.90768	107.533378
-19.264874	1.879601	107.472275	-3.03889	18.870228	107.247459	42.643127	-12.24909	107.182526	47.323318	40.564121	105.820015	44.9832225	14.1575155	106.5012705	-51.0610025	23.5829405	107.9936475
-20.411352	2.799803	107.590591	-3.046874	18.491974	107.413231	42.490181	-12.54948	106.784317	47.275837	40.233917	105.860817	44.883009	13.8422185	106.322567	-50.976757	23.1417295	108.503895
-21.464933	3.698277	107.761765	-3.075471	18.075838	107.61499	42.367428	-12.925889	106.432983	47.255436	39.795975	105.920837	44.811432	13.435043	106.17691	-50.962374	22.716633	109.05307
-22.542542	4.608739	107.989098	-3.062287	17.616903	107.800003	42.24511	-13.351248	106.149635	47.257652	39.325554	105.980591	44.751381	12.987153	106.065113	-50.875955	22.246653	109.534893
-23.617264	5.493565	108.208359	-3.038098	17.145897	107.987633	42.166866	-13.799831	105.88311	47.294331	38.855167	106.030396	44.7305985	12.527668	105.956753	-50.8067945	21.764126	110.018513
-24.495575	6.377979	108.424934	-2.95183	16.66221	108.13092	42.150505	-14.255365	105.598259	47.345322	38.390793	106.031631	44.7479135	12.067714	105.814945	-50.6515735	21.256706	110.446895
-25.91424	7.697939	108.779419	-2.807985	15.975718	108.285454	42.15543	-14.857507	105.06749	47.382423	37.864136	105.931488	44.7689265	11.5033145	105.499489	-50.3848965	20.4481215	111.071419
-26.679955	8.539836	109.010399	-2.751583	15.577743	108.347916	42.143375	-15.157068	104.660225	47.371708	37.60339	105.719795	44.7575415	11.223161	105.19001	-50.2607075	19.932325	111.505822
-27.520981	9.414458	109.365257	-2.737845	15.232849	108.405319	42.111359	-15.46596	104.2789	47.298153	37.317585	105.282387	44.704756	10.9258125	104.7806435	-50.180446	19.5398855	112.0299945
-28.294241	10.248812	109.761848	-2.834729	14.861038	108.468231	41.998177	-15.777334	103.941643	47.148212	37.039623	104.695038	44.5731945	10.6311445	104.3183405	-50.2426525	19.0909315	112.6181215
-28.922373	11.025465	110.191032	-2.958908	14.421815	108.525398	41.795002	-16.205805	103.624474	46.960861	36.678051	104.01741	44.3779315	10.236123	103.820942	-50.2957475	18.607507	113.229854
-29.612545	11.778555	110.618462	-3.111099	13.88691	108.555855	41.554474	-16.653896	103.34153	46.706264	36.215065	103.305206	44.130369	9.7805845	103.323368	-50.352567	17.9932355	113.788342
-30.208788	12.47519	110.956429	-3.275139	13.343308	108.612404	41.313202	-17.125813	103.100136	46.45742	35.742077	102.697929	43.885311	9.308132	102.8990325	-50.435589	17.378484	114.3257755
-30.845821	13.601224	111.613251	-3.409578	12.661751	108.818588	41.015079	-17.773479	102.916649	46.167633	35.059296	102.122559	43.591356	8.6429085	102.519604	-50.410512	16.6805935	115.117572
-31.219706	14.348925	112.000343	-3.429963	12.295849	109.020599	40.923042	-18.146603	102.926781	46.099628	34.687569	101.960793	43.511335	8.270483	102.443787	-50.371261	16.321215	115.597411
-31.449036	15.128091	112.354424	-3.362759	12.062272	109.213188	40.935604	-18.462	102.977798	46.118843	34.375336	101.907669	43.5272235	7.956668	102.4427335	-50.2527415	16.167876	115.9836425
-31.58708	15.94698	112.606361	-3.252957	11.864808	109.380112	41.021774	-18.677719	103.060127	46.188065	34.17728	101.913681	43.6049195	7.7497805	102.486904	-50.1108335	15.9798355	116.27332
-31.569704	16.803713	112.769699	-3.133884	11.762863	109.483788	41.132225	-18.80386	103.12426	46.257568	34.056606	101.953362	43.6948965	7.626373	102.538811	-49.9626645	15.899353	116.428765
-31.58276	17.629389	112.757919	-3.068676	11.617587	109.486794	41.245041	-18.914349	103.134682	46.302742	34.001247	101.984337	43.7738915	7.543449	102.5595095	-49.9112435	15.691725	116.4140785
-31.426001	18.469036	112.627831	-3.046196	11.532362	109.426674	41.3069	-18.991682	103.108826	46.315529	33.933197	102.049423	43.8112145	7.4707575	102.5791245	-49.9036065	15.5939665	116.2742235
-31.158998	19.790136	112.333107	-3.132175	11.39706	109.268723	41.262882	-19.128141	103.024544	46.2691	33.817516	102.127663	43.765991	7.3446875	102.5761035	-50.030341	15.4494325	115.9613425
-30.853573	20.693193	112.158394	-3.239955	11.331956	109.15638	41.131882	-19.202839	102.944138	46.211479	33.747646	102.172089	43.6716805	7.2724035	102.5581135	-50.1515905	15.3915085	115.7546465
-30.448854	21.598103	111.966858	-3.418245	11.257585	109.064522	40.964882	-19.271109	102.824318	46.075306	33.668346	102.224579	43.520094	7.1986185	102.5244485	-50.356584	15.3165515	115.6045955
-29.977184	22.517178	111.788132	-3.634648	11.18362	109.01252	40.760036	-19.34137	102.684952	45.939838	33.568161	102.287766	43.349937	7.1133955	102.486359	-50.619233	15.2538445	115.538681
-29.45289	23.496065	111.768051	-3.835089	11.152161	109.003357	40.51799	-19.382801	102.575935	45.782967	33.525917	102.37484	43.1504785	7.071558	102.4753875	-50.8206565	15.232764	115.5313265
-28.746059	24.458658	111.785103	-4.017059	11.095081	109.044434	40.285065	-19.43689	102.54319	45.620102	33.470314	102.537575	42.9525835	7.016712	102.5403825	-50.9867015	15.17345	115.5484855
-28.008863	25.426153	111.806534	-4.188372	11.039325	109.185066	40.108532	-19.551161	102.558205	45.531757	33.359341	102.763237	42.8201445	6.90409	102.660721	-51.1968885	15.17456	115.709411
-26.67503	26.869684	111.855446	-4.374418	10.855868	109.378113	39.870289	-19.801859	102.699791	45.461334	33.178097	103.157059	42.6658115	6.688119	102.928425	-51.4146475	15.023617	115.827801
-25.645006	27.814016	111.824837	-4.476887	10.704342	109.487068	39.78019	-20.03108	102.810646	45.430035	32.979244	103.400887	42.6051125	6.474082	103.1057665	-51.5588865	14.934602	115.8683695
-24.545549	28.760942	111.700562	-4.587623	10.533894	109.566116	39.687721	-20.271713	102.94384	45.379944	32.771591	103.692184	42.5338325	6.249939	103.318012	-51.7090785	14.817849	115.81422
-23.551088	29.814455	111.65274	-4.733214	10.364592	109.625458	39.569702	-20.531233	103.161476	45.2911	32.592304	104.177223	42.430401	6.0305355	103.6693495	-51.896829	14.6986485	115.5815665
-22.154716	30.696762	111.435852	-4.955545	10.198107	109.697449	39.429478	-20.797504	103.437805	45.134182	32.441677	105.104515	42.28183	5.8220865	104.27116	-52.19292	14.5741275	115.123738
-20.8797	31.683878	111.492279	-5.240785	10.042625	109.787056	39.340134	-20.96084	103.76358	45.040867	32.41153	106.486427	42.1905005	5.725345	105.1250035	-52.6720705	14.359905	114.4491085
-19.60367	32.667572	111.663284	-5.640039	9.971684	109.842644	39.38467	-20.982138	104.079964	45.072453	32.499748	108.366692	42.2285615	5.758805	106.223328	-53.5086395	14.184563	113.46196
-17.512554	34.144115	112.198517	-6.388563	10.258022	109.905922	39.520973	-20.691587	104.513588	45.185127	32.934856	111.677483	42.35305	6.1216345	108.0955355	-55.130176	14.3944095	111.7163085
-16.182377	35.154854	112.805344	-6.890436	10.822456	110.104965	39.609344	-20.292156	104.772713	45.261814	33.349003	113.715996	42.435579	6.5284235	109.2443545	-56.216451	15.1164885	110.9655755
-14.768903	36.126293	113.675377	-7.364142	11.5706	110.546341	39.632504	-19.638607	105.035568	45.335083	33.874989	115.507553	42.4837935	7.118191	110.2715605	-57.2120775	16.023009	110.8211215
-13.426121	36.979645	114.785042	-7.770133	12.387998	111.184525	39.599873	-18.881229	105.390419	45.351349	34.442554	117.155518	42.475611	7.7806625	111.2729685	-58.015877	16.9953335	111.0960815
-12.089334	37.805428	115.919266	-8.076472	13.110299	111.933311	39.607681	-18.143284	105.826317	45.382183	34.988007	118.655731	42.494932	8.4223615	112.241024	-58.647876	17.7982365	111.625598
-10.711175	38.34552	117.133263	-8.350365	13.707315	112.800751	39.668903	-17.486391	106.354393	45.408066	35.48122	120.080673	42.5384845	8.9974145	113.217533	-59.2392145	18.4172155	112.383969
-9.30368	38.804306	118.246162	-8.540651	14.20867	113.676941	39.660027	-16.896751	107.003426	45.486557	35.871487	121.33638	42.573292	9.487368	114.169903	-59.654594	18.929972	113.183979
-6.897679	39.045444	119.505478	-8.804344	14.812991	114.967003	39.811718	-16.444162	107.833466	45.615414	36.328247	122.891258	42.713566	9.9420425	115.362362	-60.322254	19.6839395	114.571644
-5.565223	39.158146	120.222702	-8.954618	15.056135	115.779243	39.672287	-16.296562	108.65387	45.697979	36.457191	123.652992	42.685133	10.0803145	116.153431	-60.594369	20.0319555	115.405055
-4.252215	39.130718	120.740402	-9.125854	15.21199	116.536591	39.511543	-16.372728	109.652458	45.753716	36.569309	124.254715	42.6326295	10.0982905	116.9535865	-60.8843375	20.3256895	116.1195955
-2.983904	38.976208	121.138748	-9.30583	15.283365	117.171844	39.061771	-16.339516	110.800461	45.715572	36.620811	124.656258	42.3886715	10.1406475	117.7283595	-61.0003315	20.4260825	116.6153285
-1.789945	38.71104	121.403931	-9.521178	15.279449	117.735413	38.816719	-16.625469	111.862801	45.660126	36.631374	124.910568	42.2384225	10.0029525	118.3866845	-61.2807785	20.5559455	117.0841415
-0.656177	38.312347	121.545998	-9.79824	15.204438	118.230377	38.596043	-16.961782	112.769608	45.535664	36.591476	125.097641	42.0658535	9.814847	118.9336245	-61.6623335	20.594029	117.5271295
0.51179	37.815792	121.627426	-10.075695	15.169128	118.578979	38.251041	-17.215254	113.521408	45.366791	36.532986	125.160393	41.808916	9.658866	119.3409005	-61.960306	20.67939	117.8170575
2.09369	36.977268	121.571144	-10.558194	15.153035	118.764351	37.613731	-17.449831	114.213692	44.996998	36.452953	125.113853	41.3053645	9.501561	119.6637725	-62.4217525	20.804509	117.8649295
3.086469	36.309498	121.488976	-10.909051	15.187395	118.735794	37.139191	-17.491779	114.32811	44.691772	36.432724	124.957001	40.9154815	9.4704725	119.6425555	-62.7335835	20.9043175	117.8290325
4.096524	35.636482	121.253838	-11.199116	15.283258	118.621483	36.649071	-17.417233	114.21151	44.39196	36.446568	124.689636	40.5205155	9.5146675	119.450573	-62.9187475	21.0518485	117.792393
4.736609	35.15424	121.142372	-11.501758	15.500133	118.528389	36.206844	-17.236868	113.911179	44.095531	36.508961	124.371208	40.1511875	9.6360465	119.1411935	-63.1547035	21.3642195	117.9155845
5.702074	34.404255	120.907043	-11.666541	15.735589	118.361046	35.879841	-16.98764	113.571609	43.838871	36.634632	124.064232	39.859356	9.823496	118.8179205	-63.192438	21.647682	117.9041715
6.59963	33.692444	120.686218	-11.827629	16.057453	118.25795	35.590668	-16.653332	113.233459	43.609657	36.815277	123.812225	39.6001625	10.0809725	118.522842	-63.2554205	22.0339335	117.993058
7.617435	32.757481	120.403168	-11.974268	16.443316	118.206657	35.329838	-16.249718	112.936714	43.388947	37.082176	123.623383	39.3593925	10.416229	118.2800485	-63.3079285	22.470403	118.1332655
8.833172	31.378635	120.216942	-12.193727	17.112904	118.279472	35.018974	-15.608424	112.733185	43.109234	37.593578	123.446106	39.064104	10.992577	118.0896455	-63.451558	23.233231	118.4692985
9.735975	30.247004	120.062233	-12.326207	17.49881	118.346489	34.925861	-15.197913	112.811958	42.928722	37.986835	123.513008	38.9272915	11.394461	118.162483	-63.5797055	23.603159	118.530495
10.662601	28.625881	120.053413	-12.45972	17.86092	118.398415	34.954651	-14.813943	113.074097	42.719124	38.401287	123.582504	38.8368875	11.793672	118.3283005	-63.7563275	23.928168	118.4685295
11.428061	27.95524	119.803223	-12.557283	18.172012	118.394051	35.075665	-14.465715	113.451912	42.492336	38.83699	123.600685	38.7840005	12.1856375	118.5262985	-63.8985665	24.1583865	118.2618035
12.283504	26.667028	119.604095	-12.635154	18.4454	118.284081	35.262863	-14.163117	113.977692	42.289864	39.311279	123.49099	38.7763635	12.574081	118.734341	-64.0466715	24.316719	117.833821
13.142437	25.403875	119.326805	-12.745526	18.684515	118.0308	35.526886	-13.912265	114.685333	42.037003	39.789757	123.366844	38.7819445	12.938746	119.0260885	-64.2729965	24.430284	117.0355115
13.991767	23.969027	119.071022	-12.813197	18.85297	117.637321	35.815937	-13.672564	115.566872	41.758873	40.294201	123.143753	38.787405	13.3108185	119.3553125	-64.413799	24.3951215	115.9193295
15.263679	21.869297	118.663338	-12.923555	18.917902	116.813187	36.196545	-13.32424	117.218399	41.315636	40.932365	122.431564	38.7560905	13.8040625	119.8249815	-64.6032005	24.0317415	113.8013925
16.028669	20.42042	118.411934	-12.97635	18.800116	116.237679	36.453949	-13.252464	118.203369	41.44289	41.043167	121.556808	38.9484195	13.8953515	119.8800885	-64.9011195	23.7048805	112.5952695
16.831656	19.034006	118.23362	-13.001548	18.61986	115.658096	36.56358	-13.195107	119.214462	40.806591	41.292416	120.917297	38.6850855	14.0486545	120.0658795	-64.6881815	23.1910655	111.2503125
17.579695	17.596714	118.078598	-12.997442	18.402287	115.164444	36.59584	-13.186823	119.95668	40.62376	41.273514	120.085403	38.6098	14.0433455	120.0210415	-64.604684	22.7612285	110.3078465
18.212322	16.31971	117.945007	-12.993484	18.193502	114.727783	36.580173	-13.181581	120.346901	40.513187	41.115292	119.285225	38.54668	13.9668555	119.816063	-64.533648	22.4201485	109.639503
18.864834	15.156863	117.733635	-12.94329	18.019146	114.30101	36.526508	-13.200476	120.406708	40.473671	40.859814	118.526688	38.5000895	13.829669	119.466698	-64.3866695	22.208623	109.135322
19.484762	14.040844	117.405739	-12.811809	17.91857	113.852379	36.502468	-13.2668	120.306953	40.499107	40.585396	117.840744	38.5007875	13.659298	119.0738485	-64.1244055	22.177842	108.6309095
20.296495	12.686853	117.214165	-12.52213	17.829796	113.356461	36.463158	-13.245901	120.232048	40.545074	40.146179	117.381989	38.504116	13.450139	118.8070185	-63.548376	22.209453	107.9059035
20.719334	12.001942	117.542007	-12.368705	17.798485	113.262306	36.459122	-13.306493	120.678711	40.631165	39.941753	117.719582	38.5451435	13.31763	119.1991465	-63.2825535	22.27934	107.3254655
21.002304	11.520926	118.298233	-12.365955	17.757452	113.351929	36.353279	-13.33068	121.548416	40.639256	39.781132	118.620445	38.4962675	13.225226	120.0844305	-63.2281775	22.289678	106.6194275
21.137463	11.008189	119.239769	-12.526401	17.727415	113.545334	36.412094	-13.542882	122.472145	40.610352	39.680828	119.734146	38.511223	13.068973	121.1031455	-63.564025	22.385857	105.9875225
21.122725	10.654099	120.172119	-12.786809	17.713301	113.723389	36.037056	-13.574232	123.498383	40.482243	39.650322	120.820389	38.2596495	13.038045	122.159386	-63.8332675	22.388557	105.287392
20.981533	10.374824	121.000015	-13.118789	17.749245	113.793037	35.587872	-13.587131	124.427017	40.20253	39.657879	121.78804	37.895201	13.035374	123.1075285	-64.132779	22.463116	104.4785455
20.745867	10.245076	121.547005	-13.514463	17.785084	113.700462	35.115601	-13.595382	125.057732	40.29929	39.489372	122.273376	37.7074455	12.946995	123.665554	-64.7363715	22.623173	103.73537
20.514309	10.102645	121.506592	-13.94255	17.941628	113.411865	34.563381	-13.560584	125.02253	39.853836	39.64399	122.869911	37.2086085	13.041703	123.9462205	-65.0937085	22.841553	102.8775095
20.071604	10.177887	121.141266	-14.150673	18.16256	113.278625	34.301296	-13.492229	124.42292	39.147758	39.895988	123.151466	36.724527	13.2018795	123.787193	-65.025873	23.1232405	102.770057
19.319361	10.464843	120.745895	-14.332125	18.507275	113.28064	34.089302	-13.368228	123.549126	39.041328	39.991333	123.120735	36.565315	13.3115525	123.3349305	-65.229565	23.7029975	103.2263495
18.661598	10.770551	120.175743	-14.499015	18.913975	113.426254	33.894478	-13.118177	122.536789	39.299065	40.006905	122.940979	36.5967715	13.444364	122.738884	-65.5948015	24.383586	104.113624
17.899046	11.178934	119.644371	-14.739235	19.440912	113.683334	33.369686	-12.539463	121.606232	39.071476	40.277065	122.914268	36.220581	13.868801	122.26025	-65.699051	25.013023	105.106418
16.953859	11.642445	119.187057	-14.991101	20.000628	113.994919	33.200554	-12.075372	120.598267	38.74239	40.670906	122.959282	35.971472	14.297767	121.7787745	-65.953674	25.703489	106.2110635
15.883528	12.194671	118.801048	-15.272477	20.577419	114.325951	33.019379	-11.524868	119.731293	38.37606	41.101055	123.139488	35.6977195	14.7880935	121.4353905	-66.2426735	26.3667445	107.2165115
14.016014	13.032204	118.243935	-15.752389	21.434052	114.685127	32.65155	-10.659338	118.371475	37.772678	41.809624	123.57119	35.212114	15.575143	120.9713325	-66.716892	27.292961	108.3989215
12.66919	13.643246	117.74408	-16.056597	22.067099	114.81633	32.402355	-10.002353	117.339111	37.298088	42.374187	123.753632	34.8502215	16.185917	120.5463715	-66.9634155	27.948281	109.0862885
11.251302	14.257808	117.09964	-16.353867	22.752316	114.845299	32.072948	-9.173914	116.224205	36.818272	42.978413	123.675301	34.44561	16.9022495	119.949753	-67.153344	28.6023825	109.740845
9.764307	14.883727	116.400848	-16.630013	23.482437	114.818893	31.746826	-8.326199	115.045845	36.421249	43.62315	123.437737	34.0840375	17.6484755	119.241791	-67.3440635	29.3163985	110.395995
8.195072	15.377872	115.659698	-16.881374	24.195484	114.780472	31.49094	-7.50142	113.769196	36.075752	44.307827	123.050674	33.783346	18.4032035	118.409935	-67.546094	29.9877645	111.151009
6.579314	15.906358	114.910736	-17.104748	24.938467	114.69519	31.147581	-6.580635	112.436378	35.725117	45.038261	122.449371	33.436349	19.228813	117.4428745	-67.645845	30.648121	111.9475055
4.92149	16.350422	114.147224	-17.351843	25.683794	114.59668	30.76778	-5.707946	111.240372	35.412983	45.775581	121.741257	33.0903815	20.0338175	116.4908145	-67.7940675	31.3337705	112.7025455
2.274379	16.748936	113.433754	-17.644226	26.633204	114.588913	30.164272	-4.720134	109.993423	35.038792	46.576324	120.784119	32.601532	20.928095	115.388771	-67.889984	32.338313	113.789055
0.526049	16.80768	113.081429	-17.817444	27.077126	114.658569	29.744047	-4.381175	109.482941	34.855495	46.903439	120.259705	32.299771	21.261132	114.871323	-67.934659	32.89312	114.445815
-1.290198	16.71946	112.915207	-17.987165	27.400211	114.742958	29.324331	-4.220097	109.160194	34.723316	47.075981	119.74633	32.0238235	21.427942	114.453262	-67.9981535	33.37248	115.032654
-3.121423	16.576988	112.791611	-18.181072	27.637901	114.782677	28.919006	-4.157032	108.97821	33.975418	47.382225	119.485382	31.447212	21.6125965	114.231796	-67.809356	33.6632055	115.333558
-4.936768	16.28756	112.609245	-18.368708	27.800962	114.698051	28.567249	-4.133198	108.914116	34.338848	47.228832	118.774284	31.4530485	21.547817	113.8442	-68.1904645	34.054107	115.551902
-6.744152	15.918459	112.508965	-18.547497	27.909315	114.536644	28.312927	-4.203509	108.968826	34.100456	47.267822	118.224823	31.2066915	21.5321565	113.5968245	-68.3016855	34.2864735	115.4764635
-8.50997	15.458259	112.343559	-18.651505	27.941019	114.339493	28.159185	-4.293008	109.079781	33.86544	47.264839	117.663322	31.0123125	21.4859155	113.3715515	-68.3153225	34.3961225	115.3074345
-11.089095	14.660616	112.060043	-18.743229	27.823925	113.995422	27.957075	-4.530782	109.13913	33.665173	47.066769	116.781723	30.811124	21.2679935	112.9604265	-68.297582	34.3798565	115.0304175
-12.86202	14.081783	111.896706	-18.730011	27.712763	113.7575	27.830427	-4.779382	109.085762	33.615669	46.820122	116.215286	30.723048	21.02037	112.650524	-68.18307	34.405156	114.864476
-14.535589	13.464493	111.825752	-18.641645	27.593529	113.610291	27.749878	-5.066246	109.016624	33.693176	46.518875	115.540421	30.721527	20.7263145	112.2785225	-68.004817	34.4607435	114.9420595
-16.145521	12.82093	111.949852	-18.466623	27.45705	113.661591	27.721682	-5.443159	108.935547	33.836735	46.134846	114.812447	30.7792085	20.3458435	111.873997	-67.7124545	34.5682565	115.449185
-17.81146	12.111649	112.260834	-18.106472	27.176434	113.779663	27.719444	-5.969252	108.881592	34.109203	45.628864	114.007393	30.9143235	19.829806	111.4444925	-67.1272675	34.523062	116.1148335
-19.30583	11.364367	112.684677	-17.730854	26.826447	113.966621	27.723223	-6.583045	108.857536	34.450966	44.969086	113.223122	31.0870945	19.1930205	111.040329	-66.5488025	34.4598735	116.892913
-20.819466	10.667677	113.070557	-17.30127	26.401182	114.07592	27.719009	-7.298259	108.860161	34.829636	44.237103	112.442696	31.2743225	18.469422	110.6514285	-65.8768625	34.332942	117.5004115
-22.982933	9.596114	113.627014	-16.868723	25.614681	114.140823	27.585295	-8.561865	108.900833	35.356697	42.959034	111.178375	31.470996	17.1985845	110.039604	-65.208442	34.0307775	118.242042
-24.423323	8.917222	113.78701	-16.644239	25.033962	113.912498	27.421671	-9.472583	108.830894	35.654678	42.017483	110.109055	31.5381745	16.27245	109.4699745	-64.8266525	33.795474	118.3550215
-25.777128	8.240254	113.703224	-16.5096	24.350674	113.434128	27.208351	-10.488133	108.772133	35.849152	40.961491	109.047821	31.5287515	15.236679	108.909977	-64.5479515	33.464669	117.958279
-27.104803	7.566497	113.377609	-16.53615	23.575073	112.763336	26.911777	-11.565747	108.837303	35.568668	40.076988	108.346855	31.2402225	14.2556205	108.592079	-64.3125225	32.8945255	116.934593
-28.399977	6.994521	112.759171	-16.64987	22.728249	111.862251	26.606188	-12.571059	108.75914	35.697472	39.062328	107.469681	31.15183	13.2456345	108.1144105	-64.45157	32.2108635	115.6100915
-29.64467	6.397275	112.007034	-16.84605	21.929291	110.934898	26.307848	-13.519639	108.621613	35.621613	38.104553	106.759659	30.9647305	12.292457	107.690636	-64.6568305	31.566125	114.17916
-30.80393	6.001087	111.342499	-17.08252	21.183392	110.15123	26.036415	-14.394003	108.751938	35.505871	37.267979	106.1231	30.771143	11.436988	107.437519	-64.936183	30.929796	112.864941
-32.269947	5.574514	110.459862	-17.302809	20.288698	109.154144	25.830647	-15.342553	108.853569	35.290615	36.421543	105.365753	30.560631	10.539495	107.109661	-65.166249	30.037901	111.198627
-33.181007	5.505469	109.723679	-17.397608	19.816685	108.477959	25.854874	-15.753561	108.796951	35.202415	36.062496	104.971779	30.5286445	10.1544675	106.884365	-65.3238605	29.4789025	110.071553
-33.947353	5.470259	108.790924	-17.363476	19.429506	107.704521	25.98778	-16.008753	108.590385	35.197128	35.843891	104.592392	30.592454	9.917569	106.5913885	-65.319406	28.941443	108.8176535
-34.607601	5.621052	107.800797	-17.163767	19.116564	106.88121	26.256767	-16.143551	108.151917	35.324333	35.73838	104.204056	30.79055	9.7974145	106.1779865	-65.118084	28.4357135	107.5844335
-35.147884	5.864616	106.868675	-16.789169	18.875805	106.078232	26.69099	-16.221893	107.699165	35.593395	35.651024	103.737297	31.1421925	9.7145655	105.718231	-64.7205305	28.0370445	106.438233
-35.602859	6.295262	106.102165	-16.249613	18.687956	105.348694	27.24028	-16.305151	107.437515	35.978729	35.560787	103.10627	31.6095045	9.627818	105.2718925	-64.1087305	27.748094	105.4254955
-35.997952	6.813443	105.44828	-15.662291	18.508507	104.675339	27.881891	-16.390196	107.359741	36.334507	35.471409	102.426468	32.108199	9.5406065	104.8931045	-63.432781	27.4764075	104.4575735
-36.432369	7.778306	104.610085	-14.812594	17.979666	103.897285	28.774849	-16.636644	107.363953	36.955517	35.118984	101.492584	32.865183	9.24117	104.4282685	-62.490371	26.718162	103.3663015
-36.694622	8.584834	104.150185	-14.289729	17.497005	103.558495	29.247671	-16.921467	107.346176	37.278713	34.726406	101.003471	33.263192	8.9024695	104.1748235	-61.84265	26.0915405	102.9421665
-36.907394	9.479191	103.717804	-13.883497	16.976509	103.348114	29.651871	-17.279934	107.305733	37.614082	34.414368	100.866875	33.6329765	8.567217	104.086304	-61.3999705	25.385801	102.609924
-37.095673	10.488534	103.359451	-13.551148	16.457281	103.234207	29.953756	-17.631298	107.193604	38.001873	34.072708	100.757309	33.9778145	8.220705	103.9754565	-61.0801105	24.693857	102.4929575
-37.218441	11.729178	103.119659	-13.325891	16.092323	103.22654	30.093142	-17.864929	106.980919	38.205032	33.902962	100.738869	34.149087	8.0190165	103.859894	-60.800869	24.1656295	102.593186
-37.325947	13.070681	103.333008	-13.178033	15.853119	103.422913	30.179453	-18.00449	106.423805	38.298218	33.877701	100.727287	34.2388355	7.9366055	103.575546	-60.5949015	23.7696325	103.27028
-37.383751	14.588614	103.978668	-13.160539	15.712534	103.870239	30.132833	-18.008541	105.645729	38.118099	34.072071	100.822891	34.125466	8.031765	103.23431	-60.446544	23.393303	104.506168
-37.390926	17.022409	105.649963	-13.391243	15.718802	105.012596	29.897509	-17.69261	104.386475	37.742458	34.56617	101.14621	33.8199835	8.43678	102.7663425	-60.6024695	23.000824	107.2588495
-37.209988	18.70862	107.070229	-13.63124	15.76253	106.005501	29.651234	-17.339674	103.629173	37.400082	34.454857	101.748825	33.525658	8.5575915	102.688999	-60.788138	22.9674685	109.322003
-36.975582	20.363241	108.37619	-13.894175	15.772261	106.953827	29.397377	-16.977451	103.033722	37.003353	35.119156	102.453903	33.200365	9.0708525	102.7438125	-60.988715	22.4736695	111.1638415
-36.685375	22.009291	109.374825	-14.109627	15.714272	107.676025	29.241362	-16.726316	102.586151	36.746891	35.13641	103.168045	32.9941265	9.205047	102.877098	-61.2133805	22.223497	112.474952
-36.281567	23.611807	110.029259	-14.253083	15.590302	108.102798	29.212219	-16.582766	102.213875	36.550121	35.213337	103.940559	32.88117	9.3152855	103.077217	-61.387336	21.8653185	113.128379
-35.745247	25.186333	110.333191	-14.256914	15.436396	108.314789	29.314772	-16.531675	101.991531	36.571007	35.716667	104.487633	32.9428895	9.592496	103.239582	-61.4567175	21.280296	113.389996
-35.05328	26.712063	110.416733	-14.147538	15.251428	108.337273	29.498247	-16.593885	101.947639	36.756901	35.559238	104.976616	33.127574	9.4826765	103.4621275	-61.42265	21.0201795	113.2124185
-33.761139	28.858932	110.262421	-13.78386	14.861022	108.239616	29.908701	-16.952003	101.939056	37.263691	35.147972	105.543457	33.586196	9.0979845	103.7412565	-61.153916	20.6240595	112.7379755
-32.770866	30.19611	110.146736	-13.506879	14.540426	108.134689	30.227943	-17.245983	101.99485	37.62542	34.860481	105.890587	33.9266815	8.807249	103.9427185	-60.9404395	20.273603	112.3266595
-31.650587	31.456835	109.912407	-13.280318	14.276804	108.011391	30.532915	-17.572849	102.181496	37.975891	34.58815	106.140854	34.254403	8.5076505	104.161175	-60.815039	20.0459575	111.861607
-30.551001	32.702538	109.699501	-13.067243	14.02244	107.909332	30.766933	-17.880587	102.453278	38.27581	34.333168	106.371071	34.5213715	8.2262905	104.4121745	-60.6558575	19.8185895	111.4064895
-29.329077	33.84742	109.493576	-12.953003	13.851282	107.804886	31.002144	-18.128384	102.658257	38.516476	34.207512	106.704712	34.75931	8.039564	104.6814845	-60.665316	19.663	110.9282875
-28.069782	34.922085	109.287941	-12.877647	13.713947	107.658646	31.206535	-18.244459	102.889542	38.680649	34.14505	107.222191	34.943592	7.9502955	105.0558665	-60.698886	19.4775985	110.2614255
-26.891922	35.968487	109.157646	-12.928231	13.648491	107.471916	31.46781	-18.244768	103.101181	38.768711	34.226433	107.978996	35.1182605	7.9908325	105.5400885	-60.9747225	19.3061495	109.4037435
-24.885838	37.396412	109.475197	-13.07691	14.005709	107.487144	31.894598	-17.901512	103.441277	38.768875	34.782059	109.694435	35.3317365	8.4402735	106.567856	-61.4855565	19.5711445	108.406432
-23.610214	38.315292	110.151115	-13.24229	14.513638	107.85257	32.234695	-17.410307	103.895035	38.810539	35.404713	111.275505	35.522617	8.997203	107.58527	-62.007197	20.030073	108.11987
-22.056915	39.116047	110.8992	-13.437782	15.196588	108.469666	32.604687	-16.900396	104.548134	38.9095	36.172276	113.054131	35.7570935	9.63594	108.8011325	-62.6326575	20.757236	108.1381995
-20.828491	39.74633	111.949905	-13.681711	15.922003	109.257423	32.94846	-16.450123	105.334839	39.124516	36.906044	114.803291	36.036488	10.2279605	110.069065	-63.39991	21.6160455	108.445781
-19.458462	40.25605	112.960197	-13.85138	16.558447	110.087631	33.354958	-16.044525	106.147316	39.34304	37.530155	116.547836	36.348999	10.742815	111.347576	-64.051759	22.374079	108.827686
-18.227171	40.724869	113.97567	-13.981453	17.057089	110.963882	33.778282	-15.59796	106.95269	39.60537	38.036625	118.087242	36.691826	11.2193325	112.519966	-64.654732	22.8948455	109.407798
-16.878641	40.863018	114.957199	-14.016904	17.454275	111.923965	34.170403	-15.147823	107.731033	39.882927	38.434593	119.485764	37.026665	11.643385	113.6083985	-65.060473	23.265165	110.2395315
-14.959058	40.833244	116.299904	-14.067822	17.84462	113.40213	34.762493	-14.751747	109.061668	40.308113	38.88155	121.385468	37.535303	12.0649015	115.223568	-65.670947	23.6243385	111.580692
-13.779172	40.597767	117.110001	-14.103399	17.905157	114.444901	35.079323	-14.531271	110.057243	40.598774	38.937565	122.463516	37.8390485	12.203147	116.2603795	-66.0458465	23.607167	112.6294225
-12.570063	40.231331	117.733978	-14.0771	17.893442	115.438629	35.122112	-14.273526	111.190399	40.84586	38.905449	123.288895	37.983986	12.3159615	117.239647	-66.138186	23.4709225	113.637611
-11.442501	39.737869	118.176964	-13.987867	17.760891	116.348305	35.225315	-14.355358	112.643982	41.094666	38.812927	123.731567	38.1599905	12.2287845	118.1877745	-66.1357245	23.2929975	114.5088355
-10.33245	39.123856	118.442764	-13.886338	17.473776	117.198898	35.300575	-14.713888	114.393524	41.331264	38.697548	123.976044	38.3159195	11.99183	119.184784	-66.0885955	22.955722	115.213012
-9.365873	38.420547	118.625832	-13.781322	17.075079	117.905167	35.44062	-15.181796	116.082741	42.003632	38.263058	123.927559	38.722126	11.540631	120.00515	-66.28477	22.609527	115.805184
-8.402357	37.63406	118.783691	-13.697241	16.601269	118.451897	35.565979	-15.720897	117.596329	42.224308	37.92849	124.076988	38.8951435	11.1037965	120.8366585	-66.2896255	22.0987415	116.0671355
-7.130018	36.346466	118.951263	-13.571284	15.902172	118.967903	35.596409	-16.435259	119.30088	42.067833	37.628094	124.478317	38.832121	10.5964175	121.8895985	-65.974689	21.2079265	116.0462075
-6.428529	35.514027	119.02652	-13.625681	15.544732	119.173828	35.489544	-16.871067	119.927444	42.195965	37.311592	124.505447	38.8427545	10.2202625	122.2164455	-66.0941165	20.8692015	116.1312105
-5.826964	34.732441	119.049965	-13.634725	15.307854	119.284569	35.316376	-17.249443	120.244308	42.314331	37.041557	124.415947	38.8153535	9.896057	122.3301275	-66.0848035	20.719651	116.2390105
-5.312919	33.9743	119.06221	-13.538038	15.16134	119.325195	35.183361	-17.507524	120.292755	42.438271	36.821194	124.277069	38.810816	9.656835	122.284912	-65.886892	20.665845	116.365478
-4.865452	33.259705	119.137314	-13.514503	15.140554	119.454506	35.141388	-17.66267	120.129189	42.584736	36.636677	124.089691	38.863062	9.4870035	122.10944	-65.892068	20.7941045	116.799572
-4.519794	32.594219	119.346024	-13.327705	15.14688	119.675919	35.297295	-17.782526	119.859787	42.716652	36.536713	123.90226	39.0069735	9.3770935	121.8810235	-65.6623835	20.9166665	117.4708145
-4.23604	31.94552	119.605278	-13.030931	15.175113	119.92955	35.439079	-17.79294	119.562111	42.945656	36.49688	123.746857	39.1923675	9.35197	121.654484	-65.2542295	20.998256	118.204616
-4.022495	31.081238	120.033386	-12.784539	15.336697	120.401512	35.630966	-17.741884	119.108986	43.168797	36.533791	123.565628	39.3998815	9.3959535	121.337307	-64.9689595	21.2774405	119.465717
-3.970779	30.558052	120.256821	-12.693029	15.520906	120.708038	35.668175	-17.656988	118.837334	43.201431	36.659779	123.303391	39.434803	9.5013955	121.0703625	-64.820861	21.5404165	120.3457135
-3.988407	30.069462	120.344688	-12.447359	15.620918	120.907959	35.670616	-17.569897	118.539787	43.153877	36.808525	122.800789	39.4122465	9.619314	120.670288	-64.3069645	21.622522	121.14563
-4.037067	29.589951	120.311394	-12.408319	15.757775	121.114182	35.600155	-17.464794	118.343391	42.998985	36.954163	122.031891	39.29957	9.7446845	120.187641	-64.116208	21.7708655	122.040723
-4.06771	29.113155	120.152649	-12.193244	15.784879	121.160767	35.560677	-17.478285	118.179527	42.856041	37.153114	121.170509	39.208359	9.8374145	119.675018	-63.594847	21.7323435	122.646516
-4.106318	28.604359	119.903229	-11.982516	15.765134	121.157249	35.595524	-17.586813	117.965935	42.822586	37.139317	120.227959	39.209055	9.776252	119.096947	-63.174087	21.754016	123.217551
-4.140028	28.142277	119.533859	-11.741596	15.747118	121.04071	35.681522	-17.703053	117.715347	42.817707	37.067894	119.176735	39.2496145	9.6824205	118.446041	-62.7328065	21.8118155	123.635379
-4.167032	27.615005	118.801727	-11.412208	15.762819	120.637199	35.872543	-17.784046	117.211235	42.801693	36.945042	117.538727	39.337118	9.580498	117.374981	-62.161534	21.94514	123.899417
-4.176084	27.40276	118.306198	-11.210412	15.781374	120.27491	35.992817	-17.750517	116.866623	42.746834	36.858757	116.657433	39.3698255	9.55412	116.762028	-61.7906495	22.008628	123.787792
-4.145204	27.310297	117.900505	-11.073924	15.772642	119.903389	36.085312	-17.663002	116.532776	42.699532	36.869537	116.163231	39.392422	9.6032675	116.3480035	-61.54027	21.9420165	123.4587745
-4.134181	27.321533	117.686554	-10.975702	15.806834	119.605026	36.120483	-17.563156	116.269005	42.696915	36.939102	116.010666	39.408699	9.687973	116.1398355	-61.360103	21.925695	123.0702165
-4.091281	27.486366	117.609177	-11.091482	15.917681	119.446922	36.069778	-17.41254	115.989159	42.701843	37.089005	116.077545	39.3858105	9.8382325	116.033352	-61.5687745	21.9971295	122.860492
-4.020366	27.737926	117.626236	-11.133655	16.121523	119.347527	35.943207	-17.230753	115.61998	42.682423	37.250183	116.181198	39.312815	10.009715	115.900589	-61.580125	22.233331	122.794465
-3.899078	28.08655	117.660294	-11.121381	16.385078	119.267738	35.812881	-17.00841	115.216019	42.660553	37.40461	116.199791	39.236717	10.1981	115.707905	-61.479479	22.572056	122.827571
-3.629589	28.760525	117.712418	-11.073487	16.807089	119.257103	35.749607	-16.669168	114.72908	42.746933	37.658619	116.2174	39.24827	10.4947255	115.47324	-61.395244	23.1194525	123.040966
-3.357607	29.27117	117.753136	-10.931001	17.046669	119.272186	35.819725	-16.528091	114.518082	42.931183	37.807571	116.294228	39.375454	10.63974	115.406155	-61.237456	23.453598	123.138217
-3.018492	29.818981	117.839348	-10.714236	17.241787	119.327454	35.952904	-16.472031	114.432373	43.186386	37.91943	116.430786	39.569645	10.7236995	115.4315795	-60.998117	23.7598745	123.2233285
-2.610033	30.449194	117.959213	-10.457841	17.389614	119.402061	36.085625	-16.485161	114.359985	43.467136	38.015503	116.557335	39.7763805	10.765171	115.45866	-60.6920625	24.014057	123.345462
-2.203855	31.037617	118.061867	-10.248439	17.529144	119.457939	36.181442	-16.50206	114.290253	43.734539	38.073639	116.685127	39.9579905	10.7857895	115.48769	-60.4548685	24.2724985	123.428188
-1.747842	31.611586	118.182182	-10.043619	17.624319	119.532242	36.263035	-16.533106	114.164757	43.972382	38.115032	116.832008	40.1177085	10.790963	115.4983825	-60.2049465	24.457675	123.5661015
-1.26213	32.169041	118.319275	-9.923471	17.690664	119.580986	36.268753	-16.632135	113.948288	44.182529	38.13879	117.031181	40.225641	10.7533275	115.4897345	-60.072583	24.6280005	123.6722375
-0.431743	32.944901	118.494965	-9.760127	17.909731	119.545433	36.171597	-16.690611	113.548874	44.546543	38.093342	117.352356	40.35907	10.7013655	115.450615	-59.879324	25.1180965	123.640251
0.247677	33.458572	118.611465	-9.662716	18.076311	119.534149	36.116837	-16.658503	113.363136	44.774727	38.043087	117.579437	40.445782	10.692292	115.4712865	-59.771214	25.46033	123.5970115
1.004514	33.960648	118.985413	-9.521864	18.195841	119.734558	36.037708	-16.514938	113.013672	45.019047	37.978909	117.871941	40.5283775	10.7319855	115.4428065	-59.5721055	25.6596965	124.0263095
1.851095	34.453918	119.535576	-9.369305	18.294392	120.017258	36.075722	-16.358858	112.512817	45.347687	37.980587	118.42215	40.7117045	10.8108645	115.4674835	-59.4503145	25.7779195	124.5670325
2.70275	34.914459	119.922577	-9.312291	18.469225	120.078896	36.138905	-16.262835	112.214958	45.70533	38.052773	119.168686	40.9221175	10.894969	115.691822	-59.5466995	26.043481	124.46597
3.569969	35.315968	120.236885	-9.240246	18.691923	120.120384	36.062263	-15.991099	112.186028	45.981228	38.17849	119.680832	41.0217455	11.0936955	115.93343	-59.5022375	26.2901505	124.307338
4.45525	35.617233	120.5811	-9.04271	18.938545	120.235741	36.050137	-15.599139	111.863174	46.188396	38.402245	120.090118	41.1192665	11.401553	115.976646	-59.2046865	26.475537	124.494836
5.924833	35.936474	120.770241	-8.923606	19.358225	120.205162	36.385338	-15.111362	111.546814	46.462788	38.855656	120.623505	41.424063	11.872147	116.0851595	-59.271275	26.844303	124.3251645
6.978869	36.064606	120.668205	-8.781778	19.665939	120.032501	36.62035	-14.717625	111.490158	46.658646	39.246208	120.80426	41.639498	12.2642915	116.147209	-59.203054	27.0675865	123.917793
8.010858	36.190285	120.485222	-8.632429	20.029676	119.788651	36.881874	-14.301098	111.420013	46.789509	39.64978	120.808067	41.8356915	12.674341	116.11404	-59.1005495	27.385011	123.463262
9.037428	36.183113	120.215897	-8.520617	20.349621	119.45945	37.123852	-13.869799	111.267685	46.909233	40.039162	120.838608	42.0165425	13.0846815	116.0531465	-59.0577765	27.6145605	122.8657535
10.097157	36.117802	119.878647	-8.409444	20.655495	119.024406	37.375832	-13.366267	111.056206	47.046005	40.408264	120.925522	42.2109185	13.5209985	115.990864	-59.0298065	27.7899915	122.057948
11.15429	35.875538	119.630646	-8.299359	20.908743	118.564987	37.629955	-12.895955	110.783241	47.175121	40.73201	121.022888	42.402538	13.9180275	115.9030645	-59.001256	27.8994585	121.2269095
12.218859	35.562653	119.433739	-8.152018	21.084339	118.166664	37.939831	-12.316462	110.299515	47.300594	40.969475	121.289482	42.6202125	14.3265065	115.7944985	-58.9242485	27.8421715	120.5388295
13.781461	34.806095	119.441963	-7.917828	21.362785	117.858459	38.472713	-11.510669	109.735954	47.557896	41.3078	121.801689	43.0153045	14.8985655	115.7688215	-58.8509605	27.8270045	119.9480965
14.773136	34.149368	119.561409	-7.716794	21.613064	117.845848	38.800026	-11.026792	109.524246	47.748611	41.544125	122.383392	43.2743185	15.2586665	115.953819	-58.7079065	27.9674615	119.737877
15.779848	33.314838	119.833443	-7.562406	21.834272	117.942619	39.139862	-10.604356	109.529282	47.951721	41.74371	123.090485	43.5457915	15.569677	116.3098835	-58.6706035	28.098867	119.5753545
16.728813	32.335155	120.070496	-7.465323	22.046247	118.065002	39.463078	-10.278143	109.822891	48.144596	41.892433	123.846664	43.803837	15.807145	116.8347775	-58.734483	28.285349	119.2952265
17.696098	31.25205	120.149849	-7.45056	22.287985	117.988358	39.865986	-10.119406	110.472397	48.251049	42.062847	124.50428	44.0585175	15.9717205	117.4883385	-58.9596375	28.6042495	118.4883775
18.633554	30.091003	120.131256	-7.479037	22.465992	117.765617	40.258156	-10.109709	111.576317	48.234776	42.246197	125.043915	44.246466	16.068244	118.310116	-59.20454	28.86374	117.221118
19.476675	28.789112	120.008339	-7.500872	22.511295	117.445061	40.720619	-10.259153	112.927505	48.093067	42.414043	125.41832	44.406843	16.077445	119.1729125	-59.408587	28.945145	115.7172095
20.700533	26.49612	119.908211	-7.484321	22.406092	116.886185	41.324703	-10.725161	115.379608	47.899639	42.58411	125.520393	44.612171	15.9294745	120.4500005	-59.580813	28.8827095	113.3223695
21.40378	24.802992	119.963753	-7.32438	22.048244	116.643211	41.808491	-11.176867	116.937317	47.900574	42.529037	125.467873	44.8545325	15.676085	121.202595	-59.5032925	28.420403	112.083827
22.048227	23.014095	120.108345	-7.104336	21.539608	116.385689	42.30056	-11.6523	118.433167	47.962627	42.268757	125.356804	45.1315935	15.3082285	121.8949855	-59.3402655	27.7709875	110.8763925
22.582779	21.242668	120.340874	-6.866724	21.03647	116.202774	42.714127	-12.111983	119.832863	48.083637	41.941486	125.268951	45.398882	14.9147515	122.550907	-59.13233	27.1581885	109.854641
22.967199	19.467398	120.639587	-6.647594	20.608658	116.077682	43.001644	-12.485485	121.063889	48.168255	41.623058	125.233963	45.5849495	14.5687865	123.148926	-58.8801375	26.6485295	109.006438
23.242174	17.697214	120.949448	-6.501143	20.251432	116.123268	43.112988	-12.804505	122.061005	48.265446	41.297184	125.195816	45.689217	14.2463395	123.6284105	-58.691503	26.2565245	108.6181255
23.364891	16.054625	121.300949	-6.447625	19.94311	116.347572	43.15731	-13.068573	122.65345	48.316639	40.95723	125.261894	45.7369745	13.9443285	123.957672	-58.6322245	25.9418915	108.737472
23.308784	13.70364	121.774605	-6.341855	19.62056	116.833031	43.273621	-13.36617	123.147667	48.405075	40.5326	125.501762	45.839348	13.583215	124.3247145	-58.523058	25.657905	109.3413475
23.164471	12.156286	122.078003	-6.187183	19.487524	117.145958	43.453125	-13.487868	123.365555	48.555485	40.335358	125.709152	46.004305	13.423745	124.5373535	-58.378671	25.551303	109.7545625
22.92293	10.766793	122.314178	-5.947025	19.390638	117.369461	43.70887	-13.600879	123.62146	48.775906	40.171726	125.892136	46.242388	13.2854235	124.756798	-58.136438	25.4958525	109.982124
22.640987	9.361112	122.352066	-5.595388	19.268829	117.448196	44.011898	-13.741686	123.831787	49.096752	40.036625	126.041412	46.554325	13.1474695	124.9365995	-57.745101	25.3901885	109.9597925
22.235926	7.992624	122.314903	-5.208443	19.161045	117.45343	44.332783	-13.903963	123.88961	49.477558	39.852043	126.020393	46.9051705	12.97404	124.9550015	-57.3220565	25.34805	109.9518585
21.777786	6.678757	122.078087	-4.805061	19.03315	117.37603	44.635086	-14.052818	123.753357	49.85548	39.672337	125.899277	47.245283	12.8097595	124.826317	-56.855405	25.2565405	109.925743
21.21314	5.431532	121.626541	-4.443586	18.976971	117.190376	44.888561	-14.204709	123.384727	50.158077	39.525967	125.546303	47.523319	12.660629	124.465515	-56.410491	25.293313	109.915237
20.124388	3.597	120.602333	-3.97956	18.947142	116.653168	45.14793	-14.418035	122.531403	50.413792	39.347557	124.436966	47.780861	12.464761	123.4841845	-55.739981	25.429523	109.8221515
19.282328	2.536985	119.789505	-3.719534	18.909323	116.154495	45.260437	-14.502451	121.791473	50.441967	39.220966	123.381111	47.851202	12.3592575	122.586292	-55.29027	25.4593885	109.722698
18.276459	1.5035	118.91848	-3.548909	18.838863	115.600883	45.366974	-14.624069	120.94278	50.358391	39.055355	122.152069	47.8626825	12.215643	121.5474245	-54.9605005	25.462083	109.6543415
17.206808	0.461722	118.008675	-3.437681	18.723804	115.063736	45.327423	-14.686158	119.997147	50.174946	38.927025	120.877205	47.7511845	12.1204335	120.437176	-54.6265465	25.3271745	109.690296
16.075308	-0.451656	117.125198	-3.357067	18.613186	114.555099	45.233379	-14.749169	118.891846	49.95903	38.780216	119.704689	47.5962045	12.0155235	119.2982675	-54.3103385	25.2108485	109.8119305
14.800369	-1.28887	116.163971	-3.338806	18.578218	114.117241	45.001469	-14.766656	117.771828	49.77813	38.6413	118.73671	47.3897995	11.937322	118.254269	-54.0674115	25.219114	109.980213
13.484762	-2.036376	115.310196	-3.364093	18.719995	113.799408	44.685226	-14.648433	116.638878	49.680977	38.607712	117.989708	47.1831015	11.9796395	117.314293	-53.9112875	25.4603505	110.284523
11.44035	-2.926729	114.115944	-3.417377	19.227556	113.466072	44.188671	-14.24924	114.943291	49.465046	38.957508	117.026588	46.8268585	12.354134	115.9849395	-53.6616125	26.100978	110.9472045
10.023453	-3.458326	113.409805	-3.477179	19.658653	113.224007	43.90593	-13.845557	113.844109	49.304008	39.344616	116.367592	46.604969	12.7495295	115.1058505	-53.559327	26.5677765	111.3421635
8.639773	-3.906304	112.634727	-3.535987	20.001198	112.858406	43.672043	-13.395975	112.794159	49.058342	39.829994	115.630379	46.3651925	13.2170095	114.212269	-53.4371665	26.7853865	111.504543
7.18468	-4.444988	111.910225	-3.60385	20.228989	112.352707	43.492596	-13.039719	111.89225	48.776443	40.136719	114.769104	46.1345195	13.5485	113.330677	-53.3422195	26.909478	111.374737
5.779349	-5.033921	111.357269	-3.683861	20.298258	111.730995	43.387039	-12.778154	111.206039	48.483189	40.338921	113.766228	45.935114	13.7803835	112.4861335	-53.302836	26.8161325	110.9758565
4.396689	-5.548666	110.907303	-3.752061	20.239786	110.985588	43.296547	-12.676732	110.821152	48.163612	40.428947	112.608704	45.7300795	13.8761075	111.714928	-53.2342015	26.6034645	110.256248
2.949197	-6.088143	110.532829	-3.809895	20.011724	110.151566	43.229069	-12.738304	110.639557	47.803955	40.295105	111.33149	45.516512	13.7784005	110.9855235	-53.136302	26.2450475	109.3176085
0.909056	-6.882099	110.18882	-3.865837	19.496588	108.862389	43.136536	-12.984821	110.631905	47.420715	39.900585	109.458771	45.2786255	13.457882	110.045338	-53.0102995	25.535294	107.67944
-0.464235	-7.369292	109.987328	-3.866132	19.106167	108.012199	43.088211	-13.252409	110.797836	47.259766	39.542786	108.227516	45.1739885	13.1451885	109.512676	-52.9062525	25.0671455	106.511722
-1.90999	-7.787467	109.914719	-3.865295	18.695141	107.22364	43.040676	-13.524197	111.059692	47.133808	39.1138	107.054672	45.087242	12.7948015	109.057182	-52.817832	24.5954805	105.390098
-3.226042	-8.081062	109.79425	-3.885884	18.308069	106.522957	42.954819	-13.787402	111.224953	47.031513	38.685608	105.988335	44.993166	12.449103	108.606644	-52.764934	24.167035	104.43927
-4.622256	-8.280366	109.57444	-3.896274	17.936316	105.923927	42.816162	-14.072104	111.242279	46.928764	38.226856	105.026154	44.872463	12.077376	108.1342165	-52.665011	23.795256	103.7136375
-6.068625	-8.350316	109.257675	-3.935319	17.609995	105.385056	42.639904	-14.343193	111.11277	46.781425	37.83382	104.229141	44.7106645	11.7453135	107.6709555	-52.5813025	23.4746765	103.0991565
-7.480266	-8.274325	108.833168	-4.039846	17.356047	104.927254	42.421776	-14.555194	110.838333	46.614948	37.491116	103.624199	44.518362	11.467961	107.231266	-52.598054	23.244133	102.623242
-9.59158	-7.97336	108.043968	-4.232001	17.162605	104.342438	42.082268	-14.75756	110.367943	46.396259	37.29974	103.145477	44.2392635	11.27109	106.75671	-52.7032655	23.05412	101.928166
-11.055582	-7.523702	107.544075	-4.397134	17.156578	104.04966	41.889568	-14.770438	110.001137	46.224113	37.303844	102.930283	44.0568405	11.266703	106.46571	-52.8511085	23.046453	101.63361
-12.446392	-6.926076	107.051659	-4.531108	17.216652	103.806946	41.745449	-14.698836	109.594574	46.015949	37.428646	102.701256	43.880699	11.364905	106.147915	-52.942915	23.068399	101.465977
-13.877264	-6.24736	106.614349	-4.66118	17.311384	103.636765	41.672783	-14.571467	109.230164	45.815807	37.582428	102.466438	43.744295	11.5054805	105.848301	-53.066655	23.1172875	101.425229
-15.329475	-5.323506	106.367432	-4.738389	17.362846	103.560745	41.640133	-14.430593	108.904175	45.632465	37.75317	102.218521	43.636299	11.6612885	105.561348	-53.113077	23.0644035	101.560142
-16.665211	-4.339108	106.186295	-4.804519	17.406292	103.58223	41.666409	-14.294984	108.66301	45.428951	37.920853	101.983551	43.54768	11.8129345	105.3232805	-53.156718	22.9996495	101.8411795
-18.083639	-3.232506	106.167351	-4.85821	17.344925	103.717972	41.74218	-14.179583	108.527527	45.253639	38.052025	101.788673	43.4979095	11.936221	105.1581	-53.2143295	22.753629	102.277844
-20.169903	-1.36857	106.37133	-4.897493	17.150675	104.131676	41.838734	-14.128305	108.46096	44.974892	38.086166	101.622787	43.406813	11.9789305	105.0418735	-53.201799	22.3224195	103.2214785
-21.323561	-0.187528	106.501747	-4.912766	16.930508	104.54335	41.875042	-14.163712	108.465782	44.792587	38.076584	101.668655	43.3338145	11.956436	105.0672185	-53.1593465	21.90458	104.0194815
-22.847193	1.45285	106.807457	-4.977931	16.648344	105.026245	41.883137	-14.245896	108.442947	44.596405	38.02972	101.891418	43.239771	11.891912	105.1671825	-53.195633	21.404776	104.8853075
-24.231861	3.065024	106.973625	-5.06308	16.364929	105.515656	41.877575	-14.380757	108.302773	44.413872	38.030994	102.24929	43.1457235	11.8251185	105.2760315	-53.2718835	20.9047395	105.7552805
-25.559633	4.683289	107.011055	-5.148764	16.135164	105.898392	41.796665	-14.468045	108.015152	44.24136	38.063438	102.680756	43.0190125	11.7976965	105.347954	-53.3165405	20.4726315	106.44883
-26.908398	6.506612	106.953659	-5.270302	16.009771	106.170479	41.698914	-14.539703	107.499123	44.092808	38.129364	103.143738	42.895861	11.7948305	105.3214305	-53.436465	20.2247115	107.0195275
-28.213087	8.371761	106.843628	-5.430542	15.932994	106.346954	41.513794	-14.490463	106.738136	43.981609	38.285637	103.743896	42.7477015	11.897587	105.241016	-53.6087855	19.968401	107.452892
-30.156624	11.311008	106.717682	-5.800375	16.01334	106.565079	41.106609	-14.20598	105.148315	43.901894	38.68792	104.980621	42.5042515	12.24097	105.064468	-54.1050015	19.78571	108.06569
-31.452539	13.316701	106.854439	-6.144904	16.260782	106.803009	40.738495	-13.825822	103.921104	43.770313	39.063705	105.94355	42.254404	12.6189415	104.932327	-54.544212	19.9026225	108.673691
-32.669792	15.337023	107.730995	-6.488666	16.636101	107.314133	40.294044	-13.227335	102.783798	43.497635	39.503345	106.885788	41.8958395	13.138005	104.834793	-54.8731715	20.134197	109.793473
-33.917107	17.31358	108.947357	-6.871762	17.070917	108.192398	39.820381	-12.562304	102.039192	43.163509	39.972618	107.905113	41.491945	13.705157	104.9721525	-55.235469	20.436677	111.4126435
-35.087833	19.132957	110.681519	-7.237537	17.448565	109.323898	39.456852	-11.936275	101.720253	42.833378	40.430077	109.008919	41.145115	14.246901	105.364586	-55.620189	20.650229	113.28321
-36.187271	20.798258	112.672485	-7.590435	17.689087	110.638718	39.094425	-11.417717	101.713371	42.548187	40.800884	110.087463	40.821306	14.6915835	105.900417	-56.002176	20.6865905	115.377019
-37.160004	22.289967	114.929558	-7.864422	17.833055	112.073586	38.800346	-10.99492	101.901421	42.198505	41.073532	111.291656	40.4994255	15.039306	106.5965385	-56.2282695	20.626804	117.5506335
-38.464691	24.296665	118.044197	-8.070598	17.779419	114.151527	38.537338	-10.760256	102.531815	42.017105	41.229759	112.886284	40.2772215	15.2347515	107.7090495	-56.4184175	20.3240865	120.5940045
-39.241772	25.54048	119.633888	-8.126174	17.688885	115.19648	38.561428	-10.784965	103.121582	42.111412	41.226261	113.553688	40.33642	15.220648	108.337635	-56.588768	20.157122	122.055325
-39.885731	26.713064	120.677628	-8.121447	17.566843	115.909615	38.620033	-10.916257	103.738739	42.261364	41.126312	114.264908	40.4406985	15.1050275	109.0018235	-56.6835925	20.0286585	122.8174065
-40.493057	27.779345	121.275749	-8.13603	17.392561	116.284851	38.69751	-11.093751	104.173767	42.412281	40.959549	114.829788	40.5548955	14.932899	109.5017775	-56.8269555	19.852223	123.0679245
-41.046761	28.727604	121.670624	-8.152102	17.187031	116.447151	38.756432	-11.227454	104.291771	42.484959	40.79829	115.173805	40.6206955	14.785418	109.732788	-56.9248995	19.588644	123.161514
-41.515129	29.593679	121.914604	-8.215914	17.020693	116.43618	38.719673	-11.328719	104.248337	42.486309	40.664825	115.263023	40.602991	14.668053	109.75568	-57.034819	19.373333	123.11668
-41.955093	30.284351	121.984497	-8.302934	16.903667	116.327431	38.641144	-11.377995	104.215668	42.424698	40.589783	115.262451	40.532921	14.605894	109.7390595	-57.138789	19.20144	122.9158025
-42.484737	31.122927	122.03801	-8.528474	16.708559	116.195808	38.536621	-11.579205	104.073181	42.248871	40.477829	115.122154	40.392746	14.449312	109.5976675	-57.449694	18.967806	122.7939485
-42.728088	31.536945	122.06955	-8.693466	16.53063	116.174149	38.388176	-11.732002	104.11911	42.053299	40.404316	114.962532	40.2207375	14.336157	109.540821	-57.6076695	18.725103	122.807477
-42.918335	31.785103	122.112862	-8.880228	16.346451	116.20121	38.201435	-11.908434	104.329826	41.870113	40.272537	114.828171	40.035774	14.1820515	109.5789985	-57.79623	18.5108505	122.8234215
-43.009396	31.887424	122.105965	-9.054099	16.140709	116.224052	38.060448	-12.197021	104.553566	41.659103	40.119797	114.746407	39.8597755	13.961388	109.6499865	-57.9679735	18.32003	122.7981175
-43.035416	31.848753	121.990669	-9.264243	15.879146	116.228439	37.943413	-12.465993	104.827263	41.458096	39.940594	114.717316	39.7007545	13.7373005	109.7722895	-58.2292405	18.0209915	122.6845885
-42.995876	31.704617	121.836555	-9.428223	15.658076	116.26915	37.861679	-12.759426	105.051529	41.215607	39.753181	114.75325	39.538643	13.4968775	109.9023895	-58.395089	17.8192745	122.6359105
-42.886524	31.482693	121.658073	-9.624507	15.453521	116.304054	37.723251	-13.000841	105.357681	41.020126	39.599415	114.716042	39.3716885	13.299287	110.0368615	-58.6207025	17.607755	122.5712465
-42.519344	30.87068	121.291901	-9.966596	15.093719	116.324081	37.337597	-13.404849	106.048225	40.721729	39.254238	114.528183	39.029663	12.9246945	110.288204	-58.962855	17.2627435	122.359958
-42.196495	30.343866	120.816124	-10.19576	14.7641	116.335144	37.131702	-13.990252	106.636276	40.605412	38.908085	114.273491	38.868557	12.4589165	110.4548835	-59.260077	17.0692835	122.2154045
-41.683254	29.731998	120.228287	-10.443502	14.349967	116.356209	36.877384	-14.747885	107.533249	40.511913	38.39986	113.820244	38.6946485	11.8259875	110.6767465	-59.5816525	16.8739465	122.0356715
-41.210728	29.064167	119.508362	-10.661432	13.811821	116.368851	36.659683	-15.699342	108.727684	40.388054	37.745178	113.199722	38.5238685	11.022918	110.963703	-59.8467325	16.600724	121.773999
-40.567844	28.262032	118.768326	-10.806335	13.15301	116.423019	36.409447	-16.741898	110.175194	40.225559	36.862072	112.492836	38.317503	10.060087	111.334015	-59.930173	16.245933	121.512023
-39.959919	27.474339	118.097923	-11.064584	12.469084	116.607033	36.161541	-17.782372	111.727036	40.075008	35.885612	111.891708	38.1182745	9.05162	111.809372	-60.2474425	15.886548	121.404694
-39.250137	26.617886	117.437973	-11.292776	11.781884	116.845085	35.969975	-18.753239	113.549736	39.927147	34.90036	111.419174	37.948561	8.0735605	112.484455	-60.534113	15.4902075	121.205715
-37.993874	25.504234	116.574501	-11.730062	10.81076	117.261597	35.749744	-19.914927	116.211533	39.747696	33.610256	111.235085	37.74872	6.8476645	113.723309	-61.208844	14.7738555	120.799885
-37.10627	24.875193	116.174721	-11.995263	10.238724	117.500305	35.578289	-20.484056	117.480148	39.703846	32.98077	111.533401	37.6410675	6.248357	114.5067745	-61.6315935	14.229091	120.4938355
-36.182205	24.401211	115.956879	-12.244482	9.838385	117.663239	35.366684	-20.855921	118.239464	39.665298	32.582413	112.039696	37.515991	5.863246	115.13958	-62.004955	13.813524	120.186898
-35.152836	24.155266	115.840019	-12.483159	9.622614	117.75322	35.155167	-21.047623	118.53006	39.692299	32.466595	112.740364	37.423733	5.709486	115.635212	-62.390051	13.535742	119.871228
-34.082085	24.086056	115.837608	-12.642372	9.580799	117.741058	34.976246	-21.078283	118.493584	39.754662	32.530987	113.503922	37.365454	5.726352	115.998753	-62.650198	13.435246	119.483363
-33.062145	24.125277	115.843216	-12.945488	9.62377	117.691994	34.800274	-21.011786	118.249062	39.802788	32.744102	114.282898	37.301531	5.866158	116.26598	-63.192507	13.381382	119.118008
-31.944349	24.22312	115.75267	-13.176042	9.72582	117.587067	34.647648	-20.895782	117.958023	39.826218	33.010303	114.945724	37.236933	6.0572605	116.4518735	-63.589017	13.3943795	118.7222605
-30.19692	24.521057	115.765289	-13.454984	9.904385	117.478767	34.4664	-20.769753	117.650261	39.801048	33.307251	115.563881	37.133724	6.268749	116.607071	-64.043692	13.540021	118.350463
-29.090939	24.755651	115.701225	-13.617654	10.03906	117.460129	34.387478	-20.739122	117.62104	39.771774	33.414711	115.788101	37.079626	6.3377945	116.7045705	-64.314934	13.7403255	118.2156875
-27.912701	25.006697	115.596985	-13.698175	10.078878	117.464485	34.333374	-20.755268	117.708603	39.766823	33.414803	115.848228	37.0500985	6.3297675	116.7784155	-64.4464485	13.8279885	118.1505545
-26.66157	25.356972	115.57766	-13.663335	10.009293	117.45887	34.272331	-20.837519	117.852417	39.785919	33.350044	115.819252	37.029125	6.2562625	116.8358345	-64.355795	13.7623235	118.0819055
-25.458721	25.699091	115.546593	-13.855417	10.0518	117.570854	34.162964	-20.931458	118.022095	39.789566	33.22887	115.716896	36.976265	6.148706	116.8694955	-64.687099	13.954894	118.2722125
-24.242956	26.062399	115.447105	-13.81371	9.991061	117.542221	34.044418	-21.023201	118.119606	39.778976	33.140457	115.601471	36.911697	6.058628	116.8605385	-64.539117	13.923494	118.2239035
-22.979067	26.549652	115.334358	-14.029657	10.063883	117.552391	33.888298	-21.048363	118.131462	39.760391	33.10083	115.524506	36.8243445	6.0262335	116.827984	-64.8836585	14.1015325	118.276798
-21.162903	27.347427	115.272758	-14.090011	10.085842	117.380203	33.602188	-21.027214	117.794052	39.687202	33.04874	115.452263	36.644695	6.010763	116.6231575	-64.824717	14.160921	118.1372485
-19.909245	27.970617	115.27462	-14.179419	10.195807	117.239777	33.419983	-20.933849	117.249939	39.632301	33.113342	115.432892	36.526142	6.0897465	116.3414155	-64.88498	14.3018675	118.1381385
-18.56167	28.674435	115.401199	-14.289254	10.342587	117.063797	33.255383	-20.751322	116.473366	39.554657	33.275684	115.505096	36.40502	6.262181	115.989231	-64.983528	14.422993	118.138363
-17.374365	29.415554	115.546608	-14.341765	10.533636	116.772057	33.1068	-20.474766	115.481743	39.468727	33.515129	115.657471	36.2877635	6.5201815	115.569607	-64.9712935	14.5470905	117.974507
-15.981774	30.176853	115.63916	-14.274606	10.789883	116.403625	32.967751	-20.096083	114.335648	39.403542	33.807529	115.826546	36.1856465	6.855723	115.081097	-64.7348585	14.724043	117.726153
-14.60486	30.99778	115.867111	-14.307873	11.229542	116.024765	32.842873	-19.578398	113.000198	39.373802	34.21423	116.110901	36.1083375	7.317916	114.5555495	-64.7240835	15.141168	117.4939805
-13.271725	31.791929	116.111229	-14.240336	11.678334	115.561676	33.061241	-19.114971	111.398972	39.355282	34.707409	116.464546	36.2082615	7.796219	113.931759	-64.6889335	15.560449	117.191593
-11.227238	32.964233	116.379013	-14.223024	12.714532	114.940193	32.702141	-17.684135	109.541412	39.199059	35.625122	116.766441	35.9506	8.9704935	113.1539265	-64.396648	16.4585705	116.7264595
-9.7412	33.647533	116.33577	-14.182487	13.477111	114.524368	32.716743	-16.740891	108.364616	39.061138	36.353153	116.836235	35.8889405	9.806131	112.6004255	-64.2539145	17.148091	116.4483105
-8.330081	34.266487	116.251465	-14.148548	14.340803	114.117157	32.728722	-15.709866	107.299683	38.927166	37.16396	116.765038	35.827944	10.727047	112.0323605	-64.12504	17.954559	116.2019535
-6.932469	34.876461	116.027725	-14.144611	15.251959	113.67067	32.739185	-14.608683	106.258904	38.627769	37.978352	116.553917	35.683477	11.6848345	111.4064105	-63.972699	18.8190835	115.9349295
-5.472347	35.30582	115.642677	-14.198938	16.16386	113.246689	32.727978	-13.480175	105.351463	38.287334	38.90361	116.220078	35.507656	12.7117175	110.7857705	-63.905532	19.6160025	115.7076075
-4.119886	35.583351	115.236176	-14.292977	17.014452	112.854996	32.694679	-12.413112	104.653168	37.868752	39.786354	115.96727	35.2817155	13.686621	110.310219	-63.8676695	20.342283	115.399773
-2.686619	35.757816	114.733696	-14.440399	17.852797	112.485611	32.590122	-11.455683	104.191765	37.45018	40.654587	115.749702	35.020151	14.599452	109.9707335	-63.900949	21.106142	115.0004885
-0.59196	35.694366	113.944267	-14.754231	18.928995	112.005577	32.502087	-10.301272	103.989304	36.852016	41.917149	115.497292	34.6770515	15.8079385	109.743298	-64.1855135	22.0500515	114.267856
0.874657	35.488258	113.360237	-14.924148	19.615536	111.70665	32.446701	-9.73511	104.217545	36.53091	42.765049	115.284645	34.4888055	16.5149695	109.751095	-64.3371015	22.7161025	113.662205
2.336119	35.055603	112.8414	-15.166829	20.16732	111.483742	32.412159	-9.291183	104.739296	36.249142	43.478348	115.135338	34.3306505	17.0935825	109.937317	-64.6643085	23.2410575	113.030167
3.821709	34.478931	112.55455	-15.348927	20.588409	111.48336	32.410912	-8.992628	105.570343	36.404251	43.822437	115.048027	34.4075815	17.4149045	110.309185	-65.1054355	23.7619135	112.657535
5.329592	33.68819	112.599442	-15.584953	20.916187	111.594643	32.448483	-8.909928	106.74337	35.825191	44.276203	115.645325	34.136837	17.6831375	111.1943475	-65.306743	24.1492365	111.9949385
6.794291	32.693653	112.917412	-15.837194	21.132219	111.843399	32.534401	-8.914939	108.174149	35.75676	44.509857	116.361549	34.1455805	17.797459	112.267849	-65.8199685	24.466979	111.418949
8.237967	31.593269	113.567375	-16.091747	21.313993	112.238327	32.752693	-8.971306	109.813477	35.682564	44.726894	117.429077	34.2176285	17.877794	113.621277	-66.4011225	24.750192	110.855377
10.274269	29.766542	114.985779	-16.442255	21.635403	112.94783	33.489136	-8.957376	112.750694	35.632992	45.26675	119.343353	34.561064	18.154687	116.0470235	-67.445574	25.116119	109.8486365
11.489274	28.52774	116.27092	-16.619457	21.936163	113.493454	34.355553	-8.754339	114.938019	35.529755	45.872211	120.736084	34.942654	18.558936	117.8370515	-68.181568	25.31339	109.1498565
12.650974	27.289164	117.800453	-16.683235	22.287127	114.12709	35.316097	-8.376641	117.144569	35.81131	46.458176	121.959793	35.5637035	19.0407675	119.552181	-68.9301735	25.5334865	108.701999
13.666883	26.067713	119.402023	-16.653725	22.694128	114.875793	36.204384	-7.77615	119.2742	35.137047	47.442215	123.496651	35.6707155	19.8330325	121.3854255	-68.9781655	25.5552235	108.3661605
14.556172	24.850901	121.109131	-16.54051	23.111517	115.741714	36.992176	-7.026909	121.105682	35.058426	48.187798	124.581635	36.025301	20.5804445	122.8436585	-69.106321	25.6425895	108.6397695
15.251239	23.744701	122.818848	-16.392532	23.545849	116.64267	37.651962	-6.248645	122.88308	35.547451	48.770828	125.303635	36.5997065	21.2610915	124.0933575	-69.3847705	25.8306065	109.1919825
15.846782	22.551016	124.428322	-16.260811	23.967079	117.546783	38.212433	-5.568444	124.489059	35.510189	49.464138	126.265823	36.861311	21.947847	125.377441	-69.382933	25.986311	109.716125
16.785578	20.732645	126.304779	-15.524229	24.391205	118.512512	38.948387	-4.838249	126.43042	35.646122	50.33596	127.440788	37.2972545	22.7488555	126.935604	-68.3457125	26.0335545	110.08942
17.003168	19.659149	127.354111	-15.432509	24.690588	119.138786	39.366108	-4.444349	127.352119	35.803097	50.759899	128.073578	37.5846025	23.157775	127.7128485	-68.4496205	26.223401	110.5647235
17.08556	18.623257	128.052216	-15.232274	25.005356	119.632065	39.767586	-4.084262	127.903412	36.000046	51.143188	128.530609	37.883816	23.529463	128.2170105	-68.348364	26.481249	111.0471195
17.076967	17.644859	128.407745	-15.036282	25.332993	119.996666	40.195499	-3.733495	128.157883	36.171425	51.575024	128.833954	38.183462	23.9207645	128.4959185	-68.256026	26.7452215	111.4974135
16.891756	16.745762	128.56459	-14.763342	25.72105	120.222412	40.649273	-3.336495	128.193588	36.292812	52.042229	128.929214	38.4710425	24.352867	128.561401	-67.9977265	27.089233	111.883423
16.516293	15.956426	128.480988	-14.451246	26.1695	120.345016	41.137897	-2.816755	128.040833	36.387978	52.558041	128.797791	38.7629375	24.870643	128.419312	-67.6654295	27.468357	112.27072
16.078226	15.27674	128.141754	-14.084085	26.644531	120.373444	41.61784	-2.148765	127.787888	36.51878	53.249763	128.480255	39.06831	25.550499	128.1340715	-67.23648	27.738563	112.6128165
15.107801	14.411868	127.465973	-13.803959	27.64394	120.467735	NaN	NaN	NaN	36.713688	54.200233	127.629593	NaN	NaN	NaN	NaN	NaN	NaN
14.261095	13.995306	126.819542	-13.296776	28.140455	120.313629	42.954243	-0.275099	126.748619	36.852409	54.903603	126.920891	39.903326	27.314252	126.834755	-66.496878	28.966658	113.792503
12.980824	13.68106	126.29454	-12.840115	28.683287	120.186401	NaN	NaN	NaN	37.001717	55.489338	126.202072	NaN	NaN	NaN	NaN	NaN	NaN
11.847937	13.400659	125.448479	-12.427429	29.223129	120.051971	44.06572	1.028658	125.811493	37.152843	55.954468	125.573257	40.6092815	28.491563	125.692375	-65.4641395	29.954695	114.411567
10.521125	13.245513	124.654533	-12.10781	29.779949	119.96106	44.496799	1.476411	124.88488	37.428562	56.428276	125.093185	40.9626805	28.9523435	124.9890325	-65.1783005	30.6075545	114.9330875
9.11212	13.078991	123.63089	-11.795562	30.372646	119.830917	44.661118	1.848792	124.014641	37.721531	56.832134	124.723907	41.1913245	29.340463	124.369274	-64.7824485	31.404829	115.29256
7.536592	13.051632	122.593559	-11.534648	31.000011	119.725906	44.793156	2.093848	123.056877	37.99992	57.202061	124.367012	41.396538	29.6479545	123.7119445	-64.465834	32.3520675	115.7398675
4.989487	13.127568	120.989464	-11.231457	32.034142	119.563911	44.941284	2.635791	121.380821	38.332909	57.820614	123.639999	41.6370965	30.2282025	122.51041	-64.1000105	33.8400815	116.617412
3.196494	13.294007	120.0242	-10.850054	32.582352	119.215569	45.097057	3.052667	120.273232	38.506882	58.229595	122.968849	41.8019695	30.641131	121.6210405	-63.5020775	34.523573	116.8100975
1.332191	13.450067	119.099152	-10.513888	33.144562	118.863472	45.228569	3.45151	119.395676	38.706894	58.672314	122.090065	41.9677315	31.061912	120.7428705	-62.9955075	35.227212	116.9840735
-0.557823	13.63384	118.336296	-10.142037	33.626694	118.436943	45.298878	3.872421	118.502518	38.920914	58.966	120.984009	42.109896	31.4192105	119.7432635	-62.39397	35.8341775	117.1306225
-2.524748	13.829237	117.675377	-9.727077	33.97971	117.975319	45.331383	4.169101	117.691444	39.182396	59.094398	119.645714	42.2568895	31.6317495	118.668579	-61.7110435	36.3276705	117.282059
-4.513319	14.041379	117.285828	-9.300211	34.189404	117.509232	45.303841	4.286055	117.135063	39.0462	59.218002	118.299438	42.1750205	31.7520285	117.7172505	-60.7754425	36.6267795	117.3012135
-6.510792	14.216302	116.98877	-8.895464	34.267582	116.997818	45.212265	4.328334	116.563164	39.797684	58.833538	116.442169	42.5049745	31.580936	116.5026665	-60.2959025	36.954228	117.4929695
-9.402877	14.59473	117.034981	-8.224149	34.052586	116.324402	45.068806	3.956342	116.290154	40.265526	58.06514	113.728859	42.667166	31.010741	115.0095065	-59.115464	37.094431	117.6392975
-11.317496	14.917684	117.202332	-7.768112	33.657604	116.014526	44.937912	3.657164	116.028305	40.689392	57.390499	111.990166	42.813652	30.5238315	114.0092355	-58.349876	36.7913765	118.0198165
-13.160663	15.292695	117.288002	-7.356316	33.047859	115.725899	44.784309	3.098022	115.714775	41.016422	56.528091	110.560783	42.9003655	29.8130565	113.137779	-57.6129975	36.2826615	118.314019
-14.891322	15.699069	116.731903	-7.061254	32.333889	115.31739	44.68676	2.296833	115.051865	41.301971	55.679459	109.567772	42.9943655	28.988146	112.3098185	-57.1168735	35.679632	118.3249615
-16.748024	16.197895	116.050186	-6.903824	31.566473	114.776932	44.428349	1.675511	113.990448	41.467896	54.854797	108.918968	42.9481225	28.265154	111.454708	-56.7557705	34.867792	118.099156
-18.461695	16.773405	115.342072	-6.86174	30.912727	114.242638	43.981731	1.122084	112.787018	41.585758	54.128342	108.452057	42.7837445	27.625213	110.6195375	-56.5072245	34.200241	117.8657385
-20.202408	17.512312	114.664925	-6.905552	30.322733	113.812019	43.597591	0.494493	111.408768	41.584908	53.542553	108.228088	42.5912495	27.018523	109.818428	-56.4023535	33.626943	117.80561
-22.594255	18.738338	114.084732	-7.043499	29.55467	113.436798	42.971294	-0.008912	109.680794	41.54705	52.893532	108.351341	42.259172	26.44231	109.0160675	-56.34617	32.66703	117.8575285
-24.046217	19.683784	113.892685	-7.096538	29.158979	113.343895	42.707161	-0.254746	108.769157	41.554031	52.592285	108.565262	42.130596	26.1687695	108.6672095	-56.323672	32.1491885	118.0205805
-25.362804	20.659166	113.851212	-7.115677	28.809298	113.288811	42.5261	-0.42487	108.031616	41.583633	52.34676	108.789536	42.0548665	25.960945	108.410576	-56.2862205	31.657651	118.167046
-26.593754	21.681889	113.897812	-7.104724	28.575775	113.245323	42.386497	-0.58914	107.506851	41.62392	52.125973	108.932838	42.0052085	25.7684165	108.2198445	-56.2146565	31.3831335	118.2708015
-27.69742	22.708353	113.968513	-7.088356	28.313673	113.199997	42.289165	-0.769393	107.209373	41.661484	51.92197	109.038757	41.9753245	25.5762885	108.124065	-56.1520365	31.0510575	118.275929
-28.755564	23.698011	114.030548	-7.112757	28.07416	113.163773	42.200897	-0.968991	107.06147	41.687767	51.694141	109.154091	41.944332	25.362575	108.1077805	-56.169846	30.785745	118.2197655
-29.676025	24.747631	114.062263	-7.133117	27.813557	113.097191	42.121609	-1.228214	106.971863	41.719322	51.44294	109.248184	41.9204655	25.107363	108.1100235	-56.1866995	30.519751	118.0843585
-30.9104	26.174473	113.9328	-7.233083	27.359066	112.91877	41.936855	-1.726642	106.977913	41.734451	50.93351	109.391853	41.835653	24.603434	108.184883	-56.301819	30.114698	117.652657
-31.597021	27.15826	113.85331	-7.36182	26.982012	112.822464	41.732101	-2.12618	106.998062	41.769321	50.543488	109.529861	41.750711	24.208654	108.2639615	-56.474351	29.75537	117.3809665
-32.239449	28.09293	113.862862	-7.543235	26.594952	112.772881	41.4254	-2.605891	106.907379	41.807903	50.081688	109.665123	41.6166515	23.7378985	108.286251	-56.7031215	29.4520055	117.259511
-32.774769	28.973961	113.920235	-7.776372	26.151499	112.730392	40.979214	-3.209951	106.775917	41.866623	49.491116	109.763268	41.4229185	23.1405825	108.2695925	-56.9756625	29.1624155	117.1911915
-33.24297	29.815737	114.037254	-8.040583	25.611042	112.753532	40.441624	-3.905983	106.596497	41.978226	48.813923	109.830544	41.209925	22.45397	108.2135205	-57.291091	28.768114	117.2935435
-33.585037	30.644014	114.257584	-8.298757	25.068468	112.790588	39.884247	-4.681427	106.387436	41.641979	48.181042	110.022926	40.763113	21.7498075	108.205181	-57.360627	28.3871285	117.375995
-33.833294	31.405306	114.484955	-8.547832	24.479301	112.873367	39.354618	-5.564462	106.297127	41.724243	47.366962	110.052681	40.5394305	20.90125	108.174904	-57.6350945	28.057352	117.57183
-33.96796	32.447277	114.830971	-8.894813	23.60965	113.127914	38.650906	-6.930131	106.432297	42.25293	46.117287	110.149422	40.451918	19.593578	108.2908595	-58.241544	27.625722	117.9649685
-33.960636	33.130806	115.017632	-9.129683	23.138575	113.310883	38.281742	-7.72808	106.687675	41.863338	45.628464	110.637238	40.07254	18.950192	108.6624565	-58.331906	27.326958	117.9593095
-33.858704	33.762058	115.150429	-9.377344	22.693357	113.468842	37.937439	-8.364914	106.927299	41.818348	45.078785	110.94873	39.8778935	18.3569355	108.9380145	-58.6325815	27.0297785	117.9996695
-33.698475	34.313602	115.200935	-9.607824	22.27603	113.608948	37.616508	-8.928414	107.178474	41.752159	44.555916	111.357094	39.6843335	17.813751	109.267784	-58.8999815	26.738309	117.950112
-33.445034	34.858261	115.266228	-9.914042	21.865765	113.75103	37.268948	-9.462985	107.437752	41.700932	44.051926	111.887726	39.48494	17.2944705	109.662739	-59.313024	26.4370595	117.839321
-33.172115	35.294769	115.444908	-10.257029	21.373329	113.960175	36.835712	-10.047702	107.656326	41.636112	43.564407	112.59034	39.235912	16.7583525	110.123333	-59.74997	25.9883055	117.797017
-32.758789	35.672207	115.720139	-10.607676	20.870914	114.192772	36.330608	-10.675571	107.869362	41.660019	43.024231	113.139984	38.9953135	16.17433	110.504673	-60.2106655	25.567498	117.880871
-32.010365	36.071686	116.212822	-11.237273	20.126154	114.633583	35.42561	-11.743002	108.131042	41.511978	42.254593	113.9076	38.468794	15.2557955	111.019321	-60.94334	24.9965125	118.247845
-31.533306	36.276741	116.526566	-11.597675	19.563496	114.85376	34.784653	-12.481992	108.258209	41.388748	41.648083	114.202621	38.0867005	14.5830455	111.230415	-61.2820505	24.5439465	118.477105
-30.894371	36.380295	116.726425	-11.956049	18.969105	115.014091	34.155014	-13.282982	108.386993	41.217907	40.997631	114.336899	37.6864605	13.8573245	111.361946	-61.5985585	24.0808855	118.666236
-30.237432	36.408199	116.822174	-12.28688	18.38369	115.125427	33.578453	-14.096798	108.511642	41.035408	40.334831	114.387306	37.3069305	13.1190165	111.449474	-61.8806905	23.6483635	118.80138
-29.465124	36.30452	116.825317	-12.604864	17.810547	115.19606	33.036102	-14.876312	108.675705	40.816055	39.618706	114.444794	36.9260785	12.371197	111.5602495	-62.1358065	23.249897	118.8318705
-28.775311	36.1758	116.845551	-12.95653	17.218437	115.270027	32.472412	-15.680583	108.87159	40.612232	38.863121	114.562675	36.542322	11.591269	111.7171325	-62.455382	22.845605	118.8229215
-27.867449	35.967693	116.849091	-13.344206	16.637564	115.376534	31.890774	-16.497337	109.146408	40.409412	38.077698	114.732323	36.150093	10.7901805	111.9393655	-62.838505	22.4849475	118.8137025
-26.648458	35.510509	116.780052	-14.032155	15.763773	115.483368	30.939766	-17.720379	109.517876	40.023003	36.813782	114.905312	35.4813845	9.5467015	112.211594	-63.5456945	21.9808445	118.755142
-25.810507	35.073315	116.637909	-14.561568	15.178068	115.493568	30.221235	-18.548185	109.732544	39.716305	35.975368	114.931419	34.96877	8.7135915	112.3319815	-64.091906	21.6425445	118.6551545
-24.797403	34.587078	116.473595	-15.058992	14.552458	115.487625	29.476971	-19.392437	109.935936	39.382751	35.10273	114.897514	34.429861	7.8551465	112.416725	-64.547845	21.2497695	118.558525
-23.879995	34.019394	116.315376	-15.501558	13.887262	115.48542	28.764709	-20.232382	110.137268	39.072899	34.24184	114.803871	33.918804	7.004729	112.4705695	-64.92192	20.769795	118.5002705
-22.901136	33.327873	116.137817	-15.907324	13.21253	115.496078	28.071144	-21.1106	110.344208	38.786247	33.361656	114.657249	33.4286955	6.125528	112.5007285	-65.2433435	20.299532	118.4914275
-21.732594	32.612629	116.021095	-16.256182	12.483776	115.547928	27.416981	-22.047646	110.544731	38.559471	32.435875	114.519653	32.988226	5.1941145	112.532192	-65.50059	19.7734375	118.563664
-20.802603	31.865614	115.9534	-16.551716	11.722175	115.627945	26.821064	-23.040947	110.83107	38.378792	31.490124	114.314529	32.599928	4.2245885	112.5727995	-65.70336	19.2197615	118.6830905
-19.042685	30.551697	115.598488	-16.83354	10.574716	115.699127	26.039791	-24.536106	111.372604	38.169315	30.030178	113.878265	32.104553	2.747036	112.6254345	-65.771633	18.402396	118.7728195
-17.531868	29.582457	115.17202	-17.022982	9.846092	115.741661	25.612133	-25.477716	111.859787	37.985291	29.185343	113.584045	31.798712	1.8538135	112.721916	-65.844676	17.8383705	118.761406
-16.462526	28.751204	114.848419	-17.228027	9.215199	115.7714	25.242626	-26.284557	112.441658	37.783913	28.381401	113.209915	31.5132695	1.048422	112.8257865	-65.9693235	17.381976	118.7170135
-15.072611	27.7708	114.308784	-17.454424	8.679963	115.728851	24.983351	-26.992563	113.023201	37.521511	27.733883	112.876419	31.252431	0.370659999999999	112.94981	-66.161279	16.989266	118.507892
-13.680685	26.95286	113.830055	-17.631077	8.229295	115.656578	24.761909	-27.52375	113.643074	37.30162	27.209669	112.545135	31.0317645	-0.157040499999999	113.0941045	-66.2939185	16.6156305	118.2190515
-12.293817	26.1749	113.374397	-17.85342	7.919861	115.569939	24.583275	-27.912579	114.195786	37.034527	26.798456	112.312675	30.808901	-0.5570615	113.2542305	-66.515741	16.3967835	117.8856475
-10.834024	25.451166	112.971329	-18.017103	7.700579	115.414932	24.430481	-28.148212	114.64534	36.813484	26.544418	112.162483	30.6219825	-0.801897	113.4039115	-66.6561885	16.203055	117.4259525
-8.626903	24.567326	112.573257	-18.313417	7.589716	115.126419	24.280499	-28.274706	114.96357	36.539932	26.41572	112.239861	30.4102155	-0.929492999999999	113.6017155	-67.0370495	16.108925	116.6511225
-7.060352	24.047367	112.40033	-18.46697	7.642242	114.821693	24.236862	-28.202375	114.947632	36.374111	26.53701	112.570656	30.3054865	-0.832682500000001	113.759144	-67.2394265	16.1171665	115.884242
-5.570309	23.642773	112.365196	-18.625893	7.800224	114.426529	24.262671	-27.980732	114.729355	36.3097	26.802683	113.070656	30.2861855	-0.589024500000001	113.9000055	-67.5379715	16.1894725	114.9530525
-4.014271	23.367426	112.383255	-18.81077	8.107736	114.000916	24.3304	-27.544331	114.408508	36.214115	27.27178	113.770782	30.2722575	-0.1362755	114.089645	-67.8937975	16.3517475	113.912187
-2.476275	23.165226	112.659088	-19.005421	8.614515	113.66494	24.501625	-26.874172	114.045097	36.141197	27.959972	114.665176	30.321411	0.542899999999999	114.3551365	-68.332253	16.68613	112.9747435
-0.982148	23.027315	113.15786	-19.228422	9.28774	113.501846	24.75843	-26.019678	113.752403	36.079052	28.800323	115.801064	30.418741	1.3903225	114.7767335	-68.875585	17.1851575	112.2269585
0.460007	22.957525	113.968536	-19.45079	10.139393	113.564941	25.100872	-24.993996	113.663422	36.046444	29.667789	117.202713	30.573658	2.3368965	115.4330675	-69.475238	17.9418895	111.6968145
2.457798	22.855003	115.849449	-19.781645	11.610887	114.217743	26.299519	-23.432842	113.916359	36.139725	31.140858	119.930336	31.219622	3.854008	116.9233475	-70.782912	19.367766	111.5121385
3.687521	22.69627	117.612793	-19.980532	12.593489	115.064445	26.239511	-22.328373	115.024033	36.28241	32.109543	122.253441	31.2609605	4.890585	118.638737	-71.2220245	20.296393	111.490153
5.184785	22.253263	119.521523	-20.211872	13.527468	116.272995	26.630634	-21.530609	116.294144	36.495239	32.967785	124.825378	31.5629365	5.718588	120.559761	-71.9866805	21.336348	111.986229
5.877505	21.935547	121.925117	-20.099363	14.030649	117.434189	26.84864	-20.820593	117.887947	36.67392	33.634449	127.41201	31.76128	6.406928	122.6499785	-71.960006	21.65437	112.2183995
7.082066	21.18417	123.938644	-20.218082	14.685673	118.818573	27.165169	-20.241899	119.551765	37.217949	34.007954	129.511612	32.191559	6.8830275	124.5316885	-72.627723	22.4883185	113.1054575
7.897994	20.582811	125.881897	-20.258232	15.215327	120.153305	27.424044	-19.691906	121.04628	37.315319	34.541103	131.42215	32.3696815	7.4245985	126.234215	-72.8861455	23.0060555	114.072395
8.616453	19.837227	127.542267	-20.175156	15.608388	121.351334	27.913177	-19.313272	122.784767	37.43734	35.10865	132.97934	32.6752585	7.897689	127.8820535	-73.0255705	23.319087	114.8206145
9.485838	18.513781	129.474182	-19.956388	15.893881	122.898567	28.653553	-18.917664	125.284019	37.601608	35.88237	134.489471	33.1275805	8.482353	129.886745	-73.0403565	23.305409	115.910389
9.948997	17.501266	130.441467	-19.754515	15.971587	123.780907	29.130518	-18.68803	126.835419	37.733002	36.339615	135.089371	33.43176	8.8257925	130.962395	-72.94079	23.1173815	116.599419
10.245032	16.514618	131.244827	-19.487654	15.989862	124.540199	29.715448	-18.44454	128.308228	37.924053	36.844128	135.427673	33.8197505	9.199794	131.8679505	-72.7950585	22.77993	117.2124475
10.410174	15.482614	131.805252	-19.201145	16.018623	125.17778	30.321625	-18.145647	129.574631	38.099022	37.331615	135.641968	34.2103235	9.592984	132.6082995	-72.6126135	22.444262	117.7472605
10.506996	14.547915	132.247452	-18.857437	16.092176	125.702522	30.950298	-17.782045	130.590576	38.276772	37.772575	135.743057	34.613535	9.995265	133.1668165	-72.328409	22.189087	118.2382275
10.264275	13.434179	132.53743	-18.526169	16.189003	126.152626	31.588667	-17.349016	131.362595	38.460392	38.268944	135.752838	35.0245295	10.459964	133.5577165	-72.0768675	21.918042	118.7475355
10.023645	12.441801	132.605026	-18.152786	16.371365	126.50956	32.19632	-16.828917	131.854492	38.622303	38.758003	135.707275	35.4093115	10.964543	133.7808835	-71.7148835	21.778187	119.2382365
9.371554	11.038094	132.38588	-17.647202	16.783241	126.849243	33.177193	-15.954651	131.93573	38.775341	39.475174	135.530884	35.976267	11.7602615	133.733307	-71.270671	21.8062205	119.965179
8.755916	10.148201	131.958084	-17.250235	17.120243	126.903175	33.876122	-15.329729	131.563644	38.912846	40.0825	135.386078	36.394484	12.3763855	133.474861	-70.894954	21.8641005	120.331489
8.016552	9.288745	131.341034	-16.860558	17.558971	126.867523	34.496517	-14.652592	130.908005	39.018448	40.668083	135.082062	36.7574825	13.0077455	132.9950335	-70.4785985	22.1101965	120.7400125
7.105125	8.444716	130.529129	-16.496342	18.099094	126.720177	35.102001	-13.925241	129.984299	39.15012	41.26342	134.607559	37.1260605	13.6690895	132.295929	-70.1187445	22.5290985	121.144425
6.212461	7.674036	129.442123	-16.093115	18.681761	126.419724	35.628178	-13.107531	128.832809	39.278961	41.92485	133.958771	37.4535695	14.4086595	131.39579	-69.6397995	22.9548625	121.443658
4.975289	6.872017	128.270752	-15.702621	19.352629	125.941643	36.107872	-12.288857	127.571533	39.360355	42.620861	133.036392	37.7341135	15.166002	130.3039625	-69.1393555	23.539256	121.5793235
3.754556	6.140689	126.895782	-15.30048	20.020851	125.284515	36.631477	-11.468716	126.259293	39.40218	43.424843	131.861694	38.0168285	15.9780635	129.0604935	-68.6177885	24.0636385	121.5085365
1.282414	5.234809	124.96122	-15.339199	21.266766	124.362099	37.274895	-10.050111	124.108078	39.243313	44.577759	129.62146	38.259104	17.263824	126.864769	-68.937502	25.269708	121.859429
-0.252354	4.489035	123.522232	-14.749696	21.647879	123.155022	37.584351	-9.223981	122.808685	39.019199	45.443409	127.750801	38.301775	18.109714	125.279743	-67.801167	25.186044	121.030301
-1.874974	3.777258	122.037796	-14.516298	22.118637	122.012543	37.745045	-8.400577	121.391022	38.62014	46.084576	125.711098	38.1825925	18.8419995	123.55106	-67.2151885	25.3952745	120.474026
-3.63459	3.071544	120.670113	-14.39815	22.471144	120.811417	37.731361	-7.59232	120.037666	37.885715	46.884132	123.581207	37.808538	19.645906	121.8094365	-66.604838	25.296382	119.8133975
-5.431045	2.399764	119.319	-14.272954	22.791531	119.510498	37.648479	-6.929612	118.794426	37.246384	47.489723	121.520958	37.4474315	20.2800555	120.157692	-65.9933395	25.3030065	118.863304
-7.346612	1.754298	118.161537	-14.247805	23.022385	118.279144	37.475552	-6.488349	117.401062	36.846512	47.795616	119.261429	37.161032	20.6536335	118.3312455	-65.656642	25.3911365	118.2270425
-9.199613	1.1662	117.067703	-14.247688	23.250843	117.038361	37.299538	-6.204955	116.411484	36.349194	48.226391	117.036995	36.824366	21.010718	116.7242395	-65.319742	25.490968	117.3524825
-12.112197	0.468912	116.070023	-14.298275	23.598108	115.285515	37.072899	-5.620006	114.951965	35.485233	48.525959	113.698517	36.279066	21.4529765	114.325241	-64.875616	25.7432395	116.245789
-14.058939	0.172797	115.729378	-14.342846	23.811632	114.178551	37.004105	-5.342781	114.555061	35.058449	48.660477	111.248779	36.031277	21.658848	112.90192	-64.716969	25.964416	115.455182
-15.987061	-0.0293	115.51297	-14.395857	23.979641	113.116249	36.944096	-5.005171	114.194527	34.519382	48.642105	109.05571	35.731739	21.818467	111.6251185	-64.523453	26.140815	114.6073795
-17.895346	-0.133428	115.212372	-14.448401	23.955786	112.231445	36.871689	-4.924635	113.803711	34.187462	48.460251	107.302078	35.5295755	21.767808	110.5528945	-64.4263775	26.143764	113.9099955
-19.783703	-0.184723	114.687111	-14.504803	23.78454	111.394646	36.683128	-4.975645	113.227615	34.021023	48.252869	105.95443	35.3520755	21.638612	109.5910225	-64.3616815	25.930468	113.1982695
-21.639297	-0.155564	113.83387	-14.5736	23.567984	110.595551	36.396214	-5.168521	112.32206	33.904934	47.947094	105.04615	35.150574	21.3892865	108.684105	-64.297774	25.7466815	112.506997
-23.492624	-0.005234	112.851372	-14.660289	23.321779	109.846893	35.975975	-5.541498	111.210693	33.913372	47.637325	104.389061	34.9446735	21.0479135	107.799877	-64.2652515	25.5956445	111.893909
-26.18051	0.542117	111.479614	-14.797087	23.031626	108.906464	35.105751	-6.115029	109.376083	33.991009	47.099503	103.589928	34.54838	20.492237	106.4830055	-64.142554	25.571015	111.3299225
-27.906353	1.076479	110.68618	-14.888954	22.801785	108.365952	34.533699	-6.514197	108.223114	34.004822	46.665821	103.120995	34.2692605	20.075812	105.6720545	-64.0471685	25.527758	111.0598495
-29.525969	1.77834	110.017029	-14.968851	22.535011	107.906815	34.020969	-6.954025	107.282623	34.054886	46.232513	102.726624	34.0379275	19.639244	105.0046235	-63.9756295	25.430778	110.8090065
-31.013918	2.573104	109.488556	-15.076714	22.232533	107.512756	33.547848	-7.369858	106.4245	34.131615	45.798401	102.357086	33.8397315	19.2142715	104.390793	-63.9931595	25.2507945	110.634719
-32.416267	3.454116	109.079254	-15.158471	21.884132	107.140984	33.109493	-7.846571	105.805	34.160263	45.254375	101.932121	33.634878	18.703902	103.8685605	-63.95182	25.064362	110.4134075
-33.725666	4.445417	108.764206	-15.28212	21.414572	106.810417	32.754257	-8.442244	105.39949	34.15118	44.632145	101.441612	33.4527185	18.0949505	103.420551	-64.0169585	24.7341935	110.200283
-34.864922	5.450808	108.492432	-15.403255	20.850769	106.502411	32.453163	-9.109063	105.134773	34.086079	43.913631	100.94162	33.269621	17.402284	103.0381965	-64.076131	24.299254	109.9666255
-36.418186	7.158542	108.081413	-15.63396	19.834496	106.08947	31.990259	-10.084932	104.881355	33.906597	42.80751	100.313065	32.948428	16.361289	102.59721	-64.216348	23.307703	109.58173
-37.344025	8.337016	107.718506	-15.789034	19.101595	105.871628	31.774511	-10.779918	104.757668	33.793636	42.109722	100.044586	32.7840735	15.664902	102.401127	-64.3621415	22.538288	109.342129
-38.142998	9.606493	107.395462	-15.925344	18.339851	105.703377	31.563208	-11.413007	104.594872	33.683041	41.453953	99.90789	32.6231245	15.020473	102.251381	-64.4738125	21.659229	109.155373
-38.875259	10.986835	107.020859	-16.033773	17.630722	105.556549	31.389294	-11.991229	104.365448	33.615673	40.895432	99.958069	32.5024835	14.4521015	102.1617585	-64.5700295	20.8093425	108.9513395
-39.445923	12.451415	106.662659	-16.081175	16.982948	105.456779	31.306034	-12.485639	104.131676	33.628075	40.436008	100.134277	32.4670545	13.9751845	102.1329765	-64.6294045	19.9907115	108.7805815
-39.897213	14.014451	106.312492	-16.08938	16.476854	105.377495	31.289732	-12.876448	103.904472	33.655228	40.102417	100.517143	32.47248	13.6129845	102.2108075	-64.65124	19.3407235	108.5441825
-40.218803	15.710467	105.997047	-16.033651	16.074715	105.326973	31.312471	-13.163853	103.649475	33.78796	39.889164	100.965736	32.5502155	13.3626555	102.3076055	-64.6175175	18.7867745	108.3463405
-40.541985	18.453451	105.741585	-15.881536	15.74191	105.305504	31.414581	-13.376088	103.201759	34.088062	39.796669	101.699234	32.7513215	13.2102905	102.4504965	-64.5143935	18.2735295	108.1605115
-40.656925	20.351004	105.728058	-15.778725	15.666504	105.354858	31.532591	-13.376349	102.886841	34.235546	39.857216	102.18251	32.8840685	13.2404335	102.5346755	-64.4415185	18.0925745	108.1750405
-40.627769	22.342529	105.845474	-15.709615	15.69838	105.445244	31.638224	-13.248606	102.555641	34.365063	40.0051	102.594887	33.0016435	13.378247	102.575264	-64.4208735	18.018513	108.315224
-40.58728	24.360622	106.116173	-15.627493	15.802538	105.576996	31.715494	-13.048521	102.188667	34.442513	40.213749	103.013901	33.0790035	13.582614	102.601284	-64.3339895	18.022462	108.552708
-40.425644	26.395317	106.467903	-15.609558	16.006145	105.733665	31.770456	-12.794152	101.837883	34.439789	40.46743	103.438232	33.1051225	13.836639	102.6380575	-64.3242385	18.175651	108.8292725
-40.250332	28.447706	106.94693	-15.605077	16.22621	105.94841	31.778234	-12.474322	101.564995	34.422882	40.758507	103.885689	33.100558	14.1420925	102.725342	-64.310712	18.3103275	109.171478
-39.937309	30.493605	107.404449	-15.632269	16.519079	106.19236	31.804762	-12.154517	101.403893	34.39431	41.071239	104.356171	33.099536	14.458361	102.880032	-64.364074	18.579797	109.504688
-39.396305	33.494015	108.10218	-15.688409	16.995907	106.508087	31.835737	-11.618222	101.248917	34.319439	41.585938	105.080345	33.077588	14.983858	103.164631	-64.454406	19.007956	109.851543
-38.898525	35.438717	108.519699	-15.724164	17.331123	106.703308	31.854427	-11.267449	101.178871	34.28017	41.906937	105.577179	33.0672985	15.319744	103.378025	-64.5156265	19.342502	110.028591
-38.363647	37.319927	108.968689	-15.742707	17.672333	106.910393	31.895744	-10.920467	101.127449	34.229504	42.175167	106.059479	33.062624	15.62735	103.593464	-64.548038	19.717316	110.227322
-37.76366	39.129696	109.399666	-15.791278	17.983772	107.090698	31.933065	-10.554281	101.10836	34.155731	42.099571	106.591606	33.044398	15.772645	103.849983	-64.626954	20.194899	110.331413
-37.113003	40.869354	109.781837	-15.891281	18.251852	107.260643	31.971403	-10.199444	101.165833	34.047878	42.265747	107.117271	33.0096405	16.0331515	104.141552	-64.7922025	20.4705525	110.379734
-36.375225	42.496067	110.176239	-16.007624	18.522171	107.433655	32.02219	-9.873405	101.295403	33.938961	42.56274	107.787727	32.9805755	16.3446675	104.541565	-64.9958235	20.6996745	110.325745
-35.545139	43.999214	110.567642	-16.160181	18.769325	107.581688	32.072002	-9.537343	101.453194	33.826031	42.862068	108.528267	32.9490165	16.6623625	104.9907305	-65.2693785	20.8762875	110.1726455
-34.345879	46.130058	111.246277	-16.40016	19.139948	107.90905	32.134556	-9.048073	101.736435	33.628342	43.924049	109.533432	32.881449	17.437988	105.6349335	-65.681769	20.841908	110.1831665
-33.398403	47.38372	111.698761	-16.565887	19.400547	108.151115	32.193024	-8.774862	102.002678	33.503075	44.208508	110.233322	32.8480495	17.716823	106.118	-65.9798235	21.084271	110.18423
-32.469238	48.570808	112.17823	-16.683905	19.645954	108.455147	32.261543	-8.558171	102.358719	33.397491	44.45269	110.894226	32.829517	17.9472595	106.6264725	-66.197327	21.3446485	110.2838215
-31.456116	49.638428	112.628319	-16.823801	19.843924	108.819031	32.378998	-8.41538	102.829361	33.349514	44.673477	111.543953	32.864256	18.1290485	107.186657	-66.511858	21.5587995	110.451405
-30.426046	50.533253	113.045967	-16.917095	20.064205	109.207275	32.536118	-8.347505	103.400673	33.283287	44.845234	112.16906	32.9097025	18.2488645	107.7848665	-66.7438925	21.8795455	110.6296835
-29.378521	51.344688	113.456383	-17.0301	20.252533	109.645233	32.699745	-8.350795	104.091057	33.229431	44.971401	112.809525	32.964588	18.310303	108.450291	-67.024788	22.194763	110.840175
-28.272614	52.042549	113.83654	-17.152866	20.34474	110.190964	32.856396	-8.393836	104.853912	33.174599	45.062561	113.492729	33.0154975	18.3343625	109.1733205	-67.3212295	22.3551175	111.2086075
-26.611063	52.812141	114.397003	-17.3536	20.550043	110.883545	33.023201	-8.497659	106.161568	33.097412	45.17767	114.589729	33.0603065	18.3400055	110.3756485	-67.7675065	22.7600805	111.3914415
-25.495354	53.201508	114.743362	-17.482574	20.677101	111.431274	33.158188	-8.596572	106.999603	33.445721	45.139862	115.143059	33.3019545	18.271645	111.071331	-68.2671025	23.082557	111.791217
-24.378132	53.482563	115.063385	-17.64945	20.836508	111.941589	33.274788	-8.644348	107.868668	32.992268	45.449947	116.039948	33.133528	18.4027995	111.954308	-68.432428	23.2702165	111.92887
-23.320793	53.712318	115.373718	-17.782377	21.02071	112.488876	33.390118	-8.64867	108.696327	33.371632	45.475868	116.534065	33.380875	18.413599	112.615196	-68.945629	23.627821	112.362556
-22.239515	53.761528	115.685745	-17.900278	21.185961	112.994232	33.468483	-8.580324	109.432617	33.343773	45.643127	117.162956	33.406128	18.5314015	113.2977865	-69.206684	23.8405205	112.6906775
-21.294851	53.849541	116.021469	-18.019503	21.36801	113.450798	33.526413	-8.491957	110.123863	32.952915	45.964779	117.928444	33.239664	18.736411	114.0261535	-69.27867	23.999609	112.8754425
-20.269424	53.710228	116.334602	-18.114651	21.53644	113.870987	33.555023	-8.3842	110.728241	32.966202	46.131859	118.483032	33.2606125	18.8738295	114.6056365	-69.4899145	24.1990505	113.1363375
-18.773678	53.386574	116.848244	-18.236664	21.756557	114.438988	33.558144	-8.206644	111.487213	32.987038	46.279453	119.330322	33.272591	19.0364045	115.4087675	-69.745919	24.4767095	113.4692085
-17.708067	52.970852	117.220833	-18.254099	21.82782	114.759003	33.526161	-8.16811	111.900345	33.44899	46.1717	119.762695	33.4875755	19.001795	115.83152	-69.9957735	24.653845	113.686486
-16.928835	52.471519	117.727493	-18.387646	21.912918	115.108582	33.463261	-8.157917	112.224564	33.522369	46.171272	120.400856	33.492815	19.0066775	116.31271	-70.268107	24.8191585	113.904454
-16.015528	51.828308	118.160721	-18.460823	21.956656	115.399612	33.382542	-8.17109	112.472198	33.619102	46.119354	121.06279	33.500822	18.974132	116.767494	-70.422468	24.93918	114.03173
-15.263353	51.156784	118.648636	-18.472021	21.985903	115.638733	33.306107	-8.224117	112.672951	33.286285	46.22464	121.951744	33.296196	19.0002615	117.3123475	-70.240238	24.9715445	113.9651185
-14.564772	50.366985	119.127182	-18.595449	22.050909	115.905403	33.216877	-8.246682	112.837891	33.873497	45.978149	122.416733	33.545187	18.8657335	117.627312	-70.736085	25.2360845	114.183494
-13.843168	49.472523	119.516144	-18.632385	22.137676	116.152176	33.119617	-8.235335	112.931122	34.020962	45.907703	122.952568	33.5702895	18.836184	117.941845	-70.8350595	25.439168	114.362507
-12.936245	48.03928	119.891716	-18.680759	22.299038	116.478966	33.036243	-8.229509	113.043633	33.762596	46.039413	123.740295	33.3994195	18.904952	118.391964	-70.7609375	25.693124	114.565968
-12.408023	46.932747	119.982697	-18.663479	22.408751	116.647591	32.988777	-8.238791	113.146759	33.908176	45.982529	123.927811	33.4484765	18.871869	118.537285	-70.7754345	25.945633	114.757897
-11.968257	45.787838	119.925133	-18.641476	22.582649	116.823837	32.914555	-8.235362	113.270859	34.38932	45.809498	123.746994	33.6519375	18.787068	118.5089265	-70.9348895	26.37823	115.1387475
-11.081479	44.372669	119.501129	-18.535931	22.733797	116.968826	32.808788	-8.222766	113.557175	34.468098	45.834644	123.488274	33.638443	18.805939	118.5227245	-70.710305	26.661655	115.4149275
-10.699395	43.100777	119.052246	-18.529589	22.870718	117.119705	32.691525	-8.369713	114.107193	34.535259	45.811848	122.980164	33.613392	18.7210675	118.5436785	-70.67257	27.0203685	115.6957315
-10.712898	41.872128	118.665276	-18.465374	22.946573	117.289497	32.5509	-8.647227	114.859177	34.586884	45.74963	122.23024	33.568892	18.5512015	118.5447085	-70.49964	27.3419445	116.0342855
-10.360224	40.381897	118.011429	-18.377476	22.899672	117.427872	32.389664	-9.043641	115.758621	34.605785	45.584595	121.242729	33.4977245	18.270477	118.500675	-70.2526765	27.528867	116.355069
-9.99693	38.020237	117.123817	-18.226107	22.52293	117.587746	32.129498	-9.852247	117.04937	34.32048	45.184219	119.637978	33.224989	17.665986	118.343674	-69.677203	27.379874	116.831818
-9.802547	36.414616	116.501236	-18.178505	22.122791	117.550385	31.89398	-10.485144	117.733719	34.344528	44.640709	118.189812	33.119254	17.0777825	117.9617655	-69.476264	27.1677995	117.1390045
-9.669757	34.829006	115.803436	-18.158779	21.697599	117.350044	31.591946	-11.071986	118.22113	34.302879	43.948742	116.675781	32.9474125	16.438378	117.4484555	-69.2649705	26.95682	117.2516325
-9.579364	33.344917	115.067383	-18.145048	21.262438	117.013466	31.296148	-11.61021	118.503227	34.227516	43.232578	115.088844	32.761832	15.811184	116.7960355	-69.051928	26.713692	117.2308965
-9.549217	31.956295	114.404274	-18.114059	20.924532	116.643227	31.069311	-12.040083	118.635574	34.120857	42.566376	113.679291	32.595084	15.2631465	116.1574325	-68.823202	26.5859175	117.1290215
-9.501856	30.739229	113.908028	-18.088717	20.61828	116.292145	30.913675	-12.363793	118.686333	34.059544	42.005859	112.548531	32.4866095	14.821033	115.617432	-68.6640435	26.415527	116.966858
-9.471922	29.703976	113.608185	-18.049091	20.381611	115.957573	30.825912	-12.595224	118.607422	34.04287	41.644833	111.839767	32.434391	14.5248045	115.2235945	-68.532573	26.2384175	116.6915515
-9.47282	28.538719	113.443771	-18.090693	20.191172	115.659882	30.622307	-12.738453	118.217537	34.004196	41.413559	111.469376	32.3132515	14.337553	114.8434565	-68.4946375	26.044791	116.4763075
-9.465713	28.01931	113.501991	-18.142984	20.229706	115.564621	30.510756	-12.787006	117.762398	33.9711	41.463425	111.498642	32.240928	14.3382095	114.63052	-68.526896	26.1212025	116.498722
-9.495235	27.656776	113.613876	-18.361088	20.521471	115.569183	30.354235	-12.629384	117.344162	33.926296	41.644077	111.661217	32.1402655	14.5073465	114.5026895	-68.8624415	26.5355955	116.6356765
-9.524931	27.416029	113.729225	-18.287825	20.757673	115.471375	30.231281	-12.415175	116.997681	33.916992	41.908234	111.897491	32.0741365	14.7465295	114.447586	-68.6497865	26.7688165	116.495164
-9.570141	27.238863	113.821579	-18.433758	21.050774	115.501846	30.168142	-12.212632	116.696739	33.951504	42.163818	112.220467	32.059823	14.975593	114.458603	-68.927339	27.125955	116.545089
-9.595406	27.165199	113.886368	-18.303068	21.186522	115.399513	30.134583	-12.095157	116.426659	33.994396	42.350521	112.51725	32.0644895	15.127682	114.4719545	-68.6706255	27.245362	116.3270715
-9.62066	27.143822	113.931656	-18.306845	21.29661	115.364006	30.090389	-12.042074	116.202652	34.052624	42.442173	112.753044	32.0715065	15.2000495	114.477848	-68.6851965	27.3931705	116.250164
-9.685804	27.255827	113.912025	-18.274956	21.386953	115.269829	30.019167	-12.033723	115.93866	34.146984	42.5191	113.080635	32.0830755	15.2426885	114.5096475	-68.6329875	27.5312175	116.0300105
-9.6956	27.443716	113.857094	-18.271055	21.488152	115.236649	29.934963	-12.015326	115.844513	34.192848	42.527733	113.117256	32.0639055	15.2562035	114.4808845	-68.6060155	27.7201005	115.9924135
-9.695423	27.679708	113.781647	-18.196167	21.608221	115.217163	29.897202	-12.01456	115.832649	34.212391	42.506264	112.914505	32.0547965	15.245852	114.373577	-68.4471305	27.97059	116.060749
-9.760215	28.013933	113.707626	-18.115183	21.672194	115.217194	29.917101	-12.029686	115.931084	34.247036	42.45911	112.588463	32.0820685	15.214712	114.2597735	-68.3124345	28.129676	116.1746145
-9.680917	28.353569	113.556458	-18.112375	21.735518	115.290405	30.019356	-12.126699	115.940331	34.270504	42.363495	112.28653	32.14493	15.118398	114.1134305	-68.36968	28.352638	116.4673795
-9.588374	28.737991	113.469696	-17.797686	21.536736	115.235779	30.076281	-12.298838	115.793968	34.362358	42.194603	112.03511	32.2193195	14.9478825	113.914539	-67.8146915	28.1255895	116.557019
-9.517667	29.173691	113.377907	-17.665625	21.387648	115.260712	30.095514	-12.51207	115.345802	34.489182	42.01413	111.85939	32.292348	14.75103	113.602596	-67.623598	28.024266	116.918828
-9.338827	29.954391	113.298546	-17.274187	21.29397	115.14679	30.084965	-12.650512	114.074852	34.728794	41.896778	111.655472	32.4068795	14.623133	112.865162	-66.9552535	27.964807	117.428418
-9.204682	30.64723	113.296249	-16.956722	21.393398	115.052345	30.139341	-12.507169	112.953522	34.90712	42.052616	111.542717	32.5232305	14.7727235	112.2481195	-66.4366745	28.0140725	117.8565705
-9.013661	31.440693	113.266968	-16.62719	21.627129	114.983902	30.272869	-12.18431	111.819664	35.079243	42.349083	111.410988	32.676056	15.0823865	111.615326	-65.930436	28.1718715	118.352478
-8.761246	32.328136	113.314964	-16.301369	21.956657	114.946007	30.44957	-11.766832	110.845009	35.251095	42.732178	111.356827	32.8503325	15.482673	111.100918	-65.4530705	28.430641	118.791096
-8.504061	33.209713	113.469315	-16.017601	22.263149	114.946449	30.631252	-11.311934	110.087433	35.439037	43.120728	111.467834	33.0351445	15.904397	110.7776335	-65.0703465	28.621901	119.1152645
-8.197908	34.064034	113.674423	-15.832552	22.461699	115.015045	30.814251	-10.90099	109.638824	35.627869	43.384193	111.806046	33.22106	16.2416015	110.722435	-64.886164	28.6817965	119.307655
-7.838542	34.862839	114.022461	-15.700804	22.604025	115.163353	30.965588	-10.612375	109.534225	35.777931	43.598618	112.406883	33.3717595	16.4931215	110.970554	-64.7733675	28.7149285	119.356152
-7.29148	36.021935	114.728836	-15.832795	22.772163	115.650368	31.137774	-10.331026	109.907166	35.973087	43.808506	113.65229	33.5554305	16.73874	111.779728	-65.2210205	28.805586	119.521008
-6.840961	36.763985	115.174034	-15.922997	22.843924	116.032494	31.226433	-10.210826	110.453392	36.091248	43.970089	114.534019	33.6588405	16.8796315	112.4937055	-65.5048345	28.8082165	119.5712825
-6.349236	37.563358	115.634903	-15.994224	22.908016	116.417313	31.361559	-10.16268	111.092651	36.201687	44.124542	115.354301	33.781623	16.980931	113.223476	-65.770071	28.835101	119.61115
-5.79983	38.275139	116.064156	-16.009731	22.946661	116.794777	31.49988	-10.097427	111.661674	36.348343	44.267902	115.999413	33.9241115	17.0852375	113.8305435	-65.9435735	28.8080845	119.7590105
-5.199533	38.947845	116.480324	-15.987078	22.930149	117.111626	31.631479	-10.08805	111.99514	36.491566	44.389359	116.480446	34.0615225	17.1506545	114.237793	-66.0356785	28.7096435	119.985459
-4.606886	39.624897	116.749153	-15.838284	22.906759	117.325005	31.736412	-10.066686	112.154861	36.632595	44.507725	116.805634	34.1845035	17.2205195	114.4802475	-65.8610715	28.5929985	120.1697625
-3.989234	40.308285	116.923248	-15.775938	22.93783	117.442726	31.768284	-9.983667	112.149094	36.778645	44.666161	116.976074	34.2734645	17.341247	114.562584	-65.8253405	28.534413	120.322868
-2.968911	41.369511	117.115044	-15.640958	23.068493	117.525505	31.783241	-9.739863	111.880913	36.92334	44.960152	116.980042	34.3532905	17.6101445	114.4304775	-65.6352065	28.5268415	120.6205325
-2.236424	42.018311	117.261185	-15.539641	23.199125	117.568825	31.830671	-9.508053	111.596954	37.057789	45.14777	116.946579	34.44423	17.8198585	114.2717665	-65.523512	28.5783915	120.8658835
-1.516406	42.634109	117.525986	-15.394822	23.328005	117.705177	31.956673	-9.265822	111.323586	37.260983	45.324387	117.085175	34.608828	18.0292825	114.2043805	-65.398472	28.6267275	121.2059735
-0.7361	43.270542	118.074226	-15.342906	23.4984	118.028259	32.177937	-9.048501	111.185493	37.602951	45.496433	117.761971	34.890444	18.223966	114.473732	-65.576256	28.772834	121.582786
0.10433	43.803802	119.078674	-15.101452	23.542206	118.539932	32.442131	-8.898664	111.511589	38.189758	45.630878	119.113945	35.3159445	18.366107	115.312767	-65.5188485	28.718305	121.767097
0.97886	44.281204	120.66748	-14.876418	23.529444	119.40799	32.839138	-8.916414	112.287628	39.000572	45.615326	121.171165	35.919855	18.349456	116.7293965	-65.672691	28.709432	122.0865835
2.239525	44.425251	122.511971	-14.794813	23.4942	120.638512	33.314625	-9.050519	113.550461	40.370945	45.351852	123.406967	36.842785	18.1506665	118.478714	-66.432411	28.8377335	122.79831
3.501517	44.629913	125.803719	-14.742552	23.352005	122.77607	34.138054	-9.26101	116.045341	41.589962	45.173866	127.172676	37.864008	17.956428	121.6090085	-67.349112	28.747582	123.9431315
