# Supplementary material for: How to jointly control a ball trajectory on a moving board: Methodological insights into Motor Learning and Rehabilitation
Source: PLoS One. 2025 Oct 15;20(10):e0334588. doi: 10.1371/journal.pone.0334588 (PMC12527165; doi:10.1371/journal.pone.0334588)
Supplement: S2 Data — (ZIP) [file pone.0334588.s002.zip › D3_030.csv]

Ball_X	Ball_Y	Ball_Z	BoardCentre_X	BoardCentre_Y	BoardCentre_Z	P1LeftHand_X	P1LeftHand_Y	P1LeftHand_Z	P1RightHand_X	P1RightHand_Y	P1RightHand_Z	P1MidHands_X	P1MidHands_Y	P1MidHands_Z	P2MidHands_X	P2MidHands_Y	P2MidHands_Z
11.552428	-0.496768	104.214188	-6.099753	20.370552	103.09726	44.163914	-9.125624	107.845184	45.330299	42.439594	107.524368	44.7471065	16.656985	107.684776	-56.9466125	24.084119	98.509744
10.791723	-1.579148	103.002274	-5.905528	20.31769	101.712486	43.973454	-9.245706	107.036499	45.278938	42.255646	105.889977	44.626196	16.50497	106.463238	-56.437252	24.13041	96.961734
9.97537	-2.642787	101.846786	-5.674289	20.134657	100.198296	43.816975	-9.401588	106.213776	45.23526	41.993229	104.248215	44.5261175	16.2958205	105.2309955	-55.8746955	23.9734935	95.1655965
9.180823	-3.656743	100.619949	-5.433931	19.825197	98.740509	43.611946	-9.6675	105.309662	45.35458	41.546673	102.552544	44.483263	15.9395865	103.931103	-55.351125	23.7108075	93.549915
8.336492	-4.709669	99.381752	-5.156118	19.437677	97.315865	43.481117	-10.111277	104.431656	45.455139	41.027107	100.946388	44.468128	15.457915	102.689022	-54.780364	23.417439	91.942708
7.40172	-5.720629	98.226974	-4.864143	19.046358	96.042816	43.374348	-10.498798	103.565643	45.610012	40.500011	99.553101	44.49218	15.0006065	101.559372	-54.220466	23.0921095	90.52626
5.916238	-7.024521	96.859314	-4.422224	18.51446	94.445473	43.300056	-11.008217	102.517113	45.993248	39.842552	97.55439	44.646652	14.4171675	100.0357515	-53.4911	22.6117525	88.8551945
4.872373	-7.824662	96.202179	-4.120381	18.238293	93.570282	43.419121	-11.247635	101.918861	46.195679	39.454578	96.182808	44.8074	14.1034715	99.0508345	-53.048162	22.3731145	88.0897295
3.718659	-8.517993	95.892311	-3.85011	17.932432	92.965767	43.460075	-11.436121	101.603821	46.311554	39.075119	94.80941	44.8858145	13.819499	98.2066155	-52.5860345	22.045365	87.7249185
2.532193	-9.080667	95.910522	-3.597485	17.622904	92.674866	43.602783	-11.72435	101.461685	46.449959	38.645008	93.542908	45.026371	13.460329	97.5022965	-52.221341	21.785479	87.8474355
1.236467	-9.557277	96.19902	-3.418585	17.224905	92.723396	43.74905	-12.039164	101.459869	46.419853	38.115986	92.666336	45.0844515	13.038411	97.0631025	-51.9216215	21.411399	88.3836895
-0.126512	-9.952035	96.671577	-3.3371	16.776831	93.01313	43.911678	-12.479522	101.629898	46.433701	37.584038	92.200508	45.1726895	12.552258	96.915203	-51.8468895	21.001404	89.111057
-1.458244	-10.25404	97.042686	-3.29545	16.354458	93.348701	43.934265	-12.912303	101.86348	46.525082	37.103516	91.997986	45.2296735	12.0956065	96.930733	-51.8205735	20.6133095	89.766669
-3.584956	-10.501805	97.141014	-3.299202	15.767357	93.696831	43.975895	-13.529955	101.821228	46.571819	36.551247	91.986938	45.273857	11.510646	96.904083	-51.872261	20.024068	90.489579
-4.964587	-10.521459	96.863213	-3.2773	15.469135	93.72644	43.938725	-13.777796	101.505432	46.567757	36.372002	91.99054	45.253241	11.297103	96.747986	-51.807841	19.641167	90.704894
-6.365587	-10.457419	96.420456	-3.232969	15.305589	93.656525	44.009014	-13.951752	100.917778	46.573036	36.323517	91.947159	45.291025	11.1858825	96.4324685	-51.756963	19.4252955	90.8805815
-7.764297	-10.234082	95.907471	-3.142738	15.245348	93.5877	44.129601	-14.030541	100.200531	46.58165	36.389359	91.86026	45.3556255	11.179409	96.0303955	-51.6411015	19.311287	91.1450045
-9.128619	-9.871613	95.732498	-3.044423	15.277503	93.658508	44.239532	-14.005476	99.498337	46.554298	36.489079	91.705788	45.396915	11.2418015	95.6020625	-51.485761	19.3132045	91.7149535
-10.567524	-9.330997	95.989616	-2.957781	15.377193	94.043686	44.273724	-13.906999	98.990181	46.526962	36.540459	91.499481	45.400343	11.31673	95.244831	-51.315905	19.437656	92.842541
-12.036304	-8.708353	96.791573	-2.931194	15.439762	94.790627	44.265858	-14.011301	98.776154	46.487774	36.510227	91.327316	45.376816	11.249463	95.051735	-51.239204	19.630061	94.529519
-14.215403	-7.627861	98.671875	-3.044695	15.39837	96.486465	44.045647	-14.225069	98.828453	46.24741	36.287479	91.343918	45.1465285	11.031205	95.0861855	-51.2359185	19.765535	97.8867445
-15.61759	-6.856865	100.241234	-3.191718	15.242622	97.867599	43.809517	-14.383101	98.905228	45.958847	36.13797	91.554718	44.884182	10.8774345	95.229973	-51.267618	19.6078095	100.505225
-16.926388	-6.015809	101.94957	-3.376453	15.005772	99.359955	43.523243	-14.441998	99.015846	45.578785	36.03537	91.902649	44.551014	10.796686	95.4592475	-51.30392	19.214858	103.2606625
-18.147438	-5.149802	103.559891	-3.565774	14.76541	100.810493	43.290699	-14.674137	99.116013	45.153629	35.947178	92.312004	44.222164	10.6365205	95.7140085	-51.353712	18.8942995	105.9069775
-19.360523	-4.215224	104.976311	-3.731181	14.498505	102.025879	43.105255	-14.757792	99.285423	44.764652	35.93388	92.720337	43.9349535	10.588044	96.00288	-51.3973155	18.408966	108.048878
-20.466862	-3.269346	105.83149	-3.887488	14.228625	102.877365	43.013065	-14.798756	99.365288	44.403618	35.97123	93.2174	43.7083415	10.586237	96.291344	-51.4833175	17.871013	109.463386
-21.510328	-2.304962	106.050255	-3.990989	14.022793	103.244293	43.007027	-14.778234	99.308113	44.247204	36.10965	93.631531	43.6271155	10.665708	96.469822	-51.6090935	17.379878	110.018764
-22.924767	-0.753843	105.51609	-4.053904	13.860197	103.042999	43.088593	-14.599276	98.856018	44.208454	36.448429	94.207062	43.6485235	10.9245765	96.53154	-51.7563315	16.7958175	109.554458
-23.775381	0.396372	104.562126	-4.034152	13.883665	102.451897	43.204292	-14.369573	98.395447	44.377892	36.754341	94.419701	43.791092	11.192384	96.407574	-51.859396	16.574946	108.49622
-24.564034	1.596837	103.54673	-3.930521	14.088286	101.728951	43.359722	-14.059368	97.782997	44.571045	37.091705	94.480354	43.9653835	11.5161685	96.1316755	-51.8264255	16.6604035	107.3262265
-25.161543	2.829774	102.670082	-3.759568	14.383565	101.054779	43.528145	-13.67844	97.184937	44.773361	37.495621	94.440826	44.150753	11.9085905	95.8128815	-51.669889	16.8585395	106.2966765
-25.713051	4.112976	102.057716	-3.531618	14.744462	100.60302	43.706951	-13.268094	96.634102	44.975883	37.909649	94.420341	44.341417	12.3207775	95.5272215	-51.404653	17.1681465	105.6788185
-26.060503	5.435588	101.89991	-3.320792	15.143212	100.415825	43.840832	-12.906694	96.22567	45.173027	38.27953	94.423813	44.5069295	12.686418	95.3247415	-51.1485135	17.600006	105.5069085
-26.385984	6.719615	102.125778	-3.191654	15.465234	100.508537	43.910305	-12.587123	95.975075	45.315311	38.605141	94.483459	44.612808	13.009009	95.229267	-50.996116	17.921459	105.787807
-26.666027	8.497095	102.892174	-3.119673	15.765224	101.06691	43.864429	-12.297089	95.805305	45.36491	38.88755	94.660179	44.6146695	13.2952305	95.232742	-50.8540155	18.2352175	106.901078
-26.767653	9.638014	103.635513	-3.179273	15.809889	101.61573	43.753532	-12.202889	95.85466	45.271919	38.957317	94.86673	44.5127255	13.377214	95.360695	-50.8712715	18.242564	107.870765
-26.767757	10.769747	104.366699	-3.260649	15.767805	102.162758	43.650921	-12.168843	96.031601	45.13805	39.012459	95.157333	44.3944855	13.421808	95.594467	-50.9157835	18.113802	108.731049
-26.729509	11.801912	104.861382	-3.366699	15.665418	102.573631	43.594425	-12.182511	96.286964	45.009544	39.03474	95.490082	44.3019845	13.4261145	95.888523	-51.0353825	17.9047215	109.258739
-26.639704	12.842943	104.954239	-3.497604	15.575686	102.762054	43.581085	-12.240646	96.548782	44.90266	38.989162	95.829689	44.2418725	13.374258	96.1892355	-51.2370805	17.777114	109.3348725
-26.439121	13.893726	104.698036	-3.577699	15.470809	102.673164	43.599194	-12.329732	96.786362	44.88699	38.915588	96.071777	44.243092	13.292928	96.4290695	-51.39849	17.64869	108.9172585
-26.219851	14.942098	104.105286	-3.659499	15.375319	102.328529	43.643059	-12.464053	96.994499	44.980568	38.811508	96.199448	44.3118135	13.1737275	96.5969735	-51.6308115	17.5769105	108.0600845
-25.730434	16.570505	102.458397	-3.709933	15.276236	101.309921	43.732487	-12.713549	97.283775	45.226643	38.598473	96.301125	44.479565	12.942462	96.79245	-51.899431	17.61001	105.827392
-25.351568	17.633339	100.962196	-3.714552	15.230849	100.349045	43.781475	-12.928541	97.471489	45.47047	38.40416	96.340446	44.6259725	12.7378095	96.9059675	-52.0550765	17.7238885	103.7921225
-24.935507	18.796539	99.378418	-3.708166	15.19628	99.228523	43.805866	-13.132373	97.63089	45.795383	38.211052	96.298233	44.8006245	12.5393395	96.9645615	-52.2169565	17.8532205	101.4924845
-24.416416	19.924974	97.869965	-3.617171	15.214972	98.194115	43.825275	-13.325315	97.643578	46.142269	38.01783	96.113266	44.983772	12.3462575	96.878422	-52.218114	18.0836865	99.509808
-23.96319	21.102346	96.786575	-3.421101	15.23523	97.366348	43.849937	-13.409636	97.478333	46.487961	37.87648	95.804253	45.168949	12.233422	96.641293	-52.011151	18.237038	98.091403
-23.40271	22.287472	96.25489	-3.185766	15.280996	96.910736	43.926517	-13.460281	97.154938	46.775429	37.806946	95.522758	45.350973	12.1733325	96.338848	-51.722505	18.3886595	97.482624
-22.884773	23.516386	96.21273	-2.962677	15.327785	96.822159	44.024582	-13.425201	96.898666	47.019817	37.830116	95.371178	45.5221995	12.2024575	96.134922	-51.4475535	18.4531125	97.509396
-22.161638	25.383572	96.829025	-2.816029	15.462281	97.2444	44.077042	-13.244383	96.807152	47.182976	37.962807	95.333405	45.630009	12.359212	96.0702785	-51.262067	18.56535	98.4185215
-21.69499	26.614321	97.577896	-2.830783	15.607102	97.804199	44.057465	-13.131112	96.78849	47.080715	38.123367	95.465454	45.56909	12.4961275	96.126972	-51.230656	18.7180765	99.481426
-21.236996	27.885719	98.488602	-2.951353	15.635997	98.50972	43.988194	-12.922186	96.811119	46.8671	38.335407	95.73555	45.427647	12.7066105	96.2733345	-51.330353	18.5653835	100.7461055
-20.807901	29.140207	99.433548	-3.135951	15.724081	99.220718	43.838337	-12.621689	96.978745	46.598373	38.575539	96.092155	45.218355	12.976925	96.53545	-51.490257	18.471237	101.905986
-20.344139	30.400007	100.217041	-3.414351	15.759974	99.870827	43.688595	-12.540756	97.102753	46.292503	38.81419	96.543869	44.990549	13.136717	96.823311	-51.819251	18.383231	102.918343
-19.902353	31.683332	100.91497	-3.695907	15.833677	100.438164	43.491463	-12.342908	97.304977	45.992535	39.0382	97.026672	44.741999	13.347646	97.1658245	-52.133813	18.319708	103.7105035
-19.41214	32.94194	101.487312	-4.027596	15.902678	100.88353	43.285736	-12.155536	97.470367	45.691002	39.256859	97.583046	44.488369	13.5506615	97.5267065	-52.543561	18.2546945	104.2403535
-18.648397	34.893616	102.045204	-4.586786	16.064831	101.311424	42.93787	-11.857459	97.664299	45.285507	39.621342	98.505775	44.1116885	13.8819415	98.085037	-53.2852605	18.2477205	104.537811
-18.062994	36.168743	102.270256	-4.978709	16.206886	101.425949	42.686749	-11.667651	97.758949	45.060753	39.855122	99.11055	43.873751	14.0937355	98.4347495	-53.831169	18.3200365	104.4171485
-17.445717	37.453915	102.437653	-5.372065	16.389938	101.461098	42.380627	-11.460907	97.799553	44.848	40.086067	99.753922	43.6143135	14.31258	98.7767375	-54.3584435	18.467296	104.1454585
-16.817844	38.766399	102.722099	-5.757868	16.605885	101.468979	42.076527	-11.209591	97.775093	44.649307	40.332855	100.458801	43.362917	14.561632	99.116947	-54.878653	18.650138	103.821011
-16.146679	39.955536	103.079773	-6.1222	16.813725	101.464012	41.807293	-10.902136	97.661331	44.464348	40.634693	101.286194	43.1358205	14.8662785	99.4737625	-55.3802205	18.7611715	103.4542615
-15.463713	41.120903	103.512558	-6.471939	17.087532	101.495125	41.548752	-10.554256	97.561783	44.246231	40.93708	102.288559	42.8974915	15.191412	99.925171	-55.8413695	18.983652	103.065079
-14.81615	42.291172	104.217026	-6.822979	17.412672	101.642189	41.282791	-10.141508	97.487793	44.061478	41.258369	103.403625	42.6721345	15.5584305	100.445709	-56.3180925	19.2669135	102.838669
-13.734026	43.763504	105.539871	-7.297068	18.015621	102.117859	40.931675	-9.465515	97.467606	43.833996	41.682217	105.187584	42.3828355	16.108351	101.327595	-56.9769715	19.922891	102.908123
-13.003139	44.666672	106.540596	-7.568952	18.520971	102.633957	40.694901	-9.010489	97.564438	43.762337	41.987957	106.287552	42.228619	16.488734	101.925995	-57.366523	20.553208	103.341919
-12.223096	45.548946	107.529785	-7.814185	19.03274	103.242111	40.445602	-8.607214	97.787437	43.703045	42.261086	107.269669	42.0743235	16.826936	102.528553	-57.7026935	21.238544	103.955669
-11.444613	46.266495	108.429108	-7.986885	19.525921	103.867928	40.238632	-8.33467	98.082726	43.616127	42.432434	108.157555	41.9273795	17.048882	103.1201405	-57.9011495	22.00296	104.6157155
-10.635422	46.865471	109.131622	-8.153608	19.868589	104.435684	40.036446	-8.182151	98.497353	43.549744	42.513699	108.895203	41.793095	17.165774	103.696278	-58.100311	22.571404	105.17509
-9.823838	47.306324	109.651276	-8.25491	20.164553	104.934486	39.914539	-8.121348	98.968727	43.490402	42.548347	109.486237	41.7024705	17.2134995	104.227482	-58.2122905	23.1156065	105.64149
-9.007651	47.625721	110.028969	-8.325909	20.325357	105.376884	39.84584	-8.169289	99.435158	43.402611	42.492138	109.986237	41.6242255	17.1614245	104.7106975	-58.2760435	23.4892895	106.0430705
-7.733893	47.888195	110.385338	-8.441132	20.438246	105.878738	39.737545	-8.356872	100.186096	43.337399	42.387524	110.604645	41.537472	17.015326	105.3953705	-58.419736	23.861166	106.3621055
-6.902251	47.860874	110.420403	-8.546786	20.45841	106.078163	39.659779	-8.551656	100.724556	43.341171	42.297127	110.910965	41.500475	16.8727355	105.8177605	-58.594047	24.0440845	106.3385655
-6.060249	47.784767	110.38681	-8.647704	20.413786	106.260979	39.598629	-8.782072	101.254951	43.311684	42.182056	111.169609	41.4551565	16.699992	106.21228	-58.7505645	24.12758	106.309678
-5.235194	47.589588	110.344467	-8.799089	20.409374	106.365669	39.521839	-8.984952	101.780029	43.252037	42.110275	111.399841	41.386938	16.5626615	106.589935	-58.985116	24.2560865	106.141403
-4.390438	47.287544	110.334885	-8.941169	20.379536	106.541595	39.434357	-9.129751	102.232376	43.194168	42.031136	111.596039	41.3142625	16.4506925	106.9142075	-59.1966005	24.3083795	106.1689825
-3.566245	46.905922	110.31588	-9.109507	20.330153	106.689034	39.355984	-9.257429	102.602516	43.086838	41.999512	111.671234	41.221411	16.3710415	107.136875	-59.440425	24.2892645	106.241193
-2.759351	46.427898	110.162285	-9.292113	20.278313	106.808701	39.24263	-9.392389	102.907623	42.945942	41.955399	111.628891	41.094286	16.281505	107.268257	-59.678512	24.275121	106.349145
-1.495821	45.577881	109.706482	-9.529929	20.181332	106.824997	38.971184	-9.606105	103.196144	42.732639	41.838963	111.176025	40.8519115	16.116429	107.1860845	-59.9117695	24.246235	106.4639095
-0.635383	44.942654	109.315941	-9.706223	20.076138	106.765129	38.792049	-9.843636	103.285767	42.561672	41.704243	110.746254	40.6768605	15.9303035	107.0160105	-60.0893065	24.2219725	106.5142475
0.203014	44.155594	108.819626	-9.823389	19.935863	106.707191	38.565865	-10.114313	103.414474	42.428524	41.491951	110.276352	40.4971945	15.688819	106.845413	-60.1439725	24.182907	106.568969
1.097088	43.382736	108.3946	-9.961917	19.758776	106.661263	38.356327	-10.460313	103.62825	42.306526	41.237743	109.833122	40.3314265	15.388715	106.730686	-60.2552605	24.128837	106.59184
1.978876	42.471405	107.957138	-10.129087	19.562939	106.604004	38.158817	-10.850862	103.912773	42.150352	40.946262	109.541725	40.1545845	15.0477	106.727249	-60.4127585	24.078178	106.480759
2.856636	41.585716	107.605728	-10.338519	19.312725	106.477066	37.947838	-11.190252	104.301476	41.998215	40.61779	109.357033	39.9730265	14.713769	106.8292545	-60.6500645	23.911681	106.1248775
3.729992	40.622349	107.24617	-10.56226	19.115044	106.335106	37.763054	-11.513794	104.69912	41.825634	40.324715	109.313606	39.794344	14.4054605	107.006363	-60.918864	23.8246275	105.663849
5.10573	39.232845	106.955292	-10.875062	18.864725	106.140175	37.511013	-11.867671	105.317986	41.617947	39.950928	109.442162	39.56448	14.0416285	107.380074	-61.314604	23.6878215	104.900276
5.986078	38.297947	106.954506	-11.08896	18.757071	106.037178	37.439396	-12.046049	105.786743	41.490673	39.80843	109.800629	39.4650345	13.8811905	107.793686	-61.6429545	23.6329515	104.28067
6.868915	37.368149	107.058395	-11.273035	18.672731	105.925537	37.458164	-12.170227	106.289246	41.392208	39.757416	110.405563	39.425186	13.7935945	108.3474045	-61.971256	23.5518675	103.5036695
7.753986	36.398144	107.264267	-11.425946	18.654772	105.790916	37.574287	-12.229292	106.84639	41.342178	39.805508	111.192596	39.4582325	13.788108	109.019493	-62.3101245	23.521436	102.562339
8.607026	35.49646	107.609177	-11.490179	18.674881	105.727051	37.79332	-12.217152	107.353653	41.441391	39.919846	111.944069	39.6173555	13.851347	109.648861	-62.5977135	23.498415	101.805241
9.453223	34.576668	107.963905	-11.436998	18.719563	105.704628	38.122684	-12.161047	107.755486	41.528004	40.128483	112.789764	39.825344	13.983718	110.272625	-62.69934	23.455408	101.136631
10.294674	33.672462	108.30761	-11.321005	18.835985	105.717361	38.534725	-12.019133	108.095726	41.717274	40.374374	113.506592	40.1259995	14.1776205	110.801159	-62.7680095	23.4943495	100.633563
11.435569	32.272522	108.90126	-11.035257	19.092176	105.955269	39.211754	-11.584544	108.400032	42.012711	40.851006	114.466522	40.6122325	14.633231	111.433277	-62.6827465	23.551121	100.477261
12.181625	31.374792	109.312614	-10.83299	19.331209	106.282616	39.687035	-11.283812	108.46244	42.219383	41.164478	114.986374	40.953209	14.940333	111.724407	-62.619189	23.722085	100.840825
12.816498	30.396196	109.707001	-10.647614	19.625946	106.747269	40.042213	-10.936652	108.559753	42.422409	41.504436	115.424522	41.232311	15.283892	111.9921375	-62.527539	23.968	101.5024005
13.386963	29.409864	110.179901	-10.530376	19.946768	107.269241	40.30904	-10.513141	108.644081	42.63147	41.870274	115.872398	41.470255	15.6785665	112.2582395	-62.531007	24.2149695	102.2802425
13.903099	28.414722	110.618149	-10.462542	20.272469	107.764557	40.52076	-10.11599	108.803902	42.74612	42.23312	116.384216	41.63344	16.058565	112.594059	-62.558524	24.486373	102.935055
14.303526	27.315117	110.978722	-10.479896	20.567429	108.16777	40.680691	-9.729255	109.034134	42.795033	42.625111	116.924812	41.737862	16.447928	112.979473	-62.697654	24.68693	103.356067
14.65431	26.199909	111.233902	-10.523433	20.860384	108.444107	40.783859	-9.335133	109.326019	42.757614	43.021049	117.378998	41.7707365	16.842958	113.3525085	-62.8176025	24.87781	103.5357055
15.076475	24.470602	111.377701	-10.655542	21.236738	108.588875	40.856258	-8.802882	109.730736	42.566135	43.61377	117.74514	41.7111965	17.405444	113.737938	-63.0222805	25.068032	103.439812
15.290086	23.172686	111.320724	-10.761172	21.478848	108.549072	40.823971	-8.502054	109.957825	42.402901	43.994698	117.749512	41.613436	17.746322	113.8536685	-63.13578	25.211374	103.2444755
15.461906	21.881218	111.181496	-10.881366	21.69516	108.407593	40.750549	-8.202085	110.165916	42.233284	44.353409	117.61985	41.4919165	18.075662	113.892883	-63.2546485	25.314658	102.922303
15.56907	20.500166	110.932503	-11.000414	21.895567	108.194839	40.64957	-7.931788	110.347069	42.064423	44.688492	117.393066	41.3569965	18.378352	113.8700675	-63.3578245	25.412782	102.5196105
15.570588	19.145247	110.740913	-11.077929	22.055901	107.914101	40.579353	-7.685691	110.629036	41.88586	44.943729	116.976913	41.2326065	18.629019	113.8029745	-63.3884645	25.482783	102.0252275
15.5598	17.751259	110.50695	-11.082433	22.205601	107.589066	40.56189	-7.468371	111.015068	41.732887	45.180004	116.447769	41.1473885	18.8558165	113.7314185	-63.3122545	25.5553855	101.4467135
15.521172	16.282509	110.213005	-11.005694	22.306522	107.293724	40.634659	-7.285216	111.4189	41.644482	45.314457	115.815033	41.1395705	19.0146205	113.6169665	-63.1509585	25.5984235	100.9704815
15.374416	14.116207	109.952339	-10.717138	22.308115	106.898346	40.917461	-7.178006	111.987617	41.659485	45.406376	114.767586	41.288473	19.114185	113.3776015	-62.722749	25.502045	100.4190905
15.21714	12.678825	109.82003	-10.471088	22.252005	106.642982	41.193703	-7.188504	112.413116	41.70816	45.384632	114.068031	41.4509315	19.098064	113.2405735	-62.3931075	25.405946	100.0453905
14.955938	11.245118	109.869171	-10.190972	22.108315	106.428101	41.495247	-7.260014	112.931679	41.791733	45.302223	113.385796	41.64349	19.0211045	113.1587375	-62.025434	25.1955255	99.6974645
14.645264	9.81403	109.962524	-9.946882	21.867832	106.256195	41.756325	-7.398479	113.519989	41.943638	45.163788	112.750664	41.8499815	18.8826545	113.1353265	-61.7437455	24.8530095	99.3770635
14.23089	8.413776	110.03405	-9.733956	21.552393	106.113449	42.000137	-7.569541	113.935432	42.042969	44.952618	112.164619	42.021553	18.6915385	113.0500255	-61.489465	24.4132475	99.1768725
13.726211	7.103654	110.094429	-9.563602	21.244495	105.98632	42.182793	-7.751063	114.246666	42.070343	44.710232	111.49894	42.126568	18.4795845	112.872803	-61.253772	24.0094055	99.099837
13.166984	5.919619	110.042366	-9.421659	20.942293	105.840805	42.309795	-7.880596	114.405144	42.092781	44.455105	110.742081	42.201288	18.2872545	112.5736125	-61.044606	23.5973315	99.1079975
12.176532	4.179744	109.702286	-9.21944	20.479729	105.546036	42.501015	-8.070896	114.099106	42.066021	44.104794	109.698975	42.283518	18.016949	111.8990405	-60.722398	22.942509	99.1930315
11.418539	3.208188	109.320129	-9.127408	20.305166	105.300995	42.566109	-8.170382	113.619255	42.010765	43.94743	108.96888	42.288437	17.888524	111.2940675	-60.543253	22.721808	99.3079225
10.702379	2.367314	108.740868	-9.068415	20.240671	104.990852	42.623337	-8.260341	112.843369	41.885029	43.84549	108.323097	42.254183	17.7925745	110.583233	-60.391013	22.6887675	99.398471
9.837459	1.552483	107.986198	-9.016218	20.280127	104.64344	42.65723	-8.259871	111.800072	41.763515	43.867882	107.699707	42.2103725	17.8040055	109.7498895	-60.2428085	22.7562485	99.5369905
8.962106	0.899653	107.147171	-8.959438	20.482485	104.250244	42.55933	-8.07887	110.783051	41.733013	43.972427	106.919815	42.1461715	17.9467785	108.851433	-60.0650475	23.0181915	99.649055
8.075006	0.410978	106.187439	-8.890386	20.826603	103.837158	42.525543	-7.77495	109.499718	41.593025	44.214993	106.276703	42.059284	18.2200215	107.8882105	-59.840056	23.4331845	99.7861055
7.166892	-0.023695	105.177597	-8.783912	21.254427	103.412399	42.436092	-7.394466	108.195831	41.515095	44.608444	105.693665	41.9755935	18.606989	106.944748	-59.5434175	23.901865	99.88005
5.787462	-0.56626	103.611206	-8.576872	22.01683	102.6409	42.23864	-6.656555	106.206192	41.510727	45.408131	104.521561	41.8746835	19.375788	105.3638765	-59.0284275	24.657872	99.9179235
4.901757	-0.854803	102.493607	-8.385751	22.513578	101.931725	42.13921	-6.096541	104.810844	41.426075	45.932278	103.430496	41.7826425	19.9178685	104.12067	-58.5541445	25.1092875	99.74278
4.022558	-1.193963	101.285889	-8.173744	22.923603	101.019379	42.016808	-5.536007	103.536819	41.362362	46.459969	102.000618	41.689585	20.461981	102.7687185	-58.037073	25.385225	99.2700395
3.143245	-1.539805	100.084564	-7.937757	23.248728	99.92868	42.002666	-4.897561	102.281639	41.262897	46.821236	100.499474	41.6327815	20.9618375	101.3905565	-57.5082955	25.5356185	98.4668035
2.306439	-1.883808	98.85907	-7.705463	23.426317	98.78112	42.063728	-4.468532	101.129425	41.086227	47.002625	99.188713	41.5749775	21.2670465	100.159069	-56.9859035	25.5855875	97.403171
1.488045	-2.320715	97.819992	-7.477191	23.468143	97.683556	42.138321	-4.245394	100.336388	41.093159	47.110958	97.978798	41.61574	21.432782	99.157593	-56.570122	25.503504	96.209519
0.655711	-2.76805	97.023651	-7.253788	23.444038	96.706497	42.283062	-4.055421	99.792305	41.295265	47.167107	96.815529	41.7891635	21.555843	98.303917	-56.2967395	25.332233	95.109077
-0.580872	-3.406516	96.178505	-6.900686	23.249659	95.443275	42.616554	-4.114024	99.293663	41.348404	47.029671	95.495857	41.982479	21.4578235	97.39476	-55.783851	25.0414945	93.49179
-1.390041	-3.869486	95.805122	-6.654581	23.001816	94.739693	42.788155	-4.260457	99.172791	41.500504	46.800781	94.664742	42.1443295	21.270162	96.9187665	-55.4534915	24.73347	92.5606195
-2.258342	-4.299797	95.559166	-6.44656	22.723791	94.155067	42.945271	-4.468127	99.130417	41.760998	46.547668	93.84317	42.3531345	21.0397705	96.4867935	-55.2462545	24.4078115	91.8233405
-3.133298	-4.693047	95.522346	-6.253146	22.406506	93.698456	43.092606	-4.738901	99.188194	42.035782	46.260582	92.999428	42.564194	20.7608405	96.093811	-55.070486	24.0521715	91.303101
-3.983741	-5.04324	95.641083	-6.069788	22.0669	93.387932	43.286545	-5.0857	99.269684	42.226784	45.869965	92.197952	42.7566645	20.3921325	95.733818	-54.8962405	23.7416675	91.042046
-4.852954	-5.331844	95.84494	-5.898464	21.72146	93.229118	43.31337	-5.361529	99.479034	42.287209	45.385532	91.507179	42.8002895	20.0120015	95.4931065	-54.5972175	23.4309185	90.9651295
-5.743825	-5.55961	96.024689	-5.736163	21.388283	93.183113	43.4091	-5.689443	99.661552	42.307652	44.888885	90.943466	42.858376	19.599721	95.302509	-54.330702	23.176845	91.063717
-7.128767	-5.670296	96.196869	-5.546309	20.951841	93.214752	43.575432	-6.088767	99.82106	42.405277	44.260788	90.382294	42.9903545	19.0860105	95.101677	-54.0829725	22.8176715	91.327827
-8.022361	-5.657684	96.250168	-5.409308	20.77916	93.258652	43.666145	-6.220032	99.844833	42.503777	44.050293	90.171646	43.084961	18.9151305	95.0082395	-53.903577	22.6431895	91.5090645
-8.918301	-5.482245	96.233772	-5.284478	20.689507	93.29808	43.790264	-6.2847	99.806976	42.596302	44.020073	90.077164	43.193283	18.8676865	94.94207	-53.762239	22.5113275	91.65409
-9.868782	-5.229164	96.223602	-5.137221	20.698669	93.306473	43.916996	-6.251492	99.741501	42.673084	44.086205	90.016075	43.29504	18.9173565	94.878788	-53.569482	22.4799815	91.734158
-10.776358	-4.802756	96.268883	-5.03697	20.732822	93.3489	44.048573	-6.189171	99.669907	42.749004	44.161301	89.922897	43.3987885	18.986065	94.796402	-53.4727285	22.479579	91.901398
-11.697105	-4.330133	96.400681	-4.924141	20.792545	93.427979	44.147175	-6.163656	99.640656	42.787525	44.188629	89.76712	43.46735	19.0124865	94.703888	-53.315632	22.5726035	92.15207
-12.620495	-3.722208	96.550896	-4.834381	20.793591	93.589684	44.206097	-6.190138	99.65242	42.828636	44.107143	89.592293	43.5173665	18.9585025	94.6223565	-53.1861285	22.6286795	92.5570115
-14.090647	-2.663377	96.69516	-4.730406	20.746557	93.859901	44.253864	-6.307207	99.622498	42.834396	43.926186	89.389191	43.54413	18.8094895	94.5058445	-53.004942	22.6836245	93.2139575
-15.053985	-1.894676	96.685837	-4.679695	20.715918	93.99295	44.246231	-6.371266	99.496506	42.840622	43.796383	89.321114	43.5434265	18.7125585	94.40881	-52.9028165	22.7192775	93.57709
-15.999977	-0.97681	96.581497	-4.59832	20.6884	94.111771	44.236557	-6.410049	99.251465	42.871605	43.796268	89.338379	43.554081	18.6931095	94.294922	-52.750721	22.6836905	93.92862
-16.871157	-0.003396	96.370689	-4.523315	20.730158	94.211983	44.255497	-6.391665	98.914444	42.970604	43.911613	89.387093	43.6130505	18.759974	94.1507685	-52.6596805	22.700342	94.2731975
-17.866005	1.058299	96.175552	-4.44181	20.79726	94.29464	44.298874	-6.318274	98.559036	43.025154	44.06205	89.546135	43.662014	18.871888	94.0525855	-52.545634	22.722632	94.5366945
-18.728138	2.245655	95.883911	-4.381751	20.895794	94.347931	44.364449	-6.170362	98.171524	43.099667	44.324596	89.732826	43.732058	19.077117	93.952175	-52.49556	22.714471	94.743687
-19.663616	3.46033	95.592247	-4.324249	21.024809	94.362892	44.437244	-5.963223	97.737991	43.118137	44.631897	89.953423	43.7776905	19.334337	93.845707	-52.4261885	22.715281	94.880077
-21.021702	5.388256	95.106239	-4.251396	21.246902	94.375954	44.533138	-5.611155	97.033333	43.110992	44.534981	90.470497	43.822065	19.461913	93.751915	-52.324857	23.031891	94.999993
-21.961903	6.783543	94.880142	-4.224641	21.408283	94.421432	44.556927	-5.324884	96.568321	43.083279	44.895874	90.743896	43.820103	19.785495	93.6561085	-52.269385	23.031071	95.1867555
-22.894291	8.176635	94.867615	-4.211771	21.586754	94.560471	44.558151	-5.01939	96.100845	43.021946	45.234943	91.027847	43.7900485	20.1077765	93.564346	-52.2135905	23.0657315	95.556596
-23.752888	9.643225	95.051781	-4.225315	21.752243	94.84037	44.552139	-4.723478	95.684143	42.926479	45.546734	91.290962	43.739309	20.411628	93.4875525	-52.189939	23.092858	96.1931875
-24.673082	11.08039	95.527664	-4.235541	21.900932	95.240524	44.519432	-4.441975	95.34269	42.828827	45.852852	91.551025	43.6741295	20.7054385	93.4468575	-52.1452115	23.0964255	97.0341905
-25.592962	12.503428	96.136337	-4.275653	21.966146	95.743393	44.458439	-4.195293	95.039948	42.681496	46.139027	91.831741	43.5699675	20.971867	93.4358445	-52.1212735	22.960425	98.0509415
-26.390182	13.936539	96.8255	-4.351507	22.006474	96.280655	44.377445	-3.980471	94.774841	42.489063	46.340073	92.161545	43.433254	21.179801	93.468193	-52.136268	22.833147	99.093117
-27.667274	15.985961	97.946014	-4.497583	21.922102	97.096336	44.178246	-3.737921	94.457886	42.217655	46.570789	92.691704	43.1979505	21.416434	93.574795	-52.1931165	22.42777	100.617877
-28.369576	17.35075	98.617279	-4.631823	21.846466	97.590942	44.004932	-3.638811	94.299232	41.986362	46.728886	93.019508	42.995647	21.5450375	93.65937	-52.259293	22.1478945	101.522514
-29.107021	18.681074	99.256157	-4.82802	21.728924	98.001205	43.803566	-3.611814	94.203545	41.751217	46.748684	93.450058	42.7773915	21.568435	93.8268015	-52.4334315	21.889413	102.1756085
-29.817846	20.004702	99.730621	-5.038778	21.6117	98.33577	43.578442	-3.627864	94.159676	41.585697	46.708511	93.89296	42.5820695	21.5403235	94.026318	-52.6596255	21.6830765	102.645222
-30.415409	21.288816	100.116417	-5.265808	21.486929	98.621521	43.325169	-3.71169	94.157204	41.448956	46.607269	94.318924	42.3870625	21.4477895	94.238064	-52.9186785	21.5260685	103.004978
-31.036495	22.538797	100.427673	-5.535179	21.378233	98.825684	43.044296	-3.813742	94.167099	41.322979	46.480316	94.748428	42.1836375	21.333287	94.4577635	-53.2539955	21.423179	103.1936045
-31.616438	23.777571	100.651718	-5.786287	21.265354	98.970879	42.737083	-3.860564	94.187965	41.213936	46.342773	95.168777	41.9755095	21.2411045	94.678371	-53.5480835	21.2896035	103.263387
-32.281242	25.555805	100.911942	-6.104331	21.146019	99.141953	42.323284	-4.179212	94.167175	41.170349	46.13475	95.700974	41.7468165	20.977769	94.9340745	-53.9554785	21.314269	103.3498315
-32.652714	26.706573	101.122787	-6.256767	21.083149	99.227615	42.103584	-4.324515	94.151978	41.132717	46.503021	95.919785	41.6181505	21.089253	95.0358815	-54.1316845	21.077045	103.4193485
-33.005768	27.754417	101.310364	-6.365945	20.992853	99.335701	41.911102	-4.49484	94.150024	41.204227	46.293907	96.181557	41.5576645	20.8995335	95.1657905	-54.2895545	21.0861725	103.5056115
-33.195614	28.768311	101.576866	-6.442979	20.857637	99.47316	41.749767	-4.688974	94.164627	41.308079	46.130394	96.403381	41.528923	20.72071	95.284004	-54.414881	20.994564	103.662316
-33.413429	29.707695	101.924026	-6.518007	20.688671	99.640221	41.606487	-4.877509	94.164215	41.372131	45.905933	96.695145	41.489309	20.514212	95.42968	-54.525323	20.86313	103.850762
-33.577591	30.553093	102.265015	-6.650498	20.520296	99.863777	41.454639	-5.065823	94.214851	41.414482	45.700348	97.056282	41.4345605	20.3172625	95.6355665	-54.7355565	20.7233295	104.0919875
-33.692341	31.371122	102.566589	-6.806427	20.369478	100.075661	41.284706	-5.249238	94.325409	41.474548	45.48214	97.406212	41.379627	20.116451	95.8658105	-54.992481	20.622505	104.2855115
-33.789154	32.487522	102.92009	-7.151677	20.126183	100.371719	40.964134	-5.536664	94.560608	41.500149	45.142189	97.969246	41.2321415	19.8027625	96.264927	-55.5354955	20.4496035	104.478511
-33.828045	33.196991	103.185951	-7.37328	19.949757	100.561455	40.703026	-5.731787	94.671616	41.462509	44.907257	98.330185	41.0827675	19.587735	96.5009005	-55.8293275	20.311779	104.6220095
-33.760731	33.804562	103.407738	-7.637487	19.814325	100.726082	40.433876	-5.912967	94.742599	41.43293	44.70993	98.729828	40.933403	19.3984815	96.7362135	-56.208377	20.2301685	104.7159505
-33.646252	34.36216	103.607651	-7.888134	19.703016	100.853394	40.157948	-6.030526	94.801865	41.361389	44.557201	99.120232	40.7596685	19.2633375	96.9610485	-56.5359365	20.1426945	104.7457395
-33.519138	34.876354	103.772972	-8.160475	19.619259	100.965813	39.883774	-6.130821	94.856918	41.282772	44.449371	99.462906	40.583273	19.159275	97.159912	-56.904223	20.079243	104.771714
-33.312248	35.367176	103.893745	-8.407578	19.583521	101.09314	39.608475	-6.202811	94.939072	41.154354	44.330261	99.69735	40.3814145	19.063725	97.318211	-57.1965705	20.103317	104.868069
-33.077354	35.784927	103.962311	-8.673827	19.552692	101.196846	39.314659	-6.297384	95.041588	40.963245	44.246166	99.850685	40.138952	18.974391	97.4461365	-57.486606	20.130993	104.9475555
-32.66568	36.347404	103.940216	-9.064091	19.460722	101.300919	38.882713	-6.590848	95.287056	40.699963	43.984661	99.804161	39.791338	18.6969065	97.5456085	-57.91952	20.2245375	105.0562295
-32.293518	36.627644	103.809967	-9.30331	19.325357	101.338531	38.613209	-6.903601	95.531075	40.51178	43.684673	99.567627	39.5624945	18.390536	97.549351	-58.1691145	20.260178	105.127711
-31.887293	36.81646	103.676399	-9.493484	19.029348	101.393059	38.335388	-7.309655	95.744644	40.327583	43.217529	99.290428	39.3314855	17.953937	97.517536	-58.3184535	20.104759	105.268582
-31.399355	36.914177	103.522217	-9.680988	18.651875	101.42926	38.024948	-7.854453	95.961708	40.155125	42.649437	99.025063	39.0900365	17.397492	97.4933855	-58.4520125	19.906258	105.3651345
-30.847649	37.026058	103.369484	-9.862949	18.134256	101.444946	37.651272	-8.501605	96.189339	40.058765	41.97887	98.733315	38.8550185	16.7386325	97.461327	-58.5809165	19.5298795	105.428565
-30.306444	37.090698	103.21199	-10.036977	17.606131	101.472488	37.239258	-9.211286	96.37854	39.988525	41.210228	98.513443	38.6138915	15.999471	97.4459915	-58.6878455	19.212791	105.4989845
-29.666698	37.156208	103.103485	-10.217117	17.024679	101.497566	36.811985	-9.943559	96.519447	39.960072	40.380569	98.421318	38.3860285	15.218505	97.4703825	-58.8202625	18.830853	105.5247495
-28.768572	37.304234	103.068748	-10.50337	16.16391	101.541283	36.1549	-10.987003	96.627014	39.920219	39.279018	98.460434	38.0375595	14.1460075	97.543724	-59.0442995	18.1818125	105.538842
-27.873272	37.324234	102.966927	-10.711453	15.753208	101.585114	35.76318	-11.621866	96.63131	39.870003	38.627045	98.658623	37.8165915	13.5025895	97.6449665	-59.2394975	18.0038265	105.5252615
-26.972591	37.440056	102.96315	-10.910054	15.417635	101.636017	35.346867	-12.144758	96.650665	39.832546	38.154377	98.91011	37.5897065	13.0048095	97.7803875	-59.4098145	17.8304605	105.4916465
-26.21977	37.6189	103.126999	-11.103416	15.174432	101.692772	34.981754	-12.529273	96.584267	39.780224	37.811954	99.280098	37.380989	12.6413405	97.9321825	-59.587821	17.7075235	105.4533615
-25.142849	37.746475	103.220215	-11.261553	15.012736	101.670822	34.723717	-12.747306	96.387474	39.750092	37.579556	99.707191	37.2369045	12.416125	98.0473325	-59.7600105	17.609347	105.2943115
-24.282824	37.906872	103.381256	-11.402699	14.949841	101.560532	34.558201	-12.812422	96.038933	39.712528	37.505299	100.199448	37.1353645	12.3464385	98.1191905	-59.9407625	17.5532435	105.0018735
-23.189779	38.080006	103.370667	-11.568053	15.027653	101.36335	34.379829	-12.712686	95.627502	39.649902	37.299732	100.666847	37.0148655	12.293523	98.1471745	-60.1509715	17.761783	104.5795255
-21.535603	38.443966	103.272186	-11.843951	15.48782	101.100754	33.977737	-12.389058	95.117729	39.525707	37.352489	100.808624	36.751722	12.4817155	97.9631765	-60.439624	18.4939245	104.2383315
-20.406113	38.623604	103.098465	-12.033153	15.852404	100.97715	33.745312	-12.281494	94.814224	39.362312	37.176334	100.59301	36.553812	12.44742	97.703617	-60.620118	19.257388	104.250683
-19.179592	38.796432	102.920341	-12.270104	16.124744	100.940636	33.378712	-12.273719	94.738464	39.163971	37.065975	100.33091	36.2713415	12.396128	97.534687	-60.8115495	19.85336	104.346585
-17.946144	38.863182	102.816582	-12.553714	16.230759	100.967239	32.982918	-12.455252	94.783279	38.987751	36.919731	100.256622	35.9853345	12.2322395	97.5199505	-61.0927625	20.2292785	104.4145275
-16.665701	38.832851	102.728889	-12.838489	16.177044	101.055679	32.566353	-12.765321	94.91053	38.814716	36.623985	100.254753	35.6905345	11.929332	97.5826415	-61.3675125	20.424756	104.5287165
-15.299624	38.767075	102.638123	-13.057581	16.02994	101.138222	32.215229	-13.149995	95.058121	38.6506	36.715958	100.341049	35.4329145	11.7829815	97.699585	-61.5480765	20.2768985	104.576859
-13.882165	38.621677	102.515099	-13.18412	15.822716	101.223549	31.961044	-13.563697	95.24688	38.523178	36.248196	100.533333	35.242111	11.3422495	97.8901065	-61.610351	20.3031825	104.5569915
-11.587249	38.359291	102.18766	-13.275762	15.534657	101.272202	31.817745	-14.248972	95.683411	38.652283	35.594452	100.63398	35.235014	10.67274	98.1586955	-61.786538	20.396574	104.3857085
-10.018708	38.185806	101.958046	-13.287096	15.383741	101.288895	31.827303	-14.70602	96.089264	38.725117	35.208519	100.637772	35.27621	10.2512495	98.363518	-61.850402	20.5162325	104.214272
-8.40205	38.012539	101.703583	-13.327031	15.247544	101.274559	31.850851	-15.033306	96.498001	38.706451	34.918411	100.64695	35.278651	9.9425525	98.5724755	-61.932713	20.5525355	103.9766425
-6.767792	37.815262	101.447609	-13.398261	15.212792	101.219704	31.895199	-15.216027	96.850693	38.641567	34.79882	100.659409	35.268383	9.7913965	98.755051	-62.064905	20.6341875	103.684357
-5.149545	37.674641	101.273575	-13.502145	15.238823	101.097321	31.976641	-15.2219	97.073723	38.545116	34.905548	100.775681	35.2608785	9.841824	98.924702	-62.2651685	20.635822	103.26994
-3.510139	37.553864	101.168228	-13.66048	15.367514	100.913689	32.02269	-14.990321	97.327927	38.356377	35.237209	101.235519	35.1895335	10.123444	99.281723	-62.5104935	20.611584	102.545655
-1.844728	37.504368	101.260719	-13.85435	15.64952	100.758835	32.197372	-14.61264	97.751526	38.046906	35.72559	102.151848	35.122139	10.556475	99.951687	-62.830839	20.742565	101.565983
0.684966	37.447659	101.813736	-14.100329	16.299564	100.72731	32.817101	-13.860808	98.763924	37.576599	36.620296	104.011963	35.19685	11.379744	101.3879435	-63.397508	21.219384	100.0666765
2.3947	37.428391	102.397278	-14.160206	16.790754	100.826347	33.429546	-13.231	99.730614	37.519295	37.416737	105.416336	35.4744205	12.0928685	102.573475	-63.7948325	21.4886395	99.079219
4.115448	37.375187	103.132759	-14.044449	17.250084	101.016258	34.299625	-12.532374	100.618454	37.646408	38.23381	106.962456	35.9730165	12.850718	103.790455	-64.0619145	21.64945	98.242061
5.87125	37.325516	103.962799	-13.769902	17.738455	101.250282	35.092632	-11.73424	101.648499	37.894447	38.983875	108.543762	36.4935395	13.6248175	105.0961305	-64.0333435	21.8520925	97.4044335
7.608441	37.184086	104.812912	-13.40027	18.115622	101.46666	36.035263	-11.386039	102.622971	38.269302	39.577164	110.089455	37.1522825	14.0955625	106.356213	-63.9528225	22.1356815	96.577107
9.295975	36.930622	105.746307	-13.018623	18.404623	101.664856	36.856567	-11.07935	103.551949	38.752537	40.022129	111.555443	37.804552	14.4713895	107.553696	-63.841798	22.3378565	95.776016
10.906055	36.648907	106.691154	-12.627687	18.551416	101.910698	37.571869	-10.89307	104.351044	39.240612	40.299793	112.85218	38.4062405	14.7033615	108.601612	-63.6616145	22.3994705	95.219784
13.143778	36.074875	108.056999	-12.100258	18.676121	102.41481	38.60424	-10.720801	105.219116	40.02216	40.594486	114.599594	39.3132	14.9368425	109.909355	-63.513716	22.4153995	94.920265
14.499659	35.642498	108.900085	-11.782747	18.703926	102.848038	39.221287	-10.563699	105.747223	40.487801	40.748043	115.565277	39.854544	15.092172	110.65625	-63.420038	22.31568	95.039826
15.736486	35.136246	109.671364	-11.411675	18.686749	103.254906	39.803974	-10.423357	106.363914	40.870262	40.882603	116.429054	40.337118	15.229623	111.396484	-63.160468	22.143875	95.113328
16.881641	34.682766	110.320679	-11.059265	18.690775	103.663231	40.384502	-10.326305	107.070183	41.31591	41.016354	117.046341	40.850206	15.3450245	112.058262	-62.968736	22.0365255	95.2682
17.96323	34.094021	110.857521	-10.686952	18.699373	104.081726	40.90934	-10.239695	107.819748	41.740395	41.160461	117.480446	41.3248675	15.460383	112.650097	-62.6987715	21.938363	95.513355
18.94169	33.484921	111.278679	-10.301139	18.656448	104.465614	41.412743	-10.172549	108.491264	42.155834	41.29789	117.829201	41.7842885	15.5626705	113.1602325	-62.3865665	21.7502255	95.7709955
19.770708	32.832397	111.664406	-9.928533	18.588818	104.789177	41.847389	-10.117631	109.091164	42.563583	41.463654	118.073059	42.205486	15.6730115	113.5821115	-62.062552	21.5046245	95.9962425
20.878262	31.855059	112.041794	-9.407162	18.529234	105.155373	42.422073	-9.928355	109.685242	43.108047	41.671879	118.350288	42.76506	15.871762	114.017765	-61.579384	21.186706	96.292981
21.464752	31.148525	112.14225	-9.087914	18.577728	105.239845	42.808285	-9.819563	109.792374	43.389057	41.856144	118.492401	43.098671	16.0182905	114.1423875	-61.274499	21.1371655	96.3373025
21.92255	30.433031	112.150826	-8.783826	18.708042	105.245628	43.136181	-9.600274	109.618935	43.638847	42.082085	118.572105	43.387514	16.2409055	114.09552	-60.955166	21.1751785	96.395736
22.323992	29.681492	112.056801	-8.488749	18.981283	105.208931	43.433235	-9.274243	109.117996	43.866474	42.355076	118.57914	43.6498545	16.5404165	113.848568	-60.6273525	21.4221495	96.569294
22.622356	28.937927	111.744522	-8.225683	19.437862	105.193542	43.633331	-8.835665	108.350647	44.073189	42.643593	118.38826	43.85326	16.903964	113.3694535	-60.304626	21.97176	97.0176305
22.864117	28.163221	111.224838	-7.99028	20.042482	105.282784	43.770729	-8.315281	107.482994	44.30048	43.019966	117.990669	44.0356045	17.3523425	112.7368315	-60.0161645	22.7326215	97.8287365
22.994225	27.359709	110.688576	-7.777449	20.713095	105.493317	43.834671	-7.742526	106.681419	44.491268	43.396076	117.4608	44.1629695	17.826775	112.0711095	-59.7178675	23.599415	98.9155245
23.043535	25.891859	110.084915	-7.562751	21.618933	105.973068	43.771141	-7.007212	105.905724	44.779144	43.963112	116.783928	44.2751425	18.47795	111.344826	-59.4006445	24.759916	100.60131
22.926609	24.769907	109.861336	-7.471097	22.050707	106.376076	43.728157	-6.675203	105.753029	44.905468	44.270622	116.536118	44.3168125	18.7977095	111.1445735	-59.2590065	25.3037045	101.6075785
22.827206	23.494274	109.74543	-7.392906	22.348646	106.733788	43.754871	-6.472963	105.714836	44.985596	44.536121	116.421021	44.3702335	19.031579	111.0679285	-59.1560455	25.665713	102.3996475
22.633247	22.158279	109.617424	-7.328036	22.534231	106.961105	43.814213	-6.325256	105.808899	45.055763	44.749241	116.314468	44.434988	19.2119925	111.0616835	-59.09106	25.8564695	102.8605265
22.401091	20.701101	109.361671	-7.226314	22.703579	106.973183	43.88139	-6.162013	105.900505	45.095707	44.927101	116.168121	44.4885485	19.382544	111.034313	-58.9411765	26.024614	102.912053
22.22134	19.152109	108.992706	-7.116993	22.87298	106.783745	44.041927	-6.064121	105.869469	45.146965	45.094551	115.904236	44.594446	19.515215	110.8868525	-58.828432	26.230745	102.6806375
22.013268	17.59996	108.494965	-6.947684	23.035952	106.431496	44.13343	-5.938693	105.894485	45.253113	45.275066	115.46804	44.6932715	19.6681865	110.6812625	-58.5886395	26.4037175	102.1817295
21.703386	15.034345	107.613464	-6.663109	23.243114	105.753647	44.328423	-5.932775	105.766701	45.449127	45.411907	114.48597	44.888775	19.739566	110.1263355	-58.214993	26.746662	101.3809585
21.478933	13.256174	107.019386	-6.420148	23.320875	105.269775	44.464249	-5.974079	105.756737	45.652573	45.482956	113.563026	45.058411	19.7544385	109.6598815	-57.898707	26.8873115	100.8796685
21.218893	11.419295	106.460716	-6.182127	23.367468	104.726585	44.624836	-6.036624	105.901016	45.811264	45.645973	112.422546	45.21805	19.8046745	109.161781	-57.582304	26.9302615	100.291389
20.964394	9.553077	105.952492	-5.880058	23.38468	104.093292	44.866772	-6.047003	106.130669	45.818855	45.591824	111.241081	45.3428135	19.7724105	108.685875	-57.1029295	26.9969495	99.500709
20.697607	7.605728	105.629456	-5.568381	23.281645	103.490135	45.15567	-6.183808	106.468689	45.865078	45.412045	110.08905	45.510374	19.6141185	108.2788695	-56.647136	26.9491715	98.7014005
20.40531	5.625693	105.409912	-5.220182	23.062428	102.80645	45.43158	-6.466639	106.953064	46.066853	45.353039	108.876778	45.7492165	19.4432	107.914921	-56.1895805	26.681656	97.697979
20.079241	3.717292	105.177055	-4.869919	22.80195	101.965187	45.702381	-6.64696	107.290779	46.163712	45.107285	107.64756	45.9330465	19.2301625	107.4691695	-55.6728845	26.3737375	96.4612045
19.577745	0.734939	104.611145	-4.42415	22.25596	100.582382	45.961742	-7.010824	107.336983	46.338505	44.646698	105.761673	46.1501235	18.817937	106.549328	-54.9984235	25.693983	94.615436
19.158005	-1.144355	103.980896	-4.159853	21.889124	99.483337	46.011936	-7.318198	107.07637	46.378788	44.334011	104.439034	46.195362	18.5079065	105.757702	-54.515068	25.2703415	93.208972
18.677349	-2.96556	103.234848	-3.941881	21.446749	98.397087	45.983028	-7.643143	106.487976	46.433109	43.787201	103.188797	46.2080685	18.072029	104.8383865	-54.0918305	24.821469	91.9557875
18.172003	-4.750869	102.374626	-3.740581	21.005081	97.353271	45.889423	-8.081262	105.789268	46.576698	43.32914	101.924408	46.2330605	17.623939	103.856838	-53.7142225	24.386223	90.849704
17.552753	-6.316265	101.590302	-3.514963	20.665258	96.381218	45.756443	-8.461311	105.104446	46.655403	42.897057	100.576988	46.205923	17.217873	102.840717	-53.235849	24.112643	89.921719
16.922016	-7.975207	100.860344	-3.31729	20.389811	95.505966	45.733311	-8.734406	104.353889	46.665783	42.330257	99.368408	46.199547	16.7979255	101.8611485	-52.834127	23.9816965	89.1507835
16.239649	-9.413301	100.293076	-3.08626	20.152832	94.773766	45.716278	-9.004159	103.824486	46.823586	41.814976	98.155121	46.269932	16.4054085	100.9898035	-52.442452	23.9002555	88.5577285
15.148968	-11.385337	99.749481	-2.673771	19.793085	93.90818	45.77269	-9.357056	103.082588	47.060688	41.190529	96.60099	46.416689	15.9167365	99.841789	-51.764231	23.6694335	87.974571
14.392339	-12.600592	99.651466	-2.37325	19.486504	93.52179	45.868366	-9.716368	102.866768	47.251575	40.651237	95.828941	46.5599705	15.4674345	99.3478545	-51.3064705	23.5055735	87.6957255
13.559191	-13.74404	99.807129	-2.091277	19.116911	93.230515	45.916553	-10.132403	103.019943	47.624031	40.026661	95.123352	46.770292	14.947129	99.0716475	-50.952846	23.286693	87.3893825
12.69691	-14.772597	100.061142	-1.819912	18.697149	92.970375	45.980274	-10.583324	103.194984	47.975033	39.405552	94.503525	46.9776535	14.411114	98.8492545	-50.6174775	22.983184	87.0914955
11.787348	-15.660172	100.366913	-1.552557	18.288752	92.683746	46.094383	-11.058753	103.406837	48.212856	38.743172	93.864799	47.1536195	13.8422095	98.635818	-50.2587335	22.7352945	86.731674
10.873238	-16.483624	100.530075	-1.327709	17.893679	92.402924	46.134735	-11.448954	103.624748	48.47044	38.073589	93.193588	47.3025875	13.3123175	98.409168	-49.9580055	22.4750405	86.39668
9.951351	-17.164568	100.535225	-1.177317	17.492359	92.100273	46.175888	-11.822114	103.702637	48.668995	37.509327	92.645622	47.4224415	12.8436065	98.1741295	-49.7770755	22.1411115	86.0264165
8.372721	-17.905025	100.251564	-1.007629	17.002136	91.673195	46.208908	-12.294338	103.595901	48.836491	36.918327	92.255768	47.5226995	12.3119945	97.9258345	-49.5379575	21.6922775	85.4205555
7.301944	-18.173868	100.041924	-0.923122	16.827677	91.482506	46.2192	-12.535271	103.504494	48.969696	36.694183	92.039948	47.594448	12.079456	97.772221	-49.440692	21.575898	85.192791
6.144029	-18.225965	99.792877	-0.838022	16.713966	91.377106	46.244602	-12.698748	103.388153	49.101776	36.490147	91.72245	47.673189	11.8956995	97.5553015	-49.349233	21.5322325	85.1989105
4.975634	-18.186255	99.43222	-0.733526	16.638786	91.296371	46.362217	-12.824765	103.170303	49.160599	36.344376	91.402344	47.761408	11.7598055	97.2863235	-49.22846	21.5177665	85.3064185
3.764728	-17.974007	98.953369	-0.594222	16.539391	91.198647	46.520702	-12.845667	102.852158	49.209248	36.305531	91.101471	47.864975	11.729932	96.9768145	-49.053419	21.34885	85.4204795
2.532283	-17.596666	98.370995	-0.476427	16.428392	91.142227	46.737514	-12.876836	102.415359	49.212158	36.372952	90.850464	47.974836	11.748058	96.6329115	-48.92769	21.108726	85.6515425
1.242974	-17.126799	97.974533	-0.356088	16.282	91.229836	47.005394	-12.914742	101.973366	49.187462	36.469543	90.599327	48.096428	11.7774005	96.2863465	-48.808604	20.7865995	86.1733255
-0.87621	-16.008257	97.795853	-0.196875	16.068571	91.740135	47.325993	-12.945785	101.526054	49.093292	36.461735	90.138062	48.2096425	11.757975	95.832058	-48.6033925	20.379167	87.648212
-2.354011	-15.15659	97.802299	-0.170359	15.881591	92.252281	47.49255	-13.016603	101.299843	48.943607	36.410706	89.952919	48.2180785	11.6970515	95.626381	-48.5587965	20.0661305	88.878181
-3.906177	-14.172018	97.790382	-0.197511	15.676776	92.80616	47.589893	-13.022592	101.056465	48.6922	36.455757	89.973183	48.1410465	11.7165825	95.514824	-48.5360685	19.6369695	90.097496
-5.466073	-13.053855	97.744598	-0.28262	15.493896	93.360207	47.64687	-13.010061	100.765678	48.420914	36.62006	90.246964	48.033892	11.8049995	95.506321	-48.599132	19.1827925	91.214093
-7.114512	-11.859417	97.624901	-0.435829	15.30949	93.905678	47.655487	-12.928089	100.464867	48.141132	36.834969	90.705551	47.8983095	11.95344	95.585209	-48.7699675	18.66554	92.226147
-8.808687	-10.569433	97.525696	-0.630813	15.170519	94.462433	47.645893	-12.837483	100.124611	47.822521	37.081093	91.252693	47.734207	12.121805	95.688652	-48.995833	18.219233	93.236214
-10.543129	-9.225339	97.394958	-0.837985	15.0056	94.977341	47.584366	-12.74623	99.742493	47.421204	37.344028	91.903061	47.502785	12.298899	95.822777	-49.178755	17.712301	94.131905
-13.238764	-7.081439	97.193039	-1.210431	14.854174	95.785286	47.412891	-12.580035	99.088875	46.934532	37.808437	93.084503	47.1737115	12.614201	96.086689	-49.5945735	17.094147	95.483883
-15.071329	-5.552732	97.102715	-1.453863	14.846094	96.320572	47.202538	-12.362357	98.675034	46.728756	38.197098	93.988838	46.965647	12.9173705	96.331936	-49.873373	16.7748175	96.309208
-16.967079	-4.002711	97.11425	-1.683011	14.93184	96.8787	47.026211	-12.131796	98.152008	46.47612	38.625172	95.02169	46.7511655	13.246688	96.586849	-50.1171875	16.616992	97.170551
-18.786263	-2.38181	97.319778	-1.937856	15.141961	97.464905	46.804684	-11.845223	97.670898	46.298378	39.063869	95.986717	46.551531	13.609323	96.8288075	-50.427243	16.674599	98.1010025
-20.714491	-0.796117	97.808441	-2.169548	15.417602	98.143211	46.533504	-11.515667	97.222885	46.159164	39.453308	96.804901	46.346334	13.9688205	97.013893	-50.68543	16.8663835	99.272529
-22.608202	0.858555	98.576294	-2.409424	15.754186	98.822136	46.216164	-11.227029	96.932045	45.956345	39.779388	97.417	46.0862545	14.2761795	97.1745225	-50.9051025	17.2321925	100.4697495
-24.507158	2.379871	99.50573	-2.64669	15.980456	99.482162	45.873474	-11.104387	96.838768	45.790573	39.919189	97.586227	45.8320235	14.407401	97.2124975	-51.1254035	17.553511	101.7518265
-27.216848	4.501473	101.624237	-2.945322	15.977982	100.706413	45.311321	-11.199097	96.721024	45.431492	39.742474	97.320236	45.3714065	14.2716885	97.02063	-51.2620505	17.6842755	104.392196
-28.915718	5.722804	103.341003	-3.079976	15.702195	101.698181	44.891212	-11.401309	96.530304	45.095341	39.443417	97.156647	44.9932765	14.021054	96.8434755	-51.1532285	17.383336	106.5528865
-30.529535	6.891692	105.139145	-3.251312	15.340537	102.706055	44.417538	-11.639927	96.387863	44.759804	39.184437	97.165237	44.588671	13.772255	96.77655	-51.091295	16.908819	108.63556
-32.14978	8.005796	106.811592	-3.415088	15.035367	103.668785	44.001297	-11.844749	96.328316	44.452763	38.942398	97.254005	44.22703	13.5488245	96.7911605	-51.057206	16.5219095	110.5464095
-33.567898	9.081859	108.632599	-3.558402	14.756119	104.620384	43.662563	-11.966513	96.257607	44.114895	38.738388	97.386292	43.888729	13.3859375	96.8219495	-51.005533	16.1263005	112.4188185
-34.806873	10.157119	110.233284	-3.680061	14.540741	105.553314	43.394409	-12.036452	96.287849	43.734337	38.651196	97.58773	43.564373	13.307372	96.9377895	-50.924495	15.77411	114.1688385
-36.028534	11.188045	111.577209	-3.817267	14.402443	106.283867	43.193756	-12.013396	96.339386	43.424721	38.623505	97.845116	43.3092385	13.3050545	97.092251	-50.9437725	15.4998315	115.475483
-37.720085	12.718347	112.989059	-3.988274	14.243237	106.989716	42.942318	-11.951006	96.30938	43.157242	38.686241	98.239983	43.04978	13.3676175	97.2746815	-51.026328	15.1188565	116.7047505
-38.674183	13.719874	113.667641	-4.082313	14.24223	107.302879	42.80864	-11.873549	96.217453	43.010559	38.190773	98.563675	42.9095995	13.158612	97.390564	-51.0742255	15.325848	117.215194
-39.529507	14.669853	114.049675	-4.18855	14.228762	107.439041	42.684486	-11.781351	96.15461	42.892933	38.802467	98.705986	42.7887095	13.510558	97.430298	-51.1658095	14.946966	117.447784
-40.299786	15.604022	114.258911	-4.314884	14.217793	107.458748	42.59269	-11.715332	96.074257	42.758469	38.859402	98.79702	42.6755795	13.572035	97.4356385	-51.3053475	14.863551	117.4818575
-40.856979	16.485813	114.33213	-4.460571	14.221224	107.402481	42.507622	-11.652751	96.051155	42.576046	38.90012	98.818016	42.541834	13.6236845	97.4345855	-51.462976	14.8187635	117.3703765
-41.148861	17.103691	114.384369	-4.658308	14.214002	107.331215	42.41011	-11.584975	96.061638	42.335342	38.958473	98.823174	42.372726	13.686749	97.442406	-51.689342	14.741255	117.220024
-41.530846	17.782381	114.537193	-4.883603	14.174478	107.356087	42.262333	-11.518773	96.046951	42.056076	39.021614	98.838615	42.1592045	13.7514205	97.442783	-51.9264105	14.5975355	117.269391
-42.130379	18.917564	114.686623	-5.308984	14.029153	107.474365	41.950371	-11.477966	96.18013	41.584728	39.034344	98.94265	41.7675495	13.778189	97.56139	-52.3855175	14.280117	117.38734
-42.297688	19.528915	114.577332	-5.692392	13.893907	107.520485	41.701241	-11.542836	96.376381	41.237457	39.004768	99.095657	41.469349	13.730966	97.736019	-52.854133	14.056848	117.304951
-42.41193	20.103676	114.165024	-6.177202	13.713248	107.480499	41.378582	-11.685754	96.70256	40.879547	38.879421	99.30394	41.1290645	13.5968335	98.00325	-53.4834685	13.8296625	116.957748
-42.418449	20.732725	113.576279	-6.762796	13.580857	107.364014	40.985455	-11.899367	97.109787	40.511768	38.704273	99.550194	40.7486115	13.402453	98.3299905	-54.2742035	13.759261	116.3980375
-42.310783	21.34206	112.967659	-7.368027	13.411112	107.243362	40.533581	-12.14824	97.534164	40.093216	38.490631	99.730751	40.3133985	13.1711955	98.6324575	-55.0494525	13.6510285	115.8542665
-42.087494	21.99501	112.279488	-7.914029	13.217934	107.082954	40.078403	-12.460945	97.976288	39.682415	38.17955	99.825493	39.880409	12.8593025	98.9008905	-55.708467	13.5765655	115.2650175
-41.703381	22.583525	111.499641	-8.337355	12.926628	106.779991	39.729179	-12.878492	98.328896	39.380093	37.79224	99.806175	39.554636	12.456874	99.0675355	-56.229346	13.396382	114.4924465
-40.95039	23.483858	110.19899	-8.857195	12.448155	106.244232	39.250477	-13.570191	98.765305	39.200436	37.11853	99.754196	39.2254565	11.7741695	99.2597505	-56.9398465	13.1221405	113.2287135
-40.273289	24.099262	109.368279	-9.137826	12.105525	105.905533	39.003487	-13.97012	98.970665	39.051491	36.736343	99.83165	39.027489	11.3831115	99.4011575	-57.303141	12.8279385	112.4099085
-39.534584	24.715683	108.610619	-9.449058	11.850219	105.619141	38.81591	-14.36836	99.122757	38.904526	36.418598	99.918015	38.860218	11.025119	99.520386	-57.758334	12.675319	111.717896
-38.734253	25.454378	107.994904	-9.787503	11.658513	105.397346	38.522999	-14.686685	99.38018	38.701748	36.163315	99.922569	38.6123735	10.738315	99.6513745	-58.1873795	12.578711	111.1433175
-37.807304	26.215738	107.384659	-10.114137	11.535293	105.205986	38.25008	-14.964117	99.566734	38.479321	35.955826	99.917786	38.3647005	10.4958545	99.74226	-58.5929745	12.5747315	110.669712
-36.79982	26.998461	107.075943	-10.425104	11.510758	105.14901	37.934853	-15.11963	99.694321	38.185886	35.725872	99.973557	38.0603695	10.303121	99.833939	-58.9105775	12.718395	110.464081
-35.738651	27.904442	107.136276	-10.726799	11.507357	105.272552	37.556824	-15.213482	99.648628	37.972916	35.646904	100.217041	37.76487	10.216711	99.9328345	-59.218468	12.798003	110.6122695
-33.9529	29.295019	107.580879	-11.178892	11.520288	105.526802	36.983032	-15.047939	99.234283	37.730141	35.333199	101.094666	37.3565865	10.14263	100.1644745	-59.7143705	12.897946	110.8891295
-32.711281	30.306995	108.028015	-11.495667	11.673004	105.675125	36.585651	-14.683327	98.813248	37.493889	36.083603	101.900009	37.03977	10.700138	100.3566285	-60.031104	12.64587	110.9936215
-31.444824	31.361139	108.49408	-11.857197	11.979737	105.795525	36.195702	-14.134656	98.385117	37.259766	36.543869	102.961563	36.727734	11.2046065	100.67334	-60.442128	12.7548675	110.91771
-30.131765	32.479279	108.997818	-12.2961	12.469237	106.013229	35.784718	-13.40633	98.149597	36.978287	37.11306	104.080261	36.3815025	11.853365	101.114929	-60.9737025	13.085109	110.911529
-28.753971	33.586891	109.476593	-12.741929	13.072631	106.239761	35.472385	-12.694742	98.012474	36.683777	37.697021	105.189087	36.078081	12.5011395	101.6007805	-61.561939	13.6441225	110.8787415
-27.326906	34.693283	109.746078	-13.194219	13.684332	106.478813	35.16288	-12.079659	98.09256	36.392914	38.228615	106.235489	35.777897	13.074478	102.1640245	-62.166335	14.294186	110.7936015
-25.853209	35.744652	109.916435	-13.647543	14.20691	106.671204	34.861744	-11.651286	98.51236	36.160404	38.633411	107.032516	35.511074	13.4910625	102.772438	-62.80616	14.9227575	110.56997
-23.508486	37.1348	110.308197	-14.260623	14.813502	107.117928	34.334698	-11.316755	99.232529	35.878376	38.985611	108.13192	35.106537	13.834428	103.6822245	-63.627783	15.792576	110.5536315
-21.852272	37.916103	110.651817	-14.612642	15.085886	107.588562	33.984833	-11.136299	99.87355	35.748619	39.069157	108.728851	34.866726	13.966429	104.3012005	-64.09201	16.205343	110.8759235
-20.29464	38.636337	111.040771	-14.889879	15.247437	108.099403	33.733906	-11.232138	100.595474	36.096214	38.950352	109.067497	34.91506	13.859107	104.8314855	-64.694818	16.635767	111.3673205
-18.474873	39.202694	111.336205	-15.127516	15.349764	108.625809	33.561768	-11.488412	101.36013	35.657265	39.128059	109.778938	34.6095165	13.8198235	105.569534	-64.8645485	16.8797045	111.682084
-16.658045	39.738083	111.690208	-15.349298	15.431091	109.169434	33.497898	-11.733188	102.175056	35.679459	39.08567	110.401688	34.5886785	13.676241	106.288372	-65.2872745	17.185941	112.050496
-14.83736	40.236683	112.150063	-15.578474	15.510551	109.739639	33.474136	-11.925762	103.174576	35.775509	39.107822	111.282669	34.6248225	13.59103	107.2286225	-65.7817705	17.430072	112.2506555
-12.981918	40.704624	112.794731	-15.792942	15.597232	110.351143	33.475426	-12.041342	104.380463	35.925392	39.208389	112.534966	34.700409	13.5835235	108.4577145	-66.286293	17.6109405	112.2445715
-10.184203	41.283699	114.14418	-16.118973	15.950784	111.438217	33.87006	-12.040904	106.445221	36.305626	39.533726	115.107346	35.087843	13.746411	110.7762835	-67.325789	18.155157	112.1001505
-8.371317	41.672405	115.28698	-16.30102	16.303577	112.236633	34.292278	-12.112939	107.887543	36.589439	39.850266	117.094711	35.4408585	13.8686635	112.491127	-68.0428985	18.7384905	111.982139
-6.537499	42.008163	116.61042	-16.423473	16.664072	113.045441	34.800335	-11.837926	109.416702	36.912247	40.21944	119.275452	35.856291	14.190757	114.346077	-68.703237	19.137387	111.744805
-4.682029	42.249287	118.039963	-16.48078	17.066687	113.912537	35.412033	-11.431827	110.891045	37.275455	40.683643	121.549652	36.343744	14.625908	116.2203485	-69.305304	19.507466	111.6047255
-2.899581	42.458282	119.603905	-16.429609	17.484604	114.867386	35.999958	-10.925189	112.268913	38.027966	41.003536	123.372925	37.013962	15.0391735	117.820919	-69.87318	19.9300345	111.913853
-1.101708	42.561352	121.106041	-16.253113	17.902514	115.848854	36.617554	-10.352492	113.618088	38.423637	41.385372	125.215721	37.5205955	15.51644	119.4169045	-70.0268215	20.288588	112.2808035
0.936491	42.397766	122.472168	-15.963957	18.262964	116.862343	37.245586	-9.829603	114.874146	38.868191	41.792912	126.922081	38.0568885	15.9816545	120.8981135	-69.9848025	20.5442735	112.8265725
3.411759	42.261368	124.536446	-15.457302	18.752003	118.396851	38.146694	-9.128677	116.779839	39.611633	42.374344	129.162781	38.8791635	16.6228335	122.97131	-69.7937675	20.8811725	113.822392
4.980712	42.078438	125.791237	-15.130003	19.020527	119.37394	38.742413	-8.752766	118.12178	40.142448	42.674633	130.509399	39.4424305	16.9609335	124.3155895	-69.7024365	21.0801205	114.4322905
6.375588	41.743313	127.089989	-14.811997	19.260561	120.319389	39.313457	-8.465451	119.483841	40.578453	42.950584	131.844406	39.945955	17.2425665	125.6641235	-69.569949	21.2785555	114.9746545
7.688931	41.327415	128.387314	-14.505678	19.480072	121.282043	39.866306	-8.262143	120.824982	40.992943	43.190872	133.112076	40.4296245	17.4643645	126.968529	-69.4409805	21.4957795	115.595557
8.875588	40.877369	129.628571	-14.189567	19.669952	122.247948	40.32682	-8.050062	121.958305	41.377171	43.459671	134.277786	40.8519955	17.7048045	128.1180455	-69.2311295	21.6350995	116.3778505
9.921237	40.273399	130.757187	-13.859105	19.85788	123.140144	40.601482	-7.715023	122.953964	41.712791	43.732807	135.255432	41.1571365	18.008892	129.104698	-68.8753465	21.706868	117.17559
10.871836	39.681667	131.735458	-13.333039	20.134377	123.879074	40.853153	-7.424927	123.8452	42.026802	44.052711	136.089294	41.4399775	18.313892	129.967247	-68.1060555	21.954862	117.790901
12.2007	38.710316	132.850861	-13.407829	20.680567	125.18605	41.104973	-6.91579	124.962662	42.438557	44.587471	137.058289	41.771765	18.8358405	131.0104755	-68.587423	22.5252935	119.3616245
12.804772	37.876205	133.368759	-13.294247	21.023884	125.9048	41.198574	-6.544894	125.47625	42.652557	44.894314	137.450394	41.9255655	19.17471	131.463322	-68.5140595	22.873058	120.346278
13.395166	37.0354	133.7901	-13.177502	21.381563	126.509331	41.291611	-6.150967	125.823227	42.843407	45.27248	137.770218	42.067509	19.5607565	131.7967225	-68.422513	23.2023695	121.2219395
13.966566	36.177917	134.035294	-13.075742	21.718082	126.994408	41.613331	-5.986522	125.932777	42.954025	45.569252	137.955399	42.283678	19.791365	131.944088	-68.435162	23.644799	122.044728
14.205313	35.09819	134.142578	-12.775185	21.87537	127.187859	41.655785	-5.638121	125.966515	43.027805	45.925392	138.069275	42.341795	20.1436355	132.017895	-67.892165	23.6071045	122.357823
14.527329	34.007107	134.045593	-12.763217	22.131628	127.378502	41.479599	-5.120945	125.924469	43.057957	46.234158	138.016052	42.268778	20.5566065	131.9702605	-67.795212	23.7066495	122.7867435
14.685115	32.747387	133.679276	-12.651833	22.467857	127.366653	41.693306	-5.030735	125.539482	43.035866	46.513973	137.782135	42.364586	20.741619	131.6608085	-67.668252	24.194095	123.0724975
14.907186	30.862453	132.695755	-12.93858	22.813919	127.182472	41.40847	-4.53558	124.949097	43.057884	46.966343	137.125275	42.233177	21.2153815	131.037186	-68.110337	24.4124565	123.327758
14.993444	29.470661	131.76178	-12.902197	23.000618	126.793419	41.777153	-4.632676	124.446976	43.05291	47.241055	136.40271	42.4150315	21.3041895	130.424843	-68.2194255	24.6970465	123.161995
14.978869	27.994934	130.586487	-12.889406	23.209402	126.292969	41.376324	-4.359636	123.686661	42.936317	47.606441	135.371262	42.1563205	21.6234025	129.5289615	-67.9351325	24.7954015	123.0569765
14.739379	26.543322	129.250641	-12.809112	23.391426	125.660614	40.924	-4.090427	122.914001	42.836903	47.868668	134.082855	41.8804515	21.8891205	128.498428	-67.4986755	24.8937315	122.8228
14.9434	24.788616	127.616776	-12.594646	23.522993	124.763344	40.701122	-3.787493	122.085022	42.307236	48.283222	132.675278	41.504179	22.2478645	127.38015	-66.693471	24.7981215	122.146538
14.834295	23.1187	126.08873	-12.519339	23.793068	123.871956	40.579185	-3.502572	121.344803	42.586731	48.429985	130.88858	41.582958	22.4637065	126.1166915	-66.621636	25.1224295	121.6272205
14.069051	21.670876	124.952187	-12.384297	24.058161	122.8377	40.591766	-3.245331	120.81604	41.982552	48.707832	129.32901	41.287159	22.7312505	125.072525	-66.055753	25.3850715	120.602875
14.244845	18.638737	122.940468	-12.508207	24.621416	121.328438	40.754318	-2.906545	120.285736	41.871353	49.095985	126.914742	41.3128355	23.09472	123.600239	-66.3292495	26.148112	119.056637
14.118942	16.668957	121.887505	-12.321732	24.793005	120.081474	40.88895	-2.787585	120.107399	42.205658	49.046612	125.334023	41.547304	23.1295135	122.720711	-66.190768	26.4564965	117.442237
13.927935	14.707799	120.918617	-12.159228	24.915466	118.679558	40.965313	-2.738693	120.031288	42.170944	49.241398	124.084961	41.5681285	23.2513525	122.0581245	-65.8865845	26.5795795	115.3009915
13.703576	12.722933	120.012596	-12.025644	24.999743	117.111382	41.009449	-2.759721	119.98912	42.134384	49.298241	122.946953	41.5719165	23.26926	121.4680365	-65.6232045	26.730226	112.7547275
13.42468	10.69074	119.004143	-11.871524	25.015697	115.450142	40.98365	-2.890396	119.849846	42.109188	49.288425	121.755112	41.546419	23.1990145	120.802479	-65.289467	26.8323795	110.097805
13.112865	8.673921	117.912231	-11.670687	24.964764	113.706886	40.961338	-3.035367	119.451965	41.604546	49.366959	120.437965	41.282942	23.165796	119.944965	-64.624316	26.763732	107.468807
12.761019	6.723119	116.752472	-11.381316	24.833889	111.907127	41.031288	-3.23066	118.837654	41.572502	49.12035	118.700111	41.301895	22.944845	118.7688825	-64.064527	26.722933	105.0453715
12.168917	3.806113	114.856766	-10.725013	24.421238	109.29953	41.234253	-3.724384	117.620674	41.703815	48.730217	115.515099	41.469034	22.5029165	116.5678865	-62.91906	26.3395595	102.0311735
11.675533	1.953541	113.527084	-10.183156	24.001564	107.725075	41.512646	-4.20811	116.416862	41.885002	48.03545	113.257729	41.698824	21.91367	114.8372955	-62.065136	26.089458	100.6128545
11.157538	0.103437	112.207375	-9.602331	23.44659	106.257103	41.782505	-4.847834	115.18927	42.19585	47.2925	111.041725	41.9891775	21.222333	113.1154975	-61.1938395	25.670847	99.3987085
10.55924	-1.654597	110.914192	-9.059418	22.888308	104.785156	42.007236	-5.449139	114.020897	42.45306	46.520329	108.960388	42.230148	20.535595	111.4906425	-60.348984	25.241021	98.0796695
9.850828	-3.24844	109.69297	-8.586219	22.321289	103.434769	42.174999	-6.066254	112.844467	42.628525	45.694073	107.040253	42.401762	19.8139095	109.94236	-59.5742	24.8286685	96.927178
9.08818	-4.798625	108.434021	-8.170032	21.730883	102.292992	42.262672	-6.767823	111.716171	42.833866	44.960453	105.230858	42.548269	19.096315	108.4735145	-58.888333	24.365451	96.1124695
8.239499	-6.192487	107.256233	-7.7827	21.181559	101.305977	42.336555	-7.351162	110.478233	42.935459	44.269432	103.637482	42.636007	18.459135	107.0578575	-58.201407	23.903983	95.5540965
6.838305	-8.001564	105.726334	-7.28771	20.409431	100.289932	42.359127	-8.224908	108.785942	43.100227	43.387669	101.817612	42.729677	17.5813805	105.301777	-57.305097	23.2374815	95.278087
5.82427	-9.018794	105.024277	-6.998697	20.010803	99.761681	42.34621	-8.651877	107.942162	43.244228	42.961136	100.653183	42.795219	17.1546295	104.2976725	-56.792613	22.8669765	95.2256895
4.741846	-9.869268	104.474998	-6.734553	19.665031	99.237747	42.358906	-9.016566	107.228508	43.255047	42.547062	99.528481	42.8069765	16.765248	103.3784945	-56.2760825	22.564814	95.0969995
3.66715	-10.625796	103.987518	-6.477099	19.309349	98.770477	42.334278	-9.408294	106.593452	43.299519	42.069595	98.389938	42.8168985	16.3306505	102.491695	-55.7710965	22.2880475	95.049259
2.57311	-11.309871	103.476677	-6.232241	18.908369	98.317184	42.284805	-9.7655	105.942329	43.363041	41.543102	97.322281	42.823923	15.888801	101.632305	-55.288405	21.927937	95.002063
1.490631	-11.86132	102.993439	-5.960216	18.496086	97.930489	42.232407	-10.127881	105.230209	43.45496	41.024094	96.548592	42.8436835	15.4481065	100.8894005	-54.7641155	21.5440655	94.9715775
0.374991	-12.349382	102.543549	-5.70461	18.132608	97.602531	42.193428	-10.516192	104.724762	43.682148	40.563808	96.03286	42.937788	15.023808	100.378811	-54.347008	21.241408	94.826251
-1.351952	-12.868049	101.857246	-5.297263	17.635887	97.113289	42.27314	-11.076413	104.247856	44.07354	40.03096	95.510483	43.17334	14.4772735	99.8791695	-53.767866	20.7945005	94.3474085
-2.484216	-13.06176	101.41317	-4.999251	17.377195	96.801117	42.476242	-11.37575	103.902374	44.290489	39.766296	95.210358	43.3833655	14.195273	99.556366	-53.3818675	20.559117	94.045868
-3.583243	-13.198073	100.899521	-4.702046	17.171387	96.490517	42.708988	-11.601678	103.577026	44.555561	39.576584	94.897881	43.6322745	13.987453	99.2374535	-53.0363665	20.355321	93.7435805
-4.732512	-13.190845	100.410553	-4.371574	17.051401	96.215958	42.953445	-11.759654	103.188774	44.779854	39.451012	94.60424	43.8666495	13.845679	98.896507	-52.6097975	20.257123	93.535409
-5.862816	-13.098337	99.963028	-4.072305	16.953367	95.993896	43.236084	-11.885474	102.80764	45.005093	39.388981	94.377708	44.1205885	13.7517535	98.592674	-52.2651985	20.1549805	93.395118
-7.03	-12.916158	99.612549	-3.812646	16.878185	95.893379	43.598164	-11.96137	102.480042	45.194569	39.41066	94.290146	44.3963665	13.724645	98.385094	-52.0216585	20.031725	93.401664
-8.195111	-12.641636	99.426094	-3.609775	16.806915	95.986366	43.990829	-11.887942	102.128235	45.292095	39.480202	94.386101	44.641462	13.79613	98.257168	-51.861012	19.8177	93.715564
-10.013487	-12.089957	99.630455	-3.370864	16.755558	96.47155	44.417519	-11.808918	101.940308	45.404079	39.625603	94.605667	44.910799	13.9083425	98.2729875	-51.652527	19.6027735	94.6701125
-11.274441	-11.610129	99.980614	-3.26039	16.662128	96.954498	44.613895	-11.78931	101.897263	45.410324	39.645264	94.712082	45.0121095	13.927977	98.3046725	-51.5328895	19.396279	95.6043235
-12.53651	-11.07354	100.392441	-3.158335	16.559189	97.497055	44.788792	-11.807086	101.804138	45.403751	39.613567	94.809555	45.0962715	13.9032405	98.3068465	-51.4129415	19.2151375	96.6872635
-13.761011	-10.483454	100.805954	-3.09367	16.40741	98.063332	44.88097	-11.842555	101.68428	45.390896	39.582008	94.916031	45.135933	13.8697265	98.3001555	-51.323273	18.9450935	97.8265085
-15.061018	-9.862163	101.284241	-3.005577	16.263216	98.647095	44.955193	-11.899762	101.504395	45.376034	39.546455	95.06514	45.1656135	13.8233465	98.2847675	-51.1767675	18.7030855	99.0094225
-16.278269	-9.213102	101.751152	-2.953171	16.083406	99.208008	45.026596	-11.976121	101.306709	45.351864	39.524067	95.257477	45.18923	13.773973	98.282093	-51.095572	18.392839	100.133923
-17.557997	-8.475186	102.243492	-2.883072	15.897014	99.754158	45.104904	-12.024685	101.131439	45.306488	39.509125	95.431244	45.205696	13.74222	98.2813415	-50.97184	18.051808	101.2269745
-19.346893	-7.305177	102.972984	-2.766736	15.635082	100.514137	45.232693	-12.098328	100.94426	45.237991	39.460678	95.625015	45.235342	13.681175	98.2846375	-50.768814	17.588989	102.7436365
-20.535234	-6.430278	103.415367	-2.685908	15.464603	100.953506	45.343567	-12.154202	100.810349	45.219151	39.439426	95.757675	45.281359	13.642612	98.284012	-50.653175	17.286594	103.623
-21.642149	-5.528554	103.764725	-2.603621	15.286613	101.329384	45.434464	-12.209579	100.688377	45.216747	39.393051	95.910301	45.3256055	13.591736	98.299339	-50.5328475	16.98149	104.359429
-22.740803	-4.602312	103.99437	-2.527568	15.100032	101.613327	45.449154	-12.150037	100.626968	45.233589	39.387993	96.141144	45.3413715	13.618978	98.384056	-50.3965075	16.581086	104.842598
-23.843607	-3.655679	104.078209	-2.452938	14.972734	101.800217	45.526741	-12.266623	100.369278	45.264244	39.401711	96.425522	45.3954925	13.567544	98.3974	-50.3013685	16.377924	105.203034
-24.826811	-2.657569	104.031441	-2.398475	14.859663	101.92981	45.58849	-12.24847	100.129143	45.287647	39.477749	96.721176	45.4380685	13.6146395	98.4251595	-50.2350185	16.1046865	105.4344605
-25.695473	-1.843017	103.972816	-2.327184	14.87569	102.018776	45.720341	-12.219022	99.850456	45.304344	39.615322	97.01738	45.5123425	13.69815	98.433918	-50.1667105	16.05323	105.603634
-27.235729	0.05237	103.983543	-2.283377	14.895372	102.14418	45.795147	-12.002949	99.672997	45.304153	39.89959	97.493431	45.54965	13.9483205	98.583214	-50.116404	15.8424235	105.705146
-28.051039	1.152945	104.044533	-2.230767	14.971288	102.251968	45.900009	-11.847466	99.542656	45.306652	40.088451	97.841873	45.6033305	14.1204925	98.6922645	-50.0648645	15.8220835	105.8116715
-28.903076	2.226922	104.135452	-2.201595	15.007229	102.401482	45.984352	-11.736656	99.425606	45.316402	40.249378	98.174957	45.650377	14.256361	98.8002815	-50.053567	15.758097	106.0026825
-29.703192	3.314616	104.320908	-2.19663	14.975627	102.5998	46.021118	-11.673673	99.284149	45.321774	40.34903	98.513702	45.671446	14.3376785	98.8989255	-50.064706	15.6135755	106.3006745
-30.372799	4.393023	104.665756	-2.226873	14.88693	102.87149	46.000702	-11.676763	99.136879	45.289349	40.38163	98.799904	45.6450255	14.3524335	98.9683915	-50.0987715	15.4214265	106.7745885
-30.997805	5.421961	105.180443	-2.28342	14.705634	103.233292	45.899536	-11.726221	99.01342	45.194778	40.31554	99.075928	45.547157	14.2946595	99.044674	-50.113997	15.1166085	107.42191
-31.657167	6.422587	105.783989	-2.377328	14.474607	103.662361	45.772232	-11.844225	98.950851	45.070869	40.196766	99.30481	45.4215505	14.1762705	99.1278305	-50.1762065	14.7729435	108.1968915
-32.203465	8.002975	106.84304	-2.56995	13.99377	104.370842	45.539051	-12.157482	98.980934	44.884266	39.881168	99.630814	45.2116585	13.861843	99.305874	-50.3515585	14.125697	109.43581
-32.808273	8.85745	107.505737	-2.664628	13.67156	104.790245	45.3633	-12.436729	99.071487	44.759296	39.59156	99.747887	45.061298	13.5774155	99.409687	-50.390554	13.7657045	110.170803
-33.221188	9.782351	107.993828	-2.777561	13.351475	105.108986	45.213787	-12.72845	99.16806	44.651054	39.288074	99.753479	44.9324205	13.279812	99.4607695	-50.4875425	13.423138	110.7572025
-33.525269	10.692315	108.367859	-2.868836	13.032588	105.317368	45.07299	-13.053006	99.314209	44.543564	38.976955	99.635902	44.808277	12.9619745	99.4750555	-50.545949	13.1032015	111.1596805
-33.805347	11.641588	108.564247	-2.988508	12.72347	105.408844	44.978203	-13.367987	99.50396	44.406761	38.665287	99.474854	44.692482	12.64865	99.489407	-50.669498	12.79829	111.328281
-34.020824	12.567019	108.558594	-3.105057	12.461881	105.428635	44.878693	-13.713786	99.793373	44.279568	38.339718	99.242867	44.5791305	12.312966	99.51812	-50.7892445	12.610796	111.33915
-34.216576	13.524696	108.42234	-3.298231	12.194839	105.38372	44.77887	-14.057775	100.088585	44.132252	37.963776	98.932396	44.455561	11.9530005	99.5104905	-51.052023	12.4366775	111.2569495
-34.32885	14.972713	108.246613	-3.580992	11.762948	105.33503	44.569019	-14.554669	100.457169	43.812374	37.436687	98.522682	44.1906965	11.441009	99.4899255	-51.3526805	12.084887	111.1801345
-34.313396	15.973605	108.13063	-3.765292	11.429839	105.326256	44.4109	-14.861399	100.658669	43.615417	37.084503	98.24575	44.0131585	11.111552	99.4522095	-51.5437425	11.748126	111.2003025
-34.276451	16.963737	108.03273	-3.94618	11.087923	105.348396	44.244873	-15.157234	100.767944	43.381153	36.740582	98.056564	43.813013	10.791674	99.412254	-51.705373	11.384172	111.284538
-34.085716	18.029202	107.880768	-4.149557	10.79171	105.330101	44.065849	-15.409948	100.823631	43.136208	36.479042	98.047295	43.6010285	10.534547	99.435463	-51.9001425	11.048873	111.224739
-33.874249	19.137201	107.700562	-4.356832	10.490215	105.289116	43.938953	-15.64064	100.787437	42.966434	36.291641	98.088524	43.4526935	10.3255005	99.4379805	-52.1663575	10.6549295	111.1402515
-33.636066	20.327	107.462074	-4.545524	10.323315	105.22039	43.684368	-15.734887	100.77491	42.772171	36.171707	98.169205	43.2282695	10.21841	99.4720575	-52.3193175	10.42822	110.9687225
-33.262608	21.599051	107.267128	-4.76112	10.269576	105.125534	43.481049	-15.774679	100.633263	42.563278	36.132271	98.277664	43.0221635	10.178796	99.4554635	-52.5444035	10.360356	110.7956045
-32.602589	23.656288	106.997833	-5.070718	10.321164	104.983994	43.176121	-15.659902	100.347496	42.260559	36.249458	98.532501	42.71834	10.294778	99.4399985	-52.859776	10.34755	110.5279895
-32.03994	25.084347	106.936249	-5.306248	10.413943	104.927406	42.989704	-15.504229	100.088631	41.948437	36.400391	99.016945	42.4690705	10.448081	99.552788	-53.0815665	10.379805	110.302024
-31.456602	26.591154	106.929688	-5.534084	10.563638	104.87896	42.787483	-15.272324	99.814812	41.740562	36.621017	99.549553	42.2640225	10.6743465	99.6821825	-53.3321905	10.4529295	110.0757375
-30.831375	28.124172	106.958115	-5.802538	10.766984	104.868401	42.557774	-14.958763	99.596634	41.572536	36.853371	100.293007	42.065155	10.947304	99.9448205	-53.670231	10.586664	109.7919815
-30.125719	29.711073	107.149002	-6.079787	11.036628	104.93119	42.375065	-14.631314	99.468872	41.449074	36.607056	101.281448	41.9120695	10.987871	100.37516	-54.0716435	11.085385	109.48722
-29.429712	31.316906	107.3992	-6.348094	11.360782	105.075882	42.225636	-14.256983	99.553108	41.356033	36.89362	102.507187	41.7908345	11.3183185	101.0301475	-54.4870225	11.4032455	109.1216165
-28.661919	32.94725	107.739105	-6.639231	11.756172	105.32119	42.128193	-13.836257	99.852623	41.323662	37.230793	103.939758	41.7259275	11.697268	101.8961905	-55.0043895	11.815076	108.7461895
-27.445511	35.358276	108.665642	-7.066383	12.462822	105.91185	42.208084	-13.181433	100.54834	41.346142	38.431953	106.58728	41.777113	12.62526	103.56781	-55.909879	12.300384	108.25589
-26.596531	36.866249	109.642365	-7.341661	12.940107	106.497528	42.395676	-12.739002	101.002373	41.466679	38.934048	108.709991	41.9311775	13.097523	104.856182	-56.6144995	12.782691	108.138874
-25.76473	38.305187	110.959648	-7.579445	13.446371	107.194092	42.616837	-12.220898	101.259521	41.654797	39.406639	110.885262	42.135817	13.5928705	106.0723915	-57.294707	13.2998715	108.3157925
-25.070801	39.723343	112.524727	-7.749617	13.945354	107.897522	42.739964	-11.532203	101.343224	42.298691	39.620903	112.622581	42.5193275	14.04435	106.9829025	-58.0185615	13.846358	108.8121415
-23.936426	40.832008	113.950241	-7.843603	14.489441	108.563873	42.797203	-10.787484	101.300858	42.594463	39.946934	114.310478	42.695833	14.579725	107.805668	-58.383039	14.399157	109.322078
-23.013826	41.947166	115.32811	-7.891246	15.08526	109.119263	43.178898	-10.275543	101.000008	42.891556	40.237892	115.75174	43.035227	14.9811745	108.375874	-58.817719	15.1893455	109.862652
-22.250898	43.035385	116.476761	-7.942622	15.652375	109.627495	43.247585	-9.58743	101.03685	43.178234	40.475639	116.948357	43.2129095	15.4441045	108.9926035	-59.0981535	15.8606455	110.2623865
-20.879503	44.282974	117.647827	-8.005754	16.350794	110.307465	43.187397	-9.054461	101.417854	43.084938	40.8829	118.375336	43.1361675	15.9142195	109.896595	-59.1476755	16.7873685	110.718335
-19.888496	44.880043	118.111214	-8.080875	16.671354	110.739029	43.108269	-9.013446	101.81929	43.258606	40.947742	118.924118	43.1834375	15.967148	110.371704	-59.3451875	17.37556	111.106354
-18.975798	45.231743	118.533585	-8.163239	16.808187	111.158478	43.000267	-9.109255	102.249634	43.392288	40.916599	119.239914	43.1962775	15.903672	110.744774	-59.5227555	17.712702	111.572182
-18.100273	45.500523	118.734512	-8.275698	16.826311	111.511673	42.308712	-9.274426	102.993713	43.452011	40.835526	119.357613	42.8803615	15.78055	111.175663	-59.4317575	17.872072	111.847683
-16.741007	45.327969	118.516708	-8.403955	16.760719	111.847893	42.115643	-9.642175	103.43821	43.448235	40.678852	119.230019	42.781939	15.5183385	111.3341145	-59.589849	18.0030995	112.3616715
-15.861628	45.288528	118.354416	-8.568881	16.716772	111.989197	41.833012	-9.985831	103.840385	43.383736	40.557053	118.914185	42.608374	15.285611	111.377285	-59.746136	18.147933	112.601109
-14.908912	45.072693	118.073448	-8.745008	16.618874	112.154625	41.491348	-10.361598	104.175529	43.27	40.343678	118.488396	42.380674	14.99104	111.3319625	-59.87069	18.246708	112.9772875
-13.931322	44.704769	117.767883	-9.019043	16.415802	112.315193	40.941616	-11.036969	104.546165	43.097393	40.016769	117.747757	42.0195045	14.4899	111.146961	-60.0575905	18.341704	113.483425
-12.976934	44.165306	117.434868	-9.191089	16.290018	112.4524	40.531773	-11.445762	104.696297	42.909248	39.742733	117.175995	41.7205105	14.1484855	110.936146	-60.1026885	18.4315505	113.968654
-12.01217	43.571678	117.106453	-9.404226	16.162054	112.585617	40.146427	-11.895465	104.866531	42.751724	39.493008	116.66658	41.4490755	13.7987715	110.7665555	-60.2575275	18.5253365	114.4046785
-11.015018	42.859711	116.672348	-9.639367	16.017578	112.678955	39.754601	-12.325592	105.08567	42.556744	39.242962	116.100677	41.1556725	13.458685	110.5931735	-60.4344065	18.576471	114.7647365
-10.042517	42.085373	116.192604	-9.888762	15.918644	112.645767	39.332478	-12.722824	105.247459	42.264267	38.982452	115.527687	40.7983725	13.129814	110.387573	-60.5758965	18.707474	114.903961
-8.974247	41.217033	115.477165	-10.172646	15.75368	112.478661	38.888702	-13.147397	105.35511	41.973766	38.729729	114.843605	40.431234	12.791166	110.0993575	-60.776526	18.716194	114.8579645
-7.896316	40.229206	114.65303	-10.405164	15.590734	112.139175	38.45018	-13.562757	105.392159	41.694359	38.410614	114.015305	40.0722695	12.4239285	109.703732	-60.8825975	18.7575395	114.574618
-6.146873	38.750774	113.093689	-10.744795	15.27639	111.300835	37.931282	-14.186466	105.316757	41.340252	37.973221	112.746216	39.635767	11.8933775	109.0314865	-61.125357	18.6594025	113.5701835
-4.942921	37.713207	111.951431	-10.896851	15.131147	110.629639	37.659927	-14.549832	105.408859	41.169868	37.688019	111.958969	39.4148975	11.5690935	108.683914	-61.2085995	18.6932005	112.575364
-3.636635	36.6409	110.866272	-11.020675	14.976892	109.916672	37.511028	-14.929053	105.450867	41.050037	37.376293	111.268028	39.2805325	11.22362	108.3594475	-61.3218825	18.730164	111.4738965
-2.322379	35.558735	109.836647	-11.116073	14.810969	109.181999	37.383575	-15.335345	105.432549	40.968956	37.067013	110.752937	39.1762655	10.865834	108.092743	-61.4084115	18.756104	110.271255
-0.970226	34.445137	109.007133	-11.183228	14.719316	108.540108	37.255257	-15.693109	105.56723	40.951668	36.731041	110.489128	39.1034625	10.518966	108.028179	-61.4699185	18.919666	109.052037
0.460089	33.357708	108.387901	-11.251551	14.659657	107.967209	37.147038	-15.994612	106.028625	40.951786	36.4142	110.601402	39.049412	10.209794	108.3150135	-61.552514	19.10952	107.6194045
1.885897	32.301624	107.955742	-11.35855	14.714824	107.423294	37.167164	-16.265467	106.700745	41.05307	36.160881	111.070595	39.110117	9.947707	108.88567	-61.827217	19.481941	105.960918
3.948003	30.712757	107.740471	-11.574888	14.793704	106.614433	37.180504	-16.654919	107.999657	41.22839	35.943008	112.383499	39.204447	9.6440445	110.191578	-62.354223	19.9433635	103.037288
5.22532	29.709181	108.036865	-11.729001	14.925032	106.409897	37.153824	-16.770845	108.789207	41.395855	35.834457	113.472809	39.2748395	9.531806	111.131008	-62.7328415	20.318258	101.688786
6.426296	28.728127	108.727142	-11.893113	15.133342	106.542503	37.297493	-16.775517	109.627533	41.581257	35.825512	114.868355	39.439375	9.5249975	112.247944	-63.225601	20.7416865	100.837062
7.515688	27.740124	109.756493	-12.014433	15.340868	106.940376	37.514462	-16.712648	110.645691	41.794304	35.84314	116.43515	39.654383	9.565246	113.5404205	-63.683249	21.11649	100.3403315
8.481771	26.810535	111.011253	-12.110039	15.629968	107.54837	37.775158	-16.641321	111.587013	42.005333	35.964382	118.151794	39.8902455	9.6615305	114.8694035	-64.1103235	21.5984055	100.2273365
9.409754	25.860968	112.40625	-12.147468	15.927824	108.346352	38.014938	-16.456724	112.671555	42.237507	36.133636	119.88311	40.1262225	9.838456	116.2773325	-64.4211585	22.017192	100.4153715
10.192436	24.963726	113.822556	-12.118533	16.247469	109.236702	38.20953	-16.148188	113.741386	42.473709	36.247452	121.38958	40.3416195	10.049632	117.565483	-64.5786855	22.445306	100.907921
11.220875	23.597826	115.76767	-12.026361	16.748365	110.810135	38.437347	-15.674864	115.281082	43.258469	36.41964	123.125732	40.847908	10.372388	119.203407	-64.90063	23.124342	102.416863
11.770853	22.661278	116.932205	-11.955587	17.080698	111.93763	38.636101	-15.335534	116.150215	43.461967	36.710312	124.112358	41.049034	10.687389	120.1312865	-64.960208	23.474007	103.7439735
12.2858	21.753237	117.96006	-11.868156	17.423973	113.031281	38.81575	-14.911114	116.975822	43.661407	37.040459	124.8992	41.2385785	11.0646725	120.937511	-64.9748905	23.7832735	105.125051
12.649174	20.86714	118.851616	-11.771152	17.805487	114.055191	38.957611	-14.464127	117.772804	43.828529	37.458035	125.571907	41.39307	11.496954	121.6723555	-64.935374	24.11402	106.4380265
12.920366	19.939928	119.634285	-11.701395	18.223736	114.952003	39.04055	-13.974058	118.401207	43.962921	37.869915	126.096413	41.5017355	11.9479285	122.24881	-64.9045255	24.4995435	107.655196
13.138	19.024208	120.197296	-11.661999	18.698751	115.676163	39.125652	-13.481228	118.876053	44.022655	38.331665	126.51638	41.5741535	12.4252185	122.6962165	-64.8981515	24.9722835	108.6561095
13.194073	18.139292	120.524635	-11.645094	19.188154	116.180038	39.163799	-12.920806	119.140076	44.01762	38.733707	126.800156	41.5907095	12.9064505	122.970116	-64.8808975	25.4698575	109.38996
13.173017	16.74556	120.649719	-11.677291	19.93561	116.560852	39.178513	-12.122665	119.110535	43.896671	39.459251	127.050331	41.537592	13.668293	123.080433	-64.892174	26.202927	110.041271
13.062933	15.77297	120.396614	-11.680652	20.363718	116.532814	39.175884	-11.600719	118.864655	43.726337	39.820305	127.065002	41.4511105	14.109793	122.9648285	-64.8124145	26.617643	110.1007995
12.836621	14.842011	119.979385	-11.706826	20.772295	116.414001	39.169693	-11.128962	118.469742	43.54892	40.249268	126.984093	41.3593065	14.560153	122.7269175	-64.7729585	26.984437	110.1010845
12.581237	13.721906	119.371704	-11.646414	21.150251	116.139809	39.248138	-10.666032	117.928574	43.361359	40.691849	126.685837	41.3047485	15.0129085	122.3072055	-64.5975765	27.2875935	109.9724125
12.25933	12.658662	118.634781	-11.590606	21.563122	115.835953	39.342339	-10.107336	117.353676	43.157433	41.163475	126.137856	41.249886	15.5280695	121.745766	-64.431098	27.5981745	109.92614
11.914244	11.529764	117.858826	-11.508977	21.939404	115.486076	39.541294	-9.632509	116.845497	42.988091	41.659336	125.457191	41.2646925	16.0134135	121.151344	-64.2826465	27.8653945	109.820808
11.502184	10.297127	117.095306	-11.373526	22.25181	115.107498	39.787247	-9.172117	116.3386	42.373894	42.208576	124.888992	41.0805705	16.5182295	120.613796	-63.8276225	27.9853905	109.6012
10.769261	8.284198	116.132507	-11.098795	22.492058	114.586975	40.127216	-8.747897	115.939972	42.274952	42.683529	123.769424	41.201084	16.967816	119.854698	-63.398674	28.0163	109.319252
10.192775	6.784457	115.710175	-10.915608	22.514397	114.28862	40.281094	-8.618539	115.864433	42.355202	42.841003	123.083878	41.318148	17.111232	119.4741555	-63.149364	27.917562	109.1030845
9.500896	5.222172	115.506233	-10.772298	22.423588	114.047813	40.419292	-8.668377	115.989723	42.355347	42.950382	122.575287	41.3873195	17.1410025	119.282505	-62.9319155	27.7061735	108.813121
8.801764	3.559977	115.387833	-10.644097	22.265108	113.817719	40.49369	-8.834779	116.301712	42.395927	42.978298	122.017136	41.4448085	17.0717595	119.159424	-62.7330025	27.4584565	108.476014
8.033692	1.841895	115.381599	-10.575933	22.021399	113.531921	40.54438	-9.047485	116.693031	42.477314	42.917496	121.351112	41.510847	16.9350055	119.0220715	-62.662713	27.1077925	108.0417705
7.189283	0.115158	115.418663	-10.52434	21.702005	113.190994	40.571327	-9.333751	117.093887	42.432194	42.818668	120.669724	41.5017605	16.7424585	118.8818055	-62.5504405	26.6615515	107.5001825
6.307866	-1.635282	115.547791	-10.511625	21.3514	112.803101	40.572693	-9.64395	117.481522	42.365368	42.609657	119.711067	41.4690305	16.4828535	118.5962945	-62.4922805	26.2199465	107.0099075
4.881845	-4.221093	115.833954	-10.40921	20.667318	112.01078	40.580547	-10.22574	117.999458	42.199577	42.146198	117.733444	41.390062	15.960229	117.866451	-62.208482	25.374407	106.155109
3.901674	-5.867007	116.099319	-10.361961	20.095459	111.497353	40.560673	-10.688752	118.233421	42.058285	41.65131	116.17733	41.309479	15.481279	117.2053755	-62.033401	24.709639	105.7893305
2.862397	-7.480667	116.33326	-10.320058	19.443972	111.035713	40.513474	-11.208413	118.374016	41.892273	41.063797	114.555405	41.2028735	14.927692	116.4647105	-61.8429895	23.960252	105.6067155
1.77673	-8.996965	116.474976	-10.303436	18.697906	110.493561	40.352772	-11.766732	118.36747	41.7173	40.38353	112.964333	41.035036	14.308399	115.6659015	-61.641908	23.087413	105.3212205
0.647791	-10.417771	116.374443	-10.08164	17.721369	109.902725	40.150841	-12.414539	118.038666	41.498356	39.639965	111.560127	40.8245985	13.612713	114.7993965	-60.9878785	21.830025	105.0060535
-0.452901	-11.790592	115.996063	-10.1099	16.946087	109.484192	39.880661	-13.092311	117.475616	41.268177	38.940899	110.332016	40.574419	12.924294	113.903816	-60.794219	20.96788	105.064568
-1.620875	-12.985685	115.486656	-10.527487	16.569828	109.336365	39.635418	-13.764231	116.81411	41.094364	38.200874	108.98777	40.364891	12.2183215	112.90094	-61.419865	20.9213345	105.77179
-3.346621	-14.42456	114.749886	-10.315184	15.672252	108.734283	39.333908	-14.498173	115.460518	40.921223	37.229233	107.099709	40.1275655	11.36553	111.2801135	-60.7579335	19.978974	106.1884525
-4.476921	-15.188699	114.288368	-10.125998	15.271036	108.487022	39.180004	-14.949137	114.53595	40.863617	36.702015	105.888321	40.0218105	10.876439	110.2121355	-60.2738065	19.665633	106.7619085
-5.527634	-15.826922	113.794884	-9.876577	14.896695	108.205124	39.110573	-15.283638	113.579384	40.861805	36.275074	104.845108	39.986189	10.495718	109.212246	-59.739343	19.297672	107.198002
-6.571013	-16.261656	113.282104	-9.585118	14.518224	107.925644	39.10025	-15.564744	112.488594	40.969414	36.013691	103.958832	40.034832	10.2244735	108.223713	-59.205068	18.8119745	107.627575
-7.586879	-16.624598	112.776016	-9.247253	14.192991	107.603882	39.134087	-15.838631	111.500893	41.095779	35.721493	103.008614	40.114933	9.941431	107.2547535	-58.609439	18.444551	107.9530105
-8.530466	-16.823269	112.455688	-8.902071	13.93901	107.287003	39.206287	-16.070019	110.618141	41.156673	35.418964	102.135277	40.18148	9.6744725	106.376709	-57.985622	18.2035475	108.197297
-9.410747	-16.85471	112.327019	-8.560067	13.693665	107.091919	39.32132	-16.259068	109.906754	41.195805	35.12833	101.347923	40.2585625	9.434631	105.6273385	-57.3786965	17.952699	108.5564995
-10.676019	-16.742056	112.241638	-8.11906	13.260041	106.922546	39.487789	-16.532295	109.0793	41.312199	34.581581	100.297295	40.399994	9.024643	104.6882975	-56.638114	17.495439	109.1567945
-11.440813	-16.521269	112.107956	-7.87287	12.98164	106.845512	39.624645	-16.755482	108.610001	41.437073	34.275562	99.894592	40.530859	8.76004	104.2522965	-56.276599	17.20324	109.4387275
-12.0486	-16.225845	111.827873	-7.646181	12.700811	106.766418	39.758533	-16.963409	108.217194	41.63866	34.112183	99.747444	40.6985965	8.574387	103.982319	-55.9909585	16.827235	109.550517
-12.848207	-15.777184	111.533653	-7.414537	12.509869	106.662926	39.908195	-17.152763	107.857826	41.881008	33.962948	99.737206	40.8946015	8.4050925	103.797516	-55.7236755	16.6146455	109.528336
-13.350192	-15.210913	111.083649	-7.193229	12.393213	106.540451	40.046455	-17.264011	107.515358	42.107441	33.875469	99.783165	41.076948	8.305729	103.6492615	-55.463406	16.480697	109.4316405
-13.939409	-14.575171	110.695442	-6.956016	12.362519	106.415222	40.178959	-17.314297	107.187485	42.3008	33.843891	99.824928	41.2398795	8.264797	103.5062065	-55.1519115	16.460241	109.3242375
-14.497455	-13.778016	110.283005	-6.764286	12.325117	106.26651	40.318924	-17.295511	106.915604	42.498051	33.305515	100.006676	41.4084875	8.005002	103.46114	-54.9370595	16.645232	109.07188
-15.444957	-12.493265	109.393837	-6.518706	12.283661	105.874725	40.61895	-17.237782	106.560204	42.714729	34.020432	100.201668	41.6668395	8.391325	103.380936	-54.7042515	16.175997	108.368514
-15.819137	-11.550139	108.438362	-6.360707	12.228345	105.414307	40.831669	-17.183506	106.245407	42.915787	34.145416	100.387665	41.873728	8.480955	103.316536	-54.595142	15.975735	107.512078
-16.230915	-10.531087	107.224129	-6.223914	12.21393	104.75576	41.020004	-17.106127	105.808701	43.124763	34.28627	100.594841	42.0723835	8.5900715	103.201771	-54.5202115	15.8377885	106.309749
-16.839357	-9.461234	105.722343	-6.096853	12.263848	103.865494	41.157864	-16.960621	105.223175	43.363251	34.288197	100.830711	42.2605575	8.663788	103.026943	-54.4542635	15.863908	104.704045
-17.226679	-8.311031	103.95311	-5.977189	12.39491	102.79586	41.270508	-16.757704	104.54084	43.560143	34.402496	101.000717	42.4153255	8.822396	102.7707785	-54.3697035	15.967424	102.8209415
-17.726894	-7.115354	102.169464	-5.835947	12.621471	101.655922	41.385712	-16.513786	103.849922	43.792458	35.091545	101.406822	42.589085	9.2888795	102.628372	-54.260979	15.9540625	100.683472
-18.255491	-5.819574	100.469994	-5.669317	12.925813	100.572327	41.474174	-16.234442	103.191696	44.030128	34.851719	101.764061	42.752151	9.3086385	102.4778785	-54.090785	16.5429875	98.6667755
-19.163956	-3.846651	98.534752	-5.416946	13.466801	99.357613	41.618271	-15.842978	102.249214	44.355713	35.366524	101.933762	42.986992	9.761773	102.091488	-53.820884	17.171829	96.623738
-19.793465	-2.502056	97.648323	-5.214056	13.81864	98.881218	41.753223	-15.620049	101.738213	44.572433	35.571648	102.273087	43.162828	9.9757995	102.00565	-53.59094	17.6614805	95.756786
-20.48584	-1.134027	97.026077	-4.998663	14.136052	98.55838	41.880894	-15.443749	101.324371	44.842514	35.75473	102.439667	43.361704	10.1554905	101.882019	-53.35903	18.1166135	95.234741
-21.243549	0.166861	96.641525	-4.813702	14.422769	98.378525	41.97636	-15.33062	100.940598	45.078487	35.868813	102.481209	43.5274235	10.2690965	101.7109035	-53.1548275	18.5764415	95.0461465
-22.112761	1.505088	96.653633	-4.651362	14.693636	98.40078	42.000607	-15.218446	100.599655	45.223923	35.938286	102.302406	43.612265	10.35992	101.4510305	-52.914989	19.027352	95.3505295
-22.964205	2.780866	97.153702	-4.548388	14.876715	98.664963	41.982925	-15.176898	100.361237	45.327415	35.932137	101.829765	43.65517	10.3776195	101.095501	-52.751946	19.3758105	96.234425
-23.962584	4.004596	98.039803	-4.502001	14.966496	99.172157	41.916489	-15.217013	100.307289	45.296364	36.390339	101.143288	43.6064265	10.586663	100.7252885	-52.6104285	19.346329	97.6190255
-25.492662	5.717323	100.024918	-4.499787	14.775837	100.378799	41.756794	-15.527121	100.506958	45.115345	36.014179	100.203468	43.4360695	10.243529	100.355213	-52.4356435	19.308145	100.402385
-26.551062	6.829914	101.655853	-4.585587	14.481809	101.392555	41.58086	-15.896815	100.801147	44.924248	35.583794	99.607239	43.252554	9.8434895	100.204193	-52.423728	19.1201285	102.580917
-27.601332	7.88862	103.317879	-4.730388	14.06329	102.436829	41.342728	-16.362417	101.141205	44.596382	35.075466	99.048363	42.969555	9.3565245	100.094784	-52.430331	18.7700555	104.778874
-28.632578	8.983233	104.916214	-4.961921	13.589046	103.445992	41.005264	-16.864204	101.517654	44.188118	34.484615	98.513214	42.596691	8.8102055	100.015434	-52.520533	18.3678865	106.87655
-29.711739	10.052341	106.401337	-5.219584	13.078409	104.389557	40.63422	-17.358599	101.818726	43.710144	33.927814	98.003601	42.172182	8.2846075	99.9111635	-52.61135	17.8722105	108.8679505
-30.718433	11.142467	107.618584	-5.509204	12.591206	105.189064	40.283398	-17.790453	102.047729	43.160748	33.443687	97.667084	41.722073	7.826617	99.8574065	-52.740481	17.355795	110.5207215
-31.655138	12.325348	108.554543	-5.819073	12.153227	105.826462	39.976826	-18.114426	102.197556	42.667801	33.138512	97.54068	41.3223135	7.512043	99.869118	-52.9604595	16.794411	111.783806
-32.950325	14.181333	109.514168	-6.277598	11.735608	106.55719	39.589481	-18.367418	102.324692	42.034576	32.916618	97.604927	40.8120285	7.2746	99.9648095	-53.3672245	16.196616	113.1495705
-33.713608	15.554753	109.972557	-6.563747	11.601977	106.918762	39.39061	-18.337561	102.261948	41.640999	33.012676	97.820915	40.5158045	7.3375575	100.0414315	-53.6432985	15.8663965	113.7960925
-34.380478	17.03112	110.36216	-6.818846	11.635343	107.224869	39.190018	-18.124214	102.084717	41.355618	33.261189	98.091957	40.272818	7.5684875	100.088337	-53.91051	15.7021985	114.361401
-34.886696	18.614906	110.789635	-7.052154	11.825881	107.508812	39.037033	-17.756969	101.832474	41.077633	33.679073	98.417374	40.057333	7.961052	100.124924	-54.161641	15.69071	114.8927
-35.346416	20.279736	111.194572	-7.27525	12.138637	107.752632	38.889095	-17.27099	101.542374	40.746765	34.264313	98.792091	39.81793	8.4966615	100.1672325	-54.36843	15.7806125	115.3380315
-35.683655	22.026566	111.528229	-7.48973	12.560138	107.975098	38.805477	-16.658037	101.223579	40.407883	34.936924	99.278313	39.60668	9.1394435	100.250946	-54.58614	15.9808325	115.69925
-35.887722	23.801228	111.81662	-7.712421	13.019864	108.147415	38.714088	-15.934019	100.911736	40.172478	35.702236	99.912491	39.443283	9.8841085	100.4121135	-54.868125	16.1556195	115.8827165
-35.957813	26.508635	112.19928	-7.943952	13.708615	108.403061	38.694798	-14.817209	100.51693	39.988674	36.89106	101.239273	39.341736	11.0369255	100.8781015	-55.22964	16.3803045	115.9280205
-35.896561	28.302006	112.450119	-8.031191	14.194369	108.612839	38.798866	-14.104627	100.448013	40.093697	37.13065	102.419365	39.4462815	11.5130115	101.433689	-55.5086635	16.8757265	115.791989
-35.691223	30.128414	112.746719	-8.073066	14.659107	108.844055	39.025879	-13.414383	100.498772	40.31152	37.85511	103.787216	39.6686995	12.2203635	102.142994	-55.8148315	17.0978505	115.545116
-35.352104	31.901051	113.080345	-8.056282	15.140152	109.148552	39.28656	-12.724726	100.766098	40.618557	38.518002	105.267883	39.9525585	12.896638	103.0169905	-56.0651225	17.383666	115.2801135
-34.981312	33.641441	113.57	-8.014694	15.624027	109.56012	39.644947	-12.114744	101.09227	40.987686	39.665024	106.769142	40.3163165	13.77514	103.930706	-56.3457045	17.472914	115.189534
-34.460468	35.30759	114.179977	-8.024248	16.098917	110.071327	39.993656	-11.519158	101.482819	41.344578	40.265377	108.296951	40.669117	14.3731095	104.889885	-56.717613	17.8247245	115.252769
-33.890648	36.90855	114.886475	-8.05255	16.573105	110.615578	40.292225	-11.001881	101.873169	41.616703	40.844002	109.702774	40.954464	14.9210605	105.7879715	-57.059564	18.2251495	115.4431845
-33.026169	39.159485	116.039131	-8.149827	17.184593	111.46727	40.579361	-10.273398	102.427078	41.92627	41.564671	111.476074	41.2528155	15.6456365	106.951576	-57.5524695	18.7235495	115.982964
-32.365845	40.505142	116.790321	-8.197417	17.516401	111.99057	40.786762	-9.949689	102.772224	42.109127	41.963978	112.425522	41.4479445	16.0071445	107.598873	-57.8427785	19.0256575	116.382267
-31.638399	41.767239	117.494949	-8.216397	17.827717	112.530983	40.944176	-9.603153	103.195251	42.288818	42.272957	113.228973	41.616497	16.334902	108.212112	-58.049291	19.320532	116.849854
-30.839735	42.927952	118.245399	-8.137815	18.104933	113.096558	41.113686	-9.35745	103.608597	42.476803	42.509827	113.914452	41.7952445	16.5761885	108.7615245	-58.0708745	19.6336775	117.4315915
-29.981295	43.933525	119.036354	-8.038283	18.320036	113.63623	41.298805	-9.106075	103.935776	42.703369	42.728825	114.562836	42.001087	16.811375	109.249306	-58.077653	19.828697	118.023154
-29.084965	44.851189	119.821205	-7.896421	18.495396	114.150711	41.510151	-8.874267	104.133751	42.944672	42.946426	115.22683	42.2274115	17.0360795	109.6802905	-58.0202535	19.9547125	118.6211315
-28.098881	45.631878	120.568932	-7.749525	18.633419	114.601753	41.710777	-8.606684	104.295815	43.182053	43.16523	115.853676	42.446415	17.279273	110.0747455	-57.945465	19.987565	119.1287605
-26.6127	46.640167	121.526268	-7.583769	18.891659	115.085648	41.967052	-8.197346	104.332008	43.533604	43.453156	116.694	42.750328	17.627905	110.513004	-57.917866	20.155413	119.658292
-25.563776	47.174835	121.942482	-7.499141	19.054941	115.246155	42.063122	-7.919966	104.27668	43.727577	43.613731	117.106628	42.8953495	17.8468825	110.691654	-57.8936315	20.2629995	119.800656
-24.463623	47.640984	122.218796	-7.449678	19.236155	115.323174	42.092556	-7.622083	104.195114	43.867554	43.727772	117.436157	42.980055	18.0528445	110.8156355	-57.879411	20.4194655	119.8307125
-23.333443	47.98045	122.293327	-7.424581	19.436527	115.277435	42.115299	-7.41917	104.014732	43.971436	43.822323	117.640137	43.0433675	18.2015765	110.8274345	-57.8925295	20.6714775	119.7274355
-22.116194	48.224331	122.322502	-7.358896	19.615507	115.245644	42.099892	-7.284891	103.953377	44.05442	43.870754	117.733932	43.077156	18.2929315	110.8436545	-57.794948	20.9380825	119.6476335
-20.850525	48.310192	122.206673	-7.282489	19.745089	115.210411	42.104702	-7.124786	103.839981	44.152737	43.893856	117.769661	43.1287195	18.384535	110.804821	-57.6936975	21.105643	119.616001
-19.496788	48.298355	122.029602	-7.190572	19.814144	115.206505	42.119648	-7.105838	103.839638	44.271599	43.87635	117.75589	43.1956235	18.385256	110.797764	-57.5767675	21.243032	119.615246
-17.387632	47.929131	121.703636	-6.992668	19.804155	115.218376	42.189457	-7.262599	103.888382	44.466026	43.774109	117.58168	43.3277415	18.255755	110.735031	-57.3130775	21.352555	119.701721
-15.582747	47.421894	121.172081	-6.868647	19.789862	115.198792	42.222633	-7.457708	103.968285	44.610764	43.635582	117.35685	43.4166985	18.088937	110.6625675	-57.1539925	21.490787	119.7350165
-13.923367	47.029839	120.530853	-6.744987	19.787607	115.115883	42.249565	-7.750029	104.175827	44.766769	43.483986	117.036163	43.508167	17.8669785	110.605995	-56.998141	21.7082355	119.625771
-12.659484	46.595722	119.829521	-6.67907	19.81534	114.971504	42.258404	-8.094022	104.526016	44.883617	43.319309	116.64666	43.5710105	17.6126435	110.586338	-56.9291505	22.0180365	119.35667
-10.998642	45.964046	118.870842	-6.676481	19.850142	114.692352	42.277817	-8.45036	104.968811	44.970467	43.126453	116.335503	43.624142	17.3380465	110.652157	-56.977104	22.3622375	118.732547
-9.287546	45.28207	117.808113	-6.758082	19.824888	114.262138	42.292423	-8.876656	105.541466	45.052345	42.978905	116.237236	43.672384	17.0511245	110.889351	-57.188548	22.5986515	117.634925
-7.524844	44.54678	116.621414	-6.941289	19.860035	113.604424	42.259155	-9.297649	106.242371	45.168083	42.823463	116.390755	43.713619	16.762907	111.316563	-57.596197	22.957163	115.892285
-4.816925	43.284931	114.945282	-7.43527	19.86227	112.432526	42.197315	-9.89281	107.356239	45.26136	42.554531	117.321014	43.7293375	16.3308605	112.3386265	-58.5998775	23.3936795	112.5264255
-3.047985	42.372234	114.303055	-7.831947	19.884144	111.929832	42.094601	-10.246214	108.235023	45.449154	42.274059	118.089424	43.7718775	16.0139225	113.1622235	-59.4357715	23.7543655	110.6974405
-1.285444	41.412296	114.105209	-8.172776	19.947201	111.837646	41.982155	-10.545973	109.228851	45.618038	42.043957	118.763336	43.8000965	15.748992	113.9960935	-60.1456485	24.14541	109.6791985
0.477	40.46069	114.100693	-8.501564	20.051954	111.96904	41.908783	-10.917569	110.515572	45.798023	41.859406	119.460121	43.853403	15.4709185	114.9878465	-60.856531	24.6329895	108.9502335
2.219753	39.456272	114.291695	-8.788206	20.184317	112.224152	41.916882	-11.278958	112.131813	45.949234	41.727573	120.327995	43.933058	15.2243075	116.229904	-61.50947	25.1443265	108.2184
3.869648	38.478516	114.655365	-9.072847	20.289093	112.610672	41.877045	-11.345588	113.981316	46.058998	41.736927	121.213867	43.9680215	15.1956695	117.5975915	-62.1137155	25.3825165	107.6237525
5.432181	37.486477	115.30484	-9.284869	20.324207	113.207771	41.791542	-11.283757	115.966644	46.100307	41.750389	122.081055	43.9459245	15.233316	119.0238495	-62.5156625	25.415098	107.3916925
7.577202	36.117794	116.613861	-9.4531	20.226995	114.349617	41.600601	-11.200562	119.255325	46.20266	41.833832	123.41597	43.9016305	15.316635	121.3356475	-62.8078305	25.137355	107.3635865
8.83829	35.217987	117.807114	-9.536192	20.06945	115.191422	41.565857	-11.153706	121.392868	46.363075	41.834843	124.349854	43.964466	15.3405685	122.871361	-63.03685	24.7983315	107.511483
9.954741	34.432491	119.148949	-9.569664	19.855139	116.084709	41.588303	-11.255458	123.077057	46.544613	41.801434	125.401772	44.066458	15.272988	124.2394145	-63.205786	24.43729	107.9300035
10.92023	33.795822	120.56427	-9.625025	19.726934	117.033577	41.596951	-11.418845	124.31427	46.72287	41.760738	126.492821	44.1599105	15.1709465	125.4035455	-63.4099605	24.2829215	108.6636085
11.731058	33.177303	121.92569	-9.631867	19.736465	117.981049	41.617256	-11.562044	125.041489	46.905579	41.706402	127.413216	44.2614175	15.072179	126.2273525	-63.5251515	24.400751	109.7347455
12.765307	32.551502	122.995911	-9.629742	19.947723	118.87027	41.637276	-11.595261	125.35405	47.058128	41.693451	128.197342	44.347702	15.049095	126.775696	-63.607186	24.846351	110.964844
12.955766	32.302273	124.209358	-9.606959	20.291229	119.689835	41.527546	-11.467713	125.271561	47.637474	41.640808	128.620834	44.58251	15.0865475	126.9461975	-63.796428	25.4959105	112.4334725
13.544721	31.108585	125.328041	-9.498076	20.969988	120.696487	41.810673	-11.10805	124.201897	47.690559	41.803665	129.15419	44.750616	15.3478075	126.6780435	-63.746768	26.5921685	114.7149305
13.788226	30.597404	125.723091	-9.384851	21.456367	121.141075	41.696789	-10.666492	123.204025	47.758434	41.988678	129.172485	44.7276115	15.661093	126.188255	-63.4973135	27.251641	116.093895
14.743622	30.976105	125.313103	-9.227318	21.928436	121.372261	41.757565	-10.157578	122.021675	47.854691	42.296268	128.960648	44.806128	16.069345	125.4911615	-63.260764	27.787527	117.2533605
14.981439	30.629349	124.958992	-9.084948	22.329754	121.353447	41.775253	-9.659963	120.842766	47.893478	42.47662	128.622665	44.8343655	16.4083285	124.7327155	-63.0042615	28.2511795	117.9741785
15.06963	30.184692	124.535301	-8.957992	22.644686	121.23349	41.793297	-9.22664	119.766632	47.940006	42.643093	128.261841	44.8666515	16.7082265	124.0142365	-62.7826355	28.5811455	118.4527435
15.016605	29.630978	124.111961	-8.84125	22.888454	121.168983	41.825432	-8.901544	118.825043	48.013252	42.702869	127.957893	44.919342	16.9006625	123.391468	-62.601842	28.8762455	118.946498
14.617384	29.083677	124.008812	-8.70805	23.023897	121.220818	41.856567	-8.675186	118.099976	48.123196	42.71452	127.78714	44.9898815	17.019667	122.943558	-62.4059815	29.028127	119.498078
14.42766	27.896191	123.975227	-8.537119	23.148493	121.570328	41.970482	-8.431979	117.634079	48.289978	42.735146	127.912163	45.13023	17.1515835	122.773121	-62.204468	29.1454025	120.367535
14.236077	26.957256	124.19252	-8.094686	22.96966	121.760437	42.109722	-8.321568	117.765137	48.381104	42.763439	128.310974	45.245413	17.2209355	123.0380555	-61.434785	28.7183845	120.4828185
13.997624	25.860844	124.484886	-8.076344	22.935984	122.172966	42.283115	-8.269196	118.165901	48.42252	42.781116	128.818359	45.3528175	17.25596	123.49213	-61.5055055	28.616008	120.853802
14.127005	24.446671	124.632713	-8.146355	22.825819	122.584236	42.405334	-8.239242	118.72377	48.429031	42.850258	129.314514	45.4171825	17.305508	124.019142	-61.7098925	28.34613	121.14933
13.8466	23.17869	124.868271	-8.155149	22.871519	122.903595	42.502777	-8.200357	119.363892	48.387363	42.978462	129.738586	45.44507	17.3890525	124.551239	-61.755368	28.3539855	121.255951
13.486156	21.728334	125.010857	-8.206067	22.863144	123.104057	42.616505	-8.171219	120.070053	48.300552	43.147041	130.02832	45.4585285	17.487911	125.0491865	-61.8706625	28.238377	121.1589275
12.513119	20.69117	125.385941	-8.260807	22.823442	123.16848	42.741974	-8.166614	120.72506	48.160831	43.304123	130.174561	45.4514025	17.5687545	125.4498105	-61.9730165	28.0781295	120.8871495
12.4613	18.143528	124.906311	-8.24484	22.740892	123.066452	42.955654	-8.156683	121.57093	48.018627	43.557983	130.07991	45.4871405	17.70065	125.82542	-61.9768205	27.781134	120.307484
11.972623	16.534992	124.674515	-8.193353	22.705845	122.885109	43.163773	-8.078696	122.041069	47.903503	43.76622	129.73233	45.533638	17.843762	125.8866995	-61.920344	27.567928	119.8835185
11.107818	15.094273	124.522034	-8.597786	22.92408	122.882614	43.420227	-7.956053	122.474838	47.81699	44.016666	129.200836	45.6186085	18.0303065	125.837837	-62.8141805	27.8178535	119.927391
10.890331	13.235164	124.066772	-8.648486	22.951689	122.760185	43.689995	-7.811453	122.804726	47.714745	44.220203	128.497528	45.70237	18.204375	125.651127	-62.999342	27.699003	119.869243
9.936326	11.604152	123.956039	-8.086976	22.619816	122.333191	44.137772	-7.725052	122.952774	47.203503	44.518852	127.882813	45.6706375	18.3969	125.4177935	-61.8445895	26.842732	119.2485885
9.249063	9.909462	123.756561	-7.861508	22.453506	122.14106	44.436287	-7.626508	123.046303	47.173191	44.614811	127.144135	45.804739	18.4941515	125.095219	-61.527755	26.4128605	119.186901
8.525674	8.141135	123.533775	-7.690814	22.278017	122.006546	44.707558	-7.561577	123.055397	47.147079	44.660385	126.453957	45.9273185	18.549404	124.754677	-61.3089465	26.00663	119.258415
7.337745	5.566467	123.169968	-7.347055	22.031307	121.712601	45.089897	-7.530929	122.872856	47.204311	44.704037	125.492271	46.147104	18.586554	124.1825635	-60.841214	25.47606	119.2426385
6.496599	3.845503	122.876717	-7.122456	21.910063	121.463516	45.321007	-7.526506	122.637192	47.224945	44.697647	124.760674	46.272976	18.5855705	123.698933	-60.517888	25.2345555	119.228099
5.598647	2.262671	122.700706	-6.892448	21.810337	121.109131	45.538834	-7.556404	122.409775	47.227974	44.642971	123.851654	46.383404	18.5432835	123.1307145	-60.1683	25.0773905	119.0875475
4.686357	0.542373	122.452911	-6.673509	21.713865	120.692169	45.703403	-7.670311	122.167419	47.21513	44.586857	122.734283	46.4592665	18.458273	122.450851	-59.8062845	24.969457	118.933487
3.716151	-1.032554	122.433327	-6.444135	21.564718	120.206223	46.038776	-7.879633	122.107384	47.125237	44.400196	121.269318	46.5820065	18.2602815	121.688351	-59.4702765	24.8691545	118.724095
2.729329	-2.558301	122.533119	-6.196186	21.299198	119.648888	46.063728	-8.1099	121.843277	47.062603	44.103683	119.659874	46.5631655	17.9968915	120.7515755	-58.9555375	24.6015045	118.5462005
1.989493	-4.131089	122.510124	-5.926307	20.86754	119.043159	46.188633	-8.537308	121.70491	46.956032	43.595749	118.03627	46.5723325	17.5292205	119.87059	-58.4249465	24.2058595	118.215728
0.223171	-6.134278	122.809509	-5.711904	19.924059	118.106628	46.239571	-9.456468	121.62368	46.777981	42.554256	115.801109	46.508776	16.548894	118.7123945	-57.932584	23.299224	117.5008615
-0.796384	-7.494793	122.614624	-5.72608	19.15983	117.41301	46.146675	-10.146038	121.550575	46.634274	41.730042	114.643967	46.3904745	15.792002	118.097271	-57.8426345	22.527658	116.728749
-1.857838	-8.704777	122.244621	-5.78003	18.373743	116.655312	45.901825	-10.918452	121.383759	46.417896	40.87149	113.50042	46.1598605	14.976519	117.4420895	-57.7199205	21.770967	115.8685345
-2.964419	-9.743163	121.874321	-5.873876	17.709576	115.897537	45.57399	-11.703427	121.005692	46.155441	39.990051	112.303612	45.8647155	14.143312	116.654652	-57.6124675	21.27584	115.140422
-4.057643	-10.596714	121.451294	-5.989934	17.108273	115.162949	45.139633	-12.331178	120.575455	45.924137	39.061638	111.110176	45.531885	13.36523	115.8428155	-57.511753	20.851316	114.4830825
-4.819455	-11.397006	120.790161	-6.119636	16.569313	114.440033	44.74963	-12.888554	120.107697	45.70858	38.179714	109.842003	45.229105	12.64558	114.97485	-57.468377	20.493046	113.905216
-6.046771	-11.801142	120.269081	-6.247884	16.13382	113.707413	44.395535	-13.402907	119.452965	45.46352	37.499069	108.691658	44.9295275	12.048081	114.0723115	-57.4252955	20.219559	113.3425145
-7.571272	-12.363673	118.946434	-6.283964	15.368947	112.423286	43.94289	-14.21014	118.184189	45.117184	36.459419	107.009613	44.530037	11.1246395	112.596901	-57.097965	19.6132545	112.249671
-8.564646	-12.552934	117.69558	-6.324408	14.895182	111.49025	43.603943	-14.718426	116.974747	44.908489	35.887035	105.891014	44.256216	10.5843045	111.4328805	-56.905032	19.2060595	111.5476195
-9.552437	-12.661937	116.236305	-6.343963	14.431397	110.522636	43.284325	-15.22242	115.436935	44.748463	35.384708	104.926193	44.016394	10.081144	110.181564	-56.70432	18.78165	110.863708
-10.494977	-12.560318	114.701752	-6.319023	14.072411	109.588089	42.967472	-15.640638	113.87706	44.654026	34.98093	104.008018	43.810749	9.670146	108.942539	-56.448795	18.474676	110.233639
-11.346648	-12.303538	113.208099	-6.248927	13.887713	108.636185	42.693359	-15.877687	112.302864	44.583706	34.737034	103.022919	43.6385325	9.4296735	107.6628915	-56.1363865	18.3457525	109.6094785
-12.127414	-11.834728	111.840164	-6.147701	13.820129	107.704163	42.508366	-16.004694	110.864273	44.47794	34.586143	102.169403	43.493153	9.2907245	106.516838	-55.788555	18.3495335	108.891488
-13.04952	-11.178632	110.554268	-6.039403	13.812754	106.788719	42.406834	-16.02182	109.68866	44.467453	34.535946	101.295303	43.4371435	9.257063	105.4919815	-55.5159495	18.368445	108.0854565
-14.205753	-10.035534	108.724388	-5.893473	13.837111	105.412781	42.35136	-15.912862	108.198547	44.445374	34.545769	100.062088	43.398367	9.3164535	104.1303175	-55.185313	18.3577685	106.6952445
-14.979257	-9.127817	107.526688	-5.830497	13.808647	104.495857	42.332832	-15.89973	107.403709	44.348354	34.532185	99.47036	43.340593	9.3162275	103.4370345	-55.001587	18.3010665	105.5546795
-15.765807	-8.190133	106.186279	-5.810581	13.697227	103.530266	42.318043	-15.915177	106.76001	44.374786	34.50124	98.998238	43.3464145	9.2930315	102.879124	-54.9675765	18.1014225	104.181408
-16.547184	-7.151581	104.704048	-5.790236	13.587317	102.510048	42.294769	-15.950791	106.094704	44.428749	34.492622	98.733124	43.361759	9.2709155	102.413914	-54.942231	17.9037185	102.606182
-17.258492	-6.028169	103.17849	-5.767256	13.49181	101.478111	42.251194	-15.997407	105.457726	44.482441	34.504616	98.657806	43.3668175	9.2536045	102.057766	-54.9013295	17.7300155	100.898456
-18.103643	-4.768534	101.541077	-5.751875	13.448416	100.476112	42.20026	-16.036753	104.830238	44.587158	34.588032	98.764343	43.393709	9.2756395	101.7972905	-54.897459	17.6211925	99.1549335
-18.849262	-3.477631	99.921822	-5.712805	13.475726	99.545502	42.181042	-16.059866	104.196251	44.7271	34.69574	99.082092	43.454071	9.317937	101.6391715	-54.879681	17.633515	97.4518325
-20.142056	-1.285653	97.876183	-5.607119	13.715322	98.376579	42.156841	-15.947826	103.276695	44.92754	34.937248	99.366348	43.5421905	9.494711	101.3215215	-54.7564285	17.935933	95.4316365
-21.104582	0.258702	96.84745	-5.521677	14.000945	97.776421	42.144081	-15.776986	102.676376	44.965199	35.100914	99.336884	43.55464	9.661964	101.00663	-54.597994	18.339926	94.546212
-22.087791	1.823956	96.2108	-5.441292	14.333624	97.345261	42.166466	-15.579471	102.092049	45.022427	35.317604	98.957764	43.5944465	9.8690665	100.5249065	-54.4770305	18.7981815	94.1656155
-23.285383	3.428584	96.132347	-5.367429	14.600303	97.21962	42.134521	-15.392833	101.52581	45.002354	35.449104	98.346558	43.5684375	10.0281355	99.936184	-54.3032955	19.1724705	94.503056
-24.523523	5.042724	96.690628	-5.326108	14.805601	97.539604	42.023689	-15.347878	101.058044	44.985054	35.409004	97.463135	43.5043715	10.030563	99.2605895	-54.1565875	19.580639	95.8186185
-25.851902	6.646999	97.932686	-5.31168	14.819248	98.27562	41.886086	-15.442503	100.729111	44.893665	35.189747	96.581444	43.3898755	9.873622	98.6552775	-54.0132355	19.764874	97.8959625
-27.240864	8.220336	99.652473	-5.353188	14.649442	99.389526	41.716991	-15.657245	100.401436	44.584354	34.895496	95.882042	43.1506725	9.6191255	98.141739	-53.8570485	19.6797585	100.637313
-29.292208	10.596604	103.213326	-5.542908	14.14913	101.657196	41.211987	-16.053425	99.906349	43.948563	34.394085	95.03791	42.580275	9.17033	97.4721295	-53.666091	19.12793	105.8422625
-30.566359	12.203815	106.041931	-5.809248	13.814116	103.514526	40.668285	-16.28578	99.787476	43.160854	34.128563	94.832512	41.9145695	8.9213915	97.309994	-53.5330655	18.7068405	109.719058
-31.860701	13.84995	108.862976	-6.267557	13.440056	105.448547	40.054668	-16.444204	99.90979	42.213757	33.955086	95.028358	41.1342125	8.755441	97.469074	-53.6693265	18.124671	113.42802
-33.108921	15.464616	111.229691	-6.82456	13.002673	107.196747	39.457916	-16.511261	100.188042	41.267452	33.94949	95.60479	40.362684	8.7191145	97.896416	-54.011804	17.2862315	116.497078
-34.287315	17.098839	113.063683	-7.443853	12.623728	108.590569	38.944626	-16.456055	100.413025	40.403496	34.124443	96.525536	39.674061	8.834194	98.4692805	-54.561767	16.413262	118.7118575
-35.396297	18.769505	114.538551	-8.014817	12.396425	109.683037	38.485905	-16.232317	100.591156	39.67429	34.409557	97.637268	39.0800975	9.08862	99.114212	-55.1097315	15.70423	120.251862
-36.367981	20.555511	115.58802	-8.504831	12.420431	110.50441	38.036137	-15.627718	100.811508	39.13979	34.84425	98.796555	38.5879635	9.608266	99.8040315	-55.5976255	15.232596	121.2047885
-37.553696	23.373821	116.694641	-8.990173	12.707684	111.272964	37.758141	-15.181897	100.706161	38.823906	35.720127	100.525558	38.2910235	10.269115	100.6158595	-56.2713695	15.146253	121.9300685
-38.150848	25.284273	117.247299	-9.180737	12.992064	111.57476	37.639721	-14.55747	100.533066	38.758308	36.331841	101.732483	38.1990145	10.8871855	101.1327745	-56.5604885	15.0969425	122.0167455
-38.579376	27.191248	117.871307	-9.314912	13.309582	111.874756	37.548691	-13.919663	100.368561	38.750725	36.396103	103.027809	38.149708	11.23822	101.698185	-56.779532	15.380944	122.051327
-38.910355	29.048828	118.43206	-9.530344	13.672858	112.214188	37.462311	-13.300588	100.434891	39.200138	37.441818	104.124962	38.3312245	12.070615	102.2799265	-57.3919125	15.275101	122.1484495
-39.155178	30.810877	119.012962	-9.831502	14.016758	112.647041	37.475636	-12.678327	100.708366	38.6926	37.586845	106.047867	38.084118	12.454259	103.3781165	-57.747122	15.579257	121.9159655
-39.257057	32.549114	119.622826	-10.137939	14.352745	113.138374	37.443386	-12.072933	101.291908	38.651131	38.674248	107.766495	38.0472585	13.3006575	104.5292015	-58.3231365	15.4048325	121.7475465
-39.261055	34.194656	120.279762	-10.455641	14.738152	113.751968	37.459953	-11.577489	101.975967	39.12233	39.015491	109.326759	38.2911415	13.719001	105.651363	-59.2024235	15.757303	121.852573
-39.063896	36.496769	121.363853	-10.92491	15.342937	114.750763	37.520424	-11.024486	103.167435	38.81361	39.879845	111.814964	38.167017	14.4276795	107.4911995	-60.016837	16.2581945	122.0103265
-38.807522	37.913506	122.031067	-11.21612	15.736082	115.459618	37.608658	-10.772716	104.029831	38.854809	40.272549	113.112877	38.2317335	14.7499165	108.571354	-60.6639735	16.7222475	122.347882
-38.473675	39.255035	122.547447	-11.49129	16.059978	116.167641	37.6959	-10.60422	104.932022	38.904526	40.611092	114.238235	38.300213	15.003436	109.5851285	-61.282793	17.11652	122.7501535
-38.115196	40.45541	122.933838	-11.798861	16.308542	116.816856	37.792858	-10.529806	105.968903	38.898098	40.899307	115.220787	38.345478	15.1847505	110.594845	-61.9432	17.4323335	123.038867
-37.6875	41.60207	123.167648	-12.083115	16.484818	117.423592	37.862103	-10.533931	107.035324	38.848541	41.064217	116.138222	38.355322	15.265143	111.586773	-62.521552	17.704493	123.260411
-37.225143	42.613766	123.319496	-12.375855	16.617798	117.983536	37.91412	-10.618134	108.089127	38.824154	41.14217	116.928925	38.369137	15.262018	112.509026	-63.120847	17.973578	123.458046
-36.650471	43.532085	123.524223	-12.607372	16.695755	118.542946	37.867458	-10.71737	109.147095	38.82373	41.137589	117.677986	38.345594	15.2101095	113.4125405	-63.560338	18.1814005	123.6733515
-35.754974	44.760914	123.939072	-13.046236	16.752737	119.430435	37.729912	-10.936112	110.505798	38.905823	41.060726	118.671509	38.3178675	15.062307	114.5886535	-64.4103395	18.443167	124.2722165
-35.092041	45.463043	124.307228	-13.199784	16.70064	119.866646	37.600979	-11.072321	111.210693	38.996994	41.00061	119.350647	38.2989865	14.9641445	115.28067	-64.6985545	18.4371355	124.452622
-34.380585	46.093826	124.730476	-13.443322	16.637121	120.299873	37.487801	-11.158399	111.665985	39.076336	40.908661	119.998398	38.2820685	14.875131	115.8321915	-65.1687125	18.399111	124.7675545
-33.644337	46.660622	125.153992	-13.647647	16.701481	120.522903	37.323303	-11.155896	111.866913	39.109074	40.873642	120.536232	38.2161885	14.858873	116.2015725	-65.5114825	18.544089	124.8442335
-32.672108	46.949661	125.440659	-13.734303	16.806299	120.670143	37.100677	-11.049899	111.843872	39.113693	40.913086	120.878006	38.107185	14.9315935	116.360939	-65.575791	18.6810045	124.979347
-32.113781	47.66935	125.834312	-13.939834	17.029772	120.818413	36.920311	-10.908148	111.75618	39.062283	41.022621	121.084152	37.991297	15.0572365	116.420166	-65.870965	19.0023075	125.21666
-31.284184	48.104538	125.945007	-13.978521	17.252737	120.858192	36.777767	-10.745673	111.716415	38.985573	41.169811	121.199524	37.88167	15.212069	116.4579695	-65.838712	19.293405	125.2584145
-29.966667	48.572975	126.002922	-14.127281	17.606695	120.924225	36.631115	-10.498351	111.711372	38.882523	41.3689	121.363434	37.756819	15.4352745	116.537403	-66.011381	19.7781155	125.311047
-29.057518	48.84557	126.099159	-14.25274	17.79361	121.04071	36.487095	-10.417296	111.768219	38.813663	41.455654	121.506058	37.650379	15.519179	116.6371385	-66.155859	20.068041	125.4442815
-28.078382	49.051212	126.299179	-14.400466	17.963818	121.209892	36.315571	-10.356993	111.853256	39.195988	41.345043	121.539818	37.7557795	15.494025	116.696537	-66.5567115	20.433611	125.723247
-27.089268	49.16396	126.549103	-14.584349	18.130024	121.453239	36.136501	-10.295602	111.963745	39.150852	41.38446	121.847656	37.6436765	15.544429	116.9057005	-66.8123745	20.715619	126.0007775
-26.050821	49.143986	126.814354	-14.738507	18.281979	121.733879	35.983932	-10.240705	112.200912	39.11504	41.427494	122.196663	37.549486	15.5933945	117.1987875	-67.0265	20.9705635	126.2689705
-24.958954	49.060879	127.076408	-14.849642	18.50038	122.048584	35.82695	-10.146289	112.396622	39.091461	41.48386	122.544884	37.4592055	15.6687855	117.470753	-67.1584895	21.3319745	126.626415
-23.75197	48.921669	127.120605	-14.948032	18.731934	122.374413	35.73872	-10.074885	112.792351	39.086407	41.595406	122.819733	37.4125635	15.7602605	117.806042	-67.3086275	21.7036075	126.942784
-21.916069	48.600254	127.034485	-14.785946	18.827972	122.693298	35.691818	-10.022047	113.653305	39.108677	41.763214	123.146439	37.4002475	15.8705835	118.399872	-66.9721395	21.7853605	126.986724
-20.642477	48.336143	126.861572	-14.959044	19.115967	123.100403	35.716679	-10.011302	114.264618	39.158031	41.856403	123.360886	37.437355	15.9225505	118.812752	-67.355443	22.3093835	127.388054
-19.479351	47.978088	126.75264	-15.150194	19.300995	123.236717	35.751469	-10.031862	114.88179	39.219337	41.911583	123.595108	37.485403	15.9398605	119.238449	-67.785791	22.6621295	127.234985
-18.208147	47.54364	126.556	-15.180034	19.356768	123.277901	35.781433	-10.101407	115.379395	39.319641	41.920067	123.858727	37.550537	15.90933	119.619061	-67.910605	22.804206	126.936741
-16.47263	46.784081	126.089073	-15.252201	19.343895	123.171089	35.787033	-10.190084	115.766098	39.410671	41.910103	124.100723	37.598852	15.8600095	119.9334105	-68.103254	22.8277805	126.4087675
-15.126189	46.187557	125.777519	-15.321544	19.462376	123.037636	35.705334	-10.252951	116.007591	39.483471	41.889141	124.218964	37.5944025	15.818095	120.1132775	-68.2374905	23.106657	125.9619945
-14.133109	45.758568	125.565697	-15.430556	19.623314	122.946808	35.551277	-10.229192	116.249573	39.546329	41.937752	124.162231	37.548803	15.85428	120.205902	-68.409915	23.392348	125.687714
-11.925474	44.65094	125.014389	-15.474136	19.994595	123.009171	35.444462	-10.144694	116.779922	39.68121	42.05019	123.995903	37.562836	15.952748	120.3879125	-68.511108	24.036442	125.6304295
-10.485076	43.934315	124.717415	-15.469488	20.252758	123.123535	35.516651	-10.070626	117.41227	39.840843	42.164421	124.040398	37.678747	16.0468975	120.726334	-68.617723	24.4586185	125.520736
-9.015134	43.142239	124.598991	-15.451699	20.488617	123.365929	35.664238	-9.986197	118.294693	40.061264	42.264439	124.294891	37.862751	16.139121	121.294792	-68.766149	24.838113	125.437066
-7.54246	42.312866	124.754585	-15.447291	20.698729	123.753761	35.848255	-9.954982	119.360115	40.278576	42.33046	124.88282	38.0634155	16.187739	122.1214675	-68.9579975	25.209719	125.3860545
-5.731368	41.285095	125.001778	-15.449444	20.881319	124.202347	36.050713	-9.908765	120.579788	40.545486	42.430202	125.879478	38.2980995	16.2607185	123.229633	-69.1969875	25.5019195	125.175061
-4.327288	40.446392	125.764503	-15.507749	21.076698	124.698853	36.208961	-9.775129	121.811966	40.811298	42.481705	127.207268	38.5101295	16.353288	124.509617	-69.5256275	25.800108	124.888089
-3.439271	39.853954	126.872841	-15.504763	21.294828	125.227867	36.307507	-9.546763	123.020081	41.026566	42.551193	128.619598	38.6670365	16.502215	125.8198395	-69.6765625	26.087441	124.6358945
-1.033327	38.353928	128.105484	-15.551755	21.826262	126.11129	36.556767	-9.271791	125.12233	41.23793	42.759144	130.632416	38.8973485	16.7436765	127.877373	-70.0008585	26.9088475	124.345207
0.230603	37.568302	129.035965	-15.329522	22.102755	126.614616	36.6418	-8.812377	126.001343	41.323498	43.089436	131.754547	38.982649	17.1385295	128.877945	-69.641693	27.0669805	124.351287
1.342699	36.783634	129.931564	-15.322025	22.533422	127.1922	36.738907	-8.317823	127.211143	41.33942	43.477295	132.731888	39.0391635	17.579736	129.9715155	-69.6832135	27.487108	124.4128845
2.387256	36.001564	130.741287	-15.263532	22.916655	127.750435	36.88036	-7.852458	128.31395	41.373138	43.872684	133.520844	39.126749	18.010113	130.917397	-69.653813	27.823197	124.583473
3.493604	35.29961	131.452271	-15.137047	23.30364	128.262405	37.016884	-7.316756	129.380112	41.469669	44.362999	134.21228	39.2432765	18.5231215	131.796196	-69.5173705	28.0841585	124.728614
4.26669	34.475388	132.203918	-14.846081	23.751583	128.739731	37.248981	-6.847584	130.301315	41.597927	44.77837	134.773529	39.423454	18.965393	132.537422	-69.115616	28.537773	124.94204
5.105874	33.701279	132.83989	-14.653136	23.963511	129.201706	37.544521	-6.441954	130.950165	41.803326	45.13356	135.288696	39.6739235	19.345803	133.1194305	-68.9801955	28.581219	125.2839815
6.199259	32.596127	133.634476	-14.219631	24.427195	129.825729	38.043465	-5.899635	131.349701	42.359879	45.718311	136.045639	40.201672	19.909338	133.69767	-68.640934	28.945052	125.953788
6.764956	31.824514	134.092834	-14.184308	24.900433	130.272812	38.352497	-5.583706	131.340652	42.688885	46.023956	136.514023	40.520691	20.220125	133.9273375	-68.889307	29.580741	126.6182865
7.173329	31.00934	134.412598	-13.641887	25.114473	130.409134	38.621357	-5.261588	131.173126	43.065361	46.330143	136.897842	40.843359	20.5342775	134.035484	-68.127133	29.6946685	126.782784
7.546032	30.269915	134.606079	-13.375165	25.493288	130.568054	38.846813	-4.959496	130.901428	43.386574	46.618828	137.241547	41.1166935	20.829666	134.0714875	-67.8670235	30.15691	127.0646205
7.818708	29.566345	134.689758	-13.102555	25.955391	130.713287	39.025043	-4.62849	130.489944	43.669273	46.899982	137.520782	41.347158	21.135746	134.005363	-67.552268	30.775036	127.421211
8.103398	28.790293	134.648972	-12.973595	26.242716	130.866959	39.1544	-4.282922	129.978973	43.696655	46.959743	137.560516	41.4255275	21.3384105	133.7697445	-67.3727175	31.1470215	127.9641735
8.006609	27.844927	134.575577	-13.088112	26.765308	131.10997	39.276512	-3.952427	129.435104	43.927109	47.187363	137.619797	41.6018105	21.617468	133.5274505	-67.7780345	31.913148	128.6924895
7.964448	26.38467	134.10965	-12.582718	27.175468	131.075638	39.397232	-3.47005	128.663544	44.254105	47.502209	137.583084	41.8256685	22.0160795	133.123314	-66.9911045	32.3348565	129.027962
7.82246	25.320393	133.767242	-12.479231	27.385515	131.112213	39.479385	-3.155002	128.132584	44.391911	47.665047	137.435242	41.935648	22.2550225	132.783913	-66.89411	32.5160075	129.440513
7.540454	24.131086	133.324707	-12.336957	27.666891	131.162231	39.309547	-2.626944	127.69812	43.502281	48.336338	137.788132	41.405914	22.854697	132.743126	-66.079828	32.479085	129.581336
7.224727	22.858841	132.795532	-12.225986	27.848494	131.142197	39.407307	-2.306783	127.206055	43.774559	48.494194	137.499268	41.590933	23.0937055	132.3526615	-66.042905	32.6032825	129.9317325
6.883602	21.495125	132.254776	-12.06019	28.0009	131.026886	39.634174	-2.048874	126.758575	43.95089	48.683357	137.180328	41.792532	23.3172415	131.9694515	-65.912912	32.6845585	130.0843205
6.443281	19.99441	131.597717	-11.82673	28.140882	130.867523	39.970001	-1.751721	126.462914	44.096802	49.001717	136.706024	42.0334015	23.624998	131.584469	-65.6868615	32.656766	130.150577
6.027703	18.468397	130.910538	-11.488933	28.360983	130.575699	40.384052	-1.40754	126.293732	44.135571	49.479103	135.972183	42.2598115	24.0357815	131.1329575	-65.2376775	32.6861845	130.0184405
5.216778	15.968413	129.865234	-10.94278	28.7966	129.867783	41.414993	-1.02962	126.087631	44.973953	49.948086	133.850067	43.194473	24.459233	129.968849	-65.080033	33.133967	129.766717
4.621668	14.153555	129.254959	-11.177858	29.315016	129.477707	41.908161	-0.657862	126.129196	45.053566	50.460224	132.335556	43.4808635	24.901181	129.232376	-65.8365795	33.728851	129.723038
3.975335	12.335203	128.684052	-10.313745	29.097733	128.372284	42.300354	-0.415635	126.218399	45.10537	50.813801	130.672638	43.702862	25.199083	128.4455185	-64.330352	32.996383	128.2990495
3.189806	10.384324	128.275955	-10.14912	28.934193	127.466179	42.58876	-0.377825	126.337288	44.587727	51.077034	129.118423	43.5882435	25.3496045	127.7278555	-63.8864835	32.5187815	127.2045025
2.370017	8.371274	127.915779	-10.240003	28.909973	126.679359	42.727581	-0.570902	126.422623	44.547989	50.913845	127.346352	43.637785	25.1714715	126.8844875	-64.117791	32.6484745	126.4742305
1.508168	6.352202	127.652046	-10.064701	28.449627	125.831238	42.847317	-0.960451	126.341316	44.556915	50.5476	125.680183	43.702116	24.7935745	126.0107495	-63.831518	32.1056795	125.6517265
0.633669	4.321373	127.366592	-9.90696	27.920568	125.066422	42.934723	-1.523413	126.048645	44.486938	49.900875	124.07267	43.7108305	24.188731	125.0606575	-63.5247505	31.652405	125.0721865
-0.51024	1.513683	126.877747	-9.6076	27.04357	124.055519	42.865334	-2.289248	125.457703	44.56855	48.790558	121.911705	43.716942	23.250655	123.684704	-62.932142	30.836485	124.426334
-1.563307	-0.470711	126.504585	-9.364987	26.379835	123.410461	42.735229	-2.893144	124.635971	44.526268	47.910339	120.554222	43.6307485	22.5085975	122.5950965	-62.3607225	30.2510725	124.2258255
-2.649637	-2.153565	126.125648	-9.129017	25.669115	122.722916	42.77647	-3.57557	123.71479	44.511204	47.132755	119.266296	43.643837	21.7785925	121.490543	-61.901871	29.5596375	123.955289
-3.258952	-4.082552	125.532471	-8.974805	25.011154	121.935944	42.890003	-4.260453	122.83065	44.374332	46.350708	117.804611	43.6321675	21.0451275	120.3176305	-61.5817775	28.9771805	123.5542575
-4.087727	-5.570142	125.143471	-8.804302	24.351042	120.970581	42.870148	-4.880612	122.041046	44.146774	45.461075	116.08828	43.508461	20.2902315	119.064663	-61.117065	28.4118525	122.876499
-5.187322	-6.851349	125.146011	-8.644982	23.683941	119.991219	42.810413	-5.550978	121.365562	44.005852	44.572269	114.362976	43.4081325	19.5106455	117.864269	-60.6980965	27.8572365	122.118169
-5.878353	-8.158934	125.021362	-8.422361	22.989304	119.097794	42.758144	-6.221295	120.937706	43.874924	43.59724	112.602043	43.316534	18.6879725	116.7698745	-60.161256	27.2906355	121.4257135
-6.802027	-9.904214	124.660858	-8.010093	21.921566	117.905258	42.79414	-7.55612	119.890465	43.878353	42.058716	110.364151	43.3362465	17.251298	115.127308	-59.3564325	26.591834	120.683208
-7.39269	-10.913853	124.113167	-7.681691	21.191006	117.18811	42.742867	-8.490722	119.066559	44.089348	40.987305	109.016037	43.4161075	16.2482915	114.041298	-58.7794895	26.1337205	120.334922
-7.90937	-11.887671	123.255608	-7.391134	20.517181	116.389999	42.626801	-9.379786	117.982361	44.24292	40.010101	107.834419	43.4348605	15.3151575	112.90839	-58.2171285	25.7192045	119.871608
-8.377629	-12.6243	122.320404	-7.139698	19.914091	115.525566	42.499538	-10.145812	116.793861	44.353413	39.201607	106.873512	43.4264755	14.5278975	111.8336865	-57.7058715	25.3002845	119.2174455
-8.723478	-13.409555	121.210358	-6.927644	19.426437	114.740921	42.355843	-10.756436	115.824738	44.455677	38.483532	106.073952	43.40576	13.863548	110.949345	-57.261048	24.989326	118.532497
-8.98821	-13.95202	120.285866	-6.74415	19.019222	114.032829	42.242897	-11.243393	115.056625	44.555763	37.963745	105.641258	43.39933	13.360176	110.3489415	-56.88763	24.678268	117.7167165
-9.154849	-14.358494	119.351646	-6.585229	18.630882	113.423752	42.22459	-11.610467	114.643631	44.719425	37.59697	105.613235	43.4720075	12.9932515	110.128433	-56.6424655	24.2685125	116.719071
-9.380822	-14.713255	117.742142	-6.367862	18.168016	112.366928	42.375889	-12.002781	114.495811	45.104439	37.286919	106.131325	43.740164	12.642069	110.313568	-56.475888	23.693963	114.420288
-9.486114	-14.86783	116.239014	-6.25927	17.933821	111.314407	42.486031	-12.173737	114.412308	45.377739	37.21608	106.689438	43.931885	12.5211715	110.550873	-56.450425	23.3464705	112.077941
-9.672714	-14.88588	114.596703	-6.152519	17.792013	110.034851	42.554298	-12.270579	114.294884	45.663738	37.256489	107.142273	44.109018	12.492955	110.7185785	-56.414056	23.091071	109.3511235
-9.788662	-14.78209	112.913406	-5.978662	17.746838	108.692482	42.616245	-12.341555	114.129196	45.994324	37.282383	107.414116	44.3052845	12.470414	110.771656	-56.2626085	23.023262	106.613308
-9.909783	-14.495007	111.491814	-5.723068	17.690697	107.442299	42.710014	-12.453823	113.930809	46.297531	37.20314	107.424454	44.5037725	12.3746585	110.6776315	-55.9499085	23.0067355	104.2069665
-10.113838	-14.109804	110.47493	-5.396808	17.548922	106.462929	42.842762	-12.622036	113.793076	46.642265	36.945225	107.0485	44.7425135	12.1615945	110.420788	-55.5361295	22.9362495	102.50507
-10.276691	-13.600834	109.660629	-5.041965	17.317795	105.831268	43.034248	-12.890821	113.450073	47.030563	36.647823	106.578972	45.0324055	11.878501	110.0145225	-55.1163355	22.757089	101.6480135
-10.860435	-12.574321	108.785057	-4.595703	16.946423	105.210747	43.302254	-13.27387	112.656609	47.421619	36.146	105.698311	45.3619365	11.436065	109.17746	-54.5533425	22.456781	101.244034
-11.341011	-11.712446	108.365952	-4.371172	16.811182	105.021347	43.391548	-13.462816	111.974655	47.592255	35.95266	105.160889	45.4919015	11.244922	108.567772	-54.2342455	22.377442	101.474922
-11.89116	-10.707879	108.110855	-4.217016	16.769253	105.102226	43.425198	-13.586612	111.250351	47.684883	35.822113	104.666267	45.5550405	11.1177505	107.958309	-53.9890725	22.4207555	102.246143
-12.445117	-9.562025	108.101669	-4.116974	16.72308	105.401161	43.442699	-13.585238	110.672867	47.627033	35.767658	104.220222	45.534866	11.09121	107.4465445	-53.768814	22.35495	103.3557775
-13.130793	-8.344129	108.229126	-4.067286	16.63858	105.847	43.529633	-13.509912	110.107971	47.472198	35.815792	104.021873	45.5009155	11.15294	107.064922	-53.6354875	22.12422	104.629078
-13.746873	-7.076596	108.203278	-4.028299	16.489237	106.358192	43.663509	-13.416815	109.531822	47.306942	35.942314	104.04953	45.4852255	11.2627495	106.790676	-53.5418235	21.7157245	105.925708
-14.467687	-5.714051	108.231476	-3.968508	16.392273	106.830994	43.781654	-13.255156	108.815475	47.133915	36.159496	104.174385	45.4577845	11.45217	106.49493	-53.3948005	21.332376	107.167058
-15.383862	-3.545392	108.098305	-3.841818	16.352131	107.395348	43.971642	-12.855801	107.506157	46.944057	36.626877	104.3479	45.4578495	11.885538	105.9270285	-53.1414855	20.818724	108.8636675
-16.043987	-1.947096	107.998863	-3.723525	16.451916	107.613281	44.11002	-12.469463	106.73143	46.831909	37.011471	104.436424	45.4709645	12.271004	105.583927	-52.9180145	20.632828	109.642635
-16.678289	-0.373735	107.824661	-3.603789	16.593739	107.736122	44.31163	-12.033808	106.021675	46.754379	37.478638	104.62085	45.5330045	12.722415	105.3212625	-52.7405825	20.465063	110.1509815
-17.202936	1.261884	107.743416	-3.450803	16.817226	107.819	44.564198	-11.587302	105.513298	46.757	37.954498	104.795799	45.660599	13.183598	105.1545485	-52.562205	20.450854	110.4834515
-17.834034	2.867517	107.614815	-3.281408	17.0305	107.813194	44.846241	-11.158159	105.194351	46.783142	38.388054	104.938713	45.8146915	13.6149475	105.066532	-52.3775075	20.4460525	110.559856
-18.346924	4.485979	107.470642	-3.112941	17.197987	107.770309	45.139088	-10.771715	104.890045	46.833611	38.781479	105.021011	45.9863495	14.004882	104.955528	-52.2122315	20.391092	110.58509
-18.886843	6.072802	107.544746	-2.886539	17.34326	107.747803	45.443249	-10.443684	104.497543	46.91008	39.113575	104.903221	46.1766645	14.3349455	104.700382	-51.9497425	20.3515745	110.795224
-19.558525	8.315902	108.170319	-2.489809	17.454777	108.036758	45.779373	-10.078123	103.953613	47.016819	39.409962	104.372169	46.398096	14.6659195	104.162891	-51.377714	20.2436345	111.910625
-19.970264	9.800442	109.003342	-2.244619	17.493156	108.490265	45.950195	-9.980702	103.798004	47.072842	39.484852	104.031631	46.5115185	14.752075	103.9148175	-51.0007565	20.234237	113.0657125
-20.367346	11.186338	109.871735	-2.05303	17.450445	109.078094	46.103088	-9.959558	103.82621	47.07552	39.496319	103.876839	46.589304	14.7683805	103.8515245	-50.695364	20.1325095	114.3046635
-20.682882	12.524101	110.686302	-1.952927	17.284058	109.642532	46.20789	-9.97185	103.917267	47.065987	39.451199	103.99102	46.6369385	14.7396745	103.9541435	-50.5427925	19.8284415	115.3309205
-21.04797	13.870997	111.235283	-1.910363	17.13114	110.06749	46.252495	-10.006889	103.947273	47.040188	39.425232	104.261848	46.6463415	14.7091715	104.1045605	-50.4670675	19.5531085	116.0304195
-21.368256	15.212899	111.348083	-1.916004	17.002428	110.18853	46.274429	-10.012781	103.860809	47.051674	39.434536	104.631981	46.6630515	14.7108775	104.246395	-50.4950595	19.2939785	116.130665
-21.616861	16.565399	111.117729	-1.9566	16.973465	110.018005	46.262676	-9.949387	103.573265	47.084618	39.515564	105.107292	46.673647	14.7830885	104.3402785	-50.586847	19.1638415	115.6957315
-22.001158	18.626471	110.386337	-2.127525	17.13032	109.424606	46.145454	-9.61655	102.764214	47.091255	39.857533	106.029556	46.6183545	15.1204915	104.396885	-50.8734045	19.1401485	114.452327
-22.210947	19.983608	109.948097	-2.311084	17.424442	109.034988	45.992672	-9.237125	102.044167	47.493637	40.040146	106.516579	46.7431545	15.4015105	104.280373	-51.3653225	19.4473735	113.789603
-22.511206	21.354496	109.822296	-2.547809	17.828577	108.752296	45.746975	-8.781986	101.290192	47.385685	40.412735	107.173874	46.56633	15.8153745	104.232033	-51.661948	19.8417795	113.272559
-22.621935	22.541899	109.990349	-2.805426	18.35211	108.714149	45.406857	-8.318194	100.6763	47.310547	40.766193	107.669319	46.358702	16.2239995	104.1728095	-51.969554	20.4802205	113.2554885
-22.592182	23.612127	110.323677	-3.063746	18.867661	108.900604	45.002003	-7.935809	100.261925	47.213299	41.081627	108.065079	46.107651	16.572909	104.163502	-52.235143	21.162413	113.637706
-22.799534	24.663082	110.919144	-3.345738	19.325462	109.226059	44.586739	-7.627017	99.999893	47.085403	41.307774	108.335663	45.836071	16.8403785	104.167778	-52.527547	21.8105455	114.28434
-22.813545	25.485859	111.52861	-3.583386	19.661976	109.62236	44.185375	-7.480902	99.96579	46.933044	41.449242	108.519493	45.5592095	16.98417	104.2426415	-52.7259815	22.339782	115.0020785
-22.49173	26.35914	112.108612	-3.893758	20.000154	110.144135	43.699436	-7.504872	100.265755	46.7272	41.513992	108.370003	45.213318	17.00456	104.317879	-53.000834	22.995748	115.970391
-22.462797	26.942883	112.330284	-4.023011	20.042839	110.337196	43.494648	-7.776147	100.713203	46.635143	41.39893	108.002411	45.0648955	16.8113915	104.357807	-53.1109175	23.2742865	116.316585
-22.023872	27.232773	112.148811	-4.096783	19.926476	110.330009	43.27253	-8.075583	101.33271	46.631355	41.129093	107.385048	44.9519425	16.526755	104.358879	-53.1455085	23.326197	116.301139
-21.702675	27.532791	111.842918	-4.082239	19.697685	110.174713	43.260204	-8.874399	101.911858	46.63028	40.668133	106.457115	44.945242	15.896867	104.1844865	-53.10972	23.498503	116.1649395
-21.340862	27.72097	111.325203	-4.028434	19.375332	109.882889	43.14045	-9.63268	102.599045	46.671642	39.991947	105.257706	44.906046	15.1796335	103.9283755	-52.962914	23.5710305	115.8374025
-20.899649	27.890339	110.582161	-3.971786	18.876558	109.476364	42.987755	-10.546093	103.446983	46.766647	39.081425	104.000343	44.877201	14.267666	103.723663	-52.820773	23.48545	115.229065
-20.416395	28.010532	109.680191	-3.946671	18.169174	109.057823	42.861217	-11.618622	104.46196	46.436985	37.571629	103.183731	44.649101	12.9765035	103.8228455	-52.542443	23.3618445	114.2928005
-19.389244	28.033394	108.15551	-4.045684	16.926302	108.568863	42.61676	-13.287714	106.254303	46.541576	36.277195	102.172829	44.579168	11.4947405	104.213566	-52.670536	22.3578635	112.92416
-18.873051	28.255785	107.28215	-4.185991	16.121239	108.345245	42.389458	-14.300573	107.609489	46.643288	35.12426	101.991974	44.516373	10.4118435	104.8007315	-52.888355	21.8306345	111.8897585
-18.177996	28.553148	106.379471	-4.356664	15.486362	108.110283	42.127029	-15.15037	108.758759	46.729534	34.142956	102.036583	44.4282815	9.496293	105.397671	-53.1416095	21.476431	110.822895
-17.48126	29.041121	105.374527	-4.541987	14.980775	107.764313	41.86858	-15.772377	109.636223	46.784607	33.400787	102.219734	44.3265935	8.814205	105.9279785	-53.4105675	21.147345	109.6006475
-16.811811	29.696634	104.384651	-4.733655	14.701317	107.288536	41.597652	-16.213223	110.148643	46.83987	32.917137	102.447258	44.218761	8.351957	106.2979505	-53.686071	21.050677	108.2791215
-16.089237	30.585648	103.531204	-4.955951	14.579012	106.772507	41.31102	-16.453581	110.34478	46.883335	32.696922	102.661255	44.0971775	8.1216705	106.5030175	-54.0090795	21.0363535	107.0419965
-15.417109	31.698414	102.85556	-5.208744	14.592309	106.278923	41.031952	-16.47324	110.224442	46.798698	32.7001	103.052094	43.915325	8.11343	106.638268	-54.332813	21.071188	105.919578
-14.530079	33.761448	102.526009	-5.726096	14.889693	105.721512	40.66111	-16.128799	109.407211	46.546753	33.305176	103.864357	43.6039315	8.5881885	106.635784	-55.0561235	21.1911975	104.80724
-14.034216	35.407074	102.920486	-6.140423	15.226687	105.586937	40.384209	-15.683468	108.433952	46.233574	33.946671	104.584122	43.3088915	9.1316015	106.509037	-55.5897375	21.3217725	104.664837
-13.592102	37.193123	103.700325	-6.569884	15.746464	105.697945	40.119423	-15.053624	107.336021	45.822479	34.730259	105.310318	42.970951	9.8383175	106.3231695	-56.110719	21.6546105	105.0727205
-13.226475	39.149017	104.868759	-6.99156	16.486511	106.042252	39.831032	-14.250273	106.337952	45.377575	35.627953	106.036057	42.6043035	10.68884	106.1870045	-56.5874235	22.284182	105.8974995
-12.81808	41.154041	106.205002	-7.435588	17.340336	106.57225	39.514198	-13.364826	105.580429	45.364933	36.388592	106.714752	42.4395655	11.511883	106.1475905	-57.3107415	23.168789	106.9969095
-12.469953	43.145405	107.642517	-7.882596	18.175619	107.194885	39.215649	-12.455606	105.062508	45.014095	37.285957	107.800659	42.114872	12.4151755	106.4315835	-57.880064	23.9360625	107.9581865
-12.167995	45.108814	109.118233	-8.282559	18.939777	107.830276	38.993519	-11.71678	104.79435	44.742996	38.043098	108.967102	41.8682575	13.163159	106.880726	-58.4333755	24.716395	108.779826
-11.635466	47.808681	111.153618	-8.701916	19.785629	108.559761	38.7384	-10.723804	104.364227	44.080616	39.067696	110.669243	41.409508	14.171946	107.516735	-58.81334	25.399312	109.602787
-11.268605	49.5	112.256874	-8.907351	20.258036	108.867432	38.6035	-10.081138	104.059372	43.99509	39.532104	111.450539	41.299295	14.725483	107.7549555	-59.113997	25.790589	109.9799085
-10.889539	51.084064	113.276222	-9.025142	20.70327	109.010551	38.58617	-9.510641	103.588654	43.950481	39.912964	111.991798	41.2683255	15.2011615	107.790226	-59.3186095	26.2053785	110.230876
-10.642867	52.641182	114.092171	-9.138666	21.182631	108.951057	38.527817	-8.935792	102.984299	43.879761	40.327679	112.376213	41.203789	15.6959435	107.680256	-59.481121	26.6693185	110.221858
-10.273768	54.026039	114.633537	-9.242571	21.716236	108.784279	38.383533	-8.321795	102.327278	43.766514	40.658112	112.528976	41.0750235	16.1681585	107.428127	-59.5601655	27.2643135	110.140431
-9.924986	55.270821	115.180222	-9.386084	22.223436	108.627792	38.174526	-7.764793	101.688782	43.637104	40.972145	112.675583	40.905815	16.603676	107.1821825	-59.677983	27.843196	110.0734015
-9.684027	56.33868	115.826675	-9.539641	22.711716	108.557251	37.905823	-7.265271	101.101303	43.493191	41.223259	112.81395	40.699507	16.978994	106.9576265	-59.778789	28.444438	110.1568755
-8.938986	57.427151	116.593483	-9.844138	23.396664	108.663116	37.445171	-6.535216	100.400368	43.600128	41.417343	112.877914	40.5226495	17.4410635	106.639141	-60.2109255	29.3522645	110.687091
-8.772288	58.019703	117.232574	-10.071181	23.760004	108.856567	37.16087	-6.177133	100.096893	43.366096	41.617325	113.112602	40.263483	17.720096	106.6047475	-60.405845	29.799912	111.1083865
-8.630529	58.475178	117.727936	-10.29822	24.104942	109.042015	36.842293	-5.896445	99.91291	43.175488	41.780422	113.248947	40.0088905	17.9419885	106.5809285	-60.6053305	30.2678955	111.5031015
-8.462683	58.79134	117.955658	-10.512296	24.443254	109.136436	36.538544	-5.660105	99.783211	42.97757	41.91507	113.291153	39.758057	18.1274825	106.537182	-60.782649	30.7590255	111.73569
-8.282064	58.939415	117.936882	-10.684593	24.712515	109.120354	36.272034	-5.507714	99.662712	42.848412	42.021393	113.202538	39.560223	18.2568395	106.432625	-60.929409	31.1681905	111.808083
-8.067075	58.920616	117.763138	-10.770769	24.929882	109.007706	36.065903	-5.443339	99.520813	42.720295	42.102604	113.06324	39.393099	18.3296325	106.2920265	-60.934637	31.5301315	111.7233855
-7.862514	58.712749	117.443192	-10.833744	25.066551	108.889542	35.906303	-5.407608	99.404495	42.698635	42.092308	112.798668	39.302469	18.34235	106.1015815	-60.969957	31.790752	111.6775025
-7.440016	58.11565	116.830742	-10.895832	25.213596	108.653221	35.600777	-5.422624	99.20768	42.718937	42.123924	112.269974	39.159857	18.35065	105.738827	-60.951521	32.076542	111.567615
-7.570835	57.715599	116.402481	-10.948952	25.313875	108.482407	35.311733	-5.498443	99.031654	42.558826	42.036865	111.775162	38.9352795	18.269211	105.403408	-60.8331835	32.358539	111.561406
-7.199417	56.90799	115.608452	-11.030405	25.392818	108.324097	34.940422	-5.611335	98.886833	42.44558	41.988831	110.99913	38.693001	18.188748	104.9429815	-60.753811	32.596888	111.7052125
-6.81472	56.043793	114.470985	-11.120701	25.467936	108.145584	34.495621	-5.867191	98.831146	42.344116	41.951286	109.977257	38.4198685	18.0420475	104.4042015	-60.6612705	32.8938245	111.8869665
-6.396066	55.07571	113.145485	-11.178104	25.481218	107.939163	34.084015	-6.369609	98.865417	41.850708	42.02813	108.926682	37.9673615	17.8292605	103.8960495	-60.3235695	33.1331755	111.9822765
-5.912877	54.039394	111.385384	-11.24868	25.408882	107.637703	33.575035	-6.962881	99.095879	42.121582	41.664429	107.013634	37.8483085	17.350774	103.0547565	-60.3456685	33.46699	112.2206495
-5.351805	52.782257	109.619545	-11.298718	25.201967	107.27066	33.104626	-7.772348	99.436378	41.576931	41.384869	105.516014	37.3407785	16.8062605	102.476196	-59.9382145	33.5976735	112.065124
-4.489085	50.749748	107.177643	-11.462411	24.612331	106.634048	32.427944	-9.250785	100.196548	41.424671	40.198204	103.370895	36.9263075	15.4737095	101.7837215	-59.8511295	33.7509525	111.4843745
-3.764912	49.296951	105.883347	-11.634096	24.107546	106.18428	31.956594	-10.214629	100.652397	41.359814	39.256351	102.447952	36.658204	14.520861	101.5501745	-59.926396	33.694231	110.8183855
-2.966396	47.746265	104.801941	-11.861377	23.710918	105.657127	31.511164	-11.040935	100.945648	41.293793	38.422852	101.79187	36.4024785	13.6909585	101.368759	-60.1252325	33.7308775	109.945495
-2.186202	46.359035	103.922737	-12.106523	23.488262	105.159286	31.04788	-11.584842	101.020752	41.162872	37.81517	101.244019	36.105376	13.115164	101.1323855	-60.318422	33.86136	109.1861865
-1.276709	45.089809	103.203285	-12.346136	23.469303	104.727066	30.628971	-11.885604	100.997368	40.989433	37.445271	100.76635	35.809202	12.7798335	100.881859	-60.501474	34.1587725	108.572273
-0.281917	43.784676	102.744469	-12.584236	23.547739	104.435013	30.296511	-12.060702	101.053474	40.77198	37.223522	100.568184	35.5342455	12.58141	100.810829	-60.7027175	34.514068	108.059197
0.741581	42.588634	102.552094	-12.860109	23.625677	104.272758	30.023464	-12.156252	101.237419	40.610508	37.116535	100.760742	35.316986	12.4801415	100.9990805	-61.037204	34.7712125	107.5464355
2.475051	40.898071	102.811852	-13.222054	23.709175	104.265747	29.775471	-12.161643	101.763603	40.345257	37.067871	101.78833	35.060364	12.453114	101.7759665	-61.504472	34.965236	106.7555275
3.657291	39.830643	103.332939	-13.408795	23.724054	104.46888	29.786125	-12.120671	102.230324	40.267933	37.119888	102.882111	35.027029	12.4996085	102.5562175	-61.844619	34.9484995	106.3815425
4.982993	38.80162	104.13134	-13.520389	23.700432	104.842987	29.926603	-12.064328	102.75618	40.339088	37.193604	104.217438	35.1328455	12.564638	103.486809	-62.1736235	34.836226	106.199165
6.295485	37.773582	105.106293	-13.502134	23.610479	105.334557	30.239689	-12.020731	103.34507	40.459358	37.324776	105.65995	35.3495235	12.6520225	104.50251	-62.3537915	34.5689355	106.166604
7.645469	36.814354	106.120911	-13.400099	23.507904	105.872055	30.711975	-11.986947	103.916893	40.706135	37.504322	107.214439	35.709055	12.7586875	105.565666	-62.509253	34.2571205	106.178444
9.062768	35.737259	107.13813	-13.210805	23.405304	106.39521	31.301208	-11.970214	104.471268	40.997238	37.659145	108.722618	36.149223	12.8444655	106.596943	-62.570833	33.9661425	106.193477
10.439131	34.706825	108.14724	-12.996407	23.243336	106.914711	31.944311	-11.913131	105.148064	41.299648	37.778847	110.217842	36.6219795	12.932858	107.682953	-62.6147935	33.553814	106.146469
12.526374	33.082924	109.703186	-12.597887	22.982662	107.817139	33.040104	-11.846708	106.362473	41.80526	38.018513	112.435783	37.422682	13.0859025	109.399128	-62.618456	32.8794215	106.23515
13.832697	31.976143	110.900864	-12.298977	22.813269	108.579086	33.943027	-11.75232	107.407967	42.202805	38.253139	114.044746	38.072916	13.2504095	110.7263565	-62.67087	32.3761285	106.4318155
15.113904	30.912682	112.219467	-11.917089	22.676607	109.49762	35.039253	-11.548675	108.775452	42.618732	38.601414	115.823074	38.8289925	13.5263695	112.299263	-62.6631705	31.8268445	106.695977
16.399712	29.630079	113.788269	-11.498756	22.532766	110.62738	36.29908	-11.461329	110.532448	43.038921	39.019768	117.762146	39.6690005	13.7792195	114.147297	-62.6665125	31.2863125	107.107463
17.570963	28.410944	115.655373	-11.034315	22.328362	111.908951	37.552269	-11.435425	112.712608	43.508133	39.466442	120.06044	40.530201	14.0155085	116.386524	-62.598831	30.6412155	107.431378
18.657892	27.121819	117.72683	-10.62192	22.050097	113.338257	38.789429	-11.387387	114.944008	44.422211	39.638203	122.36837	41.60582	14.125408	118.656189	-62.84966	29.974786	108.020325
19.607971	25.736614	119.920525	-10.219266	21.791946	114.766136	39.98912	-11.335189	117.221855	44.861076	39.94548	124.752914	42.425098	14.3051455	120.9873845	-62.86363	29.2787465	108.5448875
20.827265	23.829958	123.002113	-9.639276	21.48764	116.807266	41.555908	-11.161452	120.369789	45.006046	40.532963	128.071198	43.280977	14.6857555	124.2204935	-62.559529	28.2895245	109.3940385
21.57122	22.336752	124.763039	-9.243029	21.287952	117.976929	42.47105	-10.995199	122.303406	45.774643	40.653015	129.54187	44.1228465	14.828908	125.922638	-62.6089045	27.746996	110.03122
22.532507	20.877087	126.155998	-8.844969	21.158491	119.088173	43.347672	-10.730949	123.904991	46.082161	40.98703	130.970673	44.7149165	15.1280405	127.437832	-62.4048545	27.1889415	110.738514
22.833218	19.61652	127.409149	-8.470152	21.038851	120.100616	44.187119	-10.417079	125.184021	46.371395	41.399139	132.082199	45.279257	15.49103	128.63311	-62.219561	26.586672	111.568122
23.169485	18.248016	128.404816	-8.150946	21.065939	121.127365	45.003101	-10.025585	126.112518	46.583679	41.96632	132.942215	45.79339	15.9703675	129.5273665	-62.095282	26.1615105	112.7273635
23.719364	16.865681	129.044113	-7.896019	21.224474	122.103546	45.761326	-9.44701	126.921448	46.624313	42.551857	133.576996	46.1928195	16.5524235	130.249222	-61.9848575	25.8965245	113.95787
23.918238	15.578657	129.664459	-7.317755	21.283363	122.792557	46.504562	-8.851975	127.62928	46.604717	43.30201	134.069839	46.5546395	17.2250175	130.8495595	-61.1901495	25.3417085	114.7355545
23.937489	13.699489	130.422455	-7.109296	21.76623	124.053955	47.49366	-7.784673	128.624039	46.350998	44.410355	134.712631	46.922329	18.312841	131.668335	-61.140921	25.219619	116.439575
23.485813	12.285567	130.970413	-6.999285	22.088608	124.861931	48.053326	-7.094485	129.204132	46.172646	45.162868	135.086899	47.112986	19.0341915	132.1455155	-61.111556	25.1430245	117.5783465
23.17255	10.965175	131.345444	-6.905351	22.37689	125.619461	48.611691	-6.507365	129.77594	45.993999	45.831215	135.429901	47.302845	19.661925	132.6029205	-61.113547	25.091855	118.6360015
22.600529	9.469653	131.68663	-6.736137	22.585461	126.238907	49.071144	-5.993965	130.258942	45.889034	46.365974	135.679626	47.480089	20.1860045	132.969284	-60.952363	24.9849175	119.50853
22.06896	8.070219	131.822388	-6.601792	22.725325	126.691963	49.482197	-5.574788	130.672958	45.839081	46.789013	135.841583	47.660639	20.6071125	133.2572705	-60.864223	24.8435375	120.1266555
21.355589	6.512304	131.856613	-6.431222	22.781334	126.935181	49.826378	-5.272599	130.938858	45.824375	47.115788	135.841019	47.8253765	20.9215945	133.3899385	-60.6878205	24.6410735	120.4804235
20.558678	4.963826	131.676346	-6.29167	22.782707	127.027336	50.119514	-5.067016	131.085693	45.81612	47.355576	135.600906	47.967817	21.14428	133.3432995	-60.551157	24.421134	120.7113725
19.155329	2.492685	131.313782	-6.080765	22.723843	126.94297	50.417816	-4.860936	131.068848	45.795547	47.589878	134.724182	48.1066815	21.364471	132.896515	-60.2682115	24.083215	120.989425
18.09326	0.924483	131.001907	-5.961398	22.649599	126.767746	50.613678	-4.740186	131.0159	45.794456	47.699562	133.762329	48.204067	21.479688	132.3891145	-60.126863	23.81951	121.1463775
16.8594	-0.740156	130.732819	-5.865993	22.543835	126.473854	50.675838	-4.656224	130.909958	45.761066	47.783615	132.546082	48.218452	21.5636955	131.72802	-59.950438	23.5239745	121.219688
15.536542	-2.308301	130.510513	-6.139918	22.559591	126.23687	50.673496	-4.544467	130.679398	45.685566	47.860889	131.162582	48.179531	21.658211	130.92099	-60.459367	23.460971	121.55275
14.215719	-3.845511	130.295853	-6.107031	22.321707	125.789307	50.564796	-4.44417	130.424927	45.487465	47.802521	129.588715	48.0261305	21.6791755	130.006821	-60.2401925	22.9642385	121.571793
12.600052	-5.484443	130.094543	-6.074544	21.979662	125.295296	50.465347	-4.45048	130.172333	44.896603	47.667503	128.033279	47.680975	21.6085115	129.102806	-59.830063	22.3508125	121.487786
11.044381	-7.086322	129.839645	-6.026649	21.531042	124.747253	50.336426	-4.586094	129.813736	45.284184	47.163429	126.196442	47.810305	21.2886675	128.005089	-59.863603	21.7734165	121.489417
8.574546	-9.289947	129.523926	-5.924597	20.808514	123.878632	50.051193	-4.910444	129.223648	45.220181	46.214134	123.560539	47.635687	20.651845	126.3920935	-59.484881	20.965183	121.3651705
6.847975	-10.740706	129.157333	-5.832492	20.340015	123.213867	49.832939	-5.383863	128.801498	45.26981	45.530487	121.868935	47.5513745	20.073312	125.3352165	-59.2163585	20.606718	121.0925175
5.027789	-11.852443	128.956741	-5.715022	19.847593	122.588219	49.87384	-5.90559	128.274063	45.311958	44.716152	120.26149	47.592899	19.405281	124.2677765	-59.022943	20.289905	120.9086615
3.146925	-12.823677	128.836945	-5.593863	19.281866	122.02005	49.336315	-6.500566	127.739227	44.904995	43.932079	118.939186	47.120655	18.7157565	123.3392065	-58.308381	19.8479755	120.7008935
1.268452	-13.770652	128.880447	-5.450558	18.657642	121.566597	48.952927	-7.143513	127.382729	45.188427	42.920135	117.450882	47.070677	17.888311	122.4168055	-57.971793	19.426973	120.7163885
-0.493801	-14.474588	129.117859	-5.450491	18.072683	121.262695	48.618336	-7.757382	127.09687	45.255352	41.861916	116.064026	46.936844	17.052267	121.580448	-57.837826	19.093099	120.944942
-2.393168	-14.989275	129.377686	-5.364634	17.387329	120.880936	48.305889	-8.464805	126.841209	45.21928	40.836964	114.744522	46.7625845	16.1860795	120.7928655	-57.4918525	18.5885785	120.9690065
-4.994434	-15.55894	129.237732	-5.261088	16.263348	120.222679	47.801811	-9.564795	126.386108	45.210316	39.350719	112.974022	46.5060635	14.892962	119.680065	-57.0282395	17.633734	120.765293
-6.932587	-15.779882	128.734695	-5.217274	15.481374	119.664093	47.526722	-10.429778	125.668648	45.121113	38.458965	112.014519	46.3239175	14.0145935	118.8415835	-56.7584655	16.9481545	120.4866025
-8.638567	-15.956479	127.734039	-5.267414	14.711468	119.08606	47.180702	-11.276606	124.714622	45.008297	37.627098	111.185608	46.0944995	13.175246	117.950115	-56.6293275	16.24769	120.222005
-10.516363	-15.903938	126.507568	-5.339533	14.041448	118.429863	46.770061	-12.044343	123.446976	44.926762	36.903152	110.357979	45.8484115	12.4294045	116.9024775	-56.5274775	15.6534915	119.9572485
-12.074576	-15.788507	125.004662	-5.427377	13.530297	117.720673	46.367161	-12.797421	121.922577	44.75832	36.315022	109.632782	45.5627405	11.7588005	115.7776795	-56.4174945	15.3017935	119.6636665
-14.07542	-15.242336	123.530342	-5.534238	13.16545	117.037796	45.690922	-13.235805	120.41671	44.609329	35.966583	109.118378	45.1501255	11.365389	114.767544	-56.2186015	14.965511	119.308048
-15.864841	-14.597728	122.039368	-5.614545	12.921628	116.405785	45.413132	-13.673981	118.71804	44.556118	35.761158	108.638725	44.984625	11.0435885	113.6783825	-56.213715	14.7996675	119.1331875
-18.430681	-13.368772	119.92701	-5.726231	12.693172	115.539871	45.028904	-14.114092	116.109406	44.366531	35.664291	108.132027	44.6977175	10.7750995	112.1207165	-56.1501795	14.6112445	118.9590255
-20.146105	-12.333615	118.7174	-5.781599	12.58622	115.042603	44.831165	-14.253126	114.512146	44.270309	35.697891	107.888672	44.550737	10.7223825	111.200409	-56.113935	14.4500575	118.884797
-21.750202	-11.253025	117.549286	-5.807219	12.570097	114.55629	44.712135	-14.329203	112.970795	44.183624	35.796471	107.74498	44.4478795	10.733634	110.3578875	-56.0623175	14.40656	118.7546925
-23.348625	-10.115777	116.531822	-5.845892	12.508183	114.08316	44.580894	-14.361693	111.469147	44.075386	35.885971	107.595757	44.32814	10.762139	109.532452	-56.019924	14.254227	118.633868
-24.815603	-8.925713	115.709831	-5.857399	12.432025	113.684509	44.429813	-14.374402	110.061897	44.018997	35.949635	107.453941	44.224405	10.7876165	108.757919	-55.939203	14.0764335	118.611099
-26.258446	-7.688954	115.282478	-5.849472	12.394973	113.417992	44.265873	-14.418465	108.786514	44.422443	35.80434	106.964073	44.344158	10.6929375	107.8752935	-56.043102	14.0970085	118.9606905
-27.55467	-6.459261	115.220001	-5.869034	12.334651	113.355461	44.026752	-14.522593	107.517876	44.292244	35.787804	106.537506	44.159498	10.6326055	107.027691	-55.897566	14.0366965	119.683231
-29.448874	-4.582999	115.834549	-5.923785	12.235353	113.477341	43.482563	-14.65569	105.654434	44.044342	35.742867	105.581177	43.7634525	10.5435885	105.6178055	-55.6110225	13.9271175	121.3368765
-30.565643	-3.375157	116.39016	-5.949724	12.168869	113.533844	43.091347	-14.746881	104.387154	43.318439	35.919876	105.0159	43.204893	10.5864975	104.701527	-55.104341	13.7512405	122.366161
-31.535526	-2.212485	116.865181	-5.994611	12.149786	113.383507	42.628922	-14.831408	103.147377	43.407871	35.724491	103.860222	43.0183965	10.4465415	103.5037995	-55.0076185	13.8530305	123.2632145
-32.465111	-1.066525	117.149803	-6.014177	12.13378	113.12252	42.206627	-14.840235	102.054153	43.112801	35.688183	102.950874	42.659714	10.423974	102.5025135	-54.688068	13.843586	123.7425265
-33.215694	0.073975	117.237534	-6.045091	12.085664	112.783585	41.857002	-14.883727	101.16787	42.486454	35.212803	102.477158	42.171728	10.164538	101.822514	-54.26191	14.00679	123.744656
-33.871902	1.189755	117.195007	-6.08752	12.017506	112.448822	41.606712	-14.953928	100.472092	42.366158	35.089649	101.940491	41.986435	10.0678605	101.2062915	-54.161475	13.9671515	123.6913525
-34.458523	2.254301	117.117142	-6.1001	11.909201	112.183128	41.440464	-15.109886	100.005913	42.452332	34.997253	101.480652	41.946398	9.9436835	100.7432825	-54.146598	13.8747185	123.6229735
-34.977318	3.75239	116.906509	-6.106871	11.742841	111.903526	41.301079	-15.369187	99.663719	42.793415	34.961788	101.201126	42.047247	9.7963005	100.4324225	-54.260989	13.6893815	123.3746295
-35.217361	4.747802	116.619965	-6.141777	11.624277	111.713043	41.312469	-15.495385	99.651627	42.913052	34.820278	101.326752	42.1127605	9.6624465	100.4891895	-54.3963145	13.5861075	122.9368965
-35.371895	5.725861	116.091713	-6.149873	11.579976	111.419914	41.37373	-15.551761	99.733795	43.025124	34.688454	101.594269	42.199427	9.5683465	100.664032	-54.499173	13.5916055	122.175796
-35.379063	6.650796	115.399292	-6.20243	11.586871	111.044182	41.465191	-15.568686	99.724701	43.1544	34.653862	101.730133	42.3097955	9.542588	100.727417	-54.7146555	13.631154	121.360947
-35.311554	7.601095	114.855148	-6.269447	11.640009	110.703636	41.45953	-15.550139	99.722168	43.198467	34.643841	101.775978	42.3289985	9.546851	100.749073	-54.8678925	13.733167	120.658199
-35.107361	8.587809	114.572868	-6.420899	11.789268	110.544098	41.384193	-15.586719	99.726967	43.20229	34.686775	101.804138	42.2932415	9.550028	100.7655525	-55.1350395	14.028508	120.3226435
-34.796047	9.517925	114.406311	-6.543229	11.851966	110.479118	41.21867	-15.580466	99.846375	43.124493	34.67841	101.801491	42.1715815	9.548972	100.823933	-55.2580395	14.15496	120.134303
-34.060356	10.782501	114.172783	-6.738439	11.853182	110.452866	41.001347	-15.662898	100.094368	42.653934	34.209072	102.257561	41.8276405	9.273087	101.1759645	-55.3045185	14.433277	119.7297675
-33.476673	11.602753	113.959076	-6.820623	11.745975	110.438629	40.942997	-15.832205	100.332275	42.664555	34.093822	102.449272	41.803776	9.1308085	101.3907735	-55.445022	14.3611415	119.4864845
-32.780785	12.39817	113.60569	-6.855322	11.626871	110.329865	40.917622	-16.020508	100.658157	42.730156	33.929085	102.714478	41.823889	8.9542885	101.6863175	-55.534533	14.2994535	118.9734125
-31.959387	13.213078	113.130714	-6.849048	11.523192	110.189461	40.94783	-16.24309	101.043716	42.881882	33.743465	102.97197	41.914856	8.7501875	102.007843	-55.612952	14.2961965	118.371079
-31.064474	14.072089	112.509445	-6.843682	11.46533	109.979698	41.012375	-16.479597	101.510529	43.116737	34.123711	103.15435	42.064556	8.822057	102.3324395	-55.75192	14.108603	117.6269565
-30.080265	14.93094	111.856018	-6.809062	11.452643	109.724808	41.072121	-16.747913	102.022728	43.366474	33.970451	103.456322	42.2192975	8.611269	102.739525	-55.8374215	14.294017	116.710091
-29.026752	15.848774	111.110237	-6.812789	11.473723	109.444031	41.08955	-16.998518	102.602791	43.594776	33.839729	103.87365	42.342163	8.4206055	103.2382205	-55.967741	14.5268405	115.6498415
-27.359215	17.219551	109.991158	-6.913035	11.434092	109.054199	41.090782	-17.017014	103.700188	43.836258	33.756798	104.751114	42.46352	8.369892	104.225651	-56.28959	14.498292	113.882747
-26.131874	18.129644	109.377899	-6.990562	11.438804	108.847893	41.155876	-17.28615	104.144035	43.943295	33.772297	105.460892	42.5495855	8.2430735	104.8024635	-56.5307095	14.6345345	112.8933225
-24.894405	19.07391	108.94841	-7.086553	11.391055	108.732033	41.128403	-17.377417	104.658043	44.002266	33.747639	106.11602	42.5653345	8.185111	105.3870315	-56.7384405	14.596999	112.0770345
-23.643597	20.052675	108.690559	-7.148678	11.354307	108.699654	41.040058	-17.480997	105.07045	44.032188	33.803341	106.759811	42.536123	8.161172	105.9151305	-56.833479	14.547442	111.4841775
-22.514771	21.16184	108.680847	-7.174391	11.340248	108.748375	40.994598	-17.565592	105.386757	44.097618	33.860813	107.272896	42.546108	8.1476105	106.3298265	-56.89489	14.5328855	111.1669235
-21.008818	22.106995	108.626045	-7.195565	11.346389	108.859695	40.912029	-17.614582	105.599831	44.113533	33.836163	107.66523	42.512781	8.1107905	106.6325305	-56.903911	14.5819875	111.0868595
-19.67515	23.168581	108.752907	-7.186599	11.34655	109.004715	40.802254	-17.683752	105.795631	44.150509	33.855469	108.002899	42.4763815	8.0858585	106.899265	-56.8495795	14.6072415	111.110165
-17.681194	24.850216	109.086082	-7.162729	11.404441	109.390831	40.71048	-17.795322	106.173622	44.199589	33.915676	108.481934	42.4550345	8.060177	107.327778	-56.7804925	14.748705	111.453884
-16.285975	25.973421	109.34684	-7.185484	11.434826	109.686493	40.649406	-17.843651	106.485619	44.232964	33.914696	108.795181	42.441185	8.0355225	107.6404	-56.812153	14.8341295	111.732586
-14.959836	27.140308	109.585556	-7.185166	11.415267	109.916924	40.615211	-17.874403	106.74971	44.229359	33.930981	109.048775	42.422285	8.028289	107.8992425	-56.792617	14.802245	111.9346055
-13.615437	28.299129	109.665855	-7.198654	11.447527	110.085442	40.605213	-17.865763	106.930244	44.187916	33.942368	109.196304	42.3965645	8.0383025	108.063274	-56.7938725	14.8567515	112.10761
-12.180588	29.497301	109.695374	-7.225246	11.507475	110.142838	40.613003	-17.801914	106.967148	44.135193	34.010155	109.222366	42.374098	8.1041205	108.094757	-56.82459	14.9108295	112.190919
-10.858575	30.753031	109.633827	-7.225605	11.629296	110.103867	40.618694	-17.626097	106.856583	44.087158	34.142715	109.127449	42.352926	8.258309	107.992016	-56.804136	15.000283	112.215718
-9.497948	32.026138	109.608124	-7.26229	11.796507	110.014519	40.638237	-17.350403	106.6455	44.00388	34.323345	109.078453	42.3210585	8.486471	107.8619765	-56.8456385	15.106543	112.1670615
-7.37626	34.059967	109.804169	-7.33899	12.246791	110.020447	40.68906	-16.720661	106.319138	43.947613	34.758835	109.314217	42.3183365	9.019087	107.8166775	-56.9963165	15.474495	112.2242165
-6.046143	35.505848	110.426964	-7.451868	12.675556	110.222557	40.727989	-16.128187	106.182816	43.913952	35.232414	109.980621	42.3209705	9.5521135	108.0817185	-57.2247065	15.7989985	112.3633955
-4.629451	36.95261	111.42292	-7.614002	13.233166	110.592422	40.736874	-15.418118	105.973434	43.917065	35.860271	110.959557	42.3269695	10.2210765	108.4664955	-57.5549735	16.2452555	112.7183485
-3.274223	38.395912	112.725639	-7.817787	13.902693	111.011711	40.768345	-14.475109	105.673584	43.949947	36.648201	112.416969	42.359146	11.086546	109.0452765	-57.99472	16.71884	112.9781455
-1.880714	39.806698	114.136841	-8.010992	14.768173	111.411331	40.812248	-13.383192	105.45697	44.036442	37.610085	114.114449	42.424345	12.1134465	109.7857095	-58.446329	17.4228995	113.0369525
-0.536217	41.206963	115.626892	-8.156722	15.747227	111.853851	40.989643	-12.165123	105.236771	44.168194	38.565845	115.887939	42.5789185	13.200361	110.562355	-58.8923625	18.294093	113.145347
0.857707	42.528816	117.150475	-8.167325	16.854742	112.340942	41.318367	-10.949365	105.216179	44.356964	39.550297	117.583099	42.8376655	14.300466	111.399639	-59.1723155	19.409018	113.282245
3.024474	44.285965	119.114769	-8.141573	18.485006	113.307426	41.923054	-9.246273	105.891632	44.705551	40.782032	119.795776	43.3143025	15.7678795	112.843704	-59.5974485	21.2021325	113.771148
4.854738	45.032005	120.162796	-8.125917	19.421465	113.924835	42.338593	-8.397846	106.735527	44.976067	41.472664	121.282211	43.65733	16.537409	114.008869	-59.909164	22.305521	113.840801
6.186646	45.776558	121.322968	-8.156425	20.124689	114.591721	42.689072	-7.847244	107.772934	45.612957	41.73349	122.41243	44.1510145	16.943123	115.092682	-60.4638645	23.306255	114.09076
7.485901	46.367844	122.376167	-8.224414	20.627155	115.251694	42.950623	-7.458586	108.865669	45.762722	42.095978	123.666939	44.3566725	17.318696	116.266304	-60.8055005	23.935614	114.237084
8.762069	46.669758	123.389908	-8.296638	20.926418	115.911362	43.177502	-7.23804	109.968925	45.848419	42.27618	124.745193	44.5129605	17.51907	117.357059	-61.1062365	24.333766	114.465665
9.916713	46.847404	124.384453	-8.4207	21.209597	116.573227	43.360729	-7.150816	111.06646	45.96114	42.424469	125.816238	44.6609345	17.6368265	118.441349	-61.5023345	24.7823675	114.705105
11.025114	46.883591	125.299088	-8.433914	21.261084	117.213417	43.549713	-7.126419	112.141678	46.028259	42.497765	126.812302	44.788986	17.685673	119.47699	-61.656814	24.836495	114.949844
12.596038	46.559727	126.613808	-8.464465	21.372332	118.19265	43.930126	-7.221047	113.810905	46.128647	42.55653	128.184402	45.0293865	17.6677415	120.9976535	-61.9583165	25.0769225	115.3876465
13.578202	46.171558	127.447044	-8.431259	21.332043	118.887878	44.185402	-7.314159	114.881882	46.206146	42.522568	129.063217	45.195774	17.6042045	121.9725495	-62.058292	25.0598815	115.8032065
14.477922	45.649101	128.224869	-8.419185	21.348713	119.55764	44.416351	-7.394251	115.872131	46.271698	42.471508	129.930145	45.3440245	17.5386285	122.901138	-62.1823945	25.1587975	116.214142
15.319237	44.972862	128.942978	-8.328956	21.236729	120.210716	44.700127	-7.531063	116.804184	46.340153	42.398663	130.736221	45.52014	17.4338	123.7702025	-62.178052	25.039658	116.6512295
16.068394	44.15686	129.576187	-8.236236	21.104435	120.818077	45.000687	-7.625552	117.623856	46.421871	42.344128	131.43985	45.711279	17.359288	124.531853	-62.183751	24.849582	117.104301
16.907825	43.308002	130.055389	-8.104355	20.9475	121.37587	45.311695	-7.705315	118.345688	46.499226	42.308609	132.026093	45.9054605	17.301647	125.1858905	-62.1141705	24.593353	117.5658495
17.522049	42.242435	130.370255	-7.969703	20.794514	121.875046	45.611988	-7.772574	118.971237	46.602203	42.307407	132.466858	46.1070955	17.2674165	125.7190475	-62.0465015	24.3216115	118.0310445
18.45793	40.532608	130.525543	-7.372164	20.42127	122.324478	46.048405	-7.816503	119.753387	46.747353	42.349335	132.863144	46.397879	17.266416	126.3082655	-61.142207	23.576124	118.3406905
18.883411	39.17387	130.469513	-7.524023	20.499393	122.830627	46.343208	-7.842519	120.200874	46.861393	42.403809	132.934769	46.6023005	17.280645	126.5678215	-61.6503465	23.718141	119.0934325
19.412685	37.74168	130.225845	-7.047271	20.198851	122.961403	46.609554	-7.842041	120.654388	46.970345	42.480476	132.894073	46.7899495	17.3192175	126.7742305	-60.8844915	23.0784845	119.1485755
19.795321	36.188297	129.968094	-6.916468	20.104061	123.247253	46.869926	-7.854655	121.085678	47.050743	42.556782	132.809128	46.9603345	17.3510635	126.947403	-60.7932705	22.8570585	119.547103
20.157495	34.516655	129.659988	-6.768505	20.032301	123.48983	47.088474	-7.815807	121.570564	47.11945	42.681782	132.731018	47.103962	17.4329875	127.150791	-60.640972	22.6316145	119.828869
20.414242	32.704716	129.366425	-6.66688	20.043173	123.725212	47.287338	-7.785559	122.188187	47.198364	42.823032	132.671768	47.242851	17.5187365	127.4299775	-60.576611	22.5676095	120.0204465
20.634335	30.852789	129.099915	-6.57197	20.093899	123.966766	47.470448	-7.765007	122.907997	47.297859	43.033714	132.662125	47.3841535	17.6343535	127.785061	-60.5280935	22.5534445	120.148471
20.818419	27.803415	128.845016	-6.439893	20.242235	124.328186	47.7215	-7.806	124.247337	47.455547	43.286449	132.540909	47.5885235	17.7402245	128.394123	-60.4683095	22.7442455	120.262249
20.910351	25.657112	128.695099	-6.80231	20.606281	124.678123	47.799282	-7.862432	125.201622	47.590694	43.467255	132.379074	47.694988	17.8024115	128.790348	-61.299608	23.4101505	120.565898
20.808176	23.462904	128.617905	-6.34449	20.466372	124.496986	47.833241	-7.903609	126.146408	47.680378	43.61734	132.061691	47.7568095	17.8568655	129.1040495	-60.4457895	23.0758785	119.8899225
20.714758	21.225534	128.475174	-6.318838	20.536703	124.405846	47.814445	-7.932425	127.081665	47.699898	43.759598	131.576584	47.7571715	17.9135865	129.3291245	-60.3948475	23.1598195	119.4825675
20.516855	18.94171	128.377502	-6.246471	20.436642	124.308708	47.789661	-7.982639	127.827873	47.759258	43.797485	130.992249	47.7744595	17.907423	129.410061	-60.2674015	22.965861	119.207355
20.25745	16.614727	128.283737	-6.198252	20.144501	124.282013	47.782917	-8.158349	128.265549	47.358471	43.835388	130.611282	47.570694	17.8385195	129.4384155	-59.967198	22.4504825	119.1256105
19.895639	14.261417	128.202911	-6.459785	19.959368	124.485863	47.786858	-8.428925	128.425842	47.421062	43.613953	130.175842	47.60396	17.592514	129.300842	-60.52353	22.326222	119.670884
19.219416	10.834956	128.102631	-6.270076	19.440794	124.54641	47.818954	-8.770267	128.256546	47.571095	43.284679	129.774216	47.6950245	17.257206	129.015381	-60.2351765	21.624382	120.077439
18.776947	8.619116	127.839188	-6.185946	19.255287	124.61792	47.939568	-8.843667	127.945732	47.625515	43.117832	129.646088	47.7825415	17.1370825	128.79591	-60.1544335	21.3734915	120.43993
18.206621	6.439815	127.541229	-6.004586	19.171991	124.606621	48.132355	-8.87184	127.55883	47.712376	42.983566	129.477142	47.9223655	17.055863	128.517986	-59.9315375	21.288119	120.695256
17.668953	4.288285	127.069679	-5.793049	19.096958	124.53492	48.360363	-8.951223	127.161598	47.885262	42.824772	129.152588	48.1228125	16.9367745	128.157093	-59.7089105	21.2571415	120.912747
17.004677	2.111912	126.579605	-5.541047	18.992792	124.34729	48.532875	-9.083033	126.703072	48.534283	42.564659	128.594711	48.533579	16.740813	127.6488915	-59.615673	21.244771	121.0456885
15.969261	0.189452	126.235184	-5.291848	18.909025	124.053261	48.659817	-9.248343	126.306305	48.717197	42.35931	127.903114	48.688507	16.5554835	127.1047095	-59.272203	21.2625665	121.0018125
15.268019	-2.049059	125.815872	-5.056219	18.810522	123.661888	48.716072	-9.442008	126.04557	48.419102	42.312958	127.148201	48.567587	16.435475	126.5968855	-58.680025	21.185569	120.7268905
14.302446	-5.355608	125.4944	-4.820446	18.601751	122.952881	48.657406	-9.724796	125.920197	48.917301	41.819237	125.147919	48.7873535	16.0472205	125.534058	-58.4282455	21.1562815	120.371704
13.381347	-7.424411	125.559807	-4.853083	18.431814	122.508034	48.60733	-9.975098	125.970474	48.846008	41.435413	123.749222	48.726669	15.7301575	124.859848	-58.432835	21.1334705	120.15622
12.430463	-9.440056	125.71701	-4.824504	18.088882	121.892479	48.559727	-10.333325	125.959518	48.176212	41.236897	122.606567	48.3679695	15.451786	124.2830425	-58.0169775	20.725978	119.5019155
11.367343	-11.396985	125.795242	-4.8146	17.631966	121.130333	48.358833	-10.649035	125.95359	48.029293	40.714966	121.254852	48.194063	15.0329655	123.604221	-57.823263	20.2309665	118.656445
10.342604	-13.247164	125.827087	-4.923666	17.167515	120.28656	48.059608	-11.016525	125.892937	47.794991	40.214008	119.979965	47.9272995	14.5987415	122.936451	-57.7746315	19.7362885	117.636669
9.225822	-15.048788	125.712166	-5.091389	16.628443	119.403526	48.04253	-11.545267	125.522926	47.519714	39.558212	118.725838	47.781122	14.0064725	122.124382	-57.9639	19.2504135	116.68267
8.142967	-16.740223	125.456474	-5.312754	16.099079	118.472801	47.163185	-11.987203	125.292847	47.264828	38.846695	117.412163	47.2140065	13.429746	121.352505	-57.8395145	18.768412	115.593097
6.383631	-18.945295	125.162628	-5.601859	15.289901	117.109299	46.397697	-12.795313	124.753593	46.977146	37.748428	115.70417	46.6874215	12.4765575	120.2288815	-57.8911395	18.1032445	113.9897165
5.236651	-20.179157	124.991165	-5.720689	14.766521	116.35643	45.961636	-13.384817	124.488213	46.848305	36.964657	114.667496	46.4049705	11.78992	119.5778545	-57.8463485	17.743122	113.1350055
4.141489	-21.304222	124.892197	-5.777483	14.26958	115.765724	45.856445	-14.108358	124.142754	46.741196	36.214138	113.727547	46.2988205	11.05289	118.9351505	-57.8537865	17.48627	112.5962975
2.953991	-22.157766	124.929214	-5.81574	13.797329	115.37088	45.334583	-14.475586	123.928246	46.628593	35.436779	112.780014	45.981588	10.4805965	118.35413	-57.613068	17.1140615	112.38763
1.91965	-22.909222	124.776245	-5.838534	13.334018	115.082169	45.100475	-14.960011	123.556282	46.524708	34.766693	111.994087	45.8125915	9.903341	117.7751845	-57.4896595	16.764695	112.3891535
0.583665	-23.322268	124.614075	-5.860736	12.863676	114.8563	45.210003	-15.60052	123.055145	46.393913	34.167061	111.402496	45.801958	9.2832705	117.2288205	-57.52343	16.4440815	112.4837795
-0.319201	-23.893499	124.223534	-5.92207	12.37997	114.642143	45.013733	-16.00452	122.679459	46.232243	33.61351	110.905693	45.622988	8.804495	116.792576	-57.467128	15.955445	112.49171
-2.095407	-24.107742	123.627068	-6.143027	11.71381	114.331139	44.730251	-16.687428	122.030342	45.889919	32.920471	110.341515	45.310085	8.1165215	116.1859285	-57.596139	15.3110985	112.4763495
-3.248125	-24.079758	123.177017	-6.32594	11.312495	114.171127	44.196381	-16.915638	121.765961	45.659195	32.528595	110.033264	44.927788	7.8064785	115.8996125	-57.579668	14.8185115	112.4426415
-4.76997	-23.862785	122.82653	-6.548028	10.989868	114.037384	43.918808	-17.274986	121.372627	45.379726	32.170307	109.752342	44.649267	7.4476605	115.5624845	-57.745323	14.5320755	112.5122835
-5.938893	-23.37574	122.289719	-6.785222	10.731686	113.892319	43.573574	-17.564922	121.035538	45.074036	31.859421	109.542847	44.323805	7.1472495	115.2891925	-57.894249	14.3161225	112.4954455
-7.032704	-22.892725	121.465126	-7.100728	10.416026	113.721504	43.292648	-17.843714	120.595467	44.765751	31.656456	109.405518	44.0291995	6.906371	115.0004925	-58.2306555	13.925681	112.4425155
-8.631221	-22.197029	120.769623	-7.418162	10.12782	113.532791	42.99036	-18.11685	119.970413	44.437305	31.472168	109.288788	43.7138325	6.677659	114.6296005	-58.5501565	13.577981	112.4359815
-9.653854	-21.36175	119.500206	-7.74594	9.904737	113.220047	42.660118	-18.360809	119.091522	44.064404	31.360823	109.076775	43.362261	6.500007	114.0841485	-58.854141	13.309467	112.3559455
-11.944742	-19.803694	117.656693	-8.307539	9.771084	112.480774	42.100185	-18.597979	117.119789	43.355133	31.398796	108.505455	42.727659	6.4004085	112.812622	-59.342737	13.1417595	112.148926
-13.132564	-18.574984	116.032494	-8.714786	9.766384	111.829086	41.630207	-18.592386	115.412308	42.771206	31.485563	107.755348	42.2007065	6.4465885	111.583828	-59.6302785	13.0861795	112.074344
-14.525075	-17.247105	114.484909	-9.189539	9.868147	111.07029	41.117565	-18.441837	113.424942	42.032124	31.681183	106.824493	41.5748445	6.619673	110.1247175	-59.9539225	13.116621	112.0158625
-15.840411	-15.786216	112.864052	-9.584704	10.030588	110.208771	40.610294	-18.188507	111.378098	41.304543	31.964588	105.902466	40.9574185	6.8880405	108.640282	-60.1268265	13.1731355	111.77726
-17.256775	-14.157011	111.343697	-9.896405	10.234844	109.329567	40.145569	-17.946846	109.543755	40.795853	32.229557	105.107521	40.470711	7.1413555	107.325638	-60.263521	13.3283325	111.333496
-18.55838	-12.504229	109.977516	-10.13732	10.410093	108.554077	39.754669	-17.728189	107.975006	40.458836	32.48951	104.576019	40.1067525	7.3806605	106.2755125	-60.3813925	13.4395255	110.8326415
-19.839737	-10.768945	108.984116	-10.301943	10.597106	108.000275	39.46376	-17.507868	106.779778	40.238388	32.741577	104.37043	39.851074	7.6168545	105.575104	-60.45496	13.5773575	110.425446
-21.712959	-8.153906	108.047043	-10.519566	10.899835	107.728699	39.202744	-17.173521	105.841812	40.060528	33.090958	104.743454	39.631636	7.9587185	105.292633	-60.670768	13.8409515	110.164765
-22.906532	-6.33387	107.87941	-10.652777	11.150516	107.822037	39.083984	-16.94322	105.678986	40.034889	33.376823	105.228874	39.5594365	8.2168015	105.45393	-60.8649905	14.0842305	110.190144
-24.096033	-4.485894	107.811104	-10.736534	11.452577	107.947754	38.99086	-16.642229	105.638596	40.007084	33.699909	105.684616	39.498972	8.52884	105.661606	-60.97204	14.376314	110.233902
-25.218534	-2.634125	107.801437	-10.830288	11.785721	108.082054	38.933834	-16.327797	105.555298	39.924641	34.059563	106.045738	39.4292375	8.865883	105.800518	-61.0898135	14.705559	110.36359
-26.393656	-0.826976	107.69857	-10.927094	12.108866	108.065781	38.860733	-16.004959	105.382385	39.866653	34.454414	106.191322	39.363693	9.2247275	105.7868535	-61.217881	14.9930045	110.3447085
-27.433924	1.029121	107.463547	-11.01052	12.415237	107.909286	38.739536	-15.703739	105.081833	39.801804	34.849144	106.097557	39.27067	9.5727025	105.589695	-61.29171	15.2577715	110.228877
-28.561995	2.841091	107.258842	-11.056441	12.737165	107.62323	38.55341	-15.445683	104.585159	39.681065	35.260124	105.814064	39.1172375	9.9072205	105.1996115	-61.2301195	15.5671095	110.0468485
-30.128765	5.489099	106.793213	-11.118655	13.203446	107.060501	38.192741	-15.122888	103.708351	39.505749	35.690174	105.085716	38.849245	10.283643	104.3970335	-61.086555	16.123249	109.7239685
-31.159576	7.231599	106.58606	-11.140307	13.477768	106.677422	37.983547	-14.882238	103.148186	39.401207	35.94326	104.593781	38.692377	10.530511	103.8709835	-60.972991	16.425025	109.4838605
-32.109291	8.937358	106.491341	-11.153779	13.771762	106.443909	37.814037	-14.647843	102.770996	39.324917	36.155151	104.216301	38.569477	10.753654	103.4936485	-60.877035	16.78987	109.3941695
-33.042995	10.561852	106.542099	-11.160606	14.039339	106.358841	37.591328	-14.378612	102.678337	39.322346	36.328415	103.949417	38.456837	10.9749015	103.313877	-60.778049	17.1037765	109.403805
-33.998474	12.194988	106.712051	-11.152392	14.248846	106.392502	37.445282	-14.249817	102.636505	39.342953	36.422771	103.748383	38.3941175	11.086477	103.192444	-60.6989015	17.411215	109.59256
-34.800404	13.785156	107.059181	-11.112569	14.41154	106.546677	37.35173	-14.123492	102.675522	39.373608	36.464756	103.609177	38.362669	11.170632	103.1423495	-60.587807	17.652448	109.9510045
-35.58308	15.286057	107.556305	-11.052922	14.527495	106.813583	37.320019	-14.368164	102.669235	39.433537	36.462276	103.465584	38.376778	11.047056	103.0674095	-60.482622	18.007934	110.5597565
-36.695946	17.570726	108.256042	-10.911957	14.6394	107.249474	37.249981	-14.436518	102.860153	39.560276	36.379997	103.338455	38.4051285	10.9717395	103.099304	-60.2290425	18.3070605	111.399644
-37.364677	19.001575	108.611214	-10.820538	14.687766	107.457565	37.255787	-14.465436	102.977921	39.629181	36.337463	103.283081	38.442484	10.9360135	103.130501	-60.08356	18.4395185	111.784629
-38.029354	20.472708	108.783867	-10.748676	14.739058	107.556786	37.280148	-14.431214	103.071823	39.684883	36.35854	103.173019	38.4825155	10.963663	103.122421	-59.9798675	18.514453	111.991151
-38.598312	21.953934	108.804405	-10.715391	14.825193	107.528976	37.334618	-14.334403	103.113846	39.651997	36.440514	103.079895	38.4933075	11.0530555	103.0968705	-59.9240895	18.5973305	111.9610815
-39.178665	23.396816	108.733818	-10.720031	14.945775	107.445885	37.357391	-14.139507	103.09787	39.581593	36.611053	103.02211	38.469492	11.235773	103.05999	-59.909554	18.655777	111.83178
-39.729626	24.889338	108.583893	-10.780624	15.1141	107.332268	37.343857	-13.873252	103.015671	39.491581	36.877617	103.003845	38.417719	11.5021825	103.009758	-59.978967	18.7260175	111.654778
-40.195499	26.409698	108.515442	-10.892159	15.377114	107.243416	37.26022	-13.508384	102.906311	39.353386	37.226582	102.99324	38.306803	11.859099	102.9497755	-60.091121	18.895129	111.5370565
-40.886307	28.716358	108.495125	-11.135665	15.905259	107.12973	37.095062	-12.842606	102.7164	39.065151	37.894409	103.003334	38.0801065	12.5259015	102.859867	-60.3514365	19.2846165	111.399593
-41.375095	30.263054	108.505836	-11.295507	16.361334	107.108727	36.963097	-12.326273	102.617386	38.824375	38.401897	103.000389	37.893736	13.037812	102.8088875	-60.48475	19.684856	111.4085665
-41.701397	31.841198	108.563217	-11.447885	16.810434	107.096565	36.834721	-11.82643	102.501953	38.615425	38.918369	103.028931	37.725073	13.5459695	102.765442	-60.620843	20.0748985	111.427688
-42.017929	33.38924	108.649826	-11.570774	17.261539	107.074425	36.747093	-11.295095	102.386024	38.437019	38.863293	103.112045	37.592056	13.784099	102.7490345	-60.733604	20.738979	111.3998155
-42.328617	34.931953	108.713951	-11.655407	17.711241	107.06855	36.681236	-10.790252	102.2761	38.275673	39.367111	103.133568	37.4784545	14.2884295	102.704834	-60.7892685	21.1340525	111.432266
-42.562641	36.462299	108.721474	-11.725376	18.159237	107.033348	36.655472	-10.287599	102.224182	38.150013	39.845703	103.150116	37.4027425	14.779052	102.687149	-60.8534945	21.539422	111.379547
-42.734207	38.008614	108.754639	-11.739582	18.567163	107.047562	36.666065	-9.826815	102.23864	38.054302	40.294819	103.192268	37.3601835	15.234002	102.715454	-60.8393475	21.900324	111.37967
-42.98457	40.275928	108.834412	-11.776046	19.167564	107.107796	36.703384	-9.247036	102.316872	38.021736	40.898106	103.31472	37.36256	15.825535	102.815796	-60.914652	22.509593	111.399796
-43.134815	41.748859	108.892426	-11.800117	19.533619	107.145142	36.659195	-8.876636	102.364906	38.026512	41.261967	103.393387	37.3428535	16.1926655	102.8791465	-60.9430875	22.8745725	111.4111375
-43.220337	43.232594	108.970764	-11.854566	19.923964	107.174324	36.603951	-8.513633	102.327118	38.02364	41.65274	103.480721	37.3137955	16.5695535	102.9039195	-61.0229275	23.2783745	111.4447285
-43.292545	44.678272	109.051979	-11.940144	20.337685	107.15126	36.537407	-8.118988	102.207626	37.998184	42.099934	103.612259	37.2677955	16.990473	102.9099425	-61.1480835	23.684897	111.3925775
-43.324799	46.140694	109.139786	-12.068396	20.774736	107.101295	36.440842	-7.667004	102.022049	37.955944	42.622265	103.803787	37.198393	17.4776305	102.912918	-61.335185	24.0718415	111.289672
-43.005676	47.318661	109.379257	-12.159203	21.305744	107.067253	36.372993	-7.148213	101.686523	37.919216	43.758961	104.067719	37.1461045	18.305374	102.877121	-61.4645105	24.306114	111.257385
-43.34129	49.06031	109.650208	-12.219503	21.893492	107.04422	36.307228	-6.455988	101.103912	37.907356	44.411175	104.524109	37.107292	18.9775935	102.8140105	-61.546298	24.8093905	111.2744295
-42.698185	50.194431	110.774025	-12.244328	22.94507	107.034935	36.141777	-5.096522	99.826141	38.37685	45.355034	105.248535	37.2593135	20.129256	102.537338	-61.7479695	25.760884	111.532532
-42.28133	50.864876	111.651299	-12.26525	23.791473	107.063148	35.93985	-4.056256	98.96579	38.460079	46.109165	106.018082	37.1999645	21.0264545	102.491936	-61.7304645	26.5564915	111.63436
-41.392765	51.116035	112.57502	-12.34334	24.7892	107.129456	35.731884	-2.983408	98.105965	38.519035	46.859913	106.801605	37.1254595	21.9382525	102.453785	-61.8121395	27.6401475	111.805127
-40.656364	51.626991	113.046394	-12.458855	25.801558	107.14843	35.470688	-1.980418	97.510895	38.532223	47.614349	107.410065	37.0014555	22.8169655	102.46048	-61.9191655	28.7861505	111.83638
-40.566414	52.420692	113.030693	-12.596692	26.806843	107.109467	35.240166	-1.142824	97.243484	38.474442	48.2756	107.754219	36.857304	23.566388	102.4988515	-62.050688	30.047298	111.7200825
-39.951248	52.757118	112.855736	-12.692894	27.58816	107.094559	35.06871	-0.600579	97.281387	38.45462	48.767479	107.942352	36.761665	24.08345	102.6118695	-62.147453	31.09287	111.5772485
-39.258308	52.881069	112.525665	-12.728808	28.112555	107.098831	34.983852	-0.418102	97.607079	38.549171	49.025803	107.910904	36.7665115	24.3038505	102.7589915	-62.2241275	31.9212595	111.4386705
-38.134491	52.759941	111.665535	-12.623254	28.29594	107.103989	35.069675	-0.693276	98.544579	38.700447	49.026363	107.561363	36.885061	24.1665435	103.052971	-62.131569	32.4253365	111.155007
-37.306004	52.419823	110.780731	-12.536576	28.106255	107.059921	35.211578	-1.159086	99.450508	38.822514	48.819195	107.154022	37.017046	23.8300545	103.302265	-62.090198	32.3824555	110.817577
-36.428101	51.95647	109.802399	-12.460567	27.771336	106.979538	35.37598	-1.793582	100.485191	38.921432	48.490223	106.702545	37.148706	23.3483205	103.593868	-62.06984	32.1943515	110.365208
-35.656624	51.366104	108.824539	-12.494337	27.294552	106.908203	35.478317	-2.479996	101.617584	38.540619	48.208504	106.507965	37.009468	22.864254	104.0627745	-61.998142	31.72485	109.7536315
-34.765038	50.670494	107.947227	-12.571388	26.788013	106.906975	35.443283	-3.162807	102.732864	38.535854	47.71093	106.215523	36.9895685	22.2740615	104.4741935	-62.1323445	31.3019645	109.3397565
-33.944927	49.934376	107.238426	-12.744762	26.315439	106.973526	35.289249	-3.834047	103.786743	38.444687	47.161846	106.113174	36.866968	21.6638995	104.9499585	-62.356492	30.9669785	108.9970935
-33.056889	49.212605	106.763969	-12.940971	25.8556	107.108177	35.058044	-4.476211	104.675415	38.361774	46.588257	106.068245	36.709909	21.056023	105.37183	-62.591851	30.655177	108.844524
-31.68742	48.169697	106.593002	-13.160343	25.298903	107.320091	34.723492	-5.222991	105.435165	38.265709	45.837845	106.158485	36.4946005	20.307427	105.796825	-62.8152865	30.290379	108.843357
-30.892271	47.619858	106.675026	-13.204039	25.090626	107.483459	34.625446	-5.580515	105.829178	38.301563	45.520779	106.427216	36.4635045	19.970132	106.128197	-62.8715825	30.21112	108.838721
-29.755884	46.940201	106.725334	-13.172394	24.978189	107.713211	34.670288	-5.806159	106.268036	38.416435	45.34277	106.910072	36.5433615	19.7683055	106.589054	-62.8881495	30.1880725	108.837368
-28.699368	46.361877	106.872986	-13.112298	25.002367	107.983673	34.811024	-5.937179	106.769432	38.56284	45.307465	107.594872	36.686932	19.685143	107.182152	-62.911528	30.319591	108.785194
-27.691048	45.877125	107.113327	-13.078753	25.050978	108.30616	34.948441	-5.979944	107.427773	38.725014	45.365349	108.423958	36.8367275	19.6927025	107.9258655	-62.9942335	30.4092535	108.6864545
-26.841297	45.425632	107.27346	-13.133973	25.153557	108.63546	35.087837	-5.998518	108.21035	38.858452	45.496578	109.301331	36.9731445	19.74903	108.7558405	-63.2410905	30.558084	108.5150795
-25.90134	44.944866	107.379601	-13.225489	25.287306	108.95401	35.194878	-6.078972	109.102158	38.942574	45.63509	110.176727	37.068726	19.778059	109.6394425	-63.519704	30.796553	108.2685775
-24.512491	44.248081	107.647278	-13.417107	25.270811	109.469368	35.233677	-6.26934	110.344803	39.06292	45.676826	111.18499	37.1482985	19.703743	110.7648965	-63.9825125	30.837879	108.1738395
-23.5984	43.755451	107.836899	-13.559977	25.162697	109.78466	35.663006	-6.564734	110.770432	39.135857	45.595055	111.577583	37.3994315	19.5151605	111.1740075	-64.5193855	30.8102335	108.3953125
-22.814207	43.278591	108.00631	-13.649416	25.012848	109.997894	35.097519	-6.736914	111.398865	39.186974	45.455711	111.675323	37.1422465	19.3593985	111.537094	-64.4410785	30.6662975	108.458694
-22.024836	42.872215	107.927467	-13.709857	24.870535	110.034439	35.014042	-6.947492	111.621941	39.195454	45.304893	111.473297	37.104748	19.1787005	111.547619	-64.524462	30.5623695	108.521259
-21.167212	42.411507	107.742569	-13.711471	24.696674	109.937653	34.930653	-7.154699	111.6521	39.184784	45.112438	111.069336	37.0577185	18.9788695	111.360718	-64.4806605	30.4144785	108.514588
-20.359213	42.047424	107.578339	-13.669847	24.455248	109.768211	34.862633	-7.402242	111.494682	39.180367	44.863163	110.634018	37.0215	18.7304605	111.06435	-64.361194	30.1800355	108.472072
-19.652281	41.703468	107.426628	-13.626742	24.169794	109.571693	34.783001	-7.672392	111.20031	39.182304	44.59605	110.227692	36.9826525	18.461829	110.714001	-64.2361365	29.877759	108.429385
-18.532171	41.14798	107.301331	-13.526567	23.690924	109.353935	35.197277	-8.176336	110.428581	39.155216	44.132217	109.658768	37.1762465	17.9779405	110.0436745	-64.2293805	29.4039075	108.6641955
-17.838629	40.893616	107.234589	-13.471688	23.34407	109.286179	34.631969	-8.433867	110.383095	39.112625	43.809109	109.362915	36.872297	17.687621	109.873005	-63.815673	29.000519	108.699353
-17.089666	40.658596	107.288612	-13.444501	23.036709	109.273911	34.555244	-8.758458	110.145554	39.074764	43.488865	109.177528	36.815004	17.3652035	109.661541	-63.704006	28.7082145	108.886281
-16.347334	40.478153	107.386086	-13.459158	22.747044	109.310822	34.471272	-9.031631	109.953178	39.040173	43.202732	109.170006	36.7557225	17.0855505	109.561592	-63.6740385	28.4085375	109.060052
-15.717896	40.401279	107.549751	-13.525166	22.571844	109.327568	34.351643	-9.243265	109.739998	38.991882	42.975487	109.304131	36.6717625	16.866111	109.5220645	-63.7220945	28.277577	109.1330715
-15.087171	40.346584	107.755974	-13.580087	22.48168	109.36216	34.247215	-9.372787	109.460518	38.93248	42.864079	109.514847	36.5898475	16.745646	109.4876825	-63.7500215	28.217714	109.2366375
-14.397742	40.304214	108.068848	-13.589499	22.397137	109.435867	34.237007	-9.414538	109.081039	38.894287	42.805908	109.750572	36.565647	16.695685	109.4158055	-63.744645	28.098589	109.4559285
-13.392035	40.324009	108.56382	-13.519749	22.219845	109.517609	34.404648	-9.422651	108.289864	38.896259	42.830814	110.189758	36.6504535	16.7040815	109.239811	-63.6899515	27.7356085	109.795407
-12.62544	40.287048	108.914986	-13.427321	22.022734	109.525467	34.556438	-9.365022	107.568947	38.921436	42.839645	110.441277	36.738937	16.7373115	109.005112	-63.593579	27.3081565	110.045822
-11.901295	40.260662	109.216782	-13.367227	21.94702	109.498787	34.583851	-9.314781	106.775772	38.910862	42.823341	110.562721	36.7473565	16.75428	108.6692465	-63.4818105	27.13976	110.3283275
-11.225401	40.26939	109.448364	-13.379079	21.965996	109.456467	34.444973	-9.325892	106.022003	38.87571	42.784111	110.602417	36.6603415	16.7291095	108.31221	-63.4184995	27.2028825	110.600724
-10.527316	40.184708	109.643364	-13.407746	22.007135	109.431007	34.239815	-9.239573	105.397942	38.84388	42.724617	110.549286	36.5418475	16.742522	107.973614	-63.3573395	27.271748	110.8884
-9.785364	40.059837	109.731506	-13.389047	22.017815	109.388374	34.051403	-9.181301	104.854843	38.822643	42.639141	110.435654	36.437023	16.72892	107.6452485	-63.215117	27.30671	111.1314995
-8.967503	39.875717	109.726967	-13.350041	22.00857	109.307716	33.916393	-9.201256	104.404243	38.79921	42.529724	110.24321	36.3578015	16.664234	107.3237265	-63.0578835	27.352906	111.2917055
-7.73173	39.422577	109.624802	-13.222867	21.841089	109.195564	33.849983	-9.367977	103.928207	38.852242	42.264469	109.922073	36.3511125	16.448246	106.92514	-62.7968465	27.233932	111.465988
-6.890577	39.065125	109.473595	-13.090411	21.590904	109.123993	33.860905	-9.557812	103.660072	38.873371	42.034279	109.679329	36.367138	16.2382335	106.6697005	-62.54796	26.9435745	111.5782855
-6.049617	38.601131	109.322975	-12.978448	21.297216	109.022125	33.91851	-9.794907	103.403999	38.894211	41.757534	109.460236	36.4063605	15.9813135	106.4321175	-62.3632565	26.6131185	111.6121325
-5.157468	37.991837	109.157204	-12.869226	20.960995	108.910072	34.010342	-10.098585	103.17556	38.929844	41.47718	109.322823	36.470093	15.6892975	106.2491915	-62.208545	26.2326925	111.5709525
-4.19059	37.397671	108.995987	-12.791739	20.667812	108.806732	34.027988	-10.358321	103.109253	38.941818	41.191837	109.281326	36.484903	15.416758	106.1952895	-62.068381	25.918866	111.4181745
-3.288562	36.740864	108.903381	-12.794648	20.39687	108.747864	34.048946	-10.632978	103.179276	38.937939	40.896935	109.332588	36.4934425	15.1319785	106.255932	-62.0827385	25.6617615	111.239796
-2.345476	36.036121	108.877052	-12.829882	20.174547	108.762489	34.059677	-10.909209	103.334297	38.951546	40.615738	109.545959	36.5056115	14.8532645	106.440128	-62.1653755	25.4958295	111.08485
-0.912486	34.792992	109.038857	-12.982111	19.873535	108.910583	34.078632	-11.303232	103.741707	38.997257	40.228268	110.172356	36.5379445	14.462518	106.9570315	-62.5021665	25.284552	110.8641345
0.04694	33.904991	109.28701	-13.106216	19.716267	109.058167	34.04295	-11.362283	104.114891	39.004139	39.978207	110.799553	36.5235445	14.307962	107.457222	-62.7359765	25.124572	110.659112
0.994313	32.966125	109.598145	-13.260587	19.592993	109.301041	34.141525	-11.724423	104.37883	39.056404	39.740791	111.484001	36.5989645	14.008184	107.9314155	-63.1201385	25.177802	110.6706665
1.958953	31.895	109.986893	-13.394423	19.475117	109.60218	34.184586	-11.930659	104.757454	39.141949	39.540726	112.231133	36.6632675	13.8050335	108.4942935	-63.4521135	25.1452005	110.7100665
2.942512	30.802187	110.431252	-13.492581	19.375641	109.999107	34.236031	-12.104902	105.244125	39.256332	39.392914	112.978493	36.7461815	13.644006	109.111309	-63.7313435	25.107276	110.886905
3.916495	29.628014	110.897827	-13.557709	19.337574	110.461411	34.384651	-12.339272	105.784904	39.414658	39.289112	113.66217	36.8996545	13.47492	109.723537	-64.0150725	25.200228	111.199285
4.898876	28.390697	111.388191	-13.595001	19.349827	110.968758	34.610195	-12.536782	106.473686	39.571426	39.241608	114.413429	37.0908105	13.352413	110.4435575	-64.2808125	25.347241	111.4939585
6.328221	26.42115	112.176147	-13.610205	19.401646	111.727226	35.005318	-12.74377	107.91584	39.806015	39.259502	115.498756	37.4056665	13.257866	111.707298	-64.6260765	25.545426	111.747154
7.262442	25.062666	112.657104	-13.605181	19.472523	112.193939	35.382744	-12.81808	109.092781	39.928661	39.374657	116.097725	37.6557025	13.2782885	112.595253	-64.8660645	25.6667575	111.792625
8.148024	23.634716	113.17189	-13.611274	19.620998	112.58992	35.807678	-12.76339	110.469627	39.987644	39.566158	116.532829	37.897661	13.401384	113.501228	-65.120209	25.840612	111.678612
9.032204	22.285355	113.620064	-13.566809	19.767845	112.802109	36.274807	-12.582577	112.037384	40.018246	39.84668	116.847527	38.1465265	13.6320515	114.4424555	-65.2801445	25.9036385	111.1617625
9.851079	20.863132	114.08931	-13.466857	19.873886	112.902344	36.808224	-12.354254	113.653984	40.014824	40.099491	117.045128	38.411524	13.8726185	115.349556	-65.345238	25.8751535	110.455132
10.600558	19.445211	114.669441	-13.341247	19.894173	112.939438	37.290779	-12.095374	115.266335	40.080402	40.293812	117.212936	38.6855905	14.099219	116.2396355	-65.3680845	25.689127	109.6392405
11.267027	18.058676	115.248131	-13.132201	19.74802	113.039124	37.726765	-11.982707	116.84655	40.192093	40.329464	117.400909	38.959429	14.1733785	117.1237295	-65.223831	25.3226615	108.9545185
12.085019	15.960126	116.284218	-12.841986	19.33424	113.346031	38.261776	-12.133113	118.690063	40.465343	40.156601	117.829338	39.3635595	14.011744	118.2597005	-65.0475315	24.656736	108.4323615
12.45225	14.696233	116.946793	-12.718431	19.001282	113.566879	38.471203	-12.257016	119.584106	40.580517	40.005318	118.270348	39.52586	13.874151	118.927227	-64.962722	24.128413	108.206531
12.629879	13.558248	117.510094	-12.690046	18.688942	113.759384	38.576054	-12.41258	120.269966	40.636654	39.848728	118.771744	39.606354	13.718074	119.520855	-64.986446	23.65981	107.997913
12.804871	12.322952	117.886444	-12.69971	18.480541	113.9142	38.585072	-12.59751	120.786682	40.683876	39.686478	119.233109	39.634474	13.544484	120.0098955	-65.033894	23.416598	107.8185045
12.819475	11.309299	118.217018	-12.708185	18.329264	114.060104	38.531448	-12.791877	121.153931	40.732327	39.461811	119.533745	39.6318875	13.334967	120.343838	-65.0482575	23.323561	107.77637
12.695355	10.367419	118.422874	-12.66711	18.178057	114.176109	38.493107	-12.985691	121.368095	40.823944	39.216152	119.71257	39.6585255	13.1152305	120.5403325	-64.9927455	23.2408835	107.8118855
12.520567	9.555928	118.477547	-12.512816	18.007799	114.232597	38.545826	-13.160486	121.498108	40.972733	39.021149	119.873512	39.7592795	12.9303315	120.68581	-64.7849115	23.0852665	107.779384
12.086663	8.528246	118.35849	-12.212312	17.825521	114.233849	38.735237	-13.442609	121.51284	41.257969	38.697712	119.996872	39.996603	12.6275515	120.754856	-64.421227	23.0234905	107.712842
11.616595	7.950015	118.175232	-11.997117	17.749615	114.19622	38.867134	-13.58624	121.341034	41.46011	38.573521	120.130096	40.163622	12.4936405	120.735565	-64.157856	23.0055895	107.656875
11.069606	7.495886	117.914108	-11.803987	17.75263	114.161095	38.995762	-13.644128	120.978333	41.625328	38.508183	120.215485	40.310545	12.4320275	120.596909	-63.918519	23.0732325	107.725281
10.403688	7.216637	117.564705	-11.687085	17.914021	114.137352	39.075264	-13.566505	120.432495	41.715546	38.665916	120.17411	40.395405	12.5497055	120.3033025	-63.769575	23.2783365	107.9714015
9.675521	7.037784	117.069092	-11.624117	18.250761	114.096809	39.130692	-13.313651	119.684113	41.590611	38.993389	120.153175	40.3606515	12.839869	119.918644	-63.6088855	23.661653	108.274974
8.785292	7.034101	116.543213	-11.708188	18.77273	114.104286	39.131458	-12.874107	118.793777	41.335228	39.456375	120.050827	40.233343	13.291134	119.422302	-63.649719	24.254326	108.78627
7.780963	7.097859	116.007553	-11.732037	19.40519	114.00975	39.049286	-12.198359	117.765701	41.029346	40.048676	119.953094	40.039316	13.9251585	118.8593975	-63.50339	24.8852215	109.1601025
6.115017	7.472245	115.175011	-11.936336	20.731144	114.029587	38.871723	-10.852025	116.089989	40.410839	41.135059	119.879105	39.641281	15.141517	117.984547	-63.513953	26.320771	110.074627
4.92488	7.783922	114.513397	-12.08392	21.758205	114.069077	38.65992	-9.705948	114.896606	40.451805	41.951092	119.738113	39.5558625	16.122572	117.3173595	-63.7237025	27.393838	110.8207945
3.648611	8.106886	113.865494	-12.202391	22.850849	114.117393	38.459126	-8.472264	113.712059	40.125771	42.92561	119.824585	39.2924485	17.226673	116.768322	-63.6972305	28.475025	111.466464
2.326474	8.455272	113.221275	-12.275486	23.889734	114.129898	38.286171	-7.260668	112.659058	39.452152	44.010288	120.107735	38.8691615	18.37481	116.3833965	-63.4201335	29.404658	111.8763995
1.00315	8.73401	112.526306	-12.300049	24.832888	114.080826	38.142822	-6.157576	111.800339	39.261391	44.888546	120.128319	38.7021065	19.365485	115.964329	-63.3022045	30.300291	112.197323
-0.373674	8.856844	112.002716	-12.265422	25.651657	113.945267	38.076447	-5.24081	111.183868	39.119984	45.689373	119.96225	38.5982155	20.2242815	115.573059	-63.1290595	31.0790325	112.317475
-1.80111	8.921349	111.607155	-12.196916	26.238892	113.780807	38.095692	-4.494154	110.814789	38.986534	46.382381	119.555832	38.541113	20.9441135	115.1853105	-62.934945	31.5336705	112.3763035
-3.948809	8.714384	111.400131	-12.097215	26.712221	113.438904	38.279812	-3.909234	110.820938	38.741726	47.097824	118.395805	38.510769	21.594295	114.6083715	-62.705199	31.830147	112.2694365
-5.438533	8.409617	111.501144	-12.037201	26.676178	113.132431	38.428162	-3.925274	111.246857	38.998425	47.139114	117.151474	38.7132935	21.60692	114.1991655	-62.7876955	31.745436	112.0656965
-6.932091	7.910549	111.621452	-12.001209	26.325888	112.74897	38.569927	-4.194816	111.872391	38.430767	47.131626	116.195381	38.500347	21.468405	114.033886	-62.502765	31.183371	111.464054
-8.502766	7.370222	111.798073	-11.955693	25.732639	112.304306	38.683475	-4.670134	112.510666	38.30439	46.755013	115.070847	38.4939325	21.0424395	113.7907565	-62.4053185	30.4228385	110.8178555
-10.067989	6.887776	111.833443	-11.934456	25.04377	111.82859	38.716637	-5.183049	113.0448	38.204399	46.245132	113.952591	38.460518	20.5310415	113.4986955	-62.32943	29.5564985	110.1584845
-11.635773	6.361683	111.589745	-11.979728	24.440527	111.306213	38.677269	-5.761498	113.215698	38.086159	45.732643	112.935326	38.381714	19.9855725	113.075512	-62.34117	28.8954815	109.536914
-13.230254	5.98048	111.094627	-12.082335	24.023788	110.749557	38.487141	-6.104987	112.967125	37.982269	45.378471	112.173462	38.234705	19.636742	112.5702935	-62.399375	28.410834	108.9288205
-15.623517	5.80365	109.957779	-12.216635	23.958261	109.972366	38.053139	-6.139643	111.820282	37.855904	45.215103	111.293854	37.9545215	19.53773	111.557068	-62.3877915	28.378792	108.387664
-17.304615	5.835649	109.286591	-12.301966	24.297691	109.631035	37.774693	-5.893639	110.793159	37.839081	45.398937	110.923599	37.806887	19.752649	110.858379	-62.410819	28.842733	108.403691
-18.939224	6.078126	108.792534	-12.284948	24.787085	109.477257	37.57336	-5.536922	109.807419	37.869698	45.761456	110.743271	37.721529	20.112267	110.275345	-62.291425	29.461903	108.679169
-20.578091	6.366078	108.393837	-12.222322	25.248373	109.434486	37.449974	-5.173339	108.952759	37.972717	46.112869	110.669563	37.7113455	20.469765	109.811161	-62.1559895	30.026981	109.057811
-22.165125	6.612041	108.197449	-12.1265	25.549921	109.398804	37.37669	-4.994332	108.309296	38.10603	46.317276	110.530762	37.74136	20.661472	109.420029	-61.99436	30.43837	109.377579
-23.729225	6.857695	108.042801	-11.984739	25.616112	109.286568	37.32769	-5.044365	107.906677	38.236252	46.29237	110.183464	37.781971	20.6240025	109.0450705	-61.751449	30.6082215	109.5280655
-25.325123	6.983674	107.942459	-11.81386	25.386068	109.056679	37.312046	-5.388477	107.596733	38.377636	46.020527	109.625229	37.844841	20.316025	108.610981	-61.472561	30.456111	109.502377
-27.591145	7.124405	107.784561	-11.611333	24.645548	108.497002	37.172104	-6.43181	107.477417	38.545303	45.187378	108.418404	37.8587035	19.377784	107.9479105	-61.0813695	29.913312	109.0460935
-29.093447	7.19073	107.651962	-11.502276	23.944939	108.042702	36.986031	-7.195822	107.475189	38.62994	44.431351	107.481026	37.8079855	18.6177645	107.4781075	-60.8125375	29.2721135	108.6072965
-30.541424	7.272357	107.535362	-11.465294	23.18364	107.592133	36.800949	-7.990942	107.476631	38.691315	43.645065	106.546211	37.746132	17.8270615	107.011421	-60.67672	28.5402185	108.172845
-32.022694	7.384066	107.308792	-11.505435	22.413643	107.093704	36.642738	-8.806421	107.518974	38.619808	42.833954	105.616394	37.631273	17.0137665	106.567684	-60.642143	27.8135195	107.619724
-33.414219	7.538886	107.064735	-11.569366	21.642498	106.628967	36.450901	-9.506292	107.389343	38.483574	42.065632	104.708008	37.4672375	16.27967	106.0486755	-60.6059695	27.005326	107.2092585
-34.775913	7.819436	106.78978	-11.682385	20.872929	106.212746	36.252827	-10.121932	107.16436	38.355255	41.353283	103.941368	37.304041	15.6156755	105.552864	-60.668811	26.1301825	106.872628
-36.079063	8.194867	106.581841	-11.775675	20.209866	105.891464	36.084797	-10.704	106.941841	38.23365	40.720005	103.306267	37.1592235	15.0080025	105.124054	-60.7105735	25.4117295	106.658874
-37.908173	8.971492	106.306496	-11.94805	19.429018	105.581963	35.829716	-11.363339	106.688858	38.025928	40.02058	102.753304	36.927822	14.3286205	104.721081	-60.823922	24.5294155	106.442845
-39.092506	9.642176	106.015633	-12.089419	19.03948	105.422081	35.658817	-11.664468	106.543518	37.910831	39.714928	102.647224	36.784824	14.02523	104.595371	-60.963662	24.05373	106.248791
-40.239914	10.41211	105.723068	-12.252064	18.75453	105.263985	35.486443	-11.883795	106.335358	37.758488	39.523544	102.669319	36.6224655	13.8198745	104.5023385	-61.1265935	23.6891855	106.0256315
-41.311924	11.34428	105.398956	-12.514167	18.599001	105.089615	35.238358	-12.031345	106.107727	37.557259	39.389866	102.720627	36.3978085	13.6792605	104.414177	-61.4261425	23.5187415	105.765053
-42.36618	12.3666	105.015907	-12.796101	18.509882	104.918739	34.90596	-12.119804	105.832123	37.331001	39.326305	102.831825	36.1184805	13.6032505	104.331974	-61.7106825	23.4165135	105.505504
-43.393814	13.493223	104.741226	-13.127877	18.47718	104.803505	34.530891	-12.168692	105.489983	37.068409	39.332935	103.022919	35.79965	13.5821215	104.256451	-62.055404	23.3722385	105.350559
-44.31044	14.698939	104.545425	-13.495501	18.486572	104.748108	34.127632	-12.199571	105.151451	36.808281	39.394932	103.298424	35.4679565	13.5976805	104.2249375	-62.4589585	23.3754635	105.2712785
-45.575146	16.644499	104.363441	-13.988601	18.554588	104.719833	33.598961	-12.163552	104.516663	36.433468	39.532711	103.673553	35.0162145	13.6845795	104.095108	-62.9934165	23.4245965	105.344558
-46.345909	17.954466	104.282631	-14.236945	18.597628	104.62986	33.317722	-12.124427	103.963341	36.290627	39.620857	103.670013	34.8041745	13.748215	103.816677	-63.2780645	23.447041	105.443043
-47.025684	19.32818	104.242622	-14.400448	18.656645	104.445541	33.089504	-12.095531	103.274414	36.068775	39.672623	103.464523	34.5791395	13.788546	103.3694685	-63.3800355	23.524744	105.5216135
-47.585541	20.730299	104.112648	-14.479737	18.706558	104.126869	32.87809	-12.02306	102.408554	35.960434	39.732826	102.854454	34.419262	13.854883	102.631504	-63.378736	23.558233	105.622234
-48.155674	22.109947	103.991974	-14.55169	18.78824	103.662041	32.689934	-11.948218	101.403137	35.79781	39.799774	101.96785	34.243872	13.925778	101.6854935	-63.347252	23.650702	105.6385885
-48.572262	23.521626	103.874054	-14.609779	18.867926	103.112411	32.515583	-11.8526	100.224899	35.627235	39.870541	100.871513	34.071409	14.0089705	100.548206	-63.290967	23.7268815	105.676616
-48.899918	24.971418	103.673622	-14.658915	18.98546	102.471817	32.26601	-11.749069	98.894653	35.415997	39.946289	99.559372	33.8410035	14.09861	99.2270125	-63.1588335	23.87231	105.7166215
-49.307285	27.077309	103.499008	-14.820543	19.167517	101.43409	31.75914	-11.479736	96.641144	35.028713	40.162121	97.422989	33.3939265	14.3411925	97.0320665	-63.0350125	23.9938415	105.8361135
-49.403534	28.49934	103.425392	-14.965519	19.326084	100.708641	31.3981	-11.245916	95.006134	34.702454	40.355465	95.942131	33.050277	14.5547745	95.4741325	-62.981315	24.0973935	105.9431495
-49.419113	29.92461	103.33152	-15.126273	19.485979	99.990494	31.045385	-10.922006	93.355789	34.322193	40.632084	94.505501	32.683789	14.855039	93.930645	-62.936335	24.116919	106.050343
-49.306751	31.259991	103.212059	-15.333117	19.682486	99.275185	30.745441	-10.573459	91.805092	33.947472	40.973286	93.219048	32.3464565	15.1999135	92.51207	-63.0126905	24.1650585	106.0383
-49.032055	32.599865	102.999916	-15.505224	19.883718	98.655334	30.465961	-10.140755	90.501579	33.581207	41.389744	92.083748	32.023584	15.6244945	91.2926635	-63.034032	24.1429415	106.0180045
-48.667873	33.934612	102.782463	-15.689264	20.173164	98.059814	30.307562	-9.702214	89.331314	33.206493	41.826538	91.133156	31.7570275	16.062162	90.232235	-63.1355555	24.284166	105.887393
-48.104305	35.191093	102.527321	-15.829788	20.423655	97.582207	30.223379	-9.267959	88.36412	32.916435	42.266762	90.334503	31.569907	16.4994015	89.3493115	-63.229483	24.3479085	105.8151025
-46.968452	37.03767	102.182304	-16.031031	20.786861	97.028969	30.11272	-8.696332	87.212357	32.606487	42.862408	89.456909	31.3596035	17.083038	88.334633	-63.4216655	24.490684	105.723305
-46.086628	38.218113	101.869774	-16.147535	21.023972	96.681229	30.03396	-8.323727	86.581169	32.40276	43.196419	89.063591	31.21836	17.436346	87.82238	-63.51343	24.611598	105.540078
-45.003162	39.324169	101.477493	-16.261574	21.285908	96.32785	29.973787	-7.954346	86.035263	32.246227	43.604805	88.732201	31.110007	17.8252295	87.383732	-63.633155	24.7465865	105.271968
-43.820187	40.391399	100.959335	-16.414263	21.615377	95.981773	29.895386	-7.535411	85.588249	32.075256	44.011227	88.45623	30.985321	18.237908	87.0222395	-63.813847	24.992846	104.9413065
-42.457096	41.472549	100.436043	-16.562752	21.970047	95.646057	29.830301	-7.095721	85.234116	31.915266	44.45694	88.183807	30.8727835	18.6806095	86.7089615	-63.9982875	25.2594845	104.5831525
-40.924915	42.400883	100.018646	-16.718975	22.315258	95.395287	29.727598	-6.654979	84.874237	31.734127	44.886524	87.991547	30.7308625	19.1157725	86.432892	-64.1688125	25.5147435	104.357682
-39.262192	43.351704	99.629951	-16.861115	22.651199	95.235397	29.592796	-6.283525	84.578903	31.518337	45.276066	87.9114	30.5555665	19.4962705	86.2451515	-64.2777965	25.8061275	104.2256425
-36.45953	44.536907	99.227058	-17.101917	23.019361	95.217712	29.332586	-5.803475	84.491043	31.175652	45.61388	88.194672	30.254119	19.9052025	86.3428575	-64.457953	26.1335195	104.0925665
-34.425156	45.304588	99.063301	-17.245497	23.203762	95.459084	29.216486	-5.629056	84.841522	31.041283	45.686089	88.769325	30.1288845	20.0285165	86.8054235	-64.6198785	26.3790075	104.1127445
-32.299099	45.882435	99.092415	-17.396944	23.283028	95.872368	29.210949	-5.508073	85.698357	31.045389	45.600487	89.848747	30.128169	20.046207	87.773552	-64.922057	26.519849	103.971184
-29.965519	46.448414	99.130852	-17.475504	23.304834	96.508858	29.381689	-5.50061	87.121567	31.199154	45.485832	91.446136	30.2904215	19.992611	89.2838515	-65.2414295	26.617057	103.7338645
-27.419168	46.892723	99.32222	-17.54014	23.310848	97.288666	29.739889	-5.678177	89.043945	31.596983	45.377983	93.592461	30.668436	19.849903	91.318203	-65.748716	26.771793	103.259129
-24.85906	47.288578	99.542793	-17.613989	23.260096	98.11747	30.212242	-5.966694	91.418968	32.091877	44.974079	96.246719	31.1520595	19.5036925	93.8328435	-66.3800375	27.0164995	102.4020965
-22.158875	47.595543	100.009979	-17.693684	23.161211	99.012665	30.628881	-6.319895	94.120003	32.649563	45.101002	99.117828	31.639222	19.3905535	96.6189155	-67.02659	26.9318685	101.4064145
-18.052435	47.798191	101.385643	-17.749895	22.934824	100.58905	31.092968	-6.878148	98.064034	33.497433	44.850098	103.560089	32.2952005	18.985975	100.8120615	-67.7949905	26.883673	100.3660385
-15.33633	47.815865	102.6549	-17.708529	22.827396	101.751198	31.459299	-7.251537	100.541977	34.067196	44.673412	106.198013	32.7632475	18.7109375	103.369995	-68.1803055	26.9438545	100.132401
-12.614393	47.832493	104.0606	-17.615772	22.76259	102.944397	31.750477	-7.472217	102.898338	34.559528	44.592007	108.716141	33.1550025	18.559895	105.8072395	-68.3865465	26.965285	100.0815545
-9.933805	47.747814	105.507324	-17.499937	22.787601	104.107346	32.010971	-7.611211	104.977837	35.008595	44.488113	110.474968	33.509783	18.438451	107.7264025	-68.509657	27.136751	100.4882895
-7.41785	47.637897	106.974098	-17.409128	22.824036	105.202713	32.225975	-7.650105	106.757477	35.350822	44.470287	112.170471	33.7883985	18.410091	109.463974	-68.6066545	27.237981	100.941452
-4.973057	47.511189	108.443726	-17.32896	22.896584	106.238472	32.350079	-7.68554	108.234276	35.668293	44.428539	113.728546	34.009186	18.3714995	110.981411	-68.667106	27.4216685	101.495533
-2.609316	47.290783	109.960213	-17.307394	22.979532	107.237053	32.447758	-7.715863	109.447685	35.966373	44.431564	115.188408	34.2070655	18.3578505	112.3180465	-68.8218535	27.6012135	102.1560595
0.722419	46.880108	112.296227	-17.278551	23.152224	108.607903	32.556011	-7.718966	110.970093	36.37994	44.464066	117.387558	34.4679755	18.37255	114.1788255	-69.0250775	27.931898	103.0369805
2.826941	46.487492	113.906227	-17.266943	23.242743	109.459648	32.647293	-7.721665	111.868538	36.682312	44.54483	118.894508	34.6648025	18.4115825	115.381523	-69.1986885	28.0739035	103.537773
4.743385	46.047459	115.483582	-17.274302	23.402891	110.2603	32.804047	-7.687379	112.723389	36.958061	44.615845	120.440819	34.881054	18.464233	116.582104	-69.429658	28.341549	103.938496
6.589913	45.469402	117.08596	-17.236952	23.580889	110.96032	33.019318	-7.58567	113.599037	37.669655	44.554062	121.700958	35.3444865	18.484196	117.6499975	-69.8183905	28.677582	104.2706425
8.281065	44.840195	118.512901	-17.12565	23.75478	111.553284	33.300671	-7.466295	114.399208	37.936428	44.73069	123.094093	35.6185495	18.6321975	118.7466505	-69.8698495	28.8773625	104.3599175
9.874106	44.178539	119.70192	-16.948736	23.977695	111.972977	33.616272	-7.290704	115.122116	38.20042	44.869377	124.195038	35.908346	18.7893365	119.658577	-69.805818	29.1660535	104.287377
11.789637	43.250782	120.420708	-16.666054	24.244938	112.232948	33.947601	-6.993276	115.709282	38.433823	45.186356	125.031364	36.190712	19.09654	120.370323	-69.52282	29.393336	104.095573
13.88131	42.136684	121.043991	-16.117262	24.696707	112.389519	34.672741	-6.416913	116.295883	38.79425	45.725285	125.699104	36.7334955	19.654186	120.9974935	-68.9680195	29.739228	103.7815445
15.124013	41.272369	121.173058	-15.638121	24.935621	112.415993	35.211105	-5.973468	116.465652	39.115421	46.087509	125.736748	37.163263	20.0570205	121.1012	-68.439505	29.8142215	103.730786
16.274536	40.316879	121.026978	-15.162569	25.139109	112.374352	35.819267	-5.650904	116.448318	39.46579	46.481747	125.61219	37.6425285	20.4154215	121.030254	-67.9676665	29.8627965	103.71845
16.881851	39.470055	120.975578	-14.702567	25.323694	112.317642	36.416866	-5.299753	116.387749	39.761593	46.796463	125.393845	38.0892295	20.748355	120.890797	-67.4943635	29.899033	103.744487
17.709732	38.351707	120.700874	-14.315883	25.514755	112.310371	36.909878	-4.91449	116.269814	39.998928	47.110592	125.095642	38.454403	21.098051	120.682728	-67.086169	29.931459	103.938014
18.344902	37.153893	120.344414	-13.992702	25.709677	112.372681	37.318466	-4.497316	116.226089	40.195293	47.362732	124.809433	38.7568795	21.432708	120.517761	-66.7422835	29.986646	104.227601
18.733103	35.91254	120.097458	-13.704388	25.941864	112.577614	37.680958	-4.107478	116.269089	40.39286	47.642063	124.603806	39.036909	21.7672925	120.4364475	-66.445685	30.1164355	104.7187805
19.015301	33.806042	119.932869	-13.368288	26.315269	113.151131	38.092213	-3.661682	116.639206	40.698742	47.99004	124.468163	39.3954775	22.164179	120.5536845	-66.1320535	30.466359	105.7485775
18.905182	32.316441	119.955681	-13.190648	26.554235	113.680122	38.255806	-3.484517	117.070412	40.901096	48.150478	124.532547	39.578451	22.3329805	120.8014795	-65.959747	30.7754895	106.5587645
18.637405	30.71768	120.096672	-13.037979	26.79756	114.24234	38.349224	-3.361863	117.676781	41.097637	48.260494	124.611519	39.7234305	22.4493155	121.14415	-65.7993885	31.1458045	107.34053
18.245472	29.105747	120.188477	-12.921339	27.03084	114.782204	38.397484	-3.300973	118.43734	41.322124	48.319592	124.676277	39.859804	22.5093095	121.5568085	-65.702482	31.5523705	108.0075995
17.642155	27.407927	120.325836	-12.803689	27.183174	115.238441	38.442905	-3.338022	119.258965	41.521694	48.372047	124.764084	39.9822995	22.5170125	122.0115245	-65.5896775	31.8493355	108.4653575
16.921598	25.674248	120.454918	-12.675908	27.265581	115.542534	38.514675	-3.423357	120.116951	41.70916	48.352421	124.822021	40.1119175	22.464532	122.469486	-65.4637335	32.06663	108.615582
16.011187	23.942432	120.557678	-12.514801	27.196499	115.735069	38.625957	-3.548317	120.926773	41.899265	48.33617	124.865974	40.262611	22.3939265	122.8963735	-65.292213	31.9990715	108.5737645
14.452489	21.286783	120.456421	-12.243208	26.934704	115.80809	38.869659	-3.8127	121.819199	42.196991	48.22979	124.822327	40.533325	22.208545	123.320763	-65.019741	31.660863	108.295417
13.242981	19.552467	120.245728	-12.02288	26.634697	115.771736	39.075294	-3.990945	122.133423	42.363445	48.138699	124.618874	40.7193695	22.073877	123.3761485	-64.7651295	31.195517	108.1673235
11.924567	17.868364	119.76619	-11.783278	26.347113	115.622498	39.319958	-4.144244	122.101143	42.483395	48.07423	124.17601	40.9016765	21.964993	123.1385765	-64.4682325	30.729233	108.1064195
10.515363	16.184454	119.076775	-11.571167	26.055443	115.460709	39.582062	-4.284136	121.675621	42.545792	48.033073	123.467529	41.063927	21.8744685	122.571575	-64.206261	30.2364175	108.349843
9.027246	14.545095	118.181595	-11.328687	25.779379	115.203117	39.840714	-4.447812	120.765511	42.568039	47.97739	122.31945	41.2043765	21.764789	121.5424805	-63.8617505	29.793969	108.8637535
7.449662	12.9286	116.978325	-11.110222	25.538612	114.828667	40.02951	-4.575447	119.372086	42.483322	47.883663	120.784676	41.256416	21.654108	120.078381	-63.47686	29.423116	109.578953
5.754762	11.360758	115.610954	-10.876084	25.235849	114.242485	40.10545	-4.690944	117.569183	41.856861	47.81126	119.165848	40.9811555	21.560158	118.3675155	-62.7333235	28.91154	110.1174545
3.070487	9.062924	113.50206	-10.570647	24.70887	113.137474	39.980995	-4.857018	114.571312	41.559826	47.368855	116.17762	40.7704105	21.2559185	115.374466	-61.9117045	28.1618215	110.900482
1.166289	7.606425	112.225815	-10.444586	24.355225	112.350777	39.83469	-5.057889	112.705956	41.317974	47.001003	114.470627	40.576332	20.971557	113.5882915	-61.465504	27.738893	111.1132625
-0.800276	6.18967	111.093903	-10.390808	24.035429	111.561096	39.599289	-5.260511	111.148582	41.08728	46.720978	112.983444	40.3432845	20.7302335	112.066013	-61.1249005	27.3406245	111.056179
-2.849647	4.889387	110.189697	-10.427081	23.879185	110.790344	39.319805	-5.466819	109.998878	40.838722	46.486938	111.6745	40.0792635	20.5100595	110.836689	-60.9334255	27.2483105	110.743999
-4.918231	3.665137	109.48098	-10.453514	23.80813	110.081276	39.035355	-5.635101	109.196075	40.635128	46.293129	110.538307	39.8352415	20.329014	109.867191	-60.7422695	27.287246	110.295361
-7.034526	2.547945	108.990524	-10.511418	23.76758	109.437515	38.77935	-5.795132	108.674553	40.477322	46.086021	109.531235	39.628336	20.1454445	109.102894	-60.651172	27.3897155	109.772136
-9.099595	1.451126	108.613144	-10.531313	23.674992	108.846321	38.621284	-6.030666	108.378624	40.365707	45.826889	108.702339	39.4934955	19.8981115	108.5404815	-60.5561215	27.4518725	109.1521605
-12.250007	-0.10536	108.243027	-10.452967	23.371471	107.940674	38.525654	-6.590772	108.103142	40.367874	45.286598	107.251808	39.446764	19.347913	107.677475	-60.352698	27.395029	108.203873
-14.211382	-1.119856	107.862854	-10.346845	23.009228	107.219925	38.47271	-7.057847	107.794205	40.406967	44.753593	106.211052	39.4398385	18.847873	107.0026285	-60.1335285	27.170583	107.4372215
-16.276054	-2.015551	107.440308	-10.200938	22.545334	106.508804	38.421768	-7.580459	107.411682	40.536186	44.1432	105.230392	39.478977	18.2813705	106.321037	-59.880853	26.8092975	106.696571
-18.274673	-2.884108	106.951485	-10.059381	22.045763	105.842003	38.396961	-8.147958	106.99469	40.708416	43.575745	104.435944	39.5526885	17.7138935	105.715317	-59.6714505	26.3776325	105.968689
-20.256046	-3.58876	106.621696	-9.908904	21.585648	105.279434	38.403416	-8.662421	106.55687	40.870781	43.089737	103.735779	39.6370985	17.213658	105.1463245	-59.4549065	25.957638	105.4125435
-22.189238	-4.204895	106.29892	-9.774612	21.208733	104.852692	38.433384	-9.064548	106.192986	40.996815	42.69828	103.074646	39.7150995	16.816866	104.633816	-59.2643235	25.6006	105.071568
-24.103039	-4.660571	106.230019	-9.669963	20.864679	104.578972	38.497986	-9.411385	105.881271	41.065277	42.38961	102.524055	39.7816315	16.4891125	104.202663	-59.1215575	25.2402455	104.955281
-26.95998	-5.112972	106.190216	-9.581936	20.472574	104.410912	38.512421	-9.776691	105.682739	41.061741	42.040108	102.036263	39.787081	16.1317085	103.859501	-58.950953	24.8134395	104.962323
-28.885674	-5.231329	106.294693	-9.644961	20.284328	104.461159	38.448959	-9.949836	105.619263	41.028442	41.891476	101.949081	39.7387005	15.97082	103.784172	-59.0286225	24.597836	105.138146
-30.751822	-5.289708	106.382538	-9.736374	20.12005	104.584328	38.339146	-10.081425	105.590271	40.965374	41.793381	102.022491	39.65226	15.855978	103.806381	-59.125008	24.384122	105.362275
-32.630913	-5.252466	106.42794	-9.934677	20.01824	104.692009	38.156052	-10.141274	105.559433	40.811745	41.763813	102.181007	39.4838985	15.8112695	103.87022	-59.3532525	24.2252105	105.513798
-34.490921	-5.138058	106.340538	-10.192766	19.926647	104.78022	37.947865	-10.141556	105.440521	40.588741	41.786404	102.400444	39.268303	15.822424	103.9204825	-59.653835	24.03087	105.6399575
-36.285301	-4.933159	106.195198	-10.484271	19.85552	104.849609	37.705093	-10.101508	105.26738	40.299679	41.851212	102.6409	39.002386	15.874852	103.95414	-59.970928	23.836188	105.745078
-38.077389	-4.648452	106.057526	-10.81126	19.752707	104.922737	37.443314	-10.051283	105.070053	39.976513	41.925148	102.904152	38.7099135	15.9369325	103.9871025	-60.3324335	23.5684815	105.8583715
-40.631256	-4.097397	105.943787	-11.17796	19.565222	105.055283	37.180241	-9.990704	104.794395	39.536079	42.003326	103.205238	38.35816	16.006311	103.9998165	-60.71408	23.124133	106.1107495
-42.223949	-3.617764	106.072235	-11.281022	19.452349	105.185715	37.11734	-10.025902	104.624329	39.361935	41.992912	103.277824	38.2396375	15.983505	103.9510765	-60.8016815	22.921193	106.4203535
-43.730988	-3.074921	106.244133	-11.239791	19.334373	105.319801	37.156315	-10.07494	104.490074	39.353672	41.914032	103.284904	38.2549935	15.919546	103.887489	-60.7345755	22.7492	106.752113
-45.142735	-2.444375	106.357361	-11.113506	19.2138	105.387817	37.232525	-10.210342	104.321838	39.439514	41.819851	103.233566	38.3360195	15.8047545	103.777702	-60.5630315	22.6228455	106.997932
-46.513538	-1.70675	106.463837	-11.016846	19.145323	105.391785	37.314537	-10.322482	104.115768	39.486389	41.738674	103.078842	38.400463	15.708096	103.597305	-60.434155	22.58255	107.186265
-47.80637	-0.954956	106.573334	-10.953024	19.072571	105.305122	37.354225	-10.374134	103.832924	39.492428	41.672096	102.760757	38.4233265	15.648981	103.2968405	-60.3293745	22.496161	107.3134035
-48.814053	-0.210756	106.721947	-10.958061	19.019239	105.136192	37.350266	-10.42184	103.382286	39.406464	41.633968	102.166855	38.378365	15.606064	102.7745705	-60.294487	22.432414	107.4978135
-50.237358	1.052719	107.029068	-11.084027	18.925486	104.588936	37.192474	-10.426685	102.059578	39.096252	41.554119	100.573204	38.144363	15.563717	101.316391	-60.312417	22.287255	107.861481
-50.317616	1.953806	106.774841	-11.219405	18.88184	103.94738	37.023342	-10.366881	100.660416	38.740078	41.580364	99.058418	37.88171	15.6067415	99.859417	-60.32052	22.1569385	108.035343
-49.777431	2.755782	106.629707	-11.356942	18.858021	103.147278	36.783127	-10.246399	98.978981	38.300583	41.657185	97.328857	37.541855	15.705393	98.153919	-60.255739	22.010649	108.140637
-49.296673	3.531981	106.273422	-11.511309	18.907793	102.261261	36.544086	-10.092512	97.101578	37.866886	41.798897	95.539238	37.205486	15.8531925	96.320408	-60.228104	21.9623935	108.202114
-48.6292	4.37208	105.835815	-11.648502	18.939611	101.323341	36.300484	-9.915566	95.185432	37.46954	41.966518	93.862755	36.885012	16.025476	94.5240935	-60.182016	21.853746	108.1225885
-47.822334	5.280424	105.174026	-11.725162	19.015848	100.431427	36.087734	-9.700972	93.413422	37.166698	42.170486	92.450783	36.627216	16.234757	92.9321025	-60.07754	21.796939	107.9307515
-47.000626	6.211938	104.414703	-11.805662	19.141823	99.612122	35.973213	-9.444603	91.970917	36.956104	42.430298	91.398155	36.4646585	16.4928475	91.684536	-60.0759825	21.7907985	107.539708
-45.397671	7.595704	103.218338	-11.817933	19.355793	98.712395	35.932098	-9.059816	90.677528	36.917645	42.752728	90.693253	36.4248715	16.846456	90.6853905	-60.0607375	21.86513	106.7393995
-44.241352	8.581848	102.413956	-11.72329	19.42421	98.388084	36.072247	-8.958101	90.429535	37.088703	42.829773	90.785141	36.580475	16.935836	90.607338	-60.027055	21.912584	106.16883
-42.864059	9.457606	101.546036	-11.597475	19.399101	98.192932	36.280357	-8.956595	90.700531	37.427673	42.811619	91.458801	36.854015	16.927512	91.079666	-60.048965	21.87069	105.306198
-41.412148	10.404383	100.466476	-11.478909	19.368488	98.093048	36.552914	-9.044297	91.474892	37.872078	42.721661	92.768341	37.212496	16.838682	92.1216165	-60.170314	21.898294	104.0644795
-39.937378	11.33044	99.366257	-11.464441	19.384029	98.096931	36.829014	-9.169832	92.743668	38.257637	42.571163	94.570221	37.5433255	16.7006655	93.6569445	-60.4722075	22.0673925	102.5369175
-38.373127	12.257693	98.626228	-11.512129	19.439346	98.363968	36.961521	-9.183125	94.273201	38.453812	42.443027	96.585861	37.7076665	16.629951	95.429531	-60.7319245	22.248741	101.298405
-36.751892	13.143905	98.349449	-11.560447	19.491982	98.872292	37.12178	-9.395613	95.926796	38.646542	42.216347	98.595551	37.884161	16.410367	97.2611735	-61.005055	22.573597	100.4834105
-34.145245	14.262317	98.685699	-11.451202	19.350056	99.927002	37.354534	-9.905395	98.467842	39.248554	41.634892	101.404907	38.301544	15.8647485	99.9363745	-61.203948	22.8353635	99.9176295
-32.510975	14.954254	99.095558	-11.276607	19.116995	100.703621	37.445137	-10.368578	100.074402	39.625774	41.132778	103.140465	38.5354555	15.3821	101.6074335	-61.0886695	22.85189	99.7998085
-30.775591	15.560714	99.626122	-11.106709	18.853354	101.456177	37.593781	-10.845796	101.515289	40.072296	40.663628	104.577065	38.8330385	14.908916	103.046177	-61.0464565	22.797792	99.866177
-29.059515	16.173147	100.235191	-10.899985	18.624594	102.137352	37.748676	-11.26882	102.733574	40.411762	40.340977	105.909142	39.080219	14.5360785	104.321358	-60.880189	22.7131095	99.953346
-27.391607	16.724876	100.765358	-10.741739	18.360048	102.739777	37.855053	-11.656061	103.77433	40.766022	39.824619	106.509033	39.3105375	14.084279	105.1416815	-60.7940155	22.635817	100.3378725
-25.750061	17.243387	101.336861	-10.634508	18.13472	103.228394	37.889462	-12.011397	104.68354	40.985592	39.450314	107.212296	39.437527	13.7194585	105.947918	-60.706543	22.5499815	100.50887
-24.289019	17.743004	101.78186	-10.586586	17.911413	103.605606	37.930168	-12.305016	105.400696	41.093292	39.211689	107.673309	39.51173	13.4533365	106.5370025	-60.684902	22.3694895	100.6742095
-22.03001	18.523689	102.365448	-10.69982	17.696156	104.024338	37.872768	-12.580423	106.130447	40.986771	39.062859	107.994606	39.4297695	13.241218	107.0625265	-60.8294095	22.151094	100.9861495
-20.747917	19.029831	102.725342	-10.842869	17.560734	104.24118	37.7616	-12.744626	106.372513	40.904968	38.950069	107.853027	39.333284	13.1027215	107.11277	-61.019022	22.0187465	101.36959
-19.439623	19.570122	103.07193	-11.017723	17.398457	104.407967	37.57547	-12.911648	106.472099	40.750313	38.833027	107.663452	39.1628915	12.9606895	107.0677755	-61.1983375	21.8362245	101.7481585
-18.169449	20.05048	103.281441	-11.203181	17.239164	104.555878	37.360424	-13.078424	106.434273	40.503471	38.706875	107.447372	38.9319475	12.8142255	106.9408225	-61.3383095	21.6641025	102.1709335
-16.905346	20.560671	103.494492	-11.377937	17.079666	104.674683	37.163349	-13.239771	106.304405	40.277897	38.579491	107.199219	38.720623	12.66986	106.751812	-61.476497	21.489472	102.597554
-15.62061	21.095224	103.704941	-11.523213	16.900614	104.761795	36.978905	-13.41059	106.113945	40.145763	38.446018	106.929161	38.562334	12.517714	106.521553	-61.60876	21.283514	103.002037
-14.431341	21.62376	103.857277	-11.568935	16.742029	104.824783	36.848919	-13.569111	105.904495	40.003525	38.318596	106.677422	38.426222	12.3747425	106.2909585	-61.564092	21.1093155	103.3586075
-12.49349	22.445169	103.941605	-11.555963	16.554943	104.834274	36.792809	-13.774493	105.521881	39.90749	38.156105	106.321465	38.3501495	12.190806	105.921673	-61.4620755	20.91908	103.746875
-11.347658	22.982922	103.962387	-11.503953	16.423584	104.807434	36.814938	-13.913528	105.28833	39.933846	38.050175	106.157181	38.374392	12.0683235	105.7227555	-61.382298	20.7788445	103.8921125
-10.134102	23.484533	103.904327	-11.359949	16.28968	104.755333	36.840408	-14.077133	105.074814	39.993256	37.922447	106.036484	38.416832	11.922657	105.555649	-61.13673	20.656703	103.955017
-8.851416	24.03718	103.888008	-11.272923	16.175739	104.669464	36.883583	-14.23541	104.863167	40.044537	37.758541	105.923203	38.46406	11.7615655	105.393185	-61.009906	20.5899125	103.945743
-7.725466	24.584986	103.835007	-11.221029	16.080305	104.568741	36.889675	-14.352618	104.668976	40.070084	37.634857	105.826096	38.4798795	11.6411195	105.247536	-60.9219375	20.5194905	103.889946
-6.546404	25.148106	103.778526	-11.222297	16.041588	104.492012	36.865265	-14.416308	104.493835	40.039051	37.550304	105.78833	38.452158	11.566998	105.1410825	-60.896752	20.516178	103.8429415
-5.364977	25.735748	103.878693	-11.277071	16.030432	104.483917	36.794357	-14.457832	104.329193	39.964882	37.491299	105.861572	38.3796195	11.5167335	105.0953825	-60.9337615	20.5441305	103.8724515
-3.736237	26.589909	104.169357	-11.479045	16.047504	104.622879	36.605091	-14.477973	104.100212	39.78693	37.461807	106.150558	38.1960105	11.491917	105.125385	-61.1541005	20.603091	104.120373
-2.645457	27.115822	104.456688	-11.60776	16.036896	104.812637	36.43425	-14.493969	103.95163	39.704163	37.474014	106.492325	38.0692065	11.4900225	105.2219775	-61.2847265	20.5837695	104.4032965
-1.557493	27.689596	104.821945	-11.786611	16.042364	105.009369	36.265858	-14.515477	103.800346	39.657269	37.481647	106.865822	37.9615635	11.483085	105.333084	-61.5347855	20.601643	104.685654
-0.475143	28.171799	105.140068	-11.877668	16.060555	105.174683	36.146801	-14.531962	103.633652	39.622559	37.517773	107.262276	37.88468	11.4929055	105.447964	-61.640016	20.6282045	104.901402
0.635988	28.6346	105.338837	-11.954365	16.073395	105.23082	36.063377	-14.532866	103.405083	39.642887	37.546154	107.505844	37.853132	11.506644	105.4554635	-61.761862	20.640146	105.0061765
1.77979	29.065853	105.401466	-11.950399	16.077366	105.164803	36.025314	-14.501985	103.03392	39.706074	37.576424	107.532188	37.865694	11.5372195	105.283054	-61.766492	20.6175125	105.046552
2.898989	29.473167	105.333603	-11.889585	16.091309	105.003288	35.995426	-14.430986	102.536774	39.7813	37.575306	107.315781	37.888363	11.57216	104.9262775	-61.667533	20.610458	105.0802985
4.643334	29.916843	105.112167	-11.763714	16.107971	104.692886	35.903534	-14.298113	101.687668	39.890079	37.5135	106.92804	37.8968065	11.6076935	104.307854	-61.4242345	20.6082485	105.077918
5.800155	30.169619	104.960442	-11.648009	16.068768	104.46067	35.834183	-14.222481	101.028999	40.000538	37.40081	106.610252	37.9173605	11.5891645	103.8196255	-61.2133785	20.5483715	105.1017145
6.956203	30.366892	104.86187	-11.586046	16.034554	104.291985	35.726486	-14.135058	100.443062	40.048496	37.336452	106.491562	37.887491	11.600697	103.467312	-61.059583	20.468411	105.116658
8.071969	30.436281	104.917419	-11.581297	16.062418	104.215149	35.66703	-14.055059	100.112259	39.992146	37.316547	106.762146	37.829588	11.630744	103.4372025	-60.992182	20.494092	104.9930955
9.214379	30.433741	105.198738	-11.618074	16.11146	104.23262	35.735477	-13.951797	100.008141	39.919266	37.241432	107.274284	37.8273715	11.6448175	103.6412125	-61.0635195	20.5781025	104.8240275
10.26538	30.355825	105.739174	-11.789155	16.240259	104.366394	35.754169	-13.65242	100.354721	39.747456	37.271564	108.282066	37.7508125	11.809572	104.3183935	-61.3291225	20.670946	104.4143945
11.25541	30.115772	106.636063	-12.018278	16.403797	104.708504	35.888443	-13.454761	101.191269	39.638206	37.389725	109.828255	37.7633245	11.967482	105.509762	-61.7998805	20.840112	103.907246
12.687963	29.537817	108.543823	-12.435002	16.605223	105.476364	36.224266	-13.322215	103.2724	39.641136	37.54945	112.817444	37.932701	12.1136175	108.044922	-62.802705	21.0968285	102.907806
13.515795	29.022671	110.005806	-12.605721	16.757034	106.151672	36.510292	-13.229041	105.084457	39.721649	37.661381	115.00119	38.1159705	12.21617	110.0428235	-63.3274125	21.297898	102.2605205
14.301087	28.300911	111.500641	-12.723048	16.926668	106.940376	37.009537	-13.210739	107.018471	39.893463	37.759392	117.064461	38.4515	12.2743265	112.041466	-63.897596	21.5790095	101.839286
15.048443	27.488548	112.947632	-12.686509	17.023319	107.722008	37.53635	-13.254094	108.934471	40.107025	37.928246	118.814262	38.8216875	12.337076	113.8743665	-64.1947055	21.709562	101.5696495
15.807611	26.602627	114.10054	-12.481516	17.091848	108.50563	38.044178	-13.324253	110.669312	40.402004	38.124821	120.132233	39.223091	12.400284	115.4007725	-64.186123	21.783412	101.6104875
16.447588	25.628107	114.966843	-12.169093	17.076706	109.259117	38.561695	-13.397156	112.212013	40.801369	38.271378	120.970367	39.681532	12.437111	116.59119	-64.019718	21.716301	101.927044
17.055836	24.570135	115.580559	-11.794946	16.98254	109.956482	39.095325	-13.459949	113.518181	41.225945	38.409046	121.433556	40.160635	12.4745485	117.4758685	-63.750527	21.4905315	102.4370955
17.81414	22.937773	116.175415	-11.173734	16.787485	110.985672	39.891331	-13.468213	115.190826	41.760654	38.617691	121.580742	40.8259925	12.574739	118.385784	-63.1734605	21.000231	103.58556
18.126516	21.846687	116.488632	-10.768008	16.686953	111.67263	40.434593	-13.354089	116.145195	42.022892	38.773674	121.536339	41.2287425	12.7097925	118.840767	-62.7647585	20.6641135	104.504493
18.317902	20.733217	116.772247	-10.369902	16.618299	112.28968	40.991257	-13.180619	117.011627	42.324142	38.963795	121.43074	41.6576995	12.891588	119.2211835	-62.3975035	20.34501	105.3581765
18.358534	19.619804	117.069397	-9.986014	16.592466	112.834946	41.537537	-12.963392	117.776665	42.616436	39.166786	121.363464	42.0769865	13.101697	119.5700645	-62.0490145	20.083235	106.0998275
18.308861	18.495228	117.35128	-9.626276	16.608343	113.303986	42.060322	-12.72195	118.451515	42.85601	39.408009	121.407951	42.458166	13.3430295	119.929733	-61.710718	19.8736565	106.678239
18.044004	17.426222	117.54985	-9.291276	16.656948	113.618149	42.542526	-12.448154	118.951645	43.019341	39.676071	121.512665	42.7809335	13.6139585	120.232155	-61.3634855	19.6999375	107.004143
17.6747	16.414114	117.630493	-9.012073	16.78055	113.852226	42.949135	-12.144137	119.238304	43.152805	39.944546	121.51812	43.05097	13.9002045	120.378212	-61.075116	19.6608955	107.32624
16.945856	14.920178	117.513184	-8.692794	17.106407	114.08696	43.374645	-11.707211	119.234154	43.375332	40.323086	121.224129	43.3749885	14.3079375	120.2291415	-60.7605765	19.9048765	107.9447785
16.313236	13.950722	117.244186	-8.490543	17.393776	114.136101	43.51701	-11.424987	119.059669	43.575546	40.527473	120.810806	43.546278	14.551243	119.9352375	-60.527364	20.236309	108.3369645
15.554818	13.083198	116.988609	-8.372493	17.76827	114.154556	43.555565	-11.187652	118.793976	43.688652	40.749695	120.368614	43.6221085	14.7810215	119.581295	-60.3670945	20.7555185	108.727817
14.655506	12.237165	116.687454	-8.326086	18.208099	114.165154	43.507702	-10.949203	118.477776	43.743549	41.003521	119.832024	43.6256255	15.027159	119.1549	-60.2777975	21.389039	109.175408
13.641175	11.405704	116.312393	-8.303826	18.665607	114.111153	43.3755	-10.661754	118.142555	43.752419	41.250324	119.218788	43.5639595	15.294285	118.6806715	-60.1716115	22.036929	109.5416345
12.527069	10.708167	116.014755	-8.326293	19.103645	114.012123	43.214371	-10.426837	117.772614	43.717113	41.466106	118.58033	43.465742	15.5196345	118.176472	-60.118328	22.6876555	109.847774
11.331932	10.03967	115.604401	-8.359183	19.54002	113.858261	43.034504	-10.171043	117.350281	43.669144	41.795601	117.886612	43.351824	15.812279	117.6184465	-60.07019	23.267761	110.0980755
9.397477	9.161256	114.895905	-8.491053	20.295265	113.46521	42.670486	-9.547117	116.42218	43.3349	42.38163	116.766373	43.002693	16.4172565	116.5942765	-59.984799	24.1732735	110.3361435
8.041799	8.694021	114.238144	-8.578999	20.847918	113.158501	42.404934	-9.066189	115.592278	43.098587	42.794025	115.982971	42.7517605	16.863918	115.7876245	-59.9097585	24.831918	110.5293775
6.615045	8.256121	113.573265	-8.661418	21.441654	112.89209	42.101471	-8.563139	114.671623	42.893978	43.207348	115.20076	42.4977245	17.3221045	114.9361915	-59.8205605	25.5612035	110.8479885
5.191811	7.949203	113.131317	-8.727592	22.065855	112.698257	41.830124	-8.113618	113.755669	42.730316	43.611256	114.454163	42.28022	17.748819	114.104916	-59.735404	26.382891	111.291598
3.694708	7.702836	112.700844	-8.760257	22.688194	112.596008	41.551361	-7.628395	112.996971	42.60545	43.998966	113.820992	42.0784055	18.1852855	113.4089815	-59.5989195	27.1911025	111.7830345
2.163216	7.482569	112.427666	-8.762427	23.289944	112.564598	41.283142	-7.097104	112.444626	42.550091	44.378109	113.397308	41.9166165	18.6405025	112.920967	-59.4414705	27.9393855	112.208229
0.705417	7.287385	112.309731	-8.736322	23.842342	112.628029	41.18845	-6.826948	111.972572	42.502594	44.729458	113.207283	41.845522	18.951255	112.5899275	-59.318166	28.733429	112.6661305
-1.581254	7.057679	112.288651	-8.62113	24.533838	112.802246	41.041233	-6.296722	111.771568	42.626949	45.170494	113.083794	41.834091	19.436886	112.427681	-59.076351	29.63079	113.176811
-3.041994	6.957801	112.402618	-8.497101	24.94557	112.923141	41.023888	-6.09367	111.745285	42.74794	45.40892	113.0597	41.885914	19.657625	112.4024925	-58.880116	30.233515	113.4437895
-4.521364	6.878802	112.473419	-8.414955	25.31176	112.976646	40.985786	-5.937425	111.78476	42.865009	45.604847	113.008545	41.9253975	19.833711	112.3966525	-58.7553075	30.789809	113.5566395
-6.027364	6.823129	112.535988	-8.360568	25.630239	112.998428	40.939823	-5.858662	111.805084	42.913048	45.752724	112.93795	41.9264355	19.947031	112.371517	-58.6475715	31.313447	113.625339
-7.482432	6.767859	112.550179	-8.342468	25.929611	112.927963	40.854481	-5.773654	111.847099	43.019585	45.864552	112.719322	41.937033	20.045449	112.2832105	-58.621969	31.813773	113.5727155
-8.986538	6.733955	112.509491	-8.351971	26.08481	112.812355	40.758644	-5.767865	111.859367	43.018578	45.899818	112.49366	41.888611	20.0659765	112.1765135	-58.592553	32.1036435	113.4481965
-10.45783	6.727374	112.472221	-8.353494	26.097492	112.628616	40.679436	-5.866393	111.800148	43.014099	45.860054	112.081932	41.8467675	19.9968305	111.94104	-58.5537555	32.1981535	113.316192
-12.375126	6.803502	112.391281	-8.305341	25.828033	112.270912	40.584663	-6.003036	111.714973	42.968857	45.655602	111.076477	41.77676	19.826283	111.395725	-58.387442	31.829783	113.146099
-13.641527	6.907826	112.218712	-8.213297	25.488552	111.88916	40.694183	-6.341693	111.373245	42.902752	45.439716	110.171875	41.7984675	19.5490115	110.77256	-58.2250615	31.4280925	113.00576
-14.850008	6.967	111.926285	-8.091107	24.942043	111.371002	40.811119	-6.640821	110.950638	42.79361	45.094948	109.086143	41.8023645	19.2270635	110.0183905	-57.9845785	30.6570225	112.7236135
-16.009289	7.058655	111.419548	-7.984394	24.272898	110.755661	40.926044	-6.97525	110.334183	42.678345	44.702538	108.022781	41.8021945	18.863644	109.178482	-57.7709825	29.682152	112.33284
-17.17289	7.176857	110.799026	-7.870641	23.537107	110.107506	41.015686	-7.364519	109.588196	42.548443	44.260754	107.017982	41.7820645	18.4481175	108.303089	-57.5233465	28.6260965	111.911923
-18.24555	7.327791	110.192314	-7.83769	22.825523	109.500443	41.086617	-7.742518	108.889565	42.420883	43.872597	106.202026	41.75375	18.0650395	107.5457955	-57.42913	27.5860065	111.4550905
-19.326296	7.60662	109.604286	-7.865911	22.1924	108.978699	41.111328	-8.002273	108.332611	42.301876	43.577023	105.676102	41.706602	17.787375	107.0043565	-57.438424	26.597425	110.9530415
-20.876776	8.215396	108.681465	-8.007012	21.500029	108.289719	41.09211	-8.252122	107.59716	42.097504	43.376354	105.317711	41.594807	17.562116	106.4574355	-57.608831	25.437942	110.1220025
-21.863062	8.750636	108.045403	-8.154534	21.209812	107.830345	41.019093	-8.295447	107.149841	41.920044	43.323559	105.228996	41.4695685	17.514056	106.1894185	-57.7786365	24.905568	109.4712715
-22.81249	9.423139	107.337364	-8.316806	21.048903	107.374702	40.905357	-8.316012	106.713402	41.769684	43.374149	105.227592	41.3375205	17.5290685	105.970497	-57.9711325	24.5687375	108.778907
-23.76894	10.193319	106.667755	-8.461876	20.991146	106.928383	40.777485	-8.267901	106.33036	41.676018	43.454727	105.323349	41.2267515	17.593413	105.8268545	-58.1505035	24.388879	108.0299115
-24.594908	10.995603	106.057762	-8.602468	21.050356	106.5495	40.664162	-8.192136	105.984268	41.629406	43.576969	105.480804	41.146784	17.6924165	105.732536	-58.35172	24.4082955	107.366464
-25.409327	11.912745	105.517319	-8.670478	21.1311	106.228485	40.579468	-8.054521	105.666283	41.619953	43.745689	105.662384	41.0997105	17.845584	105.6643335	-58.4406665	24.416616	106.7926365
-26.194948	12.876842	105.022476	-8.698622	21.287151	105.937019	40.536022	-7.897211	105.31958	41.635101	43.934856	105.846214	41.0855615	18.0188225	105.582897	-58.4828055	24.5554795	106.291141
-27.274769	14.317505	104.498993	-8.723182	21.579578	105.568932	40.47995	-7.616746	104.744164	41.654247	44.246422	105.91098	41.0670985	18.314838	105.327572	-58.5134625	24.844318	105.810292
-27.952353	15.32653	104.163322	-8.717934	21.774134	105.308617	40.414215	-7.454645	104.267464	41.640564	44.424236	105.810417	41.0273895	18.4847955	105.0389405	-58.4632575	25.0634725	105.5782935
-28.639633	16.312407	103.863922	-8.812	21.916094	105.009201	40.266262	-7.319807	103.665863	41.530972	44.519566	105.596527	40.898617	18.5998795	104.631195	-58.522617	25.2323085	105.387207
-29.374371	17.344131	103.535973	-8.951832	22.044762	104.637169	40.048809	-7.214013	102.976288	41.325714	44.611706	105.200005	40.6872615	18.6988465	104.0881465	-58.5909255	25.3906775	105.1861915
-30.090607	18.283371	103.267036	-9.186401	22.150925	104.25737	39.723595	-7.099604	102.280746	41.039242	44.679787	104.712654	40.3814185	18.7900915	103.4967	-58.7542205	25.5117585	105.01804
-30.731047	19.178679	103.141464	-9.494378	22.23893	103.993904	39.353409	-7.050625	101.656685	40.712391	44.727505	104.129913	40.0329	18.83844	102.893299	-59.021656	25.63942	105.094509
-31.388292	20.069246	103.272392	-9.803336	22.26606	103.868805	38.945507	-7.055841	101.14325	40.344028	44.726154	103.487267	39.6447675	18.8351565	102.3152585	-59.2514395	25.6969635	105.4223515
-32.268314	21.381235	103.967705	-10.275908	22.160231	104.07692	38.304989	-7.183348	100.685181	39.756466	44.576431	102.510361	39.0307275	18.6965415	101.597771	-59.5825435	25.6239205	106.556069
-32.797638	22.137482	104.595009	-10.562387	21.993326	104.404152	37.90416	-7.414648	100.63295	39.456799	44.360039	102.061508	38.6804795	18.4726955	101.347229	-59.8052535	25.5139565	107.461075
-33.155323	22.881987	105.201279	-10.798868	21.751339	104.776802	37.538345	-7.730378	100.706779	39.212208	44.067303	101.797295	38.3752765	18.1684625	101.252037	-59.9730125	25.3342155	108.301567
-33.475922	23.628531	105.717995	-10.991348	21.509642	105.114449	37.22057	-8.045058	100.833961	39.037121	43.758907	101.628494	38.1288455	17.8569245	101.2312275	-60.1115415	25.1623595	108.9976705
-33.76804	24.448177	106.042885	-11.113216	21.289774	105.345932	36.971752	-8.329581	100.943947	38.902046	43.457855	101.482941	37.936899	17.564137	101.213444	-60.163331	25.015411	109.47842
-33.912037	25.247223	106.259598	-11.231285	21.116346	105.467918	36.77235	-8.559852	101.069008	38.805855	43.227428	101.341057	37.7891025	17.333788	101.2050325	-60.2516725	24.898904	109.7308035
-33.996357	26.052114	106.251213	-11.308975	20.999645	105.477669	36.652317	-8.70574	101.172188	38.71394	43.053375	101.261887	37.6831285	17.1738175	101.2170375	-60.3010785	24.8254725	109.7383005
-33.927364	27.301634	106.075684	-11.380302	20.962503	105.393257	36.556408	-8.812041	101.297081	38.66383	43.009201	101.115692	37.610119	17.09858	101.2063865	-60.370723	24.826426	109.5801275
-33.817436	28.234533	105.975449	-11.425449	20.980089	105.357758	36.505314	-8.770494	101.41729	38.63731	43.026424	101.02372	37.571312	17.127965	101.220505	-60.42221	24.832213	109.495011
-33.570526	29.151106	105.920998	-11.480999	21.084429	105.375038	36.45393	-8.690083	101.585854	38.589283	43.121632	101.005806	37.5216065	17.2157745	101.29583	-60.4836045	24.9530835	109.454246
-33.284492	30.055571	105.89579	-11.582543	21.168167	105.435822	36.416889	-8.600744	101.789711	38.548252	43.270134	101.089241	37.4825705	17.334695	101.439476	-60.6476565	25.001639	109.432168
-32.909447	30.976654	105.825378	-11.717815	21.260698	105.499283	36.333912	-8.468865	101.985909	38.467976	43.431255	101.235023	37.400944	17.481195	101.610466	-60.836574	25.040201	109.3881
-32.51955	31.919552	105.759903	-11.898785	21.334513	105.543793	36.207607	-8.334778	102.073822	38.326286	43.606239	101.433823	37.2669465	17.6357305	101.7538225	-61.0645165	25.0332955	109.3337635
-32.0303	32.879906	105.795708	-12.113355	21.394125	105.624222	36.013905	-8.255255	102.090439	38.177071	43.716282	101.716339	37.095488	17.7305135	101.903389	-61.322198	25.0577365	109.345055
-31.173763	34.290245	105.977318	-12.495424	21.429525	105.799744	35.566765	-8.252785	102.075401	37.952324	43.761345	102.30706	36.7595445	17.75428	102.1912305	-61.7503925	25.10477	109.4082575
-30.545128	35.280933	106.174728	-12.740801	21.488426	105.979774	35.243614	-8.279301	102.051353	37.795082	43.737122	102.745926	36.519348	17.7289105	102.3986395	-62.00095	25.2479415	109.5609085
-29.734062	36.221424	106.432068	-12.962337	21.561106	106.180107	34.964569	-8.289848	102.065727	37.689774	43.735893	103.184425	36.3271715	17.7230225	102.625076	-62.2518455	25.3991895	109.735138
-28.956371	37.18821	106.687378	-13.131658	21.62414	106.390511	34.719654	-8.330719	102.085243	37.614162	43.695553	103.587845	36.166908	17.682417	102.836544	-62.430224	25.565863	109.944478
-28.022524	38.098415	106.844482	-13.262722	21.684425	106.514702	34.530228	-8.390947	102.089241	37.556831	43.616943	103.896141	36.0435295	17.612998	102.992691	-62.5689735	25.755852	110.036713
-27.118042	38.980503	106.933189	-13.349324	21.657881	106.543503	34.335373	-8.521422	102.027832	37.543007	43.452751	104.110016	35.93919	17.4656645	103.068924	-62.637838	25.8500975	110.018082
-26.104689	39.832027	106.973114	-13.392832	21.564753	106.507263	34.176453	-8.709208	101.859619	37.568367	43.247608	104.241631	35.87241	17.2692	103.050625	-62.658074	25.860306	109.963901
-24.507977	40.944199	106.942604	-13.401622	21.313797	106.329384	33.98719	-9.027428	101.444626	37.626595	42.825565	104.306625	35.8068925	16.8990685	102.8756255	-62.6101365	25.7285255	109.7831425
-23.333719	41.7136	106.928513	-13.366662	21.12228	106.178329	33.907963	-9.23919	101.192726	37.65799	42.561195	104.347824	35.7829765	16.6610025	102.770275	-62.5163005	25.5835575	109.586383
-22.056007	42.330997	106.805214	-13.348012	20.967133	105.992493	33.85268	-9.422464	100.990974	37.75032	42.350868	104.414223	35.8015	16.464202	102.7025985	-62.497524	25.470064	109.2823875
-20.759022	42.926804	106.679642	-13.322542	20.889458	105.839958	33.847229	-9.56522	100.848427	37.798317	42.171684	104.606644	35.822773	16.303232	102.7275355	-62.467857	25.475684	108.9523805
-19.37171	43.499001	106.660614	-13.32382	20.840307	105.691483	33.763969	-9.534466	100.809303	37.830807	42.053612	104.878113	35.797388	16.259573	102.843708	-62.445028	25.421041	108.539258
-18.031458	44.048748	106.707802	-13.302341	20.831486	105.635414	33.81591	-9.699308	100.656487	37.831009	41.983559	105.257416	35.8234595	16.1421255	102.9569515	-62.4281415	25.5208465	108.3138765
-16.605408	44.468586	106.881866	-13.331418	20.862236	105.66832	33.823853	-9.679989	100.686356	37.829002	41.427124	105.843414	35.8264275	15.8735675	103.264885	-62.4892635	25.8509045	108.071755
-14.403536	45.027058	107.448914	-13.428402	20.962568	105.927742	33.81234	-9.401025	101.126312	37.818081	41.993931	107.080566	35.8152105	16.296453	104.103439	-62.6720145	25.628683	107.752045
-12.964383	45.27969	107.940033	-13.550621	21.080809	106.213081	33.95472	-9.356469	101.52507	37.831097	41.57687	108.26535	35.8929085	16.1102005	104.89521	-62.9941505	26.0514175	107.530952
-11.45191	45.486103	108.597054	-13.697227	21.288568	106.593552	34.006294	-9.058434	102.177765	37.832767	42.314877	109.510696	35.9195305	16.6282215	105.8442305	-63.3139845	25.9489145	107.3428735
-10.062617	45.595146	109.37883	-13.835779	21.541048	107.088089	34.120861	-8.739646	102.901115	37.830036	42.588703	110.883751	35.9754485	16.9245285	106.892433	-63.6470065	26.1575675	107.283745
-8.622341	45.548935	110.227669	-13.950923	21.807379	107.731056	34.328751	-8.426446	103.751984	37.886383	42.888603	112.274567	36.107567	17.2310785	108.0132755	-64.009413	26.3836795	107.4488365
-7.149074	45.427032	111.207489	-14.041014	22.049402	108.476723	34.647839	-8.189385	104.703568	38.014145	43.216881	113.675484	36.330992	17.513748	109.189526	-64.41302	26.585056	107.76392
-5.763622	45.205605	112.130859	-14.1112	22.318613	109.266785	34.945217	-7.984046	105.803871	38.182503	43.536488	115.065956	36.56386	17.776221	110.4349135	-64.78626	26.861005	108.0986565
-3.708251	44.643589	113.44397	-14.21885	22.607054	110.480072	35.360741	-7.734819	107.654396	38.463203	43.967468	116.977036	36.911972	18.1163245	112.315716	-65.349672	27.0977835	108.644428
-2.427939	44.096737	114.213051	-14.293793	22.747776	111.245941	35.660919	-7.668327	108.878601	38.640438	44.184528	118.078491	37.1506785	18.2581005	113.478546	-65.7382645	27.2374515	109.013336
-1.188182	43.43523	114.852417	-14.364203	22.817471	111.947037	35.923836	-7.683189	110.109344	38.817371	44.362759	119.022194	37.3706035	18.339785	114.565769	-66.0990095	27.295157	109.328305
0.01784	42.668144	115.469193	-14.446036	22.782356	112.551208	36.135803	-7.734482	111.261627	38.963966	44.390385	119.784225	37.5498845	18.3279515	115.522926	-66.4419565	27.2367605	109.57949
1.134851	41.786186	115.913406	-14.504862	22.707361	113.027107	36.276279	-7.86222	112.354126	39.057465	44.403454	120.371269	37.666872	18.270617	116.3626975	-66.676596	27.144105	109.6915165
2.201786	40.840687	116.141937	-14.583954	22.598917	113.364006	36.385689	-8.013593	113.370979	39.094955	44.38131	120.777168	37.740322	18.1838585	117.0740735	-66.90823	27.0139755	109.6539385
3.215688	39.818939	116.284897	-14.617373	22.444113	113.583664	36.484844	-8.146371	114.267799	39.071571	44.366436	120.975578	37.7782075	18.1100325	117.6216885	-67.0129535	26.7781935	109.5456395
4.526133	38.223534	116.257027	-14.623803	22.248959	113.752213	36.643349	-8.286699	115.304588	38.992352	44.412525	120.909546	37.8178505	18.062913	118.107067	-67.0654565	26.435005	109.397359
5.299165	37.076744	116.139984	-14.612224	22.117914	113.798103	36.728226	-8.399456	115.696846	38.961662	44.430824	120.667923	37.844944	18.015684	118.1823845	-67.069392	26.220144	109.4138215
6.016915	35.900097	115.997192	-14.594662	21.960012	113.786957	36.758083	-8.535459	115.789116	38.909687	44.36908	120.325813	37.833885	17.9168105	118.0574645	-67.023209	26.0032135	109.5164495
6.563697	34.725124	115.780762	-14.595267	21.782211	113.678444	36.714878	-8.685536	115.67923	38.85178	44.232868	119.912788	37.783329	17.773666	117.796009	-66.973863	25.790756	109.560879
7.073226	33.558422	115.468285	-14.607856	21.610176	113.506058	36.610909	-8.806404	115.40139	38.773327	44.047012	119.482292	37.692118	17.620304	117.441841	-66.90783	25.600048	109.570275
7.470725	32.317844	115.1651	-14.614789	21.498571	113.311409	36.483921	-8.932313	115.072929	38.690861	43.886219	119.096466	37.587391	17.476953	117.0846975	-66.816969	25.520189	109.5381205
7.809926	31.118879	114.930092	-14.624625	21.422695	113.15979	36.376583	-9.017212	114.779114	38.647346	43.762733	118.818092	37.5119645	17.3727605	116.798603	-66.7612145	25.4726295	109.520977
8.073812	29.368093	114.730545	-14.587487	21.379988	113.102531	36.295395	-9.132685	114.462875	38.643585	43.650185	118.578613	37.46949	17.25875	116.520744	-66.644464	25.501226	109.684318
8.170189	28.153193	114.691925	-14.536927	21.374359	113.10881	36.258812	-9.191831	114.33654	38.700233	43.600281	118.514885	37.4795225	17.204225	116.4257125	-66.5533765	25.544493	109.7919075
8.184387	26.952284	114.660049	-14.516035	21.396074	113.107742	36.22356	-9.226866	114.227715	38.708469	43.568127	118.501411	37.4660145	17.1706305	116.364563	-66.4980845	25.6215175	109.850921
8.094017	25.802988	114.590431	-14.531147	21.441593	113.087509	36.177959	-9.23467	114.110909	38.685799	43.556179	118.506302	37.431879	17.1607545	116.3086055	-66.494173	25.7224315	109.8664125
7.941437	24.610497	114.454964	-14.536688	21.47933	113.014923	36.097054	-9.25073	114.01532	38.665432	43.486069	118.510628	37.381243	17.1176695	116.262974	-66.454619	25.8409905	109.766872
7.696401	23.380537	114.324417	-14.569929	21.489222	112.916962	36.016209	-9.286078	113.968445	38.630035	43.417107	118.471352	37.323122	17.0655145	116.2198985	-66.46298	25.9129295	109.6140255
7.416273	22.156612	114.187874	-14.569818	21.480326	112.811897	35.955112	-9.382948	113.929283	38.61636	43.351974	118.395821	37.285736	16.984513	116.162552	-66.425372	25.976139	109.461242
6.82369	20.326069	113.90641	-14.580729	21.410753	112.659218	35.885437	-9.577869	113.939796	38.645985	43.210045	118.246803	37.265711	16.816088	116.0932995	-66.427169	26.005418	109.2251365
6.335413	19.085787	113.750854	-14.524579	21.341169	112.573006	35.844521	-9.709476	113.907448	38.678829	43.106808	118.140259	37.261675	16.698666	116.0238535	-66.310833	25.983672	109.1221585
5.79565	17.827377	113.57328	-14.522993	21.276947	112.491135	35.80584	-9.851247	113.821709	38.701618	43.006283	117.978012	37.253729	16.577518	115.8998605	-66.299715	25.976376	109.0824095
5.147943	16.636618	113.305794	-14.48876	21.257214	112.375412	35.77132	-9.916021	113.692596	38.716743	42.930206	117.748817	37.2440315	16.5070925	115.7207065	-66.2215515	26.0073355	109.0301175
4.470223	15.433884	113.025894	-14.457629	21.27688	112.263779	35.722519	-9.935942	113.481369	38.702717	42.882835	117.46286	37.212618	16.4734465	115.4721145	-66.127876	26.0803135	109.0554435
3.720198	14.207834	112.731133	-14.44059	21.332985	112.122131	35.661999	-9.893235	113.191544	38.665791	42.885857	117.099892	37.163895	16.496311	115.145718	-66.045075	26.169659	109.098544
2.876711	13.07732	112.299812	-14.383498	21.426781	111.918762	35.612114	-9.81129	112.798645	38.625832	42.931473	116.589149	37.118973	16.5600915	114.693897	-65.885969	26.2934705	109.143627
1.578016	11.344584	111.607529	-14.236422	21.637777	111.52375	35.557564	-9.656029	111.98188	38.574364	43.035797	115.56665	37.065964	16.689884	113.774265	-65.538808	26.58567	109.273235
0.618758	10.245607	111.077408	-14.074654	21.778193	111.219406	35.556927	-9.557319	111.418297	38.566879	43.077675	114.713417	37.061903	16.760178	113.065857	-65.211211	26.796208	109.372955
-0.325438	9.16444	110.581985	-13.87157	21.946476	110.890984	35.600231	-9.434555	110.827721	38.590996	43.132236	113.810966	37.0956135	16.8488405	112.3193435	-64.8387535	27.0441115	109.4626245
-1.325433	8.04886	110.185173	-13.631526	22.07786	110.574486	35.65892	-9.353871	110.286919	38.626785	43.179138	112.901375	37.1428525	16.9126335	111.594147	-64.4059045	27.2430865	109.554825
-2.356377	7.025729	109.756218	-13.393548	22.207439	110.269699	35.742184	-9.2717	109.789429	38.693531	43.17276	111.993835	37.2178575	16.95053	110.891632	-64.0049535	27.464348	109.647766
-3.405694	6.0309	109.508957	-13.139133	22.323614	109.984459	35.857685	-9.186389	109.368767	38.744068	43.160519	111.151672	37.3008765	16.987065	110.2602195	-63.5791425	27.660163	109.7086985
-4.468737	5.023554	109.300591	-12.901209	22.427486	109.7332	36.031586	-9.198748	109.008049	38.820511	43.142883	110.411896	37.4260485	16.9720675	109.7099725	-63.2284665	27.8829045	109.7564275
-6.107624	3.666864	109.141693	-12.619909	22.539091	109.435974	36.163227	-9.18834	108.820763	38.94154	43.091061	109.625793	37.5523835	16.9513605	109.223278	-62.7922015	28.1268215	109.64867
-7.215652	2.819254	109.138023	-12.476595	22.57233	109.244308	36.248493	-9.196978	108.843697	39.011417	43.063187	109.27137	37.629955	16.9331045	109.0575335	-62.583145	28.2115555	109.4310825
-8.321562	1.966331	109.06739	-12.411076	22.630068	109.062889	36.286564	-9.214725	108.920517	39.058346	43.044914	109.01474	37.672455	16.9150945	108.9676285	-62.494607	28.3450415	109.1581495
-9.467162	1.242491	109.080521	-12.357431	22.637308	108.84359	36.254154	-9.218157	109.140465	39.122646	42.9884	108.741119	37.6884	16.8851215	108.940792	-62.403262	28.3894945	108.746388
-10.622465	0.554604	109.080597	-12.313828	22.611084	108.557869	36.310196	-9.353776	109.296501	39.16518	42.901691	108.441673	37.737688	16.7739575	108.869087	-62.365344	28.4482105	108.246651
-11.75493	-0.112706	108.890244	-12.2355	22.495611	108.164772	36.295139	-9.531819	109.479675	39.225636	42.701447	108.011208	37.7603875	16.584814	108.7454415	-62.2313875	28.406408	107.5841025
-12.900555	-0.729083	108.651878	-12.142962	22.260168	107.619606	36.21925	-9.807149	109.525894	39.35825	42.307522	107.202293	37.78875	16.2501865	108.3640935	-62.074674	28.2701495	106.8751185
-14.570003	-1.526708	108.026062	-11.950136	21.612391	106.528648	35.986835	-10.372443	109.161163	39.512287	41.383125	105.546356	37.749561	15.505341	107.3537595	-61.649833	27.719441	105.7035365
-15.663698	-1.995853	107.46032	-11.796556	21.049721	105.784676	35.819614	-10.96563	108.693359	39.685253	40.59602	104.405144	37.7524335	14.815195	106.5492515	-61.3455455	27.284247	105.0201005
-16.800209	-2.368187	106.983604	-11.62926	20.42041	105.122139	35.679874	-11.629221	108.261833	39.877304	39.781815	103.398254	37.778589	14.076297	105.8300435	-61.037109	26.764523	104.4142345
-17.853771	-2.563931	106.710144	-11.475443	19.870863	104.632774	35.625862	-12.2774	107.921623	40.038578	39.036713	102.534569	37.83222	13.3796565	105.228096	-60.783106	26.3620695	104.037452
-18.89723	-2.54465	106.606888	-11.306093	19.405445	104.312553	35.632797	-12.850536	107.729507	40.130375	38.3811	101.758286	37.881586	12.765282	104.7438965	-60.493772	26.045608	103.8812095
-19.92252	-2.399599	106.66082	-11.17378	19.019749	104.125038	35.661236	-13.314497	107.693604	40.193157	37.837837	101.071655	37.9271965	12.26167	104.3826295	-60.2747565	25.777828	103.8674465
-20.90163	-2.072795	106.723534	-11.085727	18.657061	104.0653	35.691418	-13.695409	107.735077	40.217541	37.357002	100.572815	37.9544795	11.8307965	104.153946	-60.1259335	25.4833255	103.976654
-22.278801	-1.329708	106.714668	-11.045268	18.16086	104.064262	35.702675	-14.213005	107.739494	40.230278	36.823898	100.221588	37.9664765	11.3054465	103.980541	-60.0570125	25.0162735	104.147983
-23.197269	-0.643082	106.519279	-11.04474	17.870556	104.108932	35.658833	-14.458656	107.557175	40.22168	36.59771	100.199936	37.9402565	11.069527	103.8785555	-60.0297365	24.671585	104.3393085
-24.000668	0.155364	106.240311	-11.093346	17.692122	104.131447	35.604851	-14.603628	107.244469	40.205284	36.52282	100.320587	37.9050675	10.959596	103.782528	-60.0917595	24.424648	104.480366
-24.815044	1.120135	105.826447	-11.131881	17.661467	104.102432	35.573692	-14.610007	106.835938	40.211082	36.606796	100.544693	37.892387	10.9983945	103.6903155	-60.156149	24.3245395	104.5145485
-25.559734	2.29892	105.29631	-11.156421	17.735931	104.001747	35.577885	-14.486845	106.337379	40.236168	36.84005	100.865021	37.9070265	11.1766025	103.6012	-60.2198685	24.2952595	104.402294
-26.241982	3.601231	104.649376	-11.163414	17.975658	103.813644	35.575897	-14.255267	105.771385	40.305401	37.198315	101.239326	37.940649	11.471524	103.5053555	-60.267477	24.479792	104.1219325
-26.874542	4.969191	103.877113	-11.136852	18.307636	103.542557	35.594872	-13.931497	105.154625	40.419178	37.634964	101.623558	38.007025	11.8517335	103.3890915	-60.280729	24.7635385	103.6960225
-27.719545	7.310357	102.721512	-10.996398	18.927832	103.037537	35.663517	-13.339975	104.075829	40.594219	38.312595	102.076736	38.128868	12.48631	103.0762825	-60.121664	25.369354	102.9987915
-28.216066	8.955273	102.003944	-10.907495	19.403862	102.656853	35.703999	-12.91692	103.277954	40.698326	38.758835	102.215111	38.2011625	12.9209575	102.7465325	-60.0161525	25.8867665	102.5671735
-28.713421	10.614809	101.297295	-10.834256	19.856844	102.241264	35.694557	-12.519222	102.442444	40.800011	39.161808	102.308678	38.247284	13.321293	102.375561	-59.915796	26.392395	102.106967
-29.173044	12.355687	100.784431	-10.81869	20.324446	101.889587	35.647831	-12.153399	101.666901	40.861328	39.541317	102.382866	38.2545795	13.693959	102.0248835	-59.8919595	26.954933	101.7542905
-29.627613	14.102483	100.476608	-10.834073	20.771057	101.666641	35.5173	-11.817242	100.944969	40.888206	39.890957	102.31266	38.202753	14.0368575	101.6288145	-59.870899	27.5052565	101.7044675
-30.101494	15.776612	100.328026	-10.894497	21.169521	101.507401	35.314369	-11.494925	100.246109	40.851246	40.170277	102.140472	38.0828075	14.337676	101.1932905	-59.8718015	28.001366	101.8215115
-30.581203	17.444906	100.285553	-10.984849	21.498434	101.383591	35.092781	-11.221902	99.613777	40.789375	40.402214	101.996864	37.941078	14.590156	100.8053205	-59.910776	28.406712	101.9618615
-31.239574	19.881374	100.207886	-11.131071	21.916119	101.229454	34.776592	-10.825043	98.934975	40.713089	40.726303	101.93338	37.7448405	14.95063	100.4341775	-60.0069825	28.881608	102.0247305
-31.609091	21.412642	100.235794	-11.177875	22.148951	101.17205	34.677223	-10.595869	98.476036	40.662964	40.9426	101.899826	37.6700935	15.1733655	100.187931	-60.0258435	29.1245365	102.156169
-31.886271	22.918678	100.518188	-11.141138	22.360737	101.230049	34.672962	-10.37547	98.006332	40.631695	41.141747	101.744202	37.6523285	15.3831385	99.875267	-59.9346045	29.3383355	102.584831
-32.125385	24.403231	101.001617	-11.074562	22.561302	101.431396	34.645416	-10.197659	97.737541	40.642529	41.303097	101.47084	37.6439725	15.552719	99.6041905	-59.7930965	29.569885	103.2586015
-32.324703	25.765398	101.63456	-10.954321	22.715851	101.759949	34.600563	-10.06898	97.692986	40.735321	41.377697	101.142822	37.667942	15.6543585	99.417904	-59.576584	29.7773435	104.101994
-32.41325	27.071676	102.387764	-10.807146	22.757397	102.183998	34.596565	-10.133646	97.769623	40.769554	41.306561	100.929703	37.6830595	15.5864575	99.349663	-59.2973515	29.9283365	105.018333
-32.389675	28.385988	103.090546	-10.679603	22.727261	102.647461	34.577969	-10.290648	97.951454	40.889832	41.164623	100.772545	37.7339005	15.4369875	99.3619995	-59.0931065	30.0175345	105.9329225
-32.347279	30.165894	103.894951	-10.55464	22.53548	103.202011	34.626724	-10.704897	98.309303	41.031593	40.861145	100.667633	37.8291585	15.078124	99.488468	-58.9384385	29.992836	106.915554
-32.221786	31.333139	104.161057	-10.514377	22.388571	103.426979	34.644867	-10.918105	98.617577	41.099834	40.652531	100.66745	37.8723505	14.867213	99.6425135	-58.9011045	29.909929	107.2114445
-32.018787	32.465973	104.229042	-10.495991	22.218813	103.500595	34.673351	-11.10273	98.864609	41.09948	40.51931	100.714233	37.8864155	14.70829	99.789421	-58.8783975	29.729336	107.211769
-31.766367	33.566723	104.161598	-10.555896	22.07859	103.492043	34.692039	-11.222053	99.063522	41.056877	40.39864	100.8209	37.874458	14.5882935	99.942211	-58.98625	29.5688865	107.041875
-31.457705	34.636532	104.029587	-10.655319	21.941072	103.448189	34.678261	-11.289638	99.202637	40.965885	40.346138	101.015388	37.822073	14.52825	100.1090125	-59.132711	29.353894	106.7873655
-31.093496	35.687576	103.942368	-10.781114	21.827349	103.409828	34.671852	-11.288314	99.282303	40.868713	40.334415	101.313087	37.7702825	14.5230505	100.297695	-59.3325105	29.1316475	106.521961
-30.674419	36.678146	103.950012	-10.945761	21.758301	103.420654	34.631824	-11.249156	99.345787	40.755444	40.39476	101.674606	37.693634	14.572802	100.5101965	-59.585156	28.9438	106.3311115
-29.896614	38.158707	104.035828	-11.247596	21.756392	103.493431	34.50502	-11.089285	99.446365	40.568687	40.539257	102.362823	37.5368535	14.724986	100.904594	-60.0320455	28.787798	106.082268
-29.379845	39.09029	104.164337	-11.447636	21.811016	103.569626	34.401253	-10.950411	99.527451	40.443367	40.70406	102.886223	37.42231	14.8768245	101.206837	-60.317582	28.7452075	105.932415
-28.740793	40.011024	104.343773	-11.642389	21.888222	103.666946	34.290386	-10.797276	99.596474	40.317417	40.860634	103.370224	37.3039015	15.031679	101.483349	-60.5886795	28.744765	105.850543
-28.057325	40.803707	104.532204	-11.803019	22.001766	103.76989	34.227367	-10.636562	99.619209	40.205364	41.044975	103.779755	37.2163655	15.2042065	101.699482	-60.8224035	28.7993255	105.840298
-27.372997	41.608562	104.747597	-11.925237	22.130608	103.901764	34.123569	-10.418563	99.732803	40.105335	41.237362	104.171875	37.114452	15.4093995	101.952339	-60.964926	28.8518165	105.851189
-26.66218	42.299702	105.010567	-12.039661	22.232046	104.050812	34.084526	-10.26888	99.831512	40.030323	41.401726	104.578995	37.0574245	15.566423	102.2052535	-61.1367465	28.897669	105.8963705
-25.788475	42.937202	105.221619	-12.121951	22.297178	104.23452	34.076294	-10.161635	99.976654	39.967705	41.557606	105.010246	37.0219995	15.6979855	102.49345	-61.2659015	28.8963705	105.97559
-24.593138	43.646271	105.654396	-12.285173	22.36813	104.522148	34.074009	-10.026358	100.287842	39.885746	41.727852	105.639648	36.9798775	15.850747	102.963745	-61.5502235	28.885513	106.080551
-23.742411	44.052471	105.896248	-12.384914	22.354876	104.723297	34.115925	-10.019192	100.432037	39.846199	41.759399	106.019615	36.981062	15.8701035	103.225826	-61.75089	28.8396485	106.220768
-22.823849	44.312286	106.179535	-12.442475	22.306536	104.903587	34.059082	-9.931181	100.627968	39.79174	41.811405	106.390503	36.925411	15.940112	103.5092355	-61.810361	28.67296	106.2979385
-21.949997	44.530766	106.419006	-12.526481	22.239115	105.067574	34.079006	-9.87341	100.743187	39.74646	41.883408	106.691208	36.912733	16.004999	103.7171975	-61.965695	28.473231	106.4179505
-21.018406	44.58316	106.613861	-12.54258	22.208809	105.208115	34.180153	-9.846638	100.770775	39.710861	41.942924	106.917633	36.945507	16.048143	103.844204	-62.030667	28.369475	106.572026
-20.074921	44.59219	106.784424	-12.539031	22.147411	105.338356	34.213287	-9.724645	100.894844	39.670471	42.012848	107.073448	36.941879	16.1441015	103.984146	-62.019941	28.1507205	106.692566
-19.06941	44.510281	106.907036	-12.532481	22.075617	105.450615	34.305943	-9.63153	100.953964	39.646389	42.087467	107.164047	36.976166	16.2279685	104.0590055	-62.041128	27.9232655	106.8422245
-17.610386	44.258781	107.039246	-12.493168	22.005388	105.634834	34.497013	-9.576004	101.069237	39.602028	42.167912	107.270515	37.0495205	16.295954	104.169876	-62.0358565	27.714822	107.099792
-16.633909	43.915947	107.074585	-12.487925	21.934792	105.77742	34.54607	-9.508545	101.350655	39.59277	42.228909	107.330978	37.06942	16.360182	104.3408165	-62.04527	27.509402	107.2140235
-15.588924	43.549061	107.036613	-12.520063	21.887501	105.896317	34.665367	-9.555733	101.631142	39.564686	42.288818	107.378601	37.1150265	16.3665425	104.5048715	-62.1551525	27.4084595	107.2877625
-14.628127	43.075073	106.927177	-12.580943	21.795994	106.033478	34.708862	-9.616605	102.121964	39.531757	42.292969	107.385323	37.1203095	16.338182	104.7536435	-62.2821955	27.253806	107.3133125
-13.65934	42.585461	106.673157	-12.698479	21.677799	106.136551	34.735458	-9.767627	102.736641	39.46302	42.238216	107.293472	37.099239	16.2352945	105.0150565	-62.496197	27.1203035	107.2580455
-12.690674	41.980953	106.312874	-12.790407	21.499428	106.188942	34.683216	-10.003347	103.426727	39.403587	42.048691	106.935608	37.0434015	16.022672	105.1811675	-62.6242155	26.976184	107.1967165
-11.65054	41.312431	105.800522	-12.941845	21.21982	106.157211	34.546513	-10.364448	104.139008	39.323181	41.724552	106.346336	36.934847	15.680052	105.242672	-62.818537	26.759588	107.07175
-10.155319	40.242142	104.918686	-13.065929	20.502045	106.015312	34.330338	-11.211905	105.119148	39.265892	40.885948	105.327141	36.798115	14.8370215	105.2231445	-62.929973	26.1670685	106.8074795
-9.12459	39.457245	104.433678	-13.078173	19.887997	105.963501	34.202385	-11.903047	105.697487	39.295216	40.162937	104.735199	36.7488005	14.129945	105.216343	-62.9051465	25.646049	106.710659
-8.048829	38.656662	104.035858	-13.00841	19.186539	105.920265	34.166748	-12.659722	106.196121	39.368599	39.409565	104.25618	36.7676735	13.3749215	105.2261505	-62.7844935	24.9981565	106.6143795
-6.907962	37.941189	103.722397	-12.928869	18.551071	105.88707	34.182407	-13.327723	106.574501	39.450245	38.717377	103.952621	36.816326	12.694827	105.263561	-62.674064	24.407315	106.510579
-5.795774	37.247639	103.573517	-12.789772	17.993139	105.858299	34.258659	-13.903326	106.758141	39.549755	38.13501	103.816727	36.904207	12.115842	105.287434	-62.483751	23.870436	106.429164
-4.715075	36.685692	103.566681	-12.674313	17.563053	105.791771	34.365025	-14.290483	106.747505	39.625431	37.721905	103.913918	36.995228	11.715711	105.3307115	-62.343854	23.410395	106.2528305
-3.614791	36.184219	103.717087	-12.576723	17.289133	105.733063	34.429493	-14.363601	106.647957	39.683254	37.508659	104.297081	37.0563735	11.572529	105.472519	-62.2098195	23.005737	105.993607
-1.983997	35.56432	104.353271	-12.481207	17.183775	105.712906	34.692024	-14.532621	106.166946	39.80621	37.508114	105.473709	37.249117	11.4877465	105.8203275	-62.211531	22.8798035	105.6054845
-0.92576	35.282166	105.010651	-12.452546	17.294197	105.809235	34.816719	-14.324707	105.964188	39.950443	37.699528	106.564308	37.383581	11.6874105	106.264248	-62.288673	22.9009835	105.354222
0.096116	34.985191	105.77002	-12.476912	17.547461	105.984924	34.914249	-14.080503	105.78331	40.109146	37.990742	107.803604	37.5116975	11.9551195	106.793457	-62.4655215	23.1398025	105.176391
1.099091	34.71627	106.603073	-12.523129	17.884748	106.262115	35.007961	-13.700586	105.696548	40.269321	38.322285	109.066841	37.638641	12.3108495	107.3816945	-62.684899	23.4586465	105.1425355
2.010448	34.391083	107.450279	-12.580829	18.304388	106.633568	35.123219	-13.262627	105.730858	40.427124	38.711487	110.287216	37.7751715	12.72443	108.009037	-62.9368295	23.884346	105.258099
2.940515	34.075256	108.245613	-12.643785	18.725637	107.049545	35.266758	-12.837548	105.935013	40.603085	39.085342	111.460007	37.9349215	13.123897	108.69751	-63.2224915	24.327377	105.40158
3.823431	33.656181	109.007141	-12.638269	19.122675	107.495544	35.412094	-12.428061	106.305122	40.762146	39.468361	112.573769	38.08712	13.52015	109.4394455	-63.363658	24.7252	105.5516425
5.046819	32.883884	110.008713	-12.564848	19.600311	108.136009	35.833035	-11.959382	106.85321	40.981628	40.006577	113.932381	38.4073315	14.0235975	110.3927955	-63.5370275	25.1770245	105.8792225
5.831278	32.311466	110.514175	-12.436563	19.781664	108.514114	36.158665	-11.656814	107.169342	41.150513	40.345268	114.589561	38.654589	14.344227	110.8794515	-63.527715	25.219101	106.1487765
6.557939	31.599606	110.855125	-12.293458	19.947098	108.804321	36.494896	-11.414687	107.396935	41.307919	40.673656	115.069603	38.9014075	14.6294845	111.233269	-63.4883235	25.2647115	106.375373
7.241342	30.83275	111.036827	-12.102513	20.025835	108.996407	36.843494	-11.210388	107.456169	41.430248	40.928329	115.317451	39.136871	14.8589705	111.38681	-63.341897	25.1926995	106.606004
7.838794	29.942289	111.044945	-11.92266	20.06636	109.066978	37.108212	-10.971864	107.454918	41.516182	41.1786	115.379425	39.312197	15.103368	111.4171715	-63.157517	25.029352	106.7167845
8.401752	29.02002	110.920563	-11.751834	20.103149	109.045921	37.371986	-10.767549	107.315109	41.575687	41.402866	115.324081	39.4738365	15.3176585	111.319595	-62.9775045	24.8886395	106.772247
8.882331	28.000624	110.6931	-11.59007	20.157902	108.980309	37.605778	-10.546176	107.127174	41.63916	41.641296	115.170052	39.622469	15.54756	111.148613	-62.802609	24.768244	106.812005
9.53528	26.37606	110.288223	-11.322067	20.276693	108.861015	37.938812	-10.204523	106.800171	41.707302	41.988895	114.865074	39.823057	15.892186	110.8326225	-62.467191	24.6612	106.8894075
9.895558	25.214127	110.029373	-11.148804	20.37842	108.836029	38.13969	-9.977513	106.660164	41.774879	42.207657	114.643013	39.9572845	16.115072	110.6515885	-62.2548925	24.641768	107.0204695
10.152229	23.949814	109.771454	-10.985901	20.498381	108.858574	38.307533	-9.735641	106.644402	41.853291	42.430561	114.414452	40.080412	16.34746	110.529427	-62.052214	24.649302	107.187721
10.375457	22.60968	109.598434	-10.833676	20.649302	108.894989	38.533722	-9.551125	106.665276	41.942448	42.678734	114.226654	40.238085	16.5638045	110.445965	-61.905437	24.7347995	107.344013
10.54288	21.203724	109.425369	-10.67275	20.77973	108.97776	38.724976	-9.36265	106.816986	42.041313	42.920696	114.043007	40.3831445	16.779023	110.4299965	-61.7286445	24.780437	107.5255235
10.627498	19.72241	109.304726	-10.520264	20.912619	109.071091	38.898846	-9.185903	107.064072	42.118019	43.13892	113.853668	40.5084325	16.9765085	110.45887	-61.5489605	24.8487295	107.683312
10.671962	18.163956	109.249306	-10.366551	21.024632	109.199776	39.122601	-9.079513	107.312653	42.219448	43.326523	113.707901	40.6710245	17.123505	110.510277	-61.4041265	24.925759	107.889275
10.600976	15.724179	109.224701	-10.171708	21.193596	109.394119	39.417858	-8.918174	107.824448	42.385395	43.607529	113.465645	40.9016265	17.3446775	110.6450465	-61.2450425	25.0425145	108.1431915
10.500869	14.086673	109.26815	-10.057223	21.325171	109.482025	39.612442	-8.780015	108.203423	42.466194	43.824306	113.296997	41.039318	17.5221455	110.75021	-61.153764	25.1281965	108.21384
10.322872	12.402775	109.309212	-9.946621	21.469711	109.538284	39.818211	-8.634773	108.665741	42.545063	44.071259	113.087234	41.181637	17.718243	110.8764875	-61.074879	25.221179	108.2000805
10.123908	10.701968	109.455444	-9.847778	21.633417	109.549423	40.02343	-8.475862	109.259651	42.630749	44.318817	112.85083	41.3270895	17.9214775	111.0552405	-61.0226455	25.3453565	108.0436055
9.850459	9.008842	109.646317	-9.741887	21.795639	109.498726	40.261776	-8.36957	109.907112	42.713497	44.565773	112.574646	41.4876365	18.0981015	111.240879	-60.9714105	25.4931765	107.756573
9.546104	7.289104	109.860657	-9.602633	21.923845	109.370483	40.4702	-8.288533	110.565033	42.812042	44.736588	112.189949	41.641121	18.2240275	111.377491	-60.846387	25.6236625	107.363475
9.209068	5.580031	110.066696	-9.474912	21.962324	109.15316	40.646553	-8.253021	111.160301	42.941101	44.808491	111.691193	41.793827	18.277735	111.425747	-60.743651	25.646913	106.880573
8.593887	3.062183	110.282135	-9.229855	21.880657	108.735527	40.93224	-8.348466	111.774597	43.107586	44.695957	110.884117	42.019913	18.1737455	111.329357	-60.479623	25.5875685	106.141697
8.091275	1.460662	110.367561	-9.064497	21.736153	108.425095	41.008083	-8.434377	112.099823	43.236343	44.529922	110.33049	42.122213	18.0477725	111.2151565	-60.251207	25.4245335	105.6350335
7.562479	-0.123264	110.388771	-8.909021	21.551123	108.12014	41.039177	-8.555326	112.230347	43.354706	44.297401	109.797325	42.1969415	17.8710375	111.013836	-60.0149835	25.2312085	105.226444
6.988507	-1.59329	110.379456	-8.729015	21.34333	107.85582	41.081886	-8.664032	112.272858	43.488773	44.018406	109.281754	42.2853295	17.677187	110.777306	-59.7433595	25.009473	104.934334
6.338342	-2.954041	110.393082	-8.489304	21.126938	107.684456	41.188015	-8.815219	112.288322	43.650532	43.736755	108.822418	42.4192735	17.460768	110.55537	-59.3978815	24.793108	104.813542
5.690859	-4.221015	110.532745	-8.222925	20.936779	107.65506	41.359219	-8.981126	112.348961	43.857571	43.466259	108.462143	42.608395	17.2425665	110.405552	-59.054245	24.6309915	104.904568
4.966247	-5.353456	110.873734	-7.912223	20.735954	107.739136	41.61665	-9.139621	112.607086	44.114243	43.195145	108.251297	42.8654465	17.027762	110.4291915	-58.6898925	24.444146	105.0490805
3.815779	-6.777101	111.557259	-7.446059	20.440847	107.983803	42.118599	-9.388535	113.216743	44.533833	42.815857	108.252037	43.326216	16.713661	110.73439	-58.218334	24.168033	105.233216
2.990216	-7.565938	112.080765	-7.175685	20.220615	108.180237	42.444664	-9.551473	113.751152	44.793594	42.549358	108.360329	43.619129	16.4989425	111.0557405	-57.970499	23.9422875	105.3047335
2.127751	-8.264925	112.578392	-6.934194	19.987202	108.39257	42.767616	-9.705613	114.356743	45.023533	42.336044	108.541214	43.8955745	16.3152155	111.4489785	-57.7639625	23.6591885	105.3361615
1.170023	-8.727217	113.091087	-6.752486	19.753807	108.611557	43.042297	-9.831076	114.992271	45.236286	42.141106	108.745132	44.1392915	16.155015	111.8687015	-57.6442635	23.352599	105.3544125
0.223246	-9.123338	113.467766	-6.600749	19.535347	108.808693	43.273251	-9.993501	115.539536	45.405407	41.964722	108.987198	44.339329	15.9856105	112.263367	-57.540827	23.0850835	105.354019
-0.785196	-9.380045	113.680908	-6.490082	19.328588	109.004402	43.421162	-10.171087	115.947891	45.557301	41.79187	109.228859	44.4892315	15.8103915	112.588375	-57.4693955	22.8467845	105.420429
-1.828975	-9.469918	113.742699	-6.402472	19.155085	109.166702	43.534447	-10.327631	116.174103	45.707493	41.64579	109.411667	44.62097	15.6590795	112.792885	-57.425914	22.6510905	105.540519
-3.460602	-9.30998	113.600098	-6.265488	19.042284	109.3536	43.627235	-10.495777	116.136566	45.865051	41.503845	109.54528	44.746143	15.504034	112.840923	-57.277119	22.580534	105.866277
-4.586226	-8.967714	113.369514	-6.169047	19.031851	109.448303	43.700169	-10.554584	115.899261	45.962601	41.476128	109.584007	44.831385	15.460772	112.741634	-57.169479	22.60293	106.154972
-5.729795	-8.496502	113.075745	-6.062554	19.120144	109.528755	43.779305	-10.56535	115.555016	46.07074	41.518112	109.610031	44.9250225	15.476381	112.5825235	-57.0501305	22.763907	106.4749865
-6.873697	-7.903393	112.727631	-5.941726	19.234541	109.588333	43.843357	-10.539254	115.105949	46.157318	41.582512	109.56633	45.0003375	15.521629	112.3361395	-56.8837895	22.947453	106.8405265
-8.016898	-7.080461	112.433418	-5.763014	19.394258	109.646584	43.924812	-10.477696	114.580956	46.23452	41.665215	109.413086	45.079666	15.5937595	111.997021	-56.605694	23.1947565	107.296147
-9.201119	-6.172356	112.185379	-5.579917	19.499878	109.742645	44.016121	-10.438974	113.987137	46.306438	41.716423	109.149788	45.1612795	15.6387245	111.5684625	-56.3211135	23.3610315	107.9168275
-10.302025	-5.170135	112.002754	-5.351154	19.541656	109.880569	44.171394	-10.462534	113.384689	46.374981	41.728298	108.863434	45.2731875	15.632882	111.1240615	-55.9754955	23.45043	108.6370765
-11.898983	-3.44845	111.744347	-5.007835	19.453802	110.069748	44.397266	-10.557987	112.467339	46.437527	41.706772	108.280334	45.4173965	15.5743925	110.3738365	-55.4330665	23.3332115	109.7656595
-13.031772	-2.173928	111.544334	-4.808901	19.331629	110.085472	44.522842	-10.64815	111.745247	46.468567	41.686417	107.79245	45.4957045	15.5191335	109.7688485	-55.1135065	23.1441245	110.4020955
-14.002716	-0.879153	111.182083	-4.651793	19.16757	109.959999	44.592102	-10.784051	110.888466	46.464336	41.620029	107.166924	45.528219	15.417989	109.027695	-54.831805	22.917151	110.892303
-15.067366	0.574934	110.768341	-4.546051	19.007168	109.694603	44.55648	-10.886909	109.867287	46.399879	41.522961	106.438362	45.4781795	15.318026	108.1528245	-54.5702815	22.69631	111.2363815
-15.989197	2.064361	110.224495	-4.483118	18.879183	109.331963	44.46027	-10.947828	108.783028	46.276173	41.486355	105.762756	45.3682215	15.2692635	107.272892	-54.3344575	22.4891025	111.391034
-16.877571	3.660415	109.701065	-4.487412	18.81661	108.89418	44.318371	-10.97298	107.709969	46.171566	41.417458	104.949318	45.2449685	15.222239	106.3296435	-54.2197925	22.410981	111.4587165
-17.712242	5.361333	109.081268	-4.515581	18.812672	108.395157	44.131737	-10.976617	106.630257	46.014576	41.402348	104.189552	45.0731565	15.2128655	105.4099045	-54.1043185	22.4124785	111.3804095
-18.829594	8.060085	108.177055	-4.584651	18.877005	107.599548	43.777229	-10.961066	105.183556	45.815998	41.387295	103.159752	44.7966135	15.2131145	104.171654	-53.9659155	22.5408955	111.027442
-19.430122	9.919539	107.551445	-4.657787	18.939657	107.08709	43.528511	-10.955526	104.358307	45.746864	41.39555	102.776291	44.6376875	15.220012	103.567299	-53.9532615	22.659302	110.606881
-19.966045	11.819255	106.899681	-4.721506	19.003866	106.598373	43.296352	-10.967685	103.62841	45.74902	41.396801	102.673546	44.522686	15.214558	103.150978	-53.965698	22.793174	110.045768
-20.362299	13.785637	106.196274	-4.747058	19.116154	106.123184	43.09552	-10.939591	102.9636	45.818413	41.39835	102.789368	44.4569665	15.2293795	102.876484	-53.9510825	23.0029285	109.369884
-20.664108	15.757627	105.506157	-4.759187	19.291178	105.61795	42.92136	-10.822407	102.318588	45.959751	41.477833	103.045654	44.4405555	15.327713	102.682121	-53.9589295	23.254643	108.553779
-20.923523	17.816898	104.848526	-4.722253	19.612165	105.114456	42.807392	-10.597817	101.647011	46.141769	41.644798	103.398743	44.4745805	15.5234905	102.522877	-53.9190865	23.7008395	107.706035
-20.966017	19.851236	104.21463	-4.680816	20.058371	104.625557	42.727947	-10.232755	101.00621	46.323334	41.93911	103.71524	44.5256405	15.8531775	102.360725	-53.8872725	24.2635645	106.890389
-21.012262	22.951231	103.620026	-4.628229	20.963438	104.004036	42.638535	-9.492065	100.136658	46.519314	42.545212	104.059052	44.5789245	16.5265735	102.097855	-53.8353825	25.4003025	105.910217
-20.870138	24.928261	103.427948	-4.63548	21.579155	103.750076	42.507843	-8.957182	99.753586	46.534515	43.011135	104.060173	44.521179	17.0269765	101.9068795	-53.792139	26.1313335	105.5932725
-20.721731	26.766363	103.42746	-4.705713	22.067558	103.604782	42.385662	-8.562978	99.473267	46.467976	43.365021	103.928528	44.426819	17.4010215	101.7008975	-53.838245	26.7340945	105.5086665
-20.659704	28.50106	103.525337	-4.839122	22.382467	103.521301	42.212791	-8.320563	99.32032	46.327999	43.605427	103.785202	44.270395	17.642432	101.552761	-53.948639	27.122502	105.489841
-20.500109	30.103128	103.610764	-5.050085	22.527006	103.515877	41.98418	-8.237144	99.34449	46.140373	43.695606	103.624153	44.0622765	17.729231	101.4843215	-54.1624465	27.324781	105.5474325
-20.226316	31.545139	103.768265	-5.278052	22.517305	103.564812	41.706837	-8.376537	99.437248	45.946335	43.625595	103.458771	43.826586	17.624529	101.4480095	-54.38269	27.410081	105.6816145
-19.934671	32.947098	103.919724	-5.517131	22.396643	103.635384	41.408966	-8.550673	99.60218	45.744438	43.424686	103.229164	43.576702	17.4370065	101.415672	-54.610964	27.3562795	105.855096
-19.292961	34.850113	104.00872	-5.82802	22.114859	103.731964	40.977974	-8.976583	99.912842	45.455093	43.036385	102.762688	43.2165335	17.029901	101.337765	-54.8725735	27.199817	106.126163
-18.89385	36.032658	104.042435	-5.990156	21.857634	103.767708	40.745621	-9.316437	100.135216	45.294376	42.709084	102.472282	43.0199985	16.6963235	101.303749	-55.0003105	27.0189445	106.231667
-18.341503	37.178715	103.964043	-6.155228	21.579084	103.786873	40.547432	-9.647908	100.393295	45.156647	42.384399	102.233315	42.8520395	16.3682455	101.313305	-55.1624955	26.7899225	106.260441
-17.7059	38.228699	103.896439	-6.303484	21.325724	103.78978	40.421097	-10.018579	100.580231	45.018612	42.069027	102.101257	42.7198545	16.025224	101.340744	-55.3268225	26.626224	106.238816
-17.048615	39.284393	103.799858	-6.450577	21.087152	103.780594	40.265675	-10.252616	100.74649	44.856522	41.828537	102.093292	42.5610985	15.7879605	101.419891	-55.4622525	26.3863435	106.141297
-16.328506	40.314953	103.759171	-6.63445	20.923382	103.782997	40.10339	-10.397566	100.860786	44.686127	41.702549	102.161118	42.3947585	15.6524915	101.510952	-55.6636585	26.1942725	106.055042
-15.587163	41.275475	103.75415	-6.866325	20.862524	103.790977	39.922523	-10.434398	100.915466	44.462597	41.689644	102.358803	42.19256	15.627623	101.6371345	-55.92521	26.097425	105.9448195
-14.376245	42.801811	103.868355	-7.303206	20.968113	103.80024	39.620316	-10.241592	101.005173	44.005104	41.915859	102.952049	41.81271	15.8371335	101.978611	-56.419122	26.0990925	105.621869
-13.596672	43.785442	104.046738	-7.657055	21.179247	103.842606	39.321938	-9.925129	101.117088	43.658737	42.198254	103.573402	41.4903375	16.1365625	102.345245	-56.8044475	26.2219315	105.339967
-12.757167	44.748959	104.391357	-8.081592	21.493261	103.915871	39.094017	-9.591075	101.101288	43.227528	42.554211	104.471184	41.1607725	16.481568	102.786236	-57.3239565	26.504954	105.045506
-11.92581	45.662663	104.956032	-8.561115	21.869688	104.082695	38.756214	-9.061789	101.2575	42.859344	42.976612	105.588341	40.807779	16.9574115	103.4229205	-57.930009	26.7819645	104.7424695
-11.101963	46.492218	105.669418	-9.072038	22.298988	104.336838	38.459114	-8.509143	101.441444	42.534641	43.460815	106.874634	40.4968775	17.475836	104.158039	-58.6409535	27.12214	104.515637
-10.225411	47.239433	106.509056	-9.583128	22.819666	104.689583	38.155025	-7.739892	101.762894	42.189014	43.922096	108.29586	40.1720195	18.091102	105.029377	-59.3382755	27.54823	104.349789
-9.391849	47.902748	107.421448	-10.091578	23.407667	105.165085	37.952225	-7.176797	102.188812	41.947403	44.425793	109.64743	39.949814	18.624498	105.918121	-60.13297	28.190836	104.412049
-8.162941	48.67849	108.69281	-10.774901	24.380783	106.113922	37.728413	-6.30013	103.270515	41.683891	45.198647	111.39827	39.706152	19.4492585	107.3343925	-61.255954	29.3123075	104.8934515
-7.353565	48.977341	109.458366	-11.191586	24.950068	106.797966	37.555809	-5.906458	104.133644	41.552612	45.65704	112.336647	39.5542105	19.875291	108.2351455	-61.9373825	30.024845	105.3607865
-6.591996	49.163074	110.127625	-11.522315	25.347281	107.448151	37.381023	-5.677816	105.033318	41.453266	45.990604	113.065674	39.4171445	20.156394	109.049496	-62.4617745	30.538168	105.846806
-5.84537	49.145935	110.579536	-11.793209	25.571091	107.981743	37.211777	-5.605622	105.873062	41.355286	46.192604	113.564171	39.2835315	20.293491	109.7186165	-62.8699495	30.848691	106.2448695
-5.097874	49.06179	110.819969	-11.99654	25.646357	108.366684	37.091099	-5.66566	106.591667	41.269848	46.249046	113.778755	39.1804735	20.291693	110.185211	-63.1735535	31.001021	106.548157
-4.386555	48.822739	110.798088	-12.10859	25.599945	108.590271	36.957287	-5.861338	107.185745	41.156769	46.223877	113.671097	39.057028	20.1812695	110.428421	-63.274208	31.0186205	106.752121
-3.692995	48.531746	110.521545	-12.194441	25.454756	108.636581	36.802479	-6.10713	107.583977	41.054531	46.046421	113.314438	38.928505	19.9696455	110.4492075	-63.317387	30.9398665	106.8239545
-2.701761	47.907196	109.860435	-12.271997	25.106112	108.402214	36.495262	-6.598447	107.771996	40.892654	45.592594	112.451805	38.693958	19.4970735	110.1119005	-63.237952	30.7151505	106.6925275
-2.109243	47.37376	109.261131	-12.299937	24.835651	108.10498	36.341125	-7.07658	107.592369	40.78833	45.214733	111.71312	38.5647275	19.0690765	109.6527445	-63.1646015	30.6022255	106.5572155
-1.549188	46.783604	108.644424	-12.306893	24.559958	107.793083	36.06411	-7.424422	107.377968	40.660557	44.830341	110.915627	38.3623335	18.7029595	109.1467975	-62.9761195	30.4169565	106.4393685
-1.078217	46.184792	108.07856	-12.307339	24.349113	107.549431	35.802765	-7.769905	107.038437	40.55864	44.441959	110.057243	38.1807025	18.336027	108.54784	-62.7953805	30.362199	106.551022
-0.63013	45.483509	107.664131	-12.258478	24.168739	107.436646	35.626656	-8.121119	106.631531	40.475384	44.070004	109.226624	38.05102	17.9744425	107.9290775	-62.567976	30.3630355	106.9442145
-0.242963	44.750111	107.406593	-12.172053	23.999029	107.477722	35.466846	-8.430037	106.2677	40.49192	43.735458	108.455803	37.979383	17.6527105	107.3617515	-62.323489	30.3453475	107.5936925
0.128808	44.049824	107.248894	-12.064822	23.880249	107.554008	35.322227	-8.680049	105.881668	40.45546	43.439907	107.835152	37.8888435	17.379929	106.85841	-62.0184875	30.380569	108.249606
0.629112	43.00222	107.012917	-11.963826	23.76148	107.628014	35.000729	-8.96136	105.222336	40.36681	43.092155	106.840836	37.6837695	17.0653975	106.031586	-61.6114215	30.4575625	109.224442
0.920839	42.311642	106.792877	-11.954417	23.715693	107.553841	34.790565	-9.116212	104.583038	40.248585	42.892876	106.224945	37.519575	16.888332	105.4039915	-61.428409	30.543054	109.7036905
1.252406	41.65514	106.526314	-11.977814	23.702908	107.437561	34.466026	-9.17016	103.964745	40.079365	42.708961	105.609406	37.2726955	16.7694005	104.7870755	-61.2283235	30.6364155	110.0880465
1.574143	40.987865	106.272522	-12.067411	23.711624	107.28508	34.08532	-9.197913	103.392426	39.880638	42.567612	105.043221	36.982979	16.6848495	104.2178235	-61.117801	30.7383985	110.3523365
1.879969	40.24268	106.059967	-12.232361	23.751589	107.162285	33.716434	-9.212907	102.99382	39.642975	42.44297	104.687408	36.6797045	16.6150315	103.840614	-61.1444265	30.8881465	110.483956
2.19823	39.529209	105.879547	-12.464959	23.733191	107.014671	33.400051	-9.33655	102.651917	39.403839	42.324444	104.469093	36.401945	16.493947	103.560505	-61.331863	30.972435	110.468837
2.510809	38.736092	105.703354	-12.696507	23.698433	106.857727	33.052654	-9.410689	102.457794	39.145626	42.197544	104.329536	36.09914	16.3934275	103.393665	-61.492154	31.0034385	110.321789
3.081943	37.593292	105.379784	-13.099943	23.598267	106.633057	32.583176	-9.560719	102.193703	38.744804	42.006485	104.181564	35.66399	16.222883	103.1876335	-61.863876	30.973651	110.0784805
3.457913	36.748634	105.177979	-13.349967	23.572054	106.493317	32.24509	-9.667526	102.0951	38.488998	41.873085	104.050758	35.367044	16.1027795	103.072929	-62.066978	31.0413285	109.913705
3.907996	35.883686	105.016174	-13.586571	23.51033	106.393555	31.928238	-9.7786	102.031517	38.250751	41.740536	104.003616	35.0894945	15.980968	103.0175665	-62.2626365	31.039692	109.7695435
4.355744	34.985893	104.988647	-13.798639	23.454847	106.388985	31.652302	-9.896814	102.165924	38.059616	41.628845	104.15554	34.855959	15.8660155	103.160732	-62.453237	31.0436785	109.617238
4.880268	34.125919	105.051109	-14.020616	23.437613	106.463959	31.462755	-9.989305	102.628036	37.905518	41.549294	104.601906	34.6841365	15.7799945	103.614971	-62.7253685	31.0952315	109.312947
5.403331	33.207539	105.339279	-14.205705	23.456827	106.602493	31.432856	-10.069604	103.373634	37.814323	41.53352	105.434265	34.6235895	15.731958	104.4039495	-63.0349995	31.181696	108.8010365
5.949213	32.292393	105.834724	-14.381891	23.433502	106.745705	31.548077	-10.085986	104.416862	37.862949	41.546856	106.583	34.705513	15.730435	105.499931	-63.469295	31.136569	107.991479
6.775758	30.88319	106.788467	-14.507109	23.473242	106.912109	32.064308	-10.000334	106.198761	38.133354	41.831387	108.830048	35.098831	15.9155265	107.5144045	-64.113049	31.0309575	106.3098135
7.332298	30.018278	107.460579	-14.474757	23.528915	107.008125	32.563133	-9.875671	107.302162	38.445015	42.119987	110.361931	35.504074	16.122158	108.8320465	-64.453588	30.935672	105.1842035
7.85233	29.092295	108.152817	-14.339772	23.636637	107.172371	33.089748	-9.697922	108.250443	38.716862	42.456112	111.732483	35.903305	16.379095	109.991463	-64.582849	30.894179	104.353279
8.311195	28.199234	108.813324	-14.146529	23.800594	107.448593	33.61467	-9.456573	109.067741	39.059467	42.761475	112.858368	36.3370685	16.652451	110.9630545	-64.6301265	30.948737	103.9341315
8.696981	27.319134	109.41436	-13.928108	23.93503	107.816925	34.149029	-9.192126	109.713707	39.38974	43.0914	113.80246	36.7693845	16.949637	111.7580835	-64.6256005	30.920423	103.8757665
9.02047	26.419683	109.977707	-13.666101	24.071384	108.290527	34.623005	-8.844954	110.206924	39.677383	43.450417	114.563789	37.150194	17.3027315	112.3853565	-64.482396	30.8400365	104.1956975
9.265138	25.482162	110.475227	-13.427668	24.197075	108.834282	35.131535	-8.491357	110.45507	39.891361	43.83736	115.140488	37.511448	17.6730015	112.797779	-64.366784	30.7211485	104.870785
9.430848	24.144066	111.120247	-13.117737	24.492731	109.696159	35.808174	-7.892959	110.604736	40.143509	44.45866	115.833389	37.9758415	18.2828505	113.2190625	-64.2113155	30.7026115	106.1732555
9.452897	23.219307	111.458755	-12.963986	24.721682	110.25708	36.129177	-7.486135	110.620071	40.244858	44.854309	116.285301	38.1870175	18.684087	113.452686	-64.1149895	30.759277	107.061474
9.378864	22.236998	111.729225	-12.870529	24.980936	110.722389	36.364227	-7.086707	110.58847	40.311592	45.242435	116.720726	38.3379095	19.077864	113.654598	-64.0789675	30.884008	107.79018
9.186128	21.271063	111.871506	-12.815677	25.278038	111.086929	36.515877	-6.662625	110.49054	40.341984	45.625183	117.169525	38.4289305	19.481279	113.8300325	-64.0602845	31.074797	108.3438255
8.952783	20.273785	111.908936	-12.804791	25.573147	111.382256	36.61158	-6.24258	110.374092	40.330582	45.993317	117.576775	38.471081	19.8753685	113.9754335	-64.080663	31.2709255	108.7890785
8.627655	19.205826	111.887215	-12.792285	25.905191	111.611847	36.694023	-5.840524	110.234489	40.268723	46.351898	117.92852	38.481373	20.255687	114.0815045	-64.065943	31.554695	109.1421895
8.212352	18.075701	111.783203	-12.808466	26.191505	111.765503	36.757557	-5.468812	110.108673	40.24649	46.659695	118.230179	38.5020235	20.5954415	114.169426	-64.1189555	31.7875685	109.36158
7.472327	16.281487	111.480919	-12.803721	26.482544	111.877151	36.864491	-5.077123	109.969162	40.182323	46.975224	118.497322	38.523407	20.9490505	114.233242	-64.130849	32.0160375	109.52106
6.888329	14.946456	111.250237	-12.769949	26.610651	111.88694	36.941437	-4.923922	109.950958	40.14904	47.111805	118.494019	38.5452385	21.0939415	114.2224885	-64.0851365	32.1273605	109.5513915
6.239697	13.518669	110.995651	-12.739438	26.650425	111.83754	37.001862	-4.872262	110.022476	40.116802	47.170326	118.322517	38.559332	21.149032	114.1724965	-64.038208	32.151818	109.5025835
5.512075	12.003506	110.835419	-12.679601	26.614021	111.719238	37.076473	-4.940101	110.225952	40.092297	47.140457	117.993484	38.584385	21.100178	114.109718	-63.943587	32.127864	109.328758
4.69865	10.399907	110.76152	-12.595366	26.500071	111.556152	37.17527	-5.139925	110.576164	40.084702	47.020985	117.524086	38.629986	20.94053	114.050125	-63.820718	32.059612	109.062179
3.830945	8.745423	110.766235	-12.488902	26.243008	111.349274	37.293427	-5.467098	111.070724	40.108368	46.822437	116.995117	38.7008975	20.6776695	114.0329205	-63.6787015	31.8083465	108.6656275
2.903625	6.985417	110.904655	-12.372616	25.857866	111.085342	37.426132	-5.865284	111.66848	40.149071	46.53167	116.374443	38.7876015	20.333193	114.0214615	-63.5328335	31.382539	108.1492225
1.333166	4.390861	111.18367	-12.201113	25.075882	110.677086	37.664543	-6.649606	112.64138	40.244995	45.958023	115.326393	38.954769	19.6542085	113.9838865	-63.356995	30.4975555	107.3702855
0.212314	2.631514	111.504051	-12.079565	24.4426	110.454117	37.796478	-7.173096	113.270187	40.260952	45.464489	114.503075	39.028715	19.1456965	113.886631	-63.187845	29.7395035	107.021603
-1.035482	0.988723	111.836731	-11.990582	23.783695	110.258171	37.919296	-7.727783	113.823975	40.264545	44.921089	113.648209	39.0919205	18.596653	113.736092	-63.0730845	28.970737	106.78025
-2.299765	-0.586394	112.164642	-11.898993	23.090763	110.104164	37.992775	-8.261045	114.303169	40.266441	44.31781	112.823616	39.129608	18.0283825	113.5633925	-62.927594	28.1531435	106.6449355
-3.647092	-2.076504	112.442253	-11.822062	22.466759	109.951828	38.067509	-8.80223	114.587379	40.249817	43.721184	112.037872	39.158663	17.459477	113.3126255	-62.802787	27.474041	106.5910305
-5.010673	-3.424607	112.617401	-11.742464	21.885023	109.847389	38.096077	-9.261497	114.727844	40.211056	43.132702	111.231766	39.1535665	16.9356025	112.979805	-62.6384945	26.8344435	106.714973
-6.422463	-4.594266	112.875618	-11.60742	21.338762	109.783554	38.154812	-9.675592	114.715973	40.197205	42.548779	110.356987	39.1760085	16.4365935	112.53648	-62.3908485	26.2409305	107.030628
-8.610099	-6.027375	113.436577	-11.302432	20.58408	109.864975	38.361774	-10.291785	114.646004	40.216953	41.721348	109.025085	39.2893635	15.7147815	111.8355445	-61.8942275	25.4533785	107.8944055
-10.094855	-6.635447	114.046028	-11.071169	20.136732	110.001076	38.539665	-10.681413	114.682831	40.258308	41.203575	108.187851	39.3989865	15.261081	111.435341	-61.5413245	25.012383	108.566811
-11.565477	-7.165159	114.504967	-10.841125	19.671455	110.146927	38.755936	-11.074188	114.715324	40.311344	40.680992	107.47908	39.53364	14.803402	111.097202	-61.21589	24.539508	109.196652
-12.917725	-7.679242	114.694847	-10.620535	19.204067	110.251915	38.933807	-11.447197	114.637436	40.369144	40.21722	106.880951	39.6514755	14.3850115	110.7591935	-60.8925455	24.0231225	109.7446365
-14.364776	-7.903095	114.796684	-10.418694	18.742744	110.284172	39.067001	-11.794354	114.396347	40.405964	39.790081	106.314171	39.7364825	13.9978635	110.355259	-60.5738705	23.4876245	110.213085
-15.78459	-7.958139	114.774361	-10.244367	18.317722	110.255074	39.154739	-12.117851	113.942528	40.409245	39.402641	105.798027	39.781992	13.642395	109.8702775	-60.270726	22.993049	110.6398705
-17.139799	-7.793892	114.625015	-10.110343	17.962692	110.21154	39.218193	-12.422492	113.426147	40.408005	39.028034	105.230881	39.813099	13.302771	109.328514	-60.033785	22.622613	111.094566
-19.151232	-7.169159	114.36483	-9.923569	17.49272	110.115517	39.215897	-12.752229	112.620369	40.357277	38.565498	104.525902	39.786587	12.9066345	108.5731355	-59.633725	22.0788055	111.6578985
-20.378166	-6.591902	114.045525	-9.828338	17.172844	110.066673	39.221382	-13.002199	112.050697	40.334713	38.331379	104.237411	39.7780475	12.66459	108.144054	-59.4347235	21.681098	111.989292
-21.574739	-5.787208	113.669884	-9.749826	16.911385	109.954025	39.233639	-13.21796	111.490295	40.333401	38.1297	103.961647	39.78352	12.45587	107.725971	-59.283172	21.3669	112.182079
-22.699427	-4.864822	113.223312	-9.679926	16.721842	109.759865	39.196621	-13.356632	110.8367	40.326416	37.997826	103.720619	39.7615185	12.320597	107.2786595	-59.1213705	21.123087	112.2410705
-23.777081	-3.736864	112.712479	-9.625614	16.598644	109.556053	39.156586	-13.499806	110.208008	40.349571	37.883369	103.498207	39.7530785	12.1917815	106.8531075	-59.0043065	21.0055065	112.2589985
-24.766876	-2.404632	112.193771	-9.566286	16.552891	109.316574	39.122868	-13.564406	109.708847	40.423409	37.819084	103.263222	39.7731385	12.127339	106.4860345	-58.9057105	20.978443	112.1471135
-25.598373	-0.979195	111.537956	-9.478256	16.517464	109.007095	39.113083	-13.597857	109.213242	40.490845	37.794891	103.101707	39.801964	12.098517	106.1574745	-58.758476	20.936411	111.8567155
-26.766157	1.349134	110.205437	-9.381082	16.484947	108.315445	39.125523	-13.630054	108.386406	40.706493	37.851124	103.01416	39.916008	12.110535	105.700283	-58.678172	20.859359	110.930607
-27.404638	3.02933	109.091934	-9.261542	16.527201	107.707664	39.160751	-13.616421	107.744087	40.947914	37.896381	102.960899	40.0543325	12.13998	105.352493	-58.5774165	20.914422	110.062835
-27.964333	4.836424	107.895897	-9.06796	16.616669	106.981125	39.227165	-13.573112	106.990387	41.221912	38.010391	102.981476	40.2245385	12.2186395	104.9859315	-58.3604585	21.0146985	108.9763185
-28.459606	6.760933	106.632935	-8.785089	16.865944	106.200562	39.307369	-13.472528	106.200806	41.629444	38.147774	102.990677	40.4684065	12.337623	104.5957415	-58.0385845	21.394265	107.8053825
-28.869518	8.781025	105.430687	-8.444171	17.168941	105.411972	39.442425	-13.355332	105.393433	42.128632	38.281834	102.890991	40.7855285	12.463251	104.142212	-57.6738705	21.874631	106.681732
-29.207075	10.937059	104.391739	-8.058889	17.52915	104.691849	39.620884	-13.181975	104.558197	42.563026	38.472538	102.774605	41.091955	12.6452815	103.666401	-57.209733	22.4130185	105.717297
-29.434494	13.074167	103.638336	-7.686918	17.913778	104.119873	39.802685	-12.982151	103.802635	42.994858	38.658287	102.550339	41.3987715	12.838068	103.176487	-56.7726075	22.989488	105.063259
-29.759687	16.389818	103.204094	-7.263332	18.36524	103.658531	39.993858	-12.734331	102.878746	43.412323	38.881611	102.093597	41.7030905	13.07364	102.4861715	-56.2297545	23.65684	104.8308905
-29.944122	18.526775	103.375076	-7.164188	18.527111	103.715225	39.989384	-12.662525	102.435349	43.496578	38.934879	101.847351	41.742981	13.136177	102.14135	-56.071357	23.918045	105.2891
-30.06702	20.67524	103.963852	-7.212821	18.509918	104.052582	39.863583	-12.664882	102.085281	43.418953	38.940044	101.782715	41.641268	13.137581	101.933998	-56.06691	23.882255	106.171166
-30.204491	22.71312	104.784515	-7.392005	18.375408	104.606354	39.654247	-12.712945	101.748444	43.196407	38.89856	101.891411	41.425327	13.0928075	101.8199275	-56.209337	23.6580085	107.3927805
-30.243078	24.798525	105.791351	-7.670424	18.20385	105.23143	39.353687	-12.763993	101.461617	42.891087	38.886837	102.139214	41.122387	13.061422	101.8004155	-56.463235	23.346278	108.6624445
-30.241045	26.855433	106.754509	-7.990499	18.104778	105.878616	38.960354	-12.755026	101.189293	42.533192	38.914444	102.514771	40.746773	13.079709	101.852032	-56.727771	23.129847	109.9052
-30.149511	28.912321	107.638062	-8.348293	18.0543	106.433121	38.546425	-12.706264	100.94445	42.152451	38.965652	103.016754	40.349438	13.129694	101.980602	-57.046024	22.978906	110.88564
-29.946917	32.020576	108.490433	-8.928026	18.119223	107.001221	37.97002	-12.639314	100.84726	41.62088	39.043091	103.892792	39.79545	13.2018885	102.370026	-57.651502	23.0365575	111.632416
-29.689493	34.026943	108.876541	-9.32109	18.146868	107.265663	37.622009	-12.613566	100.997459	41.292629	39.060818	104.627609	39.457319	13.223626	102.812534	-58.099499	23.07011	111.718792
-29.393478	36.023476	109.191422	-9.711009	18.185335	107.542824	37.322788	-12.630099	101.314148	41.004333	39.063999	105.409836	39.1635605	13.21695	103.361992	-58.5855785	23.15372	111.723656
-28.98126	37.914993	109.524445	-10.109176	18.190823	107.805466	37.078205	-12.677971	101.722084	40.819065	39.058681	106.196701	38.948635	13.190355	103.9593925	-59.166987	23.191291	111.6515395
-28.480431	39.753399	109.783447	-10.471009	18.175463	108.051338	36.809383	-12.738556	102.20826	40.668793	39.008057	106.969002	38.739088	13.1347505	104.588631	-59.681106	23.2161755	111.514045
-27.895752	41.50457	110.114815	-10.731972	18.139175	108.305267	36.6063	-12.841721	102.642632	40.575443	38.892357	107.728912	38.5908715	13.025318	105.185772	-60.0548155	23.253032	111.424762
-27.219471	43.197189	110.445335	-10.967044	18.069334	108.572594	36.466454	-12.976043	103.093994	40.558582	38.780888	108.524658	38.512518	12.9024225	105.809326	-60.446606	23.2362455	111.335862
-26.097578	45.546917	111.118103	-11.252913	17.949486	108.928772	36.296906	-13.100735	103.644051	40.59462	38.625557	109.821579	38.445763	12.762411	106.732815	-60.951589	23.136561	111.124729
-25.299946	47.012547	111.658157	-11.401981	17.921118	109.162354	36.220062	-13.122986	103.942093	40.650806	38.540352	110.759148	38.435434	12.708683	107.3506205	-61.239396	23.133553	110.9740875
-24.560228	48.417538	112.360847	-11.574553	17.954107	109.452759	36.135609	-13.084539	104.307434	40.754063	38.504253	111.823563	38.444836	12.709857	108.0654985	-61.593942	23.198357	110.8400195
-23.742109	49.772255	113.221512	-11.775335	18.081951	109.849258	36.103966	-12.995805	104.712914	40.838615	38.494637	113.009171	38.4712905	12.749416	108.8610425	-62.0219605	23.414486	110.8374735
-22.8165	50.949524	114.163948	-11.976162	18.273556	110.381462	36.121525	-12.899132	105.179237	40.964542	38.554047	114.245377	38.5430335	12.8274575	109.712307	-62.4953575	23.7196545	111.050617
-21.922279	52.036465	115.286362	-12.104734	18.49696	111.065163	36.156128	-12.732776	105.692184	41.151031	38.626442	115.447258	38.6535795	12.946833	110.569721	-62.8630475	24.047087	111.560605
-21.056648	53.030563	116.502632	-12.250811	18.772081	111.770012	36.242496	-12.636696	106.224823	41.336964	38.708538	116.688644	38.78973	13.035921	111.4567335	-63.291352	24.508241	112.0832905
-19.210594	53.944004	117.860237	-12.369868	18.986832	112.783745	36.452587	-12.581957	107.009651	41.63847	38.765942	118.410217	39.0455285	13.0919925	112.709934	-63.7852645	24.8816715	112.857556
-18.167929	54.578537	118.819389	-12.368228	19.112114	113.351654	36.590214	-12.535913	107.439018	41.798126	38.742462	119.284927	39.19417	13.1032745	113.3619725	-63.930626	25.1209535	113.3413355
-17.221809	55.018307	119.552124	-12.347314	19.164024	113.773193	36.706863	-12.492553	107.698914	41.94075	38.733276	119.875717	39.3238065	13.1203615	113.7873155	-64.0184345	25.2076865	113.7590705
-17.125404	55.618954	120.513931	-12.302021	19.221418	114.051529	36.770279	-12.430357	107.82888	42.048031	38.747879	120.230011	39.409155	13.158761	114.0294455	-64.013197	25.284075	114.0736125
-15.516022	55.414616	120.337036	-12.218739	19.254948	114.245605	36.851521	-12.398364	107.946159	42.130547	38.724533	120.371841	39.491034	13.1630845	114.159	-63.928512	25.3468115	114.33221
-15.041865	55.652214	120.6987	-12.153223	19.253637	114.37674	36.949993	-12.456038	107.992851	42.199734	38.687592	120.389771	39.5748635	13.115777	114.191311	-63.8813095	25.391497	114.562169
-14.11226	55.483391	120.729019	-12.065661	19.20701	114.46196	37.013447	-12.51835	107.983994	42.267899	38.615875	120.331573	39.640673	13.0487625	114.1577835	-63.771995	25.3652575	114.7661365
-13.005224	54.985058	120.790741	-11.958227	19.093801	114.652321	37.04604	-12.716799	108.103394	42.380512	38.433083	120.174347	39.713276	12.858142	114.1388705	-63.62973	25.32946	115.1657715
-11.78029	54.30196	120.449257	-11.910674	19.019972	114.830055	37.048107	-12.89041	108.264503	42.442162	38.319122	120.124176	39.7451345	12.714356	114.1943395	-63.5664825	25.325588	115.4657705
-11.087142	53.646893	120.313049	-11.889205	18.932209	115.056625	37.051708	-13.10927	108.610664	42.491451	38.180988	120.057808	39.7715795	12.535859	114.334236	-63.5499895	25.328559	115.779014
-10.410826	52.888454	120.040169	-11.89432	18.854208	115.339218	37.017849	-13.369632	109.118927	42.5326	38.074406	119.980835	39.7752245	12.352387	114.549881	-63.5638645	25.356029	116.128555
-9.745416	51.999657	119.668068	-11.931109	18.82206	115.635941	36.961143	-13.688293	109.834656	42.571251	37.946125	119.88839	39.766197	12.128916	114.861523	-63.628415	25.515204	116.410359
-9.097905	51.064075	119.165573	-12.008241	18.710245	115.900146	36.893082	-14.078355	110.702774	42.612656	37.803165	119.827568	39.752869	11.862405	115.265171	-63.769351	25.558085	116.535121
-8.514045	49.986248	118.700089	-12.087524	18.561762	116.086708	36.777576	-14.53082	111.59462	42.64489	37.602913	119.847641	39.711233	11.5360465	115.7211305	-63.886281	25.5874775	116.4522855
-7.731554	48.144295	118.117348	-12.263901	18.097385	116.244415	36.501587	-15.339912	112.757339	42.702412	37.208973	119.838081	39.6019995	10.9345305	116.29771	-64.1298015	25.2602395	116.19112
-7.653458	47.008041	118.025383	-12.358977	17.718433	116.295731	36.228214	-15.95695	113.300476	42.736221	36.89999	119.7099	39.4822175	10.47152	116.505188	-64.2001715	24.965346	116.086274
-7.181153	45.658173	117.583298	-12.435359	17.371433	116.266335	35.931698	-16.501242	113.688782	42.699284	36.551266	119.356964	39.315491	10.025012	116.522873	-64.186209	24.717854	116.009797
-6.766181	44.289772	116.977547	-12.465063	17.099237	116.121735	35.676991	-16.97611	113.931778	42.695965	36.243366	118.72995	39.186478	9.633628	116.330864	-64.116604	24.564846	115.912606
-6.380399	42.924385	116.261551	-12.425359	16.893148	115.858551	35.48777	-17.339436	113.980797	42.679314	35.9352	117.929436	39.083542	9.297882	115.9551165	-63.93426	24.488414	115.7619855
-6.015876	41.534626	115.453873	-12.294657	16.699768	115.480247	35.380432	-17.645048	113.849342	42.701183	35.631229	116.988197	39.0408075	8.9930905	115.4187695	-63.6301215	24.4064455	115.5417245
-5.670901	40.176083	114.619736	-12.142402	16.527395	115.05365	35.346073	-17.880587	113.619255	42.713238	35.364738	115.911903	39.0296555	8.7420755	114.765579	-63.3144595	24.3127145	115.341721
-5.268126	38.137402	113.412689	-11.844046	16.266205	114.314926	35.388874	-18.16407	112.995216	42.760201	35.035969	114.229515	39.0745375	8.4359495	113.6123655	-62.7626295	24.0964605	115.0174865
-5.009126	36.773022	112.738708	-11.657628	16.061459	113.781929	35.458202	-18.309536	112.499115	42.791958	34.857212	113.269981	39.12508	8.273838	112.884548	-62.440336	23.84908	114.67931
-4.761335	35.479599	112.079201	-11.523374	15.913618	113.252113	35.520454	-18.387123	111.979019	42.826572	34.710129	112.304596	39.173513	8.161503	112.1418075	-62.220261	23.665733	114.3624185
-4.592267	34.234867	111.355278	-11.412157	15.856579	112.703644	35.520882	-18.400421	111.452103	42.779438	34.641819	111.178947	39.15016	8.120699	111.315525	-61.974474	23.592459	114.091763
-4.417713	33.067017	110.579559	-11.346143	15.922575	112.16185	35.502922	-18.377819	110.941887	42.657059	34.598904	109.938751	39.0799905	8.1105425	110.440319	-61.7722765	23.7346075	113.883381
-4.24724	31.934437	109.788582	-11.317984	16.015846	111.605362	35.405426	-18.3204	110.610176	42.556782	34.599953	108.650482	38.981104	8.1397765	109.630329	-61.617072	23.8919155	113.580395
-4.085176	30.87352	109.027672	-11.276421	16.097824	111.107254	35.297287	-18.260841	110.362732	42.400101	34.531746	107.541039	38.848694	8.1354525	108.9518855	-61.401536	24.0601955	113.2626225
-3.838764	29.373955	108.292374	-11.307463	16.1572	110.569084	35.132004	-18.261974	110.236824	42.171177	34.415718	106.3367	38.6515905	8.076872	108.286762	-61.2665165	24.237528	112.851406
-3.648587	28.466335	108.06353	-11.34783	16.137562	110.360405	35.022881	-18.337254	110.242584	42.098923	34.308769	105.975449	38.560902	7.9857575	108.1090165	-61.256562	24.2893665	112.6117935
-3.492702	27.675131	107.977425	-11.413713	16.093128	110.222946	34.908646	-18.366484	110.289093	42.056351	34.232845	105.860558	38.4824985	7.9331805	108.0748255	-61.3099245	24.2530755	112.3710665
-3.274923	26.998482	107.975403	-11.48631	16.0788	110.18689	34.798153	-18.378323	110.294106	41.975544	34.195477	105.851768	38.3868485	7.908577	108.072937	-61.3594685	24.249023	112.300843
-3.038483	26.40019	108.042702	-11.5113	16.111155	110.209694	34.72546	-18.35393	110.310257	41.91037	34.185516	105.82962	38.317915	7.915793	108.0699385	-61.340515	24.306517	112.3494495
-2.788465	25.853649	108.126846	-11.516891	16.123463	110.264168	34.704952	-18.308969	110.35141	41.889458	34.214703	105.84272	38.297205	7.952867	108.097065	-61.330987	24.294059	112.431271
-2.51512	25.385448	108.219658	-11.520588	16.138586	110.292145	34.735275	-18.253519	110.364189	41.888023	34.273758	105.901375	38.311649	8.0101195	108.132782	-61.352825	24.2670525	112.451508
-2.081975	24.814623	108.259415	-11.499737	16.099865	110.21109	34.811817	-18.147602	110.153244	41.868912	34.401119	105.970215	38.3403645	8.1267585	108.0617295	-61.3398385	24.0729715	112.3604505
-1.79932	24.510159	108.224678	-11.505608	16.024349	110.064209	34.863598	-18.043133	109.838173	41.837444	34.525757	106.091843	38.350521	8.241312	107.965008	-61.361737	23.807386	112.16341
-1.484345	24.266916	108.161453	-11.533078	15.960836	109.849915	34.883709	-17.914829	109.394753	41.805382	34.713367	106.333733	38.3445455	8.399269	107.864243	-61.4107015	23.522403	111.835587
-1.166941	24.166676	108.095047	-11.598614	15.989287	109.642242	34.892498	-17.693424	108.895836	41.728558	34.954185	106.521263	38.310528	8.6303805	107.7085495	-61.507756	23.3481935	111.5759345
-0.807774	24.12919	108.014977	-11.633449	16.137304	109.509949	34.89188	-17.403034	108.420586	41.611366	35.268192	106.538628	38.251623	8.932579	107.479607	-61.518521	23.342029	111.540291
-0.439431	24.04212	107.992851	-11.671221	16.345469	109.48204	34.918018	-17.091274	108.018402	41.463207	35.593956	106.526062	38.1906125	9.251341	107.272232	-61.5330545	23.439597	111.691848
0.022001	24.019953	108.063652	-11.653088	16.511688	109.550217	34.983849	-16.801888	107.767776	41.371037	35.889961	106.543457	38.177443	9.5440365	107.1556165	-61.483619	23.4793395	111.9448175
0.778619	24.010214	108.286331	-11.59189	16.657749	109.785652	35.108452	-16.518446	107.518211	41.286526	36.225857	106.711075	38.197489	9.8537055	107.114643	-61.381269	23.4617925	112.456661
1.332983	23.967726	108.478462	-11.522745	16.708509	109.987343	35.20042	-16.350014	107.423271	41.2724	36.374809	106.948936	38.23641	10.0123975	107.1861035	-61.2819	23.4046205	112.7885825
1.892378	23.944691	108.715912	-11.473535	16.728672	110.167526	35.331161	-16.176123	107.333649	41.336433	36.553917	107.360268	38.333797	10.188897	107.3469585	-61.280867	23.268447	112.9880935
2.451955	23.956581	108.932175	-11.450895	16.796856	110.284027	35.491615	-15.945771	107.183968	41.373325	36.79245	107.942108	38.43247	10.4233395	107.563038	-61.33426	23.1703725	113.005016
3.057565	23.952297	109.187592	-11.432208	16.914555	110.352242	35.677937	-15.630467	107.015167	41.432579	37.078331	108.668495	38.555258	10.723932	107.841831	-61.419674	23.105178	112.862653
3.669108	23.956684	109.445099	-11.460578	17.095982	110.435448	35.845116	-15.229479	106.94928	41.524834	37.412365	109.501945	38.684975	11.091443	108.2256125	-61.606131	23.100521	112.6452835
4.344628	23.965178	109.806458	-11.535762	17.338701	110.576691	36.016018	-14.844698	106.980637	41.63311	37.773949	110.428978	38.824564	11.4646255	108.7048075	-61.896088	23.2127765	112.4485745
5.366508	23.888041	110.450493	-11.650378	17.760683	110.901848	36.218132	-14.275339	107.213066	41.746735	38.389957	111.781837	38.9824335	12.057309	109.4974515	-62.2831895	23.464057	112.3062445
5.998105	23.791599	110.877319	-11.738322	18.059692	111.138023	36.32906	-13.913348	107.4589	41.828018	38.737194	112.628647	39.078539	12.411923	110.0437735	-62.555183	23.707461	112.2322725
6.630565	23.627432	111.290016	-11.806495	18.315754	111.398628	36.428871	-13.570745	107.838585	41.905685	39.068233	113.437798	39.167278	12.748744	110.6381915	-62.780268	23.882764	112.1590645
7.267014	23.361149	111.69059	-11.893272	18.506489	111.655067	36.567429	-13.306883	108.18251	41.988102	39.360985	114.184364	39.2777655	13.027051	111.183437	-63.0643095	23.985927	112.126697
7.910474	23.045813	112.106766	-11.932335	18.655983	111.954605	36.674583	-13.065497	108.571648	42.092815	39.57756	114.832565	39.383699	13.2560315	111.7021065	-63.248369	24.0559345	112.2071035
8.536803	22.618641	112.506935	-11.972871	18.835093	112.268791	36.816975	-12.846468	108.941032	42.214973	39.781307	115.407982	39.515974	13.4674195	112.174507	-63.461716	24.2027665	112.363075
9.096753	22.17919	112.911568	-12.008271	19.057339	112.580681	36.974449	-12.62276	109.331421	42.369576	40.027634	115.976753	39.6720125	13.702437	112.654087	-63.6885545	24.412241	112.507275
9.886635	21.399149	113.557121	-12.070188	19.377417	113.085571	37.235519	-12.277765	110.070251	42.583416	40.40377	116.992043	39.9094675	14.0630025	113.531147	-64.0498435	24.6918315	112.639995
10.330224	20.72958	114.057503	-12.091685	19.610743	113.457527	37.433628	-12.074151	110.70018	42.776089	40.629707	117.642952	40.1048585	14.277778	114.171566	-64.2882285	24.943708	112.743488
10.778893	19.999756	114.593102	-12.098624	19.828451	113.850151	37.700405	-11.819986	111.447548	42.90815	40.861759	118.318138	40.3042775	14.5208865	114.882843	-64.5015255	25.1360155	112.817459
11.116177	19.241587	115.172127	-12.080687	20.050585	114.263191	38.068092	-11.580328	112.310883	43.047684	41.164608	118.962524	40.557888	14.79214	115.6367035	-64.719262	25.30903	112.8896785
11.421577	18.452429	115.735123	-12.012749	20.230499	114.64447	38.428711	-11.340334	113.353561	43.156857	41.474464	119.533348	40.792784	15.067065	116.4434545	-64.818282	25.393933	112.8454855
11.670922	17.547903	116.316391	-11.951006	20.371717	115.022362	38.771599	-11.099031	114.556435	43.223492	41.720516	120.012108	40.9975455	15.3107425	117.2842715	-64.8995575	25.4326915	112.7604525
11.853066	16.592606	116.954491	-11.841033	20.470501	115.387711	39.118652	-10.91083	115.819153	43.283619	41.924267	120.445946	41.2011355	15.5067185	118.1325495	-64.8832015	25.4342835	112.6428725
11.91748	15.156894	117.909012	-11.642728	20.496046	115.944794	39.611141	-10.760382	117.742409	43.483334	42.098862	120.948967	41.5472375	15.66924	119.345688	-64.8326935	25.322852	112.5439
