# Supplementary material for: How to jointly control a ball trajectory on a moving board: Methodological insights into Motor Learning and Rehabilitation
Source: PLoS One. 2025 Oct 15;20(10):e0334588. doi: 10.1371/journal.pone.0334588 (PMC12527165; doi:10.1371/journal.pone.0334588)
Supplement: S2 Data — (ZIP) [file pone.0334588.s002.zip › D4_001.csv]

Ball_X	Ball_Y	Ball_Z	BoardCentre_X	BoardCentre_Y	BoardCentre_Z	P1LeftHand_X	P1LeftHand_Y	P1LeftHand_Z	P1RightHand_X	P1RightHand_Y	P1RightHand_Z	P1MidHands_X	P1MidHands_Y	P1MidHands_Z	P2MidHands_X	P2MidHands_Y	P2MidHands_Z
4.855311	6.181971	106.979202	-20.871134	15.528313	104.802788	33.739182	-7.154379	111.062202	35.055386	38.209522	111.683151	34.397284	15.5275715	111.3726765	-76.139552	15.5290545	98.2328995
4.705712	5.265214	107.027542	-20.820526	15.551079	104.938744	33.849312	-7.079672	111.198235	35.130512	38.315353	111.826111	34.489912	15.6178405	111.512173	-76.130964	15.4843175	98.365315
4.42486	4.406805	107.189095	-20.776251	15.638046	105.047562	33.92054	-6.975871	111.343613	35.182583	38.426865	111.895477	34.5515615	15.725497	111.619545	-76.1040635	15.550595	98.475579
4.15991	3.558655	107.208595	-20.762987	15.718654	105.172241	34.004208	-6.844772	111.515175	35.227173	38.541458	111.908913	34.6156905	15.848343	111.712044	-76.1416645	15.588965	98.632438
3.792527	2.74227	107.355629	-20.727177	15.849895	105.267456	34.10466	-6.732923	111.712944	35.28236	38.677071	111.852386	34.69351	15.972074	111.782665	-76.147864	15.727716	98.752247
3.398392	1.923866	107.430771	-20.669533	15.953739	105.328957	34.183994	-6.593911	111.897659	35.32729	38.808689	111.787888	34.755642	16.107389	111.8427735	-76.094708	15.800089	98.8151405
2.663899	0.744532	107.482674	-20.573835	16.131525	105.404793	34.294937	-6.411483	112.084129	35.409775	38.973259	111.681541	34.852356	16.280888	111.882835	-76.000026	15.982162	98.926751
2.096398	-0.006661	107.500229	-20.509317	16.235233	105.440117	34.339767	-6.317245	112.191864	35.470219	39.07975	111.627922	34.904993	16.3812525	111.909893	-75.923627	16.0892135	98.970341
1.413104	-0.675325	107.501366	-20.480816	16.332861	105.510651	34.364014	-6.213408	112.275085	35.52375	39.181812	111.61293	34.943882	16.484202	111.9440075	-75.905514	16.18152	99.0772945
0.673312	-1.383506	107.513557	-20.48208	16.433327	105.603668	34.370201	-6.113277	112.38781	35.538593	39.297791	111.588646	34.954397	16.592257	111.988228	-75.918557	16.274397	99.219108
-0.176962	-1.993255	107.624268	-20.445915	16.532429	105.734238	34.388878	-5.991259	112.505432	35.544163	39.419456	111.55777	34.9665205	16.7140985	112.031601	-75.8583505	16.3507595	99.436875
-1.035886	-2.580827	107.714096	-20.461998	16.639194	105.875191	34.426464	-5.9087	112.640228	35.560715	39.515781	111.508545	34.9935895	16.8035405	112.0743865	-75.9175855	16.4748475	99.6759955
-2.020871	-3.108085	107.734238	-20.432198	16.702312	106.015656	34.449501	-5.836537	112.717545	35.578377	39.587406	111.447815	35.013939	16.8754345	112.08268	-75.878335	16.5291895	99.948632
-3.587249	-3.869964	107.652626	-20.323889	16.750795	106.178406	34.487759	-5.734164	112.691811	35.617573	39.686043	111.509216	35.052666	16.9759395	112.1005135	-75.700444	16.5256505	100.2562985
-4.647595	-4.347909	107.537186	-20.361542	16.776533	106.329964	34.525394	-5.679766	112.628769	35.640175	39.767387	111.564102	35.0827845	17.0438105	112.0964355	-75.8058685	16.5092555	100.5634925
-5.81717	-4.771947	107.461723	-20.284227	16.778461	106.499985	34.529419	-5.593903	112.515381	35.66032	39.849918	111.604599	35.0948695	17.1280075	112.05999	-75.6633235	16.4289145	100.93998
-7.048263	-5.164256	107.416939	-20.311932	16.808691	106.738853	34.53474	-5.520068	112.412498	35.662357	39.915054	111.639343	35.0985485	17.197493	112.0259205	-75.7224125	16.419889	101.4517855
-8.323464	-5.504549	107.424507	-20.318663	16.84741	106.929756	34.52536	-5.466924	112.343239	35.652496	39.978889	111.677528	35.088928	17.2559825	112.0103835	-75.726254	16.4388375	101.8491285
-9.663283	-5.764701	107.385162	-20.364134	16.929346	107.101509	34.495258	-5.414412	112.286102	35.617149	40.056084	111.688843	35.0562035	17.320836	111.9874725	-75.7844715	16.537856	102.2155455
-11.040439	-6.097033	107.359909	-20.408773	16.996983	107.310722	34.428188	-5.356853	112.234329	35.55917	40.119335	111.619545	34.993679	17.381241	111.926937	-75.811225	16.612725	102.694507
-13.153711	-6.479364	107.663132	-20.388287	17.154055	107.775627	34.36113	-5.24583	112.157608	35.454723	40.204536	111.512459	34.9079265	17.479353	111.8350335	-75.6845005	16.828757	103.7162205
-14.571449	-6.672976	107.976463	-20.477497	17.241859	108.218956	34.336685	-5.166075	112.181007	35.410725	40.24374	111.400795	34.873705	17.5388325	111.790901	-75.828699	16.9448855	104.647011
-16.067404	-6.85611	108.448219	-20.412546	17.278051	108.608521	34.33424	-5.121036	112.276863	35.375542	40.260441	111.355553	34.854891	17.5697025	111.816208	-75.679983	16.9863995	105.400834
-17.553888	-7.028516	108.844864	-20.508738	17.291714	108.977783	34.312164	-5.139544	112.498077	35.343002	40.21912	111.321869	34.827583	17.539788	111.909973	-75.845059	17.04364	106.045593
-19.05065	-7.133947	109.170959	-20.521193	17.267107	109.224869	34.264603	-5.230663	112.731804	35.304062	40.136902	111.328529	34.7843325	17.4531195	112.0301665	-75.8267185	17.0810945	106.4195715
-20.614641	-7.205471	109.422958	-20.558495	17.189173	109.583557	34.19817	-5.336555	112.822411	35.259037	40.029644	111.336647	34.7286035	17.3465445	112.079529	-75.8455935	17.0318015	107.087585
-22.089478	-7.255708	109.670898	-20.588839	17.111223	109.939384	34.142918	-5.427385	112.809052	35.202324	39.94009	111.485657	34.672621	17.2563525	112.1473545	-75.850299	16.9660935	107.7314135
-24.350321	-7.228374	109.844955	-20.694273	16.98452	110.36512	34.065842	-5.480995	112.802597	35.163986	39.842476	111.788727	34.614914	17.1807405	112.295662	-76.00346	16.7882995	108.434578
-25.807281	-7.168127	109.810577	-20.782936	16.914406	110.497009	34.003635	-5.514898	112.78627	35.125179	39.775776	112.003899	34.564407	17.130439	112.3950845	-76.130279	16.698373	108.5989335
-27.256208	-7.085	109.741631	-20.879156	16.851429	110.496056	33.898155	-5.581814	112.763885	35.026283	39.710506	112.133827	34.462219	17.064346	112.448856	-76.220531	16.638512	108.543256
-28.775486	-6.947292	109.709183	-20.951233	16.818071	110.531532	33.798508	-5.650857	112.663734	34.877625	39.613327	112.074402	34.3380665	16.981235	112.369068	-76.2405325	16.654907	108.693996
-30.207676	-6.767163	109.877525	-20.976738	16.785843	110.686638	33.714008	-5.719199	112.524055	34.735546	39.503593	111.983505	34.224777	16.892197	112.25378	-76.178253	16.679489	109.119496
-31.664806	-6.591191	110.078918	-21.037085	16.706614	110.895981	33.638252	-5.748887	112.457237	34.606606	39.45768	112.247826	34.122429	16.8543965	112.3525315	-76.196599	16.5588315	109.4394305
-33.124352	-6.336595	110.428284	-21.09635	16.687172	111.166092	33.57288	-5.784765	112.45871	34.496407	39.413822	112.241936	34.0346435	16.8145285	112.350323	-76.2273435	16.5598155	109.981861
-35.201351	-5.961289	111.253754	-21.234964	16.642477	111.758064	33.410217	-5.876003	112.506248	34.284184	39.196877	111.852776	33.8472005	16.660437	112.179512	-76.3171285	16.624517	111.336616
-36.536156	-5.654893	111.987564	-21.354546	16.547138	112.227188	33.31707	-5.978688	112.606979	34.131416	39.074631	111.78614	33.724243	16.5479715	112.1965595	-76.433335	16.5463045	112.2578165
-37.895546	-5.337824	112.757019	-21.462362	16.467358	112.719322	33.16774	-6.127466	112.782013	33.978199	38.907665	111.708878	33.5729695	16.3900995	112.2454455	-76.4976935	16.5446165	113.1931985
-39.175579	-4.984978	113.711998	-21.612177	16.354013	113.296951	32.981308	-6.302935	112.927963	33.761471	38.699791	111.570763	33.3713895	16.198428	112.249363	-76.5957435	16.509598	114.344539
-40.40321	-4.637816	114.64624	-21.752913	16.22834	113.8769	32.760437	-6.497723	113.055672	33.502174	38.426979	111.422836	33.1313055	15.964628	112.239254	-76.6371315	16.492052	115.514546
-41.524612	-4.193366	115.422913	-21.933386	16.076193	114.326462	32.55822	-6.689049	113.250938	33.254257	38.170097	111.322762	32.9062385	15.740524	112.28685	-76.7730105	16.411862	116.366074
-42.688553	-3.744614	115.889786	-22.097549	15.902617	114.599457	32.379536	-6.905778	113.428268	33.072399	37.87365	111.291504	32.7259675	15.483936	112.359886	-76.9210655	16.321298	116.839028
-44.200096	-3.025218	116.279327	-22.313337	15.597044	114.758667	32.104042	-7.268891	113.598274	32.86488	37.499191	111.189941	32.484461	15.11515	112.3941075	-77.111135	16.078938	117.1232265
-45.103905	-2.546065	116.327522	-22.441185	15.380322	114.80677	31.973278	-7.505082	113.608574	32.747757	37.251377	111.191711	32.3605175	14.8731475	112.4001425	-77.2428875	15.8874965	117.2133975
-45.989777	-1.897297	116.21804	-22.546747	15.132973	114.795647	31.905275	-7.690782	113.558113	32.661049	37.096619	111.211372	32.283162	14.7029185	112.3847425	-77.376656	15.5630275	117.2065515
-46.715458	-1.281098	115.960716	-22.638319	14.892032	114.704063	31.877316	-7.815629	113.474968	32.569729	36.972858	111.299957	32.2235225	14.5786145	112.3874625	-77.5001605	15.2054495	117.0206635
-47.393944	-0.649335	115.689804	-22.717915	14.695482	114.548752	31.844923	-7.88471	113.319565	32.458134	36.905472	111.368408	32.1515285	14.510381	112.3439865	-77.5873585	14.880583	116.7535175
-47.975006	0.013505	115.384995	-22.811829	14.539343	114.363052	31.819544	-7.902046	113.178162	32.306755	36.89497	111.434807	32.0631495	14.496462	112.3064845	-77.6868075	14.582224	116.4196195
-48.494221	0.783347	115.142593	-22.9244	14.412409	114.245438	31.794769	-7.884737	113.057091	32.131748	36.895035	111.459496	31.9632585	14.505149	112.2582935	-77.8120585	14.319669	116.2325825
-49.14922	1.983459	115.027382	-23.030996	14.259206	114.159203	31.75716	-7.879546	112.936577	31.9035	36.914474	111.462143	31.83033	14.517464	112.19936	-77.892322	14.000948	116.119046
-49.492893	2.785262	115.079163	-23.115879	14.205644	114.158844	31.702318	-7.892629	112.939201	31.781757	36.87912	111.426353	31.7420375	14.4932455	112.182777	-77.9737955	13.9180425	116.134911
-49.743031	3.597287	115.159523	-23.204138	14.119887	114.22551	31.621826	-7.955986	112.986443	31.664476	36.809818	111.407364	31.643151	14.426916	112.1969035	-78.051427	13.812858	116.2541165
-49.911114	4.50754	115.271011	-23.294746	14.015436	114.323067	31.523573	-8.06539	113.047661	31.534952	36.708805	111.428902	31.5292625	14.3217075	112.2382815	-78.1187545	13.7091645	116.4078525
-50.040245	5.402418	115.278038	-23.419758	13.861693	114.390419	31.432564	-8.186349	113.144859	31.434328	36.581924	111.488762	31.433446	14.1977875	112.3168105	-78.272962	13.5255985	116.4640275
-50.080227	6.251276	115.056015	-23.510204	13.639328	114.329132	31.389486	-8.347552	113.24762	31.373882	36.425888	111.552742	31.381684	14.039168	112.400181	-78.402092	13.239488	116.258083
-50.077881	7.072557	114.605179	-23.5874	13.387114	114.079956	31.376675	-8.495758	113.298775	31.328386	36.286747	111.604729	31.3525305	13.8954945	112.451752	-78.5273305	12.8787335	115.70816
-49.92606	8.470792	113.61319	-23.725367	13.041033	113.416183	31.353712	-8.707623	113.264122	31.204628	36.080322	111.51564	31.27917	13.6863495	112.389881	-78.729904	12.3957165	114.442485
-49.753078	9.352031	112.923492	-23.832842	12.834592	112.908684	31.299103	-8.820839	113.184669	31.061871	35.971756	111.31649	31.180487	13.5754585	112.2505795	-78.846171	12.0937255	113.5667885
-49.537243	10.240013	112.344482	-23.922899	12.649483	112.473526	31.25683	-8.894428	113.067627	30.880816	35.811813	111.03656	31.068823	13.4586925	112.0520935	-78.914621	11.8402735	112.8949585
-49.207382	11.191163	111.678986	-23.962587	12.466828	112.022873	31.258362	-8.940455	112.990341	30.757635	35.659595	110.774399	31.0079985	13.35957	111.88237	-78.9331725	11.574086	112.163376
-48.926659	12.18926	110.929428	-23.985983	12.266774	111.512169	31.274853	-9.024761	112.963081	30.693701	35.467041	110.560669	30.984277	13.22114	111.761875	-78.956243	11.312408	111.262463
-48.554581	13.134374	110.205482	-23.987492	12.055607	111.001099	31.267918	-9.140316	112.87323	30.58309	35.229416	110.308899	30.925504	13.04455	111.5910645	-78.900488	11.066664	110.4111335
-48.101974	14.158109	109.642624	-23.982706	11.84813	110.578629	31.23498	-9.245186	112.71669	30.488089	35.030521	110.040901	30.8615345	12.8926675	111.3787955	-78.8269465	10.8035925	109.7784625
-47.397823	15.782449	109.072769	-23.884388	11.504618	110.153534	31.267002	-9.474093	112.49305	30.430027	34.681999	109.672585	30.8485145	12.603953	111.0828175	-78.6172905	10.405283	109.2242505
-46.922356	16.831097	108.791885	-23.815081	11.268754	109.958694	31.290689	-9.634135	112.279358	30.464333	34.47575	109.573318	30.877511	12.4208075	110.926338	-78.507673	10.1167005	108.99105
-46.349598	17.976612	108.659363	-23.712339	11.023033	109.821793	31.339533	-9.743237	111.972664	30.497677	34.312977	109.479393	30.918605	12.28487	110.7260285	-78.343283	9.761196	108.9175575
-45.794632	19.166636	108.680489	-23.615797	10.84006	109.7146	31.356106	-9.81902	111.526337	30.483707	34.190624	109.419357	30.9199065	12.185802	110.472847	-78.1515005	9.494318	108.956353
-45.204857	20.31072	108.694984	-23.51944	10.710764	109.614754	31.360241	-9.84103	111.015083	30.484983	34.132713	109.335617	30.922612	12.1458415	110.17535	-77.961492	9.2756865	109.054158
-44.589725	21.573713	108.753838	-23.4652	10.649143	109.528984	31.339407	-9.834556	110.534691	30.492067	34.09182	109.230652	30.915737	12.128632	109.8826715	-77.846137	9.169654	109.1752965
-43.957851	22.806219	108.858955	-23.416012	10.587334	109.437737	31.299042	-9.83425	110.042358	30.494955	34.051331	109.183205	30.8969985	12.1085405	109.6127815	-77.7290225	9.0661275	109.2626925
-42.94622	24.627605	108.972	-23.400541	10.583236	109.282921	31.184578	-9.842779	109.375969	30.53051	33.999962	109.093941	30.857544	12.0785915	109.234955	-77.658626	9.0878805	109.330887
-42.265686	25.876799	109.078636	-23.407272	10.569755	109.246811	31.070114	-9.85846	108.959732	30.536961	33.950005	109.07338	30.8035375	12.0457725	109.016556	-77.6180815	9.0937375	109.477066
-41.449974	27.074272	109.17572	-23.416222	10.568483	109.106972	30.976408	-9.878783	108.558525	30.571747	33.437885	109.120415	30.7740775	11.779551	108.83947	-77.6065215	9.357415	109.374474
-40.663193	28.180382	109.195625	-23.423777	10.55982	108.996925	30.893412	-9.877533	108.200897	30.583593	33.885395	109.17289	30.7385025	12.003931	108.6868935	-77.5860565	9.115709	109.3069565
-39.845161	29.366123	109.17971	-23.48777	10.555884	108.771172	30.81148	-9.890809	107.875099	30.626053	33.333488	109.357002	30.7187665	11.7213395	108.6160505	-77.6943065	9.3904285	108.9262935
-38.968971	30.469603	109.118942	-23.504011	10.573503	108.565331	30.744589	-9.935441	107.584213	30.669958	33.277218	109.451164	30.7072735	11.6708885	108.5176885	-77.7152955	9.4761175	108.6129735
-38.04879	31.446699	109.112251	-23.526403	10.572591	108.390701	30.650902	-9.996675	107.338394	30.721203	33.218105	109.512672	30.6860525	11.610715	108.425533	-77.7388585	9.534467	108.355869
-36.645	32.900997	109.265182	-23.515909	10.556549	108.245453	30.566401	-10.092157	106.995987	30.771137	33.084198	109.649803	30.668769	11.4960205	108.322895	-77.700587	9.6170775	108.168011
-35.628242	33.761761	109.372032	-23.525209	10.534131	108.170998	30.535702	-10.164716	106.831017	30.825912	33.011539	109.722176	30.680807	11.4234115	108.2765965	-77.731225	9.6448505	108.0653995
-34.591541	34.523556	109.46386	-23.483402	10.520699	108.112404	30.509567	-10.263741	106.697021	30.895046	32.924232	109.772789	30.7023065	11.3302455	108.234905	-77.6691105	9.7111525	107.989903
-33.546185	35.235687	109.471832	-23.498075	10.502111	108.026352	30.49387	-10.320752	106.588661	30.941614	32.862911	109.815338	30.717742	11.2710795	108.2019995	-77.713892	9.7331425	107.8507045
-32.430328	35.848446	109.460236	-23.513136	10.497871	107.865524	30.470573	-10.385193	106.496109	30.960421	32.807644	109.860062	30.715497	11.2112255	108.1780855	-77.741769	9.7845165	107.5529625
-31.403753	36.414162	109.269104	-23.574532	10.455906	107.555367	30.387133	-10.398538	106.422104	30.957317	32.773384	109.935654	30.672225	11.187423	108.178879	-77.821289	9.724389	106.931855
-30.268625	36.871574	109.11161	-23.58713	10.496502	107.282951	30.369553	-10.46343	106.201385	30.921745	32.742386	109.98938	30.645649	11.139478	108.0953825	-77.819909	9.853526	106.4705195
-28.790268	37.491222	109.021317	-23.71608	10.512425	106.652344	30.289797	-10.451365	105.803886	30.849808	32.701256	110.169563	30.5698025	11.1249455	107.9867245	-78.0019625	9.8999045	105.3179635
-27.507362	37.663181	108.63755	-23.759663	10.523499	106.26358	30.222801	-10.380744	105.646194	30.818468	32.722893	110.271004	30.5206345	11.1710745	107.958599	-78.0399605	9.8759235	104.568561
-26.457354	37.7766	108.500549	-23.75462	10.608276	105.980194	30.262016	-10.384262	105.485603	30.804214	32.748745	110.285988	30.533115	11.1822415	107.8857955	-78.042355	10.0343105	104.0745925
-25.372543	37.917934	108.37339	-23.776196	10.712294	105.794159	30.209738	-10.32556	105.499969	30.80542	32.782322	110.242416	30.507579	11.228381	107.8711925	-78.059971	10.196207	103.7171255
-24.170832	37.797947	108.143448	-23.739412	10.817464	105.677292	30.222872	-10.305003	105.542526	30.814913	32.808743	110.183075	30.5188925	11.25187	107.8628005	-77.9977165	10.383058	103.4917835
-23.070547	37.665844	107.979179	-23.720043	10.928289	105.664124	30.248224	-10.31666	105.657028	30.840645	32.831608	110.122192	30.5444345	11.257474	107.88961	-77.9845205	10.599104	103.438638
-21.998558	37.349903	107.88562	-23.708054	11.003172	105.744385	30.249971	-10.374561	105.837921	30.881176	32.824032	110.09214	30.5655735	11.2247355	107.9650305	-77.9816815	10.7816085	103.5237395
-20.357664	36.766281	107.698013	-23.717133	11.00173	105.804756	30.306089	-10.580726	106.135536	30.971067	32.730137	110.09594	30.638578	11.0747055	108.115738	-78.072844	10.9287545	103.493774
-19.334095	36.235359	107.599876	-23.744444	10.9658	105.792152	30.254066	-10.692359	106.391945	31.012186	32.63261	110.146942	30.633126	10.9701255	108.2694435	-78.122014	10.9614745	103.3148605
-18.356199	35.59203	107.502876	-23.750198	10.876369	105.789589	30.240664	-10.828187	106.548134	31.030199	32.534157	110.198387	30.6354315	10.852985	108.3732605	-78.1358275	10.899753	103.2059175
-17.430141	34.908085	107.504318	-23.791569	10.764356	105.825043	30.223534	-10.96682	106.692818	31.033913	32.427734	110.232338	30.6287235	10.730457	108.462578	-78.2118615	10.798255	103.187508
-16.448774	34.06934	107.372322	-23.849934	10.694101	105.857941	30.194801	-11.103048	106.867981	31.023806	32.328545	110.240295	30.6093035	10.6127485	108.554138	-78.3091715	10.7754535	103.161744
-15.569139	33.242687	107.284714	-23.921618	10.597522	105.940033	30.200689	-11.292374	107.047585	31.013437	32.199329	110.233948	30.607063	10.4534775	108.6407665	-78.450299	10.7415665	103.2392995
-14.710011	32.275921	107.179047	-24.008629	10.474118	105.954681	30.149561	-11.445354	107.276573	30.972027	32.060368	110.232841	30.560794	10.307507	108.754707	-78.578052	10.640729	103.154655
-13.522655	30.790455	107.054123	-24.174156	10.357161	105.922684	30.024668	-11.634535	107.509384	30.844624	32.418358	110.207893	30.434646	10.3919115	108.8586385	-78.782958	10.3224105	102.9867295
-12.761283	29.744473	106.954361	-24.279701	10.296019	105.899155	29.935932	-11.732602	107.565758	30.761559	32.364822	110.192719	30.3487455	10.31611	108.8792385	-78.9081475	10.275928	102.9190715
-12.060323	28.623816	106.841934	-24.358412	10.257556	105.892273	29.828497	-11.782958	107.564499	30.662949	31.815588	110.165611	30.245723	10.016315	108.865055	-78.962547	10.498797	102.919491
-11.400929	27.46118	106.768433	-24.477253	10.233382	105.941261	29.711306	-11.808189	107.558334	30.548044	31.80649	109.996292	30.129675	9.9991505	108.777313	-79.084181	10.4676135	103.105209
-10.748902	26.296329	106.628777	-24.587349	10.267007	105.999222	29.597239	-11.843962	107.586288	30.434864	31.756708	109.767189	30.0160515	9.956373	108.6767385	-79.1907495	10.577641	103.3217055
-10.141344	25.075996	106.463326	-24.679842	10.316862	105.996979	29.495525	-11.885211	107.681366	30.33419	31.716934	109.556374	29.9148575	9.9158615	108.61887	-79.2745415	10.7178625	103.375088
-9.60665	23.825642	106.279991	-24.786785	10.361332	105.988266	29.376867	-11.944905	107.837387	30.270185	31.684879	109.259712	29.823526	9.869987	108.5485495	-79.397096	10.852677	103.4279825
-8.835127	21.935246	106.030083	-24.972868	10.424948	105.973724	29.156637	-12.093647	108.108887	30.119312	32.079117	108.764397	29.6379745	9.992735	108.436642	-79.5837105	10.857161	103.510806
-8.421076	20.658518	105.937943	-25.103373	10.445851	105.975212	29.00222	-12.179461	108.269943	30.027977	31.997398	108.453537	29.5150985	9.9089685	108.36174	-79.7218445	10.9827335	103.588684
-7.984089	19.252712	105.85836	-25.22859	10.443367	106.051483	28.862534	-12.238208	108.353912	29.926256	31.919411	108.196114	29.394395	9.8406015	108.275013	-79.851575	11.0461325	103.827953
-7.594092	17.999454	105.851662	-25.30883	10.432188	106.180145	28.732534	-12.316461	108.458817	29.838615	31.836292	107.92807	29.2855745	9.7599155	108.1934435	-79.9032345	11.1044605	104.1668465
-7.235843	16.680149	105.91407	-25.379267	10.40743	106.373474	28.62295	-12.331455	108.610558	29.754969	31.754938	107.789215	29.1889595	9.7117415	108.1998865	-79.9474935	11.1031185	104.5470615
-6.907527	15.36596	106.108238	-25.43858	10.421923	106.564804	28.549492	-12.381549	108.852303	29.71911	31.701874	107.811378	29.134301	9.6601625	108.3318405	-80.011461	11.1836835	104.7977675
-6.576287	14.115782	106.318855	-25.510124	10.412093	106.720695	28.509596	-12.436911	109.15612	29.704288	31.674194	108.023331	29.106942	9.6186415	108.5897255	-80.12719	11.2055445	104.8516645
-6.176737	12.285345	106.647339	-25.619892	10.376402	106.848763	28.474724	-12.511932	109.588638	29.776882	31.710377	108.664551	29.125803	9.5992225	109.1265945	-80.365587	11.1535815	104.5709315
-5.932813	11.057815	106.852783	-25.678667	10.369705	106.828545	28.474131	-12.502243	109.812881	29.884621	31.242132	109.253403	29.179376	9.3699445	109.533142	-80.53671	11.3694655	104.123948
-5.726933	9.992145	106.971359	-25.724447	10.389276	106.773232	28.482798	-12.443951	109.981415	29.961872	31.352341	109.750198	29.222335	9.454195	109.8658065	-80.671229	11.324357	103.6806575
-5.561244	8.922822	107.088066	-25.762087	10.476921	106.660034	28.503334	-12.348459	110.054276	29.968702	32.0023	110.154533	29.236018	9.8269205	110.1044045	-80.760192	11.1269215	103.2156635
-5.459292	7.822095	107.061516	-25.753408	10.543907	106.521431	28.540766	-12.175575	110.109505	29.977543	32.186092	110.496994	29.2591545	10.0052585	110.3032495	-80.7659705	11.0825555	102.7396125
-5.424162	6.810461	106.990013	-25.744497	10.678832	106.401993	28.592936	-11.972165	110.132347	29.946339	32.398872	110.635437	29.2696375	10.2133535	110.383892	-80.7586315	11.1443105	102.420094
-5.363036	5.765893	106.872559	-25.718494	10.833714	106.28933	28.667364	-11.783662	110.176659	29.912806	32.591473	110.536896	29.290085	10.4039055	110.3567775	-80.727073	11.2635225	102.2218825
-5.435977	4.197337	106.847702	-25.68355	11.087414	106.248535	28.776794	-11.541741	110.34626	29.882931	32.813381	110.355103	29.3298625	10.63582	110.3506815	-80.6969625	11.539008	102.1463885
-5.584754	3.176877	107.010185	-25.67289	11.255455	106.338379	28.816319	-11.442848	110.588989	29.927507	32.939507	110.304283	29.371913	10.7483295	110.446636	-80.717693	11.7625805	102.230122
-5.769807	2.197695	107.224586	-25.663116	11.400775	106.512657	28.862545	-11.377257	110.897552	29.983875	33.042992	110.336685	29.42321	10.8328675	110.6171185	-80.749442	11.9686825	102.4081955
-6.085167	1.249862	107.53672	-25.651011	11.486158	106.758118	28.927235	-11.326433	111.271645	30.151848	32.732693	110.528221	29.5395415	10.70313	110.899933	-80.8415635	12.269186	102.616303
-6.389013	0.265483	107.898308	-25.614061	11.569556	107.055679	29.013884	-11.267157	111.670113	30.234783	32.844788	110.692719	29.6243335	10.7888155	111.181416	-80.8524555	12.3502965	102.929942
-6.804761	-0.645237	108.241631	-25.610676	11.630379	107.354332	29.142305	-11.180409	112.032806	30.289703	32.861866	111.024391	29.716004	10.8407285	111.5285985	-80.937356	12.4200295	103.1800655
-7.226799	-1.501685	108.510498	-25.591867	11.661459	107.566689	29.278786	-11.080219	112.34317	NaN	NaN	NaN	NaN	NaN	NaN	NaN	NaN	NaN
-7.980981	-2.704973	108.631935	-25.508574	11.775706	107.654419	29.437819	-10.85975	112.616333	NaN	NaN	NaN	NaN	NaN	NaN	NaN	NaN	NaN
-8.564091	-3.468692	108.552536	-25.458139	11.82601	107.536362	29.523272	-10.700525	112.665489	NaN	NaN	NaN	NaN	NaN	NaN	NaN	NaN	NaN
-9.19788	-4.18323	108.355843	-25.40332	11.927616	107.351318	29.605345	-10.523057	112.621895	NaN	NaN	NaN	NaN	NaN	NaN	NaN	NaN	NaN
-9.846594	-4.829893	108.115265	-25.3256	12.023767	107.186089	29.691019	-10.350505	112.472359	NaN	NaN	NaN	NaN	NaN	NaN	NaN	NaN	NaN
-10.599612	-5.427002	107.874908	-25.25366	12.16442	107.059158	29.764896	-10.200767	112.369385	30.590136	33.945381	111.564278	30.177516	11.872307	111.9668315	-80.684836	12.456533	102.1514845
-11.443171	-6.028782	107.751381	-25.154663	12.296738	107.057549	29.84182	-10.049103	112.207649	NaN	NaN	NaN	NaN	NaN	NaN	NaN	NaN	NaN
-12.311966	-6.499238	107.676376	-25.049145	12.433599	107.170578	29.926373	-9.886966	112.09465	NaN	NaN	NaN	NaN	NaN	NaN	NaN	NaN	NaN
-13.654738	-7.186061	107.582977	-24.936674	12.645102	107.434273	30.058727	-9.636388	111.931168	NaN	NaN	NaN	NaN	NaN	NaN	NaN	NaN	NaN
-14.770576	-7.621654	107.654312	-24.881689	12.795753	107.640335	30.122427	-9.464561	111.892868	NaN	NaN	NaN	NaN	NaN	NaN	NaN	NaN	NaN
-15.799652	-7.968622	107.699287	-24.889751	12.931053	107.828094	30.187691	-9.278913	111.866592	30.759075	35.388748	111.499832	30.473383	13.0549175	111.683212	-80.252885	12.8071885	103.972976
-16.882278	-8.316095	107.743088	-24.877819	13.108955	107.969368	30.230045	-9.102431	111.907494	30.757511	35.595451	111.543465	30.493778	13.24651	111.7254795	-80.249416	12.9714	104.2132565
-18.061123	-8.586548	107.846901	-24.893772	13.292461	108.093246	30.266056	-8.958559	111.954987	30.746496	35.758362	111.511383	30.506276	13.3999015	111.733185	-80.29382	13.1850205	104.453307
-19.242641	-8.895212	108.026932	-24.862408	13.421744	108.267059	30.267338	-8.844955	112.003517	30.732906	35.8922	111.366287	30.500122	13.5236225	111.684902	-80.224938	13.3198655	104.849216
-20.417843	-9.101443	108.308434	-24.850554	13.552591	108.461884	30.294577	-8.752597	112.100388	31.137976	35.804386	110.963127	30.7162765	13.5258945	111.5317575	-80.4173845	13.5792875	105.3920105
-22.264893	-9.37731	108.803795	-24.77212	13.685995	108.789337	30.364872	-8.680721	112.290916	NaN	NaN	NaN	NaN	NaN	NaN	NaN	NaN	NaN
-23.506119	-9.547084	109.15155	-24.7054	13.71752	109.018517	30.44173	-8.649941	112.426697	30.784065	36.096447	110.579918	30.6128975	13.723253	111.5033075	-80.0236975	13.711787	106.5337265
-24.683243	-9.594313	109.460342	-24.616892	13.712168	109.226334	30.551842	-8.62134	112.578239	NaN	NaN	NaN	NaN	NaN	NaN	NaN	NaN	NaN
-25.845524	-9.641129	109.626389	-24.535563	13.663188	109.374916	30.658716	-8.619881	112.737083	NaN	NaN	NaN	NaN	NaN	NaN	NaN	NaN	NaN
-27.089558	-9.642677	109.758949	-24.468887	13.573644	109.495018	30.735514	-8.622239	112.863335	30.874342	36.10413	110.391113	30.804928	13.7409455	111.627224	-79.742702	13.4063425	107.362812
-28.268259	-9.577496	109.777115	-24.417608	13.478199	109.577515	30.834898	-8.622164	112.92099	30.90777	36.1124	110.472702	30.871334	13.745118	111.696846	-79.70655	13.21128	107.458184
-29.48315	-9.489556	109.665939	-24.379665	13.364916	109.658195	30.935215	-8.613546	112.942551	30.933529	36.163185	110.588989	30.934372	13.7748195	111.76577	-79.693702	12.9550125	107.55062
-31.306713	-9.184744	109.484055	-24.384937	13.245799	109.704384	31.027184	-8.525291	112.906609	30.913734	36.261471	110.809448	30.970459	13.86809	111.8580285	-79.740333	12.623508	107.5507395
-32.481735	-8.875686	109.410141	-24.381704	13.229362	109.733368	31.063053	-8.474743	112.873146	30.883205	36.346264	110.920479	30.973129	13.9357605	111.8968125	-79.736537	12.5229635	107.5699235
-33.703453	-8.517557	109.304405	-24.395935	13.233775	109.741081	31.065264	-8.42135	112.853302	30.839634	36.407284	110.980392	30.952449	13.992967	111.916847	-79.744319	12.474583	107.565315
-34.935551	-8.084896	109.26194	-24.407681	13.247353	109.754036	31.058363	-8.384714	112.815819	30.800634	36.450703	111.003433	30.9294985	14.0329945	111.909626	-79.7448605	12.4617115	107.598446
-36.128918	-7.637653	109.320236	-24.418575	13.260404	109.843239	31.04138	-8.384542	112.741875	30.782751	36.453724	110.985909	30.9120655	14.034591	111.863892	-79.7492155	12.486217	107.822586
-37.319996	-7.092575	109.434975	-24.406845	13.265631	109.96019	31.016306	-8.427356	112.686432	30.788103	36.420513	110.93721	30.9022045	13.9965785	111.811821	-79.7158945	12.5346835	108.108559
-38.513641	-6.501165	109.6185	-24.376507	13.250488	110.127625	30.999874	-8.519543	112.643456	30.819395	36.322914	110.910286	30.9096345	13.9016855	111.776871	-79.6626485	12.5992905	108.478379
-40.249413	-5.574673	109.860588	-24.32443	13.17105	110.339714	30.977085	-8.709777	112.614014	30.857676	36.139629	110.836472	30.9173805	13.714926	111.725243	-79.5662405	12.627174	108.954185
-41.332016	-4.975874	109.918442	-24.336826	13.067907	110.451492	30.957472	-8.826193	112.545601	30.83852	36.019009	110.816109	30.897996	13.596408	111.680855	-79.571648	12.539406	109.222129
-42.409279	-4.265444	109.980118	-24.334375	12.943999	110.497215	30.955479	-8.940736	112.428368	30.781984	35.92289	110.782814	30.8687315	13.491077	111.605591	-79.5374815	12.396921	109.388839
-43.486702	-3.553606	110.018227	-24.354673	12.844602	110.534393	30.955925	-9.039108	112.326492	NaN	NaN	NaN	NaN	NaN	NaN	NaN	NaN	NaN
-44.501926	-2.800388	110.083702	-24.395584	12.733969	110.577545	30.965536	-9.169795	112.224304	NaN	NaN	NaN	NaN	NaN	NaN	NaN	NaN	NaN
-45.490055	-2.020176	110.141792	-24.427063	12.616219	110.636971	30.951838	-9.281535	112.167465	30.955374	35.499935	110.401451	30.953606	13.1092	111.284458	-79.807732	12.123238	109.989484
-46.481384	-1.234765	110.311005	-24.483574	12.492113	110.698807	30.952969	-9.405285	112.076462	30.516439	35.054111	110.5858	30.734704	12.824413	111.331131	-79.701852	12.159813	110.066483
-47.820385	0.008943	110.671089	-24.526945	12.290465	110.93837	30.963591	-9.530856	112.000145	30.380497	34.944271	110.4692	30.672044	12.7067075	111.2346725	-79.725934	11.8742225	110.6420675
-48.656273	0.879941	110.813866	-24.560543	12.13515	111.058655	30.995565	-9.607265	112.026299	30.316534	34.87252	110.479057	30.6560495	12.6326275	111.252678	-79.7771355	11.6376725	110.864632
-49.470547	1.741912	110.807434	-24.575619	11.980126	111.085388	31.039392	-9.728916	112.119331	30.271921	34.784161	110.524033	30.6556565	12.5276225	111.321682	-79.8068945	11.4326295	110.849094
-50.202644	2.677433	110.81636	-24.610575	11.817018	111.088737	31.052509	-9.852131	112.169205	30.240595	34.706188	110.532257	30.646552	12.4270285	111.350731	-79.867702	11.2070075	110.826743
-50.886379	3.625505	110.850288	-24.650257	11.690029	111.154305	31.035215	-9.990022	112.137459	30.179569	34.604801	110.559151	30.607392	12.3073895	111.348305	-79.907906	11.0726685	110.960305
-51.572769	4.610487	111.020729	-24.670073	11.551229	111.257507	31.024349	-10.085589	112.068344	30.105839	34.526207	110.608498	30.565094	12.220309	111.338421	-79.90524	10.882149	111.176593
-52.085251	5.625995	111.355804	-24.726967	11.411821	111.475983	31.008022	-10.166491	111.963669	30.019566	34.460377	110.677765	30.513794	12.146943	111.320717	-79.967728	10.676699	111.631249
-52.77496	7.178651	111.928406	-24.769493	11.235728	111.898445	30.994495	-10.195507	111.794701	29.837379	34.941967	110.822281	30.415937	12.37323	111.308491	-79.954923	10.098226	112.488399
-53.222061	8.194045	112.340271	-24.816322	11.11849	112.157021	30.975658	-10.196408	111.739288	29.718945	34.920197	111.035645	30.3473015	12.3618945	111.3874665	-79.9799455	9.8750855	112.9265755
-53.489906	9.264565	112.764107	-24.899296	11.02122	112.431648	30.945324	-10.190668	111.664024	29.584009	34.942554	111.136971	30.2646665	12.375943	111.4004975	-80.0632585	9.666497	113.4627985
-53.714096	10.318669	113.021317	-24.972305	10.922162	112.739563	30.920971	-10.19839	111.609207	29.456997	34.938385	111.307404	30.188984	12.3699975	111.4583055	-80.133594	9.4743265	114.0208205
-53.869228	11.350262	113.172211	-25.028822	10.807114	112.715508	30.902573	-10.220778	111.58596	29.352337	34.921581	111.453011	30.127455	12.3504015	111.5194855	-80.185099	9.2638265	113.9115305
-53.988083	12.354842	113.05957	-25.117523	10.701531	112.674393	30.887144	-10.273582	111.582779	29.290852	34.866474	111.570229	30.088998	12.296446	111.576504	-80.324044	9.106616	113.772282
-53.980999	13.385552	112.812805	-25.18586	10.640228	112.577591	30.877981	-10.381281	111.570297	29.265959	34.789913	111.609962	30.07197	12.204316	111.5901295	-80.44369	9.07614	113.5650525
-53.792511	14.913747	112.477913	-25.242514	10.556154	112.296829	30.808226	-10.534793	111.463226	29.256163	34.141453	111.53624	30.0321945	11.80333	111.499733	-80.5172225	9.308978	113.093925
-53.593697	15.881912	112.39064	-25.265867	10.527961	112.141441	30.769688	-10.610058	111.330856	29.227465	34.067986	111.392441	29.9985765	11.728964	111.3616485	-80.5303105	9.326958	112.9212335
-53.248203	16.877855	112.398827	-25.204472	10.500197	112.003769	30.74754	-10.660163	111.201653	29.159149	34.489883	111.213066	29.9533445	11.91486	111.2073595	-80.3622885	9.085534	112.8001785
-52.858299	17.806694	112.479485	-25.195366	10.48253	112.007797	30.732998	-10.691126	111.115608	29.129255	34.435902	111.139206	29.9311265	11.872388	111.127407	-80.3218585	9.092672	112.888187
-52.447964	18.639158	112.535454	-25.19849	10.443385	112.035522	30.738396	-10.709372	111.069511	29.10186	34.391964	111.1064	29.920128	11.841296	111.0879555	-80.317108	9.045474	112.9830885
-51.927067	19.472706	112.561714	-25.230238	10.386944	112.043617	30.746243	-10.744824	111.081291	29.065531	34.335209	111.10643	29.905887	11.7951925	111.0938605	-80.366363	8.9786955	112.9933735
-51.381195	20.288853	112.508141	-25.26581	10.356461	112.016235	30.760967	-10.801848	111.113403	29.031225	34.303085	111.145905	29.896096	11.7506185	111.129654	-80.427716	8.9623035	112.902816
-50.437416	21.407536	112.308968	-25.37767	10.23826	111.92485	30.775106	-10.874163	111.144958	28.940662	34.265308	111.234756	29.857884	11.6955725	111.189857	-80.613224	8.7809475	112.659843
-49.718948	22.078386	112.194824	-25.416214	10.219037	111.836945	30.772478	-10.920132	111.140335	28.872007	34.228725	111.253395	29.8222425	11.6542965	111.196865	-80.6546705	8.7837775	112.477025
-48.915569	22.74687	112.054192	-25.472918	10.144275	111.844513	30.77755	-10.938561	111.155533	28.796227	34.195381	111.235275	29.7868885	11.62841	111.195404	-80.7327245	8.66014	112.493622
-48.085922	23.341091	111.825302	-25.503578	10.103718	111.669746	30.793158	-10.947387	111.246216	28.72122	34.141071	111.181572	29.757189	11.596842	111.213894	-80.764345	8.610594	112.125598
-47.269173	23.938599	111.523392	-25.660112	10.171236	111.620857	30.816591	-10.994728	111.430618	28.656948	34.104	111.102081	29.7367695	11.554636	111.2663495	-81.0569935	8.787836	111.9753645
-46.318283	24.476507	111.157356	-25.645304	10.149989	111.497406	30.830912	-11.054064	111.660683	28.594421	34.00563	110.989143	29.7126665	11.475783	111.324913	-81.0032745	8.824195	111.669899
-45.367638	25.019073	110.835472	-25.640968	10.137737	111.332657	30.849161	-11.155666	111.940445	28.571056	33.897762	110.794914	29.7101085	11.371048	111.3676795	-80.9920445	8.904426	111.2976345
-43.843479	25.717861	110.444176	-25.6385	10.0754	111.228439	30.88241	-11.312814	112.264549	28.582222	33.695202	110.540649	29.732316	11.191194	111.402599	-81.009316	8.959606	111.054279
-42.796921	26.143438	110.280861	-25.626894	10.002218	111.230301	30.92555	-11.416254	112.411819	28.613176	33.041565	110.459755	29.769363	10.8126555	111.435787	-81.023151	9.1917805	111.024815
-41.70409	26.57733	110.180855	-25.610909	9.840095	111.208511	30.987373	-11.524504	112.510597	28.613531	33.372658	110.317924	29.800452	10.924077	111.4142605	-81.02227	8.756113	111.0027615
-40.580139	26.936514	110.002686	-25.551588	9.741859	111.15657	31.039545	-11.632236	112.604942	28.643408	32.741104	110.308502	29.8414765	10.554434	111.456722	-80.9446525	8.929284	110.856418
-39.479916	27.34293	109.737694	-25.5245	9.636198	111.064842	31.085447	-11.739597	112.707817	28.652784	33.122147	110.159111	29.8691155	10.691275	111.433464	-80.9181155	8.581121	110.69622
-38.273396	27.792755	109.516228	-25.504107	9.548481	110.946861	31.109009	-11.827298	112.77301	28.667963	33.00703	110.039917	29.888486	10.589866	111.4064635	-80.8967	8.507096	110.4872585
-37.110744	28.211937	109.353531	-25.480927	9.53123	110.839188	31.109692	-11.902483	112.776627	28.69488	32.887978	109.926727	29.902286	10.4927475	111.351677	-80.86414	8.5697125	110.326699
-35.319698	28.794962	109.298859	-25.446636	9.465657	110.762825	31.10796	-12.006325	112.634071	28.750944	32.759182	109.864983	29.929452	10.3764285	111.249527	-80.822724	8.5548855	110.276123
-34.048431	29.238754	109.331596	-25.40946	9.402105	110.687256	31.098953	-12.04342	112.46711	28.769964	32.728733	109.932777	29.9344585	10.3426565	111.1999435	-80.7533785	8.4615535	110.1745685
-32.817505	29.634174	109.38649	-25.439125	9.375305	110.569168	31.074858	-12.039804	112.273834	28.784925	32.737255	110.05925	29.9298915	10.3487255	111.166542	-80.8081415	8.4018845	109.971794
-31.621365	30.032816	109.384987	-25.492451	9.374533	110.378136	31.068718	-11.996975	112.101761	28.748644	32.807915	110.206795	29.908681	10.40547	111.154278	-80.893583	8.343596	109.601994
-30.350954	30.467516	109.294189	-25.556248	9.435754	110.153519	31.068398	-11.90319	111.996948	28.678898	32.93129	110.318756	29.873648	10.51405	111.157852	-80.986144	8.357458	109.149186
-29.134634	30.831861	109.112785	-25.617201	9.518125	109.945969	31.086319	-11.802689	111.976585	28.566433	33.065472	110.295143	29.826376	10.6313915	111.135864	-81.060778	8.4048585	108.756074
-27.897617	31.146122	108.836639	-25.685574	9.635056	109.71463	31.083389	-11.704532	111.996498	28.46426	32.683052	110.295555	29.7738245	10.48926	111.1460265	-81.1449725	8.780852	108.2832335
-26.005919	31.642622	108.505646	-25.799826	9.707172	109.514145	31.039423	-11.682723	112.128319	28.3409	33.236485	110.122452	29.6901615	10.776881	111.1253855	-81.2898135	8.637463	107.9029045
-24.78977	31.868988	108.388496	-25.869965	9.719303	109.440887	30.99193	-11.753828	112.208298	28.342581	33.152889	110.136818	29.6672555	10.6995305	111.172558	-81.4071855	8.7390755	107.709216
-23.611851	32.085949	108.393158	-25.914389	9.623015	109.387741	30.914139	-11.872708	112.237564	28.378561	33.022968	110.208168	29.64635	10.57513	111.222866	-81.475128	8.6709	107.552616
-22.314701	32.295414	108.433701	-25.930918	9.50825	109.344162	30.826998	-11.994629	112.17691	28.446299	32.867859	110.331467	29.6366485	10.436615	111.2541885	-81.4984845	8.579885	107.4341355
-21.08267	32.461842	108.533455	-25.93326	9.401329	109.230461	30.760523	-12.109571	112.024651	28.517252	32.707809	110.478699	29.6388875	10.299119	111.251675	-81.5054075	8.503539	107.209247
-19.868578	32.594658	108.650879	-25.919481	9.314782	109.1064	30.758333	-12.204388	111.793625	28.584808	32.585712	110.633698	29.6715705	10.190662	111.2136615	-81.5105325	8.438902	106.9991385
-18.600281	32.73737	108.742058	-25.887098	9.292271	108.936188	30.752602	-12.230407	111.536896	28.657318	32.520493	110.780701	29.70496	10.145043	111.1587985	-81.479156	8.439499	106.7135775
-16.776432	32.952057	108.886253	-25.809998	9.34024	108.711449	30.746332	-12.184427	111.111847	28.778044	32.547203	111.18103	29.762188	10.181388	111.1464385	-81.382184	8.499092	106.2764595
-15.598234	33.010803	109.004631	-25.702101	9.453227	108.605804	30.789989	-12.106414	110.867348	28.853428	32.576992	111.21447	29.8217085	10.235289	111.040909	-81.2259105	8.671165	106.170699
-14.391303	33.063732	109.108604	-25.657522	9.603051	108.560753	30.831722	-12.014203	110.640228	28.924107	32.62188	111.26944	29.8779145	10.3038385	110.954834	-81.1929585	8.9022635	106.166672
-13.220628	33.036919	109.282776	-25.601547	9.731352	108.529434	30.821817	-11.871097	110.488808	29.00573	32.766327	111.133728	29.9137735	10.447615	110.811268	-81.1168675	9.015089	106.2476
-12.146605	33.008308	109.463142	-25.568781	9.903041	108.519791	30.888479	-11.834759	110.265144	29.104668	32.761883	111.311188	29.9965735	10.463562	110.788166	-81.1341355	9.34252	106.251416
-11.090335	32.838612	109.69162	-25.5294	10.012794	108.534622	30.875687	-11.749345	110.079323	29.150528	32.829216	111.499954	30.0131075	10.5399355	110.7896385	-81.0719075	9.4856525	106.2796055
-10.01713	32.627441	109.894135	-25.542805	10.134078	108.531532	30.873377	-11.666681	109.923485	29.506666	32.758617	111.524391	30.1900215	10.545968	110.723938	-81.2756315	9.722188	106.339126
-8.553303	32.225071	110.141548	-25.535938	10.29254	108.49279	30.80414	-11.538632	109.778641	29.242002	32.526608	112.095352	30.023071	10.493988	110.9369965	-81.094947	10.091092	106.0485835
-7.612715	31.830597	110.271965	-25.529009	10.379652	108.410477	30.794683	-11.479961	109.661743	29.282284	32.586674	112.308434	30.0384835	10.5533565	110.9850885	-81.0965015	10.2059475	105.8358655
-6.750372	31.406155	110.376122	-25.539776	10.464187	108.338882	30.800507	-11.421839	109.581032	29.309978	32.649593	112.503586	30.0552425	10.613877	111.042309	-81.1347945	10.314497	105.635455
-5.860977	30.832848	110.465302	-25.517801	10.577281	108.25975	30.811266	-11.364074	109.483704	29.344862	32.709522	112.679253	30.078064	10.672724	111.0814785	-81.113666	10.481838	105.4380215
-5.08512	30.266762	110.527039	-25.523333	10.623362	108.234917	30.834764	-11.308751	109.412262	29.390558	32.772171	112.852844	30.112661	10.73171	111.132553	-81.159327	10.515014	105.337281
-4.292526	29.550652	110.612999	-25.44479	10.706512	108.293594	30.886238	-11.261764	109.380768	29.473982	33.430283	112.890259	30.18011	11.0842595	111.1355135	-81.06969	10.3287645	105.4516745
-3.552869	28.775549	110.687103	-25.40741	10.797472	108.376373	30.975298	-11.249404	109.390533	29.570574	33.476788	113.036789	30.272936	11.113692	111.213661	-81.087756	10.481252	105.539085
-2.511132	27.431356	110.765137	-25.294325	10.927751	108.54583	31.047976	-11.175611	109.57737	29.763014	33.050442	113.296196	30.405495	10.9374155	111.436783	-80.994145	10.9180865	105.654877
-1.873697	26.475683	110.753159	-25.255108	11.015172	108.613037	31.128359	-11.177099	109.722015	29.82831	33.573162	113.316635	30.4783345	11.1980315	111.519325	-80.9885505	10.8323125	105.706749
-1.308711	25.398579	110.706306	-25.189232	11.09084	108.602417	31.203894	-11.198168	109.855484	29.912785	33.598412	113.38192	30.5583395	11.200122	111.618702	-80.9368035	10.981558	105.586132
-0.756915	24.267977	110.57267	-25.141758	11.139082	108.566704	31.264893	-11.224367	109.997223	30.011261	33.606499	113.413002	30.638077	11.191066	111.7051125	-80.921593	11.087098	105.4282955
-0.271324	23.044363	110.435532	-25.043726	11.21385	108.53653	31.348476	-11.247599	110.108459	30.096964	33.01659	113.499176	30.72272	10.8844955	111.8038175	-80.810172	11.5432045	105.2692425
0.139478	21.801828	110.284019	-24.943043	11.261754	108.55925	31.440731	-11.255829	110.16449	30.20372	33.634342	113.260506	30.8222255	11.1892565	111.712498	-80.7083115	11.3342515	105.406002
0.531917	20.485273	110.118011	-24.811733	11.271318	108.699821	31.551937	-11.257575	110.232246	30.294701	33.045059	113.228821	30.923319	10.893742	111.7305335	-80.546785	11.648894	105.6691085
1.008793	18.334263	109.975365	-24.674082	11.295774	108.939636	31.699293	-11.311982	110.33667	30.449289	33.601032	112.918007	31.074291	11.144525	111.6273385	-80.422455	11.447023	106.2519335
1.247805	16.840181	109.961487	-24.61644	11.294302	109.10659	31.737503	-11.387505	110.471634	30.528454	33.540035	112.872871	31.1329785	11.076265	111.6722525	-80.3658585	11.512339	106.5409275
1.435599	15.301366	109.960236	-24.602392	11.263844	109.230896	31.69631	-11.454211	110.69239	30.640232	33.450493	112.842789	31.168271	10.998141	111.7675895	-80.373055	11.529547	106.6942025
1.596738	13.725808	109.925751	-24.567348	11.251723	109.279671	31.682396	-11.634855	110.859726	30.753061	32.767372	112.913002	31.2177285	10.5662585	111.886364	-80.3524245	11.9371875	106.672978
1.689494	12.133265	109.839973	-24.556917	11.247283	109.271324	31.654621	-11.789253	111.036835	30.893621	32.67585	112.800682	31.274121	10.4432985	111.9187585	-80.387955	12.0512675	106.6238895
1.760688	10.474265	109.771584	-24.54113	11.232078	109.195099	31.618494	-11.936285	111.168884	31.006454	32.562054	112.736404	31.312474	10.3128845	111.952644	-80.394734	12.1512715	106.437554
1.773146	8.879897	109.668663	-24.499979	11.245075	109.065231	31.647581	-12.01492	111.241058	31.102613	32.4842	112.741837	31.375097	10.23464	111.9914475	-80.375055	12.25551	106.1390145
1.708401	6.4258	109.422531	-24.391993	11.271759	108.822823	31.766848	-12.012282	111.239861	31.218273	32.51754	112.801125	31.4925605	10.252629	112.020493	-80.2765465	12.290889	105.625153
1.613829	4.758664	109.253288	-24.277411	11.33171	108.637794	31.913216	-11.928575	111.238144	31.306923	32.612766	112.839508	31.6100695	10.3420955	112.038826	-80.1648915	12.3213245	105.236762
1.445687	3.113718	109.045883	-24.171774	11.368482	108.353935	32.072815	-11.83649	111.309921	31.375837	32.727669	112.86924	31.724326	10.4455895	112.0895805	-80.067874	12.2913745	104.6182895
1.192659	1.46571	108.899353	-24.066942	11.465173	108.091667	32.221775	-11.737401	111.45723	31.447384	32.845413	112.785408	31.8345795	10.554006	112.121319	-79.9684635	12.37634	104.062015
0.915723	-0.179514	108.841179	-23.979635	11.56443	107.906845	32.343533	-11.671402	111.675194	31.536003	32.923996	112.556389	31.939768	10.626297	112.1157915	-79.899038	12.502563	103.6978985
0.546071	-1.854867	108.860886	-23.805983	11.638067	107.809769	32.441616	-11.661715	111.950302	31.671057	32.922234	112.224556	32.0563365	10.6302595	112.087429	-79.6683025	12.6458745	103.532109
0.136447	-3.541827	109.009361	-23.646582	11.652594	107.859528	32.551907	-11.745548	112.197517	31.84869	32.828438	111.889732	32.2002985	10.541445	112.0436245	-79.4934625	12.763743	103.6754315
-0.643681	-6.036092	109.322945	-23.504108	11.566648	107.929207	32.692955	-11.948707	112.632202	32.086418	32.611095	111.512756	32.3896865	10.331194	112.072479	-79.3979025	12.802102	103.785935
-1.249618	-7.692218	109.514488	-23.408192	11.449197	107.94828	32.736351	-12.078837	112.861481	32.506199	32.768093	111.042557	32.621275	10.344628	111.952019	-79.437659	12.553766	103.944541
-1.927787	-9.26837	109.717323	-23.315548	11.357094	107.922592	32.766441	-12.189337	113.065651	32.236923	32.815666	110.998825	32.501682	10.3131645	112.032238	-79.132778	12.4010235	103.812946
-2.671751	-10.786215	109.961319	-23.262306	11.268995	107.895805	32.79607	-12.278285	113.305222	32.336998	32.593498	110.793701	32.566534	10.1576065	112.0494615	-79.091146	12.3803835	103.7421485
-3.461711	-12.230828	110.262833	-23.243172	11.17779	107.9123	32.821907	-12.355178	113.592697	32.393444	32.423122	110.678459	32.6076755	10.033972	112.135578	-79.0940195	12.321608	103.689022
-4.357264	-13.560751	110.61821	-23.194958	11.122521	108.013855	32.827721	-12.415828	113.89859	32.455627	32.414459	110.510193	32.641674	9.9993155	112.2043915	-79.03159	12.2457265	103.8233185
-5.288626	-14.796749	111.064758	-23.117416	11.064387	108.18396	32.871269	-12.46111	114.176476	32.529251	32.331959	110.35025	32.70026	9.9354245	112.263363	-78.935092	12.1933495	104.104557
-6.696762	-16.515148	111.747169	-23.063915	10.988958	108.524132	32.92461	-12.533543	114.634193	32.642372	32.191555	110.107719	32.783491	9.829006	112.370956	-78.911321	12.14891	104.677308
-7.763469	-17.538332	112.213936	-22.981209	10.904417	108.812401	32.929859	-12.617082	114.922485	32.699928	32.073097	109.944962	32.8148935	9.7280075	112.4337235	-78.7773115	12.0808265	105.1910785
-8.919642	-18.425694	112.482979	-22.958212	10.757499	109.088066	32.940075	-12.711723	115.062477	32.727154	31.993004	109.910835	32.8336145	9.6406405	112.486656	-78.7500385	11.8743575	105.689476
-9.942734	-19.290424	112.43119	-22.944511	10.638525	109.26931	32.985558	-12.730853	115.096687	32.705364	32.004856	110.017273	32.845461	9.6370015	112.55698	-78.734483	11.6400485	105.98164
-11.086154	-20.03952	112.285187	-22.929945	10.49345	109.401993	33.06374	-12.712833	115.072395	32.676987	32.066628	110.131882	32.8703635	9.6768975	112.6021385	-78.7302535	11.3100025	106.2018475
-12.325878	-20.607382	112.313667	-22.928349	10.400101	109.542572	33.120174	-12.607828	114.974579	32.602615	32.167938	110.199448	32.8613945	9.780055	112.5870135	-78.7180925	11.020147	106.4981305
-13.460795	-21.100897	112.356567	-22.928305	10.351282	109.705612	33.201321	-12.471221	114.984764	32.495979	32.295296	110.187912	32.84865	9.9120375	112.586338	-78.70526	10.7905265	106.824886
-15.358151	-21.633358	112.641441	-22.948891	10.314259	109.900818	33.285877	-12.334311	115.193626	32.403973	32.424759	110.155106	32.844925	10.045224	112.674366	-78.742707	10.583294	107.12727
-16.656269	-21.870728	112.740471	-22.964911	10.253798	110.001884	33.319115	-12.304693	115.319016	32.347115	32.458809	110.16761	32.833115	10.077058	112.743313	-78.762937	10.430538	107.260455
-17.931089	-22.033239	112.7089	-22.994173	10.174184	110.106209	33.360722	-12.320696	115.348602	32.283882	32.461063	110.202835	32.822302	10.0701835	112.7757185	-78.810648	10.2781845	107.4366995
-19.282768	-22.13447	112.645744	-22.99399	10.052094	110.223808	33.386337	-12.326981	115.32048	32.224472	32.4902	110.27607	32.8054045	10.0816095	112.798275	-78.7933845	10.0225785	107.649341
-20.584232	-22.117313	112.49765	-23.020721	9.931355	110.366142	33.411579	-12.308053	115.233658	32.171341	32.52533	110.358749	32.79146	10.1086385	112.7962035	-78.832902	9.7540715	107.9360805
-21.863705	-22.003162	112.297417	-23.031784	9.797441	110.486374	33.453716	-12.25408	115.096046	32.110413	32.594978	110.530022	32.7820645	10.170449	112.813034	-78.8456325	9.424433	108.159714
-23.232929	-21.805212	112.141464	-23.03092	9.755572	110.541153	33.48666	-12.191175	115.002045	32.059849	32.681911	110.660492	32.7732545	10.245368	112.8312685	-78.8350945	9.265776	108.2510375
-25.257784	-21.290163	111.93795	-23.019463	9.759192	110.589813	33.525455	-12.066715	114.926323	32.016026	32.820976	110.773705	32.7707405	10.3771305	112.850014	-78.8096665	9.1412535	108.329612
-26.587534	-20.836004	111.799004	-23.01849	9.824142	110.667801	33.538414	-11.990355	114.86499	31.989082	32.915867	110.826645	32.763748	10.462756	112.8458175	-78.800728	9.185528	108.4897845
-27.950281	-20.313023	111.702454	-23.002857	9.916558	110.780128	33.593483	-11.917443	114.778748	32.004013	33.025951	110.930786	32.798748	10.554254	112.854767	-78.804462	9.278862	108.705489
-29.298777	-19.69388	111.621704	-22.964863	9.969456	110.956284	33.64677	-11.80263	114.712906	32.046543	33.142914	111.082947	32.8466565	10.670142	112.8979265	-78.7763825	9.26877	109.0146415
-30.63921	-18.989075	111.596313	-22.881018	10.054689	111.138931	33.722878	-11.712276	114.676941	32.119083	33.286098	111.240181	32.9209805	10.786911	112.958561	-78.6830165	9.322467	109.319301
-31.980076	-18.25358	111.532547	-22.837811	10.084245	111.282852	33.767841	-11.624531	114.681816	32.185593	33.348457	111.459793	32.976717	10.861963	113.0708045	-78.652339	9.306527	109.4948995
-33.305023	-17.477474	111.457733	-22.801451	10.113667	111.326584	33.824001	-11.566371	114.697693	32.252407	33.438507	111.500572	33.038204	10.936068	113.0991325	-78.641106	9.291266	109.5540355
-35.294712	-16.149313	111.380295	-22.729671	10.180506	111.280464	33.887337	-11.498828	114.772926	32.281673	33.473328	111.458679	33.084505	10.98725	113.1158025	-78.543847	9.373762	109.4451255
-36.629021	-15.210167	111.437317	-22.710102	10.191574	111.25798	33.921761	-11.479371	114.831856	32.276878	33.473244	111.293182	33.0993195	10.9969365	113.062519	-78.5195235	9.3862115	109.453441
-37.917526	-14.202619	111.57988	-22.682249	10.171951	111.31163	33.961521	-11.493009	114.887665	32.304115	32.959743	111.118958	33.132818	10.733367	113.0033115	-78.497316	9.610535	109.6199485
-39.190975	-13.140353	111.755081	-22.647381	10.087413	111.468933	33.996235	-11.521096	114.943336	32.282925	33.376595	111.024979	33.13958	10.9277495	112.9841575	-78.434342	9.2470765	109.9537085
-40.464111	-12.029878	111.892357	-22.648067	9.984834	111.658325	34.017033	-11.553973	115.007744	32.277985	33.32822	111.028732	33.147509	10.8871235	113.018238	-78.443643	9.0825445	110.298412
-41.726025	-10.867023	111.986206	-22.614571	9.881906	111.841835	34.053562	-11.576518	115.041771	32.301746	32.823284	111.082138	33.177654	10.623383	113.0619545	-78.406796	9.140429	110.6217155
-42.944702	-9.634604	112.026611	-22.611982	9.768958	112.016342	34.097076	-11.588651	114.995026	32.288818	32.849838	111.146164	33.192947	10.6305935	113.070595	-78.416911	8.9073225	110.962089
-44.730942	-7.641436	112.107658	-22.576664	9.676567	112.260651	34.174358	-11.514657	114.873741	32.210876	33.402973	111.268654	33.192617	10.944158	113.0711975	-78.345945	8.408976	111.4501045
-45.89922	-6.246581	112.076614	-22.552494	9.658457	112.365005	34.232079	-11.449016	114.799034	32.186092	33.490376	111.375404	33.2090855	11.02068	113.087219	-78.3140735	8.296234	111.642791
-47.037498	-4.786739	112.030533	-22.536276	9.654827	112.448181	34.261902	-11.360657	114.704201	32.182755	33.5788	111.508347	33.2223285	11.1090715	113.106274	-78.2948805	8.2005825	111.790088
-48.143555	-3.247567	111.956116	-22.551825	9.66824	112.514091	34.282764	-11.297922	114.56488	32.160038	33.704155	111.632668	33.221401	11.2031165	113.098774	-78.325051	8.1333635	111.929408
-49.230522	-1.681167	111.941513	-22.555748	9.678051	112.62413	34.279762	-11.233588	114.298752	32.128757	33.81744	111.8629	33.2042595	11.291926	113.080826	-78.3157555	8.064176	112.167434
-50.287937	-0.07462	112.174355	-22.630987	9.707592	112.8638	34.244984	-11.129451	113.960182	32.039551	33.960022	112.09948	33.1422675	11.4152855	113.029831	-78.4042415	7.9998985	112.697769
-51.330494	1.539876	112.667168	-22.695919	9.742939	113.273178	34.158123	-10.974731	113.515961	31.880737	34.108871	112.394127	33.01943	11.56707	112.955044	-78.411268	7.918808	113.591312
-52.777916	3.965925	113.729218	-22.831182	9.759476	113.98941	34.002556	-10.719513	112.846878	31.653086	34.354378	112.956749	32.827821	11.8174325	112.9018135	-78.490185	7.7015195	115.0770065
-53.66106	5.572101	114.205894	-22.925945	9.733239	114.268288	33.892067	-10.576539	112.505386	31.538042	34.476494	113.415527	32.7150545	11.9499775	112.9604565	-78.5669445	7.5165005	115.5761195
-54.520805	7.154501	114.501656	-22.82538	9.579469	114.335884	33.770599	-10.504738	112.169434	31.433874	34.55529	113.766136	32.6022365	12.025276	112.967785	-78.2529965	7.133662	115.703983
-55.306808	8.733131	114.599693	-23.249056	9.858147	114.378975	33.574696	-10.47202	111.772873	31.2995	34.585251	113.941551	32.437098	12.0566155	112.857212	-78.93521	7.6596785	115.900738
-56.004017	10.287501	114.63755	-23.429279	9.957311	114.198013	33.322128	-10.438587	111.417175	31.122309	34.576874	113.863792	32.2222185	12.0691435	112.6404835	-79.0807765	7.8454785	115.7555425
-56.641434	11.782833	114.786758	-23.58708	10.040408	114.038788	33.084774	-10.455205	110.972885	30.940935	34.520798	113.606468	32.0128545	12.0327965	112.2896765	-79.1870145	8.0480195	115.7878995
-57.175678	13.164648	115.194344	-23.711651	10.030985	114.016174	32.756531	-10.480165	110.528656	30.771675	33.814304	113.309654	31.764103	11.6670695	111.919155	-79.187405	8.3949005	116.113193
-57.777905	15.115764	116.002487	-23.844616	10.027459	114.111366	32.317577	-10.555675	109.810661	30.596918	34.214748	112.619469	31.4572475	11.8295365	111.215065	-79.1464795	8.2253815	117.007667
-58.071075	16.334473	116.481415	-23.950369	9.942794	114.165642	32.053802	-10.615433	109.412598	30.53203	33.577599	112.412819	31.292916	11.481083	110.9127085	-79.193654	8.404505	117.4185755
-58.27462	17.442501	116.955353	-24.105122	9.869578	114.230659	31.773026	-10.681148	109.05658	30.680832	33.759007	111.923409	31.226929	11.5389295	110.4899945	-79.437173	8.2002265	117.9713235
-58.34256	18.473246	117.355118	-24.251713	9.777975	114.281532	31.495602	-10.747469	108.726486	30.556017	33.68494	111.744377	31.0258095	11.4687355	110.2354315	-79.5292355	8.0872145	118.3276325
-58.386345	19.460691	117.574844	-24.409527	9.703695	114.263748	31.222115	-10.799977	108.446266	30.014843	33.762093	111.829208	30.618479	11.481058	110.137737	-79.437533	7.926332	118.389759
-58.333981	20.360003	117.54557	-24.613453	9.669391	114.131561	30.942451	-10.851427	108.261177	29.923779	33.126892	111.774864	30.433115	11.1377325	110.0180205	-79.660021	8.2010495	118.2451015
-58.219616	21.227011	117.406189	-24.803553	9.679526	113.940262	30.702765	-10.906264	108.091232	29.791143	33.019985	111.648514	30.246954	11.0568605	109.869873	-79.85406	8.3021915	118.010651
-57.797741	22.267721	117.114731	-25.017643	9.677917	113.605927	30.411819	-10.994132	107.874252	29.597494	32.897915	111.425713	30.0046565	10.9518915	109.6499825	-80.0399425	8.4039425	117.5618715
-57.393848	22.854715	116.990982	-25.160795	9.667313	113.463531	30.2311	-10.994038	107.722244	29.483908	32.848751	111.298843	29.857504	10.9273565	109.5105435	-80.179094	8.4072695	117.4165185
-56.893002	23.346748	116.734146	-25.252316	9.682459	113.310364	30.08481	-10.994928	107.64006	29.432102	32.784271	111.193756	29.758456	10.8946715	109.416908	-80.263088	8.4702465	117.20382
-56.304516	23.736254	116.292442	-25.105974	9.467782	112.959465	29.969137	-11.060208	107.623497	29.416323	32.672871	111.084831	29.69273	10.8063315	109.354164	-79.904678	8.1292325	116.564766
-55.698318	24.073433	115.753876	-25.429403	9.65237	112.742737	29.870213	-11.218837	107.660568	29.446911	32.528423	110.910286	29.658562	10.654793	109.285427	-80.517368	8.649947	116.200047
-55.02124	24.327663	115.092232	-25.440031	9.68945	112.421783	29.766905	-11.390251	107.757065	29.492119	32.366444	110.680008	29.629512	10.4880965	109.2185365	-80.509574	8.8908035	115.6250295
-54.209824	24.429214	114.413048	-25.502363	9.76468	112.176964	29.697836	-11.602585	107.910606	29.520855	32.179306	110.381058	29.6093455	10.2883605	109.145832	-80.6140715	9.2409995	115.208096
-52.914768	24.531834	113.681969	-25.605577	9.876717	111.947289	29.52919	-11.927726	108.341263	29.510361	32.401421	109.820641	29.5197755	10.2368475	109.080952	-80.7309295	9.5165865	114.813626
-52.032513	24.5075	113.173439	-25.671598	9.931794	111.836555	29.41378	-12.145651	108.711922	29.569117	32.172684	109.558174	29.4914485	10.0135165	109.135048	-80.8346445	9.8500715	114.538062
-51.177258	24.375006	112.672592	-25.708088	9.91798	111.733543	29.351892	-12.467186	109.048019	29.621082	31.910948	109.279678	29.486487	9.721881	109.1638485	-80.902663	10.114079	114.3032375
-50.232594	24.201376	112.115768	-25.829428	9.918177	111.633507	29.205921	-12.776774	109.42717	30.047871	31.442551	108.818115	29.626896	9.3328885	109.1226425	-81.285752	10.5034655	114.1443715
-49.208797	23.987436	111.485336	-25.965633	9.833667	111.444794	29.041594	-13.11033	109.836494	29.70804	31.269726	108.676567	29.374817	9.079698	109.2565305	-81.306083	10.587636	113.6330575
-48.238708	23.757622	110.826683	-25.957277	9.669214	111.118958	28.914335	-13.430717	110.220909	29.740032	30.915325	108.361778	29.3271835	8.742304	109.2913435	-81.2417375	10.596124	112.9465725
-47.231247	23.472836	110.36882	-26.02413	9.493921	110.901306	28.815466	-13.722551	110.521568	29.771292	30.549419	108.101479	29.293379	8.413434	109.3115235	-81.341639	10.574408	112.4910885
-45.610016	23.003439	109.944496	-26.001381	9.12814	110.820129	28.702215	-14.112413	110.902283	29.834795	30.073856	107.890495	29.268505	7.9807215	109.396389	-81.271267	10.2755585	112.243869
-44.46822	22.728807	109.846565	-26.004511	8.923306	110.820007	28.641298	-14.314288	111.062111	29.852087	29.808464	107.840439	29.2466925	7.747088	109.451275	-81.2557145	10.099524	112.188739
-43.377243	22.446217	109.737144	-25.99988	8.709991	110.798302	28.6064	-14.50728	111.165977	29.863558	29.57851	107.762192	29.234979	7.535615	109.4640845	-81.234739	9.884367	112.1325195
-42.283447	22.148607	109.618423	-26.004461	8.506783	110.723404	28.567652	-14.673011	111.213181	29.835554	29.364326	107.611763	29.201603	7.3456575	109.412472	-81.210525	9.6679085	112.034336
-41.055016	21.90263	109.450699	-26.048508	8.335742	110.638664	28.519926	-14.852314	111.242546	29.801786	29.135683	107.42514	29.160856	7.1416845	109.333843	-81.257872	9.5297995	111.943485
-39.849792	21.711565	109.280434	-26.040926	8.174374	110.538338	28.471889	-15.026313	111.299911	29.811584	28.917101	107.265816	29.1417365	6.945394	109.2828635	-81.2235885	9.403354	111.7938125
-38.698154	21.484409	109.086098	-26.04211	7.999879	110.427795	28.443289	-15.245095	111.405479	29.855856	28.667889	107.156944	29.1495725	6.711397	109.2812115	-81.2337925	9.288361	111.5743785
-36.814438	21.239378	108.73822	-26.075813	7.780308	110.278679	28.372639	-15.61666	111.559174	29.931255	28.281149	106.975006	29.151947	6.3322445	109.26709	-81.303573	9.2283715	111.290268
-35.532742	21.14496	108.663261	-26.05414	7.666401	110.222336	28.330904	-15.835966	111.558792	29.97678	28.029596	106.880173	29.153842	6.096815	109.2194825	-81.262122	9.235987	111.2251895
-34.313217	21.029402	108.610893	-26.011467	7.498304	110.187233	28.323025	-16.036631	111.532333	30.044809	27.78953	106.7938	29.183917	5.8764495	109.1630665	-81.206851	9.1201585	111.2113995
-33.052853	20.950294	108.594536	-25.948896	7.347082	110.202599	28.329342	-16.23962	111.442818	30.115026	27.601254	106.792107	29.222184	5.680817	109.1174625	-81.119976	9.013347	111.2877355
-31.677065	20.898348	108.599998	-25.948084	7.163896	110.13681	28.309956	-16.436235	111.307953	30.171087	27.417809	106.858635	29.2405215	5.490787	109.083294	-81.1366895	8.837005	111.190326
-30.381363	20.903931	108.48336	-25.935768	7.033574	109.971573	28.261414	-16.594393	111.249199	30.208523	27.24576	106.863174	29.2349685	5.3256835	109.0561865	-81.1065045	8.7414645	110.8869595
-29.121292	20.881739	108.252243	-25.969162	6.93917	109.733292	28.218376	-16.726404	111.214539	30.214268	27.122095	106.859222	29.216322	5.1978455	109.0368805	-81.154646	8.6804945	110.4297035
-27.0688	20.935137	107.81958	-26.019186	6.852427	109.301117	28.221447	-16.868647	111.19487	30.20421	27.001011	106.834396	29.2128285	5.066182	109.014633	-81.2512005	8.638672	109.587601
-25.762814	20.975321	107.578445	-26.082176	6.815738	109.078453	28.202858	-16.975216	111.177483	30.194363	26.924471	106.884827	29.1986105	4.9746275	109.031155	-81.3629625	8.6568485	109.125751
-24.417109	21.010954	107.3797	-26.111603	6.782778	108.857742	28.168961	-17.057272	111.09259	30.219095	26.856998	106.971336	29.194028	4.899863	109.031963	-81.417234	8.665693	108.683521
-23.007158	21.073896	107.293678	-26.13999	6.738149	108.630074	28.107197	-17.145041	110.913086	30.286009	26.793476	107.058968	29.196603	4.8242175	108.986027	-81.476583	8.6520805	108.274121
-21.689085	21.200523	107.25621	-26.14477	6.729447	108.44178	28.048784	-17.211912	110.610497	30.362484	26.725355	107.238647	29.205634	4.7567215	108.924572	-81.495174	8.7021725	107.958988
-20.407545	21.245523	107.295227	-26.12496	6.740658	108.230904	28.001638	-17.260065	110.235893	30.446535	26.685497	107.460571	29.2240865	4.712716	108.848232	-81.4740065	8.7686	107.613576
-19.000128	21.312483	107.382965	-26.067886	6.789609	108.014442	27.970139	-17.27335	109.771324	30.530727	26.702627	107.754944	29.250433	4.7146385	108.763134	-81.386205	8.8645795	107.26575
-17.048859	21.447073	107.424286	-26.038637	6.933215	107.531044	27.943024	-17.103615	109.121452	30.597507	26.8839	108.213425	29.2702655	4.8901425	108.6674385	-81.3475395	8.9762875	106.3946495
-15.729451	21.441298	107.309448	-26.06782	7.133615	107.158371	27.962965	-16.933659	108.799423	30.57794	27.07188	108.405159	29.2704525	5.0691105	108.602291	-81.4060925	9.1981195	105.714451
-14.477794	21.443567	107.142212	-26.08633	7.341878	106.761124	27.966114	-16.753651	108.618103	30.502695	27.263763	108.492149	29.2344045	5.255056	108.555126	-81.4070645	9.4287	104.967122
-13.244313	21.391724	106.911697	-26.129797	7.532282	106.442261	27.912611	-16.605942	108.551704	30.468082	27.411097	108.407913	29.1903465	5.4025775	108.4798085	-81.4499405	9.6619865	104.4047135
-12.047077	21.212049	106.665848	-26.168903	7.728189	106.219139	27.888361	-16.554638	108.582245	30.453548	27.477407	108.252594	29.1709545	5.4613845	108.4174195	-81.5087605	9.9949935	104.0208585
-10.877291	21.010246	106.522987	-26.136478	7.823558	106.128906	27.857834	-16.551357	108.640587	30.48518	27.446955	108.09053	29.171507	5.447799	108.3655585	-81.444463	10.199317	103.8922535
-9.763949	20.701527	106.477699	-26.099169	7.877514	106.076988	27.840906	-16.585762	108.746338	30.549622	27.383205	107.948593	29.195264	5.3987215	108.3474655	-81.393602	10.3563065	103.8065105
-8.23344	20.145485	106.455574	-26.043261	7.83389	105.989349	27.851967	-16.644869	108.881172	30.634903	27.297316	107.892647	29.243435	5.3262235	108.3869095	-81.329957	10.3415565	103.5917885
-7.236455	19.723351	106.430771	-26.050463	7.750634	105.891823	27.847839	-16.695803	108.963104	30.983833	27.142365	107.749626	29.415836	5.223281	108.356365	-81.516762	10.277987	103.427281
-6.339239	19.312365	106.446983	-25.987339	7.65645	105.795204	27.845568	-16.72053	109.014854	30.653795	27.202011	107.937691	29.2496815	5.2407405	108.4762725	-81.2243595	10.0721595	103.1141355
-5.486219	18.811064	106.504227	-26.028383	7.594663	105.733536	27.836592	-16.684839	109.120216	30.955473	27.126131	107.887283	29.3960325	5.220646	108.5037495	-81.4527985	9.96868	102.9633225
-4.712613	18.310226	106.538597	-26.067301	7.546737	105.579361	27.832457	-16.625364	109.238884	30.554235	27.274382	108.192383	29.193346	5.324509	108.7156335	-81.327948	9.768965	102.4430885
-4.025748	17.760548	106.467438	-26.134113	7.543336	105.311272	27.808422	-16.548008	109.298096	30.776987	27.248325	108.210968	29.2927045	5.3501585	108.754532	-81.5609305	9.7365135	101.868012
-3.404703	17.240007	106.369034	-26.227247	7.536128	104.955482	27.717665	-16.464138	109.265541	30.327574	27.418283	108.468613	29.0226195	5.4770725	108.867077	-81.4771135	9.5951835	101.043887
-2.638634	16.320436	106.177773	-26.353464	7.602456	104.41053	27.614769	-16.353886	109.019562	30.547405	27.406258	108.401871	29.081087	5.526186	108.7107165	-81.788015	9.678726	100.1103435
-2.194457	15.749812	106.040535	-26.3689	7.658183	104.097923	27.582729	-16.247854	108.755646	30.154926	27.648581	108.631706	28.8688275	5.7003635	108.693676	-81.6066275	9.6160025	99.50217
-1.815115	15.147758	105.921028	-26.334806	7.808898	103.934586	27.577696	-16.098618	108.387825	30.505806	27.657366	108.449379	29.041751	5.779374	108.418602	-81.711363	9.838422	99.45057
-1.529208	14.530471	105.837418	-26.237965	7.994732	103.918289	27.567402	-15.899916	108.101288	30.574429	27.759487	108.361176	29.0709155	5.9297855	108.231232	-81.5468455	10.0596785	99.605346
-1.333477	13.887567	105.822372	-26.196161	8.210464	103.973564	27.626741	-15.739452	107.78756	30.644098	27.938725	108.342186	29.1354195	6.0996365	108.064873	-81.5277415	10.3212915	99.882255
-1.293197	13.2359	105.835579	-26.2099	8.406221	104.072937	27.595144	-15.554021	107.593384	30.630335	28.11219	108.32666	29.1127395	6.2790845	107.960022	-81.5325395	10.5333575	100.185852
-1.347597	12.574207	105.854156	-26.231855	8.62398	104.256142	27.516886	-15.349141	107.425217	30.60363	28.281164	108.277039	29.060258	6.4660115	107.851128	-81.523968	10.7819485	100.661156
-1.616921	11.465131	105.99073	-26.347797	8.978117	104.728683	27.343395	-15.016278	107.411766	30.130131	28.710684	108.468712	28.736763	6.847203	107.940239	-81.432357	11.109031	101.517127
-1.870723	10.739508	106.220009	-26.413712	9.14257	105.155525	27.279026	-14.870455	107.475052	30.060747	28.881529	108.599648	28.6698865	7.005537	108.03735	-81.4973105	11.279603	102.2737
-2.249502	9.96597	106.528435	-26.486454	9.340576	105.673027	27.136463	-14.677212	107.706322	30.02005	29.001354	108.768066	28.5782565	7.162071	108.237194	-81.5511645	11.519081	103.10886
-2.688786	9.161856	106.817833	-26.536734	9.514817	106.175354	27.059448	-14.594965	107.892838	29.999468	29.120354	108.932877	28.529458	7.2626945	108.4128575	-81.602926	11.7669395	103.9378505
-3.181566	8.371873	107.127312	-26.586325	9.678521	106.749252	26.963121	-14.482896	108.096252	30.004745	29.20928	109.060112	28.483933	7.363192	108.578182	-81.656583	11.99385	104.920322
-3.727958	7.596015	107.421783	-26.607174	9.866879	107.284286	26.896715	-14.343558	108.307266	30.002331	29.336849	109.206795	28.449523	7.4966455	108.7570305	-81.663871	12.2371125	105.8115415
-4.333439	6.791068	107.744133	-26.620398	10.042972	107.811829	26.842737	-14.233407	108.49099	30.000681	29.437626	109.329689	28.421709	7.6021095	108.9103395	-81.662505	12.4838345	106.7133185
-5.284624	5.589622	108.134422	-26.637108	10.281053	108.437607	26.782873	-14.032343	108.785202	30.031216	29.641205	109.672073	28.4070445	7.804431	109.2286375	-81.6812605	12.757675	107.6465765
-5.994297	4.770486	108.257332	-26.687973	10.423294	108.631393	26.767878	-13.891676	108.9776	30.077839	29.29213	110.062149	28.4228585	7.700227	109.5198745	-81.7988045	13.146361	107.7429115
-6.719393	4.009501	108.290802	-26.724836	10.562957	108.62365	26.765697	-13.725831	109.12236	30.039608	29.481256	110.334686	28.4026525	7.8777125	109.728523	-81.8523245	13.2482015	107.518777
-7.469533	3.185774	108.191513	-26.762966	10.706476	108.60907	26.735651	-13.530559	109.198128	30.002567	29.657305	110.445129	28.369109	8.063373	109.8216285	-81.895041	13.349579	107.3965115
-8.189542	2.302982	108.120682	-26.683205	10.802849	108.771637	26.79134	-13.368217	109.10305	29.98531	29.827869	110.396103	28.388325	8.229826	109.7495765	-81.754735	13.375872	107.7936975
-9.001798	1.490227	108.201828	-26.630739	10.877801	108.991028	26.889006	-13.173803	109.053436	29.98991	30.029034	110.434357	28.439458	8.4276155	109.7438965	-81.700936	13.3279865	108.2381595
-9.846274	0.646133	108.285904	-26.558287	10.936583	109.198044	26.938736	-12.972313	109.119926	29.988422	30.180157	110.606407	28.463579	8.603922	109.8631665	-81.580153	13.269244	108.5329215
-11.168601	-0.767067	108.111061	-26.615652	11.023149	109.213768	27.030224	-12.814199	109.151901	29.959764	30.397165	110.878464	28.494994	8.791483	110.0151825	-81.726298	13.254815	108.4123535
-12.0666	-1.651556	107.881287	-26.660172	11.105468	108.982155	27.010447	-12.709959	109.18689	29.906017	30.51746	110.985497	28.458232	8.9037505	110.0861935	-81.778576	13.3071855	107.8781165
-13.029824	-2.57391	107.608429	-26.728466	11.210463	108.779587	26.995581	-12.624145	109.136543	29.85808	30.606461	110.965919	28.4268305	8.991158	110.051231	-81.8837625	13.429768	107.507943
-14.009164	-3.515711	107.383705	-26.68379	11.265114	108.659172	27.00573	-12.548949	109.043182	29.853312	30.666172	110.879562	28.429521	9.0586115	109.961372	-81.797101	13.4716165	107.356972
-14.958046	-4.549057	107.137474	-26.639956	11.28225	108.542213	27.061197	-12.499443	108.96627	29.892883	30.700933	110.827324	28.47704	9.100745	109.896797	-81.756952	13.463755	107.187629
-16.013531	-5.553997	106.903633	-26.583532	11.284149	108.362091	27.151554	-12.484356	108.878799	29.955519	30.736124	110.796646	28.5535365	9.125884	109.8377225	-81.7206005	13.442414	106.8864595
-17.049599	-6.577284	106.526337	-26.512047	11.26557	108.105537	27.207703	-12.436307	108.847237	29.998716	30.758286	110.784363	28.6032095	9.1609895	109.8158	-81.6273035	13.3701505	106.395274
-18.713198	-8.122917	105.786301	-26.429138	11.190419	107.542885	27.407143	-12.386494	108.749619	30.051151	30.819427	110.801651	28.729147	9.2164665	109.775635	-81.587423	13.1643715	105.310135
-19.841883	-9.251067	105.240211	-26.36335	11.120412	107.130539	27.589375	-12.367209	108.730446	30.047035	30.889153	110.866226	28.818205	9.260972	109.798336	-81.544905	12.979852	104.462742
-21.037731	-10.363358	104.757584	-26.273594	11.027187	106.707848	27.779171	-12.301169	108.897446	30.059116	30.964684	110.913536	28.9191435	9.3317575	109.905491	-81.4663315	12.7226165	103.510205
-22.254229	-11.531487	104.401016	-26.145882	10.860186	106.330666	28.046724	-12.338428	109.131157	30.092785	30.988693	110.868546	29.0697545	9.3251325	109.9998515	-81.3615185	12.3952395	102.6614805
-23.537601	-12.722265	104.190292	-25.976398	10.679091	105.991959	28.296295	-12.411634	109.501198	30.189201	30.957211	110.598877	29.242748	9.2727885	110.0500375	-81.195544	12.0853935	101.9338805
-24.896515	-13.931034	104.092613	-25.788698	10.432493	105.666496	28.537691	-12.540087	109.927689	30.329695	30.861187	110.217583	29.433693	9.16055	110.072636	-81.011089	11.704436	101.260356
-26.296181	-15.163639	104.143967	-25.5562	10.131441	105.310417	28.812954	-12.731418	110.442772	30.497234	30.675304	109.759071	29.655094	8.971943	110.1009215	-80.767494	11.290939	100.5199125
-28.601387	-16.960161	104.539993	-25.219023	9.595314	104.994217	29.150394	-13.119046	111.178818	30.731123	30.757692	108.844055	29.9407585	8.819323	110.0114365	-80.3788045	10.371305	99.9769975
-30.311436	-18.117065	104.995155	-25.018099	9.136507	104.961945	29.342493	-13.446416	111.693253	30.941954	30.351349	108.275902	30.1422235	8.4524665	109.9845775	-80.1784215	9.8205475	99.9393125
-32.014908	-19.185194	105.556992	-24.82016	8.668521	105.116508	29.498594	-13.762864	112.08078	31.104124	29.928789	107.732162	30.301359	8.0829625	109.906471	-79.941679	9.2540795	100.326545
-33.828285	-20.188524	106.198967	-24.737507	8.152205	105.465996	29.639357	-14.080295	112.33065	31.154385	29.545979	107.32119	30.396871	7.732842	109.82592	-79.871885	8.571568	101.106072
-35.714535	-21.080801	107.087364	-24.662476	7.607325	106.058517	29.758066	-14.328679	112.47506	31.104275	29.229742	106.96666	30.4311705	7.4505315	109.72086	-79.7561225	7.7641185	102.396174
-37.661129	-21.803404	108.396591	-24.65267	7.106871	107.043015	29.858154	-14.534169	112.553192	30.977457	28.952917	106.661377	30.4178055	7.209374	109.6072845	-79.7231455	7.004368	104.4787455
-39.646019	-22.33816	110.08564	-24.667082	6.680095	108.42041	29.928562	-14.653823	112.594055	30.773598	28.753365	106.462456	30.35108	7.049771	109.5282555	-79.685244	6.310419	107.3125645
-42.646065	-22.89459	112.983833	-24.781765	6.152428	110.868744	29.944345	-14.682161	112.617744	30.254877	28.681377	106.636261	30.099611	6.999608	109.6270025	-79.663141	5.305248	112.1104855
-44.596153	-23.137146	114.747467	-24.889273	5.902	112.299683	29.935345	-14.642128	112.80484	29.881641	28.760141	106.993065	29.908493	7.0590065	109.8989525	-79.687039	4.7449935	114.7004135
-46.54126	-23.281244	116.399193	-24.963066	5.659891	113.594246	29.889059	-14.610508	112.918022	29.581198	28.809149	107.265244	29.7351285	7.0993205	110.091633	-79.6612605	4.2204615	117.096859
-48.387794	-23.325275	117.742882	-25.012012	5.470545	114.600548	29.876127	-14.580166	113.09137	29.328671	28.869066	107.54892	29.602399	7.14445	110.320145	-79.626423	3.79664	118.880951
-50.249058	-23.298006	118.605789	-25.116522	5.292341	115.268776	29.862503	-14.55964	113.264595	29.09556	28.907623	107.852699	29.4790315	7.1739915	110.558647	-79.7120755	3.4106905	119.978905
-52.032558	-23.222935	119.099716	-25.242985	5.189085	115.705299	29.804462	-14.506231	113.416817	28.907055	28.972	108.179344	29.3557585	7.2328845	110.7980805	-79.8417285	3.1452855	120.6125175
-52.413975	-22.424212	119.418289	-25.340807	5.12367	115.984818	29.750877	-14.474247	113.556946	28.73868	29.014551	108.284996	29.2447785	7.270152	110.920971	-79.9263925	2.977188	121.048665
-53.155754	-21.149612	119.670616	-25.392645	5.031836	116.205338	29.740311	-14.410246	113.578606	28.595491	29.062128	108.320847	29.167901	7.325941	110.9497265	-79.953191	2.737731	121.4609495
-53.516285	-20.2824	119.67276	-25.321356	4.968749	116.18956	29.801167	-14.378685	113.521042	28.565737	29.078838	108.219818	29.183452	7.3500765	110.87043	-79.826164	2.5874215	121.50869
-53.780121	-19.246828	119.498444	-25.231419	4.898886	116.086372	29.853642	-14.380208	113.389954	28.571442	29.047304	108.005203	29.212542	7.333548	110.6975785	-79.67538	2.464224	121.4751655
-53.994762	-18.138737	119.291893	-25.172663	4.865988	115.880859	29.880678	-14.380569	113.296066	28.622284	29.01572	107.749687	29.251481	7.3175755	110.5228765	-79.596807	2.4144005	121.2388415
-54.157501	-17.00695	119.04303	-25.138298	4.916676	115.67495	29.889446	-14.360703	113.233253	28.655819	28.996811	107.505371	29.2726325	7.318054	110.369312	-79.5492285	2.515298	120.980588
-54.158573	-15.780857	118.800865	-25.1439	4.971775	115.460861	29.878151	-14.337519	113.176575	28.669796	29.001612	107.271408	29.2739735	7.3320465	110.2239915	-79.5617735	2.6115035	120.6977305
-53.963238	-14.674103	118.393883	-25.180855	5.03276	115.273033	29.85129	-14.298643	113.110161	28.63949	29.028875	107.084145	29.24539	7.365116	110.097153	-79.6071	2.700404	120.448913
-53.966385	-12.391365	117.980614	-25.263182	5.152673	115.052727	29.779518	-14.178893	113.013199	28.586071	29.132547	106.958176	29.1827945	7.476827	109.9856875	-79.7091585	2.828519	120.1197665
-53.763985	-10.859488	117.412888	-25.362476	5.233019	114.802643	29.721884	-14.099752	113.003563	28.5382	29.218765	106.939255	29.130042	7.5595065	109.971409	-79.854994	2.9065315	119.633877
-53.507179	-9.343633	116.751984	-25.468815	5.340587	114.44323	29.624346	-14.024995	113.000198	28.498953	29.295523	106.919495	29.0616495	7.635264	109.9598465	-79.9992795	3.04591	118.9266135
-53.148502	-7.786495	115.95433	-25.620699	5.440194	114.081467	29.518557	-13.941285	112.956062	28.459835	29.375559	106.94426	28.989196	7.717137	109.950161	-80.230594	3.163251	118.212773
-52.789223	-6.102273	115.230011	-25.741741	5.57208	113.72625	29.41263	-13.836765	112.916733	28.41362	29.502987	107.021439	28.913125	7.833111	109.969086	-80.396607	3.311049	117.483414
-52.335312	-4.405074	114.474617	-25.862181	5.722054	113.38192	29.311163	-13.706985	112.855598	28.371323	29.663876	107.116806	28.841243	7.9784455	109.986202	-80.565605	3.4656625	116.777638
-51.828014	-2.592615	113.748932	-25.996408	5.894475	113.021278	29.20216	-13.565294	112.84362	28.351089	29.834505	107.216286	28.7766245	8.1346055	110.029953	-80.7694405	3.6543445	116.012603
-50.975426	0.182525	112.612381	-26.178572	6.254385	112.442314	29.062738	-13.343082	112.840126	28.337881	30.068853	107.264343	28.7003095	8.3628855	110.0522345	-81.0574535	4.1458845	114.8323935
-50.339878	2.118071	111.801956	-26.229393	6.404698	111.997101	28.981003	-13.22387	112.728928	28.358538	30.197092	107.28257	28.6697705	8.486611	110.005749	-81.1285565	4.322785	113.988453
-49.665241	4.063891	110.866188	-26.282644	6.569876	111.443077	28.928295	-13.115865	112.586281	28.399145	30.314266	107.339684	28.66372	8.5992005	109.9629825	-81.229008	4.5405515	112.9231715
-48.967117	6.085834	109.960747	-26.327763	6.688044	110.900101	28.860533	-13.023351	112.393616	28.452793	30.445543	107.387962	28.656663	8.711096	109.890789	-81.312189	4.664992	111.909413
-48.272804	8.127167	109.130905	-26.36146	6.865897	110.368439	28.790737	-12.905337	112.162544	28.484106	30.595636	107.433533	28.6374215	8.8451495	109.7980385	-81.3603415	4.8866445	110.9388395
-47.518616	10.249354	108.417679	-26.389044	7.036149	109.863075	28.743795	-12.760337	111.897255	28.493803	30.776314	107.471214	28.618799	9.0079885	109.6842345	-81.396887	5.0643095	110.0419155
-46.790958	12.355433	107.848335	-26.416401	7.230037	109.448067	28.709528	-12.57702	111.603989	28.473928	30.982367	107.498978	28.591728	9.2026735	109.5514835	-81.42453	5.2574005	109.3446505
-45.640217	15.66792	107.45517	-26.418236	7.492647	109.082016	28.707582	-12.293369	111.076424	28.471937	31.302919	107.589737	28.5897595	9.504775	109.3330805	-81.4262315	5.480519	108.8309515
-44.874233	17.814144	107.41861	-26.411518	7.688186	108.988045	28.677156	-12.080445	110.743187	28.459015	31.537863	107.702232	28.5680855	9.728709	109.2227095	-81.3911215	5.647663	108.7533805
-44.159149	20.032183	107.583176	-26.395786	7.816691	109.001144	28.654182	-11.875101	110.441696	28.438267	31.771383	107.859589	28.5462245	9.948141	109.1506425	-81.3377965	5.685241	108.8516455
-43.431133	22.212143	107.752548	-26.433834	7.94244	108.99559	28.623985	-11.640989	110.151077	28.349955	32.004864	108.090508	28.48697	10.1819375	109.1207925	-81.354638	5.7029425	108.8703875
-42.706882	24.385326	108.06736	-26.527878	8.040051	109.044624	28.566154	-11.403496	109.855583	28.216537	32.243767	108.32579	28.3913455	10.4201355	109.0906865	-81.4471015	5.6599665	108.9985615
-41.987373	26.509455	108.595947	-26.619968	8.147848	109.207512	28.508425	-11.148378	109.551666	28.060665	32.507378	108.546982	28.284545	10.6795	109.049324	-81.524481	5.616196	109.3657
-41.275204	28.596216	109.557571	-26.648628	8.22642	109.558853	28.456444	-10.833659	109.117004	27.892733	32.806633	108.823334	28.1745885	10.986487	108.970169	-81.4718445	5.466353	110.147537
-40.141624	31.614641	111.31189	-26.785507	8.341603	110.258926	28.382027	-10.278403	108.467224	27.605057	33.318466	109.456429	27.993542	11.5200315	108.9618265	-81.564556	5.1631745	111.5560255
-39.382969	33.561497	112.26342	-26.93494	8.436205	110.576439	28.262266	-9.943743	108.198372	27.379194	33.636276	109.917542	27.82073	11.8462665	109.057957	-81.69061	5.0261435	112.094921
-38.618813	35.449482	113.259003	-27.132666	8.580039	110.803726	28.119617	-9.613869	107.895325	27.183628	33.42403	110.349167	27.6516225	11.9050805	109.122246	-81.9169545	5.2549975	112.485206
-37.803055	37.263508	113.949432	-27.409819	8.745434	110.862137	27.926329	-9.242962	107.604347	26.872814	33.748745	110.742844	27.3995715	12.2528915	109.1735955	-82.2192095	5.2379765	112.5506785
-36.976398	38.978268	114.588943	-27.602064	8.979768	110.885582	27.775717	-8.886994	107.400551	26.587549	34.047997	111.001549	27.181633	12.5805015	109.20105	-82.385761	5.3790345	112.570114
-36.087128	40.58625	114.904831	-27.757124	9.251977	110.810783	27.65752	-8.554184	107.168922	26.419624	34.325516	111.22522	27.038572	12.885666	109.197071	-82.55282	5.618288	112.424495
-35.178207	42.103996	115.092865	-27.795044	9.539558	110.672585	27.529387	-8.237546	106.978073	26.386368	34.596252	111.257767	26.9578775	13.179353	109.11792	-82.5479655	5.899763	112.22725
-33.628601	44.143051	115.525146	-27.738241	9.996867	110.494766	27.534369	-7.80974	106.569183	26.515028	34.982536	111.345947	27.0246985	13.586398	108.957565	-82.5011805	6.407336	112.031967
-32.198208	45.225052	115.763184	-27.639971	10.321424	110.483871	27.610361	-7.504675	106.368851	26.567497	35.252426	111.522888	27.088929	13.8738755	108.9458695	-82.368871	6.7689725	112.0218725
-31.060118	46.297371	116.249313	-27.616501	10.644669	110.489487	27.662785	-7.183557	106.218086	26.620567	35.520588	111.773232	27.141676	14.1685155	108.995659	-82.374678	7.1208225	111.983315
-30.535471	47.337078	117.044083	-27.574387	10.953554	110.536644	27.701899	-6.874079	106.123291	26.574314	36.280869	111.960365	27.1381065	14.703395	109.041828	-82.2868805	7.203713	112.03146
-29.378122	48.061516	117.196655	-27.629026	11.30415	110.550621	27.682262	-6.590716	106.139244	26.559608	36.536068	112.155106	27.120935	14.972676	109.147175	-82.378987	7.635624	111.954067
-28.199678	48.740501	117.23629	-27.684467	11.612869	110.587967	27.656275	-6.387966	106.254639	26.567919	36.76759	112.223419	27.112097	15.189812	109.239029	-82.481031	8.035926	111.936905
-27.001051	49.249477	117.069519	-27.700121	11.951039	110.572433	27.619982	-6.237739	106.447617	26.943583	36.780365	112.041977	27.2817825	15.271313	109.244797	-82.6820245	8.630765	111.900069
-25.186501	49.729794	116.618538	-27.747133	12.305889	110.496117	27.626625	-6.119638	106.771622	26.982475	36.933964	112.001244	27.30455	15.407163	109.386433	-82.798816	9.204615	111.605801
-23.989918	49.927223	116.294884	-27.730509	12.516623	110.440994	27.649004	-6.065224	107.020821	27.053061	37.017033	111.993233	27.3510325	15.4759045	109.507027	-82.8120505	9.5573415	111.374961
-22.751808	49.901562	115.994308	-27.662048	12.681587	110.485397	27.713373	-6.033355	107.244995	27.138487	37.093746	111.921432	27.42593	15.5301955	109.5832135	-82.750026	9.8329785	111.3875805
-21.542667	49.662468	115.692497	-27.545038	12.824435	110.578873	27.804914	-5.994224	107.494591	27.2791	37.178825	111.874565	27.542007	15.5923005	109.684578	-82.632083	10.0565695	111.473168
-19.816103	49.192318	115.085686	-27.48243	12.991343	110.663239	27.896732	-5.977146	107.782722	27.428223	37.250725	111.802544	27.6624775	15.6367895	109.792633	-82.6273375	10.3458965	111.533845
-19.072403	48.982231	114.969292	-27.413687	13.131171	110.692123	27.963934	-5.978738	108.0812	27.285555	36.982189	111.951759	27.6247445	15.5017255	110.0164795	-82.4521185	10.7606165	111.3677665
-17.853838	48.401737	114.668213	-27.355268	13.288636	110.665657	28.012518	-6.02708	108.325005	27.397951	36.994232	111.898712	27.7052345	15.483576	110.1118585	-82.4157705	11.093696	111.2194555
-16.114271	47.405025	114.369247	-27.260622	13.381207	110.476669	28.066334	-6.038712	108.389114	27.511093	36.974335	111.955643	27.7887135	15.4678115	110.1723785	-82.3099575	11.2946025	110.7809595
-15.015566	46.562401	114.358688	-27.22613	13.44515	110.29583	28.179268	-5.992077	108.284828	27.562645	37.042152	112.099709	27.8709565	15.5250375	110.1922685	-82.3232165	11.3652625	110.3993915
-13.93418	45.621376	114.271393	-27.150038	13.536705	110.174034	28.291079	-5.819971	108.233978	27.625784	37.188709	112.272369	27.9584315	15.684369	110.2531735	-82.2585075	11.389041	110.0948945
-12.829508	44.623417	114.071632	-27.032269	13.735302	110.118256	28.360212	-5.604808	108.268776	27.711729	37.356903	112.323082	28.0359705	15.8760475	110.295929	-82.1005085	11.5945565	109.940583
-11.749599	43.540707	113.833908	-26.959852	14.005274	110.075401	28.429588	-5.458712	108.327568	27.83049	37.518345	112.268555	28.130039	16.0298165	110.2980615	-82.049743	11.9807315	109.8527405
-10.697222	42.375885	113.485512	-26.894918	14.261672	110.052994	28.475725	-5.377004	108.438942	27.964132	37.622105	112.170601	28.2199285	16.1225505	110.3047715	-82.0097645	12.4007935	109.8012165
-9.6963	41.123283	113.133064	-26.801867	14.483082	110.04776	28.486315	-5.387869	108.62664	28.113613	37.654972	112.061539	28.299964	16.1335515	110.3440895	-81.903698	12.8326125	109.7514305
-8.219981	39.075478	112.496986	-26.778603	14.786941	109.876289	28.453196	-5.588009	108.959023	28.371964	37.540794	111.867798	28.41258	15.9763925	110.4134105	-81.969786	13.5974895	109.3391675
-7.313046	37.586548	112.026993	-26.737604	14.93446	109.666611	28.416773	-5.728751	109.183464	28.512646	37.438763	111.710892	28.4647095	15.855006	110.447178	-81.9399175	14.013914	108.886044
-6.411937	36.032364	111.584923	-26.695061	15.02739	109.378944	28.406319	-5.86413	109.375069	28.643816	37.331154	111.530777	28.5250675	15.733512	110.452923	-81.9151895	14.321268	108.304965
-5.639661	34.369995	111.116615	-26.632017	15.093139	109.055733	28.437508	-5.947536	109.509956	28.763748	37.255489	111.341118	28.600628	15.6539765	110.425537	-81.864662	14.5323015	107.685929
-4.873289	32.680046	110.728477	-26.50341	15.13994	108.724213	28.5152	-5.997374	109.624458	28.898006	37.223042	111.112556	28.706603	15.612834	110.368507	-81.713423	14.667046	107.079919
-4.175572	30.905083	110.219536	-26.358721	15.165253	108.428658	28.636417	-6.052543	109.670929	29.076859	37.176823	110.75647	28.856638	15.56214	110.2136995	-81.57408	14.768366	106.6436165
-3.520633	29.106871	109.803558	-26.089996	15.162193	108.244682	28.791449	-6.109243	109.690712	29.297697	37.141644	110.306419	29.044573	15.5162005	109.9985655	-81.224565	14.8081855	106.4907985
-2.69519	26.314125	109.305084	-25.741001	15.090031	108.185898	29.082939	-6.24177	109.783577	29.659309	37.028728	109.675766	29.371124	15.393479	109.7296715	-80.853126	14.786583	106.6421245
-2.198996	24.440783	109.149933	-25.540331	14.991784	108.226379	29.256313	-6.346268	109.920349	29.860126	36.927582	109.349289	29.5582195	15.290657	109.634819	-80.6388815	14.692911	106.817939
-1.803372	22.54406	108.982491	-25.361538	14.905845	108.21891	29.401127	-6.451462	110.116302	29.952824	37.342632	108.980179	29.6769755	15.445585	109.5482405	-80.4000515	14.366105	106.8895795
-1.491926	20.613457	108.903793	-25.24785	14.793309	108.235077	29.51211	-6.567066	110.324112	30.059147	37.230587	108.688316	29.7856285	15.3317605	109.506214	-80.2813285	14.2548575	106.96394
-1.265985	18.771994	108.895958	-25.16757	14.69198	108.306038	29.593662	-6.650179	110.535988	30.519815	36.962807	108.291817	30.0567385	15.156314	109.4139025	-80.3918785	14.227646	107.1981735
-1.115097	16.838737	108.94381	-25.113695	14.616717	108.399605	29.708427	-6.730252	110.754219	30.19591	37.03434	108.392082	29.9521685	15.152044	109.5731505	-80.1795585	14.08139	107.2260595
-1.000591	15.043842	109.044014	-25.022182	14.531785	108.436775	29.800283	-6.79351	110.950104	30.283499	36.954506	108.387627	30.041891	15.080498	109.6688655	-80.086255	13.983072	107.2046845
-0.920399	12.26697	109.077202	-24.908121	14.395783	108.405449	29.937517	-6.892	111.085655	30.813038	36.692059	108.2621	30.3752775	14.9000295	109.6738775	-80.1915195	13.8915365	107.1370205
-0.944393	10.483519	109.042267	-24.785046	14.359987	108.2724	30.044016	-6.952765	111.110626	30.871361	36.584221	108.248375	30.4576885	14.815728	109.6795005	-80.0277805	13.904246	106.8652995
-0.985657	8.702565	108.946671	-24.666559	14.36059	108.126389	30.162466	-6.982481	111.108139	31.0173	36.543854	108.22287	30.589883	14.7806865	109.6655045	-79.923001	13.9404935	106.5872735
-1.090383	6.985904	108.897552	-24.491552	14.412491	107.974854	30.281639	-7.031787	111.12764	31.236631	36.503895	108.073166	30.759135	14.736054	109.600403	-79.742239	14.088928	106.349305
-1.268893	5.325349	108.839844	-24.314018	14.492782	107.849182	30.401299	-7.118042	111.164474	31.513256	36.462921	107.839607	30.9572775	14.6724395	109.5020405	-79.5853135	14.3131245	106.1963235
-1.515893	3.678398	108.840988	-24.10482	14.583267	107.781746	30.519205	-7.217883	111.155823	31.8064	36.328739	107.539413	31.1628025	14.555428	109.347618	-79.3724425	14.611106	106.215874
-1.813102	2.135579	108.856857	-23.857283	14.635761	107.784798	30.656792	-7.321682	111.13372	31.698286	36.357361	107.406441	31.177539	14.5178395	109.2700805	-78.892105	14.7536825	106.2995155
-2.322296	-0.154368	108.903717	-23.529566	14.61522	107.854485	30.904514	-7.413336	111.069084	32.471855	36.201061	106.866562	31.6881845	14.3938625	108.967823	-78.7473165	14.8365775	106.741147
-2.711045	-1.580022	108.906052	-23.331249	14.545803	107.912422	31.113636	-7.421026	111.030319	32.18993	36.216614	106.910896	31.651783	14.397794	108.9706075	-78.314281	14.693812	106.8542365
-3.167442	-2.959844	108.920715	-23.15279	14.462122	107.946815	31.31719	-7.395068	111.030006	32.30006	36.246681	106.846962	31.808625	14.4258065	108.938484	-78.114205	14.4984375	106.955146
-3.678403	-4.261257	108.93885	-23.014944	14.364919	107.980644	31.513083	-7.344431	111.037735	32.369564	36.307499	106.859032	31.9413235	14.481534	108.9483835	-77.9712115	14.248304	107.0129045
-4.213477	-5.489037	108.946625	-22.890451	14.268093	107.985779	31.699615	-7.28797	111.041626	32.417355	36.366638	106.895973	32.058485	14.539334	108.9687995	-77.839387	13.996852	107.0027585
-4.797144	-6.740107	108.948746	-22.781441	14.183615	107.94313	31.863361	-7.203938	111.096992	32.810574	36.326782	106.723534	32.3369675	14.561422	108.910263	-77.8998495	13.805808	106.975997
-5.462986	-7.860103	109.044197	-22.698141	14.133104	107.866219	32.013779	-7.163349	111.225601	32.850094	36.282642	106.6381	32.4319365	14.5596465	108.9318505	-77.8282185	13.7065615	106.8005875
-6.540945	-9.441172	109.123848	-22.516628	14.01543	107.715759	32.205547	-7.232959	111.42379	33.029938	36.257008	106.528519	32.6177425	14.5120245	108.9761545	-77.6509985	13.5188355	106.4553635
-7.296618	-10.434757	109.208344	-22.429348	13.932055	107.625671	32.298786	-7.341932	111.525192	32.755211	36.27364	106.584457	32.5269985	14.465854	109.0548245	-77.3856945	13.398256	106.1965175
-8.140525	-11.335012	109.310623	-22.295723	13.799686	107.57811	32.379829	-7.494648	111.632301	32.917343	36.098122	106.435753	32.648586	14.301737	109.034027	-77.240032	13.297635	106.122193
-8.930637	-12.18967	109.39698	-22.16691	13.678757	107.577606	32.46199	-7.667965	111.688354	33.058598	35.902309	106.286659	32.760294	14.117172	108.9875065	-77.094114	13.240342	106.1677055
-9.845844	-12.931128	109.508575	-22.046618	13.531621	107.583794	32.527512	-7.800682	111.744751	33.173073	35.726963	106.156097	32.8502925	13.9631405	108.950424	-76.9435285	13.1001015	106.217164
-10.797331	-13.623467	109.606842	-21.977016	13.409345	107.60096	32.59219	-7.945304	111.809921	33.248913	35.574497	106.050621	32.9205515	13.8145965	108.930271	-76.8745835	13.0040935	106.271649
-11.808911	-14.159456	109.697891	-21.942837	13.266693	107.591438	32.63718	-8.067785	111.923347	33.295486	35.438236	105.981003	32.966333	13.6852255	108.952175	-76.852007	12.8481605	106.230701
-13.239914	-14.863081	109.647896	-21.917589	13.043736	107.546722	32.660824	-8.256964	111.99511	33.313801	35.251053	105.952797	32.9873125	13.4970445	108.9739535	-76.8224905	12.5904275	106.1194905
-14.381255	-15.202339	109.644722	-21.894932	12.870248	107.546043	32.676418	-8.368751	111.986252	33.307011	35.13269	105.981125	32.9917145	13.3819695	108.9836885	-76.7815785	12.3585265	106.1083975
-15.365286	-15.472308	109.468994	-21.881668	12.701684	107.601166	32.724998	-8.471475	111.916199	33.312752	35.04129	106.033875	33.018875	13.2849075	108.975037	-76.782211	12.1184605	106.227295
-16.429441	-15.637612	109.29406	-21.811501	12.572468	107.684204	32.778725	-8.556762	111.772346	33.332382	35.001942	106.133568	33.0555535	13.22259	108.952957	-76.6785555	11.922346	106.415451
-17.497738	-15.693867	109.064926	-21.764582	12.492781	107.783875	32.855381	-8.568495	111.579391	33.342186	35.018284	106.27729	33.0987835	13.2248945	108.9283405	-76.6279475	11.7606675	106.6394095
-18.599056	-15.684089	108.791542	-21.693317	12.435949	107.874344	32.943478	-8.516803	111.330292	33.343185	35.111847	106.468842	33.1433315	13.297522	108.899567	-76.5299655	11.574376	106.849121
-19.692389	-15.591532	108.488014	-21.643227	12.426393	108.008873	33.049252	-8.43892	111.006203	33.711834	35.091026	106.466606	33.380543	13.326053	108.7364045	-76.666997	11.526733	107.2813415
-21.334045	-15.296761	108.162544	-21.552967	12.470668	108.224937	33.163158	-8.243095	110.537895	33.715508	35.315018	106.744003	33.439333	13.5359615	108.640949	-76.545267	11.4053745	107.808925
-22.497234	-15.045229	108.092079	-21.514383	12.544214	108.389023	33.171871	-8.153703	110.332321	33.713844	35.433517	106.889107	33.4428575	13.639907	108.610714	-76.4716235	11.448521	108.167332
-23.646139	-14.747122	108.078613	-21.514503	12.576474	108.531067	33.16687	-8.130625	110.208618	33.710289	35.464958	106.999657	33.4385795	13.6671665	108.6041375	-76.4675855	11.4857815	108.4579965
-24.767546	-14.426353	108.118477	-21.511908	12.573485	108.708069	33.142525	-8.173253	110.098442	33.709225	35.43618	107.052025	33.425875	13.6314635	108.5752335	-76.449691	11.5155065	108.8409045
-25.991579	-14.066744	108.298782	-21.529408	12.534614	108.950661	33.110748	-8.250443	109.999168	33.704342	35.354797	107.086624	33.407545	13.552177	108.542896	-76.466361	11.517051	109.358426
-27.106153	-13.692787	108.581909	-21.52482	12.472134	109.30146	33.081741	-8.321362	109.874008	33.685059	35.279617	107.131287	33.3834	13.4791275	108.5026475	-76.43304	11.4651405	110.1002725
-28.219975	-13.308923	108.928848	-21.55027	12.399328	109.641174	33.050697	-8.399184	109.82605	33.67765	35.216625	107.207443	33.3641735	13.4087205	108.5167465	-76.4647135	11.3899355	110.7656015
-29.862892	-12.654718	109.327377	-21.575172	12.26702	110.02153	32.973766	-8.569277	109.86657	33.629246	35.053871	107.277809	33.301506	13.242297	108.5721895	-76.45185	11.291743	111.4708705
-30.97839	-12.21823	109.426651	-21.644281	12.145578	110.06459	32.925041	-8.70083	109.868225	33.259171	34.555794	107.520828	33.092106	12.927482	108.6945265	-76.380668	11.363674	111.4346535
-31.980858	-11.791097	109.412323	-21.708015	12.036915	110.043633	32.868378	-8.82731	109.854797	33.561031	34.801788	107.174858	33.2147045	12.987239	108.5148275	-76.6307345	11.086591	111.5724385
-32.995544	-11.32972	109.328796	-21.731907	11.915668	109.950081	32.831505	-8.934967	109.77169	33.489601	34.689194	107.05793	33.160553	12.8771135	108.41481	-76.624367	10.9542225	111.485352
-34.00045	-10.802014	109.261429	-21.764431	11.811178	109.884071	32.795479	-9.023109	109.667946	33.431419	34.604324	106.927826	33.113449	12.7906075	108.297886	-76.642311	10.8317485	111.470256
-34.913116	-10.287052	109.234093	-21.766401	11.691679	109.794594	32.809345	-9.075311	109.54348	33.38921	34.550446	106.835686	33.0992775	12.7375675	108.189583	-76.6320795	10.6457905	111.399605
-35.766499	-9.71389	109.205772	-21.761536	11.605653	109.769295	32.835361	-9.10393	109.474518	33.375774	34.516491	106.73703	33.1055675	12.7062805	108.105774	-76.6286395	10.5050255	111.432816
-37.00634	-8.800367	109.13092	-21.719173	11.478783	109.633133	32.892452	-9.174351	109.448502	33.386642	34.431664	106.593826	33.139547	12.6286565	108.021164	-76.577893	10.3289095	111.245102
-37.834171	-8.184724	109.016548	-21.710388	11.438396	109.486099	32.914471	-9.274099	109.508362	33.032318	34.49258	106.662689	32.9733945	12.6092405	108.0855255	-76.3941705	10.2675515	110.8866725
-38.572334	-7.526467	109.001579	-21.659437	11.35637	109.394089	32.897419	-9.396052	109.561539	33.450092	34.199291	106.342766	33.1737555	12.4016195	107.9521525	-76.4926295	10.3111205	110.8360255
-39.29081	-6.869298	108.956482	-21.674164	11.272502	109.326233	32.879684	-9.515414	109.619736	33.524235	34.058758	106.222443	33.2019595	12.271672	107.9210895	-76.5502875	10.273332	110.7313765
-39.9879	-6.121037	108.875526	-21.646149	11.217763	109.263847	32.869293	-9.634975	109.680725	33.586258	33.951752	106.166962	33.2277755	12.1583885	107.9238435	-76.5200735	10.2771375	110.6038505
-40.667385	-5.373865	108.851692	-21.606636	11.152365	109.225967	32.891689	-9.718106	109.728539	33.218628	34.020473	106.308403	33.0551585	12.1511835	108.018471	-76.2684305	10.1535465	110.433463
-41.263847	-4.57243	108.903526	-21.588705	11.099789	109.224426	32.905006	-9.771286	109.760582	33.252586	33.937805	106.18148	33.078796	12.0832595	107.971031	-76.256206	10.1163185	110.477821
-42.123844	-3.330263	109.072021	-21.524097	11.01107	109.259483	32.931004	-9.887187	109.876617	33.697369	33.641312	105.747581	33.3141865	11.8770625	107.812099	-76.3623805	10.1450775	110.706867
-42.606876	-2.393648	109.192276	-21.510406	10.952576	109.320541	32.914955	-9.973075	109.976265	33.683605	33.52655	105.64241	33.29928	11.7767375	107.8093375	-76.320092	10.1284145	110.8317445
-43.161648	-1.501552	109.229317	-21.525232	10.840295	109.380974	32.897099	-10.092499	110.055504	33.676537	33.402287	105.593468	33.286818	11.654894	107.824486	-76.337282	10.025696	110.937462
-43.589012	-0.533962	109.12645	-21.585672	10.704786	109.354111	32.856972	-10.2147	110.100044	33.639149	33.277901	105.612877	33.2480605	11.5316005	107.8564605	-76.4194045	9.8779715	110.8517615
-43.992229	0.465422	108.913567	-21.68597	10.566063	109.284546	32.795532	-10.319011	110.070755	33.182056	33.358799	105.860092	32.988794	11.519894	107.9654235	-76.360734	9.612232	110.6036685
-44.387539	1.519701	108.767685	-21.716433	10.440039	109.230865	32.729889	-10.39264	109.995361	33.510147	33.131748	105.702019	33.120018	11.369554	107.84869	-76.552884	9.510524	110.61304
-44.727242	2.609981	108.685776	-21.771534	10.365666	109.175018	32.675335	-10.428502	109.874214	33.424778	33.094593	105.743874	33.0500565	11.3330455	107.809044	-76.5931245	9.3982865	110.540992
-45.127911	4.312249	108.585487	-21.848183	10.316595	109.224251	32.609131	-10.447896	109.658798	33.305714	33.103127	105.878845	32.9574225	11.3276155	107.7688215	-76.6537885	9.3055745	110.6796805
-45.362637	5.482034	108.548271	-21.891895	10.273731	109.245857	32.559845	-10.448819	109.485481	33.26466	33.121407	106.005157	32.9122525	11.336294	107.745319	-76.6960425	9.211168	110.746395
-45.595024	6.706005	108.511642	-21.938765	10.251654	109.222321	32.515831	-10.467787	109.293259	33.225262	33.127071	106.132767	32.8705465	11.329642	107.713013	-76.7480765	9.173666	110.731629
-45.738117	7.935144	108.46312	-21.989922	10.237717	109.206459	32.459694	-10.481644	109.082199	32.809212	33.303696	106.433739	32.634453	11.411026	107.757969	-76.614297	9.064408	110.654949
-45.768497	9.162575	108.421776	-22.026489	10.261751	109.164063	32.40115	-10.483818	108.89502	33.15316	33.142006	106.367752	32.777155	11.329094	107.631386	-76.830133	9.194408	110.69674
-45.890911	10.409622	108.367661	-22.081982	10.268513	109.107994	32.333935	-10.496907	108.746429	33.119766	33.142357	106.476082	32.7268505	11.322725	107.6112555	-76.8908145	9.214301	110.6047325
-45.890419	11.627927	108.390831	-22.152489	10.272964	109.081528	32.245544	-10.517021	108.57563	33.072838	33.134735	106.575645	32.659191	11.308857	107.5756375	-76.964169	9.237071	110.5874185
-45.774307	13.507197	108.574341	-22.245737	10.248433	109.167503	32.115368	-10.586607	108.236565	32.95676	33.087288	106.767502	32.536064	11.2503405	107.5020335	-77.027538	9.2465255	110.8329725
-45.704273	14.6602	108.771004	-22.344389	10.215796	109.237358	31.999578	-10.609997	108.052681	32.51572	33.221439	107.113441	32.257649	11.305721	107.583061	-76.946427	9.125871	110.891655
-45.552246	15.796743	108.895477	-22.450455	10.183734	109.306526	31.887379	-10.647839	107.916626	32.433884	33.196899	107.297668	32.1606315	11.27453	107.607147	-77.0615415	9.092938	111.005905
-45.376762	16.928997	108.919403	-22.561348	10.160492	109.30909	31.76293	-10.709893	107.824585	32.349731	33.150433	107.424988	32.0563305	11.22027	107.6247865	-77.1790265	9.100714	110.9933935
-45.086254	17.981968	108.895943	-22.707973	10.198175	109.298996	31.643539	-10.779913	107.780853	32.638668	32.917583	107.279755	32.1411035	11.068835	107.530304	-77.5570495	9.327515	111.067688
-44.801998	19.0758	108.810715	-22.810732	10.183445	109.097443	31.517485	-10.865154	107.750793	32.171001	32.996986	107.414948	31.844243	11.065916	107.5828705	-77.465707	9.300974	110.6120155
-44.481659	20.083021	108.712265	-22.888813	10.120663	108.991768	31.405163	-10.999217	107.764137	32.090824	32.881851	107.320999	31.7479935	10.941317	107.542568	-77.5256195	9.300009	110.440968
-43.876389	21.405102	108.515335	-23.028873	10.002237	108.836555	31.238705	-11.230426	107.820114	31.98525	32.644318	107.092072	31.6119775	10.706946	107.456093	-77.6697235	9.297528	110.217017
-43.397816	22.297726	108.432793	-23.095421	9.861965	108.795509	31.167995	-11.434523	107.863602	31.929758	32.442032	106.896042	31.5488765	10.5037545	107.379822	-77.7397185	9.2201755	110.211196
-42.886345	23.120419	108.335686	-23.152372	9.704854	108.759979	31.07935	-11.661035	107.940147	32.267925	32.04052	106.490311	31.6736375	10.1897425	107.215229	-77.9783815	9.2199655	110.304729
-42.324612	23.90103	108.280228	-23.204802	9.523216	108.726059	30.990282	-11.908816	107.987961	31.842808	31.953039	106.489227	31.416545	10.0221115	107.238594	-77.826149	9.0243205	110.213524
-41.742836	24.645025	108.285141	-23.281107	9.326777	108.722366	30.911755	-12.156661	107.987366	31.802971	31.703627	106.350418	31.357363	9.773483	107.168892	-77.919577	8.880071	110.27584
-41.079903	25.3503	108.308426	-23.329433	9.139011	108.721649	30.803305	-12.382271	107.947144	31.760311	31.470627	106.26564	31.281808	9.544178	107.106392	-77.940674	8.733844	110.336906
-40.387302	26.043201	108.343658	-23.423864	8.972367	108.713737	30.673292	-12.575659	107.85524	31.706139	31.280602	106.239532	31.1897155	9.3524715	107.047386	-78.0374435	8.5922625	110.380088
-39.332706	27.042362	108.519196	-23.564905	8.827225	108.710083	30.485514	-12.753667	107.589272	31.576807	31.100357	106.339943	31.0311605	9.173345	106.9646075	-78.1609705	8.481105	110.4555585
-38.570549	27.689356	108.670151	-23.66065	8.767429	108.714851	30.341307	-12.802486	107.396957	31.857187	30.899107	106.304611	31.099247	9.0483105	106.850784	-78.420547	8.4865475	110.578918
-37.745541	28.295174	108.743263	-23.79026	8.783713	108.640396	30.19964	-12.802456	107.187698	31.361675	31.056776	106.64241	30.7806575	9.12716	106.915054	-78.3611775	8.440266	110.365738
-36.920963	28.871784	108.815239	-23.955832	8.865015	108.534729	30.036098	-12.776965	106.919312	31.234562	31.091032	106.768646	30.63533	9.1570335	106.843979	-78.546994	8.5729965	110.225479
-36.095219	29.37594	108.932579	-24.110245	8.940014	108.421585	29.862844	-12.732246	106.629547	31.094158	31.140972	106.863152	30.478501	9.204363	106.7463495	-78.698991	8.675665	110.0968205
-35.21661	29.836475	109.102486	-24.258877	9.039618	108.367409	29.69574	-12.663203	106.330338	30.960604	31.211287	106.982254	30.328172	9.274042	106.656296	-78.845926	8.805194	110.078522
-34.311378	30.191071	109.242714	-24.473923	9.209446	108.415245	29.532709	-12.592999	106.066338	30.828371	31.265141	107.115639	30.18054	9.336071	106.5909885	-79.128386	9.082821	110.2395015
-32.972027	30.553976	109.244469	-24.604725	9.212057	108.108627	29.288971	-12.569505	105.711105	30.648125	31.268921	107.218536	29.968548	9.349708	106.4648205	-79.177998	9.074406	109.7524335
-31.901396	30.729202	109.063766	-24.755602	9.255713	107.924637	29.120779	-12.622341	105.601501	30.539762	31.215488	107.089195	29.8302705	9.2965735	106.345348	-79.3414745	9.2148525	109.503926
-30.983213	30.814653	108.75032	-24.866026	9.2513	107.744659	28.970394	-12.738362	105.58535	30.452633	31.106356	106.819786	29.7115135	9.183997	106.202568	-79.4435655	9.318603	109.28675
-29.978966	30.798603	108.3629	-24.930902	9.285696	107.679222	28.814646	-12.926713	105.710007	30.374235	30.928246	106.483688	29.5944405	9.0007665	106.0968475	-79.4562445	9.5706255	109.2615965
-29.002735	30.684158	107.934097	-25.072659	9.190666	107.541466	28.683287	-13.233397	105.878998	30.329874	30.630306	106.12928	29.5065805	8.6984545	106.004139	-79.6518985	9.6828775	109.078793
-27.892828	30.492861	107.519241	-25.129648	8.987259	107.465187	28.530327	-13.600747	106.110237	30.303373	30.27161	105.803047	29.41685	8.3354315	105.956642	-79.676146	9.6390865	108.973732
-26.880529	30.217636	107.21283	-25.248417	8.761824	107.481659	28.366467	-13.992792	106.321465	30.293522	29.872604	105.507851	29.3299945	7.939906	105.914658	-79.8268285	9.583742	109.04866
-25.355995	29.665857	106.986298	-25.371456	8.349125	107.454262	28.194344	-14.531066	106.554321	30.246729	29.324156	105.266037	29.2205365	7.396545	105.910179	-79.9634485	9.301705	108.998345
-24.449802	29.36101	107.036697	-25.442997	8.122687	107.436752	28.099323	-14.792493	106.662071	30.181423	29.054871	105.256233	29.140373	7.131189	105.959152	-80.026367	9.114185	108.914352
-23.210125	28.86945	106.954025	-25.501919	7.877531	107.415688	28.044228	-14.987877	106.688644	30.113071	28.872547	105.303864	29.0786495	6.942335	105.996254	-80.0824875	8.812727	108.835122
-22.202145	28.418943	106.954002	-25.591507	7.725321	107.391914	27.971407	-15.106209	106.674423	30.026785	28.768644	105.412064	28.999096	6.8312175	106.0432435	-80.18211	8.6194245	108.7405845
-21.1108	27.925455	106.974411	-25.68931	7.619072	107.357658	27.900394	-15.150844	106.62664	29.937965	28.734272	105.568298	28.9191795	6.791714	106.097469	-80.2977995	8.44643	108.617847
-20.163284	27.494389	106.987289	-25.774427	7.626703	107.230125	27.816593	-15.139045	106.546249	29.844948	28.738388	105.730309	28.8307705	6.7996715	106.138279	-80.3796245	8.4537345	108.321971
-19.038092	26.975895	106.899284	-25.904469	7.692283	107.067856	27.707764	-15.098662	106.484726	29.772058	28.783979	105.813148	28.739911	6.8426585	106.148937	-80.548849	8.5419075	107.986775
-17.469818	26.15937	106.624512	-26.048607	7.863019	106.790756	27.543589	-15.015624	106.382355	29.635174	28.866545	105.877327	28.5893815	6.9254605	106.129841	-80.6865955	8.8005775	107.451671
-16.550129	25.608173	106.552315	-26.172096	7.966051	106.616318	27.423214	-14.950502	106.322304	29.538933	28.928492	105.878784	28.4810735	6.988995	106.100544	-80.8252655	8.943107	107.132092
-15.559387	24.966806	106.485428	-26.256624	8.076358	106.508827	27.312168	-14.904459	106.26162	29.456511	28.968597	105.883369	28.3843395	7.032069	106.0724945	-80.8975875	9.120647	106.9451595
-14.565933	24.278904	106.479797	-26.376099	8.183393	106.462051	27.200562	-14.859432	106.196442	29.382933	29.007622	105.890572	28.2917475	7.074095	106.043507	-81.0439455	9.292691	106.880595
-13.637489	23.557943	106.510864	-26.425505	8.224361	106.546005	27.103189	-14.829409	106.140388	29.328533	29.043112	105.932579	28.215861	7.1068515	106.0364835	-81.066871	9.3418705	107.0555265
-12.70902	22.789087	106.59034	-26.482	8.247989	106.576836	27.019886	-14.797761	106.141785	29.272902	29.060577	105.993614	28.146394	7.131408	106.0676995	-81.110394	9.36457	107.0859725
-11.789697	21.947296	106.609131	-26.576979	8.258535	106.59845	26.954592	-14.77201	106.147644	29.206667	29.080263	106.08606	28.0806295	7.1541265	106.116852	-81.2345875	9.3629435	107.080048
-10.495536	20.621746	106.63884	-26.692125	8.260851	106.572342	26.860069	-14.723438	106.17366	29.093794	29.130789	106.224083	27.9769315	7.2036755	106.1988715	-81.3611815	9.3180265	106.9458125
-9.65641	19.69792	106.662453	-26.773584	8.292646	106.581856	26.805935	-14.670403	106.196213	29.013365	29.202742	106.303772	27.90965	7.2661695	106.2499925	-81.456818	9.3191225	106.9137195
-8.849069	18.727661	106.684921	-26.818689	8.316467	106.619324	26.754995	-14.595142	106.244049	28.951338	29.277695	106.363892	27.8531665	7.3412765	106.3039705	-81.4905445	9.2916575	106.9346775
-8.086065	17.696918	106.654564	-26.894352	8.428682	106.664482	26.724783	-14.525583	106.308212	28.894203	29.347134	106.391403	27.809493	7.4107755	106.3498075	-81.598197	9.4465885	106.9791565
-7.325758	16.6486	106.649673	-26.914532	8.482861	106.668282	26.700201	-14.465889	106.386902	28.859076	29.397938	106.400009	27.7796385	7.4660245	106.3934555	-81.6087025	9.4996975	106.9431085
-6.580023	15.561356	106.585716	-26.961824	8.544473	106.625389	26.647907	-14.427402	106.479492	28.831047	29.440296	106.41494	27.739477	7.506447	106.447216	-81.663125	9.582499	106.803562
-5.877821	14.405106	106.483826	-27.037981	8.610901	106.478966	26.597044	-14.396317	106.581924	28.797956	29.467764	106.445572	27.6975	7.5357235	106.513748	-81.773462	9.6860785	106.444184
-4.889517	12.678183	106.212616	-27.162132	8.670837	105.992592	26.523022	-14.409813	106.754959	28.745312	29.477701	106.512856	27.634167	7.533944	106.6339075	-81.958431	9.80773	105.3512765
-4.259501	11.489858	105.942688	-27.243317	8.694949	105.463364	26.497391	-14.441733	106.90831	28.714859	29.461273	106.568573	27.606125	7.50977	106.7384415	-82.092759	9.880128	104.1882865
-3.674954	10.246275	105.625381	-27.226124	8.731101	104.969704	26.48575	-14.477629	107.026291	28.737392	29.42701	106.47448	27.611571	7.4746905	106.7503855	-82.063819	9.9875115	103.1890225
-3.120014	9.027102	105.399452	-27.146656	8.750077	104.666862	26.517731	-14.539724	107.148911	28.863155	29.358694	106.227303	27.690443	7.409485	106.688107	-81.983755	10.090669	102.645617
-2.604628	7.761912	105.322289	-26.960186	8.761032	104.579796	26.623022	-14.611175	107.229927	29.079155	29.257116	105.991577	27.8510885	7.3229705	106.610752	-81.7714605	10.1990935	102.54884
-2.154785	6.50681	105.374191	-26.778837	8.782827	104.614639	26.787373	-14.683109	107.347069	29.286987	29.17712	105.900314	28.03718	7.2470055	106.6236915	-81.594854	10.3186485	102.6055865
-1.757384	5.289099	105.453201	-26.560385	8.763787	104.671135	26.964062	-14.702943	107.453827	29.494038	29.145374	105.908821	28.22905	7.2212155	106.681324	-81.34982	10.3063585	102.660946
-1.331364	3.496291	105.563423	-26.27696	8.753153	104.741631	27.224571	-14.680041	107.618523	29.765469	29.146168	105.954788	28.49502	7.2330635	106.7866555	-81.04894	10.2732425	102.6966065
-1.096524	2.291499	105.674324	-26.13098	8.739968	104.80883	27.40205	-14.639245	107.786438	29.89904	29.174229	106.038925	28.650545	7.267492	106.9126815	-80.912505	10.212444	102.7049785
-0.974445	1.130907	105.812538	-25.970352	8.784263	104.925598	27.561808	-14.619362	107.999146	30.044672	29.189306	106.107841	28.80324	7.284972	107.0534935	-80.743944	10.283554	102.7977025
-0.914362	-0.013485	106.008896	-25.840261	8.78694	105.084702	27.7048	-14.617803	108.212067	30.170805	29.178057	106.183517	28.9378025	7.280127	107.197792	-80.6183245	10.293753	102.971612
-0.924107	-1.13102	106.180397	-25.736588	8.792339	105.235863	27.809673	-14.633753	108.409836	30.299109	29.149687	106.25309	29.054391	7.257967	107.331463	-80.527567	10.326711	103.140263
-0.983623	-2.249912	106.340218	-25.656773	8.832898	105.352509	27.89447	-14.644246	108.612373	30.40797	29.146534	106.335831	29.15122	7.251144	107.474102	-80.464766	10.414652	103.230916
-1.115325	-3.296749	106.49334	-25.589817	8.857419	105.434357	27.975517	-14.646065	108.802834	30.509455	29.137251	106.379257	29.242486	7.245593	107.5910455	-80.42212	10.469245	103.2776685
-1.437465	-4.782899	106.69812	-25.479	8.911774	105.477287	28.102148	-14.631491	109.066284	31.001959	28.978762	106.196785	29.5520535	7.1736355	107.6315345	-80.5100535	10.6499125	103.3230395
-1.690314	-5.753302	106.821861	-25.385206	8.981386	105.494049	28.198561	-14.628673	109.268913	31.086731	28.902096	106.113937	29.642646	7.1367115	107.691425	-80.413058	10.8260605	103.296673
-2.051468	-6.67998	106.945892	-25.275602	9.000908	105.474197	28.302456	-14.641365	109.463692	31.208557	28.923508	106.077126	29.7555065	7.1410715	107.770409	-80.3067105	10.8607445	103.177985
-2.401069	-7.551972	107.021355	-25.145388	9.038525	105.501846	28.412756	-14.672063	109.603714	31.398726	28.918118	106.011688	29.905741	7.1230275	107.807701	-80.196517	10.9540225	103.195991
-2.828539	-8.36894	107.095253	-25.02965	9.026346	105.546364	28.538858	-14.723661	109.680901	31.555643	28.884089	105.949463	30.0472505	7.080214	107.815182	-80.1065505	10.972478	103.277546
-3.299979	-9.157659	107.175102	-24.847616	8.992787	105.641518	28.666029	-14.752581	109.743988	31.377115	28.931719	106.067825	30.021572	7.089569	107.9059065	-79.716804	10.896005	103.3771295
-3.807942	-9.845729	107.256104	-24.707607	8.964745	105.756271	28.825193	-14.770224	109.781738	31.525072	28.916901	106.089233	30.1751325	7.0733385	107.9354855	-79.5903465	10.8561515	103.5770565
-4.672083	-10.800426	107.366158	-24.490118	8.944936	105.953072	29.058023	-14.745514	109.853493	31.717339	28.954428	106.203613	30.387681	7.104457	108.028553	-79.367917	10.785415	103.877591
-5.295964	-11.357455	107.369102	-24.390844	8.952238	106.021881	29.203081	-14.708612	109.882721	32.145309	28.914722	106.122765	30.674195	7.103055	108.002743	-79.455883	10.801421	104.041019
-5.979454	-11.849524	107.34758	-24.293396	8.967051	106.043396	29.300686	-14.660653	109.892212	31.933651	29.053602	106.295692	30.6171685	7.1964745	108.093952	-79.2039605	10.7376275	103.99284
-6.711181	-12.245534	107.287827	-24.188919	9.037445	106.069992	29.408587	-14.593853	109.863068	32.024296	29.133303	106.299957	30.7164415	7.269725	108.0815125	-79.0942795	10.805165	104.0584715
-7.483016	-12.608464	107.210861	-24.075357	9.09428	106.106392	29.513477	-14.527714	109.796165	32.126396	29.19746	106.28196	30.8199365	7.334873	108.0390625	-78.9706505	10.853687	104.1737215
-8.25731	-12.85167	107.136307	-23.979969	9.197189	106.174149	29.608881	-14.428638	109.73526	32.669518	29.254379	106.117561	31.1391995	7.4128705	107.9264105	-79.0991375	10.9815075	104.4218875
-9.100685	-13.056822	107.07605	-23.863312	9.312189	106.290756	29.718304	-14.307408	109.661842	32.643951	29.327541	106.196907	31.1811275	7.5100665	107.9293745	-78.9077515	11.1143115	104.6521375
-10.436043	-13.238141	106.997147	-23.713884	9.508629	106.475975	29.867121	-14.040178	109.54425	32.74218	29.523775	106.256615	31.3046505	7.7417985	107.9004325	-78.7324185	11.2754595	105.0515175
-11.351445	-13.263816	107.021904	-23.627293	9.685362	106.662323	29.982737	-13.834627	109.501556	32.838909	29.798988	106.367371	31.410823	7.9821805	107.9344635	-78.665409	11.3885435	105.3901825
-12.26365	-13.224226	107.122253	-23.518879	9.84155	106.913528	30.092482	-13.635232	109.472633	32.909946	29.993311	106.412651	31.501214	8.1790395	107.942642	-78.538972	11.5040605	105.884414
-13.226719	-13.128574	107.272789	-23.383169	9.982885	107.274643	30.214867	-13.467632	109.399879	32.619785	30.330276	106.611298	31.417326	8.431322	108.0055885	-78.183664	11.534448	106.5436975
-14.207342	-13.013983	107.436646	-23.249792	10.111462	107.788956	30.305573	-13.296139	109.273766	32.709763	30.511791	106.708565	31.507668	8.607826	107.9911655	-78.007252	11.615098	107.5867465
-15.19972	-12.841866	107.630646	-23.148546	10.243895	108.29303	30.408806	-13.094504	109.122192	32.786377	30.71312	106.932236	31.5975915	8.809308	108.027214	-77.8946835	11.678482	108.558846
-16.100109	-12.617421	107.740875	-23.089048	10.36424	108.656715	30.490032	-12.871985	109.028198	32.821659	30.964312	107.264969	31.6558455	9.0461635	108.1465835	-77.8339415	11.6823165	109.1668465
-17.577534	-12.251072	107.702812	-23.084038	10.638961	108.910965	30.530231	-12.505089	108.929237	32.79673	31.348175	107.671974	31.6634805	9.421543	108.3006055	-77.8315565	11.856379	109.5213245
-18.57181	-11.938924	107.597267	-23.138403	10.849832	108.86911	30.522236	-12.283386	108.876419	32.748772	31.579784	107.802948	31.635504	9.648199	108.3396835	-77.91231	12.051465	109.3985365
-19.535646	-11.636249	107.49855	-23.208332	11.078199	108.831421	30.480316	-12.099269	108.782112	32.706303	31.770575	107.863953	31.5933095	9.835653	108.3230325	-78.0099735	12.320745	109.3398095
-20.426655	-11.342288	107.394432	-23.205544	11.261491	108.810043	30.444744	-11.948128	108.648514	32.712029	31.913284	107.929161	31.5783865	9.982578	108.2888375	-77.9894745	12.540404	109.3312485
-21.383936	-11.031639	107.333885	-23.165087	11.402078	108.854149	30.435511	-11.825509	108.471313	33.154469	31.859329	107.811829	31.79499	10.01691	108.141571	-78.125164	12.787246	109.566727
-22.298845	-10.704443	107.245895	-23.106192	11.531423	108.851875	30.454741	-11.702241	108.343147	32.849121	32.13578	108.11721	31.651931	10.2167695	108.2301785	-77.864315	12.8460765	109.4735715
-23.140318	-10.389344	107.117081	-23.042446	11.682381	108.815292	30.527094	-11.593401	108.277496	32.980972	31.728708	108.314011	31.754033	10.0676535	108.2957535	-77.838925	13.2971085	109.3348305
-24.44878	-9.918989	106.971184	-22.997894	11.894749	108.690514	30.580994	-11.433934	108.333549	33.084896	31.896687	108.40876	31.832945	10.2313765	108.3711545	-77.828733	13.5581215	109.0098735
-25.305813	-9.597689	106.914902	-22.950872	12.026983	108.62085	30.589598	-11.343984	108.411636	33.121044	31.998528	108.386253	31.855321	10.327272	108.3989445	-77.757065	13.726694	108.8427555
-26.198847	-9.285748	106.996986	-22.963596	12.158419	108.569893	30.606049	-11.267828	108.560966	33.134632	32.070255	108.32914	31.8703405	10.4012135	108.445053	-77.7975325	13.9156245	108.694733
-27.02857	-8.957343	107.13118	-22.941408	12.243232	108.607712	30.624729	-11.21728	108.751678	33.157166	32.11578	108.2351	31.8909475	10.44925	108.493389	-77.7737635	14.037214	108.722035
-27.887054	-8.670226	107.301697	-22.932735	12.295114	108.654404	30.635319	-11.202881	108.982979	NaN	NaN	NaN	NaN	NaN	NaN	NaN	NaN	NaN
-28.681004	-8.385091	107.461884	-22.926844	12.293262	108.685112	30.658039	-11.200416	109.208069	NaN	NaN	NaN	NaN	NaN	NaN	NaN	NaN	NaN
-29.534468	-8.032549	107.643829	-22.923023	12.282421	108.684982	30.6826	-11.199173	109.437454	NaN	NaN	NaN	NaN	NaN	NaN	NaN	NaN	NaN
-30.752069	-7.518737	107.832336	-22.931049	12.207452	108.615646	30.711821	-11.246432	109.852158	33.13921	32.56308	107.532501	31.9255155	10.658324	108.6923295	-77.7876135	13.75658	108.5389625
-31.519423	-7.143525	107.897018	-22.915985	12.127262	108.514259	30.714348	-11.329268	110.080544	33.158855	32.467693	107.338226	31.9366015	10.5692125	108.709385	-77.7685715	13.6853115	108.319133
-32.313911	-6.760565	107.975296	-22.911631	12.04022	108.489143	30.734247	-11.438836	110.271278	33.164597	32.342587	107.17231	31.949422	10.4518755	108.721794	-77.772684	13.6285645	108.256492
-33.066044	-6.300145	108.040916	-22.876144	11.904293	108.506798	30.748129	-11.519243	110.437439	33.55933	32.07761	106.858719	32.1537295	10.2791835	108.648079	-77.9060175	13.5294025	108.365517
-33.839294	-5.790872	108.114555	-22.877403	11.840569	108.548592	30.771542	-11.581219	110.567284	33.196583	32.15477	106.96666	31.9840625	10.2867755	108.766972	-77.7388685	13.3943625	108.330212
-34.565018	-5.202806	108.152512	-22.844494	11.766726	108.557022	30.782551	-11.619899	110.64415	33.209396	32.103035	106.907181	31.9959735	10.241568	108.7756655	-77.6849615	13.291884	108.3383785
-35.287796	-4.593169	108.068069	-22.860516	11.713287	108.550415	30.788294	-11.636858	110.636604	33.577812	31.918049	106.708717	32.183053	10.1405955	108.6726605	-77.904085	13.2859785	108.4281695
-36.127918	-3.771722	107.820488	-22.854902	11.700632	108.473679	30.80286	-11.621009	110.550926	33.200825	32.11644	106.922127	32.0018425	10.2477155	108.7365265	-77.7116465	13.1535485	108.2108315
-37.028332	-2.792919	107.623604	-22.833057	11.754191	108.382538	30.807642	-11.595276	110.459007	33.202831	32.163822	107.015518	32.0052365	10.284273	108.7372625	-77.6713505	13.224109	108.0278135
-37.697922	-1.966933	107.417473	-22.827999	11.787219	108.306	30.807014	-11.561184	110.341789	33.223522	32.218533	107.135429	32.015268	10.3286745	108.738609	-77.671266	13.2457635	107.873391
-38.362553	-1.133502	107.157135	-22.816967	11.849708	108.246483	30.805449	-11.535172	110.199478	33.641655	32.097839	107.087624	32.223552	10.2813335	108.643551	-77.857486	13.4180825	107.849415
-38.995056	-0.278978	106.899734	-22.812153	11.91022	108.149811	30.812246	-11.49861	110.000122	33.302223	32.336403	107.476593	32.0572345	10.4188965	108.7383575	-77.6815405	13.4015435	107.5612645
-39.656799	0.647551	106.670204	-22.778536	11.990263	108.107079	30.815987	-11.45284	109.701965	33.370747	31.89311	107.769547	32.093367	10.220135	108.735756	-77.650439	13.760391	107.478402
-40.293018	1.590068	106.558205	-22.758638	12.096172	108.117737	30.802177	-11.378754	109.395874	33.405102	31.973589	107.98111	32.1036395	10.2974175	108.688492	-77.6209155	13.8949265	107.546982
-41.22995	3.025415	106.569847	-22.70636	12.273092	108.219925	30.780035	-11.260842	108.964775	33.477123	32.097099	108.241531	32.128579	10.4181285	108.603153	-77.541299	14.1280555	107.836697
-41.826359	3.981786	106.665634	-22.697575	12.418395	108.346405	30.754238	-11.197822	108.748474	33.51128	32.159042	108.330475	32.132759	10.48061	108.5394745	-77.527909	14.35618	108.1533355
-42.436291	4.939281	106.76358	-22.733442	12.56226	108.406021	30.708611	-11.160987	108.604622	33.522121	32.185829	108.366158	32.115366	10.512421	108.48539	-77.58225	14.612099	108.326652
-43.006203	5.885454	106.852814	-22.74688	12.642735	108.436378	30.627642	-11.172143	108.549271	34.113354	32.298355	107.793808	32.370498	10.563106	108.1715395	-77.864258	14.722364	108.7012165
-43.577843	6.770969	106.890038	-22.815729	12.711632	108.431076	30.527458	-11.260629	108.510796	33.803295	32.355984	107.905647	32.1653765	10.5476775	108.2082215	-77.7968345	14.8755865	108.6539305
-44.151474	7.628505	106.95475	-22.878828	12.695617	108.40316	30.425373	-11.384135	108.500481	33.7766	32.291916	107.763123	32.1009865	10.4538905	108.131802	-77.8586425	14.9373435	108.674518
-44.648624	8.47719	107.043579	-22.921707	12.620324	108.425842	30.332548	-11.536677	108.518982	33.876152	32.248772	107.535706	32.10435	10.3560475	108.027344	-77.947764	14.8846005	108.82434
-45.428474	9.713203	107.174995	-23.007666	12.425097	108.434341	30.234617	-11.782771	108.62957	33.769901	31.981287	107.186005	32.002259	10.099258	107.9077875	-78.017591	14.750936	108.9608945
-45.904778	10.49752	107.271446	-23.05381	12.295308	108.457985	30.175978	-11.968758	108.76136	33.286854	31.812645	107.106461	31.731416	9.9219435	107.9339105	-77.839036	14.6686725	108.9820595
-46.357887	11.276151	107.359276	-23.085836	12.142329	108.487167	30.098915	-12.180141	108.903465	33.237656	31.592306	106.843033	31.6682855	9.7060825	107.873249	-77.8399575	14.5785755	109.101085
-46.766434	12.096171	107.536995	-23.162872	11.938306	108.588287	30.006138	-12.384764	109.015915	33.167736	31.362835	106.620193	31.586937	9.4890355	107.818054	-77.912681	14.3875765	109.35852
-47.176979	12.908184	107.721916	-23.254484	11.747103	108.696793	29.925909	-12.586782	109.075806	33.078049	31.147062	106.451355	31.501979	9.28014	107.7635805	-78.010947	14.214066	109.6300055
-47.565304	13.732868	107.94046	-23.330498	11.547513	108.837387	29.823637	-12.754162	109.103622	32.954433	30.959106	106.304634	31.389035	9.102472	107.704128	-78.050031	13.992554	109.970646
-47.902565	14.550146	108.186211	-23.461866	11.362065	109.007751	29.69593	-12.894485	109.084793	32.812218	30.815197	106.201744	31.254074	8.960356	107.6432685	-78.177806	13.763774	110.3722335
-48.338619	15.89547	108.560089	-23.673477	11.172565	109.265541	29.525837	-13.027493	109.031929	32.559509	30.690235	106.148087	31.042673	8.831371	107.590008	-78.389627	13.513759	110.941074
-48.612518	16.798588	108.770432	-23.829472	11.085158	109.410049	29.406796	-13.055271	108.994713	32.362061	30.680254	106.209274	30.8844285	8.8124915	107.6019935	-78.5433725	13.3578245	111.2181045
-48.808662	17.733355	108.959244	-23.986742	10.985431	109.554314	29.29421	-13.057796	108.932373	32.183105	30.696354	106.308914	30.7386575	8.819279	107.6206435	-78.7121415	13.151583	111.4879845
-48.926533	18.65731	109.109322	-24.174002	10.97278	109.644783	29.187498	-13.033351	108.90741	32.369442	30.595526	106.241699	30.77847	8.7810875	107.5745545	-79.126474	13.1644725	111.7150115
-49.004383	19.587566	109.142067	-24.322229	10.931871	109.772064	29.101389	-13.029268	108.888451	31.879377	30.729029	106.52636	30.490383	8.8498805	107.7074055	-79.134841	13.0138615	111.8367225
-49.085732	20.532692	109.09375	-24.399822	10.902521	109.689163	29.004642	-13.03516	108.892082	31.771061	30.733522	106.603561	30.3878515	8.849181	107.7478215	-79.1874955	12.955861	111.6305045
-49.105259	21.493891	109.025536	-24.487932	10.935571	109.620705	28.911186	-13.04449	108.879364	31.693363	30.726238	106.63636	30.3022745	8.840874	107.757862	-79.2781385	13.030268	111.483548
-48.965134	22.894028	109.141388	-24.63241	10.899791	109.720207	28.804108	-13.048805	108.739128	31.56575	30.71464	106.725945	30.184929	8.8329175	107.7325365	-79.449749	12.9666645	111.7078775
-48.823067	23.812805	109.405266	-24.646067	10.874593	109.770775	28.737089	-13.036081	108.616051	31.470404	30.731796	106.841675	30.1037465	8.8478575	107.728863	-79.3958805	12.9013285	111.812687
-48.678692	24.708435	109.700539	-24.755192	10.824471	109.944771	28.67156	-13.026015	108.490921	31.39365	30.744976	107.036118	30.032605	8.8594805	107.7635195	-79.542989	12.7894615	112.1260225
-48.483795	25.583452	110.006645	-24.821203	10.8052	110.08754	28.588486	-13.017209	108.368828	31.303368	30.767792	107.257225	29.945927	8.8752915	107.8130265	-79.588333	12.7351085	112.3620535
-48.227116	26.410013	110.326538	-24.985971	10.778828	110.296478	28.50326	-13.012589	108.202957	31.191086	30.791372	107.470428	29.847173	8.8893915	107.8366925	-79.819115	12.6682645	112.7562635
-47.909256	27.210594	110.619186	-25.104683	10.763981	110.393753	28.388695	-12.980989	108.005989	31.05843	30.838478	107.688431	29.7235625	8.9287445	107.84721	-79.9329285	12.5992175	112.940296
-47.567047	28.011358	110.962746	-25.16646	10.693479	110.384598	28.289068	-12.926708	107.805824	30.921858	30.884752	107.90731	29.605463	8.979022	107.856567	-79.938383	12.407936	112.912629
-46.962624	29.081551	111.163925	-25.358332	10.672149	110.345711	28.124323	-12.836591	107.581711	30.739079	30.977154	108.206329	29.431701	9.0702815	107.89402	-80.148365	12.2740165	112.797402
-46.502483	29.740534	111.148262	-25.464869	10.769854	110.310951	28.009144	-12.813568	107.49202	30.651451	30.999861	108.28894	29.3302975	9.0931465	107.89048	-80.2600355	12.4465615	112.731422
-46.030678	30.347836	111.016617	-25.638672	10.881985	110.306717	27.887211	-12.807504	107.407188	30.574778	31.001583	108.293198	29.2309945	9.0970395	107.850193	-80.5083385	12.6669305	112.763241
-45.486507	30.875706	110.88163	-25.718281	10.874817	110.073494	27.772327	-12.829876	107.336723	30.506411	30.980051	108.236847	29.139369	9.0750875	107.786785	-80.575931	12.6745465	112.360203
-44.911064	31.374067	110.711548	-25.774092	10.889113	109.932137	27.659252	-12.874037	107.320282	30.434067	30.937851	108.204422	29.0466595	9.031907	107.762352	-80.5948435	12.746319	112.101922
-44.288082	31.768005	110.473846	-25.898092	10.864986	109.833633	27.558199	-12.951289	107.329437	30.3943	30.851	108.145157	28.9762495	8.9498555	107.737297	-80.7724335	12.7801165	111.929969
-43.656151	32.023949	110.24144	-26.003912	10.855865	109.661957	27.452997	-13.045107	107.315041	30.344465	30.768867	108.118401	28.898731	8.86188	107.716721	-80.906555	12.84985	111.607193
-42.684277	32.350948	109.95752	-26.050657	10.723484	109.354736	27.310436	-13.160101	107.281914	30.245939	30.665382	108.013138	28.7781875	8.7526405	107.647526	-80.8795015	12.6943275	111.061946
-42.00346	32.438843	109.86216	-26.119148	10.682915	109.304642	27.220703	-13.214911	107.253708	30.161953	30.60379	107.913231	28.691328	8.6944395	107.5834695	-80.929624	12.6713905	111.0258145
-41.260826	32.498837	109.845947	-26.230808	10.612591	109.33255	27.13092	-13.233126	107.23027	30.064651	30.571035	107.84433	28.5977855	8.6689545	107.5373	-81.0594015	12.5562275	111.1278
-40.57082	32.477367	109.85981	-26.322746	10.549586	109.348991	27.065308	-13.260884	107.195915	30.40361	30.508041	107.619164	28.734459	8.6235785	107.4075395	-81.379951	12.4755935	111.2904425
-39.933681	32.367317	109.8955	-26.4032	10.467201	109.359871	26.980108	-13.277419	107.158646	29.876209	30.529058	107.800316	28.4281585	8.6258195	107.479481	-81.2345585	12.3085825	111.240261
-39.251591	32.223476	109.910706	-26.469664	10.408245	109.36264	26.893982	-13.297423	107.119324	29.788885	30.518745	107.823776	28.3414335	8.610661	107.47155	-81.2807615	12.205829	111.25373
-38.507633	32.030457	109.864746	-26.564472	10.366861	109.261688	26.815355	-13.328038	107.097092	29.711739	30.487749	107.850281	28.263547	8.5798555	107.4736865	-81.392491	12.1538665	111.0496895
-37.348793	31.630304	109.7509	-26.658216	10.306501	109.215569	26.682684	-13.424221	107.079933	29.628887	30.399279	107.905182	28.1557855	8.487529	107.4925575	-81.4722175	12.125473	110.9385805
-36.623432	31.307405	109.63533	-26.763567	10.289083	109.125793	26.576761	-13.500052	107.060371	29.590357	30.320024	107.893265	28.083559	8.409986	107.476818	-81.610693	12.16818	110.774768
-35.925137	30.910364	109.516739	-26.813204	10.230509	109.097328	26.463881	-13.603559	107.039238	29.570463	30.198883	107.800995	28.017172	8.297662	107.4201165	-81.64358	12.163356	110.7745395
-35.166492	30.485634	109.389961	-26.894341	10.155818	109.093369	26.346355	-13.749094	107.147621	29.557732	30.047977	107.617805	27.9520435	8.1494415	107.382713	-81.7407255	12.1621945	110.804025
-34.400764	29.987122	109.160339	-26.925526	10.112691	109.163834	26.227686	-13.950727	107.373848	29.528872	29.83473	107.390991	27.878279	7.9420015	107.3824195	-81.729331	12.2833805	110.9452485
-33.682098	29.44524	108.870552	-26.991055	10.015179	109.151283	26.126909	-14.197959	107.697807	29.512444	29.589361	107.103287	27.8196765	7.695701	107.400547	-81.8017865	12.334657	110.902019
-32.950352	28.861952	108.461021	-27.058304	9.877594	109.136665	26.036983	-14.462998	108.128204	29.482246	29.321396	106.793907	27.7596145	7.429199	107.4610555	-81.8762225	12.325989	110.8122745
-31.91391	27.974611	107.797577	-27.143234	9.594664	109.052238	25.923521	-14.92348	108.910347	29.432308	28.806362	106.280472	27.6779145	6.941441	107.5954095	-81.9643825	12.247887	110.5090665
-31.166748	27.342569	107.443359	-27.222347	9.326619	108.995163	25.863308	-15.224795	109.394279	29.404322	28.479061	106.030678	27.633815	6.627133	107.7124785	-82.078509	12.026105	110.2778475
-30.431583	26.720932	107.239281	-27.239222	9.026357	108.997055	25.83412	-15.512328	109.742691	29.376278	28.139368	105.806854	27.605199	6.31352	107.7747725	-82.083643	11.739194	110.2193375
-29.70997	26.138432	107.126144	-27.264446	8.679304	108.997963	25.808859	-15.759269	109.955666	29.331455	27.86437	105.629417	27.570157	6.0525505	107.7925415	-82.099049	11.3060575	110.2033845
-29.008049	25.619396	107.093132	-27.282652	8.391997	109.017387	25.825945	-15.972103	110.099152	29.2855	27.646021	105.504517	27.5557225	5.836959	107.8018345	-82.1210265	10.947035	110.2329395
-28.367922	25.123596	107.074234	-27.27154	8.154591	109.051979	25.827255	-16.08947	110.243919	29.551167	27.393787	105.26844	27.689211	5.6521585	107.7561795	-82.232291	10.6570235	110.3477785
-27.648232	24.688261	107.039955	-27.264256	7.977627	109.030495	25.858719	-16.184109	110.341728	29.180836	27.37953	105.367508	27.5197775	5.5977105	107.854618	-82.0482895	10.3575435	110.206372
-26.548553	24.143339	107.003494	-27.302664	7.850738	109.010635	25.868793	-16.229923	110.425018	29.113535	27.325434	105.370506	27.491164	5.5477555	107.897762	-82.096492	10.1537205	110.123508
-25.839075	23.839178	107.000885	-27.32058	7.836227	108.968163	25.87891	-16.223131	110.426666	29.094181	27.352356	105.425598	27.4865455	5.5646125	107.926132	-82.1277055	10.1078415	110.010194
-25.134785	23.638489	107.048813	-27.331839	7.84314	108.93924	25.879374	-16.195099	110.372116	29.097425	27.387608	105.510185	27.4883995	5.5962545	107.9411505	-82.1520775	10.0900255	109.9373295
-24.49519	23.430595	107.158432	-27.307903	7.842175	108.883202	25.875765	-16.170832	110.22065	29.102125	27.439701	105.682098	27.488945	5.6344345	107.951374	-82.104751	10.0499155	109.81503
-23.910469	23.321936	107.308388	-27.329126	7.862835	108.825897	25.859795	-16.121593	109.998833	29.103527	27.534288	105.882881	27.481661	5.7063475	107.940857	-82.139913	10.0193225	109.710937
-23.070864	23.141594	107.34938	-27.354887	7.917219	108.705688	25.844616	-16.052376	109.686768	29.089794	27.632612	106.122055	27.467205	5.790118	107.9044115	-82.176979	10.04432	109.5069645
-22.36521	23.020935	107.488098	-27.418488	7.979979	108.625008	25.81126	-15.930589	109.360291	29.059801	27.799458	106.319084	27.4355305	5.9344345	107.8396875	-82.2725065	10.0255235	109.4103285
-21.396034	22.888344	107.635948	-27.421909	8.210061	108.562943	25.796806	-15.660684	108.94207	28.987991	28.075548	106.465851	27.3923985	6.207432	107.7039605	-82.2362165	10.21269	109.4219255
-20.767242	22.799942	107.668945	-27.433533	8.390377	108.559013	25.799561	-15.476267	108.800354	28.942581	28.243464	106.454956	27.371071	6.3835985	107.627655	-82.238137	10.3971555	109.490371
-20.190958	22.697689	107.645287	-27.438301	8.515904	108.483459	25.792864	-15.354754	108.741013	28.90974	28.373253	106.388321	27.351302	6.5092495	107.564667	-82.227904	10.5225585	109.402251
-19.528746	22.583788	107.500923	-27.453259	8.632266	108.406212	25.787083	-15.305488	108.736351	29.326349	28.379313	106.110619	27.556716	6.5369125	107.423485	-82.463234	10.7276195	109.388939
-18.859365	22.393103	107.411705	-27.465761	8.660866	108.277199	25.778419	-15.330805	108.745407	28.935995	28.402386	106.212326	27.357207	6.5357905	107.4788665	-82.288729	10.7859415	109.0755315
-18.132597	22.217354	107.345619	-27.444761	8.637355	108.274124	25.776068	-15.390168	108.747314	28.978931	28.343105	106.154892	27.3774995	6.4764685	107.451103	-82.2670215	10.7982415	109.097145
-17.481407	22.026808	107.386604	-27.389172	8.584356	108.324692	25.794744	-15.428993	108.758186	29.013311	28.295929	106.139008	27.4040275	6.433468	107.448597	-82.1823715	10.735244	109.200787
-16.651976	21.787436	107.528603	-27.342445	8.548262	108.440521	25.871378	-15.437293	108.805023	29.065168	28.296453	106.139435	27.468273	6.42958	107.472229	-82.153163	10.666944	109.408813
-16.045706	21.582033	107.546974	-27.289509	8.556602	108.49514	25.929638	-15.407898	108.878723	29.080185	28.32284	106.11969	27.5049115	6.457471	107.4992065	-82.0839295	10.655733	109.4910735
-15.437019	21.402109	107.519936	-27.268345	8.590029	108.489357	25.965782	-15.369931	108.934189	29.101646	28.354147	106.087662	27.533714	6.492108	107.5109255	-82.070404	10.68795	109.4677885
-14.843912	21.236372	107.477486	-27.235428	8.633296	108.453354	26.003536	-15.342784	108.944664	29.128036	28.392723	106.079254	27.565786	6.5249695	107.511959	-82.036642	10.7416225	109.394749
-14.267403	21.035934	107.471024	-27.244064	8.669343	108.378777	26.023495	-15.308875	108.903847	29.18038	28.429132	106.121277	27.6019375	6.5601285	107.512562	-82.0900655	10.7785575	109.244992
-13.723215	20.830263	107.503174	-27.193552	8.735576	108.30954	26.03561	-15.241159	108.839973	29.213223	28.496758	106.229462	27.6244165	6.6277995	107.5347175	-82.0115205	10.8433525	109.0843625
-13.171692	20.665363	107.558464	-27.22193	8.840954	108.246872	26.05378	-15.10769	108.717323	29.219061	28.655052	106.37883	27.6364205	6.773681	107.5480765	-82.0802805	10.908227	108.9456675
-12.422009	20.408352	107.683861	-27.193207	9.09094	108.190071	26.10685	-14.803852	108.425079	29.201899	28.965485	106.635536	27.6543745	7.0808165	107.5303075	-82.0407885	11.1010635	108.8498345
-11.958122	20.225103	107.728897	-27.176622	9.298991	108.145729	26.135015	-14.549659	108.22438	29.201651	29.24489	106.767807	27.668333	7.3476155	107.4960935	-82.021577	11.2503665	108.7953645
-11.503075	20.04414	107.735847	-27.159912	9.523962	108.085892	26.176962	-14.28888	108.033157	29.215199	29.508883	106.876457	27.6960805	7.6100015	107.454807	-82.0159045	11.4379225	108.716977
-11.109172	19.847452	107.726395	-27.131302	9.770116	108.024681	26.224142	-14.028196	107.82769	29.23995	29.761929	106.932022	27.732046	7.8668665	107.379856	-81.99465	11.6733655	108.669506
-10.717407	19.557234	107.71505	-27.072346	9.985604	107.919991	26.262352	-13.815819	107.6605	29.302216	29.982338	106.923042	27.782284	8.0832595	107.291771	-81.926976	11.8879485	108.548211
-10.332086	19.274591	107.656685	-27.005199	10.195952	107.859146	26.324961	-13.620393	107.48291	29.362309	30.173534	106.949905	27.843635	8.2765705	107.2164075	-81.854033	12.1153335	108.5018845
-9.964555	18.987364	107.605339	-26.948135	10.390394	107.747498	26.381195	-13.443431	107.34613	29.427238	30.338669	107.001915	27.9042165	8.447619	107.1740225	-81.8004865	12.333169	108.3209735
-9.554256	18.463718	107.546738	-26.817194	10.585525	107.633446	26.463434	-13.241837	107.116699	29.875237	30.426178	106.942223	28.1693355	8.5921705	107.029461	-81.8037235	12.5788795	108.237431
-9.262334	18.055429	107.494019	-26.751686	10.713824	107.575333	26.512342	-13.124758	106.951653	29.645315	30.648098	107.152054	28.0788285	8.76167	107.0518535	-81.5822005	12.665978	108.0988125
-9.072811	17.615992	107.461868	-26.686335	10.837321	107.573532	26.552746	-12.980723	106.842079	30.026218	30.690544	107.054779	28.289482	8.8549105	106.948429	-81.662152	12.8197315	108.198635
-8.883175	17.156515	107.478035	-26.642387	10.946307	107.586761	26.6092	-12.81844	106.742348	30.072626	30.846342	107.125839	28.340913	9.013951	106.9340935	-81.625687	12.878663	108.2394285
-8.755894	16.624369	107.49128	-26.598763	11.10299	107.599327	26.65419	-12.656546	106.688416	29.778442	31.088987	107.364342	28.216316	9.2162205	107.026379	-81.413842	12.9897595	108.172275
-8.660789	16.098232	107.476151	-26.556992	11.242442	107.633415	26.707611	-12.498809	106.674019	29.812166	31.242271	107.406914	28.2598885	9.371731	107.0404665	-81.3738725	13.113153	108.2263635
-8.590296	15.546125	107.462349	-26.562002	11.379815	107.646683	26.745289	-12.369264	106.703148	30.199123	31.247717	107.248665	28.472206	9.4392265	106.9759065	-81.59621	13.3204035	108.3174595
-8.603673	14.637752	107.388557	-26.502762	11.622137	107.69397	26.788219	-12.210211	106.852127	29.915991	31.548122	107.325432	28.352105	9.6689555	107.0887795	-81.357629	13.5753185	108.2991605
-8.602777	14.000694	107.350624	-26.444399	11.732437	107.761742	26.801168	-12.154068	107.001236	29.972061	31.600601	107.168793	28.3866145	9.7232665	107.0850145	-81.2754125	13.7416075	108.4384695
-8.676785	13.309109	107.371613	-26.387764	11.836514	107.848885	26.792213	-12.128862	107.174706	30.021742	31.619406	106.989777	28.4069775	9.745272	107.0822415	-81.1825055	13.927756	108.6155285
-8.790671	12.698547	107.45462	-26.380381	11.934538	107.991432	26.76823	-12.120398	107.371101	30.066708	31.619621	106.744095	28.417469	9.7496115	107.057598	-81.178231	14.1194645	108.925266
-8.884336	12.016477	107.501755	-26.366917	12.023407	108.159195	26.745466	-12.126751	107.623688	30.096582	31.610029	106.452644	28.421024	9.741639	107.038166	-81.154858	14.305175	109.280224
-9.050479	11.384058	107.60231	-26.367167	12.127996	108.312737	26.714876	-12.126644	107.911469	30.102283	31.579981	106.123817	28.4085795	9.7266685	107.017643	-81.1429135	14.5293235	109.607831
-9.25358	10.745682	107.656097	-26.385284	12.18426	108.398125	26.712233	-12.135528	108.122345	30.420866	31.396214	105.649551	28.5665495	9.630343	106.885948	-81.3371175	14.738177	109.910302
-9.539774	9.83013	107.636093	-26.412085	12.171434	108.389412	26.702509	-12.134681	108.287262	30.031219	31.494629	105.490791	28.366864	9.679974	106.8890265	-81.191034	14.662894	109.8897975
-9.775384	9.305071	107.597305	-26.384825	12.143464	108.31102	26.724922	-12.119364	108.253227	30.037048	31.519205	105.429115	28.380985	9.6999205	106.841171	-81.150635	14.5870075	109.780869
-10.044957	8.843066	107.547966	-26.392035	12.095919	108.22374	26.773817	-12.055765	108.15667	30.044716	31.610807	105.47892	28.4092665	9.777521	106.817795	-81.1933365	14.414317	109.629685
-10.274491	8.422768	107.500748	-26.329603	12.077739	108.129295	26.857141	-11.948061	108.000099	30.390156	31.608381	105.467812	28.6236485	9.83016	106.7339555	-81.2828545	14.325318	109.5246345
-10.509748	8.069824	107.437393	-26.314434	12.159682	108.082542	26.939968	-11.775468	107.821342	30.064842	31.923258	105.836617	28.502405	10.073895	106.8289795	-81.131273	14.245469	109.3361045
-10.768053	7.796547	107.434235	-26.238361	12.298169	108.093307	27.001759	-11.56761	107.629539	30.444983	32.013847	105.878242	28.723371	10.2231185	106.7538905	-81.200093	14.3732195	109.4327235
-11.005998	7.521675	107.41507	-26.182562	12.485861	108.160042	27.066803	-11.343422	107.471619	30.150917	32.374729	106.23008	28.60886	10.5156535	106.8508495	-80.973984	14.4560685	109.4692345
-11.44725	7.236873	107.429169	-26.100264	12.834942	108.26564	27.126652	-11.013356	107.242737	30.207491	32.714199	106.470848	28.6670715	10.8504215	106.8567925	-80.8675995	14.8194625	109.6744875
-11.791061	7.125	107.441536	-26.078112	13.071407	108.326851	27.130032	-10.79261	107.086388	30.235332	32.926353	106.563988	28.682682	11.0668715	106.825188	-80.838906	15.0759425	109.828514
-12.136877	7.032244	107.438293	-26.052805	13.27291	108.366272	27.123753	-10.59741	106.897827	30.238708	33.127087	106.649628	28.6812305	11.2648385	106.7737275	-80.7868405	15.2809815	109.9588165
-12.515408	6.947434	107.414093	-26.08025	13.451632	108.411942	27.113474	-10.397408	106.71418	30.212154	33.30954	106.722298	28.662814	11.456066	106.718239	-80.823314	15.447198	110.105645
-12.848292	6.783055	107.384064	-26.064634	13.617791	108.474648	27.118965	-10.229509	106.534134	30.50882	33.39838	106.657181	28.8138925	11.5844355	106.5956575	-80.9431605	15.6511465	110.3536385
-13.149628	6.602515	107.365944	-26.079422	13.733716	108.629608	27.117151	-10.075912	106.415451	30.175205	33.621075	106.934448	28.646178	11.7725815	106.6749495	-80.805022	15.6948505	110.5842665
-13.455049	6.425723	107.434212	-26.121204	13.849934	108.739235	27.123207	-9.95398	106.384674	30.161724	33.754044	107.046738	28.6424655	11.900032	106.715706	-80.8848735	15.799836	110.762764
-13.918943	6.180371	107.498215	-26.05479	13.965882	108.755005	27.147902	-9.786884	106.40435	30.499289	33.818916	107.031998	28.8235955	12.016016	106.718174	-80.9331755	15.915748	110.791836
-14.153043	6.027826	107.420013	-26.066298	14.00446	108.733177	27.18466	-9.693157	106.42189	30.433294	33.832703	107.078529	28.808977	12.069773	106.7502095	-80.941573	15.939147	110.7161445
-14.516436	5.798961	107.331993	-26.101738	14.075386	108.609138	27.214251	-9.619384	106.411514	30.105356	34.123981	107.319603	28.6598035	12.2522985	106.8655585	-80.8632795	15.8984735	110.3527175
-14.791528	5.586359	107.18354	-26.115429	14.07303	108.534004	27.22258	-9.555047	106.355225	30.096308	34.197361	107.342545	28.659444	12.321157	106.848885	-80.890302	15.824903	110.219123
-15.218546	5.513547	107.089195	-26.09465	14.13468	108.397499	27.238846	-9.470541	106.254623	30.089203	34.259624	107.365776	28.6640245	12.3945415	106.8101995	-80.8533245	15.8748185	109.9847985
-15.443333	5.156204	106.916451	-26.067129	14.182146	108.305634	27.260468	-9.39535	106.108841	30.087513	34.326344	107.395744	28.6739905	12.465497	106.7522925	-80.8082485	15.898795	109.8589755
-15.801459	5.007265	106.847092	-26.057926	14.212099	108.272491	27.296867	-9.317155	105.958664	30.085934	34.408176	107.480728	28.6914005	12.5455105	106.719696	-80.8072525	15.8786875	109.825286
-16.228453	4.617473	106.721024	-26.082813	14.339735	108.24987	27.28166	-9.133169	105.813049	30.088516	34.539455	107.658852	28.685088	12.703143	106.7359505	-80.850714	15.976327	109.7637895
-16.532669	4.311567	106.627396	-26.092772	14.478932	108.382904	27.311718	-9.055752	105.663345	30.114422	34.645	107.737373	28.71307	12.794624	106.700359	-80.898614	16.16324	110.065449
-17.014584	4.162729	106.743896	-26.066164	14.580265	108.392319	27.301874	-8.946644	105.595528	30.131638	34.759613	107.778839	28.716756	12.9064845	106.6871835	-80.849084	16.2540455	110.0974545
-17.18833	3.786921	106.627777	-26.058632	14.721765	108.405853	27.295721	-8.827804	105.544281	30.136055	34.862961	107.804001	28.715888	13.0175785	106.674141	-80.833152	16.4259515	110.137565
-17.559553	3.448373	106.574783	-26.067915	14.910102	108.319687	27.268066	-8.741329	105.51535	30.150265	34.952087	107.821152	28.7091655	13.105379	106.668251	-80.8449955	16.714825	109.971123
-17.859154	3.034497	106.465889	-26.07468	15.040201	108.316086	27.235832	-8.695933	105.463913	30.167624	35.005302	107.839203	28.701728	13.1546845	106.651558	-80.851088	16.9257175	109.980614
-18.233692	2.583235	106.346603	-26.130396	15.191825	108.304382	27.151569	-8.642478	105.420815	30.193171	35.0233	107.821526	28.67237	13.190411	106.6211705	-80.933162	17.193239	109.9875935
-18.797558	1.842793	106.12085	-26.103338	15.268554	108.022377	27.134523	-8.690536	105.277992	30.248741	35.009586	107.758072	28.691632	13.159525	106.518032	-80.898308	17.377583	109.526722
-19.209106	1.28038	106.027115	-26.076412	15.345214	107.955589	27.120907	-8.729928	105.306923	30.282917	34.977905	107.698311	28.701912	13.1239885	106.502617	-80.854736	17.5664395	109.408561
-19.669348	0.723643	106.030449	-26.096291	15.399877	107.855072	27.050941	-8.756221	105.536629	30.319086	34.928558	107.590904	28.6850135	13.0861685	106.5637665	-80.8775955	17.7135855	109.1463775
-19.812366	-0.086994	106.013748	-26.122078	15.464682	107.689873	27.066019	-8.925909	105.900215	30.36936	34.824001	107.380402	28.7176895	12.949046	106.6403085	-80.9618455	17.980318	108.7394375
-20.429785	-0.563463	106.179253	-26.131668	15.521293	107.406853	27.017036	-9.142598	106.432213	30.433544	34.643711	107.074646	28.72529	12.7505565	106.7534295	-80.988626	18.2920295	108.0602765
-20.907438	-1.21326	106.269516	-26.142097	15.525444	107.058975	26.959721	-9.427039	107.067642	30.866352	34.196941	106.495583	28.9130365	12.384951	106.7816125	-81.1972305	18.665937	107.3363375
-21.37664	-1.858883	106.296494	-26.156235	15.42392	106.686104	26.894512	-9.762306	107.63649	30.637976	33.949219	106.218025	28.766244	12.0934565	106.9272575	-81.078714	18.7543835	106.4449505
-22.103737	-2.808976	106.265846	-26.033035	15.122026	106.238701	26.881498	-10.262295	108.128067	31.145117	33.323002	105.500473	29.0133075	11.5303535	106.81427	-81.0793775	18.7136985	105.663132
-22.580336	-3.356687	106.290016	-25.909525	14.861104	106.126762	26.955587	-10.484889	108.258781	30.955112	33.156456	105.411743	28.9553495	11.3357835	106.835262	-80.7743995	18.3864245	105.418262
-23.105663	-3.81522	106.311165	-25.77042	14.645384	106.124832	27.104649	-10.60934	108.354607	31.055742	33.019669	105.280327	29.0801955	11.2051645	106.817467	-80.6210355	18.0856035	105.432197
-23.605915	-4.178606	106.349815	-25.687214	14.481796	106.160484	27.27421	-10.640585	108.419037	31.087452	32.993576	105.233131	29.180831	11.1764955	106.826084	-80.555259	17.7870965	105.494884
-24.206228	-4.387832	106.419876	-25.626066	14.400092	106.247673	27.367826	-10.604119	108.488823	31.07622	33.026524	105.229317	29.222023	11.2112025	106.85907	-80.474155	17.5889815	105.636276
-24.784637	-4.525638	106.486931	-25.603151	14.381684	106.322037	27.442312	-10.549193	108.543335	31.023911	33.099602	105.280258	29.2331115	11.2752045	106.9117965	-80.4394135	17.4881635	105.7322775
-25.404734	-4.54912	106.549942	-25.630564	14.420324	106.449249	27.439138	-10.468225	108.621361	30.989536	33.171047	105.399002	29.214337	11.351411	107.0101815	-80.475465	17.489237	105.8883165
-26.397669	-4.360842	106.598427	-25.751675	14.539543	106.646133	27.341805	-10.374352	108.598289	30.933386	33.320469	105.775024	29.1375955	11.4730585	107.1866565	-80.6409455	17.6060275	106.1056095
-27.065903	-4.187486	106.462769	-25.797146	14.704845	106.748558	27.248043	-10.277288	108.412376	30.899891	33.437508	106.143677	29.073967	11.58011	107.2780265	-80.668259	17.82958	106.2190895
-27.738997	-3.915755	106.204308	-25.881084	14.863393	106.835762	27.177361	-10.127761	108.1455	30.843948	33.637028	106.546867	29.0106545	11.7546335	107.3461835	-80.7728225	17.9721525	106.3253405
-28.364828	-3.56074	105.932236	-25.95686	15.134101	106.959221	27.109709	-9.876139	107.869354	30.792067	33.899872	106.994568	28.950888	12.0118665	107.431961	-80.864608	18.2563355	106.486481
-29.034885	-3.143989	105.687698	-26.026899	15.444237	107.08873	27.057657	-9.566456	107.614693	30.70211	34.215897	107.450104	28.8798835	12.3247205	107.5323985	-80.9336815	18.5637535	106.6450615
-29.704369	-2.715312	105.511368	-26.081991	15.778281	107.204605	27.008141	-9.246876	107.401527	30.615509	34.532326	107.821297	28.811825	12.642725	107.611412	-80.975807	18.913837	106.797798
-30.402651	-2.226885	105.438423	-26.164785	16.084892	107.313408	26.946756	-8.952789	107.271172	30.544943	34.832298	108.070419	28.7458495	12.9397545	107.6707955	-81.0754195	19.2300295	106.9560205
-31.37396	-1.508715	105.474838	-26.272264	16.547903	107.447578	26.842943	-8.582868	107.226692	30.915428	35.161503	108.042442	28.8791855	13.2893175	107.634567	-81.4237135	19.8064885	107.260589
-32.132156	-1.05379	105.567673	-26.309738	16.787663	107.540382	26.794216	-8.41942	107.274498	30.420664	35.345776	108.244911	28.60744	13.463178	107.7597045	-81.226916	20.112148	107.3210595
-32.825737	-0.622614	105.662247	-26.359064	16.922764	107.6278	26.739353	-8.336299	107.329605	30.398104	35.449142	108.253654	28.5687285	13.5564215	107.7916295	-81.2868565	20.2891065	107.4639705
-33.470535	-0.200432	105.751106	-26.365467	17.024216	107.663742	26.695324	-8.309016	107.348274	30.398624	35.482521	108.263397	28.546974	13.5867525	107.8058355	-81.277908	20.4616795	107.5216485
-34.095798	0.172787	105.723396	-26.376503	17.050745	107.67691	26.644978	-8.287683	107.359467	30.404482	35.479374	108.30674	28.52473	13.5958455	107.8331035	-81.277736	20.5056445	107.5207165
-34.720238	0.535173	105.68541	-26.380842	17.060289	107.670975	26.631891	-8.307781	107.370773	30.412779	35.467968	108.322403	28.522335	13.5800935	107.846588	-81.284019	20.5404845	107.495362
-35.334465	0.939109	105.656479	-26.40588	17.085535	107.6493	26.620787	-8.322209	107.412735	30.41618	35.461884	108.323181	28.5184835	13.5698375	107.867958	-81.3302435	20.6012325	107.430642
-36.288322	1.526946	105.600609	-26.396688	17.103886	107.561401	26.638084	-8.279032	107.490494	30.39784	35.492432	108.315613	28.517962	13.6067	107.9030535	-81.311338	20.601072	107.2197485
-36.836754	1.894192	105.605934	-26.383039	17.120411	107.532898	26.67318	-8.23985	107.596413	30.385941	35.528412	108.322998	28.5295605	13.644281	107.9597055	-81.2956385	20.596541	107.1060905
-37.427689	2.278406	105.65683	-26.359526	17.133574	107.528427	26.716503	-8.209231	107.724884	30.395502	35.566162	108.347664	28.5560025	13.6784655	108.036274	-81.2750545	20.5886825	107.02058
-37.971039	2.615052	105.659309	-26.323244	17.123384	107.55558	26.769569	-8.194695	107.825676	30.418903	35.588238	108.371712	28.594236	13.6967715	108.098694	-81.240724	20.5499965	107.012466
-38.50386	3.001564	105.694405	-26.312658	17.07122	107.603539	26.817814	-8.189481	107.91777	30.422501	35.569893	108.402344	28.6201575	13.690206	108.160057	-81.2454735	20.452234	107.047021
-39.027847	3.387138	105.719147	-26.283306	17.034508	107.626534	26.878469	-8.1794	107.963715	30.7376	35.42297	108.310089	28.8080345	13.621785	108.136902	-81.3746465	20.447231	107.116166
-39.580254	3.775964	105.744156	-26.248806	16.994987	107.672943	26.954048	-8.187757	108.018173	30.450142	35.573612	108.579659	28.702095	13.6929275	108.298916	-81.199707	20.2970465	107.04697
-40.317688	4.374264	105.869308	-26.139191	16.917459	107.77594	27.032253	-8.193196	108.096802	30.865177	35.429039	108.480415	28.948715	13.6179215	108.2886085	-81.227097	20.2169965	107.2632715
-40.812572	4.798669	105.983826	-26.099243	16.893496	107.888756	27.080492	-8.193159	108.125221	30.585468	35.590199	108.691895	28.83298	13.69852	108.408558	-81.031466	20.088472	107.368954
-41.014767	5.047235	106.147766	-26.053738	16.847153	108.002281	27.135164	-8.207164	108.170174	30.616962	35.57019	108.74379	28.876063	13.681513	108.456982	-80.983539	20.012793	107.54758
-41.702892	5.595921	106.249107	-26.002285	16.798996	108.098602	27.180136	-8.234532	108.239212	30.636097	35.542374	108.782593	28.9081165	13.653921	108.5109025	-80.9126865	19.944071	107.6863015
-42.169853	6.006411	106.289085	-26.026142	16.723991	108.178818	27.219645	-8.290398	108.293091	30.650488	35.508873	108.814919	28.9350665	13.6092375	108.554005	-80.9873505	19.8387445	107.803631
-42.631691	6.406531	106.287109	-25.997036	16.637506	108.165359	27.250555	-8.324951	108.345947	30.652348	35.485752	108.815956	28.9514515	13.5804005	108.5809515	-80.9455235	19.6946115	107.7497665
-43.035267	6.790976	106.274811	-25.993887	16.549452	108.132133	27.307583	-8.35736	108.391785	30.642992	35.458241	108.798897	28.9752875	13.5504405	108.595341	-80.9630615	19.5484635	107.668925
-43.592308	7.359354	106.226563	-25.942001	16.391088	108.055389	27.384886	-8.413215	108.426048	30.626589	35.373352	108.685158	29.0057375	13.4800685	108.555603	-80.8897395	19.3021075	107.555175
-43.95591	7.732246	106.217384	-25.87269	16.293419	108.012245	27.44183	-8.472766	108.463493	30.629631	35.324623	108.549179	29.0357305	13.4259285	108.506336	-80.7811105	19.1609095	107.518154
-44.291378	8.106297	106.382111	-25.888369	16.190647	108.090675	27.481043	-8.523737	108.475838	30.617746	35.26981	108.357491	29.0493945	13.3730365	108.4166645	-80.8261325	19.0082575	107.7646855
-44.634201	8.493556	106.688942	-25.852579	16.075621	108.265221	27.487925	-8.58164	108.512642	30.564737	35.174736	108.207443	29.026331	13.296548	108.3600425	-80.731489	18.854694	108.1703995
-44.981239	8.88798	107.020279	-25.854969	15.907855	108.502052	27.508419	-8.693288	108.647392	30.504162	35.08815	108.122101	29.0062905	13.197431	108.3847465	-80.7162285	18.618279	108.6193575
-45.284573	9.236616	107.34848	-25.915844	15.744281	108.75666	27.501524	-8.805032	108.866844	30.443445	34.992374	108.115433	28.9724845	13.093671	108.4911385	-80.8041725	18.394891	109.0221815
-45.572491	9.605222	107.565582	-25.975397	15.530615	108.923531	27.482828	-8.963861	109.117798	30.361626	34.841049	108.110954	28.922227	12.938594	108.614376	-80.873021	18.122636	109.232686
-45.979263	10.146322	107.638702	-26.08021	15.221662	108.973648	27.444372	-9.253964	109.494308	30.251333	34.556866	108.061577	28.8478525	12.651451	108.7779425	-81.0082725	17.791873	109.1693535
-46.180401	10.510178	107.619438	-26.122635	14.988036	108.945778	27.399899	-9.451539	109.680542	30.197134	34.344852	108.034874	28.7985165	12.4466565	108.857708	-81.0437865	17.5294155	109.033848
-46.405884	10.924656	107.573509	-26.146095	14.744024	108.909843	27.392319	-9.655466	109.816635	30.152216	34.138416	108.012878	28.7722675	12.241475	108.9147565	-81.0644575	17.246573	108.9049295
-46.572243	11.332132	107.55056	-26.147266	14.481251	108.943542	27.402575	-9.840463	109.889496	30.122274	33.959534	108.008347	28.7624245	12.0595355	108.9489215	-81.0569565	16.9029665	108.9381625
-46.635056	11.761761	107.606041	-26.127848	14.268194	108.982346	27.462387	-9.973873	109.932838	30.103197	33.824493	108.042992	28.782792	11.92531	108.987915	-81.038488	16.611078	108.976777
-46.697277	12.2136	107.651054	-26.119856	14.084965	109.040558	27.502876	-10.091336	109.990334	30.089039	33.721439	108.039581	28.7959575	11.8150515	109.0149575	-81.0356695	16.3548785	109.0661585
-46.736919	12.68838	107.660995	-26.099342	13.914723	109.061646	27.543348	-10.195914	110.08699	30.103245	33.610085	108.024529	28.8232965	11.7070855	109.0557595	-81.0219805	16.1223605	109.0675325
-46.66795	13.462014	107.630493	-26.050169	13.750088	109.038559	27.591959	-10.389746	110.215393	30.13393	33.405209	107.98867	28.8629445	11.5077315	109.1020315	-80.9632825	15.9924445	108.9750865
-46.536209	13.990684	107.572464	-26.031944	13.596704	108.995178	27.601667	-10.551635	110.273727	30.159941	33.241508	107.964828	28.880804	11.3449365	109.1192775	-80.944692	15.8484715	108.8710785
-46.394928	14.546619	107.497643	-26.018679	13.460976	108.965538	27.592129	-10.744967	110.312843	30.219629	33.056534	107.962189	28.905879	11.1557835	109.137516	-80.943237	15.7661685	108.79356
-46.218475	15.119224	107.524063	-25.992819	13.30665	108.970749	27.576796	-10.913769	110.329414	30.261635	32.873474	107.959541	28.9192155	10.9798525	109.1444775	-80.9048535	15.6334475	108.7970205
-46.083302	15.61758	107.571617	-25.988403	13.147581	109.011543	27.550226	-11.086549	110.33062	30.2861	32.698139	107.946335	28.918163	10.805795	109.1384775	-80.894969	15.489367	108.8846085
-45.900314	16.165716	107.595207	-26.00807	13.025133	109.067131	27.511505	-11.232398	110.320999	30.276426	32.552975	107.953773	28.8939655	10.6602885	109.137386	-80.9101055	15.3899775	108.996876
-45.758423	16.740721	107.631851	-26.066425	12.892589	109.070602	27.468115	-11.354011	110.294914	30.216551	32.445576	107.971886	28.842333	10.5457825	109.1334	-80.975183	15.2393955	109.007804
-45.462303	17.616154	107.601036	-26.195564	12.709517	109.042358	27.377888	-11.501267	110.25647	30.428833	32.176849	107.844482	28.9033605	10.337791	109.050476	-81.2944885	15.081243	109.03424
-45.298595	18.172094	107.557892	-26.296202	12.581089	109.015671	27.326267	-11.562625	110.236107	29.95978	32.230663	108.033524	28.6430235	10.334019	109.1348155	-81.2354275	14.828159	108.8965265
-45.053986	18.694963	107.548164	-26.358587	12.43816	108.996902	27.28414	-11.624594	110.244049	29.871479	32.163296	108.019424	28.5778095	10.269351	109.1317365	-81.2949835	14.606969	108.8620675
-44.832542	19.272535	107.5336	-26.400455	12.325976	109.007553	27.273121	-11.735888	110.284332	30.133856	31.967888	107.880211	28.7034885	10.116	109.0822715	-81.5043985	14.535952	108.9328345
-44.564049	19.84877	107.578598	-26.407061	12.166325	109.057823	27.27968	-11.881967	110.369751	29.819616	31.911427	108.040825	28.549648	10.01473	109.205288	-81.36377	14.31792	108.910358
-44.232117	20.403341	107.616333	-26.372215	11.973206	109.119759	27.300463	-12.062339	110.469841	29.875341	31.742441	108.046112	28.587902	9.840051	109.2579765	-81.332332	14.106361	108.9815415
-43.928505	20.969879	107.634567	-26.349693	11.797957	109.175125	27.34173	-12.250592	110.5373	29.928774	31.557135	108.03447	28.635252	9.6532715	109.285885	-81.334638	13.9426425	109.064365
-43.383198	21.770899	107.6129	-26.290575	11.520006	109.17276	27.383089	-12.525919	110.612061	29.998297	31.264246	107.958984	28.690693	9.3691635	109.2855225	-81.271843	13.6708485	109.0599975
-42.98579	22.307173	107.651665	-26.23424	11.333954	109.194603	27.399448	-12.709568	110.59742	30.029181	31.068226	107.922554	28.7143145	9.179329	109.259987	-81.1827945	13.488579	109.129219
-42.641148	22.882507	107.764114	-26.226244	11.141693	109.252502	27.429222	-12.874529	110.539017	30.04995	30.911472	107.9133	28.739586	9.0184715	109.2261585	-81.192074	13.2649145	109.2788455
-42.256859	23.474459	107.833374	-26.21843	10.959442	109.309052	27.466831	-12.979486	110.484505	30.356867	30.714327	107.805443	28.911849	8.8674205	109.144974	-81.348709	13.0514635	109.47313
-41.816303	24.0606	107.924507	-26.185747	10.826635	109.332909	27.497381	-13.040224	110.408951	30.334177	30.661388	107.857277	28.915779	8.810582	109.133114	-81.287273	12.842688	109.532704
-41.421383	24.642115	107.99054	-26.223139	10.698556	109.324051	27.541996	-13.060323	110.287964	30.290508	30.652412	107.933464	28.916252	8.7960445	109.110714	-81.36253	12.6010675	109.537388
-40.885593	25.158155	108.05191	-26.203533	10.624758	109.294067	27.576414	-13.046111	110.158646	29.922915	30.766499	108.164154	28.7496645	8.860194	109.1614	-81.1567305	12.389322	109.426734
-40.12273	25.957417	108.192406	-26.231277	10.526768	109.270203	27.597549	-12.995953	109.88295	30.155499	30.74221	108.132385	28.876524	8.8731285	109.0076675	-81.339078	12.1804075	109.5327385
-39.591778	26.454565	108.335831	-26.274431	10.499357	109.29921	27.591747	-12.970577	109.710709	30.109585	30.765966	108.134117	28.850666	8.8976945	108.922413	-81.399528	12.1010195	109.676007
-39.049797	26.922586	108.4963	-26.293486	10.515075	109.373871	27.559975	-12.956226	109.572281	30.076843	30.769924	108.116592	28.818409	8.906849	108.8444365	-81.405381	12.123301	109.9033055
-38.432667	27.317413	108.663666	-26.297626	10.511753	109.474495	27.517477	-12.95252	109.494171	30.059093	30.776772	108.095718	28.788285	8.912126	108.7949445	-81.383537	12.11138	110.1540455
-37.795815	27.616972	108.830139	-26.335779	10.530688	109.578598	27.485483	-12.975372	109.424911	30.047718	30.758425	108.072533	28.7666005	8.8915265	108.748722	-81.4381585	12.1698495	110.408474
-37.134632	27.885199	108.986572	-26.367849	10.536733	109.663666	27.44643	-12.991277	109.387459	30.012259	30.739296	108.088135	28.7293445	8.8740095	108.737797	-81.4650425	12.1994565	110.589535
-36.460503	28.13043	109.035217	-26.378006	10.518563	109.70665	27.400211	-13.021071	109.370232	29.995766	30.723417	108.095612	28.6979885	8.851173	108.732922	-81.4540005	12.185953	110.680378
-35.48661	28.440969	108.935966	-26.440266	10.475026	109.651779	27.357609	-13.090936	109.34845	30.095751	30.727699	107.986977	28.72668	8.8183815	108.6677135	-81.607212	12.1316705	110.6358445
-34.867115	28.627792	108.790695	-26.410744	10.436905	109.540604	27.340034	-13.140768	109.335312	29.654587	30.712179	108.049011	28.4973105	8.7857055	108.6921615	-81.3187985	12.0881045	110.3890465
-34.210293	28.749069	108.619141	-26.415575	10.382923	109.386803	27.344677	-13.194457	109.317169	29.627815	30.633944	107.863808	28.486246	8.7197435	108.5904885	-81.317396	12.0461025	110.1831175
-33.518494	28.834501	108.481506	-26.431524	10.29523	109.299454	27.358746	-13.260132	109.304382	29.614779	30.570501	107.649841	28.4867625	8.6551845	108.4771115	-81.3498105	11.9352755	110.1217965
-32.833229	28.91227	108.407524	-26.375624	10.177018	109.271255	27.38731	-13.335267	109.311783	29.609177	30.464062	107.451317	28.4982435	8.5643975	108.38155	-81.2494915	11.7896385	110.16096
-32.137802	28.956652	108.328987	-26.34243	10.053105	109.289276	27.440245	-13.456881	109.37545	29.969204	30.225849	107.12278	28.7047245	8.384484	108.249115	-81.3895845	11.721726	110.329437
-31.42997	28.962645	108.172295	-26.309597	9.903119	109.322975	27.448507	-13.623542	109.534035	29.69693	30.178568	107.111427	28.5727185	8.277513	108.322731	-81.1919125	11.528725	110.323219
-30.450043	28.986353	107.895302	-26.242155	9.679118	109.27993	27.44948	-13.948989	109.800827	29.83906	29.844969	106.826958	28.64427	7.94799	108.3138925	-81.12858	11.410246	110.2459675
-29.725695	28.988834	107.678589	-26.198605	9.510447	109.236778	27.461082	-14.142932	109.950729	29.897139	29.619652	106.693199	28.6791105	7.73836	108.321964	-81.0763205	11.282534	110.151592
-28.991587	28.986898	107.596184	-26.128304	9.337171	109.20961	27.517561	-14.341751	110.037659	30.300707	29.293118	106.448814	28.909134	7.4756835	108.2432365	-81.165742	11.1986585	110.1759835
-28.242245	29.042912	107.613327	-26.102516	9.170679	109.195709	27.579287	-14.460486	110.039734	30.320644	29.196501	106.498123	28.9499655	7.3680075	108.2689285	-81.1549975	10.9733505	110.1224895
-27.531614	29.130272	107.670639	-26.078505	9.023498	109.1931	27.660498	-14.530377	109.984062	30.346382	29.156616	106.586311	29.00344	7.3131195	108.2851865	-81.16045	10.7338765	110.1010135
-26.842493	29.189631	107.778427	-26.034636	8.936199	109.171616	27.743345	-14.522198	109.877518	30.381069	29.142427	106.648048	29.062207	7.3101145	108.262783	-81.131479	10.5622835	110.080449
-26.257648	29.332565	107.924179	-26.004923	8.911782	109.172798	27.810875	-14.443967	109.749046	30.01878	29.36694	106.916191	28.9148275	7.4614865	108.3326185	-80.9246735	10.3620775	110.0129775
-25.191143	29.518244	108.053589	-25.961594	8.99647	109.166786	27.920446	-14.23824	109.586357	29.978662	29.579887	107.00766	28.949554	7.6708235	108.2970085	-80.872742	10.3221165	110.0365635
-24.305843	29.535049	108.090019	-25.968834	9.110861	109.163078	27.981312	-14.079425	109.492325	30.25473	29.640236	106.919922	29.118021	7.7804055	108.2061235	-81.055689	10.4413165	110.1200325
-23.574257	29.637978	108.169136	-25.953535	9.167608	109.174942	28.023905	-13.958414	109.436485	30.250168	29.72784	106.928909	29.1370365	7.884713	108.182697	-81.0441065	10.450503	110.167187
-22.918152	29.766438	108.258797	-25.940004	9.23831	109.183098	28.047916	-13.839128	109.383774	29.868244	29.997334	107.133125	28.95808	8.079103	108.2584495	-80.838088	10.397517	110.1077465
-22.313795	29.818624	108.36097	-25.9554	9.269139	109.170357	28.078794	-13.763716	109.300423	30.162754	29.973066	107.031128	29.120774	8.104675	108.1657755	-81.031574	10.433603	110.1749385
-21.644239	29.862938	108.423759	-25.964195	9.294427	109.123291	28.089174	-13.69733	109.147194	30.12336	29.947985	107.10392	29.106267	8.1253275	108.125557	-81.034657	10.4635265	110.121025
-20.908806	29.885298	108.511482	-25.976566	9.306776	109.087158	28.085869	-13.615426	108.947113	30.148691	30.100533	107.25843	29.11728	8.2425535	108.1027715	-81.070412	10.3709985	110.0715445
-19.922585	29.963852	108.849953	-25.941166	9.375835	109.027306	28.136658	-13.446714	108.527992	30.194786	30.285831	107.519279	29.165722	8.4195585	108.0236355	-81.048054	10.3321115	110.0309765
-19.001635	29.827446	108.961884	-25.874874	9.4897	109.029404	28.205639	-13.275766	108.280312	29.875957	30.628368	107.899223	29.040798	8.676301	108.0897675	-80.790546	10.303099	109.9690405
-18.406063	29.792902	109.2201	-25.790319	9.638611	109.03511	28.287529	-13.085261	108.031464	29.928308	30.811569	108.092346	29.1079185	8.863154	108.061905	-80.6885565	10.414068	110.008315
-17.620581	29.660107	109.337761	-25.719362	9.812903	109.015862	28.360352	-12.903565	107.763123	29.99843	30.992729	108.24865	29.179391	9.044582	108.0058865	-80.618115	10.581224	110.0258375
-16.992048	29.55797	109.464935	-25.686354	10.01394	109.019577	28.43059	-12.706343	107.517601	30.066383	31.174389	108.380768	29.2484865	9.234023	107.9491845	-80.6211945	10.793857	110.0899695
-16.342316	29.371515	109.49218	-25.565678	10.209286	108.841476	28.497795	-12.515959	107.33461	30.131039	31.348175	108.487442	29.314417	9.416108	107.911026	-80.445773	11.002464	109.771926
-15.703991	29.079605	109.50444	-25.511566	10.375124	108.783875	28.56628	-12.368252	107.181908	30.20244	31.477106	108.569351	29.38436	9.554427	107.8756295	-80.407492	11.195821	109.6921205
-14.743296	28.541813	109.491013	-25.401316	10.541112	108.700928	28.649658	-12.242156	107.021538	30.328045	31.590637	108.626045	29.4888515	9.6742405	107.8237915	-80.2914835	11.4079835	109.5780645
-14.146088	28.05942	109.476028	-25.350779	10.615525	108.670593	28.682062	-12.223968	106.984306	30.414082	31.609669	108.612915	29.548072	9.6928505	107.7986105	-80.24963	11.5381995	109.5425755
-13.540156	27.526676	109.413315	-25.250412	10.614132	108.702827	28.716295	-12.257089	107.001862	30.485332	31.57464	108.521416	29.6008135	9.6587755	107.761639	-80.1016375	11.5694885	109.644015
-12.959714	26.962456	109.272636	-25.229628	10.635757	108.7229	28.749916	-12.337301	107.112816	30.566185	31.509224	108.349609	29.6580505	9.5859615	107.7312125	-80.1173065	11.6855525	109.7145875
-12.4518	26.286915	109.10318	-25.181633	10.596839	108.7612	28.771215	-12.446012	107.306053	30.628794	31.397747	108.12571	29.7000045	9.4758675	107.7158815	-80.0632705	11.7178105	109.8065185
-11.944642	25.544134	108.866356	-25.125328	10.53906	108.768822	28.782501	-12.622393	107.550201	30.719355	31.244755	107.856476	29.750928	9.311181	107.7033385	-80.001584	11.766939	109.8343055
-11.413177	24.751001	108.647011	-25.111675	10.476904	108.754349	28.78434	-12.839146	107.798698	31.180048	30.873894	107.383095	29.982194	9.017374	107.5908965	-80.205544	11.936434	109.9178015
-10.705792	23.522989	108.325424	-25.019615	10.24445	108.749184	28.778589	-13.188476	108.108772	31.32748	30.529425	107.012955	30.0530345	8.6704745	107.5608635	-80.0922645	11.8184255	109.9375045
-10.247887	22.707779	108.160759	-24.995623	10.107203	108.666992	28.774458	-13.40259	108.240402	31.025797	30.48102	107.003311	29.9001275	8.539215	107.6218565	-79.8913735	11.675191	109.7121275
-9.87988	21.842728	108.070961	-24.998262	9.981395	108.609787	28.777678	-13.555342	108.310745	31.056404	30.30324	106.876877	29.917041	8.373949	107.593811	-79.913565	11.588841	109.625763
-9.504772	21.007622	107.98967	-25.011292	9.920354	108.518311	28.766808	-13.647593	108.361069	31.055653	30.197853	106.797554	29.9112305	8.27513	107.5793115	-79.9338145	11.565578	109.4573105
-9.143652	20.2173	107.950233	-25.026087	9.90365	108.492279	28.739172	-13.680961	108.382439	31.031483	30.155125	106.724442	29.8853275	8.237082	107.5534405	-79.9375015	11.570218	109.4311175
-8.855893	19.404858	107.903496	-25.046412	9.914539	108.495499	28.71896	-13.692204	108.427139	31.354696	29.968521	106.435165	30.036828	8.1381585	107.431152	-80.129652	11.6909195	109.559846
-8.584781	18.669676	107.875023	-25.071875	9.943951	108.515373	28.691011	-13.725249	108.523857	31.2882	29.893589	106.251953	29.9896055	8.08417	107.387905	-80.1333555	11.803732	109.642841
-8.242091	17.465204	107.836151	-25.151527	10.012259	108.571159	28.596008	-13.783	108.789421	31.306288	29.859138	106.076309	29.951148	8.038069	107.432865	-80.254202	11.986449	109.709453
-7.998083	16.702318	107.833015	-25.180235	10.013734	108.593491	28.521463	-13.894407	109.001671	30.978594	29.839493	106.132828	29.7500285	7.972543	107.5672495	-80.1104985	12.054925	109.6197325
-7.79936	15.961514	107.852791	-25.223637	9.953337	108.620598	28.44232	-14.038165	109.194359	31.001228	29.662266	106.060852	29.721774	7.8120505	107.6276055	-80.169048	12.0946235	109.6135905
-7.641735	15.250622	107.878662	-25.22591	9.871247	108.645538	28.376003	-14.204651	109.312866	31.039902	29.498816	106.002251	29.7079525	7.6470825	107.6575585	-80.1597725	12.0954115	109.6335175
-7.464685	14.60353	107.887093	-25.258646	9.757696	108.62471	28.356743	-14.339696	109.356476	31.408363	29.226749	105.820511	29.882553	7.4435265	107.5884935	-80.399845	12.0718655	109.6609265
-7.295095	13.946241	107.860878	-25.229443	9.656993	108.546341	28.369417	-14.425538	109.326218	31.063133	29.276186	106.034454	29.716275	7.425324	107.680336	-80.175161	11.888662	109.412346
-7.153535	13.31715	107.826759	-25.226576	9.554367	108.472458	28.412888	-14.45234	109.235931	31.058228	29.254099	106.050232	29.735558	7.4008795	107.6430815	-80.18871	11.7078545	109.3018345
-7.01668	12.462296	107.755516	-25.138941	9.47623	108.338783	28.51881	-14.426516	109.070244	31.056839	29.280931	106.059799	29.7878245	7.4272075	107.5650215	-80.0657065	11.5252525	109.1125445
-6.960376	11.952784	107.721397	-25.108791	9.457259	108.245728	28.58046	-14.404899	108.983292	31.070852	29.312599	106.065346	29.825656	7.45385	107.524319	-80.043238	11.460668	108.967137
-6.884287	11.490657	107.68615	-25.090286	9.457686	108.180641	28.610655	-14.410128	108.922874	31.09651	29.3486	106.120918	29.8535825	7.469236	107.521896	-80.0341545	11.446136	108.839386
-6.85768	11.081656	107.669281	-25.056419	9.467205	108.144104	28.610527	-14.433286	108.875069	31.466002	29.125469	105.917084	30.0382645	7.3460915	107.3960765	-80.1511025	11.5883185	108.8921315
-6.86528	10.715573	107.679237	-25.047466	9.474289	108.14724	28.59967	-14.48092	108.822807	31.512543	29.05761	105.904625	30.0561065	7.288345	107.363716	-80.1510385	11.660233	108.930764
-6.883403	10.345487	107.688675	-25.069267	9.473597	108.174362	28.580219	-14.530772	108.79493	31.559694	29.060856	105.950462	30.0699565	7.265042	107.372696	-80.2084905	11.682152	108.976028
-6.860753	10.009168	107.725464	-25.090673	9.471032	108.198189	28.518757	-14.566753	108.758331	31.536917	29.016232	105.980156	30.027837	7.2247395	107.3692435	-80.209183	11.7173245	109.0271345
-6.898814	9.593119	107.783531	-25.159878	9.460924	108.32518	28.422255	-14.603005	108.626472	31.087971	29.14719	106.245247	29.755113	7.2720925	107.4358595	-80.074869	11.6497555	109.2145005
-6.942806	9.328163	107.88343	-25.227747	9.489573	108.431984	28.355482	-14.590894	108.492912	31.035297	29.170042	106.362328	29.6953895	7.289574	107.42762	-80.1508835	11.689572	109.436348
-7.036723	9.055727	107.989105	-25.266436	9.514834	108.609474	28.311342	-14.527716	108.353317	31.001005	29.236353	106.537102	29.6561735	7.3543185	107.4452095	-80.1890455	11.6753495	109.7737385
-7.138103	8.779005	108.109093	-25.308266	9.555539	108.738388	28.280003	-14.445797	108.15741	30.96339	29.332918	106.745682	29.6216965	7.4435605	107.451546	-80.2382285	11.6675175	110.02523
-7.256113	8.501946	108.167648	-25.309532	9.638945	108.854584	28.24847	-14.356835	107.956192	30.948654	29.42613	106.962181	29.598562	7.5346475	107.4591865	-80.217626	11.7432425	110.2499815
-7.38363	8.292582	108.20787	-25.290129	9.740429	108.934959	28.24538	-14.266178	107.754959	31.331625	29.366571	106.985519	29.7885025	7.5501965	107.370239	-80.3687605	11.9306615	110.499679
-7.500833	8.130926	108.267281	-25.313557	9.834946	108.941559	28.245041	-14.181787	107.613884	30.991299	29.613464	107.40799	29.61817	7.7158385	107.510937	-80.245284	11.9540535	110.372181
-7.668624	7.800972	108.289375	-25.267553	9.997515	108.990395	28.246328	-14.057763	107.430038	31.030617	29.722706	107.758186	29.6384725	7.8324715	107.594112	-80.1735785	12.1625585	110.386678
-7.818137	7.60761	108.32132	-25.278667	10.100755	109.054115	28.232229	-13.98245	107.284096	31.04215	29.784143	107.945839	29.6371895	7.9008465	107.6149675	-80.1945235	12.3006635	110.4932625
-7.943698	7.40009	108.308044	-25.253445	10.211077	109.080673	28.222837	-13.900335	107.11174	31.049427	29.87689	108.10096	29.636132	7.9882775	107.60635	-80.143022	12.4338765	110.554996
-8.098265	7.190494	108.363022	-25.244743	10.269457	109.203491	28.228907	-13.815476	106.950722	31.074614	29.928143	108.291588	29.6517605	8.0563335	107.621155	-80.1412465	12.4825805	110.785827
-8.223316	6.925057	108.31562	-25.266159	10.352093	109.242119	28.224792	-13.738544	106.809532	31.110304	29.984018	108.499886	29.667548	8.122737	107.654709	-80.199866	12.581449	110.829529
-8.366815	6.646475	108.271515	-25.242785	10.440674	109.219635	28.213505	-13.681891	106.659271	31.140575	30.037254	108.709015	29.67704	8.1776815	107.684143	-80.16261	12.7036665	110.755127
-8.52162	6.325389	108.183136	-25.214825	10.529492	109.197258	28.206861	-13.618511	106.499191	31.173569	30.082569	108.880974	29.690215	8.232029	107.6900825	-80.119865	12.826955	110.7044335
-8.782428	5.755328	107.941284	-25.190994	10.712734	109.023247	28.179148	-13.447991	106.315506	31.233921	30.206724	109.04287	29.7065345	8.3793665	107.679188	-80.0885225	13.0461015	110.367306
-8.996836	5.280135	107.760658	-25.166353	10.851133	108.890892	28.229385	-13.403853	106.11525	31.27363	30.262011	109.094002	29.7515075	8.429079	107.604626	-80.0842135	13.273187	110.177158
-9.199549	4.763082	107.590172	-25.163252	10.949787	108.807037	28.247389	-13.34105	105.987129	31.335596	30.325682	109.080055	29.7914925	8.492316	107.533592	-80.1179965	13.407258	110.080482
-9.402751	4.208077	107.446625	-25.094677	11.047197	108.722725	28.257614	-13.296108	105.857834	31.393866	30.357239	109.053864	29.82574	8.5305655	107.455849	-80.015094	13.5638285	109.989601
-9.599945	3.618392	107.351112	-25.03159	11.141182	108.703651	28.23926	-13.233413	105.833099	31.477121	30.368694	109.020142	29.8581905	8.5676405	107.4266205	-79.9213705	13.7147235	109.9806815
-9.834867	2.885499	107.281509	-25.010023	11.200912	108.73275	28.275055	-13.230178	105.829849	31.565189	30.373606	109.003494	29.920122	8.571714	107.4166715	-79.940168	13.83011	110.0488285
-10.050281	2.121628	107.21682	-24.8941	11.276088	108.770905	28.321117	-13.244888	105.889977	31.663052	30.371958	108.970329	29.9920845	8.563535	107.430153	-79.7802845	13.988641	110.111657
-10.484108	0.905553	107.149818	-24.816246	11.380322	108.64698	28.400606	-13.290284	106.094017	31.792522	30.359035	108.796707	30.096564	8.5343755	107.445362	-79.729056	14.2262685	109.848598
-10.765901	-0.052379	107.018471	-24.791088	11.436764	108.55825	28.489702	-13.377304	106.237198	31.879971	30.322903	108.573845	30.1848365	8.4727995	107.4055215	-79.7670125	14.4007285	109.7109785
-11.086995	-0.977431	106.903435	-24.670509	11.464934	108.271149	28.534969	-13.461079	106.477478	31.966156	30.252731	108.337143	30.2505625	8.395826	107.4073105	-79.5915805	14.534042	109.1349875
-11.373351	-1.956858	106.833794	-24.595074	11.458767	107.993744	28.568523	-13.594152	106.797775	32.064323	30.137974	108.096207	30.316423	8.271911	107.446991	-79.506571	14.645623	108.540497
-11.845819	-2.95048	106.815567	-24.531982	11.484699	107.730888	28.587214	-13.762058	107.178734	32.179985	29.98451	107.84211	30.3835995	8.111226	107.510422	-79.4475635	14.858172	107.951354
-12.205453	-3.985532	106.808304	-24.494194	11.442853	107.53875	28.590199	-13.974343	107.51088	32.302658	29.779831	107.601402	30.4464285	7.902744	107.556141	-79.4348165	14.982962	107.521359
-12.670114	-5.055274	106.821106	-24.429085	11.372702	107.395424	28.603655	-14.164579	107.808495	32.381859	29.592058	107.440308	30.492757	7.7137395	107.6244015	-79.350927	15.0316645	107.1664465
-13.380732	-6.55992	106.892708	-24.354544	11.221133	107.213554	28.629154	-14.413458	108.176254	32.512047	29.32683	107.270073	30.5706005	7.456686	107.7231635	-79.2796885	14.98558	106.7039445
-13.923462	-7.546256	106.963478	-24.277487	11.092564	107.158073	28.652773	-14.563497	108.407059	32.97205	29.00812	107.01902	30.8124115	7.2223115	107.7130395	-79.3673855	14.9628165	106.6031065
-14.514208	-8.4778	107.088387	-24.245214	10.989766	107.131088	28.677841	-14.692523	108.66684	32.974277	28.793997	107.008934	30.826059	7.050737	107.837887	-79.316487	14.928795	106.424289
-15.153733	-9.34601	107.215752	-24.21003	10.89205	107.119026	28.694651	-14.805849	108.933327	33.076389	28.748529	107.037186	30.88552	6.97134	107.9852565	-79.30558	14.81276	106.2527955
-15.70588	-10.204275	107.274223	-24.233631	10.804066	107.103363	28.681507	-14.895628	109.167419	33.114975	28.664333	107.044472	30.898241	6.8843525	108.1059455	-79.365503	14.7237795	106.1007805
-16.434973	-10.987549	107.320877	-24.243555	10.738556	107.078758	28.657219	-14.978966	109.288239	33.084019	28.577497	107.077957	30.870619	6.7992655	108.183098	-79.357729	14.6778465	105.974418
-17.152866	-11.726642	107.332275	-24.268089	10.645762	107.075592	28.640724	-15.041769	109.371857	33.057835	28.516516	107.092834	30.8492795	6.7373735	108.2323455	-79.3854575	14.5541505	105.9188385
-18.31917	-12.710325	107.382881	-24.313587	10.558855	107.153358	28.602446	-15.077511	109.488617	33.000458	28.483528	107.145798	30.801452	6.7030085	108.3172075	-79.428626	14.4147015	105.9895085
-19.170568	-13.273795	107.410095	-24.338669	10.51788	107.209549	28.581207	-15.078853	109.601738	32.962158	28.481874	107.203964	30.7716825	6.7015105	108.402851	-79.4490205	14.3342495	106.016247
-20.045704	-13.821488	107.464691	-24.375515	10.49373	107.239868	28.563133	-15.078693	109.708153	32.931526	28.48391	107.243729	30.7473295	6.7026085	108.475941	-79.4983595	14.2848515	106.003795
-20.942978	-14.273335	107.47744	-24.420435	10.478771	107.265053	28.543844	-15.076126	109.818497	32.509499	28.660532	107.43251	30.5266715	6.792203	108.6255035	-79.3675415	14.165339	105.9046025
-21.822283	-14.659421	107.508553	-24.432234	10.475348	107.218422	28.539202	-15.065538	109.904823	32.450565	28.672203	107.401917	30.4948835	6.8033325	108.65337	-79.3593515	14.1473635	105.783474
-22.758329	-15.029926	107.455338	-24.472881	10.438123	107.166161	28.524181	-15.036135	110.016632	32.40493	28.681255	107.361153	30.4645555	6.82256	108.6888925	-79.4103175	14.053686	105.6434295
-23.792986	-15.289788	107.471153	-24.517698	10.402893	107.098305	28.515938	-15.030357	110.135078	32.346512	28.675291	107.304703	30.431225	6.822467	108.7198905	-79.466621	13.983319	105.4767195
-25.315252	-15.579146	107.548859	-24.524364	10.312636	107.030678	28.496548	-15.079774	110.302521	32.314522	28.588551	107.139397	30.405535	6.7543885	108.720959	-79.454263	13.8708835	105.340397
-26.365589	-15.69701	107.645241	-24.528183	10.198658	107.060776	28.499132	-15.158434	110.405647	32.303501	28.491835	107.018425	30.4013165	6.6667005	108.712036	-79.4576825	13.7306155	105.409516
-27.402962	-15.787914	107.720779	-24.542683	10.063719	107.16758	28.499523	-15.24785	110.500015	32.292259	28.371874	106.930649	30.395891	6.562012	108.715332	-79.481257	13.565426	105.619828
-28.504833	-15.772192	107.780792	-24.569317	9.903722	107.27655	28.507507	-15.347301	110.555061	32.244678	28.306557	106.880394	30.3760925	6.479628	108.7177275	-79.5147265	13.327816	105.8353725
-29.609131	-15.674316	107.843628	-24.580513	9.751694	107.392227	28.511814	-15.395231	110.580971	32.576691	28.083256	106.659851	30.5442525	6.3440125	108.620411	-79.7052785	13.1593755	106.164043
-30.7229	-15.512684	107.897476	-24.613295	9.641006	107.516266	28.509798	-15.407874	110.581985	32.11549	28.226324	106.817078	30.312644	6.409225	108.6995315	-79.539234	12.872787	106.3330005
-31.827015	-15.251923	107.897964	-24.676714	9.543964	107.610611	28.506804	-15.390958	110.583069	32.003803	28.246513	106.82682	30.2553035	6.4277775	108.7049445	-79.6087315	12.6601505	106.5162775
-33.579559	-14.763883	107.985237	-24.78607	9.442158	107.821274	28.481638	-15.357916	110.60656	31.837391	28.299126	106.858589	30.1595145	6.470605	108.7325745	-79.7316545	12.413711	106.9099735
-34.703751	-14.310858	108.049164	-24.877176	9.345773	107.988426	28.435595	-15.34307	110.610565	31.723019	28.322914	106.897141	30.079307	6.489922	108.753853	-79.833659	12.201624	107.222999
-35.879448	-13.750443	108.139526	-24.954512	9.296627	108.164261	28.392109	-15.328857	110.611595	31.603559	28.346434	106.929443	29.997834	6.5087885	108.770519	-79.906858	12.0844655	107.558003
-37.0406	-13.186419	108.246788	-25.05632	9.21213	108.365372	28.343218	-15.297215	110.618439	31.470776	28.37731	106.977211	29.906997	6.5400475	108.797825	-80.019637	11.8842125	107.932919
-38.183331	-12.532399	108.367798	-25.132307	9.189141	108.538521	28.284533	-15.263449	110.618866	31.358805	28.410513	107.03009	29.821669	6.573532	108.824478	-80.086283	11.80475	108.252564
-39.374535	-11.802641	108.444359	-25.216621	9.188641	108.693787	28.233185	-15.233058	110.605072	31.257635	28.452946	107.060791	29.74541	6.609944	108.8329315	-80.178652	11.767338	108.5546425
-40.480404	-11.026738	108.532036	-25.299374	9.131989	108.82827	28.181557	-15.199429	110.586952	31.156708	28.483164	107.066368	29.6691325	6.6418675	108.82666	-80.2678805	11.6221105	108.82988
-42.138611	-9.750664	108.62001	-25.369671	9.117633	109.013596	28.145514	-15.164534	110.528839	31.030983	28.52949	107.088112	29.5882485	6.682478	108.8084755	-80.3275905	11.552788	109.2187165
-43.217384	-8.839145	108.658409	-25.419331	9.085603	109.123955	28.13892	-15.124856	110.501839	30.964046	28.56822	107.142914	29.551483	6.721682	108.8223765	-80.390145	11.449524	109.4255335
-44.162548	-8.164403	108.661758	-25.456758	9.068355	109.196091	28.116199	-15.075639	110.470116	30.904266	28.61813	107.19088	29.5102325	6.7712455	108.830498	-80.4237485	11.3654645	109.561684
-45.298393	-6.816814	108.593224	-25.482841	9.023425	109.269424	28.125402	-15.033711	110.418533	30.842241	28.675404	107.275963	29.4838215	6.8208465	108.847248	-80.4495035	11.2260035	109.6916
-46.312328	-5.739645	108.490433	-25.536934	8.982995	109.296539	28.10671	-14.97426	110.377922	30.764542	28.761309	107.365669	29.435626	6.8935245	108.8717955	-80.509494	11.0724655	109.7212825
-47.321659	-4.627409	108.483055	-25.592932	8.990609	109.343323	28.086382	-14.92814	110.324265	30.69742	28.819366	107.377014	29.391901	6.945613	108.8506395	-80.577765	11.035605	109.8360065
-48.281288	-3.425344	108.523407	-25.644526	9.004954	109.403542	28.048027	-14.85108	110.295799	30.616793	28.886801	107.375458	29.33241	7.0178605	108.8356285	-80.621462	10.9920475	109.9714555
-49.662624	-1.557796	108.691254	-25.72234	9.061378	109.562431	27.992138	-14.740456	110.278168	30.497	28.98156	107.2966	29.244569	7.120552	108.787384	-80.689249	11.002204	110.337478
-50.508053	-0.256062	108.887398	-25.757524	9.079687	109.691147	27.95969	-14.691834	110.259964	30.44076	29.02128	107.212921	29.200225	7.164723	108.7364425	-80.715273	10.994651	110.6458515
-51.321793	1.086033	109.066101	-25.799408	9.076667	109.824112	27.923498	-14.669764	110.258316	30.353672	29.036734	107.117271	29.138585	7.183485	108.6877935	-80.737401	10.969849	110.9604305
-52.140038	2.45428	109.258102	-25.856504	9.069584	109.962883	27.861954	-14.644365	110.235428	30.275164	29.05621	107.010078	29.068559	7.2059225	108.622753	-80.781567	10.9332455	111.303013
-52.902889	3.883791	109.443893	-25.92676	9.03957	110.099075	27.805531	-14.626828	110.200356	30.144987	29.062159	106.921997	28.975259	7.2176655	108.5611765	-80.828779	10.8614745	111.6369735
-53.563477	5.313668	109.617462	-26.040564	9.004895	110.256401	27.73835	-14.598814	110.165749	29.988852	29.088444	106.877098	28.863601	7.244815	108.5214235	-80.944729	10.764975	111.9913785
-54.252476	6.801716	109.899506	-26.170795	8.930143	110.457207	27.647024	-14.574443	110.070274	29.804533	29.152208	106.856453	28.7257785	7.2888825	108.4633635	-81.0673685	10.5714035	112.4510505
-55.048759	9.094465	110.662369	-26.400032	8.792719	110.969856	27.48085	-14.451981	109.781754	29.424631	29.301527	106.946815	28.4527405	7.424773	108.3642845	-81.2528045	10.160665	113.5754275
-55.580032	10.609927	111.27961	-26.580912	8.709187	111.403931	27.372894	-14.299241	109.560097	29.121384	29.462629	107.110405	28.247139	7.581694	108.335251	-81.408963	9.83668	114.472611
-55.98904	12.201443	111.834846	-26.794455	8.666411	111.743866	27.262861	-14.114073	109.36805	28.817303	29.68297	107.354652	28.040082	7.7844485	108.361351	-81.628992	9.5483735	115.126381
-56.380135	13.762455	112.273361	-27.054014	8.698697	112.134598	27.142921	-13.914803	109.162605	28.515022	29.918108	107.627785	27.8289715	8.0016525	108.395195	-81.9369995	9.3957415	115.874001
-56.702377	15.335592	112.540161	-27.334332	8.784514	112.241745	26.99399	-13.72398	108.941063	28.24111	30.128761	107.902435	27.61755	8.2023905	108.421749	-82.286214	9.3666375	116.061741
-56.906681	16.973925	112.63121	-27.437389	8.710243	112.169731	26.826221	-13.526781	108.684364	28.005949	30.325207	108.191284	27.416085	8.399213	108.437824	-82.290863	9.021273	115.901638
-57.109768	18.550734	112.578941	-27.72024	8.922118	112.076271	26.659691	-13.350587	108.375511	27.839375	30.503773	108.38015	27.249533	8.576593	108.3778305	-82.690013	9.267643	115.7747115
-57.228844	20.951965	112.435997	-27.829313	9.052303	111.616135	26.375809	-13.097748	107.895241	27.665237	30.77224	108.327629	27.020523	8.837246	108.111435	-82.679149	9.26736	115.120835
-57.180286	22.461185	112.516472	-27.955017	9.317581	111.50708	26.205856	-12.911837	107.502281	27.553898	30.956554	108.200645	26.879877	9.0223585	107.851463	-82.789911	9.6128035	115.162697
-57.097549	23.943672	112.722801	-28.081364	9.479818	111.462875	26.065899	-12.703511	107.136711	27.420458	31.148567	108.110619	26.7431785	9.222528	107.623665	-82.9059065	9.737108	115.302085
-56.871475	25.3542	112.959396	-28.145527	9.692116	111.488052	25.970633	-12.498573	106.848885	27.292145	31.348345	108.121941	26.631389	9.424886	107.485413	-82.922443	9.959346	115.490691
-56.607098	26.684479	113.153305	-28.272802	9.773031	111.395943	25.859505	-12.306487	106.645439	27.179611	31.530125	108.138313	26.519558	9.611819	107.391876	-83.065162	9.934243	115.40001
-56.294525	27.936775	113.163284	-28.39061	9.947124	111.347282	25.720823	-12.155938	106.465256	27.06951	31.68309	108.150818	26.3951665	9.763576	107.308037	-83.1763865	10.130672	115.386527
-55.895008	29.150963	113.148857	-28.504137	10.077357	111.207535	25.569586	-12.051927	106.252312	26.975307	31.792276	108.120636	26.2724465	9.8701745	107.186474	-83.2807205	10.2845395	115.228596
-55.19738	30.815428	113.007652	-28.694221	10.20414	110.962891	25.35614	-11.967395	106.014	26.853666	31.881746	107.996284	26.104903	9.9571755	107.005142	-83.493345	10.4511045	114.92064
-54.592453	31.819048	112.782059	-28.832985	10.289497	110.778915	25.2262	-11.938068	105.923965	26.779547	31.903109	107.927994	26.0028735	9.9825205	106.9259795	-83.6688435	10.5964735	114.6318505
-53.993481	32.764927	112.443413	-28.961388	10.375791	110.577179	25.109762	-11.935352	105.927971	26.70713	31.890953	107.815956	25.908446	9.9778005	106.8719635	-83.831222	10.7737815	114.2823945
-53.324162	33.6479	112.010933	-29.065105	10.48084	110.301231	24.973637	-11.952212	105.931221	26.638994	31.881813	107.674362	25.8063155	9.9648005	106.8027915	-83.9365255	10.9968795	113.7996705
-52.635681	34.455566	111.672066	-29.218534	10.520342	110.025803	24.839302	-11.97198	105.912674	26.575359	31.859636	107.498184	25.7073305	9.943828	106.705429	-84.1443985	11.096856	113.346177
-51.838951	35.123199	111.38829	-29.298666	10.553956	109.830154	24.730066	-11.981956	105.842628	26.484549	31.843704	107.349983	25.6073075	9.930874	106.5963055	-84.2046395	11.177038	113.0640025
-50.982208	35.708183	111.169899	-29.550838	10.721493	109.900352	24.664133	-11.978174	105.77916	26.429855	31.846737	107.263687	25.546994	9.9342815	106.5214235	-84.64867	11.5087045	113.2792805
-49.697723	36.466507	110.866425	-29.500961	10.559604	109.37027	24.566246	-11.985195	105.611504	26.376047	31.855038	107.130989	25.4711465	9.9349215	106.3712465	-84.4730685	11.1842865	112.3692935
-48.782711	36.892426	110.663834	-29.511986	10.589657	109.221687	24.52195	-11.977463	105.486	26.357096	31.874687	107.069229	25.439523	9.948612	106.2776145	-84.463495	11.230702	112.1657595
-47.808727	37.216606	110.480164	-29.56036	10.669448	109.053192	24.471859	-11.929908	105.390915	26.335981	31.91754	107.011452	25.40392	9.993816	106.2011835	-84.52464	11.34508	111.9052005
-46.868385	37.471512	110.387871	-29.603899	10.764765	108.918175	24.456219	-11.871271	105.305206	26.326653	31.967709	106.992828	25.391436	10.048219	106.149017	-84.599234	11.481311	111.687333
-45.841949	37.623112	110.260948	-29.561552	10.832033	108.835709	24.474064	-11.797473	105.231598	26.333359	32.046761	107.020233	25.4037115	10.124644	106.1259155	-84.5268155	11.539422	111.5455025
-44.761951	37.750618	110.176102	-29.575058	10.915934	108.746681	24.491791	-11.730707	105.212524	26.374289	32.116108	107.028305	25.43304	10.1927005	106.1204145	-84.583156	11.6391675	111.3729475
-43.726982	37.790497	110.032906	-29.524017	11.02125	108.698036	24.517008	-11.668986	105.250275	26.444071	32.180927	107.026184	25.4805395	10.2559705	106.1382295	-84.5285735	11.7865295	111.2578425
-42.135109	37.673527	109.817467	-29.420418	11.148726	108.611191	24.566406	-11.611422	105.352676	26.554882	32.233284	106.9543	25.560644	10.310931	106.153488	-84.40148	11.986521	111.068894
-41.017929	37.473984	109.662819	-29.371716	11.192792	108.521637	24.655647	-11.596417	105.374863	26.645151	32.253792	106.916031	25.650399	10.3286875	106.145447	-84.393831	12.0568965	110.897827
-39.890217	37.203571	109.521912	-29.286348	11.192549	108.453079	24.74575	-11.604855	105.414139	26.739403	32.260014	106.884529	25.7425765	10.3275795	106.149334	-84.3152725	12.0575185	110.756824
-38.820534	36.848892	109.408699	-29.177555	11.130937	108.391678	24.844332	-11.608252	105.448128	26.825678	32.245686	106.85762	25.835005	10.318717	106.152874	-84.190115	11.943157	110.630482
-37.756531	36.427361	109.349991	-29.07229	11.052173	108.384613	24.970295	-11.649665	105.493416	26.920542	32.218204	106.826378	25.9454185	10.2842695	106.159897	-84.0899985	11.8200765	110.609329
-36.596043	35.894211	109.26049	-28.94809	10.941143	108.423019	25.089178	-11.684116	105.568924	27.010574	32.177692	106.788971	26.049876	10.246788	106.1789475	-83.946056	11.635498	110.6670905
-35.549088	35.339909	109.154274	-28.879774	10.854714	108.440186	25.206751	-11.756182	105.666565	27.075729	32.126984	106.712616	26.14124	10.185401	106.1895905	-83.900788	11.524027	110.6907815
-33.951054	34.372364	108.955406	-28.724182	10.663834	108.485092	25.366398	-11.91557	105.832497	27.197134	31.990704	106.515411	26.281766	10.037567	106.173954	-83.73013	11.290101	110.79623
-32.814793	33.663322	108.810715	-28.638327	10.542101	108.455215	25.45141	-12.047852	105.993607	27.302153	31.853474	106.346085	26.3767815	9.902811	106.169846	-83.6534355	11.181391	110.740584
-31.76351	32.925838	108.612144	-28.514921	10.463164	108.550735	25.544872	-12.222578	106.147179	27.429346	31.671059	106.178116	26.487109	9.7242405	106.1626475	-83.516951	11.2020875	110.9388225
-30.681747	32.154865	108.474503	-28.4049	10.343487	108.593605	25.601955	-12.429399	106.329681	27.562803	31.465698	106.004951	26.582379	9.5181495	106.167316	-83.392179	11.1688245	111.019894
-29.599062	31.291992	108.345078	-28.262482	10.19522	108.662651	25.67173	-12.659657	106.496307	27.697266	31.2437	105.82737	26.684498	9.2920215	106.1618385	-83.209462	11.0984185	111.1634635
-28.4911	30.447023	108.256653	-28.18088	10.052487	108.755287	25.742495	-12.865999	106.656204	27.819193	31.003651	105.670891	26.780844	9.068826	106.1635475	-83.142604	11.036148	111.3470265
-27.470076	29.568232	108.146965	-28.065687	9.932751	108.800041	25.834221	-13.087837	106.846764	27.93824	30.780422	105.508865	26.8862305	8.8462925	106.1778145	-83.0176045	11.0192095	111.4222675
-25.856369	28.25602	107.94371	-27.89357	9.661485	108.873604	25.925911	-13.40509	107.120476	28.086372	30.438358	105.244919	27.0061415	8.516634	106.1826975	-82.7932815	10.806336	111.5645105
-24.748089	27.38237	107.754585	-27.818838	9.537322	108.876541	25.989025	-13.62328	107.319603	28.18247	30.192194	105.01078	27.0857475	8.284457	106.1651915	-82.7234235	10.790187	111.5878905
-23.848049	26.548048	107.540298	-27.7237	9.419127	108.784233	26.027483	-13.853889	107.534286	28.28178	29.920315	104.762985	27.1546315	8.033213	106.1486355	-82.6020315	10.805041	111.4198305
-22.610947	25.611851	107.217575	-27.675739	9.269217	108.684052	26.054031	-14.103868	107.728912	28.365564	29.631477	104.479897	27.2097975	7.7638045	106.1044045	-82.5612755	10.7746295	111.2636995
-21.527906	24.731367	106.943497	-27.640837	9.110006	108.565964	26.078129	-14.345063	107.943932	28.45122	29.351818	104.23912	27.2646745	7.5033775	106.091526	-82.5463485	10.7166345	111.040402
-20.422289	23.880394	106.684364	-27.578152	8.953651	108.41066	26.111946	-14.556718	108.15551	28.532616	29.085651	104.014709	27.322281	7.2644665	106.0851095	-82.478585	10.6428355	110.7362105
-19.447731	23.075066	106.460106	-27.534983	8.779766	108.235374	26.159397	-14.748957	108.295532	28.596922	28.869911	103.826607	27.3781595	7.060477	106.0610695	-82.4481255	10.499055	110.4096785
-17.772333	21.887884	106.200073	-27.428329	8.51176	107.987404	26.28096	-14.956221	108.296059	28.675711	28.643814	103.608871	27.4783355	6.8437965	105.952465	-82.3349935	10.1797235	110.022343
-16.694164	21.218725	106.158043	-27.343296	8.345395	107.923317	26.377031	-15.039913	108.225761	28.723055	28.566626	103.581772	27.550043	6.7633565	105.9037665	-82.236635	9.9274335	109.9428675
-15.722263	20.577379	106.227875	-27.271036	8.240477	107.857574	26.470846	-15.082399	108.115028	28.797474	28.552809	103.670715	27.63416	6.735205	105.8928715	-82.176232	9.745749	109.8222765
-14.698217	20.006989	106.301964	-27.237755	8.178888	107.815674	26.539404	-15.052279	107.984505	28.85545	28.608994	103.849586	27.697427	6.7783575	105.9170455	-82.172937	9.5794185	109.7143025
-13.677634	19.435667	106.394073	-27.189535	8.195211	107.717514	26.598763	-14.985116	107.784889	28.906631	28.72797	104.084076	27.752697	6.871427	105.9344825	-82.131767	9.518995	109.5005455
-12.654656	18.974451	106.482849	-27.128065	8.252155	107.599319	26.667707	-14.838274	107.518509	28.918314	28.912872	104.349045	27.7930105	7.037299	105.933777	-82.0491405	9.467011	109.264861
-11.667514	18.496349	106.571114	-27.107038	8.385885	107.461456	26.713747	-14.629199	107.242943	28.904169	29.168575	104.614304	27.808958	7.269688	105.9286235	-82.023034	9.502082	108.9942885
-10.180366	17.868591	106.633499	-27.125771	8.653629	107.248161	26.811058	-14.212474	106.805267	28.867519	29.623404	105.003235	27.8392885	7.705465	105.904251	-82.0908305	9.601793	108.592071
-9.234662	17.490807	106.661819	-27.118126	8.840533	107.043884	26.862217	-13.910058	106.499588	28.821417	29.949532	105.274925	27.841817	8.019737	105.8872565	-82.078069	9.661329	108.2005115
-8.319736	17.04858	106.58622	-27.146732	8.993561	106.768501	26.884539	-13.60894	106.187988	28.755692	30.255857	105.537079	27.8201155	8.3234585	105.8625335	-82.1135795	9.6636635	107.6744685
-7.379214	16.627777	106.462906	-27.212629	9.15642	106.387794	26.917374	-13.314612	105.906143	28.654373	30.55438	105.819382	27.7858735	8.619884	105.8627625	-82.2111315	9.692956	106.9128255
-6.489882	16.121956	106.261086	-27.30101	9.294864	105.949997	26.925325	-13.038102	105.681992	28.536589	30.838659	106.064316	27.730957	8.9002785	105.873154	-82.332977	9.6894495	106.02684
-5.630415	15.629146	106.011185	-27.360254	9.460225	105.504692	26.920288	-12.7958	105.54377	28.466978	31.0592	106.191742	27.693633	9.1317	105.867756	-82.414141	9.78875	105.141628
-4.79029	15.03217	105.765953	-27.353271	9.599876	105.098259	26.919552	-12.646474	105.49054	28.454062	31.236193	106.206642	27.686807	9.2948595	105.848591	-82.393349	9.9048925	104.347927
-3.577664	14.075043	105.506454	-27.254677	9.796323	104.796204	26.97736	-12.528986	105.450211	28.607071	31.342766	106.052818	27.7922155	9.40689	105.7515145	-82.3015695	10.185756	103.8408935
-2.829099	13.389678	105.476234	-27.107635	9.88976	104.770981	27.065014	-12.515386	105.43734	28.780725	31.356102	105.988739	27.9228695	9.420358	105.7130395	-82.1381395	10.359162	103.8289225
-2.101377	12.59981	105.501709	-26.945465	9.893003	104.835251	27.173615	-12.521217	105.447281	28.947836	31.361835	105.989815	28.0607255	9.420309	105.718548	-81.9516555	10.365697	103.951954
-1.468342	11.842855	105.5504	-26.81925	9.913069	104.932953	27.286112	-12.513947	105.440163	29.092747	31.361345	106.023514	28.1894295	9.423699	105.7318385	-81.8279295	10.402439	104.1340675
-0.859218	11.054339	105.612053	-26.68384	9.917746	105.00457	27.383926	-12.459682	105.458214	29.207209	31.415976	106.112442	28.2955675	9.478147	105.785328	-81.6632475	10.357345	104.223812
-0.317356	10.207573	105.705856	-26.592627	9.938341	105.124733	27.488729	-12.394445	105.530838	29.290604	31.466288	106.260803	28.3896665	9.5359215	105.8958205	-81.5749205	10.3407605	104.3536455
0.170547	9.332151	105.808891	-26.521502	10.001518	105.215118	27.609121	-12.305173	105.658028	29.345253	31.557756	106.467926	28.477187	9.6262915	106.062977	-81.520191	10.3767445	104.367259
0.769902	8.033151	105.979179	-26.389984	10.106432	105.272461	27.781223	-12.127728	105.966118	29.428801	31.736935	106.807877	28.605012	9.8046035	106.3869975	-81.38498	10.4082605	104.1579245
1.100701	7.153922	106.078827	-26.331627	10.202066	105.240738	27.910566	-12.001266	106.212975	29.484499	31.864729	107.055222	28.6975325	9.9317315	106.6340985	-81.3607865	10.4724005	103.8473775
1.367298	6.218326	106.15139	-26.25589	10.314597	105.162811	28.027491	-11.88073	106.517807	29.547632	32.002415	107.276108	28.7875615	10.0608425	106.8969575	-81.2993415	10.5683515	103.4286645
1.600541	5.261817	106.227318	-26.1653	10.392937	105.044724	28.151762	-11.768656	106.847336	29.590725	32.101841	107.475639	28.8712435	10.1665925	107.1614875	-81.2018435	10.6192815	102.9279605
1.748451	4.306751	106.299355	-26.081366	10.4902	104.926765	28.254786	-11.681719	107.216217	29.68129	32.187382	107.572105	28.968038	10.2528315	107.394161	-81.13077	10.7275685	102.459369
1.846793	3.328527	106.38076	-25.973782	10.561947	104.865669	28.379765	-11.617029	107.599068	29.77898	32.249393	107.600449	29.0793725	10.316182	107.5997585	-81.0269365	10.807712	102.1315795
1.866627	2.297068	106.547096	-25.81307	10.583362	104.892746	28.516378	-11.578887	107.956543	29.910513	32.275108	107.554695	29.2134455	10.3481105	107.755619	-80.8395855	10.8186135	102.029873
1.732138	0.807084	106.782684	-25.618563	10.572664	105.019081	28.719196	-11.561974	108.467171	30.088434	32.273911	107.515785	29.403815	10.3559685	107.991478	-80.640941	10.7893595	102.046684
1.535652	-0.181869	106.933044	-25.489346	10.522236	105.137978	28.813091	-11.594403	108.81823	30.573103	32.087482	107.286789	29.693097	10.2465395	108.0525095	-80.671789	10.7979325	102.2234465
1.277552	-1.141612	107.129646	-25.384205	10.435513	105.295311	28.924421	-11.644238	109.066925	30.313698	32.193283	107.460037	29.6190595	10.2745225	108.263481	-80.3874695	10.5965035	102.327141
0.911087	-2.122492	107.294151	-25.336773	10.351661	105.45118	29.002874	-11.692774	109.300545	30.367899	32.151928	107.520416	29.6853865	10.229577	108.4104805	-80.3589325	10.473745	102.4918795
0.506615	-3.056337	107.411453	-25.280443	10.210059	105.52285	29.074932	-11.732533	109.486603	30.399075	32.111828	107.61393	29.7370035	10.1896475	108.5502665	-80.2978895	10.2304705	102.4954335
0.051274	-3.992369	107.485458	-25.267538	10.123891	105.627502	29.109541	-11.758698	109.605194	30.393583	32.087936	107.713722	29.751562	10.164619	108.659458	-80.286638	10.083163	102.595546
-0.449125	-4.89371	107.503494	-25.249443	10.053435	105.711731	29.136402	-11.759177	109.657883	30.386267	32.071869	107.806862	29.7613345	10.156346	108.7323725	-80.2602205	9.950524	102.6910895
-1.319959	-6.106124	107.532249	-25.270784	10.010886	105.910126	29.163969	-11.730608	109.673798	30.390915	32.104549	107.92141	29.777442	10.1869705	108.797604	-80.31901	9.8348015	103.022648
-2.031736	-6.882701	107.533821	-25.235569	10.033762	106.020119	29.173931	-11.695409	109.663757	30.392855	32.146118	108.012077	29.783393	10.2253545	108.837917	-80.254531	9.8421695	103.202321
-2.799569	-7.60882	107.546326	-25.243923	10.112373	106.126465	29.176489	-11.650257	109.669945	30.402031	32.184734	108.090736	29.78926	10.2672385	108.8803405	-80.277106	9.9575075	103.3725895
-3.581256	-8.281053	107.487938	-25.27346	10.180796	106.200813	29.164005	-11.59363	109.660789	30.42045	32.250561	108.149742	29.7922275	10.3284655	108.9052655	-80.3391475	10.0331265	103.4963605
-4.464327	-8.899508	107.464127	-25.252071	10.296963	106.2528	29.155466	-11.539624	109.657547	30.441071	32.306419	108.152115	29.7982685	10.3833975	108.904831	-80.3024105	10.2105285	103.600769
-5.405056	-9.525668	107.436249	-25.217983	10.363801	106.296684	29.17783	-11.484437	109.671913	30.473248	32.354259	108.106979	29.825539	10.434911	108.889446	-80.261505	10.292691	103.703922
-6.405766	-10.096502	107.460762	-25.191616	10.453066	106.323036	29.213078	-11.440322	109.756386	30.513605	32.385166	108.026756	29.8633415	10.472422	108.891571	-80.2465735	10.43371	103.754501
-7.952992	-10.912754	107.448044	-25.103119	10.43787	106.312584	29.276327	-11.452642	109.879898	30.603569	32.352715	107.860229	29.939948	10.4500365	108.8700635	-80.146186	10.4257035	103.7551045
-9.074994	-11.470933	107.401833	-25.031137	10.375055	106.289825	29.329708	-11.520256	109.946716	30.674372	32.291882	107.722023	30.00204	10.385813	108.8343695	-80.064314	10.364297	103.7452805
-10.220432	-11.898131	107.377541	-24.980585	10.230534	106.277939	29.408115	-11.598986	109.991669	30.742037	32.212971	107.584274	30.075076	10.3069925	108.7879715	-80.036246	10.1540755	103.7679065
-11.415659	-12.315575	107.398415	-24.88999	10.147163	106.329109	29.499388	-11.653288	110.083496	30.823977	32.14159	107.430794	30.1616825	10.244151	108.757145	-79.9416625	10.050175	103.901073
-12.679715	-12.707331	107.530594	-24.775393	10.050081	106.451294	29.615656	-11.694395	110.181061	30.912689	32.082867	107.272339	30.2641725	10.194236	108.7267	-79.8149585	9.905926	104.175888
-13.965741	-12.946976	107.69696	-24.664341	9.981542	106.589462	29.744673	-11.740128	110.322067	31.021864	32.026157	107.112839	30.3832685	10.1430145	108.717453	-79.7119505	9.8200695	104.461471
-15.239833	-13.183265	107.808098	-24.567444	9.908015	106.744156	29.864273	-11.769566	110.476997	31.12483	31.984922	106.98719	30.4945515	10.107678	108.7320935	-79.6294395	9.708352	104.7562185
-17.320509	-13.398565	107.977936	-24.423193	9.842039	106.926468	30.008108	-11.800291	110.689606	31.265869	31.930002	106.875038	30.6369885	10.0648555	108.782322	-79.4833745	9.6192225	105.070614
-18.757828	-13.440672	108.025505	-24.325912	9.828546	107.083252	30.118719	-11.793836	110.739731	31.352043	31.929979	106.842209	30.735381	10.0680715	108.79097	-79.387205	9.5890205	105.375534
-20.1661	-13.427016	108.076248	-24.203228	9.79985	107.298401	30.242184	-11.743896	110.718262	31.430452	32.008316	106.867432	30.836318	10.13221	108.792847	-79.242774	9.46749	105.803955
-21.635277	-13.306303	108.149544	-24.093386	9.842684	107.623055	30.410988	-11.631724	110.640594	31.502062	32.125935	106.978836	30.956525	10.2471055	108.809715	-79.143297	9.4382625	106.436395
-23.071556	-13.101273	108.242432	-23.982267	9.905687	107.965561	30.558363	-11.450412	110.554276	31.567537	32.330914	107.158539	31.06295	10.440251	108.8564075	-79.027484	9.371123	107.0747145
-24.583454	-12.831883	108.367706	-23.875362	10.028003	108.356979	30.691763	-11.253782	110.477814	31.624592	32.544796	107.424461	31.1581775	10.645507	108.9511375	-78.9089015	9.410499	107.7628205
-26.063406	-12.463565	108.477783	-23.799192	10.18293	108.718216	30.794603	-11.067949	110.445854	31.696228	32.745621	107.718933	31.2454155	10.838836	109.0823935	-78.8437995	9.527024	108.3540385
-28.385881	-11.859818	108.525467	-23.757654	10.417011	109.136452	30.862465	-10.822413	110.39859	31.781145	33.064777	108.190109	31.321805	11.121182	109.2943495	-78.837113	9.71284	108.9785545
-29.950193	-11.376143	108.516861	-23.738605	10.575058	109.371506	30.882553	-10.670168	110.317398	31.829935	32.729733	108.561325	31.356244	11.0297825	109.4393615	-78.833454	10.1203335	109.3036505
-31.481691	-10.901369	108.465782	-23.715561	10.745585	109.589615	30.905161	-10.494482	110.227776	31.818815	32.910847	108.802017	31.361988	11.2081825	109.5148965	-78.79311	10.2829875	109.6643335
-33.031567	-10.403703	108.58725	-23.706636	10.901703	109.879944	30.938744	-10.301605	110.096016	31.790754	33.102715	108.922867	31.364749	11.400555	109.5094415	-78.778021	10.402851	110.2504465
-34.555611	-9.829798	108.958504	-23.678064	11.029497	110.208176	31.003845	-10.096125	110.021187	31.756332	33.317245	108.905838	31.3800885	11.61056	109.4635125	-78.7362165	10.448434	110.9528395
-36.075386	-9.277515	109.440399	-23.65877	11.186334	110.579262	31.042528	-9.911029	110.010017	31.705963	33.489407	108.830833	31.3742455	11.789189	109.420425	-78.6917855	10.583479	111.738099
-37.624924	-8.705152	110.049118	-23.615942	11.264248	111.013123	31.078312	-9.789867	110.084641	31.662846	33.592258	108.742416	31.370579	11.9011955	109.4135285	-78.602463	10.6273005	112.6127175
-39.790653	-7.799918	110.992645	-23.633307	11.25778	111.655006	31.10083	-9.745602	110.31945	31.560799	33.647381	108.650948	31.3308145	11.9508895	109.485199	-78.5974285	10.5646705	113.824813
-41.232864	-7.195298	111.544373	-23.6838	11.220225	111.983505	31.094587	-9.770338	110.536491	31.487858	33.62365	108.642868	31.2912225	11.926656	109.5896795	-78.6588225	10.513794	114.3773305
-42.617313	-6.538007	112.057182	-23.714586	11.142664	112.323853	31.070677	-9.828969	110.761627	31.408712	33.558582	108.631752	31.2396945	11.8648065	109.6966895	-78.6688665	10.4205215	114.9510165
-43.961151	-5.877836	112.437691	-23.78146	11.039979	112.59729	31.02544	-9.906747	110.978104	31.288925	33.972466	108.553459	31.1571825	12.0328595	109.7657815	-78.7201025	10.0470985	115.4287985
-45.280121	-5.189012	112.802162	-23.852098	10.939147	112.829056	31.005823	-9.984967	111.126694	31.205698	33.90081	108.544006	31.1057605	11.9579215	109.83535	-78.8099565	9.9203725	115.822762
-46.487923	-4.420985	113.223061	-23.846706	10.832918	113.086952	30.987055	-10.016525	111.230804	31.157965	33.341694	108.552147	31.07251	11.6625845	109.8914755	-78.765922	10.0032515	116.2824285
-47.650848	-3.641068	113.576973	-23.88372	10.744648	113.357178	30.982906	-10.01272	111.261276	31.013292	33.84008	108.491539	30.998099	11.91368	109.8764075	-78.765539	9.575616	116.8379485
-49.28307	-2.346032	114.1269	-23.972492	10.651855	113.746964	30.935829	-9.949699	111.241066	30.837086	33.91637	108.587822	30.8864575	11.9833355	109.914444	-78.8314415	9.3203745	117.579484
-50.275726	-1.413867	114.579308	-24.026781	10.602149	114.124237	30.872023	-9.857099	111.141563	30.67654	34.019028	108.683777	30.7742815	12.0809645	109.91267	-78.8278435	9.1233335	118.335804
-51.176868	-0.415552	115.078827	-24.136757	10.663454	114.485786	30.785212	-9.697328	111.069664	30.545954	33.663429	108.894012	30.665583	11.9830505	109.981838	-78.939097	9.3438575	118.989734
-52.030891	0.602967	115.523872	-24.217213	10.73013	114.804138	30.709002	-9.538488	111.021164	30.363237	33.845818	109.080551	30.5361195	12.153665	110.0508575	-78.9705455	9.306595	119.5574185
-52.794003	1.692831	115.840355	-24.342325	10.827991	115.054337	30.609825	-9.369153	111.041809	30.188835	34.01569	109.283997	30.39933	12.3232685	110.162903	-79.08398	9.3327135	119.945771
-53.472019	2.79958	116.001106	-24.488752	10.929701	115.190697	30.478455	-9.242488	111.047813	30.047235	34.161304	109.462677	30.262845	12.459408	110.255245	-79.240349	9.399994	120.126149
-54.077202	3.913365	116.010406	-24.647491	11.053081	115.206383	30.332514	-9.170254	111.017403	29.953045	34.238754	109.627045	30.1427795	12.53425	110.322224	-79.4377615	9.571912	120.090542
-54.796104	5.637064	115.887222	-24.8132	11.195453	115.215744	30.080997	-9.109669	110.879753	29.897806	34.310577	109.810326	29.9894015	12.600454	110.3450395	-79.6158015	9.790452	120.0864485
-55.157616	6.797964	115.780983	-24.88588	11.38243	115.042664	29.938646	-9.071903	110.693825	29.89468	34.355141	109.91539	29.916663	12.641619	110.3046075	-79.688423	10.123241	119.7807205
-55.376961	7.942575	115.69635	-24.93898	11.461991	114.966644	29.84164	-8.987553	110.494553	29.892454	34.419453	110.017952	29.867047	12.71595	110.2562525	-79.745007	10.208032	119.6770355
-55.505379	9.05921	115.595451	-24.752783	11.423535	114.747871	29.77597	-8.89291	110.315956	29.880587	34.517193	110.112061	29.8282785	12.8121415	110.2140085	-79.3338445	10.0349285	119.2817335
-55.603535	10.148097	115.427185	-25.043488	11.775017	114.718437	29.694281	-8.790959	110.192993	29.859659	34.63155	110.170685	29.77697	12.9202955	110.181839	-79.863946	10.6297385	119.255035
-55.628265	11.215191	115.271667	-25.113922	11.981278	114.545784	29.612514	-8.694841	110.112442	29.827312	34.714329	110.158012	29.719913	13.009744	110.135227	-79.947757	10.952812	118.956341
-55.579735	12.273233	115.062584	-25.22291	12.166911	114.385201	29.492546	-8.60238	110.069534	29.771486	34.820473	110.056625	29.632016	13.1090465	110.0630795	-80.077836	11.2247755	118.7073225
-55.333744	13.733612	114.689003	-25.397623	12.481307	114.264717	29.287821	-8.532851	110.076012	29.709524	34.864571	109.901855	29.4986725	13.16586	109.9889335	-80.2939185	11.796754	118.5405005
-55.120213	14.670275	114.241768	-25.48731	12.599608	113.873764	29.143021	-8.561641	110.136986	29.702002	34.831047	109.824875	29.4225115	13.134703	109.9809305	-80.3971315	12.064513	117.7665975
-54.848766	15.596416	113.647751	-25.676336	12.698926	113.579323	28.967794	-8.651796	110.168991	29.719139	34.757828	109.794067	29.3434665	13.053016	109.981529	-80.6961385	12.344836	117.177117
-54.522293	16.477737	113.050613	-25.752834	12.784182	113.113724	28.766891	-8.729002	110.134018	29.758812	34.655346	109.738419	29.2628515	12.963172	109.9362185	-80.7685195	12.605192	116.2912295
-54.131771	17.334478	112.487732	-25.889782	12.949388	112.762199	28.604204	-8.800972	109.995056	29.755157	35.122673	109.639023	29.1796805	13.1608505	109.8170395	-80.9592445	12.7379255	115.7073585
-53.683968	18.135952	112.036705	-25.945564	13.082819	112.43045	28.474459	-8.804405	109.829018	29.800684	35.136524	109.598503	29.1375715	13.1660595	109.7137605	-81.0286995	12.9995785	115.1471395
-53.163498	18.885101	111.711548	-25.924212	13.254297	112.086014	28.418112	-8.737736	109.671211	29.822264	35.206081	109.57048	29.120188	13.2341725	109.6208455	-80.968612	13.2744215	114.5511825
-52.250797	20.013527	111.300705	-25.911676	13.595706	111.757294	28.417393	-8.472527	109.58828	29.893171	34.954334	109.582939	29.155282	13.2409035	109.5856095	-80.978634	13.9505085	113.9289785
-51.650291	20.638559	111.099609	-25.889317	13.844771	111.617302	28.450554	-8.267032	109.611252	29.900051	35.126232	109.522018	29.1753025	13.4296	109.566635	-80.9539365	14.259942	113.667969
-51.045513	21.24789	111.006104	-25.865114	14.080832	111.549797	28.491665	-8.093744	109.682549	29.931816	35.313583	109.430054	29.2117405	13.6099195	109.5563015	-80.9419685	14.5517445	113.5432925
-50.441277	21.853239	110.876144	-25.791872	14.256327	111.499466	28.546751	-7.984136	109.831169	30.002359	35.417866	109.363029	29.274555	13.716865	109.597099	-80.858299	14.795789	113.401833
-49.804192	22.326775	110.615013	-25.756514	14.370897	111.407982	28.581615	-7.955495	110.078964	30.361599	35.751366	109.027054	29.471607	13.8979355	109.553009	-80.984635	14.8438585	113.262955
-49.059978	22.815613	110.343079	-25.746437	14.45359	111.286476	28.579161	-7.988736	110.297096	30.153507	35.856827	109.053146	29.366334	13.9340455	109.675121	-80.859208	14.9731345	112.897831
-48.388802	23.28721	110.107384	-25.701111	14.532037	111.136749	28.547132	-8.057371	110.479546	30.240505	35.784443	108.864639	29.3938185	13.863536	109.6720925	-80.7960405	15.200538	112.6014055
-47.288086	23.91283	109.726189	-25.663857	14.555462	110.944702	28.528044	-8.186066	110.786865	30.346149	35.642139	108.556786	29.4370965	13.7280365	109.6718255	-80.7648105	15.3828875	112.2175785
-46.595383	24.31682	109.451485	-25.67812	14.551163	110.825058	28.509184	-8.272329	111.019981	30.391354	35.518681	108.350494	29.450269	13.623176	109.6852375	-80.806509	15.47915	111.9648785
-45.891838	24.690798	109.174644	-25.645378	14.493237	110.691368	28.500206	-8.356716	111.208656	30.429468	35.4506	108.158722	29.464837	13.546942	109.683689	-80.755593	15.439532	111.699047
-45.129562	25.106018	108.898857	-25.641834	14.411105	110.568497	28.510452	-8.456056	111.377953	30.453503	35.328655	108.008812	29.4819775	13.4362995	109.6933825	-80.7656455	15.3859105	111.4436115
-44.437809	25.541258	108.64476	-25.635422	14.311438	110.417084	28.522741	-8.546803	111.567093	30.492002	35.228317	107.879448	29.5073715	13.340757	109.7232705	-80.7782155	15.282119	111.1108975
-43.639687	25.960613	108.430336	-25.621027	14.212005	110.331383	28.537315	-8.637277	111.705254	30.534208	35.119801	107.743454	29.5357615	13.241262	109.724354	-80.7778155	15.182748	110.938412
-42.895889	26.419842	108.349052	-25.559729	14.117228	110.284897	28.540838	-8.715212	111.749992	30.559645	35.019909	107.681862	29.5502415	13.1523485	109.715927	-80.6696995	15.0821075	110.853867
-41.834049	27.198076	108.338608	-25.552065	13.988102	110.293411	28.614729	-8.768226	111.753189	30.584038	34.975491	107.655678	29.5993835	13.1036325	109.7044335	-80.7035135	14.8725715	110.8823885
-41.11375	27.804644	108.443222	-25.477562	13.910985	110.350075	28.669315	-8.740104	111.704361	30.577412	35.003948	107.676086	29.6233635	13.131922	109.6902235	-80.5784875	14.690048	111.0099265
-40.353615	28.408701	108.500694	-25.47859	13.878709	110.402885	28.723225	-8.704548	111.644241	30.54809	35.064068	107.706383	29.6356575	13.17976	109.675312	-80.5928375	14.577658	111.130458
-39.632473	29.027971	108.549438	-25.478876	13.859659	110.404716	28.732306	-8.653564	111.541595	30.527163	35.126434	107.721436	29.6297345	13.236435	109.6315155	-80.5874865	14.482883	111.1779165
-38.889545	29.684792	108.540382	-25.479576	13.841589	110.358307	28.718439	-8.624502	111.408745	30.491978	35.175247	107.73053	29.6052085	13.2753725	109.5696375	-80.5643605	14.4078055	111.1469765
-38.163551	30.390772	108.559242	-25.550234	13.835364	110.283188	28.676579	-8.587181	111.213394	30.422619	35.255585	107.747604	29.549599	13.334202	109.480499	-80.650067	14.336526	111.085877
-37.391888	31.126652	108.637474	-25.610403	13.840893	110.258659	28.614435	-8.533488	110.997307	30.354237	35.313599	107.756546	29.484336	13.3900555	109.3769265	-80.705142	14.2917305	111.1403915
-36.257736	32.174267	108.855774	-25.692707	13.896528	110.267731	28.561735	-8.401668	110.69207	30.201015	35.452763	107.744171	29.381375	13.5255475	109.2181205	-80.766789	14.2675085	111.3173415
-35.497574	32.911537	108.944824	-25.720898	13.947155	110.291908	28.540665	-8.297362	110.505997	30.096378	35.553761	107.723381	29.3185215	13.6281995	109.114689	-80.7603175	14.2661105	111.469127
-34.75605	33.683331	109.042099	-25.799957	14.003921	110.286804	28.511646	-8.214897	110.34079	29.999273	35.666851	107.688332	29.2554595	13.725977	109.014561	-80.8553735	14.281865	111.559047
-33.946579	34.405685	109.050049	-25.859722	14.020597	110.242043	28.463045	-8.148482	110.143997	29.926344	35.732483	107.655289	29.1946945	13.7920005	108.899643	-80.9141385	14.2491935	111.584443
-33.152916	35.132118	109.042717	-25.92425	14.000463	110.136078	28.392509	-8.110075	109.924271	29.845503	35.785095	107.631912	29.119006	13.83751	108.7780915	-80.967506	14.163416	111.4940645
-32.344265	35.847515	109.000839	-25.979195	13.972698	110.016922	28.314669	-8.081328	109.676018	29.791101	35.822067	107.634377	29.052885	13.8703695	108.6551975	-81.011275	14.0750265	111.3786465
-31.510458	36.621208	109.084488	-26.028437	13.970822	109.920792	28.259935	-8.049707	109.415939	29.730066	35.870422	107.684113	28.9950005	13.9103575	108.550026	-81.0518745	14.0312865	111.291558
-30.257586	37.655663	109.485855	-26.130983	13.99397	109.899666	28.179005	-7.933859	108.946655	29.577425	36.007336	107.827354	28.878215	14.0367385	108.3870045	-81.140181	13.9512015	111.4123275
-29.454029	38.304131	109.920975	-26.194391	14.009078	109.976456	28.115896	-7.788739	108.566391	29.429314	36.139797	108.027481	28.772605	14.175529	108.296936	-81.161387	13.842627	111.655976
-28.602509	38.972099	110.469009	-26.303928	14.063522	110.01326	28.041958	-7.608145	108.179024	29.258957	36.299538	108.28476	28.6504575	14.3456965	108.231892	-81.2583135	13.7813475	111.794628
-27.768326	39.553715	110.949203	-26.420658	14.07893	110.156754	27.975845	-7.380014	107.834671	29.072594	36.508324	108.620392	28.5242195	14.564155	108.2275315	-81.3655355	13.593705	112.0859765
-26.921064	40.051453	111.345818	-26.565977	14.155318	110.096062	27.918962	-7.158298	107.569275	28.864941	36.707218	108.954582	28.3919515	14.77446	108.2619285	-81.5239055	13.536176	111.9301955
-26.070236	40.526096	111.574486	-26.67898	14.207154	110.087502	27.811098	-6.959283	107.385384	28.672642	36.886028	109.243431	28.24187	14.9633725	108.3144075	-81.59983	13.4509355	111.8605965
-25.153313	40.958603	111.76059	-26.911366	14.30255	110.041084	27.682346	-6.843196	107.225693	28.501562	37.000191	109.495399	28.091954	15.0784975	108.360546	-81.914686	13.5266025	111.721622
-23.826031	41.392048	111.798927	-27.113756	14.41503	109.845863	27.466181	-6.751813	107.053253	28.328403	37.080616	109.700157	27.897292	15.1644015	108.376705	-82.124804	13.6656585	111.315021
-22.9767	41.592949	111.748695	-27.216875	14.48157	109.68988	27.324909	-6.736856	107.013718	28.257298	37.086777	109.753784	27.7911035	15.1749605	108.383751	-82.2248535	13.7881795	110.996009
-22.115295	41.789989	111.620079	-27.299488	14.54553	109.45636	27.204763	-6.777868	107.013977	28.197933	37.056713	109.766052	27.701348	15.1394225	108.3900145	-82.300324	13.9516375	110.5227055
-20.931326	41.699196	111.243401	-27.431128	14.62191	109.287987	27.0924	-6.820974	107.047966	28.161747	37.009666	109.693825	27.6270735	15.094346	108.3708955	-82.4893295	14.149474	110.2050785
-20.153561	41.636604	110.97776	-27.48667	14.647908	108.943092	26.986265	-6.878134	107.059708	28.126705	36.95874	109.649445	27.556485	15.040303	108.3545765	-82.529825	14.255513	109.5316075
-19.263727	41.435959	110.756699	-27.557671	14.683247	108.698608	26.883501	-6.931552	107.045746	28.077312	36.910076	109.648605	27.4804065	14.989262	108.3471755	-82.5957485	14.377232	109.0500405
-18.244902	41.133568	110.59848	-27.640867	14.69011	108.476349	26.817158	-6.930402	106.991005	28.030071	36.885307	109.720848	27.4236145	14.9774525	108.3559265	-82.7053485	14.4027675	108.5967715
-17.093269	40.523876	110.642258	-27.690119	14.73545	108.279976	26.787746	-6.862369	106.939079	27.947887	36.935421	109.959946	27.3678165	15.036526	108.4495125	-82.7480545	14.434374	108.1104395
-16.316902	39.996868	110.673203	-27.729034	14.826838	108.171227	26.779915	-6.740587	106.907104	27.892422	37.032276	110.149742	27.3361685	15.1458445	108.528423	-82.7942365	14.5078315	107.814031
-15.544161	39.420589	110.697914	-27.753332	14.93148	108.139435	26.773926	-6.607681	106.859741	27.854275	37.15197	110.269691	27.3141005	15.2721445	108.564716	-82.8207645	14.5908155	107.714154
-14.857141	38.755989	110.727715	-27.735168	15.075825	108.149757	26.782694	-6.444179	106.826744	27.824413	37.291431	110.376892	27.3035535	15.423626	108.601818	-82.7738895	14.728024	107.697696
-14.166474	37.997509	110.683975	-27.753588	15.224939	108.124664	26.791451	-6.313327	106.842873	27.794466	37.426216	110.463211	27.2929585	15.5564445	108.653042	-82.8001345	14.8934335	107.596286
-13.550171	37.128597	110.610725	-27.805769	15.386775	108.16169	26.756516	-6.204071	106.943848	27.77873	37.5205	110.497574	27.267623	15.6582145	108.720711	-82.879161	15.1153355	107.602669
-12.946667	36.235458	110.468819	-27.866734	15.525417	108.202187	26.673531	-6.162141	107.073723	27.741007	37.581112	110.48204	27.207269	15.7094855	108.7778815	-82.940737	15.3413485	107.6264925
-12.209633	34.650764	110.282669	-28.022396	15.618537	108.288261	26.488811	-6.223049	107.226524	27.655401	37.549026	110.383476	27.072106	15.6629885	108.805	-83.116898	15.5740855	107.771522
-11.765065	33.454182	110.178909	-28.114922	15.645172	108.343018	26.319906	-6.296086	107.348236	27.585619	37.48439	110.29496	26.9527625	15.594152	108.821598	-83.1826065	15.696192	107.864438
-11.382551	32.221588	110.033264	-28.320404	15.609447	108.390152	26.147879	-6.397653	107.484604	27.468246	37.406891	110.184753	26.8080625	15.504619	108.8346785	-83.4488705	15.714275	107.9456255
-11.102383	30.899864	109.86911	-28.468651	15.560261	108.423706	25.949871	-6.534173	107.660652	27.314678	37.305092	110.056053	26.6322745	15.3854595	108.8583525	-83.5695765	15.7350625	107.9890595
-10.79136	29.520145	109.664787	-28.658222	15.511672	108.474121	25.736469	-6.667294	107.884407	27.18116	37.171642	109.859489	26.4588145	15.252174	108.871948	-83.7752585	15.77117	108.076294
-10.620338	28.090038	109.449768	-28.837162	15.438207	108.533455	25.545198	-6.845551	108.122887	27.047628	37.041668	109.612671	26.296413	15.0980585	108.867779	-83.970737	15.7783555	108.199131
-10.502995	26.600849	109.27774	-29.019039	15.356515	108.622467	25.327564	-7.062079	108.357689	26.929918	36.861809	109.303192	26.128741	14.899865	108.8304405	-84.166819	15.813165	108.4144935
-10.330623	24.287289	109.028877	-29.261461	15.176681	108.686241	25.00425	-7.423045	108.681717	26.775175	36.531326	108.856499	25.8897125	14.5541405	108.769108	-84.4126345	15.7992215	108.603374
-10.319524	22.721737	108.872948	-29.433397	15.003933	108.734261	24.785501	-7.693745	108.881485	26.655344	36.263546	108.549133	25.7204225	14.2849005	108.715309	-84.5872165	15.7229655	108.753213
-10.345565	21.130236	108.807396	-29.570711	14.84108	108.782341	24.596884	-7.957164	109.076859	26.546255	35.997944	108.261765	25.5715695	14.02039	108.669312	-84.7129915	15.66177	108.89537
-10.445298	19.547052	108.749115	-29.70121	14.691515	108.822571	24.421696	-8.189648	109.242439	26.439259	35.746788	108.029327	25.4304775	13.77857	108.635883	-84.8328975	15.60446	109.009259
-10.565729	18.007479	108.720329	-29.846552	14.524012	108.876106	24.284599	-8.418419	109.397614	26.344547	35.514164	107.877014	25.314573	13.5478725	108.637314	-85.007677	15.5001515	109.114898
-10.758328	16.462811	108.78199	-29.938745	14.369581	108.93531	24.166847	-8.615045	109.51226	26.263765	35.313713	107.809959	25.215306	13.349334	108.6611095	-85.092796	15.389828	109.2095105
-10.946595	14.964102	108.840874	-30.009577	14.220366	108.976212	24.053478	-8.765874	109.602753	26.538155	35.02586	107.669708	25.2958165	13.129993	108.6362305	-85.3149705	15.310739	109.3161935
-11.296363	12.790608	108.90155	-30.127045	14.054963	108.981796	23.934147	-8.922226	109.626175	26.386961	34.920776	107.834335	25.160554	12.999275	108.730255	-85.414644	15.110651	109.233337
-11.57687	11.38308	108.909462	-30.22221	13.976338	108.976654	23.870703	-8.972828	109.580002	26.28657	34.880997	108.001366	25.0786365	12.9540845	108.790684	-85.5230565	14.9985915	109.162624
-11.88112	10.015238	108.891823	-30.321327	13.921306	108.962761	23.799137	-8.982928	109.4841	25.87451	34.965851	108.341202	24.8368235	12.9914615	108.912651	-85.4794775	14.8511505	109.012871
-12.171635	8.655905	108.862602	-30.433416	13.907803	108.989586	23.728815	-8.978212	109.364365	25.763998	34.973423	108.498894	24.7464065	12.9976055	108.9316295	-85.6132385	14.8180005	109.0475425
-12.597884	7.318167	108.848572	-30.507702	13.902383	109.042191	23.642426	-8.974104	109.259247	25.985903	34.873917	108.467758	24.8141645	12.9499065	108.8635025	-85.8295685	14.8548595	109.2208795
-12.978539	5.989285	108.879677	-30.555058	13.900727	109.12027	23.56386	-9.012184	109.239265	25.912968	34.814602	108.564415	24.738414	12.901209	108.90184	-85.84853	14.900245	109.3387
-13.407651	4.655111	108.887985	-30.651918	13.885932	109.196785	23.488926	-9.06939	109.318413	25.830482	34.673317	108.641556	24.659704	12.8019635	108.9799845	-85.96354	14.9699005	109.4135855
-14.132454	2.698649	108.919525	-30.779596	13.803413	109.16729	23.395855	-9.247553	109.54776	25.442377	34.738464	108.967628	24.419116	12.7454555	109.257694	-85.978308	14.8613705	109.076886
-14.680841	1.41135	108.890747	-30.837399	13.692381	109.073448	23.359833	-9.385652	109.70224	25.407509	34.59322	108.990059	24.383671	12.603784	109.3461495	-86.058469	14.780978	108.8007465
-15.209621	0.095932	108.824265	-30.849997	13.501694	109.022781	23.35202	-9.556573	109.81852	25.388443	34.425655	109.004997	24.3702315	12.434541	109.4117585	-86.0702255	14.568847	108.6338035
-15.832503	-1.176329	108.842934	-30.858809	13.255149	109.049927	23.391298	-9.720056	109.918907	25.376247	34.263149	109.062157	24.3837725	12.2715465	109.490532	-86.1013905	14.2387515	108.609322
-16.464022	-2.461044	108.833519	-30.816507	12.998671	109.052864	23.476328	-9.89571	109.990906	25.353563	34.096645	109.16507	24.4149455	12.1004675	109.577988	-86.0479595	13.8968745	108.52774
-17.155085	-3.71052	108.799591	-30.793922	12.705901	109.01059	23.563929	-10.045574	110.117302	25.322512	33.94191	109.336746	24.4432205	11.948168	109.727024	-86.0310645	13.463634	108.294156
-17.874044	-4.927923	108.676788	-30.788855	12.427144	108.916214	23.648867	-10.201341	110.247948	25.277264	33.78373	109.567116	24.4630655	11.7911945	109.907532	-86.0407755	13.0630935	107.924896
-19.097857	-6.69554	108.501755	-30.812866	11.984299	108.641991	23.775394	-10.46063	110.543739	25.210117	33.527763	109.890785	24.4927555	11.5335665	110.217262	-86.1184875	12.4350315	107.06672
-19.968922	-7.828436	108.372787	-30.750578	11.70117	108.481133	23.852802	-10.658026	110.731056	25.198883	33.32478	110.043419	24.5258425	11.333377	110.3872375	-86.0269985	12.068963	106.5750285
-20.877974	-8.924525	108.203743	-30.714523	11.44922	108.333054	23.957104	-10.854895	110.87059	25.232428	33.118122	110.164108	24.594766	11.1316135	110.517349	-86.023812	11.7668265	106.148759
-21.877234	-9.989658	108.098923	-30.61657	11.216717	108.2202	24.051689	-11.065549	110.961594	25.304148	32.925976	110.179314	24.6779185	10.9302135	110.570454	-85.9110585	11.5032205	105.869946
-22.941545	-10.981013	108.032356	-30.506948	10.981055	108.216385	24.132318	-11.267153	111.009811	25.417408	32.721951	110.110405	24.774863	10.727399	110.560108	-85.788759	11.234711	105.872662
-24.032093	-11.959867	107.96685	-30.411562	10.788491	108.271339	24.245321	-11.451971	111.0103	25.544285	32.532787	110.060371	24.894803	10.540408	110.5353355	-85.717927	11.036574	106.0073425
-25.239775	-12.846962	107.997856	-30.281607	10.623793	108.398994	24.374447	-11.592043	111.055374	25.650829	32.37569	110.069252	25.012638	10.3918235	110.562313	-85.575852	10.8557625	106.235675
-27.132809	-14.067143	108.075226	-30.064873	10.398338	108.623848	24.577694	-11.796164	111.139389	25.855865	32.195671	110.132133	25.2167795	10.1997535	110.635761	-85.3465255	10.5969225	106.611935
-28.483313	-14.815736	108.104172	-29.96673	10.283077	108.755539	24.695948	-11.890582	111.234093	25.978746	32.098083	110.185577	25.337347	10.1037505	110.709835	-85.270807	10.4624035	106.801243
-29.877928	-15.510755	108.128128	-29.851585	10.227599	108.855453	24.798321	-11.973779	111.326859	26.078466	32.004547	110.215546	25.4383935	10.015384	110.7712025	-85.1415635	10.439814	106.9397035
-31.303495	-16.16647	108.176437	-29.755058	10.167739	108.978233	24.90324	-12.063675	111.422562	26.192062	31.924702	110.189041	25.547651	9.9305135	110.8058015	-85.057767	10.4049645	107.1506645
-32.792923	-16.758528	108.30468	-29.645269	10.101991	109.084915	24.99365	-12.153315	111.525467	26.301416	31.81953	110.110603	25.647533	9.8331075	110.818035	-84.938071	10.3708745	107.351795
-34.379597	-17.260672	108.480927	-29.574791	10.038044	109.198586	25.059309	-12.261378	111.64254	26.398472	31.704866	109.975304	25.7288905	9.721744	110.808922	-84.8784725	10.354344	107.58825
-35.941132	-17.757395	108.650017	-29.48061	9.93768	109.256783	25.131905	-12.418577	111.773849	26.518682	31.554163	109.723701	25.8252935	9.567793	110.748775	-84.7865135	10.307567	107.764791
-38.430809	-18.362541	109.140549	-29.312233	9.719844	109.332207	25.239759	-12.658077	111.961761	26.712618	31.252415	109.092262	25.9761885	9.297169	110.5270115	-84.6006545	10.142519	108.1374025
-40.094166	-18.729965	109.717834	-29.137283	9.533308	109.497139	25.37089	-12.857323	112.015663	26.874647	31.006294	108.497986	26.1227685	9.0744855	110.2568245	-84.3973345	9.9921305	108.7374535
-41.801216	-18.989477	110.541069	-28.92671	9.259738	109.796562	25.573063	-13.098977	112.067207	27.052683	30.695248	107.825195	26.312873	8.7981355	109.946201	-84.166293	9.7213405	109.646923
-43.487362	-19.173624	111.623779	-28.672302	8.920493	110.294594	25.810396	-13.403288	112.045349	27.221888	30.323591	107.134834	26.516142	8.4601515	109.5900915	-83.860746	9.3808345	110.9990965
-45.136269	-19.265961	112.87352	-28.435745	8.496167	111.013626	25.997952	-13.732295	111.986145	27.329046	29.923756	106.5467	26.663499	8.0957305	109.2664225	-83.534989	8.8966035	112.7608295
-46.743126	-19.268724	114.160797	-28.196398	8.070668	111.947502	26.190781	-14.03241	111.826416	27.317736	29.615742	106.251648	26.7542585	7.791666	109.039032	-83.1470545	8.34967	114.855972
-48.334564	-19.184616	115.315628	-28.057119	7.639395	113.009987	26.390127	-14.221722	111.646095	27.183115	29.465744	106.301155	26.786621	7.622011	108.973625	-82.900859	7.656779	117.046349
-50.646545	-18.98505	116.564323	-27.95014	7.083708	114.330002	26.584301	-14.257486	111.385086	26.893559	29.52066	106.903709	26.73893	7.631587	109.1443975	-82.63921	6.535829	119.5156065
-52.154839	-18.727259	117.017838	-28.036749	6.889382	114.864502	26.645405	-14.177552	111.239037	26.687613	29.671726	107.361282	26.666509	7.747087	109.3001595	-82.740007	6.031677	120.4288445
-53.610271	-18.368681	117.355049	-28.217613	6.767721	115.414429	26.626106	-14.072583	111.10498	26.507708	29.81706	107.69558	26.566907	7.8722385	109.40028	-83.002133	5.6632035	121.428578
-54.987381	-17.937235	117.700699	-28.219669	6.645081	115.539063	26.576468	-13.975787	110.991058	26.34123	29.956985	107.972977	26.458849	7.990599	109.4820175	-82.898187	5.299563	121.5961085
-56.329727	-17.434395	118.038834	-28.292915	6.672997	115.895523	26.502796	-13.888557	110.898949	26.199633	30.059046	108.210526	26.3512145	8.0852445	109.5547375	-82.9370445	5.2607495	122.2363085
-57.540268	-16.866512	118.460403	-28.378778	6.655187	116.209518	26.44338	-13.844195	110.841499	26.081753	30.11857	108.417595	26.2625665	8.1371875	109.629547	-83.0201225	5.1731865	122.789489
-58.684315	-16.322254	118.805489	-28.401703	6.66039	116.479507	26.382303	-13.85111	110.819969	26.021935	30.123964	108.533463	26.202119	8.136427	109.676716	-83.005525	5.184353	123.282298
-59.905838	-15.321046	119.18718	-28.38434	6.618702	116.600021	26.334127	-13.971037	110.804688	26.046333	30.00145	108.467522	26.19023	8.0152065	109.636105	-82.95891	5.2221975	123.563937
-60.141014	-14.447678	119.183746	-28.363976	6.588879	116.545959	26.346678	-14.135283	110.743858	26.130262	29.853756	108.292648	26.23847	7.8592365	109.518253	-82.966422	5.3185215	123.573665
-60.364922	-13.53569	119.05452	-28.277836	6.483018	116.367783	26.370499	-14.31968	110.593857	26.234596	29.67407	108.017029	26.3025475	7.677195	109.305443	-82.8582195	5.288841	123.430123
-60.421837	-12.70691	118.85984	-28.181622	6.345251	116.089424	26.412062	-14.505174	110.302605	26.339769	29.511961	107.588211	26.3759155	7.5033935	108.945408	-82.7391595	5.1871085	123.23344
-60.050987	-11.919201	118.726822	-28.137831	6.242209	115.768684	26.455477	-14.681093	109.91539	26.384848	29.343391	107.119522	26.4201625	7.331149	108.517456	-82.6958245	5.153269	123.019912
-60.231571	-10.95707	118.327187	-28.112459	6.160137	115.462196	26.462751	-14.794974	109.516296	26.380877	29.207411	106.702164	26.421814	7.2062185	108.10923	-82.646732	5.1140555	122.815162
-60.026829	-9.965837	117.990234	-28.101883	6.049413	115.167686	26.472122	-14.871819	109.211258	26.391378	29.133499	106.398643	26.43175	7.13084	107.8049505	-82.635516	4.967986	122.5304215
-59.483807	-8.574705	117.363106	-28.111917	6.01522	114.793182	26.471481	-14.892322	108.942963	26.434807	29.101585	106.265068	26.453144	7.1046315	107.6040155	-82.676978	4.9258085	121.9823485
-58.998077	-7.597666	116.885849	-28.079462	6.028736	114.556381	26.476768	-14.889815	108.826683	26.481018	29.114256	106.320503	26.478893	7.1122205	107.573593	-82.637817	4.9452515	121.539169
-58.469833	-6.570413	116.362526	-28.106361	6.087563	114.34243	26.475822	-14.87042	108.744881	26.538229	29.144054	106.476151	26.5070255	7.136817	107.610516	-82.7197475	5.038309	121.074344
-57.800735	-5.540923	115.868423	-28.163231	6.18183	114.124634	26.462194	-14.834592	108.70845	26.627327	29.180342	106.661316	26.5447605	7.172875	107.684883	-82.8712225	5.190785	120.564385
-57.074238	-4.532188	115.296997	-28.177284	6.329957	113.88736	26.434809	-14.78241	108.7024	26.688272	29.265749	106.857872	26.5615405	7.2416695	107.780136	-82.9161085	5.4182445	119.994584
-56.27457	-3.474364	114.684883	-28.26618	6.488386	113.610695	26.392736	-14.680989	108.681679	26.751577	29.343021	107.008781	26.5721565	7.331016	107.84523	-83.1045165	5.645756	119.37616
-55.42947	-2.453038	114.040009	-28.297611	6.728024	113.299904	26.352613	-14.583673	108.660461	26.786047	29.456039	107.123695	26.56933	7.436183	107.892078	-83.164552	6.019865	118.70773
-54.001011	-0.924875	112.810623	-28.382195	6.965864	112.552933	26.314678	-14.49764	108.653107	26.866865	29.539806	107.158722	26.5907715	7.521083	107.9059145	-83.3551615	6.410645	117.1999515
-53.010021	0.105512	111.911392	-28.398022	7.150961	111.924271	26.303205	-14.486175	108.671021	26.964314	29.552582	107.098755	26.6337595	7.5332035	107.884888	-83.4298035	6.7687185	115.963654
-51.961136	1.099522	111.115471	-28.356323	7.267019	111.378494	26.307089	-14.509686	108.703842	27.102264	29.518677	106.968666	26.7046765	7.5044955	107.836254	-83.4173225	7.0295425	114.920734
-50.803829	2.006602	110.442421	-28.287834	7.351535	110.890869	26.35878	-14.572915	108.758453	27.272478	29.459667	106.808304	26.815629	7.443376	107.7833785	-83.391297	7.259694	113.9983595
-49.622688	2.960103	109.955887	-28.190603	7.441913	110.510422	26.442322	-14.615838	108.855927	27.462137	29.395039	106.637146	26.9522295	7.3896005	107.7465365	-83.3334355	7.4942255	113.2743075
-48.392696	3.853128	109.611359	-28.039837	7.521979	110.226318	26.537907	-14.672931	108.957245	27.661858	29.320511	106.439507	27.0998825	7.32379	107.698376	-83.1795565	7.720168	112.75426
-47.13686	4.73494	109.292076	-27.897459	7.555685	109.9897	26.648151	-14.744004	109.077332	27.852852	29.239025	106.271194	27.2505015	7.2475105	107.674263	-83.0454195	7.8638595	112.305137
-45.25415	6.059103	108.858284	-27.669477	7.442391	109.709442	26.810369	-14.894262	109.171341	28.136257	29.087315	106.204155	27.473313	7.0965265	107.687748	-82.812267	7.7882555	111.731136
-43.955212	6.94059	108.588303	-27.559208	7.320827	109.49527	26.915297	-15.00001	109.180534	28.285841	28.997967	106.312622	27.600569	6.9989785	107.746578	-82.718985	7.6426755	111.243962
-42.708004	7.841125	108.296204	-27.460241	7.228997	109.320557	27.005789	-15.082087	109.138275	28.430473	28.925259	106.522705	27.718131	6.921586	107.83049	-82.638613	7.536408	110.810624
-41.382771	8.773407	108.217087	-27.350536	7.173169	109.282616	27.101665	-15.131911	109.084991	28.560682	28.88619	106.794098	27.8311735	6.8771395	107.9395445	-82.5322455	7.4691985	110.6256875
-40.075077	9.696418	108.310249	-27.230227	7.155564	109.358231	27.203548	-15.129622	109.060478	28.705606	28.904209	107.198677	27.954577	6.8872935	108.1295775	-82.415031	7.4238345	110.5868845
-38.829929	10.675944	108.464638	-27.131283	7.167599	109.524834	27.311539	-15.112967	109.061012	28.837904	28.941362	107.67276	28.0747215	6.9141975	108.366886	-82.3372875	7.4210005	110.682782
-37.490055	11.648619	108.652512	-27.01734	7.229754	109.679947	27.379993	-15.087284	109.088181	28.975571	28.987795	108.092178	28.177782	6.9502555	108.5901795	-82.212462	7.5092525	110.7697145
-35.532417	13.07804	108.80526	-26.919296	7.363836	109.814468	27.428097	-14.998487	109.209076	29.166058	29.053661	108.580925	28.2970775	7.027587	108.8950005	-82.1356695	7.700085	110.7339355
-34.217773	14.077981	108.90477	-26.8944	7.513272	109.821762	27.453699	-14.935434	109.322098	29.233133	29.117233	108.843124	28.343416	7.0908995	109.082611	-82.132216	7.9356445	110.560913
-32.922043	14.961004	108.911423	-26.874451	7.608685	109.796478	27.46767	-14.900416	109.435699	29.297049	29.146694	109.022537	28.3823595	7.123139	109.229118	-82.1312615	8.094231	110.363838
-31.671444	15.849757	108.879517	-26.839167	7.697764	109.740219	27.480339	-14.86157	109.55722	29.338783	29.168713	109.144882	28.409561	7.1535715	109.351051	-82.087895	8.2419565	110.129387
-30.356329	16.722103	108.886101	-26.824877	7.745429	109.722496	27.500853	-14.820705	109.666695	29.363194	29.209753	109.228752	28.4320235	7.194524	109.4477235	-82.0817775	8.296334	109.9972685
-29.11363	17.531425	108.945168	-26.784319	7.78991	109.716644	27.530321	-14.762759	109.788727	29.377592	29.253769	109.264633	28.4539565	7.245505	109.52668	-82.0225945	8.334315	109.906608
-27.920855	18.345486	108.968124	-26.757627	7.824388	109.706833	27.570858	-14.721152	109.895203	29.378403	29.291185	109.286667	28.4746305	7.2850165	109.590935	-81.9898845	8.3637595	109.822731
-26.062943	19.521608	108.993576	-26.766676	7.835071	109.636749	27.579466	-14.670652	110.074364	29.369524	29.331509	109.31765	28.474495	7.3304285	109.696007	-82.007847	8.3397135	109.577491
-24.852211	20.245819	108.829117	-26.769505	7.826966	109.510658	27.559959	-14.670108	110.198318	29.371595	29.332701	109.317795	28.465777	7.3312965	109.7580565	-82.004787	8.3226355	109.2632595
-23.624859	20.996181	108.698448	-26.797781	7.830074	109.304337	27.519655	-14.703751	110.274193	29.374622	29.303089	109.29097	28.4471385	7.299669	109.7825815	-82.0427005	8.360479	108.8260925
-22.516888	21.724705	108.537613	-26.822865	7.86107	109.083923	27.465761	-14.745049	110.311592	29.389391	29.267466	109.211052	28.427576	7.2612085	109.761322	-82.073306	8.4609315	108.406524
-21.364012	22.432823	108.400002	-26.820724	7.888325	108.931389	27.456406	-14.762716	110.293404	29.418987	29.236805	109.137985	28.4376965	7.2370445	109.7156945	-82.0791445	8.5396055	108.1470835
-20.285351	23.180912	108.459839	-26.831289	7.967403	108.87117	27.467419	-14.72612	110.270599	29.451704	29.273415	109.117302	28.4595615	7.2736475	109.6939505	-82.1221395	8.6611585	108.0483895
-19.214916	23.916273	108.527336	-26.785135	8.035577	108.858513	27.482553	-14.629624	110.202156	29.472578	29.37071	109.209808	28.4775655	7.370543	109.705982	-82.0478355	8.700611	108.011044
-17.699062	24.9674	108.882454	-26.83371	8.213824	108.894005	27.504248	-14.387621	109.906723	29.442268	29.632273	109.547768	28.473258	7.622326	109.7272455	-82.140678	8.805322	108.0607645
-16.687349	25.667595	109.301666	-26.85976	8.374359	108.951355	27.516636	-14.150842	109.584045	29.384312	29.867666	109.890678	28.450474	7.858412	109.7373615	-82.169994	8.890306	108.1653485
-15.794447	26.397907	109.743141	-26.884089	8.550643	108.989777	27.530994	-13.860016	109.203293	29.289228	30.181793	110.278168	28.410111	8.1608885	109.7407305	-82.178289	8.9403975	108.2388235
-14.895262	27.013821	110.171524	-26.940611	8.815199	109.001068	27.541214	-13.475217	108.84404	29.207451	30.533281	110.631073	28.3743325	8.529032	109.7375565	-82.2555545	9.101366	108.2645795
-14.069401	27.660919	110.506142	-26.968071	9.154224	109.011795	27.565495	-13.048962	108.52021	29.089844	30.927536	110.953918	28.3276695	8.939287	109.737064	-82.2638115	9.369161	108.286526
-13.174383	28.246313	110.781654	-27.022161	9.543061	109.020615	27.558079	-12.629807	108.300903	29.002747	31.317463	111.171356	28.280413	9.343828	109.7361295	-82.324735	9.742294	108.3051005
-12.366375	28.785521	110.957024	-27.052271	9.945657	108.992706	27.527386	-12.26271	108.163307	28.937969	31.662628	111.333656	28.2326775	9.699959	109.7484815	-82.3372195	10.191355	108.2369305
-11.2919	29.345745	111.170998	-27.186314	10.470542	108.923317	27.397871	-11.848961	108.037018	28.882238	32.04998	111.476151	28.1400545	10.1005095	109.7565845	-82.5126825	10.8405745	108.0900495
-10.600381	29.613136	111.217583	-27.260927	10.762898	108.874199	27.322811	-11.632746	107.942757	28.827625	32.271652	111.564705	28.075218	10.319453	109.753731	-82.597072	11.206343	107.994667
-9.916688	29.800632	111.430145	-27.288351	10.996541	108.906029	27.279181	-11.399357	107.8554	28.76642	32.485703	111.653015	28.0228005	10.543173	109.7542075	-82.5995025	11.449909	108.0578505
-9.287325	29.837099	111.596298	-27.331942	11.208354	109.00103	27.259911	-11.173285	107.801781	28.722767	32.686069	111.757339	27.991339	10.756392	109.77956	-82.655223	11.660316	108.2225
-8.682677	29.779663	111.748039	-27.354469	11.349152	109.100998	27.264904	-10.993361	107.769394	28.702658	32.85738	111.854683	27.983781	10.9320095	109.8120385	-82.692719	11.7662945	108.3899575
-8.195338	29.633327	111.815193	-27.342155	11.489983	109.13739	27.266895	-10.839051	107.763054	28.698397	33.010094	111.929688	27.982646	11.0855215	109.846371	-82.666956	11.8944445	108.428409
-7.7208	29.382532	111.801704	-27.37216	11.633841	109.107605	27.278105	-10.726141	107.772186	28.70503	33.121651	111.974098	27.9915675	11.197755	109.873142	-82.7358875	12.069927	108.342068
-7.04669	28.791777	111.684952	-27.351517	11.784575	109.029892	27.284872	-10.632261	107.850578	28.747293	33.214314	112.018494	28.0160825	11.2910265	109.934536	-82.7191165	12.2781235	108.125248
-6.682004	28.250229	111.58223	-27.316866	11.899466	108.943878	27.298187	-10.607741	107.901955	28.798273	33.250999	112.033211	28.04823	11.321629	109.967583	-82.681962	12.477303	107.920173
-6.37884	27.680836	111.481346	-27.26939	11.972959	108.930573	27.308655	-10.585148	107.961525	28.862556	33.281994	112.022339	28.0856055	11.348423	109.991932	-82.6243855	12.597495	107.869214
-6.050157	27.012535	111.383125	-27.240103	12.078194	108.945107	27.365681	-10.576322	108.010933	28.938955	33.307816	111.992989	28.152318	11.365747	110.001961	-82.632524	12.790641	107.888253
-5.926828	26.294884	111.324928	-27.174654	12.142654	108.988724	27.402687	-10.557918	108.084145	29.021212	33.333416	111.97171	28.2119495	11.387749	110.0279275	-82.5612575	12.897559	107.9495205
-5.757832	25.487051	111.191963	-27.117712	12.222167	109.047142	27.428469	-10.53419	108.150291	29.108276	33.358719	111.938667	28.2683725	11.4122645	110.044479	-82.5037965	13.0320695	108.049805
-5.683752	24.548876	111.107826	-27.019814	12.295716	109.112457	27.449381	-10.535367	108.198784	29.204103	33.369785	111.876022	28.326742	11.417209	110.037403	-82.36637	13.174223	108.187511
-5.657904	23.138105	110.967545	-26.929083	12.461379	109.296272	27.45603	-10.564338	108.321037	29.383284	33.367306	111.767639	28.419657	11.401484	110.044338	-82.277823	13.521274	108.548206
-5.761202	22.142645	110.878792	-26.911783	12.611691	109.401047	27.425619	-10.598633	108.453644	29.496674	33.355175	111.716797	28.4611465	11.378271	110.0852205	-82.2847125	13.845111	108.7168735
-5.87737	21.06484	110.736511	-26.891439	12.778737	109.495354	27.360811	-10.623858	108.614777	29.588722	33.358704	111.636208	28.4747665	11.367423	110.1254925	-82.2576445	14.190051	108.8652155
-6.10598	19.964233	110.6689	-26.862663	12.937078	109.558777	27.295467	-10.628753	108.711647	29.679399	33.2897	111.522057	28.487433	11.3304735	110.116852	-82.212759	14.5436825	109.000702
-6.344476	18.850798	110.564781	-26.907328	13.091345	109.595558	27.232555	-10.602745	108.759712	29.6964	33.313721	111.469612	28.4644775	11.355488	110.114662	-82.2791335	14.827202	109.076454
-6.686908	17.671667	110.452606	-26.909119	13.254063	109.634865	27.193478	-10.535661	108.729187	29.68964	33.38596	111.469437	28.441559	11.4251495	110.099312	-82.259797	15.0829765	109.170418
-7.080663	16.449326	110.367439	-26.954437	13.369332	109.671463	27.16935	-10.4206	108.630157	29.675983	33.486259	111.48288	28.4226665	11.5328295	110.0565185	-82.3315405	15.2058345	109.2864075
-7.754119	14.549939	110.110786	-26.977932	13.562134	109.656418	27.153385	-10.226652	108.489098	29.737013	33.231617	111.39209	28.445199	11.5024825	109.940594	-82.401063	15.6217855	109.372242
-8.203702	13.242157	109.834602	-26.951033	13.692586	109.544754	27.158985	-10.088881	108.353889	29.735369	33.363926	111.162079	28.447177	11.6375225	109.757984	-82.349243	15.7476495	109.331524
-8.750631	11.89183	109.45356	-26.945028	13.827745	109.306046	27.173367	-9.961439	108.157288	29.720697	33.50687	110.848953	28.447032	11.7727155	109.5031205	-82.337088	15.8827745	109.1089715
-9.295774	10.48266	108.973381	-26.917273	13.928694	109.015915	27.17791	-9.862454	107.890785	29.723415	33.59145	110.433708	28.4506625	11.864498	109.1622465	-82.2852085	15.99289	108.8695835
-9.911389	9.090194	108.534065	-26.905649	13.984682	108.736229	27.214359	-9.813464	107.553497	29.729563	33.618523	109.987518	28.471961	11.9025295	108.7705075	-82.283259	16.0668345	108.7019505
-10.537429	7.545295	108.089577	-26.828701	14.010161	108.471786	27.221256	-9.804791	107.200012	29.715878	34.119217	109.482788	28.468567	12.157213	108.3414	-82.125969	15.863109	108.602172
-11.268304	6.056609	107.694649	-26.79097	13.99015	108.299217	27.247927	-9.857592	106.937302	29.785505	34.077248	109.144188	28.516716	12.109828	108.040745	-82.098656	15.870472	108.557689
-12.375948	3.653977	107.38279	-26.689121	13.878859	108.24131	27.283308	-10.003611	106.781151	29.89706	33.909676	108.905075	28.590184	11.9530325	107.843113	-81.968426	15.8046855	108.639507
-13.160176	1.983937	107.240227	-26.594648	13.799965	108.276924	27.316025	-10.161782	106.873337	29.986322	33.761257	108.859566	28.6511735	11.7997375	107.8664515	-81.8404695	15.8001925	108.6873965
-14.169333	0.414899	107.334175	-26.559452	13.732137	108.289673	27.365919	-10.350851	107.103073	30.093203	33.608604	108.867989	28.729561	11.6288765	107.985531	-81.848465	15.8353975	108.593815
-14.978411	-1.322856	107.276222	-26.494518	13.649056	108.287308	27.421963	-10.557244	107.428696	30.192133	33.424561	108.852409	28.807048	11.4336585	108.1405525	-81.796084	15.8644535	108.4340635
-16.00172	-2.981878	107.384201	-26.449865	13.581581	108.273888	27.477238	-10.762642	107.852463	30.282953	33.229721	108.779732	28.8800955	11.2335395	108.3160975	-81.7798255	15.9296225	108.2316785
-17.080189	-4.639192	107.486069	-26.377625	13.439034	108.17025	27.515831	-10.998571	108.310532	30.39208	32.99913	108.633026	28.9539555	11.0002795	108.471779	-81.7092055	15.8777885	107.868721
-18.159193	-6.316533	107.583214	-26.327272	13.300131	107.979286	27.525347	-11.270137	108.809959	30.48876	32.738762	108.403458	29.0070535	10.7343125	108.6067085	-81.6615975	15.8659495	107.3518635
-19.973759	-8.709644	107.809235	-26.229836	13.04894	107.573082	27.520517	-11.708872	109.535255	30.647526	32.268421	107.872749	29.0840215	10.2797745	108.704002	-81.5436935	15.8181055	106.442162
-21.192402	-10.274525	107.990227	-26.19664	12.861063	107.320663	27.49638	-12.005608	110.037102	31.113552	31.755178	107.264618	29.304966	9.874785	108.65086	-81.698246	15.847341	105.990466
-22.568295	-11.71844	108.34581	-26.12826	12.657659	107.191261	27.49218	-12.307163	110.440491	30.861607	31.508759	106.990219	29.1768935	9.600798	108.715355	-81.4334135	15.71452	105.667167
-23.89257	-13.101521	108.742104	-26.079428	12.454219	107.147919	27.497137	-12.580159	110.854004	30.95384	31.190994	106.56675	29.2254885	9.3054175	108.710377	-81.3843445	15.6030205	105.585461
-25.291956	-14.385165	109.171127	-26.025354	12.205224	107.129906	27.482779	-12.830633	111.234772	31.349833	30.762381	106.036331	29.416306	8.965874	108.6355515	-81.467014	15.444574	105.6242605
-26.720377	-15.580702	109.566925	-25.992722	11.930031	107.218895	27.494839	-13.055916	111.528648	31.063112	30.570988	105.896149	29.2789755	8.757536	108.7123985	-81.2644195	15.102526	105.7253915
-28.235764	-16.648546	109.931396	-25.964012	11.689756	107.334579	27.530697	-13.20818	111.788139	31.058792	30.365101	105.698708	29.2947445	8.5784605	108.7434235	-81.2227685	14.8010515	105.9257345
-30.522501	-17.981396	110.38401	-26.038927	11.374203	107.576561	27.5832	-13.309725	112.023071	30.92227	30.249733	105.593559	29.252735	8.470004	108.808315	-81.330589	14.278402	106.344807
-32.110195	-18.763342	110.547615	-26.110992	11.212915	107.752167	27.634272	-13.288439	112.118378	30.766266	30.263645	105.605339	29.200269	8.487603	108.8618585	-81.422253	13.938227	106.6424755
-33.697681	-19.329582	110.662758	-26.188915	11.088066	107.899963	27.634609	-13.238703	112.190079	30.590538	30.307552	105.653206	29.1125735	8.5344245	108.9216425	-81.4904035	13.6417075	106.8782835
-35.376907	-19.81485	110.705635	-26.257212	10.96216	108.027863	27.612825	-13.204436	112.234329	30.425489	30.360195	105.689346	29.019157	8.5778795	108.9618375	-81.533581	13.3464405	107.0938885
-37.047283	-20.14502	110.781273	-26.357286	10.908081	108.133789	27.586025	-13.17344	112.231911	30.283752	30.394108	105.68576	28.9348885	8.610334	108.9588355	-81.6494605	13.205828	107.3087425
-38.714142	-20.333206	110.849907	-26.426256	10.856673	108.265755	27.551327	-13.140098	112.204765	30.176657	30.424982	105.630363	28.863992	8.642442	108.917564	-81.716504	13.070904	107.613946
-40.470924	-20.376007	110.980049	-26.480473	10.827756	108.430954	27.524635	-13.119102	112.129486	30.076117	30.444818	105.537178	28.800376	8.662858	108.833332	-81.761322	12.992654	108.028576
-43.051682	-20.150991	111.30307	-26.557394	10.810342	108.835472	27.486578	-13.07185	112.007736	29.923195	30.520947	105.499802	28.7048865	8.7245485	108.753769	-81.8196745	12.8961355	108.917175
-44.814678	-19.870754	111.579384	-26.588831	10.767544	109.188721	27.450985	-13.044432	111.91658	29.828957	30.566963	105.527771	28.639971	8.7612655	108.7221755	-81.817633	12.7738225	109.6552665
-46.53838	-19.453434	111.867859	-26.655277	10.715574	109.587585	27.428373	-13.020778	111.801506	29.71834	30.61602	105.600647	28.5733565	8.797621	108.7010765	-81.8839105	12.633527	110.4740935
-48.250668	-18.916269	112.150536	-26.716045	10.677887	110.018875	27.411791	-12.971541	111.694061	29.5776	30.711418	105.761932	28.4946955	8.8699385	108.7279965	-81.9267855	12.4858355	111.3097535
-49.925373	-18.289406	112.402023	-26.786964	10.65531	110.426727	27.367577	-12.921672	111.606155	29.426701	30.81691	105.955978	28.397139	8.947619	108.7810665	-81.971067	12.363001	112.0723875
-51.619793	-17.548203	112.608299	-26.90292	10.637444	110.831047	27.276716	-12.847912	111.52935	29.268917	30.913118	106.169548	28.2728165	9.032603	108.849449	-82.0786565	12.242285	112.812645
-53.302521	-16.671917	112.778267	-27.029558	10.662613	111.14888	27.165735	-12.771998	111.429932	29.066032	31.042694	106.385101	28.1158835	9.135348	108.9075165	-82.1749995	12.189878	113.3902435
-55.715935	-15.191427	112.982452	-27.313753	10.750439	111.620163	26.947407	-12.583645	111.238289	28.744894	31.277231	106.670441	27.8461505	9.346793	108.954365	-82.4736565	12.154085	114.285961
-57.295395	-14.087093	113.109352	-27.455408	10.864599	111.855484	26.792313	-12.418251	111.087837	28.518295	31.476488	106.802605	27.655304	9.5291185	108.945221	-82.56612	12.2000795	114.765747
-57.936859	-12.634617	113.192574	-27.62669	10.958789	112.046089	26.660559	-12.251536	110.96048	28.317738	31.664902	106.901825	27.4891485	9.706683	108.9311525	-82.7425285	12.210895	115.1610255
-58.625603	-11.139401	113.15123	-27.743456	11.056258	112.107445	26.543198	-12.095508	110.888527	28.151836	31.812096	106.952026	27.347517	9.858294	108.9202765	-82.834429	12.254222	115.2946135
-59.318447	-9.66063	112.954308	-27.862722	11.127571	112.055573	26.434633	-11.995977	110.838554	28.019089	31.922268	106.999649	27.226861	9.9631455	108.9191015	-82.952305	12.2919965	115.1920445
-59.927124	-8.034507	112.646393	-27.999445	11.198389	111.955688	26.351574	-11.935675	110.791191	27.919525	32.00732	107.022858	27.1355495	10.0358225	108.9070245	-83.1344395	12.3609555	115.0043515
-60.564602	-6.436861	112.329613	-28.081524	11.246083	111.788605	26.23024	-11.883516	110.712204	27.857944	32.059479	107.020172	27.044092	10.0879815	108.866188	-83.20714	12.4041845	114.711022
-61.259724	-3.934491	111.941597	-28.180674	11.357251	111.671463	26.093611	-11.779824	110.548172	27.761633	32.187267	107.07946	26.927622	10.2037215	108.813816	-83.28897	12.5107805	114.52911
-61.697136	-2.241051	111.891571	-28.223633	11.45587	111.758652	26.04812	-11.655777	110.481224	27.703047	32.324345	107.259193	26.8755835	10.334284	108.8702085	-83.3228495	12.577456	114.6470955
-62.068958	-0.471479	111.848068	-28.294424	11.540933	111.901794	26.005373	-11.481866	110.465607	27.623552	32.517281	107.607819	26.8144625	10.5177075	109.036713	-83.4033105	12.5641585	114.766875
-62.420292	1.313155	111.738052	-28.381491	11.593841	112.041473	25.961845	-11.323668	110.430862	27.527225	32.719906	108.050369	26.744535	10.698119	109.2406155	-83.507517	12.489563	114.8423305
-62.766998	3.059066	111.537209	-28.494654	11.613548	112.10685	25.898022	-11.15799	110.376106	27.403471	32.924995	108.544815	26.6507465	10.8835025	109.4604605	-83.6400545	12.3435935	114.7532395
-63.034843	4.870523	111.325165	-28.645998	11.633821	112.157059	25.821287	-10.968944	110.292938	27.255285	33.141136	109.019218	26.538286	11.086096	109.656078	-83.830282	12.181546	114.65804
-63.326962	6.602839	111.116425	-28.821404	11.719654	112.126434	25.727621	-10.752175	110.1894	27.077559	33.381519	109.43502	26.40259	11.314672	109.81221	-84.045398	12.124636	114.440658
-63.674133	9.310927	110.949196	-29.082657	11.927552	112.083458	25.565746	-10.384566	110.061195	26.782694	33.757401	109.809387	26.17422	11.6864175	109.935291	-84.339534	12.1686865	114.231625
-63.914047	11.047934	110.972763	-29.236994	12.108818	112.082909	25.42894	-10.162656	110.025215	26.60817	33.977898	109.835876	26.018555	11.907621	109.9305455	-84.492543	12.310015	114.2352725
-64.068642	12.837034	111.101135	-29.437824	12.303522	112.160027	25.28381	-10.005732	109.9692	26.462507	34.128632	109.729805	25.8731585	12.06145	109.8495025	-84.7488065	12.545594	114.4705515
-64.222847	14.560864	111.276421	-29.503368	12.395192	112.148872	25.170261	-9.881419	109.947525	26.356924	34.241764	109.621796	25.7635925	12.1801725	109.7846605	-84.7703285	12.6102115	114.5130835
-64.314896	16.186457	111.441025	-29.537937	12.454412	112.207771	25.098885	-9.789544	109.886917	26.265394	34.314545	109.544334	25.6821395	12.2625005	109.7156255	-84.7580135	12.6463235	114.6999165
-64.362068	17.880344	111.627029	-29.595194	12.438919	112.247871	25.059504	-9.71657	109.763809	26.212852	34.389107	109.460052	25.636178	12.3362685	109.6119305	-84.826566	12.5415695	114.8838115
-64.401855	19.47554	111.771408	-29.598597	12.429331	112.241898	25.051018	-9.637028	109.582054	26.189831	34.460381	109.335457	25.6204245	12.4116765	109.4587555	-84.8176185	12.4469855	115.0250405
-64.311111	21.881493	111.968887	-29.564758	12.408725	112.14386	25.092545	-9.485464	109.189079	26.120445	34.62326	109.132278	25.606495	12.568898	109.1606785	-84.736011	12.248552	115.1270415
-64.258598	23.414186	112.146782	-29.532793	12.476677	112.110397	25.12693	-9.326002	108.858536	26.050795	34.776428	108.928558	25.5888625	12.725213	108.893547	-84.6544485	12.228141	115.327247
-64.087433	24.95112	112.468636	-29.574707	12.532184	112.154457	25.171181	-9.155855	108.459129	25.971867	34.939037	108.672401	25.571524	12.891591	108.565765	-84.720938	12.172777	115.743149
-63.74361	26.204952	112.808624	-29.55608	12.55367	112.171387	25.202278	-8.989561	108.051826	25.899822	35.101898	108.401634	25.55105	13.0561685	108.22673	-84.66321	12.0511715	116.116044
-63.420044	27.644598	113.214668	-29.597229	12.725806	112.218246	25.198576	-8.82543	107.733215	25.815979	35.255882	108.150795	25.5072775	13.215226	107.942005	-84.7017355	12.236386	116.494487
-63.466721	29.322687	113.326492	-29.606104	12.692174	112.194489	25.188755	-8.709119	107.486916	25.753504	35.361156	107.922302	25.4711295	13.3260185	107.704609	-84.6833375	12.0583295	116.684369
-63.155712	30.718554	113.260315	-29.628035	12.698716	112.048721	25.176378	-8.648798	107.323517	25.695885	35.43082	107.708832	25.4361315	13.391011	107.5161745	-84.6922015	12.006421	116.5812675
-62.309723	32.492264	112.734688	-29.635731	12.669698	111.661926	25.143688	-8.607178	107.130478	25.596506	35.479565	107.392357	25.370097	13.4361935	107.2614175	-84.641559	11.9032025	116.0624345
-61.148598	33.304157	112.548721	-29.691788	12.657441	111.260345	25.085222	-8.568313	106.939873	25.516579	35.50663	107.135117	25.3009005	13.4691585	107.037495	-84.6844765	11.8457235	115.483195
-60.582127	34.437843	112.459984	-29.764652	12.631125	111.088371	25.023804	-8.503292	106.687035	25.420538	35.568394	106.89212	25.222171	13.532551	106.7895775	-84.751475	11.729699	115.3871645
-59.943478	35.485451	112.541649	-29.919851	12.744069	111.183212	24.990473	-8.388409	106.447235	25.310949	35.681782	106.737183	25.150711	13.6466865	106.592209	-84.990413	11.8414515	115.774215
-59.287132	36.588577	112.800659	-29.942598	12.677992	111.195396	25.009102	-8.253985	106.217636	25.194431	35.804489	106.73494	25.1017665	13.775252	106.476288	-84.9869625	11.580732	115.914504
-58.54953	37.553417	112.921616	-30.050209	12.684706	111.232903	25.020107	-8.092065	106.030128	25.384819	35.874683	106.66571	25.202463	13.891309	106.347919	-85.302881	11.478103	116.117887
-57.685089	38.456749	112.827827	-30.067921	12.626678	111.016571	25.017094	-7.958691	105.868126	24.985926	36.075119	106.933067	25.00151	14.058214	106.4005965	-85.137352	11.195142	115.6325455
-56.316048	39.736374	112.51265	-30.117718	12.694407	110.623207	25.012255	-7.797156	105.679092	25.332266	36.156265	106.876793	25.1722605	14.1795545	106.2779425	-85.4076965	11.2092595	114.9684715
-55.35606	40.58532	112.163628	-30.018238	12.722972	110.243797	25.00701	-7.697652	105.576431	25.238308	36.212646	106.845032	25.122659	14.257497	106.2107315	-85.159135	11.188447	114.2768625
-54.286022	41.373657	111.806465	-30.064587	12.813112	109.947624	25.012028	-7.605034	105.496956	24.883175	36.460716	106.988693	24.9476015	14.427841	106.2428245	-85.0767755	11.198383	113.6524235
-53.233345	42.101089	111.462471	-30.120777	13.009959	109.793648	25.045374	-7.522611	105.466995	24.928015	36.548763	106.901909	24.9866945	14.513076	106.184452	-85.2282485	11.506842	113.402844
-52.108597	42.763443	111.166466	-30.025276	13.130273	109.6493	25.094105	-7.467449	105.453156	25.000038	36.604176	106.823936	25.0470715	14.5683635	106.138546	-85.0976235	11.6921825	113.160054
-50.924892	43.382244	110.958435	-29.95215	13.225646	109.500488	25.138039	-7.425994	105.447708	25.103321	36.64003	106.736206	25.12068	14.607018	106.091957	-85.02498	11.844274	112.909019
-49.793434	43.987637	110.869934	-29.825052	13.270743	109.359428	25.220432	-7.416202	105.441055	25.221359	36.661507	106.632957	25.2208955	14.6226525	106.037006	-84.8709995	11.9188335	112.68185
-47.99258	44.648373	110.866951	-29.663055	13.333657	109.336243	25.356405	-7.399196	105.422737	25.412157	36.68782	106.555702	25.384281	14.644312	105.9892195	-84.710391	12.023002	112.6832665
-46.724628	45.056095	110.853104	-29.565567	13.38985	109.403908	25.475311	-7.383451	105.406036	25.537895	36.688065	106.596901	25.506603	14.652307	106.0014685	-84.637737	12.127393	112.8063475
-45.492004	45.392899	110.866974	-29.475435	13.406274	109.384827	25.597439	-7.369488	105.384239	25.665161	36.728714	106.662964	25.6313	14.679613	106.0236015	-84.58217	12.132935	112.7460525
-44.188511	45.642578	110.851898	-29.300976	13.399692	109.227898	25.7299	-7.315565	105.354347	25.771805	36.765362	106.72821	25.7508525	14.7248985	106.0412785	-84.3528045	12.0744855	112.4145175
-42.906395	45.858841	110.914818	-29.18679	13.432343	109.327766	25.850872	-7.246427	105.331169	25.868113	36.835373	106.772247	25.8594925	14.794473	106.051708	-84.2330725	12.070213	112.603824
-41.594933	46.044716	111.058083	-29.100128	13.551921	109.46357	25.96497	-7.161269	105.351341	25.961363	36.907585	106.80941	25.9631665	14.873158	106.0803755	-84.1634225	12.230684	112.8467645
-40.232491	46.122925	111.188362	-29.082134	13.699701	109.577408	26.048771	-7.095394	105.406548	26.084877	36.969723	106.895103	26.066824	14.9371645	106.1508255	-84.231092	12.4622375	113.0039905
-38.177299	46.18914	111.3554	-28.938564	13.825053	109.767685	26.174809	-7.048506	105.549561	26.266903	37.042072	107.06974	26.220856	14.996783	106.3096505	-84.097984	12.653323	113.2257195
-36.803078	46.203857	111.315216	-28.763523	13.870868	109.74543	26.253208	-7.012067	105.690804	26.390108	37.076508	107.194817	26.321658	15.0322205	106.4428105	-83.848704	12.7095155	113.0480495
-35.382912	46.0882	111.167946	-28.749001	13.998611	109.777161	26.342846	-6.979595	105.806328	26.497787	37.111504	107.346581	26.4203165	15.0659545	106.5764545	-83.9183185	12.9312675	112.9778675
-33.98164	45.953625	111.059883	-28.603411	14.039543	109.643982	26.464838	-6.944825	105.8974	26.608887	37.129467	107.524979	26.5368625	15.092321	106.7111895	-83.7436845	12.986765	112.5767745
-32.546932	45.803829	110.934326	-28.546112	14.163198	109.489586	26.597897	-6.872511	105.955299	26.739458	37.176479	107.716797	26.6686775	15.151984	106.836048	-83.7609015	13.174412	112.143124
-31.083601	45.515598	110.801247	-28.405275	14.231346	109.333191	26.761702	-6.811089	106.021759	27.250885	37.080971	107.691666	27.0062935	15.134941	106.8567125	-83.8168435	13.327751	111.8096695
-29.623419	45.212601	110.618256	-28.171572	14.321383	109.092438	26.929941	-6.738853	106.118584	27.040022	37.29274	108.007278	26.9849815	15.2769435	107.062931	-83.3281255	13.3658225	111.121945
-27.465694	44.645725	110.294785	-27.982229	14.473471	108.781349	27.165154	-6.69103	106.281456	27.285839	37.343719	108.134689	27.2254965	15.3263445	107.2080725	-83.1899545	13.6205975	110.3546255
-26.007349	44.185802	109.986435	-27.862707	14.581754	108.580826	27.286287	-6.666546	106.356499	27.447132	37.365093	108.160034	27.3667095	15.3492735	107.2582665	-83.0921235	13.8142345	109.9033855
-24.745678	43.700069	109.864128	-27.73827	14.651585	108.401489	27.392786	-6.672332	106.367851	27.601831	37.378815	108.139992	27.4973085	15.3532415	107.2539215	-82.9738485	13.9499285	109.5490565
-23.385639	43.116402	109.726044	-27.620394	14.718141	108.272461	27.488604	-6.658693	106.338295	27.738567	37.395664	108.09996	27.6135855	15.3684855	107.2191275	-82.8543735	14.0677965	109.3257945
-21.986952	42.469162	109.553467	-27.487692	14.790395	108.158577	27.598328	-6.621403	106.310715	27.855143	37.42379	108.068039	27.7267355	15.4011935	107.189377	-82.7021195	14.1795965	109.127777
-20.691563	41.783474	109.450424	-27.434862	14.837541	108.017288	27.699371	-6.592973	106.303612	27.964651	37.467533	108.033585	27.832011	15.43728	107.1685985	-82.701735	14.237802	108.8659775
-19.423433	41.028515	109.318069	-27.317503	14.885673	107.916199	27.809769	-6.580305	106.317162	28.051975	37.482185	108.003059	27.930872	15.45094	107.1601105	-82.565878	14.320406	108.6722875
-17.487682	39.825188	109.082199	-27.165094	14.918568	107.80603	27.944735	-6.585659	106.384262	28.203293	37.487144	107.858467	28.074014	15.4507425	107.1213645	-82.404202	14.3863935	108.4906955
-16.248615	38.966362	108.88456	-27.037561	14.936575	107.753265	28.054419	-6.627679	106.466019	28.32489	37.457249	107.728088	28.1896545	15.414785	107.0970535	-82.2647765	14.458365	108.4094765
-15.033804	37.984867	108.679756	-26.937222	14.955117	107.707359	28.152573	-6.673442	106.584145	28.450703	37.419205	107.60257	28.301638	15.3728815	107.0933575	-82.176082	14.5373525	108.3213605
-13.836113	36.994286	108.468452	-26.819998	14.938249	107.60611	28.26413	-6.735944	106.710365	28.580246	37.358849	107.458664	28.422188	15.3114525	107.0845145	-82.062184	14.5650455	108.1277055
-12.699892	36.000111	108.194778	-26.681915	14.900703	107.487633	28.364882	-6.800228	106.780327	29.085642	37.14172	107.103668	28.725262	15.170746	106.9419975	-82.089092	14.63066	108.0332685
-11.585915	34.917744	107.963654	-26.587313	14.865475	107.359467	28.470343	-6.869628	106.829872	29.192486	37.068428	106.944061	28.8314145	15.0994	106.8869665	-82.0060405	14.63155	107.8319675
-10.469922	33.819138	107.791176	-26.474819	14.807266	107.230423	28.558577	-6.941507	106.849159	29.314936	36.99155	106.802055	28.9367565	15.0250215	106.825607	-81.8863945	14.5895105	107.635239
-8.947707	32.138447	107.624306	-26.287228	14.726848	107.076797	28.705021	-7.049336	106.814827	29.487896	36.896133	106.698753	29.0964585	14.9233985	106.75679	-81.6709145	14.5302975	107.396804
-7.906476	31.004038	107.489799	-26.19747	14.682436	106.951569	28.795916	-7.099022	106.792046	29.564943	36.879387	106.717346	29.1804295	14.8901825	106.754696	-81.5753695	14.4746895	107.148442
-6.943381	29.869148	107.453766	-26.122004	14.643255	106.778275	28.8811	-7.13609	106.775215	29.3284	36.928165	106.899384	29.10475	14.8960375	106.8372995	-81.348758	14.3904725	106.7192505
-6.049536	28.689325	107.293251	-26.064863	14.642768	106.555977	28.934208	-7.159373	106.813637	29.754004	36.774277	106.74292	29.344106	14.807452	106.7782785	-81.473832	14.478084	106.3336755
-5.13787	27.523003	107.082222	-26.012548	14.645198	106.318199	29.012854	-7.197967	106.861305	29.821911	36.746433	106.696007	29.4173825	14.774233	106.778656	-81.4424785	14.516163	105.857742
-4.292584	26.383675	106.896057	-25.927513	14.64143	106.03669	29.066557	-7.224293	106.881882	29.546076	36.842827	106.7873	29.3063165	14.809267	106.834591	-81.1613425	14.473593	105.238789
-3.512206	25.15909	106.6744	-25.837078	14.642469	105.747047	29.137384	-7.266446	106.904068	29.646379	36.801998	106.674683	29.3918815	14.767776	106.7893755	-81.0660375	14.517162	104.7047185
-2.416966	23.330208	106.312325	-25.702948	14.569491	105.262993	29.257605	-7.366615	106.82756	30.133156	36.611263	106.309296	29.6953805	14.622324	106.568428	-81.1012765	14.516658	103.957558
-1.78436	22.142136	106.037567	-25.58569	14.482289	104.932762	29.333338	-7.430004	106.726524	30.257925	36.54071	106.083313	29.7956315	14.555353	106.4049185	-80.9670115	14.409225	103.4606055
-1.16162	20.889008	105.754921	-25.445265	14.412562	104.64476	29.430071	-7.501284	106.62323	30.38868	36.446468	105.803848	29.9093755	14.472592	106.213539	-80.7999055	14.352532	103.075981
-0.604213	19.607862	105.571259	-25.30331	14.336194	104.513512	29.537285	-7.562189	106.546486	30.546534	36.3601	105.507317	30.0419095	14.3989555	106.0269015	-80.6485295	14.2734325	103.0001225
-0.099896	18.428324	105.454636	-25.162796	14.279932	104.475273	29.681427	-7.617471	106.457565	30.650803	36.330471	105.240479	30.166115	14.3565	105.849022	-80.491707	14.203364	103.101524
0.296844	17.20392	105.431877	-25.02845	14.204667	104.504715	29.812952	-7.62816	106.393555	30.750713	36.298527	105.05806	30.2818325	14.3351835	105.7258075	-80.3387325	14.0741505	103.2836225
0.635386	16.002735	105.435036	-24.933622	14.125046	104.568062	29.916328	-7.634183	106.372383	30.798325	36.286568	104.996475	30.3573265	14.3261925	105.684429	-80.2245705	13.9238995	103.451695
1.05917	14.259413	105.524895	-24.923164	14.049448	104.651405	29.993761	-7.619239	106.387245	30.803812	36.314835	105.060005	30.3987865	14.347798	105.723625	-80.2451145	13.751098	103.579185
1.258084	13.104484	105.633904	-24.935432	14.006038	104.774185	30.015194	-7.583457	106.394646	30.391062	36.526638	105.352318	30.203128	14.4715905	105.873482	-80.073992	13.5404855	103.674888
1.39473	11.965984	105.733833	-24.942606	13.997087	104.941895	30.045277	-7.49878	106.378807	30.719318	36.443707	105.326035	30.3822975	14.4724635	105.852421	-80.2675095	13.5217105	104.031369
1.461518	10.863711	105.931366	-24.959435	14.006557	105.123604	30.089361	-7.370493	106.399132	30.637142	36.553158	105.584457	30.3632515	14.5913325	105.9917945	-80.2821215	13.4217815	104.2554135
1.478214	9.820955	106.073357	-24.972477	14.029191	105.295158	30.122116	-7.226262	106.481956	30.576771	36.687984	105.864906	30.3494435	14.730861	106.173431	-80.2943975	13.327521	104.416885
1.462917	8.772875	106.162834	-25.024858	14.070925	105.404175	30.150566	-7.079031	106.635666	30.493467	36.8452	106.149414	30.3220165	14.8830845	106.39254	-80.3717325	13.2587655	104.41581
1.401191	7.713152	106.30275	-25.041706	14.193874	105.447861	30.176905	-6.940957	106.827316	30.440655	36.99469	106.35083	30.30878	15.0268665	106.589073	-80.392192	13.3608815	104.306649
1.226809	6.152721	106.375374	-25.078348	14.299117	105.422104	30.203497	-6.781571	107.121124	30.01425	37.307381	106.635139	30.1088735	15.262905	106.8781315	-80.2655695	13.335329	103.9660765
1.019151	5.119373	106.333992	-25.039349	14.392898	105.35791	30.236404	-6.695639	107.290459	30.415409	37.214531	106.394531	30.3259065	15.259446	106.842495	-80.4046045	13.52635	103.873325
0.750034	4.010553	106.331619	-24.991299	14.411161	105.25885	30.295313	-6.646701	107.458435	30.449188	37.255562	106.301201	30.3722505	15.3044305	106.879818	-80.3548485	13.5178915	103.637882
0.47652	2.941683	106.362686	-24.945276	14.404848	105.14814	30.371607	-6.631668	107.630608	30.100473	37.429039	106.369102	30.23604	15.3986855	106.999855	-80.126592	13.4110105	103.296425
0.124102	1.927875	106.367516	-24.854832	14.3435	105.019783	30.450153	-6.6462	107.784164	30.157206	37.39233	106.200302	30.3036795	15.373065	106.992233	-80.0133435	13.313935	103.047333
-0.282154	0.921864	106.361115	-24.780598	14.229037	104.936516	30.540953	-6.709585	107.909416	30.220636	37.324688	105.975487	30.3807945	15.3075515	106.9424515	-79.9419905	13.1505225	102.9305805
-0.750621	-0.121537	106.353844	-24.669252	14.096731	104.875031	30.600203	-6.79826	108.046654	30.285999	37.200962	105.741119	30.443101	15.201351	106.8938865	-79.781605	12.992111	102.8561755
-1.517933	-1.552396	106.446632	-24.603889	13.829093	104.941582	30.678902	-6.979463	108.160736	30.749174	36.831429	105.328011	30.714038	14.925983	106.7443735	-79.921816	12.732203	103.1387905
-2.138564	-2.441138	106.459305	-24.555235	13.628314	105.068016	30.724678	-7.112838	108.185936	30.746353	36.71846	105.258469	30.7355155	14.802811	106.7222025	-79.8459855	12.453817	103.4138295
-2.800082	-3.318314	106.50898	-24.550529	13.471476	105.249763	30.744419	-7.169954	108.174171	30.712975	36.651184	105.261841	30.728697	14.740615	106.718006	-79.829755	12.202337	103.78152
-3.511734	-4.132985	106.520256	-24.56513	13.313616	105.460381	30.756565	-7.173326	108.113953	30.625948	36.648071	105.346725	30.6912565	14.7373725	106.730339	-79.8215165	11.8898595	104.190423
-4.255683	-4.897737	106.584	-24.610752	13.226527	105.728722	30.773586	-7.123078	108.060165	30.120579	36.87368	105.689384	30.4470825	14.875301	106.8747745	-79.6685865	11.577753	104.5826695
-5.071391	-5.545757	106.617752	-24.683142	13.149553	105.993225	30.771927	-7.002547	108.017799	30.368084	36.821999	105.700729	30.5700055	14.909726	106.859264	-79.9362895	11.38938	105.127186
-5.902455	-6.205546	106.67366	-24.762384	13.121	106.246056	30.753448	-6.884689	107.966423	29.828209	37.118206	106.078926	30.2908285	15.1167585	107.0226745	-79.8155965	11.1252415	105.4694375
-7.249664	-7.098281	106.698944	-24.885931	13.164198	106.5382	30.715952	-6.692807	107.907227	29.617331	37.313808	106.304916	30.1666415	15.3105005	107.1060715	-79.9385035	11.0178955	105.9703285
-8.153273	-7.667515	106.682274	-24.954254	13.193907	106.658401	30.672127	-6.576689	107.891098	29.878864	37.277245	106.232368	30.2754955	15.350278	107.061733	-80.1840035	11.037536	106.255069
-9.115783	-8.176006	106.638481	-25.03548	13.241739	106.695953	30.624666	-6.479748	107.894051	29.775364	37.378845	106.308838	30.200015	15.4495485	107.1014445	-80.270975	11.0339295	106.2904615
-10.124446	-8.713455	106.612991	-25.085693	13.270135	106.722572	30.594456	-6.405573	107.91925	29.730728	37.441296	106.31472	30.162592	15.5178615	107.116985	-80.333978	11.0224085	106.328159
-11.129427	-9.204733	106.633743	-25.084198	13.293264	106.742416	30.587402	-6.354908	107.96051	29.715729	37.476814	106.282188	30.1515655	15.560953	107.121349	-80.3199615	11.025575	106.363483
-12.113031	-9.642422	106.671288	-25.068438	13.297564	106.787277	30.611547	-6.347545	108.027199	29.716059	37.489029	106.21759	30.163803	15.570742	107.1223945	-80.300679	11.024386	106.4521595
-13.12475	-10.143069	106.780663	-25.019901	13.275179	106.861435	30.657057	-6.349708	108.132385	29.347494	37.638592	106.316376	30.0022755	15.644442	107.2243805	-80.0420775	10.905916	106.4984895
-14.81176	-10.83139	107.053627	-24.951296	13.176809	106.921684	30.749058	-6.398757	108.375107	29.392317	37.565533	106.085876	30.0706875	15.583388	107.2304915	-79.9732795	10.77023	106.6128765
-15.863673	-11.214592	107.211723	-24.917282	13.078016	106.887886	30.800196	-6.454338	108.562767	29.408434	37.479584	105.895889	30.104315	15.512623	107.229328	-79.938879	10.643409	106.546444
-16.920603	-11.598343	107.309235	-24.872795	12.90973	106.834267	30.868753	-6.563862	108.705429	29.80644	37.187416	105.511726	30.3375965	15.311777	107.1085775	-80.0831865	10.507683	106.5599565
-18.079224	-11.939783	107.384087	-24.795986	12.675467	106.777863	30.925665	-6.698745	108.847878	29.810297	37.038307	105.284904	30.367981	15.169781	107.066391	-79.959953	10.181153	106.489335
-19.17865	-12.24318	107.495583	-24.735441	12.434508	106.817207	31.0154	-6.814228	108.948669	29.456615	37.039192	105.276619	30.2360075	15.112482	107.112644	-79.7068895	9.756534	106.52177
-20.287027	-12.444983	107.648132	-24.665075	12.213329	106.967178	31.121922	-6.912593	109.00248	29.844385	36.759651	104.949341	30.4831535	14.923529	106.9759105	-79.8133035	9.503129	106.9584455
-21.466627	-12.585391	107.810402	-24.580648	12.017706	107.186523	31.231695	-6.957523	109.027245	29.455957	36.852081	105.106476	30.343826	14.947279	107.0668605	-79.505122	9.088133	107.3061855
-23.185686	-12.72202	108.040535	-24.500214	11.735243	107.58979	31.396135	-6.950258	109.081779	29.381618	36.857761	105.227913	30.3888765	14.9537515	107.154846	-79.3893045	8.5167345	108.024734
-24.311062	-12.698762	108.173576	-24.480694	11.577416	107.835724	31.481827	-6.911474	109.11422	29.317904	36.895817	105.377434	30.3998655	14.9921715	107.245827	-79.3612535	8.1626605	108.425621
-25.536421	-12.604715	108.308792	-24.471323	11.469242	108.118416	31.560287	-6.874934	109.131226	29.249466	36.948811	105.553696	30.4048765	15.0369385	107.342461	-79.3475225	7.9015455	108.894371
-26.701828	-12.482246	108.351624	-24.440121	11.380753	108.327522	31.608	-6.818943	109.157707	29.566484	36.846272	105.617264	30.587242	15.0136645	107.3874855	-79.467484	7.7478415	109.2675585
-27.803759	-12.288167	108.290565	-24.445204	11.304253	108.501709	31.690359	-6.764804	109.135056	29.547012	36.921303	105.913177	30.6186855	15.0782495	107.5241165	-79.5090935	7.5302565	109.4793015
-29.009872	-12.04249	108.169136	-24.432821	11.28099	108.599838	31.737679	-6.702121	109.106041	29.545874	36.987141	106.213257	30.6417765	15.14251	107.659649	-79.5074185	7.41947	109.540027
-30.184074	-11.765716	108.076904	-24.390179	11.298294	108.646187	31.779936	-6.663743	109.057762	29.597368	37.050514	106.421936	30.688652	15.1933855	107.739849	-79.46901	7.4032025	109.552525
-31.856102	-11.216523	107.977119	-24.305319	11.395654	108.629288	31.85952	-6.632422	109.021355	29.333824	37.256493	106.731018	30.596672	15.3120355	107.8761865	-79.20731	7.4792725	109.3823895
-33.062202	-10.831329	107.978439	-24.214197	11.463399	108.652664	31.911732	-6.642021	109.035637	29.811346	37.091854	106.532501	30.861539	15.2249165	107.784069	-79.289933	7.7018815	109.521259
-34.210403	-10.427943	108.030663	-24.130962	11.509516	108.67144	31.974951	-6.686678	109.056236	29.567612	37.197552	106.661179	30.7712815	15.255437	107.8587075	-79.0332055	7.763595	109.4841725
-35.297127	-10.014834	108.052597	-24.009396	11.492037	108.708633	32.05505	-6.760716	109.03553	30.074057	36.962116	106.454231	31.0645535	15.1007	107.7448805	-79.0833455	7.883374	109.6723855
-36.412014	-9.553094	108.058205	-23.94405	11.427419	108.787903	32.140442	-6.842227	108.968529	29.810513	37.04195	106.660019	30.9754775	15.0998615	107.814274	-78.8635775	7.7549765	109.761532
-37.545719	-9.098736	108.03746	-23.837917	11.345027	108.835983	32.222301	-6.911798	108.872238	30.278507	36.803768	106.515244	31.250404	14.945985	107.693741	-78.926238	7.744069	109.978225
-38.590378	-8.588227	108.117363	-23.717865	11.252075	108.90316	32.310879	-6.989982	108.784195	29.986767	36.885014	106.729912	31.148823	14.947516	107.7570535	-78.584553	7.556634	110.0492665
-40.167912	-7.800671	108.212555	-23.577696	11.11774	108.989159	32.42453	-7.123213	108.754822	30.119589	36.760582	106.716492	31.2720595	14.8186845	107.735657	-78.4274515	7.4167955	110.242661
-41.272385	-7.23709	108.273445	-23.557802	11.033605	109.060631	32.481731	-7.231618	108.763268	30.199305	36.657055	106.683861	31.340518	14.7127185	107.7235645	-78.456122	7.3544915	110.3976975
-42.261841	-6.643854	108.402313	-23.464108	10.938581	109.106621	32.545151	-7.344601	108.780273	30.276621	36.528179	106.607483	31.410886	14.591789	107.693878	-78.339102	7.285373	110.519364
-43.22485	-6.006035	108.548531	-23.384607	10.808398	109.21553	32.586582	-7.496274	108.8302	30.328352	36.380383	106.556908	31.457467	14.4420545	107.693554	-78.226681	7.1747415	110.737506
-44.223145	-5.328179	108.795593	-23.33868	10.680995	109.351074	32.631081	-7.647314	108.882454	30.761915	36.06805	106.31498	31.696498	14.210368	107.598717	-78.373858	7.151622	111.103431
-45.181385	-4.637845	109.058594	-23.297523	10.589074	109.546837	32.662842	-7.787566	108.935188	30.432547	36.087654	106.466377	31.5476945	14.150044	107.7007825	-78.1427405	7.028104	111.3928915
-46.100201	-3.932102	109.270348	-23.226429	10.469258	109.743187	32.7066	-7.900319	109.000603	30.82588	35.808708	106.304535	31.76624	13.9541945	107.652569	-78.219098	6.9843215	111.833805
-47.42345	-2.764177	109.601143	-23.2279	10.320158	109.991669	32.744934	-8.058372	109.079613	30.852118	35.643959	106.342087	31.798526	13.7927935	107.71085	-78.254326	6.8475225	112.272488
-48.281349	-1.958478	109.754005	-23.226187	10.200468	110.132217	32.749947	-8.172999	109.112534	30.472645	35.690121	106.597916	31.611296	13.758561	107.855225	-78.06367	6.642375	112.409209
-49.115997	-1.136069	109.743523	-23.22764	10.086829	110.179413	32.770191	-8.293067	109.132729	30.878889	35.413284	106.500969	31.82454	13.5601085	107.816849	-78.27982	6.6135495	112.541977
-49.892445	-0.211343	109.760262	-23.184433	10.010832	110.226738	32.766064	-8.417759	109.132278	30.544004	35.45195	106.769791	31.655034	13.5170955	107.9510345	-78.0239	6.5045685	112.5024415
-50.675953	0.698773	109.743584	-23.151058	9.925204	110.236382	32.771915	-8.543861	109.119125	30.610641	35.339027	106.852684	31.691278	13.397583	107.9859045	-77.993394	6.452825	112.4868595
-51.360111	1.645613	109.71785	-23.130083	9.888417	110.25045	32.786224	-8.67224	109.056641	30.699476	35.239613	106.91568	31.74285	13.2836865	107.9861605	-78.003016	6.4931475	112.5147395
-52.003716	2.654042	109.758087	-23.084597	9.882458	110.307022	32.78207	-8.755682	108.972565	30.788527	35.16243	106.972443	31.7852985	13.203374	107.972504	-77.9544925	6.561542	112.64154
-52.972881	4.250158	109.967133	-23.013098	9.932366	110.408615	32.792904	-8.840926	108.814201	31.279104	34.919678	106.88604	32.036004	13.039376	107.8501205	-78.0622	6.825356	112.9671095
-53.483807	5.311265	110.133278	-22.980721	9.941335	110.503159	32.81068	-8.887206	108.674911	31.35804	34.897938	107.000282	32.08436	13.005366	107.8375965	-78.045802	6.877304	113.1687215
-54.008137	6.378081	110.28302	-22.989088	9.975857	110.59594	32.807571	-8.912114	108.525551	31.430992	34.909763	107.142349	32.1192815	12.9988245	107.83395	-78.0974575	6.9528895	113.35793
-54.418636	7.468472	110.424438	-22.891701	10.004481	110.693993	32.807327	-8.925591	108.348488	31.505268	34.938889	107.305885	32.1562975	13.006649	107.8271865	-77.9396995	7.002313	113.5607995
-54.950832	8.518716	110.524261	-22.914534	10.041456	110.766045	32.791027	-8.929985	108.180603	31.204826	35.124432	107.66153	31.9979265	13.0972235	107.9210665	-77.8269945	6.9856885	113.6110235
-55.280994	9.573343	110.641624	-22.916777	10.070261	110.791443	32.768963	-8.913003	108.000984	31.629967	35.024746	107.672653	32.199465	13.0558715	107.8368185	-78.033019	7.0846505	113.7460675
-55.648918	10.596072	110.723831	-22.950171	10.141776	110.810707	32.734062	-8.872609	107.779335	31.286621	35.250248	108.010826	32.0103415	13.1888195	107.8950805	-77.9106835	7.0947325	113.7263335
-56.011753	12.183302	110.945168	-22.995808	10.267741	110.803032	32.626781	-8.795033	107.416069	31.701818	35.212009	107.967743	32.1642995	13.208488	107.691906	-78.1559155	7.326994	113.914158
-56.263287	13.203187	111.094437	-23.061668	10.331617	110.819229	32.550701	-8.76088	107.168266	31.341558	35.443039	108.19088	31.9461295	13.3410795	107.679573	-78.0694655	7.3221545	113.958885
-56.380909	14.171939	111.299896	-23.112848	10.350216	110.849747	32.460518	-8.743017	106.948814	31.339121	35.475906	108.232414	31.8998195	13.3664445	107.590614	-78.1255155	7.3339875	114.10888
-56.437828	15.106824	111.454521	-23.147831	10.398318	110.90757	32.394905	-8.749701	106.780449	31.327305	35.482037	108.265053	31.861105	13.366168	107.522751	-78.156767	7.430468	114.292389
-56.425095	16.024748	111.605766	-23.335358	10.447913	111.047684	32.341747	-8.766026	106.683624	31.32295	35.477623	108.269821	31.8323485	13.3557985	107.4767225	-78.5030645	7.5400275	114.6186455
-56.365894	16.877625	111.80513	-23.233246	10.40993	110.915138	32.265942	-8.801414	106.601242	31.332785	35.449593	108.252678	31.7993635	13.3240895	107.42696	-78.2658555	7.4957705	114.403316
-56.282574	17.673626	111.895882	-23.052792	10.212299	110.839546	32.203983	-8.877269	106.519379	31.739441	35.246918	108.053482	31.971712	13.1848245	107.2864305	-78.077296	7.2397735	114.3926615
-55.968136	18.764488	111.989296	-23.126053	10.155867	110.855743	32.086586	-9.020332	106.455353	31.787544	35.149975	108.051109	31.937065	13.0648215	107.253231	-78.189171	7.2469125	114.458255
-55.703197	19.432888	111.922005	-23.381369	10.327384	110.88588	32.017471	-9.132805	106.437531	31.835556	35.064625	108.059906	31.9265135	12.96591	107.2487185	-78.6892515	7.688858	114.5230415
-55.388088	20.079334	111.803123	-23.414581	10.317579	110.821655	31.957844	-9.25115	106.450966	31.513668	35.159874	108.254555	31.735756	12.954362	107.3527605	-78.564918	7.680796	114.2905495
-54.990177	20.680061	111.601593	-23.451155	10.368415	110.740242	31.892067	-9.362344	106.489861	31.990013	34.943138	108.064285	31.94104	12.790397	107.277073	-78.84335	7.946433	114.203411
-54.587555	21.325634	111.285698	-23.512094	10.414002	110.572517	31.843468	-9.486179	106.550835	31.698448	35.038433	108.195328	31.770958	12.776127	107.3730815	-78.795146	8.051877	113.7719525
-54.132195	21.861099	111.003754	-23.530167	10.432837	110.405037	31.796322	-9.610358	106.641838	31.802612	34.975277	108.101341	31.799467	12.6824595	107.3715895	-78.859801	8.1832145	113.4384845
-53.575397	22.29442	110.867157	-23.518591	10.410505	110.311783	31.761158	-9.729886	106.67186	32.267754	34.719856	107.766281	32.014456	12.494985	107.2190705	-79.051638	8.326025	113.4044955
-52.676743	22.929161	110.735176	-23.45439	10.434201	110.256088	31.76421	-9.890296	106.733192	32.361488	34.55476	107.57724	32.062849	12.332232	107.155216	-78.971629	8.53617	113.35696
-51.999985	23.301979	110.703506	-23.365788	10.407402	110.279106	31.786303	-9.977488	106.794182	32.395767	34.441952	107.471207	32.091035	12.232232	107.1326945	-78.822611	8.582572	113.4255175
-51.234776	23.623785	110.641571	-23.357197	10.432555	110.24073	31.802004	-10.044666	106.841484	32.445778	34.359051	107.361259	32.123891	12.1571925	107.1013715	-78.838285	8.7079175	113.3800885
-50.554722	23.980202	110.631981	-23.298079	10.429388	110.271332	31.82711	-10.101435	106.876183	32.460941	34.287369	107.225929	32.1440255	12.092967	107.051056	-78.7401835	8.765809	113.491608
-49.797203	24.237331	110.63459	-23.257559	10.423724	110.290611	31.857672	-10.138509	106.895592	32.471199	34.208954	107.123329	32.1644355	12.0352225	107.0094605	-78.6795535	8.8122255	113.5717615
-48.938652	24.441259	110.57457	-23.223396	10.413778	110.307671	31.883013	-10.196074	106.972229	32.515141	34.12682	107.045921	32.199077	11.965373	107.009075	-78.645869	8.862183	113.606267
-48.177906	24.68895	110.445274	-23.210758	10.399652	110.28624	31.885273	-10.278927	107.080475	32.545765	34.025768	106.974304	32.215519	11.8734205	107.0273895	-78.637035	8.9258835	113.5450905
-46.769341	24.969786	110.217583	-23.170639	10.356845	110.24617	31.871849	-10.446185	107.221115	32.629475	33.838291	106.840851	32.250662	11.696053	107.030983	-78.59194	9.017637	113.461357
-45.895741	25.170799	109.92926	-23.184364	10.330002	110.099388	31.841309	-10.576553	107.316277	32.655785	33.687935	106.756638	32.248547	11.555691	107.0364575	-78.617275	9.104313	113.1623185
-44.913757	25.301584	109.636482	-23.195944	10.298557	109.951271	31.797886	-10.704496	107.418892	32.68932	33.544014	106.644043	32.243603	11.419759	107.0314675	-78.635491	9.177355	112.8710745
-43.981449	25.467911	109.230469	-23.221729	10.289903	109.776688	31.754086	-10.833028	107.562233	32.722523	33.380726	106.487122	32.2383045	11.273849	107.0246775	-78.6817625	9.305957	112.5286985
-42.899525	25.622044	108.821701	-23.250551	10.286023	109.599396	31.702188	-10.974566	107.755974	32.728477	33.206009	106.301788	32.2153325	11.1157215	107.028881	-78.7164345	9.4563245	112.169911
-41.913559	25.785238	108.420776	-23.25897	10.262296	109.440575	31.640884	-11.123244	107.958366	32.36795	33.172375	106.193733	32.004417	11.0245655	107.0760495	-78.522357	9.5000265	111.8051005
-40.834965	25.946205	107.961441	-23.280375	10.248619	109.271446	31.580687	-11.289484	108.203018	32.378719	32.941837	105.928055	31.979703	10.8261765	107.0655365	-78.540453	9.6710615	111.4773555
-39.25045	26.189083	107.456245	-23.340967	10.156384	109.052887	31.475052	-11.576387	108.453369	32.36697	32.524597	105.514763	31.921011	10.474105	106.984066	-78.602945	9.838663	111.121708
-38.074474	26.376728	107.290939	-23.336296	10.01503	108.957588	31.426123	-11.756904	108.475494	32.72171	32.117004	105.186165	32.0739165	10.18005	106.8308295	-78.7465085	9.85001	111.0843465
-37.051632	26.592466	107.203743	-23.331175	9.89341	108.841942	31.46018	-11.876655	108.384491	32.305317	32.128242	105.295525	31.8827485	10.1257935	106.840008	-78.5450985	9.6610265	110.843876
-35.856228	26.790915	107.121452	-23.291014	9.752137	108.727325	31.485125	-11.908815	108.298813	32.653683	31.908733	105.034554	32.069404	9.999959	106.6666835	-78.651432	9.504315	110.7879665
-34.66518	27.052107	106.96682	-23.308954	9.701413	108.617142	31.534973	-11.858486	108.252159	32.600628	31.929213	104.963806	32.0678005	10.0353635	106.6079825	-78.6857085	9.3674625	110.6263015
-33.589691	27.380026	106.845772	-23.292292	9.697067	108.487152	31.603691	-11.748013	108.229401	32.498417	32.013126	104.84182	32.051054	10.1325565	106.5356105	-78.635638	9.2615775	110.4386935
-32.404293	27.682453	106.706879	-23.249348	9.716557	108.377693	31.702074	-11.610617	108.240005	32.421902	32.086407	104.656281	32.061988	10.237895	106.448143	-78.560684	9.195219	110.307243
-30.637312	28.246645	106.49118	-23.205042	9.693243	108.263054	31.797373	-11.487571	108.252159	32.298943	32.176201	104.472519	32.048158	10.344315	106.362339	-78.458242	9.042171	110.163769
-29.500488	28.626009	106.483231	-23.197559	9.640341	108.251442	31.834585	-11.482279	108.25528	32.278126	32.165802	104.445602	32.0563555	10.3417615	106.350441	-78.4514735	8.9389205	110.152443
-28.271357	28.971027	106.523064	-23.228998	9.531792	108.233215	31.831001	-11.53594	108.268227	32.283127	32.142273	104.50103	32.057064	10.3031665	106.3846285	-78.51506	8.7604175	110.0818015
-27.131966	29.367533	106.609497	-23.2227	9.392391	108.23259	31.809286	-11.589254	108.189522	31.88833	32.280773	104.840973	31.848808	10.3457595	106.5152475	-78.294208	8.4390225	109.9499325
-25.887848	29.794285	106.88678	-23.253548	9.199635	108.247032	31.793362	-11.614351	107.991859	32.196407	32.13522	104.982468	31.9948845	10.2604345	106.4871635	-78.5019805	8.1388355	110.0069005
-24.693964	30.1586	107.295456	-23.344784	9.025916	108.23494	31.78075	-11.571743	107.697968	32.035313	32.184776	105.457809	31.9080315	10.3065165	106.5778885	-78.5975995	7.7453155	109.8919915
-23.566645	30.566507	107.73053	-23.398678	8.892727	108.230576	31.777027	-11.46537	107.284904	31.595158	32.545425	106.211494	31.6860925	10.5400275	106.748199	-78.4834485	7.2454265	109.712953
-21.74048	31.165224	108.597183	-23.453804	8.90914	108.2621	31.741312	-11.14889	106.576118	31.871286	32.714443	106.894897	31.806299	10.7827765	106.7355075	-78.713907	7.0355035	109.7886925
-20.474199	31.480053	109.191742	-23.487	9.040866	108.27047	31.751278	-10.857757	106.067749	31.829676	32.986488	107.476448	31.790477	11.0643655	106.7720985	-78.764477	7.0173665	109.7688415
-19.219238	31.870546	109.752617	-23.52132	9.313807	108.221626	31.743761	-10.49306	105.611145	31.780762	33.29076	108.052757	31.7622615	11.39885	106.831951	-78.8049015	7.228764	109.611301
-17.870449	32.09269	110.100029	-23.496559	9.667885	108.202599	31.73736	-10.085827	105.273735	31.378258	33.77113	108.715645	31.557809	11.8426515	106.99469	-78.550927	7.4931185	109.410508
-16.716316	32.309036	110.336113	-23.552973	10.082168	108.124306	31.716383	-9.709351	105.06295	31.361271	34.108089	109.085609	31.538827	12.199369	107.0742795	-78.644773	7.964967	109.1743325
-15.44062	32.411633	110.377777	-23.62285	10.578079	108.025742	31.677288	-9.376013	104.96608	31.331093	34.41803	109.324631	31.5041905	12.5210085	107.1453555	-78.7498905	8.6351495	108.9061285
-14.196415	32.422401	110.390343	-23.681377	11.010686	107.90358	31.608456	-9.076744	104.927292	31.302284	34.698277	109.486427	31.45537	12.8107665	107.2068595	-78.818124	9.2106055	108.6003005
-12.394054	32.143509	110.343933	-23.7936	11.521652	107.844696	31.518246	-8.762742	104.969788	31.329599	34.49818	109.70005	31.4239225	12.867719	107.334919	-79.0111225	10.175585	108.354473
-11.19578	31.805546	110.296127	-23.827316	11.741589	107.862724	31.448629	-8.628729	105.059158	31.33482	34.599888	109.826485	31.3917245	12.9855795	107.4428215	-79.0463565	10.4975985	108.2826265
-10.038169	31.31983	110.281685	-23.859192	11.909918	107.85788	31.412338	-8.571908	105.15802	31.355398	34.687485	109.925171	31.383868	13.0577885	107.5415955	-79.102252	10.7620475	108.1741645
-8.909289	30.704685	110.144745	-23.878292	12.053223	107.731712	31.331837	-8.489223	105.306541	31.366491	34.735073	110.000443	31.349164	13.122925	107.653492	-79.105748	10.983521	107.809932
-7.801293	29.974369	109.886047	-23.902122	12.178918	107.592789	31.302717	-8.483107	105.428505	31.395472	34.775269	109.956238	31.3490945	13.146081	107.6923715	-79.1533385	11.211755	107.4932065
-6.721652	29.137411	109.560158	-23.89081	12.322489	107.415497	31.28091	-8.508493	105.565689	31.435093	34.773899	109.804298	31.3580015	13.132703	107.6849935	-79.1396215	11.512275	107.1460005
-5.693133	28.243845	109.151169	-23.902563	12.470262	107.214905	31.267431	-8.60216	105.692055	31.50407	34.740593	109.547699	31.3857505	13.0692165	107.619877	-79.1908765	11.8713075	106.809933
-4.2087	26.709354	108.484741	-23.893143	12.709424	106.92804	31.157701	-8.773901	106.061043	31.655396	34.640312	109.039162	31.4065485	12.9332055	107.5501025	-79.1928345	12.4856425	106.3059775
-3.28457	25.580704	108.178238	-23.885765	12.796727	106.804825	31.080595	-8.930084	106.285774	31.726822	35.024147	108.680069	31.4037085	13.0470315	107.4829215	-79.1752385	12.5464225	106.1267285
-2.407618	24.36396	107.953049	-23.843054	12.846388	106.606079	31.042072	-9.12155	106.421959	31.855436	34.866863	108.467552	31.448754	12.8726565	107.4447555	-79.134862	12.8201195	105.7674025
-1.636673	23.061394	107.704453	-23.77289	12.82408	106.427895	31.020525	-9.296726	106.453934	31.991287	34.700871	108.326767	31.505906	12.7020725	107.3903505	-79.051686	12.9460875	105.4654395
-0.880858	21.741999	107.556389	-23.70941	12.798658	106.272568	31.028854	-9.438498	106.44046	32.107395	34.559048	108.228012	31.5681245	12.560275	107.334236	-78.9869445	13.037041	105.2109
-0.179472	20.394983	107.41124	-23.644304	12.800108	106.161354	31.080242	-9.501459	106.446411	32.227371	34.488575	108.146919	31.6538065	12.493558	107.296665	-78.9424145	13.106658	105.026043
0.425002	18.940037	107.282913	-23.505589	12.805043	106.116508	31.183758	-9.503795	106.502579	32.338799	34.487354	108.092773	31.7612785	12.4917795	107.297676	-78.7724565	13.1183065	104.93534
1.221301	16.83613	107.261185	-23.292645	12.883255	106.190346	31.43631	-9.43268	106.678734	32.480316	34.555038	108.013298	31.958313	12.561179	107.346016	-78.543603	13.205331	105.034676
1.703238	15.346148	107.225975	-23.195074	12.915003	106.276199	31.614634	-9.398444	106.860817	32.970432	34.447269	107.766281	32.292533	12.5244125	107.313549	-78.682681	13.3055935	105.238849
2.076003	13.871172	107.260559	-23.004313	12.931779	106.358734	31.787851	-9.387783	107.10173	33.072037	34.402473	107.6689	32.429944	12.507345	107.385315	-78.43857	13.356213	105.332153
2.351854	12.346772	107.300659	-22.847151	12.895444	106.482353	31.95573	-9.416511	107.415367	33.242577	34.455757	107.654488	32.5991535	12.519623	107.5349275	-78.2934555	13.271265	105.4297785
2.606977	10.76659	107.401932	-22.694727	12.851336	106.600227	32.119186	-9.507861	107.750366	33.414833	34.371311	107.644363	32.7670095	12.431725	107.6973645	-78.1564635	13.270947	105.5030895
2.799902	9.175924	107.549347	-22.536982	12.748478	106.745781	32.275642	-9.647724	108.087662	33.717361	34.286686	107.599678	32.9965015	12.319481	107.84367	-78.0704655	13.177475	105.647892
2.872998	7.592958	107.674767	-22.359217	12.61903	106.844696	32.420033	-9.809862	108.370377	33.452545	34.169231	107.803749	32.936289	12.1796845	108.087063	-77.654723	13.0583755	105.602329
2.913271	5.142265	107.83448	-22.174887	12.399799	106.99707	32.623585	-10.057264	108.699165	34.020889	33.857578	107.702446	33.322237	11.900157	108.2008055	-77.672011	12.899441	105.7933345
2.805127	3.571093	107.924095	-22.063679	12.278139	107.042351	32.728844	-10.205578	108.882294	34.127838	33.704044	107.74453	33.428341	11.749233	108.313412	-77.555699	12.807045	105.77129
2.68285	1.990176	107.957413	-21.978912	12.157193	107.04541	32.798759	-10.356595	109.062469	34.349915	33.61747	107.692894	33.574337	11.6304375	108.3776815	-77.532161	12.6839485	105.7131385
2.40858	0.455744	108.042671	-21.907274	12.049309	106.981483	32.848873	-10.478587	109.229958	34.449589	33.497169	107.64164	33.649231	11.509291	108.435799	-77.463779	12.589327	105.527167
2.093822	-1.016014	108.093727	-21.900663	11.98797	106.961525	32.890305	-10.589703	109.374725	34.473839	33.35207	107.550476	33.682072	11.3811835	108.4626005	-77.483398	12.5947565	105.4604495
1.720617	-2.500528	108.129013	-21.845013	11.920399	106.935059	32.907318	-10.735405	109.515671	34.560863	33.226048	107.416618	33.7340905	11.2453215	108.4661445	-77.4241165	12.5954765	105.4039735
1.248847	-3.962637	108.220673	-21.797129	11.861858	106.974007	32.911079	-10.867158	109.615707	34.170429	33.095531	107.460251	33.540754	11.1141865	108.537979	-77.135012	12.6095295	105.410035
0.424692	-6.000891	108.399597	-21.700245	11.728641	107.179619	32.918213	-11.109571	109.740067	34.305187	32.836456	107.255531	33.6117	10.8634425	108.497799	-77.01219	12.5938395	105.861439
-0.179969	-7.356479	108.547066	-21.627598	11.593663	107.403633	32.954674	-11.270402	109.771477	34.3913	32.669868	107.176224	33.672987	10.699733	108.4738505	-76.928183	12.487593	106.3334155
-0.830428	-8.672661	108.730545	-21.547436	11.462557	107.72258	33.003731	-11.414735	109.782471	34.477047	32.52544	107.189751	33.740389	10.5553525	108.486111	-76.835261	12.3697615	106.959049
-1.512347	-9.90531	108.847519	-21.492886	11.305097	108.029022	33.081215	-11.521122	109.790733	34.524223	32.432644	107.31324	33.802719	10.455761	108.5519865	-76.788491	12.154433	107.5060575
-2.248883	-11.113517	108.958389	-21.443686	11.179708	108.322952	33.147877	-11.60752	109.81678	35.00909	32.31797	107.290283	34.0784835	10.355225	108.5535315	-76.9658555	12.004191	108.0923725
-3.045842	-12.245609	109.097519	-21.401491	11.051526	108.558548	33.204086	-11.703334	109.846367	34.579941	32.279518	107.652092	33.8920135	10.288092	108.7492295	-76.6949955	11.81496	108.3678665
-3.844539	-13.33963	109.209251	-21.385721	10.924036	108.746185	33.243553	-11.803244	109.912994	34.95348	32.10379	107.612	34.0985165	10.150273	108.762497	-76.8699585	11.697799	108.729873
-5.152326	-14.896623	109.441055	-21.362915	10.832245	108.969757	33.284115	-11.943821	110.118317	34.92981	31.881985	107.653297	34.1069625	9.969082	108.885807	-76.8327925	11.695408	109.053707
-6.092163	-15.852815	109.684898	-21.339048	10.750652	109.07267	33.289848	-12.052521	110.283241	35.024071	31.796726	107.65052	34.1569595	9.8721025	108.9668805	-76.8350555	11.6292015	109.1784595
-7.00312	-16.778036	109.861526	-21.340221	10.659539	109.161781	33.302391	-12.19921	110.45359	35.035427	31.635141	107.599274	34.168909	9.7179655	109.026432	-76.849351	11.6011125	109.29713
-7.996546	-17.644548	110.046074	-21.284611	10.546561	109.245804	33.306828	-12.393197	110.565437	34.708099	31.599068	107.707741	34.0074635	9.6029355	109.136589	-76.5766855	11.4901865	109.355019
-9.022306	-18.474203	110.209366	-21.315908	10.407224	109.333824	33.302166	-12.574154	110.673546	35.152042	31.234074	107.438454	34.227104	9.32996	109.056	-76.85892	11.484488	109.611648
-10.034583	-19.220139	110.391953	-21.241562	10.285665	109.409264	33.292709	-12.746303	110.737022	35.185959	31.043238	107.337509	34.239334	9.1484675	109.0372655	-76.722458	11.4228625	109.7812625
-11.021279	-19.913828	110.49247	-21.243286	10.132092	109.4869	33.294167	-12.894864	110.792526	34.802723	31.034746	107.39566	34.048445	9.069941	109.094093	-76.535017	11.194243	109.879707
-12.682146	-20.821066	110.767006	-21.211205	9.912671	109.561417	33.297497	-13.095236	110.86882	34.7883	30.789587	107.201027	34.0428985	8.8471755	109.0349235	-76.4653085	10.9781665	110.0879105
-13.707036	-21.325415	110.904739	-21.210905	9.768181	109.605301	33.283165	-13.25054	110.944115	34.756863	30.60343	107.064713	34.020014	8.676445	109.004414	-76.441824	10.859917	110.206188
-14.78121	-21.729988	111.059998	-21.241917	9.596578	109.644104	33.248909	-13.423128	111.012474	34.707085	30.426207	106.946289	33.977997	8.5015395	108.9793815	-76.461831	10.6916165	110.3088265
-15.917966	-22.071602	111.21817	-21.291927	9.384794	109.712471	33.205467	-13.613984	111.083511	34.680058	30.211384	106.8545	33.9427625	8.2987	108.9690055	-76.5266165	10.470888	110.4559365
-17.063074	-22.357822	111.337959	-21.321089	9.173452	109.76194	33.13438	-13.822666	111.15844	34.632969	29.98465	106.807121	33.8836745	8.080992	108.9827805	-76.5258525	10.265912	110.5410995
-18.140551	-22.552399	111.412766	-21.376511	8.948287	109.850655	33.073029	-14.037052	111.182991	34.600136	29.765085	106.808426	33.8365825	7.8640165	108.9957085	-76.5896045	10.0325575	110.7056015
-19.229752	-22.646618	111.444008	-21.468323	8.748	109.937798	32.98872	-14.224684	111.185822	34.538731	29.574144	106.834839	33.7637255	7.67473	109.0103305	-76.7003715	9.82127	110.8652655
-20.913023	-22.610434	111.356613	-21.540794	8.457239	110.02256	32.883133	-14.456625	111.116234	34.402534	29.358706	106.917099	33.6428335	7.4510405	109.0166665	-76.7244215	9.4634375	111.0284535
-21.950878	-22.479813	111.215363	-21.63809	8.270673	110.064682	32.818939	-14.546225	111.022308	34.305416	29.28648	106.974243	33.5621775	7.3701275	108.9982755	-76.8383575	9.1712185	111.1310885
-23.006994	-22.302641	111.008469	-21.732126	8.122607	110.071007	32.756165	-14.605035	110.867859	34.179447	29.225912	107.036766	33.467806	7.3104385	108.9523125	-76.932058	8.9347755	111.1897015
-23.971943	-22.043123	110.758926	-21.833302	7.993059	110.085487	32.692764	-14.639741	110.62516	34.040176	29.238949	107.121101	33.36647	7.299604	108.8731305	-77.033074	8.686514	111.2978435
-25.048512	-21.674065	110.514023	-21.924839	7.894364	110.150894	32.634266	-14.6385	110.379196	34.276356	29.095898	107.058762	33.455311	7.228699	108.718979	-77.304989	8.560029	111.582809
-26.023882	-21.256634	110.330078	-21.985949	7.793857	110.243546	32.572262	-14.611544	110.160156	34.157837	29.142078	107.194092	33.3650495	7.265267	108.677124	-77.3369475	8.322447	111.809968
-26.958401	-20.810188	110.206543	-22.063137	7.723037	110.370209	32.503395	-14.560813	109.999916	34.045506	29.209974	107.374344	33.2744505	7.3245805	108.68713	-77.4007245	8.1214935	112.053288
-28.304785	-19.957331	110.157028	-22.194754	7.696986	110.578224	32.438042	-14.475668	109.869873	33.504269	29.49501	107.804787	32.9711555	7.509671	108.83733	-77.3606635	7.884301	112.319118
-29.206547	-19.335943	110.15065	-22.244488	7.688427	110.674515	32.408199	-14.423163	109.805046	33.414139	29.552063	107.953819	32.911169	7.56445	108.8794325	-77.400145	7.812404	112.4695975
-30.065617	-18.718487	110.073723	-22.318619	7.674142	110.751831	32.340611	-14.380136	109.741768	33.711739	29.436743	107.910851	33.026175	7.5283035	108.8263095	-77.663413	7.8199805	112.6773525
-30.901709	-18.070469	109.920738	-22.365416	7.683755	110.691628	32.289513	-14.354342	109.643188	33.650421	29.472054	108.012978	32.969967	7.558856	108.828083	-77.700799	7.808654	112.555173
-31.708925	-17.398533	109.672211	-22.423849	7.634222	110.634483	32.231155	-14.329797	109.503197	33.586414	29.501352	108.113586	32.9087845	7.5857775	108.8083915	-77.7564825	7.6826665	112.4605745
-32.497734	-16.6716	109.444916	-22.52684	7.625322	110.487106	32.158451	-14.294759	109.356895	33.13546	29.71839	108.345116	32.6469555	7.7118155	108.8510055	-77.7006355	7.5388285	112.1232065
-33.239826	-15.968895	109.302155	-22.579578	7.637136	110.376701	32.11026	-14.267392	109.208122	33.070499	29.75429	108.321823	32.5903795	7.743449	108.7649725	-77.7495355	7.530823	111.9884295
-34.293358	-14.904678	109.198151	-22.644318	7.662423	110.262283	32.01228	-14.226274	109.124718	33.382561	29.601213	108.055962	32.6974205	7.6874695	108.59034	-77.9860565	7.6373765	111.934226
-34.93362	-14.131409	109.194923	-22.677698	7.675368	110.225548	31.978458	-14.242524	109.132126	33.363056	29.591763	107.990051	32.670757	7.6746195	108.5610885	-78.026153	7.6761165	111.8900075
-35.586483	-13.353223	109.239349	-22.681814	7.643901	110.189293	31.961763	-14.264518	109.16983	33.350269	29.571035	107.947502	32.656016	7.6532585	108.558666	-78.019644	7.6345435	111.81992
-36.166267	-12.60101	109.284615	-22.694885	7.615239	110.176102	31.966547	-14.299813	109.211433	32.960377	29.709291	108.123779	32.463462	7.704739	108.667606	-77.853232	7.525739	111.684598
-36.706059	-11.859354	109.279922	-22.690067	7.509607	110.214706	31.980165	-14.33952	109.255432	32.972073	29.675055	108.164833	32.476119	7.6677675	108.7101325	-77.856253	7.3514465	111.7192795
-37.218475	-11.079847	109.268784	-22.641428	7.437302	110.216904	32.007912	-14.371729	109.274742	32.988541	29.646496	108.24218	32.4982265	7.6373835	108.758461	-77.7810825	7.2372205	111.675347
-37.687569	-10.252757	109.205719	-22.627159	7.380426	110.229836	32.052361	-14.389888	109.301208	33.011875	29.643768	108.298111	32.532118	7.62694	108.7996595	-77.786436	7.133912	111.6600125
-38.379665	-9.044431	109.173058	-22.562168	7.286429	110.235725	32.140026	-14.366632	109.321404	33.027695	29.666096	108.396271	32.5838605	7.649732	108.8588375	-77.7081965	6.923126	111.6126125
-38.750633	-8.23925	109.164719	-22.5364	7.263769	110.232628	32.187786	-14.338131	109.33622	33.408817	29.537552	108.255005	32.7983015	7.5997105	108.7956125	-77.8711015	6.9278275	111.6696435
-39.135849	-7.413984	109.113823	-22.513367	7.246068	110.218658	32.24305	-14.313562	109.339226	33.418114	29.563951	108.277298	32.830582	7.6251945	108.808262	-77.857316	6.8669415	111.629054
-39.431751	-6.525751	109.058235	-22.491789	7.229358	110.202576	32.288857	-14.295457	109.330154	33.431786	29.575603	108.299042	32.8603215	7.640073	108.814598	-77.8438995	6.818643	111.590554
-39.815228	-5.665374	109.020767	-22.441957	7.192342	110.183319	32.317295	-14.303252	109.299385	33.094971	29.733934	108.533432	32.706133	7.715341	108.9164085	-77.590047	6.669343	111.4502295
-40.09713	-4.823091	108.981049	-22.422625	7.154502	110.164436	32.346706	-14.338422	109.25782	33.509281	29.539242	108.434296	32.9279935	7.60041	108.846058	-77.7732435	6.708594	111.482814
-40.403488	-3.981698	108.928917	-22.37764	7.122787	110.144875	32.360397	-14.396488	109.188202	33.203068	29.6556	108.696838	32.7817325	7.629556	108.94252	-77.5370125	6.616018	111.34723
-40.635033	-2.658753	108.903419	-22.302959	7.072838	110.200394	32.389835	-14.488883	109.096672	33.660416	29.396832	108.72625	33.0251255	7.4539745	108.911461	-77.6310435	6.6917015	111.489327
-40.89201	-1.792753	108.946335	-22.258266	7.05451	110.23307	32.403397	-14.537632	109.051254	33.370354	29.519098	109.032547	32.8868755	7.490733	109.0419005	-77.4034075	6.618287	111.4242395
-41.051197	-0.947544	108.941948	-22.203098	7.066692	110.272644	32.431553	-14.58145	108.991119	33.820999	29.31151	108.975395	33.126276	7.36503	108.983257	-77.532472	6.768354	111.562031
-41.176788	-0.109564	108.949211	-22.149742	7.088952	110.278961	32.474339	-14.614298	108.944832	33.908047	29.276552	109.068657	33.191193	7.331127	109.0067445	-77.490677	6.846777	111.5511775
-41.292728	0.700594	108.879555	-22.095642	7.144913	110.233391	32.527248	-14.637516	108.923378	33.630493	29.42774	109.295593	33.0788705	7.395112	109.1094855	-77.2701545	6.894714	111.3572965
-41.333164	1.554403	108.700714	-22.036053	7.162457	110.112549	32.615337	-14.668213	108.892906	33.732067	29.423618	109.343979	33.173702	7.3777025	109.1184425	-77.245808	6.9472115	111.1066555
-41.418232	2.392854	108.499489	-21.954519	7.229222	109.887848	32.692112	-14.676109	108.829865	33.841991	29.429268	109.348022	33.2670515	7.3765795	109.0889435	-77.1760895	7.0818645	110.6867525
-41.473343	3.539761	108.169296	-21.789566	7.280728	109.64286	32.828686	-14.654284	108.658127	34.01564	29.438448	109.255554	33.422163	7.392082	108.9568405	-77.001295	7.169374	110.3288795
-41.486969	4.268466	108.04895	-21.677044	7.324299	109.509323	32.923801	-14.596263	108.594955	34.481339	29.317719	108.977951	33.70257	7.360728	108.786453	-77.056658	7.28787	110.232193
-41.489292	4.960645	107.95797	-21.547356	7.387717	109.398094	33.079742	-14.522846	108.548233	34.198704	29.555107	109.059456	33.639223	7.5161305	108.8038445	-76.733935	7.2593035	109.9923435
-41.416977	5.651473	107.903061	-21.410728	7.430912	109.348251	33.24065	-14.461097	108.558235	34.300621	29.622253	108.958687	33.7706355	7.580578	108.758461	-76.5920915	7.281246	109.938041
-41.36068	6.367721	107.895088	-21.272228	7.441747	109.30265	33.383049	-14.410973	108.608887	34.412407	29.647081	108.863914	33.897728	7.618054	108.7364005	-76.442184	7.26544	109.8688995
-41.296349	7.01311	107.905792	-21.155073	7.44051	109.279861	33.529793	-14.423559	108.676407	34.919193	29.475201	108.583199	34.224493	7.525821	108.629803	-76.534639	7.355199	109.929919
-41.245701	7.608752	107.919571	-21.007086	7.38519	109.254776	33.650894	-14.47671	108.759987	35.042336	29.431931	108.49173	34.346615	7.4776105	108.6258585	-76.360787	7.2927695	109.8836935
-41.106773	8.466865	107.944252	-20.838205	7.302112	109.281433	33.79319	-14.575918	108.931801	35.220047	29.338497	108.321953	34.5066185	7.3812895	108.626877	-76.1830285	7.2229345	109.935989
-40.995262	9.025474	107.937584	-20.75906	7.242282	109.271172	33.865913	-14.644879	109.014305	34.925346	29.454248	108.338425	34.3956295	7.4046845	108.676365	-75.9137495	7.0798795	109.865979
-40.844967	9.606987	107.886864	-20.722618	7.203641	109.244278	33.914246	-14.688797	109.077705	35.349648	29.227474	107.921013	34.631947	7.2693385	108.499359	-76.077183	7.1379435	109.989197
-40.716614	10.177207	107.853722	-20.689383	7.134643	109.177689	33.965675	-14.722055	109.09388	35.34433	29.175484	107.629524	34.6550025	7.2267145	108.361702	-76.0337685	7.0425715	109.993676
-40.612049	10.721437	107.820915	-20.685867	7.059153	109.100327	33.99432	-14.756647	109.100998	35.348598	29.143471	107.319962	34.671459	7.193412	108.21048	-76.043193	6.924894	109.990174
-40.456055	11.29358	107.76963	-20.669785	6.990621	109.042892	34.022995	-14.78561	109.098244	35.367348	29.119989	106.965027	34.6951715	7.1671895	108.0316355	-76.0347415	6.8140525	110.0541485
-40.324921	11.828035	107.694519	-20.663216	6.936971	108.990036	34.055252	-14.809063	109.046005	35.387344	29.105139	106.629631	34.721298	7.148038	107.837818	-76.04773	6.725904	110.142254
-40.042587	12.664472	107.618835	-20.588316	6.86378	108.88488	34.106956	-14.8071	108.834503	35.403866	29.111385	106.202339	34.755411	7.1521425	107.518421	-75.932043	6.5754175	110.251339
-39.76469	13.30543	107.5961	-20.537514	6.846804	108.84404	34.142498	-14.784501	108.762802	35.419685	29.129829	105.957436	34.7810915	7.172664	107.360119	-75.8561195	6.520944	110.327961
-39.523609	13.955612	107.580009	-20.498878	6.885681	108.836723	34.209732	-14.719683	108.740601	35.436886	29.180294	105.806244	34.823309	7.2303055	107.2734225	-75.821065	6.5410565	110.4000235
-39.256927	14.624399	107.62384	-20.450409	6.947342	108.851219	34.271191	-14.628273	108.796021	35.470325	29.258255	105.731895	34.870758	7.314991	107.263958	-75.771576	6.579693	110.43848
-38.946678	15.333343	107.628487	-20.364519	7.045113	108.891632	34.341805	-14.539766	108.856819	35.146046	29.497763	105.875336	34.7439255	7.4789985	107.3660775	-75.4729635	6.6112275	110.4171865
-38.643871	16.00308	107.603928	-20.321508	7.098397	108.910301	34.387035	-14.485483	108.942017	35.219036	29.545292	105.85276	34.8030355	7.5299045	107.3973885	-75.4460515	6.6668895	110.4232135
-38.301762	16.691401	107.555267	-20.234825	7.195882	108.894836	34.436062	-14.440842	108.997765	35.296097	29.599125	105.849419	34.8660795	7.5791415	107.423592	-75.3357295	6.8126225	110.36608
-37.67395	17.81039	107.402657	-20.165161	7.304201	108.847702	34.486538	-14.369013	109.037987	35.40303	29.651966	105.844055	34.944784	7.6414765	107.441021	-75.275106	6.9669255	110.254383
-37.259682	18.578176	107.357063	-20.140226	7.397753	108.821655	34.489819	-14.32636	109.018997	35.454033	29.683903	105.851151	34.971926	7.6787715	107.435074	-75.252378	7.1167345	110.208236
-36.874451	19.386234	107.422401	-20.085299	7.435581	108.798721	34.488762	-14.28322	108.93586	35.500687	29.744417	105.888	34.9947245	7.7305985	107.41193	-75.1653225	7.1405635	110.185512
-36.409454	20.188513	107.458855	-20.10527	7.492184	108.845184	34.487942	-14.221515	108.799026	35.501755	29.816605	105.980179	34.9948485	7.797545	107.3896025	-75.2053885	7.186823	110.3007655
-35.961193	20.997063	107.637993	-20.081888	7.577857	108.890007	34.476589	-14.105789	108.637985	35.840622	29.766947	105.92495	35.1586055	7.830579	107.2814675	-75.3223815	7.325135	110.4985465
-35.473774	21.8395	107.797028	-20.139656	7.653374	108.965645	34.464062	-13.975602	108.492134	35.79549	29.914007	106.032028	35.129776	7.9692025	107.262081	-75.409088	7.3375455	110.669209
-34.994488	22.620682	107.94799	-20.167887	7.718081	109.010468	34.453495	-13.828127	108.33683	35.707771	30.066565	106.10125	35.080633	8.119219	107.21904	-75.416407	7.316943	110.801896
-34.264297	23.915445	108.03791	-20.23229	7.86257	109.017357	34.371292	-13.653028	108.162476	35.550705	30.250057	106.10582	34.9609985	8.2985145	107.134148	-75.4255785	7.4266255	110.900566
-33.671341	24.700979	108.003189	-20.327816	7.95263	108.954964	34.289745	-13.568483	108.073517	35.476288	30.318329	106.088066	34.8830165	8.374923	107.0807915	-75.5386485	7.530337	110.8291365
-33.113922	25.510756	107.934799	-20.410891	8.060413	108.892998	34.185211	-13.524541	107.965996	35.40691	30.368849	106.075432	34.7960605	8.422154	107.020714	-75.6178425	7.698672	110.765282
-32.523174	26.307722	107.966125	-20.455828	8.104336	108.825851	34.085609	-13.50122	107.803154	35.366951	30.401377	106.066025	34.72628	8.4500785	106.9345895	-75.637936	7.7585935	110.7171125
-31.899405	27.113766	108.063957	-20.547329	8.167528	108.781456	33.984264	-13.459967	107.578827	34.938793	30.6203	106.2995	34.4615285	8.5801665	106.9391635	-75.5561865	7.7548895	110.6237485
-31.235044	27.847116	108.227539	-20.621868	8.234734	108.735931	33.892513	-13.368173	107.309639	34.854206	30.72187	106.392143	34.3733595	8.6768485	106.850891	-75.6170955	7.7926195	110.620971
-30.587982	28.576111	108.409409	-20.712801	8.316203	108.722664	33.808846	-13.224133	107.028488	35.098473	30.719015	106.346619	34.4536595	8.747441	106.6875535	-75.8792615	7.884965	110.7577745
-29.563852	29.631773	108.5616	-20.919718	8.552077	108.545593	33.652691	-12.899502	106.624733	34.877007	31.03281	106.522224	34.264849	9.066654	106.5734785	-76.104285	8.0375	110.5177075
-28.88726	30.318768	108.58548	-21.015978	8.74866	108.454155	33.552513	-12.651046	106.419495	34.340244	31.445381	106.777847	33.9463785	9.3971675	106.598671	-75.9783345	8.1001525	110.309639
-28.15859	30.944025	108.508209	-21.16749	8.99531	108.292152	33.441006	-12.410157	106.265434	34.566795	31.52737	106.663803	34.0039005	9.5586065	106.4646185	-76.3388805	8.4320135	110.1196855
-27.450245	31.510777	108.448669	-21.29982	9.213276	108.082352	33.299332	-12.186799	106.133736	34.062511	31.908068	106.879936	33.6809215	9.8606345	106.506836	-76.2805615	8.5659175	109.657868
-26.739906	32.029133	108.393654	-21.464691	9.425523	107.899704	33.162598	-11.981534	105.971703	34.297924	31.934425	106.744698	33.730261	9.9764455	106.3582005	-76.659643	8.8746005	109.4412075
-26.093855	32.548328	108.49823	-21.596601	9.604447	107.767128	33.02264	-11.789811	105.755592	33.79834	32.27766	107.020172	33.41049	10.2439245	106.387882	-76.603692	8.9649695	109.146374
-25.201548	32.869373	108.503296	-21.728798	9.735821	107.645401	32.888058	-11.595121	105.528297	33.660908	32.469334	107.121811	33.274483	10.4371065	106.325054	-76.732079	9.0345355	108.965748
-24.081144	33.234425	108.655724	-21.913347	10.007119	107.557175	32.692551	-11.273796	105.282768	33.876842	32.596012	107.100525	33.2846965	10.661108	106.1916465	-77.1113905	9.35313	108.9227035
-23.410965	33.464474	108.754776	-22.000141	10.202688	107.559738	32.594749	-11.057453	105.19146	33.779259	32.802376	107.185379	33.187004	10.8724615	106.1884195	-77.187286	9.5329145	108.9310565
-22.521204	33.581635	108.76796	-22.069599	10.422446	107.619324	32.485561	-10.864738	105.203758	33.314903	33.152752	107.40715	32.900232	11.144007	106.305454	-77.03943	9.700885	108.933194
-21.782326	33.610546	108.766975	-22.196827	10.632761	107.613197	32.37627	-10.694188	105.242523	33.60173	33.160637	107.263336	32.989	11.2332245	106.2529295	-77.382654	10.0322975	108.9734645
-21.017227	33.576321	108.718361	-22.291449	10.792768	107.610176	32.273357	-10.588934	105.321671	33.161488	33.433456	107.475769	32.7174225	11.422261	106.39872	-77.3003205	10.163275	108.821632
-20.379528	33.450146	108.683548	-22.351616	10.940061	107.638893	32.155521	-10.493495	105.462982	33.091473	33.522373	107.520844	32.623497	11.514439	106.491913	-77.326729	10.365683	108.785873
-19.675503	33.261837	108.644737	-22.461632	11.08808	107.66227	32.045982	-10.430612	105.603394	33.031307	33.603825	107.571411	32.5386445	11.5866065	106.5874025	-77.4619085	10.5895535	108.7371375
-18.557766	32.761608	108.571663	-22.61002	11.221735	107.694878	31.8748	-10.340915	105.776909	33.306812	33.549549	107.458481	32.590806	11.604317	106.617695	-77.810846	10.839153	108.772061
-17.8578	32.372337	108.542267	-22.735926	11.321177	107.750877	31.752672	-10.292508	105.896652	33.222736	33.517086	107.451714	32.487704	11.612289	106.674183	-77.959556	11.030065	108.827571
-17.194691	31.898285	108.555916	-22.851179	11.423049	107.767868	31.641113	-10.255905	105.982361	33.146858	33.661312	107.505463	32.3939855	11.7027035	106.743912	-78.0963435	11.1433945	108.791824
-16.578548	31.381725	108.559036	-22.936386	11.482657	107.845894	31.527447	-10.220693	106.076904	33.169449	33.776939	107.481728	32.348448	11.778123	106.779316	-78.22122	11.187191	108.912472
-15.914887	30.773575	108.415344	-23.01803	11.561052	107.855057	31.412081	-10.178472	106.187096	32.6301	33.850487	107.631264	32.0210905	11.8360075	106.90918	-78.0571505	11.2860965	108.800934
-15.310232	30.113638	108.268265	-23.119339	11.65056	107.742905	31.292412	-10.171201	106.258286	32.979393	33.817684	107.369934	32.1359025	11.8232415	106.81411	-78.3745805	11.4778785	108.6717
-14.69411	29.412477	108.060501	-23.231062	11.709379	107.637177	31.157612	-10.208115	106.303894	32.46143	33.836018	107.389	31.809521	11.8139515	106.846447	-78.271645	11.6048065	108.427907
-13.863948	28.245533	107.719002	-23.386379	11.788716	107.487556	30.944902	-10.222498	106.349922	32.339279	33.828465	106.989983	31.6420905	11.8029835	106.6699525	-78.4148485	11.7744485	108.3051595
-13.406742	27.423691	107.523727	-23.469469	11.836514	107.442345	30.851933	-10.215688	106.391022	32.241047	33.852077	106.629494	31.54649	11.8181945	106.510258	-78.485428	11.8548335	108.374432
-12.898977	26.578438	107.315536	-23.570448	11.889363	107.441261	30.767363	-10.216472	106.443741	32.479507	33.732025	106.075325	31.623435	11.7577765	106.259533	-78.764331	12.0209495	108.622989
-12.406551	25.679138	107.081589	-23.683792	11.884766	107.437943	30.666838	-10.238632	106.584206	31.990353	33.833267	105.805496	31.3285955	11.7973175	106.194851	-78.6961795	11.9722145	108.681035
-11.992359	24.765966	106.808769	-23.787931	11.871757	107.426048	30.545029	-10.326875	106.786835	31.905607	33.735664	105.365547	31.225318	11.7043945	106.076191	-78.80118	12.0391195	108.775905
-11.614651	23.819132	106.58828	-23.869761	11.814715	107.422661	30.431005	-10.4837	106.983009	32.253883	33.508228	104.734146	31.342444	11.512264	105.8585775	-79.081966	12.117166	108.9867445
-11.215906	22.860003	106.444717	-23.971443	11.712271	107.412102	30.32107	-10.663102	107.164932	31.709232	33.399563	104.512642	31.015151	11.3682305	105.838787	-78.958037	12.0563115	108.985417
-10.674043	21.504889	106.319939	-24.084196	11.467127	107.4188	30.174593	-10.971731	107.377373	31.615511	33.025745	104.094101	30.895052	11.027007	105.735737	-79.063444	11.907247	109.101863
