# Supplementary material for: How to jointly control a ball trajectory on a moving board: Methodological insights into Motor Learning and Rehabilitation
Source: PLoS One. 2025 Oct 15;20(10):e0334588. doi: 10.1371/journal.pone.0334588 (PMC12527165; doi:10.1371/journal.pone.0334588)
Supplement: S2 Data — (ZIP) [file pone.0334588.s002.zip › D4_002.csv]

Ball_X	Ball_Y	Ball_Z	BoardCentre_X	BoardCentre_Y	BoardCentre_Z	P1LeftHand_X	P1LeftHand_Y	P1LeftHand_Z	P1RightHand_X	P1RightHand_Y	P1RightHand_Z	P1MidHands_X	P1MidHands_Y	P1MidHands_Z	P2MidHands_X	P2MidHands_Y	P2MidHands_Z
-28.498581	34.600498	110.25592	-28.367233	10.083001	109.39846	24.906393	-14.516523	108.008575	28.005331	32.310722	110.242142	26.455862	8.8970995	109.1253585	-83.190328	11.2689025	109.6715615
-27.577873	34.409813	110.025085	-28.341543	10.121818	109.008919	25.003183	-14.439728	107.92701	28.065994	32.402634	110.330788	26.5345885	8.981453	109.128899	-83.2176745	11.262183	108.888939
-26.177275	34.016247	109.623978	-28.202326	10.141347	108.688889	25.0811	-14.359663	107.718361	28.120792	32.491695	110.2743	26.600946	9.066016	108.9963305	-83.005598	11.216678	108.3814475
-25.202679	33.742813	109.60717	-28.08688	10.140848	108.542076	25.185904	-14.2445	107.468536	28.134792	33.089115	110.066925	26.660348	9.4223075	108.7677305	-82.834108	10.8593885	108.3164215
-23.822979	33.278465	109.411667	-27.968124	10.174573	108.489159	25.30954	-14.133737	107.29232	28.213432	33.175316	109.910072	26.761486	9.5207895	108.601196	-82.697734	10.8283565	108.377122
-22.721977	32.93364	109.450653	-27.829256	10.212173	108.577477	25.436979	-14.045426	107.221878	28.273064	33.246498	109.805939	26.8550215	9.600536	108.5139085	-82.5135335	10.82381	108.6410455
-20.845228	32.328182	109.319733	-27.730688	10.270938	108.699928	25.554674	-13.965279	107.322296	28.346264	33.324959	109.647408	26.950469	9.67984	108.484852	-82.411845	10.862036	108.915004
-19.526369	31.787735	109.179214	-27.794748	10.342361	108.830093	25.58839	-13.9586	107.435776	28.389067	33.346348	109.583191	26.9887285	9.693874	108.5094835	-82.5782245	10.990848	109.1507025
-18.198748	31.283829	109.152695	-27.753502	10.287838	108.859077	25.608688	-13.955799	107.541252	28.410641	33.359165	109.591881	27.0096645	9.701683	108.5665665	-82.5166685	10.873993	109.1515875
-16.909985	30.81842	109.11853	-27.714161	10.220044	108.730209	25.652391	-13.9412	107.645058	28.428152	33.395176	109.673515	27.0402715	9.726988	108.6592865	-82.4685935	10.7131	108.8011315
-15.62268	30.26486	109.035324	-27.778048	10.198355	108.674606	25.724537	-13.902487	107.73082	28.497362	32.965076	109.877205	27.1109495	9.5312945	108.8040125	-82.6670455	10.8654155	108.5451995
-14.239758	29.713621	108.9272	-27.755934	10.165002	108.354675	25.814182	-13.809165	107.809067	NaN	NaN	NaN	NaN	NaN	NaN	NaN	NaN	NaN
-12.904842	29.213303	108.792938	-27.704805	10.144569	108.061638	25.930092	-13.701025	107.903648	NaN	NaN	NaN	NaN	NaN	NaN	NaN	NaN	NaN
-10.89438	28.370476	108.50264	-27.636045	10.180805	107.449745	26.13199	-13.560122	108.193436	NaN	NaN	NaN	NaN	NaN	NaN	NaN	NaN	NaN
-9.522431	27.772346	108.308914	-27.534126	10.22181	107.033966	26.29352	-13.452202	108.426056	NaN	NaN	NaN	NaN	NaN	NaN	NaN	NaN	NaN
-8.204317	27.165758	108.178665	-27.418167	10.265532	106.72287	26.503345	-13.371253	108.726418	NaN	NaN	NaN	NaN	NaN	NaN	NaN	NaN	NaN
-6.856007	26.523048	108.183167	-27.230513	10.298694	106.534508	26.760653	-13.30076	109.003128	NaN	NaN	NaN	NaN	NaN	NaN	NaN	NaN	NaN
-5.552913	25.83679	108.313896	-27.012127	10.306822	106.449303	27.058786	-13.219897	109.293381	NaN	NaN	NaN	NaN	NaN	NaN	NaN	NaN	NaN
-4.285768	25.156128	108.537315	-26.762032	10.328543	106.492104	27.375143	-13.124645	109.583267	NaN	NaN	NaN	NaN	NaN	NaN	NaN	NaN	NaN
-3.083886	24.478909	108.857048	-26.479303	10.37541	106.658432	27.742878	-13.047053	109.955475	29.603842	34.187859	111.874557	28.67336	10.570403	110.915016	-81.631966	10.180417	102.401848
-1.272362	23.359844	109.438431	-26.067787	10.470901	107.11113	28.349873	-12.906435	110.626328	29.93145	34.331043	112.310257	29.1406615	10.712304	111.4682925	-81.2762355	10.229498	102.7539675
-0.19069	22.657238	109.895721	-25.84329	10.564397	107.473877	28.731197	-12.793396	111.048103	30.122698	34.438156	112.5867	29.4269475	10.82238	111.8174015	-81.1135275	10.306414	103.1303525
0.849393	21.91596	110.326622	-25.643047	10.640265	107.79673	29.068666	-12.683979	111.425743	30.270041	34.562702	112.898598	29.6693535	10.9393615	112.1621705	-80.9554475	10.3411685	103.4312895
1.856102	21.107222	110.687386	-25.518681	10.690609	108.08548	29.36137	-12.560119	111.778809	30.436569	34.166992	113.225052	29.8989695	10.8034365	112.5019305	-80.9363315	10.5777815	103.6690295
2.78191	20.306784	111.003342	-25.437847	10.783477	108.274078	29.588598	-12.450899	112.147202	30.504772	34.298576	113.433472	30.046685	10.9238385	112.790337	-80.922379	10.6431155	103.757819
3.609418	19.467899	111.210373	-25.409067	10.890867	108.402809	29.7728	-12.355041	112.522652	30.544176	34.431351	113.593117	30.158488	11.038155	113.0578845	-80.976622	10.743579	103.7477335
4.449462	18.693285	111.382484	-25.34808	10.977881	108.426376	29.915316	-12.290596	112.832275	30.600019	34.535194	113.680634	30.2576675	11.122299	113.2564545	-80.9538275	10.833463	103.5962975
5.621635	17.301666	111.472992	-25.23971	11.107085	108.474159	30.112215	-12.232188	113.250259	30.718601	34.636486	113.647446	30.415408	11.202149	113.4488525	-80.894828	11.012021	103.4994655
6.295244	16.434048	111.517654	-25.132513	11.146745	108.531441	30.24548	-12.220684	113.499786	30.837112	34.667992	113.549187	30.541296	11.223654	113.5244865	-80.806322	11.069836	103.5383955
6.943721	15.611771	111.617073	-24.994812	11.17356	108.572517	30.392609	-12.210469	113.737633	30.972218	34.670425	113.47963	30.6824135	11.229978	113.6086315	-80.6720375	11.117142	103.5364025
7.54095	14.741791	111.692604	-24.876032	11.184653	108.691788	30.53894	-12.207254	114.003311	31.616364	35.116753	113.151421	31.077652	11.4547495	113.577366	-80.829716	10.9145565	103.80621
8.093423	13.833302	111.848465	-24.738035	11.184939	108.827141	30.707819	-12.218146	114.311897	31.736231	35.114429	113.113655	31.222025	11.4481415	113.712776	-80.698095	10.9217365	103.941506
8.574228	13.005975	112.047897	-24.583466	11.217453	109.027031	30.882236	-12.208391	114.626564	NaN	NaN	NaN	NaN	NaN	NaN	NaN	NaN	NaN
8.983548	12.225039	112.310051	-24.465326	11.228752	109.269608	31.05723	-12.204569	114.975609	NaN	NaN	NaN	NaN	NaN	NaN	NaN	NaN	NaN
9.555503	11.070221	112.682983	-24.302582	11.290279	109.68174	31.284391	-12.144182	115.428604	NaN	NaN	NaN	NaN	NaN	NaN	NaN	NaN	NaN
9.812255	10.310669	112.984344	-24.235327	11.311352	109.949936	31.380102	-12.071826	115.691444	NaN	NaN	NaN	NaN	NaN	NaN	NaN	NaN	NaN
10.053382	9.569182	113.218536	-24.232943	11.333751	110.188911	31.441227	-12.039756	115.861786	NaN	NaN	NaN	NaN	NaN	NaN	NaN	NaN	NaN
10.239066	8.904529	113.364502	-24.219507	11.368927	110.383942	31.469032	-11.997954	115.944466	31.691679	35.411064	113.565109	31.5803555	11.706555	114.7547875	-80.0193695	11.031299	106.0130965
10.355798	8.280105	113.491402	-24.216999	11.399156	110.530067	31.473791	-11.954608	115.991302	31.708818	35.486897	113.682892	31.5913045	11.7661445	114.837097	-80.0253025	11.0321675	106.223037
10.433056	7.715534	113.609505	-24.238297	11.430466	110.658371	31.481058	-11.880459	116.000816	31.70079	35.569214	113.802704	31.590924	11.8443775	114.90176	-80.067518	11.0165545	106.414982
10.4915	7.089738	113.682953	-24.23757	11.479383	110.760048	31.508532	-11.786968	115.988876	31.714842	35.123337	114.045761	31.611687	11.6681845	115.0173185	-80.086827	11.2905815	106.5027775
10.484687	6.230745	113.77227	-24.222691	11.614005	110.853813	31.573305	-11.621146	115.946236	31.699514	35.300957	114.282356	31.6364095	11.8399055	115.114296	-80.0817915	11.3881045	106.59333
10.464684	5.665824	113.779999	-24.189915	11.705541	110.902641	31.636948	-11.496052	115.923103	31.734762	35.418068	114.386581	31.685855	11.961008	115.154842	-80.065685	11.450074	106.65044
10.399475	5.162885	113.746201	-24.118658	11.851282	110.93837	31.721056	-11.364414	115.90023	31.793886	35.557091	114.457642	31.757471	12.0963385	115.178936	-79.994787	11.6062255	106.697804
10.294888	4.679312	113.731895	-23.980417	11.997875	110.98497	31.849876	-11.218314	115.934837	31.85173	35.69038	114.530838	31.850803	12.236033	115.2328375	-79.811637	11.759717	106.7371025
10.18102	4.144769	113.754463	-23.852827	12.126192	111.061218	32.01931	-11.068537	116.007462	31.917391	35.822582	114.600716	31.9683505	12.3770225	115.304089	-79.6740045	11.8753615	106.818347
10.006313	3.618422	113.788925	-23.720158	12.231476	111.154922	32.184189	-10.90027	116.1343	31.969255	35.952961	114.693726	32.076722	12.5263455	115.414013	-79.517038	11.9366065	106.895831
9.78127	3.086233	113.902077	-23.584126	12.337976	111.274864	32.336937	-10.742758	116.294823	32.031925	36.097134	114.754044	32.184431	12.677188	115.5244335	-79.352683	11.998764	107.0252945
9.386654	2.209318	114.019905	-23.412516	12.473386	111.481049	32.538986	-10.56213	116.521797	32.1539	36.279835	114.805626	32.346443	12.8588525	115.6637115	-79.171475	12.0879195	107.2983865
9.046209	1.694918	114.052605	-23.322357	12.552093	111.627174	32.650192	-10.462749	116.617416	32.223637	36.376404	114.7985	32.4369145	12.9568275	115.707958	-79.0816285	12.1473585	107.54639
8.675235	1.083833	114.05201	-23.257406	12.61794	111.775414	32.729877	-10.351391	116.667221	32.279335	36.475647	114.764168	32.504606	13.062128	115.7156945	-79.019418	12.173752	107.8351335
8.260205	0.560549	114.062706	-23.210253	12.743905	111.916222	32.802055	-10.232992	116.720139	32.308701	36.580074	114.695908	32.555378	13.173541	115.7080235	-78.975884	12.314269	108.1244205
7.772365	-0.02198	114.156509	-23.158766	12.860149	112.080002	32.871597	-10.105259	116.774071	32.33683	36.711086	114.604416	32.6042135	13.3029135	115.6892435	-78.9217455	12.4173845	108.4707605
7.271303	-0.653413	114.228249	-23.112341	12.948334	112.231377	32.921257	-9.988467	116.89373	32.376423	36.812435	114.46862	32.64884	13.411984	115.681175	-78.873522	12.484684	108.781579
6.73262	-1.20714	114.313911	-23.07711	13.072623	112.300423	32.968727	-9.910245	117.006195	32.438797	36.88121	114.334702	32.703762	13.4854825	115.6704485	-78.857982	12.6597635	108.9303975
5.866029	-2.116567	114.320137	-22.994024	13.164907	112.2519	33.026402	-9.850738	117.157707	32.553871	36.927677	114.035019	32.7901365	13.5384695	115.596363	-78.7781845	12.7913445	108.907437
5.2306	-2.62975	114.231476	-22.91194	13.205741	112.128899	33.057468	-9.837719	117.161438	NaN	NaN	NaN	NaN	NaN	NaN	NaN	NaN	NaN
4.608829	-3.270395	114.047897	-22.800234	13.201019	112.051651	33.104412	-9.82614	117.078255	32.730698	36.914803	113.531204	32.917555	13.5443315	115.3047295	-78.518023	12.8577065	108.7985725
3.99312	-3.798732	113.827744	-22.676598	13.211014	112.021103	33.180981	-9.779782	116.944031	32.803692	36.935963	113.298943	32.9923365	13.5780905	115.121487	-78.3455325	12.8439375	108.920719
3.353475	-4.328577	113.70256	-22.571367	13.232427	112.09124	33.27803	-9.668796	116.809975	32.84745	37.003197	113.137733	33.06274	13.6672005	114.973854	-78.205474	12.7976535	109.208626
2.611756	-4.803135	113.665367	-22.492916	13.321966	112.168861	33.388157	-9.499348	116.730103	32.861496	37.104832	113.029465	33.1248265	13.802742	114.879784	-78.1106585	12.84119	109.457938
1.831621	-5.237175	113.684807	-22.435001	13.419683	112.227821	33.48595	-9.313749	116.711746	32.852425	37.272133	112.949112	33.1691875	13.979192	114.830429	-78.0391895	12.860174	109.625213
0.715996	-5.843596	113.636017	-22.334875	13.559362	112.318253	33.579426	-9.072863	116.714813	32.867332	37.475086	112.831047	33.223379	14.2011115	114.77293	-77.893129	12.9176125	109.863576
-0.107151	-6.278707	113.658188	-22.295179	13.685928	112.404121	33.641186	-8.94951	116.699585	32.891594	37.596821	112.745796	33.26639	14.3236555	114.7226905	-77.856748	13.0482005	110.0855515
-0.964923	-6.664447	113.63443	-22.195862	13.779317	112.498329	33.688652	-8.847908	116.712448	32.924931	37.670635	112.711624	33.3067915	14.4113635	114.712036	-77.6985155	13.1472705	110.284622
-1.809592	-7.023702	113.61512	-22.176483	13.850333	112.589668	33.752426	-8.731034	116.705406	32.940598	37.748848	112.754822	33.346512	14.508907	114.730114	-77.699478	13.191759	110.449222
-2.612674	-7.368347	113.560089	-22.106089	13.969696	112.644234	33.801331	-8.604351	116.693893	32.944599	37.860359	112.804291	33.372965	14.628004	114.749092	-77.585143	13.311388	110.539376
-3.475471	-7.721647	113.561394	-22.106325	14.087253	112.689461	33.846413	-8.458446	116.704735	33.27578	38.377907	112.544975	33.5610965	14.9597305	114.624855	-77.7737465	13.2147755	110.754067
-4.390802	-8.078451	113.616074	-22.051495	14.226747	112.696114	33.883728	-8.32212	116.745033	32.891254	38.637688	112.586884	33.387491	15.157784	114.6659585	-77.490481	13.29571	110.7262695
-5.777784	-8.548425	113.783226	-22.010618	14.400591	112.697685	33.916798	-8.185848	116.864418	32.900417	38.711624	112.209175	33.4086075	15.262888	114.5367965	-77.4298435	13.538294	110.8585735
-6.659618	-8.88782	113.925468	-21.993013	14.434631	112.700859	33.929832	-8.162096	116.969742	32.898201	38.678017	111.896194	33.4140165	15.2579605	114.432968	-77.4000425	13.6113015	110.96875
-7.58333	-9.205818	114.005569	-21.980791	14.4267	112.690582	33.933563	-8.17657	117.039261	32.869835	38.58897	111.602112	33.401699	15.2062	114.3206865	-77.363281	13.6472	111.0604775
-8.529072	-9.504745	114.052498	-21.963484	14.382497	112.653816	33.923161	-8.22471	117.09787	32.831787	38.469845	111.375252	33.377474	15.1225675	114.236561	-77.304442	13.6424265	111.071071
-9.518127	-9.768063	114.08551	-21.957119	14.254665	112.639412	33.907772	-8.328843	117.120865	32.846371	37.783562	111.250519	33.3770715	14.7273595	114.185692	-77.2913095	13.7819705	111.093132
-10.396196	-10.017145	114.03241	-21.94179	14.114584	112.657753	33.904369	-8.438476	117.106667	32.83102	37.634109	111.096146	33.3676945	14.5978165	114.1014065	-77.2512745	13.6313515	111.2140995
-11.316247	-10.214776	113.954674	-21.907053	13.990806	112.699638	33.919735	-8.511933	117.06179	32.814152	37.534843	111.012566	33.3669435	14.511455	114.037178	-77.1810495	13.470157	111.362098
-12.828027	-10.43173	113.924232	-21.9013	13.872886	112.741241	33.977795	-8.551617	117.002914	32.781757	37.489449	111.038567	33.379776	14.468916	114.0207405	-77.182376	13.276856	111.4617415
-13.858289	-10.461416	113.898361	-21.894974	13.847993	112.759186	33.994419	-8.561282	116.977928	32.774689	37.473476	111.087891	33.384554	14.456097	114.0329095	-77.174502	13.239889	111.4854625
-14.838754	-10.487907	113.890884	-21.888163	13.845088	112.763763	33.986526	-8.59994	116.989075	32.811317	37.429298	111.122856	33.3989215	14.414679	114.0559655	-77.1752475	13.275497	111.4715605
-15.803097	-10.458872	113.805054	-21.868177	13.855335	112.78788	33.9599	-8.672094	116.986504	32.873512	37.362434	111.157921	33.416706	14.34517	114.0722125	-77.15306	13.3655	111.5035475
-16.868418	-10.422794	113.777687	-21.813995	13.88819	112.838493	33.946949	-8.733716	116.940498	32.963936	37.316597	111.22731	33.4554425	14.2914405	114.083904	-77.0834325	13.4849395	111.593082
-17.867163	-10.324692	113.636864	-21.754313	13.932261	112.865761	33.942684	-8.792949	116.852638	33.064167	37.252724	111.356392	33.5034255	14.2298875	114.104515	-77.0120515	13.6346345	111.627007
-18.836185	-10.218653	113.377678	-21.70606	13.99183	112.864754	33.941891	-8.831282	116.688385	33.143284	36.662964	111.771896	33.5425875	13.915841	114.2301405	-76.9547075	14.067819	111.4993675
-20.368872	-10.005067	112.896301	-21.631639	14.088172	112.787422	33.918137	-8.85815	116.387573	33.317329	36.624371	112.154999	33.617733	13.8831105	114.271286	-76.881011	14.2932335	111.303558
-21.471291	-9.854496	112.674263	-21.579298	14.217065	112.7808	33.905834	-8.851816	116.173531	33.797863	37.690254	111.870132	33.8518485	14.419219	114.0218315	-77.0104445	14.014911	111.5397685
-22.500151	-9.685728	112.554398	-21.511187	14.313213	112.791481	33.897106	-8.848097	116.027786	33.506519	37.87262	112.121941	33.7018125	14.5122615	114.0748635	-76.7241865	14.1141645	111.5080985
-23.559961	-9.551548	112.533714	-21.447294	14.405994	112.820602	33.890038	-8.882069	115.95166	33.988823	37.682777	111.949524	33.9394305	14.400354	113.950592	-76.8340185	14.411634	111.690612
-24.602764	-9.420672	112.467896	-21.412233	14.44485	112.823189	33.883907	-8.950333	115.966736	34.06073	37.610241	111.927498	33.9723185	14.329954	113.947117	-76.7967845	14.559746	111.699261
-25.752623	-9.315012	112.479713	-21.401224	14.443631	112.818649	33.89584	-9.063477	116.012512	34.076515	37.50795	111.867508	33.9861775	14.2222365	113.94001	-76.7886255	14.6650255	111.697288
-26.855343	-9.197251	112.517296	-21.394073	14.417371	112.812065	33.908215	-9.197486	116.078331	33.739891	37.000893	111.992554	33.824053	13.9017035	114.0354425	-76.612199	14.9330385	111.5886875
-28.523445	-9.054485	112.757278	-21.392771	14.309597	112.801758	33.919601	-9.409639	116.21286	33.732189	36.801563	111.641548	33.825895	13.695962	113.927204	-76.611437	14.923232	111.676312
-29.654921	-8.969139	112.935387	-21.396362	14.209657	112.810112	33.916046	-9.572828	116.294464	33.7187	36.594952	111.40033	33.817373	13.511062	113.847397	-76.610097	14.908252	111.772827
-30.83342	-8.847734	113.155273	-21.392866	14.057159	112.851753	33.913345	-9.781162	116.392136	33.674381	35.776382	111.331573	33.793863	12.99761	113.8618545	-76.579595	15.116708	111.8416515
-31.933727	-8.741727	113.325333	-21.382172	13.845301	112.921837	33.907349	-10.008574	116.455627	33.65464	35.549728	111.095306	33.7809945	12.770577	113.7754665	-76.5453385	14.920025	112.0682075
-33.07217	-8.610878	113.471939	-21.420877	13.617374	113.024734	33.902462	-10.220079	116.460884	33.652557	35.876869	110.774971	33.7775095	12.828395	113.6179275	-76.6192635	14.406353	112.4315405
-34.303383	-8.461322	113.66568	-21.415483	13.397978	113.179146	33.907913	-10.385804	116.472641	33.606224	35.710751	110.695717	33.7570685	12.6624735	113.584179	-76.5880345	14.1334825	112.774113
-35.379597	-8.244758	113.881996	-21.408951	13.201402	113.360199	33.934887	-10.526752	116.489838	33.584396	35.560108	110.662697	33.7596415	12.516678	113.5762675	-76.5775435	13.886126	113.1441305
-37.091293	-7.90379	114.243126	-21.403074	12.955977	113.657249	33.99165	-10.678173	116.58503	33.561413	35.41703	110.651077	33.7765315	12.3694285	113.6180535	-76.5826795	13.5425255	113.6964445
-38.254883	-7.620893	114.367363	-21.430624	12.828326	113.798775	34.014778	-10.781677	116.640114	33.528088	35.326431	110.694183	33.771433	12.272377	113.6671485	-76.632681	13.384275	113.9304015
-39.351143	-7.246725	114.45974	-21.407263	12.721806	113.878044	34.031826	-10.876905	116.651627	33.500191	35.271179	110.682045	33.7660085	12.197137	113.666836	-76.5805345	13.246475	114.089252
-40.485466	-6.865609	114.602005	-21.442938	12.63518	113.957916	34.037552	-10.936399	116.594315	33.442184	35.239029	110.617157	33.739868	12.151315	113.605736	-76.625744	13.119045	114.310096
-41.546528	-6.436928	114.765419	-21.479988	12.545715	114.048622	34.014076	-10.958219	116.51796	33.347164	35.213245	110.516106	33.68062	12.127513	113.517033	-76.640596	12.963917	114.580211
-42.692211	-5.96267	115.050972	-21.511034	12.463484	114.173317	33.967438	-10.977852	116.453743	NaN	NaN	NaN	NaN	NaN	NaN	NaN	NaN	NaN
-43.720444	-5.42601	115.389763	-21.572903	12.364987	114.345528	33.918259	-10.985757	116.414238	NaN	NaN	NaN	NaN	NaN	NaN	NaN	NaN	NaN
-45.311707	-4.565341	116.008972	-21.703938	12.194696	114.720299	33.870388	-11.038657	116.427505	32.740635	35.619331	109.92588	33.3055115	12.290337	113.1766925	-76.7133875	12.099055	116.2639055
-46.357162	-3.957935	116.484894	-21.83214	12.093202	115.007927	33.804611	-11.055323	116.460922	32.522697	35.603882	109.821846	33.163654	12.2742795	113.141384	-76.827934	11.9121245	116.87447
-47.388737	-3.242937	116.991806	-21.971169	11.989988	115.314468	33.69696	-11.059424	116.503487	32.27998	35.579571	109.753242	32.98847	12.2600735	113.1283645	-76.930808	11.7199025	117.5005715
-48.181046	-2.725416	117.477928	-22.144321	11.894777	115.666023	33.552067	-11.065177	116.549156	32.01778	35.598793	109.692719	32.7849235	12.266808	113.1209375	-77.0735655	11.522746	118.2111085
-49.303692	-1.66876	118.136177	-22.347834	11.81128	116.069603	33.382618	-11.052696	116.525856	31.72344	35.653271	109.673584	32.553029	12.3002875	113.09972	-77.248697	11.3222725	119.039486
-50.209965	-0.794039	118.771622	-22.538502	11.698647	116.507683	33.224483	-11.032093	116.476585	31.399122	35.702351	109.755219	32.3118025	12.335129	113.115902	-77.3888065	11.062165	119.899464
-51.146126	0.111021	119.2351	-22.742865	11.621434	116.90451	33.056637	-10.978094	116.486572	31.470606	35.622707	109.742233	32.2636215	12.3223065	113.1144025	-77.7493515	10.9205615	120.6946175
-52.324509	1.645375	119.629776	-23.102621	11.558234	117.31926	32.770561	-10.90076	116.436874	31.063784	35.802101	110.032677	31.9171725	12.4506705	113.2347755	-78.1224145	10.6657975	121.4037445
-53.089176	2.717554	119.738815	-23.313313	11.567907	117.424263	32.559608	-10.830709	116.322945	30.826813	35.926781	110.183022	31.6932105	12.548036	113.2529835	-78.3198365	10.587778	121.5955425
-53.836216	3.835121	119.640686	-23.544315	11.552966	117.407921	32.354763	-10.770185	116.140327	30.216625	36.221935	110.471069	31.285694	12.725875	113.305698	-78.374324	10.380057	121.510144
-54.431789	5.019173	119.436089	-23.738993	11.594301	117.292633	32.166088	-10.712316	115.951828	30.39485	36.181938	110.362206	31.280469	12.734811	113.157017	-78.758455	10.453791	121.428249
-55.01709	6.254934	119.220505	-23.955185	11.654333	117.139961	31.947336	-10.636408	115.803619	29.818016	36.461197	110.599045	30.882676	12.9123945	113.201332	-78.793046	10.3962715	121.07859
-55.546005	7.526371	118.938538	-24.187687	11.69742	116.987541	31.743626	-10.578728	115.656258	29.622492	36.552776	110.631798	30.683059	12.987024	113.144028	-79.058433	10.407816	120.831054
-56.032806	8.844536	118.549538	-24.381987	11.71773	116.804825	31.549374	-10.538491	115.545479	29.439974	36.626419	110.718246	30.494674	13.043964	113.1318625	-79.258648	10.391496	120.4777875
-56.645184	10.853459	117.921829	-24.745153	11.676714	116.51181	31.31201	-10.508922	115.424347	29.20413	36.672707	110.907791	30.25807	13.0818925	113.166069	-79.748376	10.2715355	119.857551
-56.994534	12.22979	117.444824	-24.928978	11.64912	116.29686	31.134632	-10.517197	115.326401	29.066339	36.678104	111.072418	30.1004855	13.0804535	113.1994095	-79.9584415	10.2177865	119.3943105
-57.304852	13.679835	116.921028	-25.102467	11.622868	116.028091	30.95772	-10.550309	115.246925	28.97006	36.657341	111.191383	29.96389	13.053516	113.219154	-80.168824	10.19222	118.837028
-57.580811	15.143307	116.50618	-25.264368	11.613561	115.79406	30.785126	-10.595464	115.150726	29.291651	36.48196	111.083344	30.0383885	12.943248	113.117035	-80.5671245	10.283874	118.471085
-57.830387	16.641674	116.212418	-25.40707	11.593204	115.58725	30.61002	-10.631566	114.954971	29.215014	36.500126	111.129807	29.912517	12.93428	113.042389	-80.726657	10.252128	118.132111
-57.991631	18.192717	116.126572	-25.493628	11.588919	115.469536	30.433659	-10.654267	114.703903	28.764736	36.669785	111.34623	29.5991975	13.007759	113.0250665	-80.5864535	10.170079	117.9140055
-58.13818	19.730766	116.23217	-25.55665	11.588203	115.507851	30.304701	-10.655299	114.424263	28.721241	36.673119	111.378609	29.512971	13.00891	112.901436	-80.626271	10.167496	118.114266
-58.294304	22.062622	116.283783	-25.594646	11.566007	115.509117	30.161795	-10.623852	114.030365	28.683794	36.704575	111.511757	29.4227945	13.0403615	112.771061	-80.6120865	10.0916525	118.247173
-58.394855	23.629515	116.384911	-25.628597	11.501438	115.38929	29.992527	-10.565828	113.759079	28.646358	36.718399	111.631027	29.3194425	13.0762855	112.695053	-80.5766365	9.9265905	118.083527
-58.430908	25.184381	116.44632	-25.682323	11.452376	115.322182	29.821861	-10.608532	113.305573	28.597519	36.721767	111.798409	29.20969	13.0566175	112.551991	-80.574336	9.8481345	118.092373
-58.473766	26.748293	116.559196	-25.779572	11.387449	115.213463	29.508989	-10.602415	112.846054	28.543377	36.720032	112.013008	29.026183	13.0588085	112.429531	-80.585327	9.7160895	117.997395
-58.420158	28.240061	116.847588	-25.839334	11.284235	115.021729	29.160437	-10.61935	112.216591	28.516943	36.743034	112.292389	28.83869	13.061842	112.25449	-80.517358	9.506628	117.788968
-58.118034	29.546059	117.177544	-25.973946	11.228368	114.873375	28.813272	-10.64627	111.435387	28.870546	36.635254	112.427902	28.841909	12.994492	111.9316445	-80.789801	9.462244	117.8151055
-58.418335	31.223577	117.555634	-26.107805	11.183092	114.680412	28.428221	-10.544813	110.696724	28.480324	36.356293	113.026413	28.4542725	12.90574	111.8615685	-80.6698825	9.460444	117.4992555
-58.129578	33.351841	118.006454	-26.32832	11.330572	114.360321	28.015518	-10.275433	109.640633	28.332775	36.532295	113.601891	28.1741465	13.128431	111.621262	-80.8307865	9.532713	117.09938
-58.01186	34.710182	118.018661	-26.417175	11.545804	114.093414	27.83637	-10.051238	109.193382	28.239309	36.729885	113.853386	28.0378395	13.3393235	111.523384	-80.8721895	9.7522845	116.663444
-57.499962	35.862392	118.064621	-26.45578	11.770919	113.798401	27.69565	-9.857893	108.794258	28.230927	36.879814	113.878014	27.9632885	13.5109605	111.336136	-80.8748485	10.0308775	116.260666
-56.978107	36.926243	117.985519	-26.451672	11.987972	113.48851	27.562035	-9.71964	108.41433	28.324085	36.968613	113.858055	27.94306	13.6244865	111.1361925	-80.846404	10.3514575	115.8408275
-56.400524	37.921211	117.864861	-26.44009	12.163266	113.185547	27.501034	-9.647165	108.126572	28.442568	36.986946	113.893974	27.971801	13.6698905	111.010273	-80.851981	10.6566415	115.360821
-55.895199	38.799656	117.76519	-26.467525	12.258416	112.929008	27.454885	-9.611458	107.927177	28.524828	36.982681	113.98761	27.9898565	13.6856115	110.9573935	-80.9249065	10.8312205	114.9006225
-55.460655	39.560467	117.853294	-26.205772	12.135989	112.728867	27.421743	-9.579843	107.727661	28.593033	36.990608	114.029823	28.007388	13.7053825	110.878742	-80.418932	10.5665955	114.578992
-54.093506	40.208691	117.763283	-26.45565	12.418497	112.642059	27.393642	-9.632577	107.686707	28.698751	36.912991	114.143898	28.0461965	13.640207	110.9153025	-80.9574965	11.196787	114.3688155
-53.578846	40.870823	117.193344	-26.289448	12.312602	112.329147	27.338249	-9.764774	107.823715	28.798889	36.863197	114.108948	28.068569	13.5492115	110.9663315	-80.647465	11.0759925	113.6919625
-53.219837	41.561615	116.573524	-26.530701	12.637875	112.197372	27.221006	-9.937255	107.954704	29.247183	37.142204	113.630585	28.2340945	13.6024745	110.7926445	-81.2954965	11.6732755	113.6020995
-52.549862	42.019974	115.996994	-26.581446	12.730908	112.024368	27.082972	-10.140206	108.076729	28.944714	37.170578	113.471924	28.013843	13.515186	110.7743265	-81.176735	11.94663	113.2744095
-51.800568	42.366882	115.473831	-26.579248	12.746833	111.897018	26.988235	-10.402003	108.223938	29.064539	36.98605	113.097549	28.026387	13.2920235	110.6607435	-81.184883	12.2016425	113.1332925
-50.957127	42.594715	115.126312	-26.567537	12.741111	111.841606	26.918215	-10.659106	108.341217	29.1998	36.783566	112.785706	28.0590075	13.06223	110.5634615	-81.1940815	12.419992	113.1197505
-50.213455	42.747097	114.939186	-26.518021	12.663285	111.807632	26.89068	-10.885082	108.381248	29.703459	36.422699	112.385155	28.2970695	12.7688085	110.3832015	-81.3331115	12.5577615	113.2320625
-49.048302	42.88546	114.939247	-26.459139	12.582144	111.83947	26.886198	-11.072243	108.310974	29.451904	36.372215	112.438492	28.169051	12.649986	110.374733	-81.087329	12.514302	113.304207
-48.187405	42.886776	114.956963	-26.386097	12.552367	111.943802	26.904089	-11.126584	108.29557	29.51524	36.312973	112.397636	28.2096645	12.5931945	110.346603	-80.9818585	12.5115395	113.541001
-47.278488	42.933651	114.909027	-26.286114	12.630042	112.072395	26.907089	-11.164381	108.393112	29.986486	36.110485	112.112938	28.4467875	12.473052	110.253025	-81.0190155	12.787032	113.891765
-46.293209	42.988567	114.721237	-26.012096	12.524965	112.100471	26.891052	-11.257463	108.556763	30.125755	36.062511	111.926231	28.5084035	12.402524	110.241497	-80.5325955	12.647406	113.959445
-45.263939	43.012714	114.437141	-26.214966	12.871601	112.238075	26.843866	-11.399111	108.77639	29.888254	36.135414	111.906601	28.36606	12.3681515	110.3414955	-80.795992	13.3750505	114.1346545
-44.230976	43.055191	114.197983	-26.183636	13.018572	112.230598	26.788139	-11.54937	108.946312	30.408257	35.828568	111.541916	28.598198	12.139599	110.244114	-80.96547	13.897545	114.217082
-43.183891	42.99892	114.056053	-26.161268	13.064313	112.151299	26.717344	-11.667718	108.955971	30.169025	35.83881	111.611786	28.4431845	12.085546	110.2838785	-80.7657205	14.04308	114.0187195
-41.451286	42.892429	114.117516	-26.348379	13.395277	112.301613	26.675972	-11.66853	108.706451	30.275524	35.77116	111.654709	28.475748	12.051315	110.18058	-81.172506	14.739239	114.422646
-40.251312	42.780857	114.126526	-26.070986	13.221251	112.034897	26.678238	-11.599508	108.538261	30.341948	35.830593	111.73201	28.510093	12.1155425	110.1351355	-80.652065	14.3269595	113.9346585
-39.055748	42.709385	114.068352	-26.005447	13.397654	112.014915	26.690712	-11.500353	108.437729	30.432302	35.922287	111.711632	28.561507	12.210967	110.0746805	-80.572401	14.584341	113.9551495
-37.776089	42.594471	113.775444	-25.928846	13.696508	112.030327	26.683975	-11.445362	108.482101	30.546263	35.994095	111.573204	28.615119	12.2743665	110.0276525	-80.472811	15.1186495	114.0330015
-36.387115	42.5191	113.38208	-25.820807	13.900803	111.942291	26.66795	-11.46643	108.578316	30.671892	35.983337	111.355797	28.669921	12.2584535	109.9670565	-80.311535	15.5431525	113.9175255
-35.024502	42.365082	113.027573	-25.760735	14.056453	111.856339	26.64798	-11.563492	108.69989	30.812889	35.898338	111.145889	28.7304345	12.167423	109.9228895	-80.2519045	15.945483	113.7897885
-33.605858	42.180012	112.766731	-25.696749	14.103431	111.803688	26.630875	-11.699057	108.791824	30.947241	35.747822	110.951996	28.789058	12.0243825	109.87191	-80.182556	16.1824795	113.735466
-31.328947	41.842152	112.582191	-25.611439	14.04117	111.757401	26.630295	-11.889925	108.817276	31.096645	35.541054	110.865257	28.86347	11.8255645	109.8412665	-80.086348	16.2567755	113.6735355
-30.070547	41.671722	112.649879	-25.578424	13.979034	111.725327	26.650414	-11.973055	108.829895	31.164801	35.46315	110.898567	28.9076075	11.7450475	109.864231	-80.0644555	16.2130205	113.586423
-28.483795	41.376133	112.503387	-25.591713	13.917883	111.671127	26.667866	-12.042523	108.839813	31.230545	35.389381	110.931755	28.9492055	11.673429	109.885784	-80.1326315	16.162337	113.45647
-26.711527	41.006641	112.246834	-25.556009	13.859192	111.583755	26.6723	-12.136605	108.847847	31.273186	35.333324	110.986771	28.972743	11.5983595	109.917309	-80.084761	16.1200245	113.250201
-25.111813	40.708462	112.183968	-25.559891	13.81366	111.485519	26.671032	-12.209605	108.826256	31.330214	35.255455	111.07856	29.000623	11.522925	109.952408	-80.120405	16.104395	113.01863
-23.576891	40.449093	112.190666	-25.551853	13.774681	111.382309	26.681604	-12.295271	108.833839	31.399733	35.157673	111.264084	29.0406685	11.431201	110.0489615	-80.1443745	16.118161	112.7156565
-21.802265	40.056324	111.976814	-25.582514	13.716865	111.214005	26.698092	-12.402124	108.900497	31.489712	35.059391	111.491249	29.093902	11.3286335	110.195873	-80.25893	16.1050965	112.232137
-19.299879	39.531788	111.837746	-25.612003	13.619145	110.824501	26.705412	-12.585887	109.042931	31.645117	34.883705	111.93396	29.1752645	11.148909	110.4884455	-80.3992705	16.089381	111.1605565
-17.571814	39.138981	111.776756	-25.625542	13.575287	110.526215	26.714939	-12.684112	109.141479	32.076591	34.609653	112.17704	29.395765	10.9627705	110.6592595	-80.646849	16.1878035	110.3931705
-15.843585	38.702171	111.899521	-25.637903	13.51136	110.301971	26.763313	-12.759752	109.33194	31.774347	34.595093	112.79203	29.26883	10.9176705	111.061985	-80.544636	16.1050495	109.541957
-14.112559	38.272835	112.186012	-25.633192	13.500966	110.217903	26.861568	-12.806159	109.61834	31.864738	34.445362	113.364807	29.363153	10.8196015	111.4915735	-80.629537	16.1823305	108.9442325
-12.405078	37.743904	112.557915	-25.608624	13.51863	110.244843	27.020815	-12.819502	110.032166	31.974251	33.303635	114.206871	29.497533	10.2420665	112.1195185	-80.714781	16.7951935	108.3701675
-10.722043	37.197079	112.964844	-25.5867	13.530086	110.252998	27.20686	-12.872672	110.562263	32.033806	34.19413	114.589294	29.620333	10.660729	112.5757785	-80.793733	16.399443	107.9302175
-9.107833	36.64782	113.2435	-25.54085	13.5069	110.193275	27.410873	-12.949067	111.131195	32.498127	33.998482	114.996864	29.9545	10.5247075	113.0640295	-81.0362	16.4890925	107.3225205
-6.690886	35.599987	113.623581	-25.485722	13.460726	110.100952	27.761789	-13.086581	111.985268	32.127033	33.954926	115.916702	29.944411	10.4341725	113.950985	-80.915855	16.4872795	106.250919
-5.187584	34.919815	113.896881	-25.330254	13.409388	110.244728	27.96711	-13.075759	112.561432	32.20018	33.863136	116.190552	30.083645	10.3936885	114.375992	-80.744153	16.4250875	106.113464
-3.724833	34.106686	114.22213	-25.195393	13.334264	110.531593	28.272465	-13.183868	112.999298	32.30439	33.776646	116.381683	30.2884275	10.296389	114.6904905	-80.6792135	16.372139	106.3726955
-2.270639	33.212662	114.571121	-25.062975	13.210173	110.879112	28.553476	-13.22352	113.500534	32.404778	33.738991	116.569611	30.479127	10.2577355	115.0350725	-80.605077	16.1626105	106.7231515
-1.007933	32.376694	114.889824	-25.0056	13.078048	111.177086	28.79237	-13.268415	113.997353	32.426247	33.676193	116.758492	30.6093085	10.203889	115.3779225	-80.6205085	15.952207	106.9762495
0.207479	31.405926	115.133438	-25.034794	12.899035	111.374344	29.005388	-13.439798	114.463982	32.394516	33.612026	116.922821	30.699952	10.086114	115.6934015	-80.76954	15.711956	107.0552865
1.371094	30.375914	115.3041	-25.105181	12.722674	111.443947	29.087791	-13.550623	114.942345	32.331188	33.540016	117.02533	30.7094895	9.9946965	115.9838375	-80.9198515	15.4506515	106.9040565
2.89414	28.852854	115.34803	-25.26696	12.467065	111.387787	29.090643	-13.757968	115.410599	32.161011	33.426872	117.060913	30.625827	9.834452	116.235756	-81.159747	15.099678	106.539818
3.847469	27.823616	115.361595	-25.364992	12.270341	111.31675	29.082045	-13.868032	115.63884	32.058544	33.331497	117.005112	30.5702945	9.7317325	116.321976	-81.3002785	14.8089495	106.311524
4.73568	26.787233	115.387238	-25.375383	12.104233	111.27877	29.101753	-13.944957	115.762985	31.986942	33.253223	116.941277	30.5443475	9.654133	116.352131	-81.2951135	14.554333	106.205409
5.521637	25.725693	115.410378	-25.379148	11.954714	111.300934	29.169788	-13.982318	115.799179	31.945478	33.218086	116.893723	30.557633	9.617884	116.346451	-81.315929	14.291544	106.255417
6.297454	24.69879	115.450111	-25.334532	11.829637	111.379921	29.27582	-13.97181	115.7994	31.932899	33.201992	116.870178	30.6043595	9.615091	116.334789	-81.2734235	14.044183	106.425053
6.961793	23.631456	115.516068	-25.262705	11.709366	111.479164	29.383368	-13.96703	115.752289	31.939718	33.204376	116.873016	30.661543	9.618673	116.3126525	-81.186953	13.800059	106.6456755
7.576433	22.553009	115.583527	-25.199535	11.574987	111.604103	29.489283	-13.961479	115.666115	31.942636	33.212479	116.892311	30.7159595	9.6255	116.279213	-81.1150295	13.524474	106.928993
8.386342	20.928215	115.609444	-25.145823	11.382135	111.819664	29.585678	-13.974014	115.599609	31.916159	33.203171	116.896393	30.7509185	9.6145785	116.248001	-81.0425645	13.1496915	107.391327
8.831036	19.823317	115.599266	-25.127321	11.284636	112.007118	29.614029	-13.995568	115.56929	31.916077	33.179634	116.850021	30.765053	9.592033	116.2096555	-81.019695	12.977239	107.8045805
9.279457	18.657953	115.613853	-25.111637	11.16385	112.264229	29.631577	-14.031275	115.551079	31.935146	33.13369	116.789604	30.7833615	9.5512075	116.1703415	-81.0066355	12.7764925	108.3581165
9.642026	17.525743	115.70414	-25.097939	11.064187	112.58181	29.649216	-14.082962	115.564415	31.949854	33.074459	116.778816	30.799535	9.4957485	116.1716155	-80.995413	12.6326255	108.9920045
9.97495	16.384779	115.78199	-25.099144	10.910266	112.861633	29.683388	-14.136915	115.612732	31.938501	33.032909	116.83606	30.8109445	9.447997	116.224396	-81.0092325	12.372535	109.49887
10.177052	15.202483	115.951347	-25.088861	10.807904	113.107239	29.719147	-14.177871	115.727142	31.894079	33.014469	116.904221	30.806613	9.418299	116.3156815	-80.984335	12.197509	109.8987965
10.430539	13.961056	115.989182	-25.109085	10.696838	113.270546	29.764826	-14.264143	115.838371	32.258461	32.800304	116.711792	31.0116435	9.2680805	116.2750815	-81.2298135	12.1255955	110.2660105
10.750277	12.160881	115.952148	-25.128185	10.55872	113.384041	29.797956	-14.370212	115.992043	31.857174	32.875195	116.748405	30.827565	9.2524915	116.370224	-81.083935	11.8649485	110.397858
10.920866	10.936442	115.882408	-25.115746	10.387549	113.347778	29.828331	-14.484577	116.11779	31.866146	32.778706	116.625305	30.8472385	9.1470645	116.3715475	-81.0787305	11.6280335	110.3240085
11.07802	9.658873	115.831802	-25.082134	10.186967	113.235542	29.881435	-14.635056	116.26223	31.868103	32.665443	116.497398	30.874769	9.0151935	116.379814	-81.039037	11.3587405	110.09127
11.220701	8.39535	115.788254	-25.078503	9.973327	113.111046	29.934294	-14.759402	116.367386	31.870598	32.521214	116.37603	30.902446	8.880906	116.371708	-81.059452	11.065748	109.850384
11.300075	7.239551	115.70311	-25.039486	9.747953	112.980125	30.037043	-14.922513	116.409096	31.870636	32.391731	116.240417	30.9538395	8.734609	116.3247565	-81.0328115	10.761297	109.6354935
11.353007	6.000152	115.59668	-24.961777	9.552164	112.851311	30.117931	-15.072845	116.478111	31.887156	32.254604	116.02932	31.0025435	8.5908795	116.2537155	-80.9260975	10.5134485	109.4489065
11.377833	4.696452	115.540955	-24.918039	9.363132	112.726425	30.193577	-15.198341	116.541481	31.91959	32.115231	115.794312	31.0565835	8.458445	116.1678965	-80.8926615	10.267819	109.2849535
11.37456	2.86146	115.384743	-24.833616	9.064725	112.514755	30.335293	-15.413348	116.63443	31.972885	31.919325	115.475403	31.154089	8.2529885	116.0549165	-80.821321	9.8764615	108.9745935
11.330914	1.720237	115.293869	-24.762886	8.846322	112.317726	30.42494	-15.531452	116.725708	32.006927	31.790443	115.290726	31.2159335	8.1294955	116.008217	-80.7417055	9.5631485	108.627235
11.251616	0.503018	115.182564	-24.686104	8.631973	112.121284	30.516121	-15.65914	116.762482	32.040821	31.667477	115.100304	31.278471	8.0041685	115.931393	-80.650679	9.2597775	108.311175
11.117229	-0.660814	115.058113	-24.561623	8.461324	111.944687	30.62118	-15.786489	116.78344	32.477936	31.371841	114.687119	31.549558	7.792676	115.7352795	-80.672804	9.129972	108.1540945
10.956238	-1.799014	114.912415	-24.466413	8.281192	111.859749	30.735847	-15.895212	116.751244	32.559593	31.24016	114.425003	31.64772	7.672474	115.5881235	-80.580546	8.88991	108.1313745
10.798774	-2.819103	114.772606	-24.315924	8.084722	111.879219	30.869514	-16.000336	116.682724	32.244118	31.286362	114.356445	31.556816	7.643013	115.5195845	-80.188664	8.526431	108.2388535
10.579295	-3.885529	114.704826	-24.17778	7.870782	111.942932	31.023676	-16.093767	116.603874	32.296413	31.181473	114.214287	31.6600445	7.543853	115.4090805	-80.0156045	8.197711	108.4767835
10.218807	-5.498405	114.669212	-24.04644	7.570232	112.147629	31.240494	-16.210173	116.561142	32.334347	31.039528	114.128922	31.7874205	7.4146775	115.345032	-79.8803005	7.7257865	108.950226
9.908068	-6.493086	114.6763	-23.970177	7.366207	112.296333	31.380594	-16.294668	116.537704	32.34988	30.976761	114.154938	31.865237	7.3410465	115.346321	-79.805591	7.3913675	109.246345
9.608795	-7.436377	114.670029	-23.895733	7.164379	112.423477	31.528097	-16.403551	116.513351	32.363171	30.921635	114.212753	31.945634	7.259042	115.363052	-79.7371	7.069716	109.483902
9.300459	-8.422446	114.706978	-23.836548	6.978453	112.534676	31.611994	-16.467173	116.577446	32.366673	30.84207	114.258507	31.9893335	7.1874485	115.4179765	-79.6624295	6.7694575	109.6513755
8.921391	-9.383905	114.750671	-23.812334	6.787971	112.616226	31.711796	-16.575058	116.629341	32.375011	30.745283	114.29142	32.0434035	7.0851125	115.4603805	-79.6680715	6.4908295	109.7720715
8.542184	-10.340099	114.814018	-23.758413	6.625269	112.687935	31.785484	-16.694775	116.684639	32.383488	30.646595	114.265968	32.084486	6.97591	115.4753035	-79.601312	6.274628	109.9005665
8.152205	-11.282061	114.856995	-23.720728	6.447701	112.727379	31.843838	-16.820351	116.761757	32.405342	30.509398	114.208817	32.12459	6.8445235	115.485287	-79.566046	6.0508785	109.969471
7.527346	-12.669797	114.945709	-23.64036	6.149062	112.794067	31.958595	-17.059893	116.880974	32.458546	30.277214	114.048615	32.2085705	6.6086605	115.4647945	-79.4892905	5.6894635	110.1233395
7.096065	-13.559235	115.058899	-23.589396	5.902685	112.81781	32.013668	-17.241991	116.998001	32.515995	30.091549	113.914886	32.2648315	6.424779	115.4564435	-79.4436235	5.380591	110.1791765
6.64846	-14.460033	115.181709	-23.54829	5.68656	112.785133	32.089378	-17.439859	117.100166	32.968365	29.725582	113.589142	32.5288715	6.1428615	115.344654	-79.6254515	5.2302585	110.225612
6.208594	-15.311721	115.21212	-23.45409	5.425443	112.721596	32.158249	-17.637096	117.186913	32.642124	29.693687	113.596321	32.4001865	6.0282955	115.391617	-79.3083665	4.8225905	110.051575
5.727758	-16.133633	115.231201	-23.361162	5.173331	112.61792	32.256149	-17.840393	117.230316	32.708176	29.484776	113.354767	32.4821625	5.8221915	115.2925415	-79.2044865	4.5244705	109.9432985
5.254956	-16.935511	115.203156	-23.275515	4.973551	112.501701	32.366898	-18.018978	117.263855	32.77282	29.291721	113.105202	32.569859	5.6363715	115.1845285	-79.120889	4.3107305	109.8188735
4.782851	-17.670637	115.181061	-23.155905	4.745526	112.378403	32.473415	-18.185408	117.258072	32.823536	29.10223	112.845459	32.6484755	5.458411	115.0517655	-78.9602855	4.032641	109.7050405
4.027675	-18.661041	115.176628	-22.983742	4.502047	112.241348	32.633202	-18.38303	117.249298	33.37801	28.686901	112.270035	33.005606	5.1519355	114.7596665	-78.97309	3.8521585	109.7230295
3.531229	-19.252241	115.162918	-22.878628	4.393054	112.193939	32.718018	-18.489786	117.263451	33.514862	28.550068	112.071518	33.11644	5.030141	114.6674845	-78.873696	3.755967	109.7203935
2.985361	-19.835909	115.108093	-22.773888	4.277173	112.204453	32.78936	-18.599119	117.251801	33.625336	28.444094	111.966835	33.207348	4.9224875	114.609318	-78.755124	3.6318585	109.799588
2.448945	-20.358208	115.044807	-22.659435	4.192549	112.265457	32.882275	-18.680237	117.192459	33.704945	28.369734	111.946808	33.29361	4.8447485	114.5696335	-78.61248	3.5403495	109.9612805
1.860835	-20.773724	114.996269	-22.606607	4.163414	112.36985	32.953678	-18.720833	117.118561	33.758324	28.327471	111.980484	33.356001	4.803319	114.5495225	-78.569215	3.523509	110.1901775
1.269143	-21.182518	114.847389	-22.513517	4.128446	112.487617	33.010166	-18.727757	117.002579	33.795349	28.307756	112.073174	33.4027575	4.7899995	114.5378765	-78.4297915	3.4668925	110.4373575
0.692387	-21.528807	114.658226	-22.456797	4.136388	112.619186	33.090851	-18.742277	116.817009	33.444698	28.528738	112.396324	33.2677745	4.8932305	114.6066665	-78.1813685	3.3795455	110.6317055
-0.232274	-21.942455	114.425644	-22.367369	4.216939	112.785133	33.163555	-18.619976	116.608368	33.474918	28.684929	112.564972	33.3192365	5.0324765	114.58667	-78.0539745	3.4014015	110.983596
-0.860088	-22.234709	114.346634	-22.338156	4.278872	112.883759	33.222858	-18.542965	116.495087	33.512615	28.789267	112.634972	33.3677365	5.123151	114.5650295	-78.0440485	3.434593	111.2024885
-1.501328	-22.501583	114.372124	-22.290283	4.360656	112.912544	33.277985	-18.459995	116.484406	33.537827	28.893011	112.62014	33.407906	5.216508	114.552273	-77.988472	3.504804	111.272815
-2.163293	-22.721235	114.495621	-22.24896	4.454414	112.900017	33.315407	-18.391565	116.594063	33.583637	28.940111	112.544159	33.449522	5.274273	114.569111	-77.947442	3.634555	111.230923
-2.807285	-22.925379	114.633286	-22.215416	4.478759	112.862312	33.383186	-18.415104	116.703369	33.653687	28.914606	112.435577	33.5184365	5.249751	114.569473	-77.9492685	3.707767	111.155151
-3.428733	-23.139095	114.68396	-22.124203	4.419971	112.793434	33.448238	-18.468592	116.825394	34.12426	28.668255	112.12056	33.786249	5.0998315	114.472977	-78.034655	3.7401105	111.113891
-4.097275	-23.367477	114.737442	-22.04108	4.294919	112.765923	33.540936	-18.55401	116.932365	34.23381	28.588879	111.985764	33.887373	5.0174345	114.4590645	-77.969533	3.5724035	111.0727815
-5.140438	-23.625875	114.859581	-21.904243	4.077305	112.778976	33.716309	-18.63595	117.035767	34.410954	28.495708	111.847939	34.0636315	4.929879	114.441853	-77.8721175	3.224731	111.116099
-5.833613	-23.72368	114.958702	-21.765875	3.970321	112.803284	33.875862	-18.681755	117.084694	34.513901	28.479958	111.76947	34.1948815	4.8991015	114.427082	-77.7266315	3.0415405	111.179486
-6.538392	-23.775703	114.986465	-21.623554	3.895654	112.779045	34.006096	-18.660818	117.194962	34.201412	28.670465	111.863625	34.103754	5.0048235	114.5292935	-77.350862	2.7864845	111.0287965
-7.274417	-23.78273	115.036118	-21.493286	3.860493	112.744019	34.145962	-18.605495	117.303314	34.764904	28.526619	111.563171	34.455433	4.960562	114.4332425	-77.442005	2.760424	111.0547955
-8.060286	-23.743933	115.088127	-21.372437	3.888896	112.737671	34.285927	-18.535141	117.378426	34.873444	28.59568	111.468277	34.5796855	5.0302695	114.4233515	-77.3245595	2.7475225	111.0519905
-8.831082	-23.633865	115.013062	-21.200174	3.940829	112.77121	34.446217	-18.413391	117.426216	34.519737	28.885221	111.647079	34.482977	5.235915	114.5366475	-76.883325	2.645743	111.0057725
-9.613732	-23.483171	114.910255	-21.051271	4.03936	112.887871	34.611881	-18.239378	117.387222	35.011272	28.830198	111.541161	34.8115765	5.29541	114.4641915	-76.9141185	2.78331	111.3115505
-10.771446	-23.162493	114.481628	-20.837835	4.221292	113.124718	34.845467	-17.91235	117.17514	34.708317	29.400957	112.019333	34.776892	5.7443035	114.5972365	-76.452562	2.6982805	111.6521995
-11.550136	-22.933523	114.097847	-20.719881	4.414051	113.352516	34.986885	-17.642685	116.898514	34.839352	29.132593	112.558876	34.9131185	5.744954	114.728695	-76.3528805	3.083148	111.976337
-12.456075	-22.689054	113.692368	-20.587645	4.602462	113.572144	35.138882	-17.338142	116.569939	34.925308	28.913603	113.25296	35.032095	5.7877305	114.9114495	-76.207385	3.4171935	112.2328385
-13.289781	-22.381926	113.30323	-20.464157	4.889874	113.816872	35.272739	-16.993977	116.231628	34.98951	30.414864	113.567421	35.1311245	6.7104435	114.8995245	-76.0594385	3.0693045	112.7342195
-14.118791	-22.09626	112.992729	-20.354807	5.180581	113.993073	35.382057	-16.620041	115.953354	35.496391	30.616751	113.893089	35.439224	6.998355	114.9232215	-76.148838	3.362807	113.0629245
-15.015692	-21.851189	112.788925	-20.225988	5.520009	114.084351	35.427479	-16.228582	115.849091	35.634293	30.947283	114.222466	35.530886	7.3593505	115.0357785	-75.982862	3.6806675	113.1329235
-15.922385	-21.665924	112.652695	-20.120092	5.801517	114.088928	35.580669	-16.08272	115.685547	35.407745	31.382912	114.569763	35.494207	7.650096	115.127655	-75.734391	3.952938	113.050201
-17.298517	-21.46649	112.636604	-19.94865	6.14805	114.015541	35.713139	-15.88757	115.659378	36.071404	31.479286	114.325653	35.8922715	7.795858	114.9925155	-75.7895715	4.500242	113.0385665
-18.188982	-21.409372	112.756195	-19.811651	6.307725	114.008141	35.752125	-15.745502	115.760719	35.847153	31.717861	114.27771	35.799639	7.9861795	115.0192145	-75.422941	4.6292705	112.9970675
-19.081818	-21.450754	112.986549	-19.687578	6.38647	114.077271	35.899643	-15.844223	115.742615	36.37241	31.528845	113.832664	36.1360265	7.842311	114.7876395	-75.5111825	4.930629	113.3669025
-20.046509	-21.534954	113.375816	-19.541241	6.372502	114.163414	36.015499	-15.881101	115.859833	36.532829	31.480825	113.515709	36.274164	7.799862	114.687771	-75.356646	4.945142	113.639057
-20.967194	-21.62302	113.88279	-19.398132	6.330854	114.291046	36.139687	-15.935972	116.009453	36.655857	31.438641	113.133064	36.397772	7.7513345	114.5712585	-75.194036	4.9103735	114.0108335
-21.848059	-21.736012	114.408966	-19.300758	6.300314	114.377357	36.192257	-15.878044	116.300728	36.385338	30.497915	113.125824	36.2887975	7.3099355	114.713276	-74.8903135	5.2906925	114.041438
-22.740387	-21.838388	114.997658	-19.209236	6.24401	114.450325	36.315681	-15.951941	116.539909	36.379147	31.530207	112.409912	36.347414	7.789133	114.4749105	-74.765886	4.698887	114.4257395
-24.123755	-21.997324	115.787331	-19.137943	6.174224	114.43322	36.485405	-16.032864	116.875984	36.778465	31.218485	111.541924	36.631935	7.5928105	114.208954	-74.907821	4.7556375	114.657486
-25.018618	-22.041515	116.182266	-19.100124	6.088288	114.406876	36.538418	-16.063847	117.109131	36.384293	31.383017	111.283508	36.4613555	7.659585	114.1963195	-74.6616035	4.516991	114.6174325
-25.857449	-22.07217	116.436157	-19.087297	6.004098	114.406761	36.563892	-16.07855	117.178223	36.290531	30.606052	111.090149	36.4272115	7.263751	114.134186	-74.6018055	4.744445	114.679336
-26.685282	-22.029001	116.592422	-19.030521	5.932216	114.438377	36.596539	-16.081791	117.196747	36.249908	30.587858	110.831322	36.4232235	7.2530335	114.0140345	-74.4842655	4.6113985	114.8627195
-27.557396	-21.941277	116.683151	-19.019117	5.914893	114.488838	36.60651	-16.031765	117.175781	36.21669	30.597797	110.709251	36.4116	7.283016	113.942516	-74.449834	4.54677	115.03516
-28.44297	-21.778839	116.719864	-19.001162	5.930655	114.543022	36.605049	-15.956965	117.141411	36.193214	30.663153	110.722855	36.3991315	7.353094	113.932133	-74.4014555	4.508216	115.153911
-29.291367	-21.554678	116.700294	-19.011454	5.969014	114.562073	36.566864	-15.868637	117.124329	36.192116	30.744631	110.704781	36.37949	7.437997	113.914555	-74.402398	4.500031	115.209591
-30.462173	-21.116606	116.745567	-19.069967	6.099295	114.542114	36.475483	-15.738918	116.996384	36.151505	30.938622	110.624741	36.313494	7.599852	113.8105625	-74.453428	4.598738	115.2736655
-31.244436	-20.756462	116.828827	-19.117174	6.186973	114.491905	36.407215	-15.653563	116.945206	36.086498	31.09498	110.493263	36.2468565	7.7207085	113.7192345	-74.4812045	4.6532375	115.2645755
-32.008255	-20.35202	116.942955	-19.1371	6.217078	114.433731	36.344727	-15.593428	116.928207	36.025002	31.13969	110.328926	36.1848645	7.773131	113.6285665	-74.4590645	4.661025	115.2388955
-32.788094	-19.871019	117.072037	-19.162228	6.223709	114.409103	36.265488	-15.582411	116.9505	35.965881	31.13805	110.184601	36.1156845	7.7778195	113.5675505	-74.4401405	4.6695985	115.2506555
-33.534889	-19.348154	117.144157	-19.183523	6.208162	114.41095	36.193073	-15.615612	116.964828	35.936428	31.103001	110.047638	36.0647505	7.7436945	113.506233	-74.4317965	4.6726295	115.315667
-34.280823	-18.7624	117.204773	-19.232481	6.170006	114.455963	36.099674	-15.653502	116.946373	35.909901	31.070948	110.001518	36.0047875	7.708723	113.4739455	-74.4697495	4.631289	115.4379805
-35.049049	-18.109503	117.12561	-19.291683	6.112979	114.506447	36.003315	-15.670565	116.928307	35.852386	31.067255	110.042717	35.9278505	7.698345	113.485512	-74.5112165	4.527613	115.527382
-36.040428	-17.001255	116.92588	-19.401808	6.053081	114.578888	35.856117	-15.631824	116.837158	35.746147	31.175936	110.243294	35.801132	7.772056	113.540226	-74.604748	4.334106	115.61755
-36.792439	-16.179853	116.708885	-19.470917	6.04832	114.578018	35.756466	-15.568954	116.710045	35.653976	31.291904	110.375214	35.705221	7.861475	113.5426295	-74.647055	4.235165	115.6134065
-37.547386	-15.269451	116.361984	-19.572126	6.089134	114.514313	35.633518	-15.443047	116.528656	35.537155	31.423935	110.475586	35.5853365	7.990444	113.502121	-74.7295885	4.187824	115.526505
-38.245338	-14.317791	115.83651	-19.716412	6.168541	114.397659	35.508595	-15.276119	116.259575	35.401405	31.616888	110.592529	35.455	8.1703845	113.426052	-74.887824	4.1666975	115.369266
-38.91539	-13.252603	115.276039	-19.868185	6.299384	114.205383	35.370689	-15.050246	115.949036	35.237232	31.89184	110.78228	35.3039605	8.420797	113.365658	-75.0403305	4.177971	115.045108
-39.668697	-12.106984	114.734329	-20.024534	6.544143	113.975464	35.227318	-14.778397	115.622208	35.073307	32.200386	110.989082	35.1503125	8.7109945	113.305645	-75.1993805	4.3772915	114.645283
-40.387192	-10.909456	114.401672	-20.11623	6.844875	113.838661	35.078976	-14.478729	115.305588	34.927273	32.54472	111.12207	35.0031245	9.0329955	113.213829	-75.2355845	4.6567545	114.463493
-41.427654	-9.041944	114.1884	-20.197847	7.335141	113.70784	34.904522	-14.070744	115.016769	34.821171	32.999519	111.125183	34.8628465	9.4643875	113.070976	-75.2585405	5.2058945	114.344704
-42.103664	-7.758501	114.184593	-20.242544	7.593649	113.644119	34.802143	-13.883978	114.911255	34.809032	33.221569	111.048271	34.8055875	9.6687955	112.979763	-75.2906755	5.5185025	114.308475
-42.830811	-6.501885	114.156052	-20.307676	7.773799	113.615845	34.699272	-13.767086	114.853691	34.782921	33.383846	110.988167	34.7410965	9.80838	112.920929	-75.3564485	5.739218	114.310761
-43.550877	-5.229297	114.053085	-20.361799	7.876725	113.628151	34.596642	-13.710113	114.774559	34.725582	33.443527	110.98423	34.661112	9.866707	112.8793945	-75.38471	5.886743	114.3769075
-44.191734	-3.963629	113.94532	-20.482231	7.928477	113.639214	34.475376	-13.641013	114.654205	34.631222	33.548729	111.100052	34.553299	9.953858	112.8771285	-75.517761	5.903096	114.4012995
-44.960365	-2.662192	113.794075	-20.652685	7.958718	113.668236	34.265415	-13.527698	114.51445	34.547836	33.739208	111.240021	34.4066255	10.105755	112.8772355	-75.7119955	5.811681	114.4592365
-45.684593	-1.328626	113.671402	-20.867676	8.048223	113.720558	34.065704	-13.424452	114.148483	34.333382	33.918274	111.555588	34.199543	10.246911	112.8520355	-75.934895	5.849535	114.5890805
-46.768414	0.724851	113.847778	-21.199993	8.325477	113.878822	33.673866	-13.16092	113.703369	34.013329	34.269787	111.944603	33.8435975	10.5544335	112.823986	-76.2435835	6.0965205	114.933658
-47.575756	2.134268	114.023575	-21.456465	8.560676	113.999962	33.400227	-12.966713	113.412766	34.289658	34.966763	111.878242	33.8449425	11.000025	112.645504	-76.7578725	6.121327	115.35442
-48.28791	3.513606	114.137985	-21.679775	8.800929	114.105011	33.107307	-12.782682	113.101944	34.02795	35.214748	112.078079	33.5676285	11.216033	112.5900115	-76.9271785	6.385825	115.6200105
-48.971893	4.869551	114.350601	-21.922386	8.976025	114.173332	32.782017	-12.59448	112.728882	33.793621	35.414906	112.184563	33.287819	11.410213	112.4567225	-77.132591	6.541837	115.8899415
-49.762516	6.191839	114.561165	-22.142076	9.092904	114.244949	32.423786	-12.381232	112.337837	33.52121	35.611462	112.336494	32.972498	11.615115	112.3371655	-77.25665	6.570693	116.1527325
-50.460094	7.51225	114.729187	-22.392155	9.215299	114.248955	32.116936	-12.174565	111.784958	33.196217	35.7994	112.588028	32.6565765	11.8124175	112.186493	-77.4408865	6.6181805	116.311417
-51.136799	8.770968	114.832268	-22.616409	9.398538	114.229218	31.744728	-11.895094	111.401703	32.929184	36.023018	112.837204	32.336956	12.063962	112.1194535	-77.569774	6.733114	116.3389825
-52.134712	10.664598	114.91716	-23.038816	9.819036	114.092781	31.216198	-11.529206	110.803757	32.194729	36.609283	113.143394	31.7054635	12.5400385	111.9735755	-77.7830955	7.0980335	116.2119865
-52.767181	11.841173	115.057671	-23.29837	10.096991	113.988289	30.809284	-11.288037	110.367905	31.966745	36.846054	113.118622	31.3880145	12.7790085	111.7432635	-77.9847545	7.4149735	116.2333145
-53.323914	12.959626	115.268394	-23.494617	10.378731	113.964783	30.422977	-11.055055	109.929886	31.739336	37.021015	113.085892	31.0811565	12.98298	111.507889	-78.0703905	7.774482	116.421677
-53.881794	14.001094	115.513718	-23.715984	10.595012	113.984024	30.075138	-10.875921	109.635689	31.545984	37.184582	113.146851	30.810561	13.1543305	111.39127	-78.242529	8.0356935	116.576778
-54.374027	14.978512	115.67807	-23.937035	10.721991	114.011681	29.792522	-10.760948	109.524178	31.408619	37.289513	113.223053	30.6005705	13.2642825	111.3736155	-78.4746405	8.1796995	116.6497465
-54.84193	15.888967	115.689789	-24.154747	10.889202	114.001755	29.551147	-10.703901	109.523201	31.286291	37.364597	113.334564	30.418719	13.330348	111.4288825	-78.728213	8.448056	116.5746275
-55.304848	16.707502	115.7789	-24.324139	11.015192	114.003372	29.348446	-10.65394	109.574959	31.186768	37.419266	113.421295	30.267607	13.382663	111.498127	-78.915885	8.647721	116.508617
-55.833454	17.777739	116.143501	-24.506632	11.157715	114.264679	29.098066	-10.557241	109.809402	31.034426	37.476112	113.52552	30.066246	13.4594355	111.667461	-79.07951	8.8559945	116.861897
-56.150692	18.385284	116.463814	-24.662497	11.207429	114.558151	28.994175	-10.52841	110.024605	30.930447	37.508358	113.704994	29.962311	13.489974	111.8647995	-79.287305	8.924884	117.2515025
-56.43298	18.922058	116.762199	-24.792236	11.279133	114.812317	28.861708	-10.562825	110.306099	30.864504	37.519161	113.855721	29.863106	13.478168	112.08091	-79.447578	9.080098	117.543724
-56.730904	19.402548	116.894791	-24.993874	11.315969	114.96476	28.686604	-10.650921	110.53299	30.824488	37.493446	113.930931	29.755546	13.4212625	112.2319605	-79.743294	9.2106755	117.6975595
-56.955517	19.820522	116.971802	-24.949419	11.163492	114.940285	28.462765	-10.759219	110.670258	30.751879	37.445213	113.934799	29.607322	13.342997	112.3025285	-79.50616	8.983987	117.5780415
-57.174362	20.166353	116.993477	-25.369888	11.384228	115.022598	28.239489	-10.842512	110.698357	30.656296	37.401615	113.918053	29.4478925	13.2795515	112.308205	-80.1876685	9.4889045	117.736991
-57.333374	20.486559	116.95713	-25.495922	11.386961	115.008759	28.07374	-10.881188	110.708595	30.550957	37.374321	113.892006	29.3123485	13.2465665	112.3003005	-80.3041925	9.5273555	117.7172175
-57.438873	20.851589	116.843307	-25.695368	11.491052	114.960739	27.932539	-10.937001	110.744324	30.802536	37.191029	113.649323	29.3675375	13.127014	112.1968235	-80.7582735	9.85509	117.7246545
-57.448639	21.04303	116.817787	-25.792065	11.60286	114.949539	27.779099	-10.923162	110.84771	30.772171	37.210644	113.542625	29.275635	13.143741	112.1951675	-80.859765	10.061979	117.7039105
-57.411755	21.177597	116.854408	-25.821125	11.72913	114.983902	27.670448	-10.972281	110.923042	30.793493	37.197506	113.382874	29.2319705	13.1126125	112.152958	-80.8742205	10.3456475	117.814846
-57.362793	21.231119	116.880539	-25.864796	11.744958	115.032181	27.580067	-11.065117	111.014214	30.377668	37.326736	113.448242	28.9788675	13.1308095	112.231228	-80.7084595	10.3591065	117.833134
-57.244808	21.262587	116.882744	-25.941044	11.735901	115.07151	27.487791	-11.178332	111.105789	30.386063	37.249004	113.383438	28.936927	13.035336	112.2446135	-80.819015	10.436466	117.8984065
-57.119949	21.202785	116.843643	-25.98912	11.714369	115.086891	27.426874	-11.36923	111.153503	30.359571	37.067829	113.319626	28.8932225	12.8492995	112.2365645	-80.8714625	10.5794385	117.9372175
-56.96743	21.065437	116.821083	-26.068909	11.646896	115.092155	27.311192	-11.533939	111.225739	30.369114	36.930843	113.258453	28.840153	12.698452	112.242096	-80.977971	10.59534	117.942214
-56.591122	20.775385	116.768715	-26.09301	11.565483	115.139435	27.180428	-11.765512	111.457573	30.437323	36.152054	113.145004	28.8088755	12.193271	112.3012885	-80.9948955	10.937695	117.9775815
-56.257744	20.548975	116.633369	-26.251793	11.539089	115.319466	27.157459	-11.917177	111.84671	30.438793	35.956776	112.951469	28.798126	12.0197995	112.3990895	-81.301712	11.0583785	118.2398425
-55.863506	20.29368	116.363014	-26.133581	11.477895	115.22683	27.235872	-12.121662	112.317322	30.426199	35.782467	112.607323	28.8310355	11.8304025	112.4623225	-81.0981975	11.1253875	117.9913375
-55.32159	20.011307	115.975883	-26.107491	11.391989	115.18959	27.298073	-12.307791	112.940094	30.402109	35.580696	112.176109	28.850091	11.6364525	112.5581015	-81.065073	11.1475255	117.8210785
-54.85112	19.765598	115.549637	-26.106171	11.344313	115.076111	27.367559	-12.543387	113.619995	30.717119	35.712719	111.454185	29.042339	11.584666	112.53709	-81.254681	11.10396	117.615132
-54.283661	19.58029	115.214142	-26.099426	11.176686	115.020348	27.430916	-12.82178	114.290367	30.323971	35.376148	111.256432	28.8774435	11.277184	112.7733995	-81.0762955	11.076188	117.2672965
-53.627731	19.404837	114.935234	-26.046757	10.93838	115.017342	27.491674	-13.140504	114.845551	30.354748	35.089497	110.79657	28.923211	10.9744965	112.8210605	-81.016725	10.9022635	117.2136235
-52.711605	19.335459	114.577377	-25.959631	10.58577	115.029434	27.58927	-13.592897	115.568527	30.485487	34.551895	110.356354	29.0373785	10.479499	112.9624405	-80.9566405	10.692041	117.0964275
-52.017998	19.426594	114.286743	-25.939173	10.300097	114.964378	27.67016	-13.875665	115.934387	30.607758	34.245384	110.154305	29.138959	10.1848595	113.044346	-81.017305	10.4153345	116.88441
-51.25177	19.66185	113.925446	-25.872862	10.127206	114.847656	27.736712	-14.052826	116.166748	30.717028	34.030663	109.976974	29.22687	9.9889185	113.071861	-80.972594	10.2654935	116.623451
-50.390266	20.008486	113.457619	-25.782553	10.010069	114.646172	27.825966	-14.179482	116.320923	30.810022	33.886227	109.89019	29.317994	9.8533725	113.1055565	-80.8831	10.1667655	116.1867875
-49.568047	20.463566	112.943474	-25.686255	9.925976	114.390198	27.911928	-14.250989	116.414246	30.922529	33.814995	109.795059	29.4172285	9.782003	113.1046525	-80.7897385	10.069949	115.6757435
-48.743687	21.046755	112.652611	-25.569715	9.8596	114.223717	28.004213	-14.319602	116.331291	31.050735	33.744946	109.755798	29.527474	9.712672	113.0435445	-80.666904	10.006528	115.4038895
-47.849613	21.855473	112.622055	-25.3797	9.822475	114.19474	28.110033	-14.365806	116.060165	31.205225	33.732796	109.785988	29.657629	9.683495	112.9230765	-80.417029	9.961455	115.4664035
-46.477116	23.31522	112.739372	-25.193436	9.815906	114.220345	28.306934	-14.329773	115.484955	31.438759	33.836231	110.279999	29.8728465	9.753229	112.882477	-80.2597185	9.878583	115.558213
-45.606224	24.371832	112.912239	-25.085957	9.829949	114.209953	28.410166	-14.242777	114.974281	31.596365	34.02343	110.708939	30.0032655	9.8903265	112.84161	-80.1751795	9.7695715	115.578296
-44.758705	25.525034	113.066734	-25.009151	9.921421	114.15126	28.458443	-14.088392	114.411964	31.684414	34.252132	111.167992	30.0714285	10.08187	112.789978	-80.0897305	9.760972	115.512542
-43.782104	26.834164	113.209129	-24.985788	10.082484	114.077675	28.471977	-13.893302	113.843025	31.769047	34.543526	111.588837	30.120512	10.325112	112.715931	-80.092088	9.839856	115.439419
-42.904137	28.148258	113.295326	-24.918901	10.357765	113.988708	28.471651	-13.707766	113.342621	32.28912	34.756718	111.734077	30.3803855	10.524476	112.538349	-80.2181875	10.191054	115.439067
-42.007893	29.432436	113.480949	-24.950426	10.575864	113.990494	28.457054	-13.536615	112.931847	31.929838	34.975376	112.155258	30.193446	10.7193805	112.5435525	-80.094298	10.4323475	115.4374355
-40.964951	30.747049	113.991127	-24.897142	10.754242	114.017715	28.334274	-13.268168	112.487427	32.004158	35.137333	112.474083	30.169216	10.9345825	112.480755	-79.9635	10.5739015	115.554675
-39.452911	32.57365	114.956985	-25.077734	10.968333	114.194893	28.370279	-12.907514	111.635414	32.425304	35.314022	113.19445	30.3977915	11.203254	112.414932	-80.5532595	10.733412	115.974854
-38.432323	33.726917	115.49791	-24.901066	11.017701	114.045952	28.395206	-12.560935	111.323715	32.061089	35.71891	113.996933	30.2281475	11.5789875	112.660324	-80.0302795	10.4564145	115.43158
-37.351334	34.819958	115.917526	-24.976316	11.176642	114.054695	28.439093	-12.230428	111.046585	32.404285	35.871941	114.440033	30.421689	11.8207565	112.743309	-80.374321	10.5325275	115.366081
-36.338554	35.814892	116.242981	-25.049023	11.44095	114.04126	28.475374	-11.925357	110.915466	32.324226	36.061619	114.903763	30.3998	12.068131	112.9096145	-80.497846	10.813769	115.1729055
-35.209919	36.813854	116.522514	-25.085073	11.681488	114.037071	28.519094	-11.624035	110.833549	32.318253	36.400539	115.204643	30.4186735	12.388252	113.019096	-80.5888195	10.974724	115.055046
-34.036674	37.697525	116.749763	-25.073429	11.899379	114.083839	28.586903	-11.394936	110.788002	32.315235	36.625996	115.44973	30.451069	12.61553	113.118866	-80.597927	11.183228	115.048812
-32.875633	38.467224	116.78624	-25.018215	12.044421	114.101089	28.656696	-11.295164	110.858383	32.339088	36.76247	115.552177	30.497892	12.733653	113.20528	-80.534322	11.355189	114.996898
-30.995932	39.459614	116.796913	-24.950811	12.098083	114.079247	28.780127	-11.293982	110.95182	32.484383	36.746277	115.563416	30.632255	12.7261475	113.257618	-80.533877	11.4700185	114.900876
-29.717541	39.930737	116.990982	-24.873844	12.041807	114.009651	28.87499	-11.346513	110.88755	32.571938	36.686031	115.649757	30.723464	12.669759	113.2686535	-80.471152	11.413855	114.7506485
-28.50737	40.253242	117.078461	-24.767357	11.992129	113.89296	28.998276	-11.364477	110.797394	32.663811	36.646194	115.840195	30.8310435	12.6408585	113.3187945	-80.3657575	11.3433995	114.4671255
-27.294329	40.542816	116.995934	-24.721825	11.895059	113.627113	29.129267	-11.355199	110.736671	32.733921	36.659447	116.023216	30.931594	12.652124	113.3799435	-80.375244	11.137994	113.8742825
-26.15995	40.909531	116.820023	-24.62417	11.972436	113.346992	29.236984	-11.310031	110.706863	32.766872	36.71685	116.073479	31.001928	12.7034095	113.390171	-80.250268	11.2414625	113.303813
-24.84251	41.095459	116.335381	-24.609154	12.138564	113.164986	29.360262	-11.244085	110.771561	32.841808	36.813622	115.860954	31.101035	12.7847685	113.3162575	-80.319343	11.4923595	113.0137145
-23.339451	41.108124	115.724373	-24.469681	12.295463	112.91394	29.495033	-11.172224	110.856293	32.964184	36.913048	115.631577	31.2296085	12.870412	113.243935	-80.1689705	11.720514	112.583945
-21.591722	41.175266	115.154182	-24.278589	12.374508	112.431374	29.727018	-11.133087	111.088753	33.089867	37.015362	115.479553	31.4084425	12.9411375	113.284153	-79.9656205	11.8078785	111.578595
-20.146332	40.94722	114.75489	-24.255653	12.369242	112.110481	29.868299	-11.157835	111.147514	32.725853	37.132679	115.646217	31.297076	12.987422	113.3968655	-79.808382	11.751062	110.8240965
-19.051828	40.685062	114.607277	-24.156715	12.328601	111.834846	30.012836	-11.14369	111.091057	32.765064	37.122734	115.633598	31.38895	12.989522	113.3623275	-79.70238	11.66768	110.3073645
-17.827063	40.393425	114.381531	-24.010887	12.372695	111.693932	30.170273	-11.067219	111.044708	33.220428	37.009964	115.403023	31.6953505	12.9713725	113.2238655	-79.7171245	11.7740175	110.1639985
-16.594887	40.025341	114.225914	-23.847948	12.419724	111.669136	30.328217	-10.98157	111.049095	33.35358	37.096764	115.282753	31.8408985	13.057597	113.165924	-79.5367945	11.781851	110.172348
-15.36096	39.565586	114.120186	-23.667141	12.523669	111.734619	30.481201	-10.878978	111.087296	33.09391	37.348667	115.361069	31.7875555	13.2348445	113.2241825	-79.1218375	11.8124935	110.2450555
-14.200182	39.041973	114.07373	-23.502764	12.590597	111.90976	30.625465	-10.831146	111.195244	33.617661	37.244171	115.088043	32.121563	13.2065125	113.1416435	-79.127091	11.9746815	110.6778765
-12.451524	38.128933	113.989342	-23.403511	12.652328	112.198914	30.779461	-10.785995	111.459839	33.771694	37.307293	114.976822	32.2755775	13.260649	113.2183305	-79.0825995	12.044007	111.1794975
-11.286746	37.413635	113.96476	-23.350492	12.678684	112.525665	30.847055	-10.792587	111.739578	33.502594	36.969078	115.142761	32.1748245	13.0882455	113.4411695	-78.8758085	12.2691225	111.6101605
-10.233676	36.661613	113.969872	-23.315729	12.663754	112.550644	30.913603	-10.80772	112.019897	33.496029	37.51659	115.100952	32.204816	13.354435	113.5604245	-78.836274	11.973073	111.5408635
-9.114898	35.847084	113.910904	-23.353458	12.638905	112.542709	30.962967	-10.815514	112.281082	33.475689	37.537678	115.179825	32.219328	13.361082	113.7304535	-78.926244	11.916728	111.3549645
-8.04625	35.017269	113.861427	-23.396317	12.606478	112.48037	31.013288	-10.783064	112.452934	33.418644	37.588348	115.262863	32.215966	13.402642	113.8578985	-79.0086	11.810314	111.1028415
-7.072988	34.107311	113.774094	-23.39073	12.578752	112.440529	31.064081	-10.703598	112.540039	33.775078	37.488087	115.068649	32.4195795	13.3922445	113.804344	-79.2010395	11.7652595	111.076714
-6.036047	33.175713	113.60675	-23.334791	12.584557	112.4617	31.153854	-10.613467	112.624207	33.421238	37.231861	115.179085	32.287546	13.309197	113.901646	-78.957128	11.859917	111.021754
-4.50776	31.708359	113.322891	-23.223	12.640172	112.507393	31.304836	-10.513963	112.891541	33.50275	37.336086	114.936256	32.403793	13.4110615	113.9138985	-78.849793	11.8692825	111.1008875
-3.543062	30.659836	113.061562	-23.154158	12.681118	112.40876	31.418455	-10.547241	113.155327	33.563408	37.365055	114.73423	32.4909315	13.408907	113.9447785	-78.7992475	11.953329	110.8727415
-2.581177	29.584253	112.795403	-23.142702	12.661494	112.154564	31.516596	-10.592821	113.491501	33.606804	37.354218	114.566292	32.5617	13.3806985	114.0288965	-78.847104	11.9422895	110.2802315
-1.664638	28.525871	112.490448	-23.188095	12.5582	111.687134	31.58901	-10.644489	113.832962	33.587486	37.343048	114.438377	32.588248	13.3492795	114.1356695	-78.964438	11.7671205	109.2385985
-0.828572	27.364937	112.19133	-23.200958	12.360652	111.136223	31.705332	-10.667529	114.020119	33.505196	37.311817	114.364624	32.605264	13.322144	114.1923715	-79.00718	11.39916	108.0800745
0.025143	26.249863	111.872337	-23.0515	12.201166	110.716805	31.849245	-10.596279	114.065865	33.420513	37.287186	114.246956	32.634879	13.3454535	114.1564105	-78.737879	11.0568785	107.2771995
0.866804	25.146681	111.624649	-22.836979	12.10874	110.547104	32.13409	-10.508535	114.03109	33.437843	37.32233	113.94957	32.7859665	13.4068975	113.99033	-78.4599245	10.8105825	107.103878
1.952076	23.553444	111.508438	-22.479761	12.049619	110.657227	32.607983	-10.244661	114.170372	33.52956	38.038872	113.430992	33.0687715	13.8971055	113.800682	-78.0282935	10.2021325	107.513772
2.632473	22.46216	111.474319	-22.26687	12.067647	110.748039	32.954727	-10.100718	114.346359	33.55455	38.158104	113.176331	33.2546385	14.028693	113.761345	-77.7883785	10.106601	107.734733
3.260174	21.43745	111.504219	-22.097155	12.088291	110.869217	33.234772	-9.920721	114.625587	33.550686	38.275543	112.993515	33.392729	14.177411	113.809551	-77.587039	9.999171	107.928883
3.774471	20.459057	111.616241	-21.982515	12.108004	111.033485	33.486301	-9.781742	114.995262	33.538239	38.381939	112.823868	33.51227	14.3000985	113.909565	-77.4773	9.9159095	108.157405
4.264874	19.479942	111.848961	-21.89781	12.121898	111.257462	33.71035	-9.636014	115.379158	33.535175	38.466053	112.794754	33.6227625	14.4150195	114.086956	-77.4183825	9.8287765	108.427968
4.686084	18.469046	112.212799	-21.825466	12.12522	111.517075	33.899956	-9.517303	115.80204	33.533051	37.927135	113.044212	33.7165035	14.204916	114.423126	-77.3674355	10.045524	108.611024
5.069977	17.555908	112.637817	-21.768126	12.110944	111.772537	34.035843	-9.41578	116.225029	33.607918	38.10215	113.17778	33.8218805	14.343185	114.7014045	-77.3581325	9.878703	108.8436695
5.48905	16.266766	113.188156	-21.770855	12.12256	112.071182	34.169071	-9.335718	116.699852	33.661888	38.23502	113.516388	33.9154795	14.449651	115.10812	-77.4571895	9.795469	109.034244
5.737557	15.420635	113.404678	-21.797594	12.1529	112.170013	34.211369	-9.284275	116.890099	33.670582	38.366188	113.663399	33.9409755	14.5409565	115.276749	-77.5361635	9.7648435	109.063277
5.929175	14.539303	113.510773	-21.793371	12.222668	112.20034	34.251003	-9.205134	117.01474	33.663307	38.469696	113.714241	33.957155	14.632281	115.3644905	-77.543897	9.813055	109.0361895
6.052858	13.792067	113.537338	-21.792694	12.301935	112.1717	34.307034	-9.103955	117.047585	33.632813	38.56958	113.704681	33.9699235	14.7328125	115.376133	-77.5553115	9.8710575	108.967267
6.123223	13.077053	113.489769	-21.787264	12.401504	112.074532	34.367977	-8.987209	117.053101	33.58654	38.704334	113.635429	33.9772585	14.8585625	115.344265	-77.5517865	9.9444455	108.804799
6.099319	12.409629	113.388908	-21.760794	12.482399	111.886742	34.46431	-8.882092	117.013763	33.549301	38.791668	113.561417	34.0068055	14.954788	115.28759	-77.5283935	10.01001	108.485894
6.058984	11.74837	113.201019	-21.723345	12.515765	111.665436	34.517876	-8.710795	117.045929	33.5075	38.896751	113.486267	34.012688	15.092978	115.266098	-77.459378	9.938552	108.064774
5.872995	10.718884	112.953712	-21.583527	12.539211	111.450447	34.665592	-8.672874	116.875015	33.541389	38.924824	113.225868	34.1034905	15.125975	115.0504415	-77.2705445	9.952447	107.8504525
5.708837	10.109335	112.825737	-21.43368	12.515461	111.473846	34.839214	-8.750549	116.654114	33.583221	38.833729	113.100174	34.2112175	15.04159	114.877144	-77.0785775	9.989332	108.070548
5.495717	9.59053	112.821747	-21.310268	12.474416	111.606529	34.891533	-8.637535	116.585777	33.694202	38.912868	113.005959	34.2928675	15.1376665	114.795868	-76.9134035	9.8111655	108.41719
5.216695	9.112842	112.87587	-21.224943	12.455275	111.828171	34.998787	-8.621117	116.476906	33.725155	38.933193	113.086769	34.361971	15.156038	114.7818375	-76.811857	9.754512	108.8745045
4.833826	8.711438	112.988953	-21.155161	12.467527	112.143448	35.138435	-8.677999	116.293037	33.75547	38.982246	113.245583	34.4469525	15.1521235	114.76931	-76.7572745	9.7829305	109.517586
4.426297	8.333578	113.098076	-21.10276	12.542173	112.556412	35.163845	-8.591552	116.163345	33.780396	39.119686	113.441193	34.4721205	15.264067	114.802269	-76.6776405	9.820279	110.310555
3.947854	7.989396	113.289871	-21.110746	12.684157	113.017342	35.135086	-8.371071	116.032471	33.789467	39.281082	113.711258	34.4622765	15.4550055	114.8718645	-76.6837685	9.9133085	111.1628195
3.18403	7.474083	113.611137	-21.111097	12.936078	113.728676	35.176311	-8.038373	115.754662	33.733166	39.636578	114.276245	34.4547385	15.7991025	115.0154535	-76.6769325	10.0730535	112.4418985
2.675674	7.173423	113.79213	-21.17408	13.111761	114.043304	35.17078	-7.808053	115.604988	33.646938	39.867771	114.738533	34.408859	16.029859	115.1717605	-76.757019	10.193663	112.9148475
2.111766	6.904122	113.873657	-21.256794	13.321425	114.224861	35.157665	-7.614116	115.501892	33.945164	40.491436	114.952049	34.5514145	16.43866	115.2269705	-77.0650025	10.20419	113.2227515
1.491526	6.594808	113.865173	-21.359726	13.495493	114.286018	35.11076	-7.464231	115.399315	33.478043	40.849693	115.48774	34.2944015	16.692731	115.4435275	-77.0138535	10.298255	113.1285085
0.895211	6.263428	113.769386	-21.449482	13.69348	114.251312	35.048046	-7.325119	115.341782	33.817467	40.84259	115.533257	34.4327565	16.7587355	115.4375195	-77.3317205	10.6282245	113.0651045
0.263917	5.863419	113.669052	-21.503765	13.862443	114.239326	34.992104	-7.202344	115.291252	33.375191	41.12537	115.794754	34.1836475	16.961513	115.543003	-77.1911775	10.763373	112.935649
-0.358378	5.454732	113.63456	-21.521215	14.033636	114.222252	34.986393	-7.084376	115.297722	33.721176	41.064201	115.613571	34.3537845	16.9899125	115.4556465	-77.3962145	11.0773595	112.9888575
-1.325397	4.815122	113.632248	-21.497828	14.166549	114.186348	35.07645	-6.942564	115.501511	33.691795	41.176434	115.45681	34.3841225	17.116935	115.4791605	-77.3797785	11.216163	112.8935355
-2.011619	4.291178	113.648102	-21.480206	14.170398	114.14193	35.163876	-6.923511	115.734627	33.666939	41.195908	115.333786	34.4154075	17.1361985	115.5342065	-77.3758195	11.2045975	112.7496535
-2.707643	3.770283	113.666893	-21.455107	14.121655	114.096474	35.234768	-6.948658	115.976624	33.635708	41.186829	115.192818	34.435238	17.1190855	115.584721	-77.345452	11.1242245	112.608227
-3.43404	3.173374	113.753677	-21.441963	13.984898	114.09893	35.304264	-6.988589	116.2164	33.610065	41.140194	115.031372	34.4571645	17.0758025	115.623886	-77.3410905	10.8939935	112.573974
-4.151473	2.628872	113.861717	-21.477098	13.858732	114.089691	35.36985	-7.055137	116.462326	33.185501	41.2579	115.095413	34.2776755	17.1013815	115.7788695	-77.2318715	10.6160825	112.4005125
-4.897377	2.065145	113.942017	-21.484951	13.707985	114.053436	35.407032	-7.122416	116.737625	33.162575	41.19173	114.997444	34.2848035	17.034657	115.8675345	-77.2547055	10.381313	112.2393375
-5.706994	1.53212	113.937103	-21.501503	13.576677	114.028458	35.420273	-7.226332	116.910507	33.132675	41.103943	114.916107	34.276474	16.9388055	115.913307	-77.27948	10.2145485	112.143609
-6.954046	0.758187	113.905571	-21.535706	13.417398	114.087212	35.391357	-7.310125	116.846397	33.090393	40.97073	114.950096	34.240875	16.8303025	115.8982465	-77.312287	10.0044935	112.2761775
-7.811092	0.29896	113.849579	-21.500162	13.363552	114.184151	35.375523	-7.325067	116.713242	33.443226	40.754639	114.871956	34.4093745	16.714786	115.792599	-77.4096985	10.012318	112.575703
-8.664691	-0.12277	113.739777	-21.507689	13.39642	114.301254	35.350166	-7.258412	116.480637	33.020428	40.94326	115.297676	34.185297	16.842424	115.8891565	-77.200675	9.950416	112.7133515
-9.546156	-0.488448	113.580284	-21.48159	13.465537	114.440109	35.328281	-7.132529	116.229614	33.398911	40.893467	115.446068	34.363596	16.880469	115.837841	-77.326776	10.050605	113.042377
-10.462763	-0.877716	113.392899	-21.550318	13.629166	114.616409	35.298824	-6.95451	115.916351	32.961643	41.219185	115.959641	34.1302335	17.1323375	115.937996	-77.2308695	10.1259945	113.294822
-11.369546	-1.315394	113.259041	-21.55978	13.839176	114.804962	35.250237	-6.745377	115.617538	33.301525	41.236301	116.130875	34.275881	17.245462	115.8742065	-77.395441	10.43289	113.7357175
-12.295422	-1.698416	113.139084	-21.584425	14.086364	114.929405	35.196384	-6.53674	115.380768	32.858849	41.578041	116.641853	34.0276165	17.5206505	116.0113105	-77.1964665	10.6520775	113.8474995
-13.658436	-2.45415	112.797081	-21.711105	14.427693	115.159653	35.099037	-6.284761	115.115295	33.227669	41.666718	116.8358	34.163353	17.6909785	115.9755475	-77.585563	11.1644075	114.3437585
-14.635435	-3.038609	112.653564	-21.708355	14.632212	115.241386	35.024147	-6.156268	114.99231	33.231155	41.774925	116.98481	34.127651	17.8093285	115.98856	-77.544361	11.4550955	114.494212
-15.570336	-3.664976	112.634514	-21.736088	14.808276	115.371086	34.977768	-6.076762	114.96981	33.233467	41.84853	117.05233	34.1056175	17.885884	116.01107	-77.5777935	11.730668	114.731102
-16.616837	-4.376266	112.677383	-21.739363	14.954572	115.458488	34.963135	-6.047992	115.059006	33.259953	41.88802	116.988739	34.111544	17.920014	116.0238725	-77.59027	11.98913	114.8931035
-17.582521	-5.22548	112.825729	-21.761255	15.006824	115.450165	34.970428	-6.085521	115.275536	33.290569	41.856037	116.829643	34.1304985	17.885258	116.0525895	-77.6530085	12.12839	114.8477405
-18.563938	-6.123622	113.023529	-21.761566	14.984809	115.409149	34.966915	-6.165068	115.623474	33.287209	41.742443	116.464439	34.127062	17.7886875	116.0439565	-77.650194	12.1809305	114.7743415
-19.614189	-7.048283	113.351097	-21.830923	14.874068	115.165474	34.987106	-6.430019	116.069458	33.269234	41.526306	115.91922	34.12817	17.5481435	115.994339	-77.790016	12.1999925	114.336609
-21.222748	-8.595238	113.91581	-21.936253	14.479025	114.66317	34.924419	-6.903859	116.920746	33.196365	40.997417	114.758408	34.060392	17.046779	115.839577	-77.932898	11.911271	113.486763
-22.323774	-9.600103	114.405548	-22.063637	14.087105	114.240112	34.872272	-7.276688	117.558334	32.759388	40.149734	114.194382	33.81583	16.436523	115.876358	-77.943104	11.737687	112.603866
-23.436434	-10.564223	114.938416	-22.128109	13.56812	113.826622	34.811588	-7.751136	118.335007	32.685341	39.518536	113.247681	33.7484645	15.8837	115.791344	-78.0046825	11.25254	111.8619
-24.622059	-11.416711	115.478683	-22.158514	13.013842	113.502518	34.71854	-8.228897	118.993317	32.598095	38.735401	112.381638	33.6583175	15.253252	115.6874775	-77.9753455	10.774432	111.3175585
-25.774189	-12.212649	115.922485	-22.17009	12.392676	113.296333	34.644775	-8.807261	119.500732	32.609116	38.039013	111.526512	33.6269455	14.615876	115.513622	-77.9671255	10.169476	111.079044
-26.878899	-12.907073	116.303596	-22.136385	11.736469	113.212875	34.596767	-9.365182	119.817802	32.659061	37.281361	110.873917	33.627914	13.9580895	115.3458595	-77.900684	9.5148485	111.0798905
-28.038227	-13.454378	116.480705	-22.122643	11.071917	113.240097	34.614693	-9.925301	119.961258	32.671764	36.638611	110.480408	33.6432285	13.356655	115.220833	-77.8885145	8.787179	111.259361
-29.847944	-13.990969	116.523338	-22.06027	10.25037	113.431122	34.612686	-10.432718	120.03331	32.605423	36.038239	110.281883	33.6090545	12.8027605	115.1575965	-77.7295945	7.6979795	111.7046475
-30.976736	-14.117469	116.508469	-22.070274	9.88834	113.591644	34.677456	-10.706698	119.850578	32.510643	36.398418	110.250427	33.5940495	12.84586	115.0505025	-77.7345975	6.93082	112.1327855
-32.140602	-14.038743	116.424026	-22.128395	9.691074	113.732864	34.690826	-10.817657	119.671356	32.371231	36.372177	110.36097	33.5310285	12.77726	115.016163	-77.7878185	6.604888	112.449565
-33.344002	-13.780464	116.22683	-22.182051	9.562632	113.903717	34.671024	-10.831019	119.418442	32.212734	36.437805	110.564674	33.441879	12.803393	114.991558	-77.805981	6.321871	112.815876
-34.53933	-13.355574	116.069809	-22.274687	9.536537	114.108406	34.601505	-10.724546	119.198189	32.046722	36.546631	110.83416	33.3241135	12.9110425	115.0161745	-77.8734875	6.1620315	113.2006375
-35.731525	-12.85652	115.929726	-22.348005	9.512742	114.294037	34.611607	-10.782237	118.856903	31.921036	36.090714	111.2108	33.2663215	12.6542385	115.0338515	-77.9623315	6.3712455	113.5542225
-36.910355	-12.136879	115.776207	-22.39307	9.496745	114.454208	34.556198	-10.77391	118.615005	31.858761	36.182335	111.525085	33.2074795	12.7042125	115.070045	-77.9936195	6.2892775	113.838371
-38.706158	-10.953478	115.441536	-22.483215	9.420794	114.589943	34.421638	-10.856695	118.287483	31.887346	36.344971	111.934784	33.154492	12.744138	115.1111335	-78.120922	6.09745	114.0687525
-39.836292	-10.102986	115.243294	-22.53203	9.301838	114.631271	34.325344	-10.985362	118.014076	31.908199	36.321674	112.188744	33.1167715	12.668156	115.10141	-78.1808315	5.93552	114.161132
-41.004608	-9.13048	115.090683	-22.583208	9.130377	114.710533	34.220245	-11.16065	117.678299	31.845263	36.1605	112.478462	33.032754	12.499925	115.0783805	-78.19917	5.760829	114.3426855
-42.103024	-8.115788	115.064911	-22.62492	8.92062	114.83445	34.091888	-11.259211	117.391266	31.875467	36.158707	112.621201	32.9836775	12.449748	115.0062335	-78.2335175	5.391492	114.6626665
-43.15527	-7.052449	115.115868	-22.638603	8.726125	114.984581	34.046909	-11.463061	117.159653	31.76165	35.94944	112.849915	32.9042795	12.2431895	115.004784	-78.1814855	5.2090605	114.964378
-44.213097	-5.882304	115.110649	-22.69734	8.549147	115.083298	33.991852	-11.644639	116.995956	31.696278	35.841816	112.969299	32.844065	12.0985885	114.9826275	-78.238745	4.9997055	115.1839685
-45.245724	-4.730071	115.09948	-22.780895	8.310006	115.167892	33.894489	-11.782852	116.86351	31.616592	35.744102	113.002731	32.7555405	11.980625	114.9331205	-78.3173305	4.639387	115.4026635
-46.724213	-2.767061	115.022675	-22.918842	8.02028	115.146912	33.743317	-11.994691	116.606056	31.476297	36.263908	112.772308	32.609807	12.1346085	114.689182	-78.447491	3.9059515	115.604642
-47.671108	-1.454398	114.979126	-23.013527	7.873126	115.109383	33.595592	-12.029635	116.440155	31.815941	36.099262	112.517014	32.7057665	12.0348135	114.4785845	-78.7328205	3.7114385	115.7401815
-48.581104	0.005867	114.957092	-23.1182	7.780272	115.078773	33.475037	-12.088822	116.242828	31.203726	36.121109	112.585281	32.3393815	12.0161435	114.4140545	-78.5757815	3.5444005	115.7434915
-49.412251	1.487657	114.899078	-23.242287	7.709913	115.031937	33.423584	-12.195859	115.983925	31.0375	36.131958	112.480316	32.230542	11.9680495	114.2321205	-78.715116	3.4517765	115.8317535
-50.242538	2.973982	114.91555	-23.368504	7.643414	114.995781	33.295135	-12.17264	115.760002	30.81255	36.196224	112.359558	32.0538425	12.011792	114.05978	-78.7908505	3.275036	115.931782
-50.983757	4.603111	114.88308	-23.479435	7.602118	114.940002	33.176521	-12.127293	115.526306	30.571838	36.215679	112.227928	31.8741795	12.044193	113.877117	-78.8330495	3.160043	116.002887
-51.708591	6.175738	114.821777	-23.600746	7.512934	114.861229	32.999454	-12.018182	115.364944	30.353569	36.238037	112.132736	31.6765115	12.1099275	113.74884	-78.8780035	2.9159405	115.973618
-52.622639	8.690301	114.89962	-23.800207	7.391732	114.852051	32.788387	-11.970386	114.918556	30.061268	36.269901	112.183014	31.4248275	12.1497575	113.550785	-79.0252415	2.6337065	116.153317
-53.205143	10.38736	115.014114	-23.944876	7.311991	114.988754	32.64716	-11.927003	114.602402	29.856447	36.34584	112.381836	31.2518035	12.2094185	113.492119	-79.1415555	2.4145635	116.485389
-53.682945	12.191172	115.354622	-24.081808	7.267463	115.147079	32.499001	-11.799976	114.235596	29.636637	36.485851	112.723373	31.067819	12.3429375	113.4794845	-79.231435	2.1919885	116.8146735
-54.07542	13.903385	115.817093	-24.189482	7.229522	115.291306	32.377411	-11.659726	113.847824	29.425755	36.662807	113.094757	30.901583	12.5015405	113.4712905	-79.280547	1.9575035	117.1113215
-54.397945	15.718659	116.161606	-24.31555	7.273445	115.384293	32.270226	-11.468651	113.523994	29.243561	36.924446	113.530418	30.7568935	12.7278975	113.527206	-79.3879935	1.8189925	117.24138
-54.680573	17.501125	116.395782	-24.462545	7.4	115.407524	32.104233	-11.196145	113.271378	29.07983	37.19603	113.937607	30.5920315	12.9999425	113.6044925	-79.5171215	1.8000575	117.2105555
-54.951431	19.237658	116.42923	-24.599384	7.56253	115.297356	31.946918	-10.95107	113.00293	28.928322	37.473118	114.250854	30.43762	13.261024	113.626892	-79.636388	1.864036	116.96782
-55.111359	21.934696	116.416801	-24.776003	7.871094	115.022148	31.713581	-10.653605	112.559258	29.197731	37.732021	114.182899	30.455656	13.539208	113.3710785	-80.007662	2.20298	116.6732175
-55.154068	23.60347	116.40329	-24.891359	8.063406	114.789558	31.572756	-10.463351	112.181786	28.642803	38.014038	114.335487	30.1077795	13.7753435	113.2586365	-79.8904975	2.3514685	116.3204795
-55.089115	25.290203	116.448769	-24.941696	8.15776	114.589432	31.459124	-10.307222	111.815086	28.541439	38.149826	114.306221	30.0002815	13.921302	113.0606535	-79.8836735	2.394218	116.1182105
-54.987747	26.858435	116.595184	-25.022421	8.237592	114.426598	31.37084	-10.184743	111.447693	28.441149	38.256634	114.30484	29.9059945	14.0359455	112.8762665	-79.9508365	2.4392385	115.9769295
-54.80444	28.304995	116.813148	-25.103209	8.267572	114.309402	31.24486	-10.057044	111.094368	28.753492	38.312481	114.199463	29.999176	14.1277185	112.6469155	-80.205594	2.4074255	115.9718885
-54.520023	29.758373	117.181969	-25.229805	8.341697	114.288208	31.080145	-9.888298	110.781685	28.603182	38.401707	114.347313	29.8416635	14.2567045	112.564499	-80.3012735	2.4266895	116.011917
-54.18808	31.105003	117.567635	-25.378075	8.460251	114.326286	30.888975	-9.683571	110.586082	28.001007	38.60194	114.749023	29.444991	14.4591845	112.6675525	-80.201141	2.4613175	115.9850195
-53.528046	32.989613	117.831161	-25.627985	8.773194	114.313301	30.642551	-9.272391	110.399719	27.76548	38.931156	115.169952	29.2040155	14.8293825	112.7848355	-80.4599855	2.7170055	115.8417665
-53.053329	34.196445	117.847839	-25.802242	9.037766	114.217903	30.536165	-9.089831	110.324684	28.083748	39.105404	115.142349	29.3099565	15.0077865	112.7335165	-80.9144405	3.0677455	115.7022895
-52.468281	35.316566	117.769768	-25.931458	9.275332	114.047417	30.433264	-8.849437	110.262466	27.500757	39.445492	115.417061	28.9670105	15.2980275	112.8397635	-80.8299265	3.2526365	115.2550705
-51.819885	36.276218	117.516541	-26.024019	9.508059	113.839615	30.375179	-8.626354	110.214409	27.411091	39.669819	115.409363	28.893135	15.5217325	112.811886	-80.941173	3.4943855	114.867344
-51.116516	37.207066	117.160904	-26.104053	9.710676	113.56636	30.347092	-8.442424	110.21228	27.326784	39.855091	115.391312	28.836938	15.7063335	112.801796	-81.045044	3.7150185	114.330924
-50.38253	38.004227	116.75544	-26.196915	9.863576	113.246933	30.316793	-8.305536	110.244659	27.248055	39.991524	115.422226	28.782424	15.842994	112.8334425	-81.176254	3.884158	113.6604235
-49.592003	38.683475	116.353607	-26.309034	9.952125	112.903511	30.286587	-8.208009	110.244713	27.1752	40.064995	115.495636	28.7308935	15.928493	112.8701745	-81.3489615	3.975757	112.9368475
-48.314011	39.407784	115.913132	-26.402157	10.063677	112.482964	30.220362	-8.064128	110.222328	27.074474	40.200024	115.535439	28.647418	16.067948	112.8788835	-81.451732	4.059406	112.0870445
-47.478916	39.770664	115.617355	-26.436552	10.15226	112.380409	30.193338	-7.984678	110.270264	27.461729	40.275475	115.280876	28.8275335	16.1453985	112.77557	-81.7006375	4.1591215	111.985248
-46.457111	40.01535	115.284668	-26.437279	10.255406	112.312988	30.196915	-7.94108	110.396561	27.026335	40.408474	115.298714	28.611625	16.233697	112.8476375	-81.486183	4.277115	111.7783385
-45.533882	40.185009	114.999405	-26.417435	10.304834	112.322472	30.217525	-7.935438	110.587547	27.48267	40.378345	114.911392	28.8500975	16.2214535	112.7494695	-81.6849675	4.3882145	111.8954745
-44.595398	40.254227	114.680565	-26.363024	10.384732	112.318924	30.26104	-7.954934	110.713371	27.026924	40.496262	114.87532	28.643982	16.270664	112.7943455	-81.37003	4.4988	111.8435025
-43.602646	40.164539	114.406349	-26.373434	10.353894	112.292931	30.274612	-7.967731	110.926247	27.473244	40.413372	114.522934	28.873928	16.2228205	112.7245905	-81.620796	4.4849675	111.8612715
-42.588066	40.030663	114.094177	-26.418861	10.310555	112.24958	30.318344	-8.012561	111.076996	27.011686	40.487064	114.56842	28.665015	16.2372515	112.822708	-81.502737	4.3838585	111.676452
-41.113224	39.657764	113.759567	-26.428885	10.270088	112.125305	30.338785	-8.050403	111.236343	27.008003	40.500664	114.43676	28.673394	16.2251305	112.8365515	-81.531164	4.3150455	111.4140585
-40.108471	39.323181	113.560402	-26.410208	10.273715	112.131134	30.34767	-8.065929	111.326126	27.013758	40.513264	114.294662	28.680714	16.2236675	112.810394	-81.50113	4.3237625	111.451874
-39.118858	38.90654	113.434814	-26.391104	10.351992	112.278923	30.364862	-8.056213	111.413071	27.052286	40.543045	114.157761	28.708574	16.243416	112.785416	-81.490782	4.460568	111.77243
-38.017262	38.468521	113.263634	-26.296055	10.400746	112.301468	30.390144	-8.038245	111.526276	27.537468	40.545879	113.817131	28.963806	16.253817	112.6717035	-81.555916	4.547675	111.9312325
-37.040146	37.998817	113.076508	-26.300665	10.508501	112.44899	30.39617	-8.022317	111.684479	27.117598	40.600147	113.82148	28.756884	16.288915	112.7529795	-81.358214	4.728087	112.1450005
-35.984806	37.519104	112.875496	-26.300716	10.585069	112.445847	30.374292	-8.042021	111.834549	27.142519	40.603905	113.632835	28.7584055	16.280942	112.733692	-81.3598375	4.889196	112.158002
-34.941833	36.91597	112.77256	-26.314787	10.635418	112.617584	30.333216	-8.101216	111.959244	27.174744	40.559624	113.447891	28.75398	16.229204	112.7035675	-81.383554	5.041632	112.5316005
-33.36541	36.017639	112.67984	-26.349884	10.666108	112.760796	30.240595	-8.244057	112.143028	27.238089	40.441219	113.26207	28.739342	16.098581	112.702549	-81.43911	5.233635	112.819043
-32.28896	35.399792	112.53476	-26.424679	10.720974	112.853561	30.155682	-8.33147	112.276672	27.264887	40.378403	113.152435	28.7102845	16.0234665	112.7145535	-81.5596425	5.4184815	112.9925685
-31.224936	34.727257	112.34256	-26.362679	10.74863	112.84362	30.089066	-8.407465	112.458847	27.31407	40.310623	112.949844	28.701568	15.951579	112.7043455	-81.426926	5.545681	112.9828945
-30.156513	34.057735	112.022057	-26.397514	10.805295	112.84227	30.02232	-8.517397	112.719368	27.351614	40.251614	112.637077	28.686967	15.8671085	112.6782225	-81.481995	5.7434815	113.0063175
-29.045004	33.421524	111.662163	-26.397165	10.881415	112.818825	29.975191	-8.599937	113.003174	27.377235	40.145218	112.297379	28.676213	15.7726405	112.6502765	-81.470543	5.9901895	112.9873735
-27.957857	32.748711	111.323013	-26.405272	10.886911	112.743889	29.965614	-8.708966	113.282204	27.382225	40.020653	111.913895	28.6739195	15.6558435	112.5980495	-81.4844635	6.1179785	112.8897285
-26.767344	32.094116	110.992455	-26.371618	10.83144	112.668381	29.999138	-8.835422	113.426064	27.394148	39.850216	111.538635	28.696643	15.507397	112.4823495	-81.439879	6.155483	112.8544125
-25.180641	31.160999	110.66893	-26.289597	10.75599	112.526237	30.013136	-8.937783	113.583817	27.438032	39.643742	111.039543	28.725584	15.3529795	112.31168	-81.304778	6.1590005	112.740794
-24.04056	30.562098	110.503365	-26.173603	10.674001	112.43502	30.091616	-9.025286	113.55159	27.445238	39.575745	110.849472	28.768427	15.2752295	112.200531	-81.115633	6.0727725	112.669509
-22.994984	30.115679	110.453331	-26.093439	10.642181	112.354088	30.100313	-9.046112	113.555573	27.504482	39.489155	110.672844	28.8023975	15.2215215	112.1142085	-80.9892755	6.0628405	112.5939675
-21.725235	29.557661	110.340164	-26.036736	10.629914	112.288818	30.116638	-9.082656	113.49118	27.563772	39.473419	110.569511	28.840205	15.1953815	112.0303455	-80.913677	6.0644465	112.5472905
-20.548073	29.170408	110.251549	-25.965929	10.681515	112.214493	30.137474	-9.145192	113.391647	27.660582	39.443909	110.518967	28.899028	15.1493585	111.955307	-80.830886	6.2136715	112.473679
-19.350233	28.732542	110.218216	-25.940174	10.762854	112.171303	30.107286	-9.186769	113.352013	27.800169	39.411179	110.525917	28.9537275	15.112205	111.938965	-80.8340755	6.413503	112.403641
-18.070786	28.393013	110.188965	-25.909086	10.84289	112.072372	30.037563	-9.239133	113.328789	27.938103	39.402599	110.590614	28.987833	15.081733	111.9597015	-80.806005	6.604047	112.1850425
-16.26346	27.921127	110.187782	-25.924496	10.89495	111.880966	29.92174	-9.380846	113.169861	28.144737	39.330921	110.867241	29.0332385	14.9750375	112.018551	-80.8822305	6.8148625	111.743381
-15.046002	27.552074	110.266304	-25.972372	10.906644	111.697815	29.82085	-9.488133	113.036476	28.27441	39.304295	111.191216	29.04763	14.908081	112.113846	-80.992374	6.905207	111.281784
-13.75246	27.306763	110.431946	-26.052877	10.952168	111.497604	29.72072	-9.525823	112.867828	28.389641	39.290318	111.635849	29.0551805	14.8822475	112.2518385	-81.1609345	7.0220885	110.7433695
-12.539109	27.029545	110.658562	-26.107677	11.040645	111.33149	29.65863	-9.524443	112.731377	28.898235	39.180519	111.968399	29.2784325	14.828038	112.349888	-81.4937865	7.253252	110.313092
-11.362563	26.777046	110.913345	-26.136595	11.211155	111.183571	29.636404	-9.464725	112.624954	28.664497	38.889767	112.781059	29.1504505	14.712521	112.7030065	-81.4236405	7.709789	109.6641355
-10.113338	26.497301	111.176933	-26.153513	11.376431	111.014297	29.653273	-9.377141	112.553978	28.784403	39.021873	113.433907	29.218838	14.822366	112.9939425	-81.525864	7.930496	109.0346515
-8.912855	26.195768	111.420952	-26.194826	11.594984	110.776543	29.705906	-9.259066	112.501968	28.84129	39.717014	114.048683	29.273598	15.228974	113.2753255	-81.66325	7.960994	108.2777605
-7.252779	25.639797	111.590065	-26.189342	11.920218	110.272362	29.794207	-9.062612	112.503387	28.960859	39.925949	114.929642	29.377533	15.4316685	113.7165145	-81.756217	8.4087675	106.8282095
-6.146595	25.219049	111.612762	-26.155325	12.110891	109.875229	29.884846	-8.973848	112.504219	29.037996	40.055794	115.345856	29.461421	15.540973	113.9250375	-81.772071	8.680809	105.8254205
-5.087309	24.716648	111.523651	-26.093822	12.302928	109.424339	29.948166	-8.868035	112.495216	29.176071	39.579678	115.712288	29.5621185	15.3558215	114.103752	-81.7497625	9.2500345	104.744926
-4.098553	24.194693	111.347282	-25.966629	12.50786	109.040741	30.037233	-8.807543	112.465309	29.287247	39.632439	115.814087	29.66224	15.412448	114.139698	-81.595498	9.603272	103.941784
-3.129888	23.513121	111.06852	-25.78915	12.705242	108.74218	30.194113	-8.771292	112.338409	29.461918	39.678467	115.742813	29.8280155	15.4535875	114.040611	-81.4063155	9.9568965	103.443749
-2.201705	22.750153	110.811043	-25.524717	12.853267	108.631256	30.344641	-8.7429	112.224625	29.682112	39.661705	115.51268	30.0133765	15.4594025	113.8686525	-81.0628105	10.2471315	103.3938595
-1.365597	21.907539	110.637901	-25.2889	12.922861	108.636177	30.497541	-8.775801	112.179337	29.93741	39.610172	115.201271	30.2174755	15.4171855	113.690304	-80.7952755	10.4285365	103.58205
-0.328434	20.586531	110.468498	-25.012386	12.968818	108.735565	30.660242	-8.908822	112.25592	30.241186	39.492775	114.850822	30.450714	15.2919765	113.553371	-80.475486	10.6456595	103.917759
0.228426	19.570103	110.410378	-24.872177	12.959981	108.911827	30.742485	-9.04545	112.392471	30.340874	39.909458	114.556213	30.5416795	15.432004	113.474342	-80.2860335	10.487958	104.349312
0.752969	18.497066	110.485291	-24.764645	12.911062	109.212204	30.801952	-9.164557	112.587723	30.482948	39.116779	114.474991	30.64245	14.976111	113.531357	-80.17174	10.846013	104.893051
1.167161	17.415602	110.680115	-24.659668	12.86576	109.597488	30.892467	-9.282527	112.842812	30.670547	39.095856	114.285896	30.781507	14.9066645	113.564354	-80.100843	10.8248555	105.630622
1.499908	16.393543	110.974731	-24.589878	12.833645	110.045769	30.973112	-9.382064	113.173248	30.763239	39.007507	114.281967	30.8681755	14.8127215	113.7276075	-80.0479315	10.8545685	106.3639305
1.765583	15.295656	111.292374	-24.51545	12.793179	110.504662	31.042088	-9.455333	113.534805	30.831905	38.910664	114.3461	30.9369965	14.7276655	113.9404525	-79.9678965	10.8586925	107.0688715
1.973047	14.147178	111.65358	-24.503534	12.796779	110.92025	31.100252	-9.525468	113.929344	30.89805	38.848984	114.419197	30.999151	14.661758	114.1742705	-80.006219	10.9318	107.6662295
2.198834	12.505402	112.086311	-24.549189	12.786282	111.250702	31.094709	-9.660917	114.508942	30.994474	38.753105	114.588844	31.0445915	14.546094	114.548893	-80.1429695	11.02647	107.952511
2.253465	11.443302	112.234619	-24.554171	12.788254	111.332726	31.072477	-9.774251	114.767731	31.058735	38.676537	114.649246	31.065606	14.451143	114.7084885	-80.173948	11.125365	107.9569635
2.261164	10.316674	112.284515	-24.538313	12.755775	111.365845	31.064091	-9.932138	114.905502	31.150928	38.569416	114.626465	31.1075095	14.318639	114.7659835	-80.1841355	11.192911	107.9657065
2.251035	9.20143	112.288795	-24.499851	12.72788	111.41217	31.039047	-10.034881	114.966179	31.248083	38.445663	114.599731	31.143565	14.205391	114.782955	-80.143267	11.250369	108.041385
2.179389	8.165121	112.286842	-24.455324	12.700437	111.45874	31.064547	-10.129887	114.90847	31.309084	38.361107	114.60614	31.1868155	14.11561	114.757305	-80.0974635	11.285264	108.160175
2.039811	7.137431	112.273422	-24.389883	12.639809	111.50782	31.104036	-10.178927	114.848389	31.359745	38.301788	114.650177	31.2318905	14.0614305	114.749283	-80.0116565	11.2181875	108.266357
1.864934	6.103007	112.21254	-24.380939	12.606892	111.51078	31.140114	-10.186221	114.810905	31.37289	38.292431	114.741753	31.256502	14.053105	114.776329	-80.01838	11.160679	108.245231
1.431401	4.541396	112.156441	-24.419638	12.617008	111.410141	31.191036	-10.189952	114.803673	31.339714	38.327755	114.854088	31.265375	14.0689015	114.8288805	-80.104651	11.1651145	107.9914015
1.09952	3.568824	112.036835	-24.419607	12.622563	111.293831	31.213671	-10.199327	114.801918	31.314379	38.337399	114.828583	31.264025	14.069036	114.8152505	-80.103239	11.17609	107.7724115
0.707143	2.554569	111.915588	-24.394657	12.613493	111.162308	31.233831	-10.247226	114.79628	31.31785	38.277435	114.742294	31.2758405	14.0151045	114.769287	-80.0651545	11.2118815	107.555329
0.278378	1.539279	111.81192	-24.327988	12.550367	111.080826	31.260252	-10.338195	114.787506	31.364628	38.168419	114.589706	31.31244	13.915112	114.688606	-79.968416	11.185622	107.473046
-0.198757	0.492115	111.739258	-24.274754	12.463257	111.053635	31.285799	-10.439931	114.768776	31.448973	37.980141	114.43486	31.367386	13.770105	114.601818	-79.916894	11.156409	107.505452
-0.728534	-0.497041	111.711166	-24.180895	12.359065	111.098305	31.348429	-10.658666	114.744804	31.563705	37.783848	114.263931	31.456067	13.562591	114.5043675	-79.817857	11.155539	107.6922425
-1.337092	-1.42714	111.689445	-24.072533	12.23521	111.145294	31.404501	-10.846889	114.75	31.689772	37.591682	114.157738	31.5471365	13.3723965	114.453869	-79.6922025	11.0980235	107.836719
-2.31786	-2.88551	111.760452	-23.973761	12.02776	111.249695	31.492884	-11.115005	114.861107	31.818312	37.314068	114.058495	31.655598	13.0995315	114.459801	-79.60312	10.9559885	108.039589
-3.03336	-3.788894	111.818298	-23.930782	11.886499	111.268173	31.537113	-11.313519	114.960838	31.897327	37.124897	113.970352	31.71722	12.905689	114.465595	-79.578784	10.867309	108.070751
-3.785489	-4.649263	111.89315	-23.895941	11.748521	111.262619	31.557671	-11.509613	115.099144	31.968328	36.92802	113.852272	31.7629995	12.7092035	114.475708	-79.5548815	10.7878385	108.04953
-4.594737	-5.47336	111.907051	-23.849367	11.662642	111.280914	31.570391	-11.701014	115.177986	32.047985	36.72757	113.713905	31.809188	12.513278	114.4459455	-79.507922	10.812006	108.1158825
-5.447365	-6.253553	111.946548	-23.831511	11.514909	111.30928	31.555641	-11.910255	115.186905	32.131279	36.52457	113.634132	31.84346	12.3071575	114.4105185	-79.506482	10.7226605	108.2080415
-6.363138	-7.010118	111.90416	-23.802504	11.425885	111.3554	31.53356	-12.087779	115.121368	32.166164	36.882763	113.587639	31.849862	12.397492	114.3545035	-79.45487	10.454278	108.3562965
-7.300767	-7.656059	111.851669	-23.810184	11.303875	111.451569	31.504492	-12.236631	114.997566	32.217472	36.76022	113.695999	31.860982	12.2617945	114.3467825	-79.48135	10.3459555	108.5563555
-8.741509	-8.580754	111.719254	-23.790689	11.258236	111.559868	31.474913	-12.402816	114.799393	32.358578	36.064865	113.898254	31.9167455	11.8310245	114.3488235	-79.4981235	10.6854475	108.7709125
-9.770018	-9.162444	111.677086	-23.773533	11.273648	111.648811	31.46883	-12.487662	114.698235	32.38443	36.546772	113.840141	31.92663	12.029555	114.269188	-79.473696	10.517741	109.028434
-10.804286	-9.628872	111.686638	-23.701805	11.320556	111.707733	31.47718	-12.5629	114.623749	32.489975	35.923458	113.85833	31.9835775	11.680279	114.2410395	-79.3871875	10.960833	109.1744265
-11.845823	-10.080266	111.635353	-23.676777	11.362479	111.779716	31.499382	-12.603037	114.55265	32.541462	35.839771	113.779831	32.020422	11.618367	114.1662405	-79.373976	11.106591	109.3931915
-12.883613	-10.491015	111.632851	-23.58375	11.365947	111.902824	31.547701	-12.645824	114.475479	32.574093	35.77206	113.711418	32.060897	11.563118	114.0934485	-79.228397	11.168776	109.7121995
-13.976537	-10.896429	111.711182	-23.494762	11.360755	112.109222	31.611931	-12.670152	114.395187	32.630341	35.716091	113.645645	32.121136	11.5229695	114.020416	-79.11066	11.1985405	110.198028
-15.120331	-11.209642	111.935448	-23.406427	11.370267	112.318054	31.681004	-12.694812	114.396027	32.694759	35.675587	113.615372	32.1878815	11.4903875	114.0056995	-79.0007355	11.2501465	110.6304085
-16.700979	-11.76131	112.303986	-23.330126	11.349854	112.644043	31.744984	-12.76323	114.561256	32.763973	35.617245	113.512672	32.2544785	11.4270075	114.036964	-78.9147305	11.2727005	111.251122
-17.824047	-12.091081	112.637772	-23.324028	11.326287	112.765213	31.753613	-12.839715	114.788376	32.802731	35.507202	113.417183	32.278172	11.3337435	114.1027795	-78.926228	11.3188305	111.4276465
-18.908289	-12.311672	112.957703	-23.354683	11.240602	112.822556	31.73295	-12.968956	115.080902	32.804096	35.390533	113.284279	32.268523	11.2107885	114.1825905	-78.977889	11.2704155	111.4625215
-19.982662	-12.523179	113.144592	-23.412743	11.126624	112.839401	31.684393	-13.123446	115.361855	32.736401	35.513542	113.07106	32.210397	11.195048	114.2164575	-79.035883	11.0582	111.4623445
-21.152433	-12.694221	113.286064	-23.469048	10.924127	112.840485	31.648306	-13.315543	115.564392	32.702965	35.486084	112.948372	32.1756355	11.0852705	114.256382	-79.1137315	10.7629835	111.424588
-22.263762	-12.826699	113.344444	-23.498911	10.699643	112.823868	31.609503	-13.518417	115.754723	32.684296	35.306087	112.826851	32.1468995	10.893835	114.290787	-79.1447215	10.505451	111.356949
-23.319113	-12.876187	113.378906	-23.52137	10.4866	112.795891	31.604851	-13.689707	115.858948	32.653992	34.559311	112.832939	32.1294215	10.434802	114.3459435	-79.1721615	10.538398	111.2458385
-24.90719	-12.772791	113.356804	-23.515877	10.217819	112.744209	31.606462	-13.849309	115.97477	32.664986	34.955498	112.547813	32.135724	10.5530945	114.2612915	-79.167478	9.8825435	111.2271265
-25.927792	-12.577875	113.351974	-23.522957	10.081105	112.722229	31.629988	-13.890789	115.968201	32.619816	34.920502	112.348412	32.124902	10.5148565	114.1583065	-79.170816	9.6473535	111.2861515
-26.986816	-12.36312	113.302925	-23.484852	9.983596	112.727234	31.661308	-13.889636	115.922371	32.571297	34.842342	112.482811	32.1163025	10.476353	114.202591	-79.0860065	9.490839	111.251877
-27.962421	-11.976229	113.26915	-23.475426	9.924495	112.729622	31.71039	-13.892278	115.824974	32.541592	34.821922	112.031219	32.125991	10.464822	113.9280965	-79.076843	9.384168	111.5311475
-28.98175	-11.57475	113.16713	-23.419727	9.903528	112.733551	31.731684	-13.847615	115.796104	32.523964	34.834858	111.997543	32.127824	10.4936215	113.8968235	-78.967278	9.3134345	111.5702785
-29.958893	-11.044795	112.988235	-23.417948	9.952	112.714096	31.785479	-13.812603	115.710236	32.529213	34.874554	112.05938	32.157346	10.5309755	113.884808	-78.993242	9.3730245	111.543384
-30.929619	-10.473161	112.68679	-23.423782	10.001879	112.669205	31.800508	-13.747755	115.671753	32.555477	34.306778	112.38623	32.1779925	10.2795115	114.0289915	-79.0255565	9.7242465	111.3094185
-32.317989	-9.465982	112.186073	-23.354759	10.157938	112.61097	31.802904	-13.620104	115.419617	32.662212	34.928429	112.679443	32.232558	10.6541625	114.04953	-78.942076	9.6617135	111.17241
-33.247917	-8.692217	111.969612	-23.353222	10.290178	112.657318	31.812603	-13.473066	115.145851	32.710804	35.068565	112.935349	32.2617035	10.7977495	114.0406	-78.9681475	9.7826065	111.274036
-34.17065	-7.82824	111.882553	-23.307041	10.476892	112.729034	31.837866	-13.326401	114.943459	32.788185	35.484203	113.160561	32.3130255	11.078901	114.05201	-78.9271075	9.874883	111.406058
-34.991791	-6.972848	111.884438	-23.223789	10.661917	112.80481	31.875919	-13.191133	114.78344	32.934387	35.043823	113.416924	32.405153	10.926345	114.100182	-78.852731	10.397489	111.509438
-35.891628	-6.087651	111.854347	-23.145798	10.819448	112.873749	31.890503	-13.155163	114.717987	33.00869	35.651276	113.4534	32.4495965	11.2480565	114.0856935	-78.7411925	10.3908395	111.6618045
-36.719898	-5.188094	111.866089	-23.07538	10.925847	112.866035	31.898731	-13.181609	114.703262	33.129658	35.625694	113.429604	32.5141945	11.2220425	114.066433	-78.6649545	10.6296515	111.665637
-37.560169	-4.283222	111.868027	-23.05265	10.969879	112.819115	31.884199	-13.279313	114.699409	33.245747	35.532425	113.312805	32.564973	11.126556	114.006107	-78.670273	10.813202	111.632123
-38.733448	-2.906758	112.000366	-22.937984	10.895826	112.824966	31.87776	-13.46315	114.713272	33.344372	35.265114	113.008263	32.611066	10.900982	113.8607675	-78.487034	10.89067	111.7891645
-39.438759	-1.961839	112.173973	-22.91119	10.790289	112.860909	31.909683	-13.607192	114.757668	33.40263	35.107685	112.794205	32.6561565	10.7502465	113.7759365	-78.4785365	10.8303315	111.9458815
-40.168251	-1.001893	112.305977	-22.822767	10.690378	112.906715	31.96624	-13.732165	114.869965	33.831127	34.782467	112.447227	32.8986835	10.525151	113.658596	-78.5442175	10.855605	112.154834
-40.812092	0.011533	112.390732	-22.743864	10.600006	112.960884	32.023331	-13.838389	115.00164	33.888252	34.658875	112.303612	32.9557915	10.410243	113.652626	-78.4435195	10.789769	112.269142
-41.44265	1.077581	112.418953	-22.700279	10.533837	112.986061	32.092289	-13.91021	115.128838	33.979839	34.626015	112.118378	33.036064	10.3579025	113.623608	-78.436622	10.7097715	112.348514
-42.073971	2.197151	112.417854	-22.627398	10.476201	112.961021	32.1535	-13.937754	115.207909	34.017258	34.593422	111.976883	33.085379	10.327834	113.592396	-78.340175	10.624568	112.329646
-42.566048	3.381867	112.362656	-22.569954	10.457763	112.916481	32.20805	-13.961993	115.281235	33.584164	34.656216	112.36956	32.896107	10.3471115	113.8253975	-78.036015	10.5684145	112.0075645
-43.324749	5.268883	112.123146	-22.455273	10.450503	112.781403	32.261467	-13.992747	115.314232	33.705029	33.998501	111.880669	32.983248	10.002877	113.5974505	-77.893794	10.898129	111.9653555
-43.793739	6.594547	111.956322	-22.399837	10.472722	112.666145	32.272846	-14.011492	115.257683	33.761765	33.987991	111.705925	33.0173055	9.9882495	113.481804	-77.8169795	10.9571945	111.850486
-44.219959	8.028262	111.870811	-22.332352	10.520645	112.578667	32.264725	-14.010162	115.148315	33.811001	33.980129	111.454865	33.037863	9.9849835	113.30159	-77.702567	11.0563065	111.855744
-44.553577	9.517505	111.794281	-22.275524	10.614741	112.544838	32.255848	-13.988492	115.027893	33.865379	33.923477	111.181892	33.0606135	9.9674925	113.1048925	-77.6116615	11.2619895	111.9847835
-44.92334	11.053172	111.76857	-22.230499	10.706988	112.526787	32.252548	-13.9643	114.918091	33.909081	33.898273	110.990463	33.0808145	9.9669865	112.954277	-77.5418125	11.4469895	112.099297
-45.181213	12.676619	111.743652	-22.184631	10.771001	112.544312	32.2579	-13.940367	114.814087	33.943512	33.902393	110.887421	33.100706	9.981013	112.850754	-77.469968	11.560989	112.23787
-45.404087	14.310607	111.78653	-22.146208	10.811392	112.599792	32.271252	-13.883585	114.680687	33.96991	33.95985	110.894356	33.120581	10.0381325	112.7875215	-77.412997	11.5846515	112.4120625
-45.678307	16.871696	112.019775	-22.158688	10.832316	112.810303	32.2659	-13.777165	114.433929	33.978836	34.177292	111.082756	33.122368	10.2000635	112.7583425	-77.439744	11.4645685	112.8622635
-45.775051	18.561493	112.382355	-22.192543	10.835334	113.031532	32.230423	-13.655813	114.191315	33.895477	34.310593	111.37841	33.06295	10.32739	112.7848625	-77.448036	11.343278	113.2782015
-45.884239	20.3337	112.917938	-22.334852	10.827479	113.373062	32.165539	-13.496925	113.847923	33.739937	34.507034	111.808167	32.952738	10.5050545	112.828045	-77.622442	11.1499035	113.918079
-45.897987	22.105532	113.546455	-22.457302	10.835344	113.722504	32.073013	-13.269803	113.452278	33.510693	34.751736	112.399506	32.791853	10.7409665	112.925892	-77.706457	10.9297215	114.519116
-45.899189	23.84523	114.140144	-22.680016	10.887979	114.060905	31.930498	-13.019567	113.093094	33.727253	35.439621	112.77034	32.8288755	11.210027	112.931717	-78.1889075	10.565931	115.190093
-45.792717	25.671158	114.760254	-22.910748	11.049629	114.298615	31.745279	-12.741738	112.710022	33.087509	35.323418	113.61116	32.416394	11.29084	113.160591	-78.23789	10.808418	115.436639
-45.672806	27.403446	115.315941	-23.113785	11.256939	114.448059	31.520107	-12.461943	112.356506	32.917068	35.588455	114.097298	32.2185875	11.563256	113.226902	-78.4461575	10.950622	115.669216
-45.302063	30.032848	115.982246	-23.375378	11.591226	114.515099	31.18886	-12.030172	111.834488	32.650078	36.541786	114.601433	31.919469	12.255807	113.2179605	-78.670225	10.926645	115.8122375
-45.022961	31.623402	116.434349	-23.505358	11.84437	114.484558	30.993164	-11.743608	111.426735	32.52631	36.799995	114.842781	31.759737	12.5281935	113.134758	-78.770453	11.1605465	115.834358
-44.615219	33.13377	116.80294	-23.598799	12.044886	114.379822	30.825106	-11.41349	110.952583	32.476448	37.023609	115.150414	31.650777	12.8050595	113.0514985	-78.848375	11.2847125	115.7081455
-44.107452	34.613785	117.024887	-23.654388	12.321192	114.248718	30.708858	-11.096313	110.59729	32.495174	36.733841	115.44236	31.602016	12.818764	113.019825	-78.910792	11.82362	115.477611
-43.596535	35.979515	117.11676	-23.650248	12.631445	114.058807	30.652979	-10.797496	110.327736	32.943233	37.391541	115.32608	31.798106	13.2970225	112.826908	-79.098602	11.9658675	115.290706
-42.930752	37.224106	117.21183	-23.637381	12.908763	113.913048	30.604506	-10.532895	110.108116	32.557735	37.208412	115.647507	31.5811205	13.3377585	112.8778115	-78.8558825	12.4797675	114.9482845
-42.213871	38.342804	117.368408	-23.59416	13.160523	113.823402	30.577606	-10.283434	109.922195	32.601791	37.442459	115.657234	31.5896985	13.5795125	112.7897145	-78.7780185	12.7415335	114.8570895
-41.102829	39.771561	117.569016	-23.533934	13.508471	113.835106	30.562401	-10.005787	109.760406	32.705612	37.664841	115.724205	31.6340065	13.829527	112.7423055	-78.7018745	13.187415	114.9279065
-40.265202	40.557068	117.6651	-23.518963	13.653392	113.813423	30.534357	-9.900906	109.747742	33.199184	38.222572	115.554382	31.8667705	14.160833	112.651062	-78.9046965	13.145951	114.975784
-39.393215	41.18919	117.654594	-23.566612	13.765221	113.80323	30.483532	-9.820977	109.778915	32.802383	37.914478	115.87484	31.6429575	14.0467505	112.8268775	-78.7761815	13.4836915	114.7795825
-38.530357	41.675426	117.659882	-23.612455	13.858849	113.788696	30.448929	-9.763136	109.832718	32.807331	37.991188	115.909325	31.62813	14.114026	112.8710215	-78.85304	13.603672	114.7063705
-37.591221	42.051422	117.592155	-23.62941	13.971859	113.75499	30.439013	-9.692464	109.922981	32.792194	38.072205	115.957733	31.6156035	14.1898705	112.940357	-78.8744235	13.7538475	114.569623
-36.581413	42.304451	117.491272	-23.686268	14.067033	113.747803	30.446974	-9.617021	110.032692	32.771446	38.196312	116.02523	31.60921	14.2896455	113.028961	-78.981746	13.8444205	114.466645
-35.642693	42.419617	117.337624	-23.718719	14.128531	113.732956	30.457935	-9.527246	110.153427	32.746433	38.291695	116.082855	31.602184	14.3822245	113.118141	-79.039622	13.8748375	114.347771
-34.148209	42.369186	117.065826	-23.754166	14.287786	113.742676	30.479523	-9.415528	110.36335	32.72784	38.486801	115.996277	31.6036815	14.5356365	113.1798135	-79.1120135	14.0399355	114.3055385
-33.068581	42.226345	116.675827	-23.776491	14.436093	113.74884	30.483776	-9.363368	110.57122	32.744892	38.603294	115.831718	31.614334	14.619963	113.201469	-79.167316	14.252223	114.296211
-32.004734	42.013977	116.216888	-23.76893	14.610621	113.769783	30.470139	-9.353049	110.870277	32.778584	38.69878	115.601135	31.6243615	14.6728655	113.235706	-79.1622215	14.5483765	114.30386
-30.965492	41.675877	115.795433	-23.775879	14.707406	113.800873	30.44405	-9.382174	111.210289	32.810669	38.760174	115.295883	31.6273595	14.689	113.253086	-79.1791175	14.725812	114.34866
-29.865271	41.247051	115.443489	-23.779783	14.863152	113.936768	30.41271	-9.439098	111.546478	32.800041	39.32719	114.961258	31.6063755	14.944046	113.253868	-79.1659415	14.782258	114.619668
-28.775036	40.719479	115.120682	-23.777294	14.913564	114.020088	30.401293	-9.507627	111.883018	32.806431	39.318855	114.709724	31.603862	14.905614	113.296371	-79.15845	14.921514	114.743805
-27.705597	40.121555	114.878822	-23.782921	14.916973	114.132011	30.372667	-9.567287	112.236717	32.855858	39.290913	114.508865	31.6142625	14.861813	113.372791	-79.1801045	14.972133	114.891231
-26.052126	39.09103	114.539978	-23.809502	14.934426	114.298103	30.349995	-9.631289	112.752892	32.883602	39.299282	114.233902	31.6167985	14.8339965	113.493397	-79.2358025	15.0348555	115.102809
-25.04557	38.359631	114.279129	-23.859764	14.945672	114.392761	30.332031	-9.640696	113.096916	32.904846	38.752628	114.10601	31.6184385	14.555966	113.601463	-79.3379665	15.335378	115.184059
-23.961872	37.602592	114.026215	-23.906082	14.93361	114.391197	30.336002	-9.637555	113.422432	32.822636	39.335136	113.833275	31.579319	14.8487905	113.6278535	-79.391483	15.0184295	115.1545405
-22.853968	36.760002	113.734451	-23.940277	14.901156	114.297676	30.377159	-9.611332	113.655449	32.754646	39.359207	113.662704	31.5659025	14.8739375	113.6590765	-79.4464565	14.9283745	114.9362755
-21.796867	35.930477	113.439247	-23.927507	14.851175	114.117172	30.43615	-9.547152	113.831177	32.699566	39.408283	113.504387	31.567858	14.9305655	113.667782	-79.422872	14.7717845	114.566562
-20.811716	35.086853	113.170372	-23.91242	14.830369	113.934792	30.515974	-9.473233	113.927628	32.661083	39.471809	113.295296	31.5885285	14.999288	113.611462	-79.4133685	14.66145	114.258122
-19.812717	34.262539	112.897537	-23.845562	14.809747	113.725937	30.613485	-9.406169	113.955734	32.68169	39.504135	113.142326	31.6475875	15.048983	113.54903	-79.3387115	14.570511	113.902844
-18.102036	32.890148	112.377045	-23.729206	14.804484	113.355347	30.759548	-9.273891	114.004013	32.678638	39.659042	112.821892	31.719093	15.1925755	113.4129525	-79.177505	14.4163925	113.2977415
-17.030542	32.055794	112.082993	-23.666218	14.809518	113.147583	30.838799	-9.217204	114.037109	32.742657	39.160812	112.656113	31.790728	14.971804	113.346611	-79.123164	14.647232	112.948555
-15.876616	31.148428	111.802826	-23.58173	14.789875	112.997375	30.926809	-9.161833	114.089203	32.763363	39.189373	112.447289	31.845086	15.01377	113.268246	-79.008546	14.56598	112.726504
-14.879395	30.281088	111.603249	-23.521261	14.739381	112.768532	31.019814	-9.175699	114.132416	32.79744	39.187824	112.313568	31.908627	15.0060625	113.222992	-78.951149	14.4726995	112.314072
-13.861611	29.417198	111.352394	-23.540623	14.680155	112.457642	31.063833	-9.181847	114.28598	32.83271	39.19326	112.297127	31.9482715	15.0057065	113.2915535	-79.0295175	14.3546035	111.6237305
-12.85492	28.529135	111.078896	-23.565914	14.554709	112.031982	31.101164	-9.248281	114.338509	32.81221	39.759037	112.290314	31.956687	15.255378	113.3144115	-79.088515	13.85404	110.7495525
-11.861489	27.687725	110.809662	-23.643526	14.423611	111.589966	31.087458	-9.318926	114.325951	32.80986	39.774887	112.366104	31.948659	15.2279805	113.3460275	-79.235711	13.6192415	109.8339045
-10.466301	26.409616	110.517357	-23.651087	14.261408	110.995232	31.058832	-9.364934	114.183365	32.843105	39.351585	112.606644	31.9509685	14.9933255	113.3950045	-79.2531425	13.5294905	108.5954595
-9.554136	25.56778	110.466896	-23.635279	14.205477	110.807434	31.070477	-9.325203	114.042839	32.825954	39.791958	112.6194	31.9482155	15.2333775	113.3311195	-79.2187735	13.1775765	108.2837485
-8.665111	24.790131	110.528603	-23.518055	14.194957	110.747658	31.176134	-9.268037	113.845421	33.300808	39.644341	112.562691	32.238471	15.188152	113.204056	-79.274581	13.201762	108.29126
-7.874127	23.997202	110.676254	-23.402081	14.248816	110.817291	31.280169	-9.146729	113.759888	32.977451	39.91713	112.886024	32.12881	15.3852005	113.322956	-78.932972	13.1124315	108.311626
-7.086627	23.2465	110.881653	-23.286615	14.31507	110.90863	31.433821	-9.015348	113.746819	33.072021	40.014252	113.142372	32.252921	15.499452	113.4445955	-78.826151	13.130688	108.3726645
-6.370725	22.481775	111.139534	-23.169798	14.419195	111.071655	31.58857	-8.894702	113.825081	33.18013	40.123589	113.44371	32.38435	15.6144435	113.6343955	-78.723946	13.2239465	108.5089145
-5.674057	21.714775	111.421516	-23.081125	14.519938	111.277748	31.74855	-8.826061	113.928543	33.318188	39.69754	113.806557	32.533369	15.4357395	113.86755	-78.695619	13.6041365	108.687946
-4.76492	20.537004	111.860916	-22.98514	14.65172	111.64682	31.909237	-8.630032	114.197182	33.439274	39.896454	114.305496	32.6742555	15.633211	114.251339	-78.6445355	13.670229	109.042301
-4.195749	19.763393	112.172844	-22.960463	14.727828	111.908813	32.034595	-8.499825	114.37323	33.495728	40.03159	114.622902	32.7651615	15.7658825	114.498066	-78.6860875	13.6897735	109.31956
-3.697046	18.94656	112.453857	-22.882006	14.825127	112.146393	32.142838	-8.369533	114.570129	33.53899	40.187466	114.894951	32.840914	15.9089665	114.73254	-78.604926	13.7412875	109.560246
-3.218144	18.115475	112.700333	-22.883459	14.886735	112.389793	32.212875	-8.260287	114.787468	33.539463	40.8493	115.092049	32.876169	16.2945065	114.9397585	-78.643087	13.4789635	109.8398275
-2.821849	17.234104	112.903954	-22.897778	14.9525	112.583946	32.259613	-8.167579	114.998184	33.552341	40.956245	115.268883	32.905977	16.394333	115.1335335	-78.701533	13.510667	110.0343585
-2.481544	16.388899	113.081184	-22.882109	15.031428	112.73835	32.294262	-8.113543	115.183891	33.567593	41.032471	115.371368	32.9309275	16.459464	115.2776295	-78.6951455	13.603392	110.1990705
-2.196792	15.524426	113.201248	-22.876932	15.053325	112.866302	32.309471	-8.069377	115.324852	33.569508	41.080338	115.474197	32.9394895	16.5054805	115.3995245	-78.6933535	13.6011695	110.3330795
-1.835432	14.166005	113.316086	-22.94236	15.088958	112.950089	32.331978	-8.078287	115.550125	33.576202	41.099812	115.647652	32.95409	16.5107625	115.5988885	-78.83881	13.6671535	110.3012895
-1.705513	13.226968	113.358376	-22.942173	15.11026	112.886093	32.341949	-8.085719	115.674782	33.577312	41.111252	115.776184	32.9596305	16.5127665	115.725483	-78.8439765	13.7077535	110.046703
-1.579139	12.336568	113.313141	-22.973648	15.135086	112.788841	32.35062	-8.079517	115.762199	33.56778	41.132961	115.883385	32.9592	16.526722	115.822792	-78.906496	13.74345	109.75489
-1.537407	11.423573	113.236794	-22.962299	15.183208	112.675392	32.376114	-8.053669	115.796638	33.564911	41.175327	115.847687	32.9705125	16.560829	115.8221625	-78.8951105	13.805587	109.5286215
-1.504044	10.529848	113.128639	-22.885769	15.278589	112.655472	32.435566	-7.998485	115.781319	33.587509	41.199909	115.699791	33.0115375	16.600712	115.740555	-78.7830755	13.956466	109.570389
-1.543796	9.598058	113.102272	-22.788574	15.358554	112.693146	32.539711	-7.937861	115.757179	33.638649	41.208874	115.525833	33.08918	16.6355065	115.641506	-78.666328	14.0816015	109.744786
-1.646642	8.707404	113.150742	-22.645695	15.447824	112.846016	32.682682	-7.880183	115.782715	33.712917	41.196751	115.386627	33.1977995	16.658284	115.584671	-78.4891895	14.237364	110.107361
-1.863318	7.396195	113.329956	-22.438759	15.553925	113.099762	32.924065	-7.811531	115.937363	33.820869	41.207355	115.366661	33.372467	16.697912	115.652012	-78.249985	14.409938	110.547512
-2.085064	6.491057	113.448929	-22.334585	15.603754	113.289581	33.045712	-7.734517	116.11161	33.904541	41.21587	115.413559	33.4751265	16.7406765	115.7625845	-78.1442965	14.4668315	110.8165775
-2.383264	5.63484	113.615013	-22.282036	15.660414	113.478836	33.164383	-7.78503	116.271698	33.978783	41.23505	115.491714	33.571583	16.72501	115.881706	-78.135655	14.595818	111.075966
-2.756205	4.806531	113.771309	-22.227188	15.687673	113.683533	33.232071	-7.828752	116.410851	34.038906	41.209663	115.592087	33.6354885	16.6904555	116.001469	-78.0898645	14.6848905	111.365597
-3.105657	3.958569	113.911674	-22.212326	15.702516	113.942108	33.252014	-7.859108	116.468491	34.081635	41.188808	115.730331	33.6668245	16.66485	116.099411	-78.0914765	14.740182	111.784805
-3.583734	3.140971	114.048836	-22.157452	15.703027	114.214897	33.246239	-7.913097	116.483757	34.142132	41.14661	115.871941	33.6941855	16.6167565	116.177849	-78.0090895	14.7892975	112.251945
-4.07186	2.319294	114.147141	-22.176771	15.704158	114.472435	33.2117	-7.974164	116.454247	34.195026	41.100513	116.04631	33.703363	16.5631745	116.2502785	-78.056905	14.8451415	112.6945915
-4.936562	1.152456	114.243492	-22.251122	15.695342	114.727104	33.119469	-8.076241	116.422318	34.224674	41.023396	116.364647	33.6720715	16.4735775	116.3934825	-78.1743155	14.9171065	113.0607255
-5.527069	0.386938	114.236366	-22.335485	15.714112	114.761589	33.025234	-8.188733	116.42897	34.235222	40.935234	116.510841	33.630228	16.3732505	116.4699055	-78.301198	15.0549735	113.0532725
-6.173503	-0.395687	114.152107	-22.404957	15.738447	114.712013	32.926826	-8.29224	116.430832	34.238121	40.840221	116.569153	33.5824735	16.2739905	116.4999925	-78.3923875	15.2029035	112.9240335
-6.85717	-1.16506	114.007126	-22.474419	15.782412	114.59687	32.824032	-8.395254	116.429535	34.218739	40.73735	116.526123	33.5213855	16.171048	116.477829	-78.4702235	15.393776	112.715911
-7.633435	-1.802411	113.946136	-22.509579	15.822226	114.453506	32.754467	-8.460987	116.440895	34.170147	40.650375	116.365494	33.462307	16.094694	116.4031945	-78.481465	15.549758	112.5038175
-8.385904	-2.62874	113.885895	-22.528229	15.837296	114.288925	32.741222	-8.52645	116.508759	34.553753	40.376301	115.948891	33.6474875	15.9249255	116.228825	-78.7039455	15.7496665	112.349025
-9.136143	-3.360364	113.826035	-22.519325	15.806261	114.108444	32.772942	-8.623562	116.597679	34.150093	40.414619	115.840004	33.4615175	15.8955285	116.2188415	-78.5001675	15.7169935	111.9980465
-10.303094	-4.478501	113.699486	-22.471548	15.608123	113.779343	32.872765	-8.818566	116.784241	34.538292	40.012093	115.194366	33.7055285	15.5967635	115.9893035	-78.6486245	15.6194825	111.5693825
-11.090652	-5.187843	113.688751	-22.36363	15.427435	113.583443	32.925831	-8.99922	116.890755	34.154758	39.972866	114.984535	33.5402945	15.486823	115.937645	-78.2675545	15.368047	111.229241
-11.947999	-5.828526	113.694313	-22.330103	15.219641	113.411888	32.952385	-9.181675	116.950096	34.156105	39.749863	114.570877	33.554245	15.284094	115.7604865	-78.214451	15.155188	111.0632895
-12.817142	-6.410971	113.678764	-22.272087	14.990744	113.294426	32.9818	-9.41447	116.937851	34.174328	39.459118	114.195999	33.578064	15.022324	115.566925	-78.122238	14.959164	111.021927
-13.724663	-6.942817	113.674164	-22.195324	14.741853	113.23645	32.981361	-9.653986	116.926956	34.21542	38.557972	113.996712	33.5983905	14.451993	115.461834	-77.9890385	15.031713	111.011066
-14.72079	-7.405093	113.670731	-22.167427	14.519401	113.202881	32.95681	-9.891006	116.936363	34.215118	38.910275	113.699997	33.585964	14.5096345	115.31818	-77.920818	14.5291675	111.087582
-15.670063	-7.783113	113.677063	-22.174324	14.316736	113.205086	32.940273	-10.106334	116.951111	34.230194	38.708775	113.60183	33.5852335	14.3012205	115.2764705	-77.9338815	14.3322515	111.1337015
-17.104023	-8.176678	113.697304	-22.213114	14.149817	113.248131	32.915043	-10.295041	116.995552	34.244305	37.934921	113.650391	33.579674	13.81994	115.3229715	-78.005902	14.479694	111.1732905
-18.079741	-8.377489	113.614944	-22.252018	14.11047	113.230896	32.903217	-10.389609	116.949883	34.233372	38.465374	113.563683	33.5682945	14.0378825	115.256783	-78.0723305	14.1830575	111.205009
-19.121653	-8.494115	113.486038	-22.267044	14.092952	113.187447	32.863354	-10.439649	116.893997	34.232079	38.423492	113.598701	33.5477165	13.9919215	115.246349	-78.0818045	14.1939825	111.128545
-20.125729	-8.521797	113.36174	-22.265648	14.095961	113.164734	32.835865	-10.469623	116.792122	34.262833	37.771587	113.723389	33.549349	13.650982	115.2577555	-78.080645	14.54094	111.0717125
-21.093008	-8.460508	113.287689	-22.256384	14.12425	113.162315	32.823521	-10.480844	116.684898	34.278774	38.390079	113.58786	33.5511475	13.9546175	115.136379	-78.0639155	14.2938825	111.188251
-22.115444	-8.345761	113.249947	-22.209505	14.197361	113.167862	32.845222	-10.470967	116.625824	34.326214	37.78685	113.653633	33.585718	13.6579415	115.1397285	-78.004728	14.7367805	111.1959955
-23.170698	-8.15424	113.287674	-22.16367	14.244692	113.175049	32.888641	-10.471548	116.605331	34.345482	38.394238	113.477135	33.6170615	13.961345	115.041233	-77.9444015	14.528039	111.308865
-24.675144	-7.782987	113.2659	-22.123636	14.247293	113.163361	32.957111	-10.510014	116.631172	34.369869	38.350651	113.40052	33.66349	13.9203185	115.015846	-77.910762	14.5742675	111.310876
-25.667446	-7.467584	113.22702	-22.077209	14.195995	113.135185	33.001255	-10.543447	116.632629	34.381096	38.32412	113.344696	33.6911755	13.8903365	114.9886625	-77.8455935	14.5016535	111.2817075
-26.695391	-7.095092	113.156151	-22.033913	14.132248	113.108887	33.034283	-10.58911	116.615784	34.39946	38.277496	113.299393	33.7168715	13.844193	114.9575885	-77.7846975	14.420303	111.2601855
-27.724171	-6.629687	113.098969	-22.013685	14.003921	113.103592	33.067207	-10.651369	116.619324	34.414581	38.225266	113.282516	33.740894	13.7869485	114.95092	-77.768264	14.2208935	111.256264
-28.679529	-6.183661	112.96376	-21.982155	13.935673	113.08596	33.127193	-10.684178	116.645432	34.439819	38.192242	113.27121	33.783506	13.754032	114.958321	-77.747816	14.117314	111.213599
-29.640671	-5.597054	112.833153	-21.927948	13.882253	113.043213	33.186565	-10.676439	116.66362	34.458149	38.201244	113.276039	33.822357	13.7624025	114.9698295	-77.678253	14.0021035	111.1165965
-30.657413	-4.969195	112.700775	-21.890173	13.871214	112.982857	33.241219	-10.649763	116.665733	34.478004	38.229733	113.267899	33.8596115	13.789985	114.966816	-77.6399575	13.952443	110.998898
-32.091019	-3.924868	112.408615	-21.805218	13.880907	112.861374	33.320839	-10.582744	116.617035	34.544407	38.282742	113.225845	33.932623	13.849999	114.92144	-77.543059	13.911815	110.801308
-32.999619	-3.143592	112.122772	-21.747604	13.906702	112.790276	33.391602	-10.539839	116.500763	34.612095	38.321056	113.286575	34.0018485	13.8906085	114.893669	-77.4970565	13.9227955	110.686883
-33.964401	-2.322145	111.782684	-21.648617	13.964692	112.719742	33.47229	-10.474105	116.317711	34.711353	37.770233	113.585983	34.0918215	13.648064	114.951847	-77.3890555	14.28132	110.487637
-34.870514	-1.381464	111.444077	-21.589575	14.028213	112.67437	33.544426	-10.384762	116.095612	34.807854	37.73457	113.921783	34.17614	13.674904	115.0086975	-77.35529	14.381522	110.3400425
-35.819725	-0.484665	111.169098	-21.512627	14.154455	112.647415	33.591461	-10.268708	115.874924	34.839077	38.627182	114.087105	34.215269	14.179237	114.9810145	-77.240523	14.129673	110.3138155
-36.763882	0.462384	111.031952	-21.450577	14.269432	112.669411	33.624519	-10.167438	115.651405	35.32283	38.579258	114.184883	34.4736745	14.20591	114.918144	-77.3748285	14.332954	110.420678
-37.728611	1.439157	111.02375	-21.421659	14.394376	112.735176	33.62257	-10.111383	115.512848	35.002304	38.830872	114.54641	34.312437	14.3597445	115.029629	-77.155755	14.4290075	110.440723
-39.138428	2.894152	111.084679	-21.40346	14.466019	112.824509	33.604069	-10.14894	115.38147	35.070702	38.834873	114.643463	34.3373855	14.3429665	115.0124665	-77.1443055	14.5890715	110.6365515
-40.101875	3.870396	111.202934	-21.418949	14.465261	112.863174	33.525364	-10.254282	115.297333	35.082226	38.742619	114.616814	34.303795	14.2441685	114.9570735	-77.141693	14.6863535	110.7692745
-41.039444	4.850209	111.40773	-21.499249	14.387894	112.931572	33.413349	-10.403002	115.246872	35.079067	37.904545	114.554619	34.246208	13.7507715	114.9007455	-77.244706	15.0250165	110.9623985
-41.997974	5.793709	111.656662	-21.579365	14.243065	113.01458	33.259018	-10.588017	115.164375	35.057865	37.636177	114.201317	34.1584415	13.52408	114.682846	-77.3171715	14.96205	111.346314
-42.906639	6.752153	112.016853	-21.650393	14.018251	113.167664	33.088032	-10.780836	115.086456	34.945061	37.945976	113.558067	34.0165465	13.58257	114.3222615	-77.3173325	14.453932	112.0130665
-43.804939	7.710119	112.512245	-21.748213	13.74176	113.403511	32.93034	-10.962788	115.026894	34.731689	36.955734	113.114288	33.8310145	12.996473	114.070591	-77.3274405	14.487047	112.736431
-44.672173	8.678826	113.127411	-21.861835	13.41926	113.723495	32.786747	-11.072106	114.95285	34.40575	37.343117	112.496437	33.5962485	13.1355055	113.7246435	-77.3199185	13.7030145	113.7223465
-45.877728	10.214366	114.17408	-21.987698	13.017169	114.262451	32.544743	-11.167704	114.922455	33.922733	36.454594	111.841187	33.233738	12.643445	113.381821	-77.209134	13.390893	115.143081
-46.610012	11.288137	114.931633	-22.091412	12.730259	114.718903	32.353676	-11.237459	114.889191	33.547344	36.83931	111.36142	32.95051	12.8009255	113.1253055	-77.133334	12.6595925	116.3125005
-47.260857	12.403643	115.504333	-22.258926	12.416155	115.11438	32.161659	-11.378757	114.900993	33.228275	36.690601	111.099007	32.694967	12.655922	113	-77.212819	12.176388	117.22876
-47.944813	13.568793	115.850815	-22.436214	12.152516	115.370964	32.024132	-11.531105	114.783691	32.919388	36.562855	111.034645	32.47176	12.515875	112.909168	-77.344188	11.789157	117.83276
-48.482121	14.797713	116.036354	-22.661171	11.898338	115.51223	31.817329	-11.639911	114.644554	32.637463	36.47496	111.094757	32.227396	12.4175245	112.8696555	-77.549738	11.3791515	118.1548045
-48.939072	16.077236	116.069427	-22.884169	11.699476	115.557655	31.603872	-11.667917	114.364815	32.392838	36.426411	111.264633	31.998355	12.379247	112.814724	-77.766693	11.019705	118.300586
-49.162544	17.566114	115.998306	-23.095711	11.566626	115.498795	31.361855	-11.612656	114.02597	32.581867	36.301048	111.352669	31.971861	12.344196	112.6893195	-78.163283	10.789056	118.3082705
-49.792133	19.579958	115.830421	-23.425013	11.484498	115.214905	30.985847	-11.482673	113.176178	31.946764	36.726173	111.94162	31.4663055	12.62175	112.558899	-78.3163315	10.347246	117.870911
-49.991726	21.00115	115.888504	-23.599312	11.56741	115.020897	30.742052	-11.342888	112.457062	31.808725	36.951008	112.095978	31.2753885	12.80406	112.27652	-78.4740125	10.33076	117.765274
-50.088352	22.419617	116.027405	-23.755848	11.656316	114.932678	30.476723	-11.138379	111.793098	31.668943	37.181602	112.265205	31.072833	13.0216115	112.0291515	-78.584529	10.2910205	117.8362045
-50.043274	23.8493	116.29789	-23.913179	11.725581	114.890968	30.288872	-10.918193	111.201859	31.562216	36.8559	112.565697	30.925544	12.9688535	111.883778	-78.751902	10.4823085	117.898158
-49.956383	25.231546	116.607201	-24.004187	11.730591	114.820671	30.114317	-10.719962	110.805557	31.412271	37.021671	112.865433	30.763294	13.1508545	111.835495	-78.771668	10.3103275	117.805847
-49.742222	26.54962	116.802513	-24.137072	11.771432	114.794205	29.967234	-10.591074	110.44532	31.286678	36.90984	113.292946	30.626956	13.159383	111.869133	-78.9011	10.383481	117.719277
-49.454834	27.813667	116.971436	-24.261587	11.745482	114.741608	29.825253	-10.49788	110.166534	31.171009	36.965572	113.712784	30.498131	13.233846	111.939659	-79.021305	10.257118	117.543557
-48.885876	29.619085	117.026154	-24.172535	11.571959	114.484764	29.684883	-10.470903	109.901619	31.082243	37.740379	114.057312	30.383563	13.634738	111.9794655	-78.728633	9.50918	116.9900625
-48.339951	30.733091	117.011581	-24.212008	11.57278	114.329681	29.615147	-10.513228	109.776321	31.133219	37.070526	114.407921	30.374183	13.278649	112.092121	-78.798199	9.866911	116.567241
-47.779205	31.779099	116.940247	-24.459192	11.782342	114.290192	29.569212	-10.5885	109.67482	31.190243	37.016525	114.56649	30.3797275	13.2140125	112.120655	-79.2981115	10.3506715	116.459729
-47.144684	32.713337	116.776016	-24.478968	11.778983	114.126114	29.558573	-10.68047	109.662285	31.232988	37.613197	114.551689	30.3957805	13.4663635	112.106987	-79.3537165	10.0916025	116.145241
-46.418003	33.605843	116.560303	-24.502537	11.747578	113.978386	29.550913	-10.822294	109.697601	31.260181	37.520348	114.587067	30.405547	13.349027	112.142334	-79.410621	10.146129	115.814438
-45.593235	34.360077	116.361572	-24.301481	11.487752	113.748703	29.522678	-10.975182	109.747482	31.291603	37.371342	114.532982	30.4071405	13.19808	112.140232	-79.0101025	9.777424	115.357174
-44.795414	35.014164	116.111115	-24.546251	11.643589	113.691727	29.469582	-11.157201	109.863068	31.359438	36.65229	114.541008	30.41451	12.7475445	112.202038	-79.507012	10.5396335	115.181416
-43.444366	35.842983	115.892342	-24.616259	11.458686	113.554558	29.397614	-11.452256	109.974861	31.290918	36.952625	114.481689	30.344266	12.7501845	112.228275	-79.576784	10.1671875	114.880841
-42.447857	36.24345	115.820488	-24.695576	11.332029	113.494408	29.333153	-11.639467	110.030045	31.255329	36.142906	114.667282	30.294241	12.2517195	112.3486635	-79.685393	10.4123385	114.6401525
-41.447849	36.555862	115.777084	-24.528913	11.013618	113.396812	29.280251	-11.797021	110.041702	31.181835	36.66193	114.588913	30.231043	12.4324545	112.3153075	-79.288869	9.5947815	114.4783165
-40.372696	36.772259	115.734779	-24.826178	11.146095	113.462463	29.178677	-11.895746	110.099113	31.110447	36.569298	114.638374	30.144562	12.336776	112.3687435	-79.796918	9.955414	114.5561825
-39.291111	36.963329	115.691963	-24.949263	11.098507	113.451935	29.094156	-12.011747	110.099709	31.036551	36.496075	114.698387	30.0653535	12.242164	112.399048	-79.9638795	9.95485	114.504822
-38.190891	37.006413	115.620842	-24.794762	10.859087	113.33017	28.992807	-12.105235	110.087227	30.981663	35.758678	114.862671	29.987235	11.8267215	112.474949	-79.576759	9.8914525	114.185391
-37.020092	37.01936	115.474747	-25.118732	11.030811	113.357124	28.875967	-12.200518	110.071114	30.923241	36.317421	114.741562	29.899604	12.0584515	112.406338	-80.137068	10.0031705	114.30791
-35.21262	36.882298	115.107468	-25.231133	11.044463	113.211952	28.70071	-12.406338	110.155998	30.888498	36.159893	114.686333	29.794604	11.8767775	112.4211655	-80.25687	10.2121485	114.0027385
-34.000519	36.648739	114.80912	-25.366327	11.029249	113.070717	28.56892	-12.582132	110.223053	30.87956	35.384605	114.772972	29.72424	11.4012365	112.4980125	-80.456894	10.6572615	113.6434215
-32.723248	36.320087	114.531746	-25.590273	11.151892	113.047005	28.436529	-12.762684	110.225677	30.838255	35.227695	114.729477	29.637392	11.2325055	112.477577	-80.817938	11.0712785	113.616433
-31.476086	35.888206	114.221046	-25.701338	11.121622	112.881813	28.305563	-12.943363	110.204086	30.784012	35.699551	114.523903	29.5447875	11.378094	112.3639945	-80.9474635	10.86515	113.3996315
-30.188141	35.439693	113.791512	-25.634109	10.900408	112.555099	28.17794	-13.147412	110.262451	30.750835	35.530342	114.364517	29.4643875	11.191465	112.313484	-80.7326055	10.609351	112.796714
-28.892294	34.857838	113.244034	-25.877323	11.03158	112.53334	28.043396	-13.393545	110.442886	30.742729	35.337135	114.088127	29.3930625	10.971795	112.2655065	-81.1477085	11.091365	112.8011735
-27.614965	34.267277	112.696007	-25.885862	10.886414	112.307014	27.897453	-13.685378	110.676613	30.745337	34.479584	113.907753	29.321395	10.397103	112.292183	-81.093119	11.375725	112.321845
-25.921753	33.323441	111.937454	-25.961021	10.704325	111.853287	27.71546	-14.188041	111.114754	30.706102	34.635033	113.240898	29.210781	10.223496	112.177826	-81.132823	11.185154	111.528748
-24.326157	32.443508	111.198112	-26.06554	10.570653	111.705353	27.604052	-14.527946	111.403229	30.664972	34.324306	112.832382	29.134512	9.89818	112.1178055	-81.265592	11.243126	111.2929005
-23.097858	31.598473	110.677185	-26.075903	10.367008	111.406006	27.504715	-14.855523	111.611214	30.629957	34.001724	112.403831	29.067336	9.5731005	112.0075225	-81.219142	11.1609155	110.8044895
-22.01565	30.802546	110.32798	-26.110506	10.156929	111.169342	27.425516	-15.181743	111.760727	30.639271	33.139778	112.043022	29.0323935	8.9790175	111.9018745	-81.2534055	11.3348405	110.4368095
-20.525452	29.858047	109.822845	-26.146498	9.957019	110.974396	27.370831	-15.455027	111.821983	30.575794	33.361309	111.610779	28.9733125	8.953141	111.716381	-81.2663085	10.960897	110.232411
-19.360348	28.959297	109.565903	-26.168823	9.796123	110.79538	27.341467	-15.702531	111.883667	30.595102	32.59108	111.377296	28.9682845	8.4442745	111.6304815	-81.3059305	11.1479715	109.9602785
-18.092226	28.072361	109.305168	-26.178694	9.660374	110.62764	27.326506	-15.896744	111.903854	30.612803	32.401611	111.091934	28.9696545	8.2524335	111.497894	-81.3270425	11.0683145	109.757386
-16.24156	26.832491	109.030495	-26.169241	9.565624	110.396515	27.316383	-16.115267	111.942184	30.665335	32.194962	110.812141	28.990859	8.0398475	111.3771625	-81.329341	11.0914005	109.4158675
-14.995821	26.007185	108.845268	-26.168282	9.499146	110.192444	27.33699	-16.245239	111.947723	30.710735	32.086418	110.752579	29.0238625	7.9205895	111.350151	-81.3604265	11.0777025	109.034737
-13.823195	25.195023	108.692314	-26.180294	9.491621	109.929764	27.333223	-16.319748	111.998436	30.712662	32.569107	110.701225	29.0229425	8.1246795	111.3498305	-81.3835305	10.8585625	108.5096975
-12.657619	24.409822	108.545052	-26.236719	9.490165	109.59845	27.339531	-16.393744	111.958969	30.762074	32.559414	110.741722	29.0508025	8.082835	111.3503455	-81.5242405	10.897495	107.8465545
-11.514632	23.64539	108.440849	-26.276552	9.497674	109.270309	27.257866	-16.374352	111.931122	30.789257	32.579144	110.815941	29.0235615	8.102396	111.3735315	-81.5766655	10.892952	107.1670865
-10.402766	22.845688	108.375633	-26.334026	9.511468	108.943054	27.226955	-16.355829	111.761307	30.787233	32.607216	110.922195	29.007094	8.1256935	111.341751	-81.675146	10.8972425	106.544357
-9.357522	22.141272	108.337318	-26.315454	9.553211	108.681236	27.222855	-16.266256	111.52005	30.756166	32.698372	111.082199	28.9895105	8.216058	111.3011245	-81.6204185	10.890364	106.0613475
-7.848555	21.029545	108.333298	-26.260366	9.71378	108.450577	27.295313	-16.090315	111.291298	30.770918	32.891563	111.230003	29.0331155	8.400624	111.2606505	-81.5538475	11.026936	105.6405035
-6.901629	20.286579	108.305084	-26.198307	9.843798	108.35183	27.32118	-15.984477	111.18959	30.847008	33.018372	111.308304	29.084094	8.5169475	111.248947	-81.480708	11.1706485	105.454713
-5.970765	19.562895	108.317101	-26.122463	10.005485	108.2705	27.345737	-15.878706	111.109421	30.942127	33.134068	111.376099	29.143932	8.627681	111.24276	-81.388858	11.383289	105.29824
-5.09232	18.802839	108.342888	-26.042778	10.180697	108.230736	27.351936	-15.795498	111.075737	31.079391	33.192711	111.460152	29.2156635	8.6986065	111.2679445	-81.3012195	11.6627875	105.1935275
-4.225574	18.047525	108.440086	-25.945858	10.324701	108.228508	27.387226	-15.718192	111.050392	31.227694	33.235161	111.582825	29.30746	8.7584845	111.3166085	-81.199176	11.8909175	105.1404075
-3.476418	17.270369	108.573769	-25.855085	10.458348	108.277199	27.45038	-15.636964	111.06353	31.439415	32.768761	111.852959	29.4448975	8.5658985	111.4582445	-81.1550675	12.3507975	105.0961535
-2.742252	16.51507	108.818779	-25.72171	10.624236	108.388283	27.558399	-15.538676	111.128532	31.623089	32.860447	112.135696	29.590744	8.6608855	111.632114	-81.034164	12.5875865	105.144452
-1.753612	15.328251	109.243683	-25.521915	10.849894	108.674217	27.779701	-15.289391	111.306969	31.873798	33.609348	112.559402	29.8267495	9.1599785	111.9331855	-80.8705795	12.5398095	105.4152485
-1.166526	14.534169	109.566566	-25.385397	11.05695	108.945892	27.949814	-15.072038	111.487427	32.084229	33.737446	112.951958	30.0170215	9.332704	112.2196925	-80.7878155	12.781196	105.6720915
-0.655581	13.749777	109.882057	-25.282282	11.260229	109.197662	28.11434	-14.857796	111.772156	32.243992	34.009556	113.30558	30.179166	9.57588	112.538868	-80.74373	12.944578	105.856456
-0.256405	12.906106	110.252884	-25.215763	11.491879	109.428467	28.269672	-14.644332	112.142632	32.374714	34.225498	113.67984	30.322193	9.790583	112.911236	-80.753719	13.193175	105.945698
0.089941	12.085192	110.571495	-25.166592	11.710199	109.621346	28.408703	-14.453277	112.573311	32.480354	34.457008	114.00882	30.4445285	10.0018655	113.2910655	-80.7777125	13.4185325	105.9516265
0.344114	11.202007	110.847153	-25.135777	11.899138	109.742699	28.528	-14.257638	113.025642	32.560616	34.09129	114.41156	30.544308	9.916826	113.718601	-80.815862	13.88145	105.766797
0.51278	10.371503	111.047783	-25.084751	12.069925	109.871986	28.6593	-14.061658	113.389877	32.591419	34.312145	114.62114	30.6253595	10.1252435	114.0055085	-80.7948615	14.0146065	105.7384635
0.621952	9.053846	111.277679	-24.998905	12.273298	110.071754	28.893801	-13.805323	113.66227	32.628143	35.259827	114.646271	30.760972	10.727252	114.1542705	-80.758782	13.819344	105.9892375
0.589218	8.241729	111.412514	-24.932364	12.385026	110.202942	28.991795	-13.596747	113.887215	32.670929	35.448177	114.654884	30.831362	10.925715	114.2710495	-80.69609	13.844337	106.1348345
0.483359	7.354659	111.509468	-24.846523	12.507257	110.351006	29.163349	-13.428682	114.015129	32.700253	35.643448	114.67112	30.931801	11.107383	114.3431245	-80.624847	13.907131	106.3588875
0.302776	6.538733	111.605034	-24.822098	12.639491	110.450806	29.243528	-13.193016	114.243469	32.722584	35.85775	114.686226	30.983056	11.332367	114.4648475	-80.627252	13.946615	106.4367645
-0.011333	5.765894	111.689629	-24.765438	12.755604	110.577347	29.359638	-12.999513	114.371681	32.722706	36.080406	114.671875	31.041172	11.5404465	114.521778	-80.572048	13.9707615	106.632916
-0.363692	5.000224	111.742035	-24.729786	12.917299	110.672165	29.45874	-12.764512	114.449455	32.712902	36.319057	114.667366	31.085821	11.7772725	114.5584105	-80.545393	14.0573255	106.7859195
-0.768973	4.252778	111.777344	-24.703375	13.071399	110.780655	29.523066	-12.505908	114.538383	32.690086	36.590912	114.691284	31.106576	12.042502	114.6148335	-80.513326	14.100296	106.9464765
-1.52596	3.211416	111.776352	-24.690287	13.343246	110.87487	29.637829	-12.10346	114.663528	33.012306	36.862648	114.607491	31.3250675	12.379594	114.6355095	-80.7056415	14.306898	107.1142305
-2.124787	2.555229	111.771706	-24.63028	13.547735	110.912491	29.710161	-11.823069	114.71257	32.605995	37.333221	114.878807	31.158078	12.755076	114.7956885	-80.418638	14.340394	107.0292935
-2.76193	1.889081	111.734047	-24.61017	13.759574	110.980156	29.776585	-11.549304	114.770531	32.609322	37.632492	114.951096	31.1929535	13.041594	114.8608135	-80.4132935	14.477554	107.0994985
-3.469152	1.272566	111.727631	-24.571751	13.973963	111.073746	29.826849	-11.272831	114.775681	32.629375	37.923634	114.98597	31.228112	13.3254015	114.8808255	-80.371614	14.6225245	107.2666665
-4.243358	0.716475	111.696175	-24.520487	14.167428	111.215004	29.878685	-11.018517	114.759537	33.046543	38.014515	114.808144	31.462614	13.497999	114.7838405	-80.503588	14.836857	107.6461675
-5.100081	0.174399	111.698822	-24.502554	14.36927	111.347923	29.914579	-10.791864	114.739777	32.648258	38.414856	115.010277	31.2814185	13.811496	114.875027	-80.2865265	14.927044	107.820819
-6.017997	-0.344575	111.70549	-24.463903	14.561664	111.506844	29.922272	-10.583409	114.740562	33.041634	38.459663	114.834656	31.481953	13.938127	114.787609	-80.409759	15.185201	108.226079
-7.463439	-1.117737	111.765495	-24.47603	14.842505	111.744965	29.884905	-10.305516	114.773849	32.643414	38.890736	114.997223	31.2641595	14.29261	114.885536	-80.2162195	15.3924	108.604394
-8.542258	-1.548025	111.844513	-24.505278	15.014553	111.893913	29.860651	-10.138617	114.804733	32.623901	39.077305	114.980064	31.242276	14.469344	114.8923985	-80.252832	15.559762	108.8954275
-9.61561	-2.031848	111.924347	-24.552652	15.162818	112.022591	29.828831	-9.973462	114.859474	32.975613	39.084946	114.77951	31.402222	14.555742	114.819492	-80.507526	15.769894	109.22569
-10.730081	-2.470042	111.976532	-24.56871	15.251522	112.134621	29.791147	-9.8389	114.925659	32.531284	39.408867	114.905258	31.1612155	14.7849835	114.9154585	-80.2986355	15.7180605	109.3537835
-11.758274	-2.882242	111.992088	-24.623407	15.346164	112.217537	29.778708	-9.697543	114.989105	32.478352	39.547165	114.829544	31.12853	14.924811	114.9093245	-80.375344	15.767517	109.5257495
-13.044058	-3.160317	112.105072	-24.627186	15.450896	112.29464	29.769861	-9.55788	115.047668	32.816238	39.53635	114.586876	31.2930495	14.989235	114.817272	-80.5474215	15.912557	109.772008
-14.134385	-3.584837	112.065567	-24.637486	15.545053	112.341965	29.761482	-9.335105	115.110031	32.380123	39.864155	114.69101	31.0708025	15.264525	114.9005205	-80.3457745	15.825581	109.7834095
-15.93048	-4.042104	112.08075	-24.62108	15.73215	112.453972	29.843382	-9.093905	115.144279	32.319786	40.128979	114.631012	31.081584	15.517537	114.8876455	-80.323744	15.946763	110.0202985
-17.10993	-4.256418	112.08049	-24.599764	15.853514	112.520729	29.896645	-8.898278	115.19207	32.675529	40.145897	114.404953	31.286087	15.6238095	114.7985115	-80.485615	16.0832185	110.2429465
-18.389698	-4.425536	112.143394	-24.588139	15.988228	112.589554	29.937325	-8.661915	115.250488	32.250874	40.465221	114.541939	31.0940995	15.901653	114.8962135	-80.2703775	16.074803	110.2828945
-19.608995	-4.595708	112.144127	-24.559208	16.093548	112.650345	30.02417	-8.530622	115.298553	32.616692	40.462391	114.27771	31.320431	15.9658845	114.7881315	-80.438847	16.2212115	110.5125585
-20.866348	-4.682127	112.188683	-24.51722	16.167238	112.718689	30.092197	-8.363644	115.311523	32.572834	40.60215	114.190636	31.3325155	16.119253	114.7510795	-80.3669555	16.215223	110.6862985
-22.120008	-4.719107	112.187004	-24.442123	16.263105	112.747932	30.158356	-8.211656	115.300644	32.568817	40.728767	114.083389	31.3635865	16.2585555	114.6920165	-80.2478325	16.2676545	110.8038475
-23.41888	-4.765511	112.211105	-24.391739	16.313032	112.769577	30.21652	-8.104836	115.296791	32.152306	40.975643	114.131966	31.184413	16.4354035	114.7143785	-79.967891	16.1906605	110.8247755
-25.306761	-4.711464	112.422668	-24.223795	16.359768	112.872742	30.287344	-8.015115	115.325485	32.211731	40.970695	113.801231	31.2495375	16.47779	114.563358	-79.6971275	16.241746	111.182126
-26.574987	-4.59678	112.589981	-24.149313	16.330172	112.923752	30.350676	-8.113995	115.344872	32.675434	40.728081	113.363983	31.513055	16.307043	114.3544275	-79.811681	16.353301	111.4930765
-27.850733	-4.495214	112.735031	-24.025928	16.234259	112.993347	30.3997	-8.243164	115.361404	32.309822	40.724041	113.299271	31.354761	16.2404385	114.3303375	-79.406617	16.2280795	111.6563565
-29.105204	-4.291517	112.98423	-23.95063	16.084833	113.12809	30.488148	-8.429658	115.296379	32.337517	40.508663	113.017998	31.4128325	16.0395025	114.1571885	-79.3140925	16.1301635	112.0989915
-30.32169	-4.052222	113.319801	-23.840654	15.930777	113.319168	30.523598	-8.593827	115.329887	32.365337	40.312851	112.778725	31.4444675	15.859512	114.054306	-79.1257755	16.002042	112.58403
-31.539762	-3.789222	113.62252	-23.776688	15.753442	113.506378	30.519804	-8.664439	115.462425	32.394363	40.090176	112.621597	31.4570835	15.7128685	114.042011	-79.0104595	15.7940155	112.970745
-32.692589	-3.414565	113.887642	-23.734955	15.525693	113.675964	30.615288	-8.955292	115.509033	32.411465	39.87167	112.512985	31.5133765	15.458189	114.011009	-78.9832865	15.593197	113.340919
-34.403278	-2.80321	114.159462	-23.716951	15.171677	113.841629	30.651417	-9.285157	115.693832	32.445095	39.515488	112.431351	31.548256	15.1151655	114.0625915	-78.982158	15.2281885	113.6206665
-35.513721	-2.345558	114.149513	-23.714159	14.913605	113.897453	30.610445	-9.434707	115.818558	32.481842	39.277161	112.424278	31.5461435	14.921227	114.121418	-78.9744615	14.905983	113.673488
-36.555855	-1.77751	114.130852	-23.718777	14.665622	113.966286	30.679508	-9.716868	115.732407	32.517796	39.099861	112.507248	31.598652	14.6914965	114.1198275	-79.036206	14.6397475	113.8127445
-37.547588	-1.133859	114.03376	-23.73711	14.438128	114.008347	30.724865	-9.866695	115.666161	32.526024	38.969845	112.644981	31.6254445	14.551575	114.155571	-79.0996645	14.324681	113.861123
-38.535572	-0.449591	113.920471	-23.734425	14.257644	114.082321	30.771519	-9.950759	115.580544	32.553413	38.301086	112.897469	31.662466	14.1751635	114.2390065	-79.131316	14.3401245	113.9256355
-39.405628	0.341999	113.81189	-23.713657	14.152392	114.134552	30.829063	-9.988176	115.501282	32.564053	38.262154	113.108017	31.696558	14.136989	114.3046495	-79.123872	14.167795	113.9644545
-40.306675	1.193622	113.746109	-23.723383	14.101502	114.176857	30.811193	-9.914912	115.512909	32.597141	38.267349	113.288353	31.704167	14.1762185	114.400631	-79.150933	14.0267855	113.953083
-41.510715	2.571004	113.762512	-23.646372	14.163719	114.254471	30.894274	-9.980687	115.434471	32.713806	38.252808	113.395943	31.80404	14.1360605	114.415207	-79.096784	14.1913775	114.093735
-42.20512	3.567715	113.778687	-23.612795	14.175142	114.311111	30.933064	-10.010565	115.428886	32.799389	38.233829	113.424706	31.8662265	14.111632	114.426796	-79.0918165	14.238652	114.195426
-42.940983	4.570143	113.802513	-23.552608	14.172623	114.348862	30.985085	-10.07944	115.460266	33.25787	38.548885	113.197777	32.1214775	14.2347225	114.3290215	-79.2266935	14.1105235	114.3687025
-43.577789	5.618899	113.858482	-23.477026	14.133564	114.396179	31.040976	-10.171791	115.491188	32.98373	38.087021	113.473381	32.012353	13.957615	114.4822845	-78.966405	14.309513	114.3100735
-44.189903	6.63945	113.837685	-23.438129	14.062481	114.441559	31.078848	-10.234724	115.556717	33.04834	38.526279	113.445953	32.063594	14.1457775	114.501335	-78.939852	13.9791845	114.381783
-44.761189	7.73033	113.843628	-23.391609	13.91238	114.483475	31.19903	-10.434275	115.535332	33.135674	37.821423	113.590599	32.167352	13.693574	114.5629655	-78.95057	14.131186	114.4039845
-45.279224	8.817655	113.948868	-23.378416	13.769386	114.573097	31.192509	-10.535249	115.606895	33.174046	38.297047	113.537888	32.1832775	13.880899	114.5723915	-78.9401095	13.657873	114.5738025
-45.962933	10.485884	114.188896	-23.320713	13.545972	114.792015	31.237226	-10.703959	115.591339	33.199123	38.123726	113.576248	32.2181745	13.7098835	114.5837935	-78.8596005	13.3820605	115.0002365
-46.381649	11.631758	114.366493	-23.306019	13.375891	114.945091	31.270958	-10.828723	115.591064	33.200466	38.001144	113.593796	32.235712	13.5862105	114.59243	-78.84775	13.1655715	115.297752
-46.73719	12.811112	114.528275	-23.315069	13.210231	115.095924	31.291553	-10.94866	115.584984	33.209965	37.273251	113.728485	32.250759	13.1622955	114.6567345	-78.880897	13.2581665	115.5351135
-47.018429	13.9999	114.599213	-23.309679	13.041735	115.174393	31.301229	-11.09565	115.579727	33.198063	37.115284	113.746552	32.249646	13.009817	114.6631395	-78.869004	13.073653	115.6856465
-47.293468	15.183995	114.615715	-23.344254	12.862653	115.174606	31.318872	-11.261959	115.466217	33.161575	37.600632	113.628662	32.2402235	13.1693365	114.5474395	-78.9287315	12.5559695	115.8017725
-47.368881	16.510017	114.565048	-23.424919	12.698884	115.132607	31.219542	-11.353814	115.408302	33.108555	37.481956	113.611794	32.1640485	13.064071	114.510048	-79.0138865	12.333697	115.755166
-47.65506	17.624641	114.533127	-23.512342	12.537601	115.046227	31.130466	-11.477093	115.168289	33.003109	37.351498	113.549591	32.0667875	12.9372025	114.35894	-79.0914715	12.1379995	115.733514
-47.846828	19.4279	114.583755	-23.649534	12.324515	114.934708	30.895885	-11.608852	114.653465	32.796532	37.181858	113.497627	31.8462085	12.786503	114.075546	-79.1452765	11.862527	115.79387
-47.872608	20.66818	114.683533	-23.776318	12.180813	114.853813	30.706676	-11.67098	114.187225	32.671432	36.543392	113.597694	31.689054	12.436206	113.8924595	-79.24169	11.92542	115.8151665
-47.838211	21.87734	114.818382	-23.87796	12.066781	114.81427	30.515217	-11.738791	113.70195	32.528427	36.457359	113.681747	31.521822	12.359284	113.6918485	-79.277742	11.774278	115.9366915
-47.787769	23.079662	114.965477	-24.022587	11.979351	114.765808	30.3046	-11.78645	113.226738	32.415436	36.391842	113.784981	31.360018	12.302696	113.5058595	-79.405192	11.656006	116.0257565
-47.623169	24.289457	115.072647	-24.189983	12.024344	114.75177	30.097765	-11.833884	112.834259	32.333763	36.350693	113.903679	31.215764	12.2584045	113.368969	-79.59573	11.7902835	116.134571
-47.400978	25.491751	115.110123	-24.387068	12.055722	114.623413	29.917149	-11.86	112.47467	32.28735	36.31736	114.028564	31.1022495	12.22868	113.251617	-79.8763855	11.882764	115.995209
-47.077225	26.587931	115.147606	-24.338057	12.064299	114.36821	29.74988	-11.908444	112.190292	32.218967	36.843094	114.048317	30.9844235	12.467325	113.1193045	-79.6605375	11.661273	115.6171155
-46.44297	28.236965	115.159119	-24.363359	12.200019	114.21759	29.572714	-11.97718	111.83783	32.271366	36.77919	114.053276	30.92204	12.401005	112.945553	-79.648758	11.999033	115.489627
-45.897705	29.238356	115.099251	-24.371185	12.219608	114.093872	29.483685	-12.083502	111.696419	32.350418	36.684547	114.031006	30.9170515	12.3005225	112.8637125	-79.6594215	12.1386935	115.3240315
-45.328762	30.154402	115.022827	-24.365755	12.204197	114.004936	29.398376	-12.252821	111.598923	32.425728	36.560009	114.030251	30.912052	12.153594	112.814587	-79.643562	12.2548	115.195285
-44.639591	30.966022	115.040001	-24.350361	12.152788	113.953827	29.308266	-12.440335	111.529076	32.516144	36.392845	114.038803	30.912205	11.976255	112.7839395	-79.612927	12.329321	115.1237145
-43.951012	31.698318	115.111328	-24.398561	12.061402	113.959862	29.209911	-12.627138	111.505173	32.598911	36.20686	114.056252	30.904411	11.789861	112.7807125	-79.701533	12.332943	115.1390115
-43.129242	32.346748	115.216576	-24.42766	11.997747	114.019707	29.122778	-12.825729	111.489342	32.684273	35.255939	114.29689	30.9035255	11.215105	112.893116	-79.7588455	12.780389	115.146298
-42.369862	32.948292	115.299416	-24.483109	11.897146	114.077637	29.033161	-12.996737	111.537315	32.694443	35.85154	114.251366	30.863802	11.4274015	112.8943405	-79.83002	12.3668905	115.2609335
-41.029053	33.706646	115.323402	-24.59473	11.808446	114.139198	28.927025	-13.20684	111.67115	32.744411	35.047882	114.545692	30.835718	10.920521	113.108421	-80.025178	12.696371	115.169975
-40.134342	34.165981	115.291367	-24.638865	11.793494	114.145279	28.868637	-13.301246	111.755661	32.730354	35.63316	114.46154	30.7994955	11.165957	113.1086005	-80.0772255	12.421031	115.1819575
-39.208672	34.537048	115.141502	-24.68548	11.805761	114.108589	28.816111	-13.37876	111.8965	32.730595	35.585102	114.453598	30.773353	11.103171	113.175049	-80.144313	12.508351	115.042129
-38.238541	34.876999	114.922623	-24.710838	11.822072	114.043823	28.784115	-13.445428	112.044373	32.744659	35.555088	114.398621	30.764387	11.05483	113.221497	-80.186063	12.589314	114.866149
-37.197475	35.14822	114.672974	-24.752174	11.881166	114.002403	28.751616	-13.524549	112.205902	32.758354	35.498474	114.368584	30.754985	10.9869625	113.287243	-80.259333	12.7753695	114.717563
-36.160133	35.363544	114.429352	-24.829565	11.896547	113.996567	28.730431	-13.614395	112.313065	32.789593	35.420948	114.349472	30.760012	10.9032765	113.3312685	-80.419142	12.8898175	114.6618655
-35.124424	35.43914	114.251015	-24.80592	11.854923	113.796112	28.706568	-13.716914	112.358917	32.853146	34.72826	114.470291	30.779857	10.505673	113.414604	-80.391697	13.204173	114.17762
-33.467136	35.480686	114.060463	-24.764051	11.790284	113.57653	28.665962	-13.836661	112.357391	32.930798	35.215534	114.354073	30.79838	10.6894365	113.355732	-80.326482	12.8911315	113.797328
-32.323666	35.440521	113.922607	-24.765364	11.768057	113.479767	28.647757	-13.933275	112.368202	32.985157	35.129227	114.289429	30.816457	10.597976	113.3288155	-80.347185	12.938138	113.6307185
-31.217945	35.351326	113.728355	-24.74058	11.733914	113.504944	28.624258	-14.041151	112.435402	33.054649	35.036037	114.13121	30.8394535	10.497443	113.283306	-80.3206135	12.970385	113.726582
-30.160553	35.157047	113.502266	-24.74021	11.71416	113.471649	28.603611	-14.173247	112.528542	33.095619	34.920525	113.927139	30.849615	10.373639	113.2278405	-80.330035	13.054681	113.7154575
-28.981798	34.935223	113.22702	-24.714605	11.641054	113.3237	28.58573	-14.329776	112.698105	33.118553	34.775826	113.698914	30.8521415	10.223025	113.1985095	-80.2813515	13.059083	113.4488905
-27.888	34.602966	112.947449	-24.72789	11.542046	113.216805	28.585274	-14.507887	112.874725	33.116802	34.605728	113.498009	30.851038	10.0489205	113.186367	-80.306818	13.0351715	113.247243
-27.041567	34.397511	112.787262	-24.754488	11.388991	113.136002	28.580206	-14.689903	113.021828	33.103542	34.435902	113.318825	30.841874	9.8729995	113.1703265	-80.35085	12.9049825	113.1016775
-25.363901	33.777771	112.356911	-24.71587	11.216111	112.968254	28.588108	-14.94095	113.183701	33.078335	34.195728	113.002686	30.8332215	9.627389	113.0931935	-80.2649615	12.804833	112.8433145
-24.001513	33.252861	111.994423	-24.727922	11.099533	112.886391	28.594212	-15.086741	113.276268	33.081375	34.047527	112.766136	30.8377935	9.480393	113.021202	-80.2936375	12.718673	112.75158
-23.121988	32.890503	111.872391	-24.709507	10.95462	112.797569	28.653538	-15.246405	113.339706	33.082516	33.895836	112.549057	30.868027	9.3247155	112.9443815	-80.287041	12.5845245	112.6507565
-22.023966	32.456284	111.640427	-24.71307	10.820246	112.733566	28.643084	-15.34992	113.450577	33.086311	33.762657	112.352242	30.8646975	9.2063685	112.9014095	-80.2908375	12.4341235	112.5657225
-20.88102	32.025284	111.447609	-24.689875	10.718799	112.628746	28.69865	-15.482935	113.480064	33.08955	33.637264	112.180557	30.8941	9.0771645	112.8303105	-80.27385	12.3604335	112.4271815
-19.544121	31.477749	111.237717	-24.659864	10.614939	112.551224	28.692936	-15.546404	113.556381	33.104973	33.552391	112.077866	30.8989545	9.0029935	112.8171235	-80.2186825	12.2268845	112.2853245
-18.445557	31.066296	111.10994	-24.643751	10.543106	112.472137	28.771723	-15.632608	113.548935	33.126686	33.495777	112.012398	30.9492045	8.9315845	112.7806665	-80.2367065	12.1546275	112.1636075
-16.88253	30.492146	111.040672	-24.580605	10.483315	112.343811	28.863615	-15.637387	113.542412	33.168118	33.505978	111.968826	31.0158665	8.9342955	112.755619	-80.1770765	12.0323345	111.932003
-15.682298	30.123079	110.967079	-24.536341	10.462831	112.254883	28.882	-15.591155	113.547043	33.19508	33.531105	111.98381	31.03854	8.969975	112.7654265	-80.111222	11.955687	111.7443395
-14.682913	29.743694	110.998299	-24.487059	10.467974	112.153351	28.968224	-15.576324	113.455437	33.221359	33.588364	112.059464	31.0947915	9.00602	112.7574505	-80.0689095	11.929928	111.5492515
-13.583684	29.412535	111.034622	-24.477589	10.484793	112.079575	28.98613	-15.485766	113.440369	33.259872	33.663769	112.153336	31.123001	9.0890015	112.7968525	-80.078179	11.8805845	111.3622975
-12.477911	29.070923	111.078133	-24.432463	10.538667	111.976135	29.024017	-15.387019	113.396385	33.306698	33.774746	112.322601	31.1653575	9.1938635	112.859493	-80.0302835	11.8834705	111.092777
-11.435305	28.75462	111.22271	-24.433781	10.592579	111.870537	29.072826	-15.273515	113.306404	33.345348	33.940594	112.595924	31.209087	9.3335395	112.951164	-80.076649	11.8516185	110.78991
-10.38698	28.400356	111.377563	-24.410572	10.654658	111.753693	29.123943	-15.134104	113.161697	33.391651	34.121117	112.964294	31.257797	9.4935065	113.0629955	-80.078941	11.8158095	110.4443905
-8.836087	27.846518	111.650726	-24.362404	10.815605	111.602692	29.227833	-14.871934	112.977348	33.484631	34.424168	113.589226	31.356232	9.776117	113.283287	-80.08104	11.855093	109.922097
-7.824936	27.484434	111.89872	-24.272688	10.958864	111.571434	29.32078	-14.662878	112.88221	33.559967	34.649384	114.012871	31.4403735	9.993253	113.4475405	-79.9857495	11.924475	109.6953275
-6.906957	27.041267	112.117027	-24.1968	11.148079	111.5737	29.456959	-14.45236	112.835922	33.673786	34.90012	114.409103	31.5653725	10.22388	113.6225125	-79.9589725	12.072278	109.5248875
-5.949064	26.569622	112.320625	-24.084305	11.35494	111.564545	29.573673	-14.164494	112.884674	33.793812	35.125809	114.798225	31.6837425	10.4806575	113.8414495	-79.8523525	12.2292225	109.2876405
-5.128128	26.04179	112.523422	-23.9571	11.551062	111.52005	29.754082	-13.982784	112.960449	33.892338	35.329834	115.173615	31.82321	10.673525	114.067032	-79.73741	12.428599	108.973068
-4.321855	25.507685	112.688744	-23.904974	11.721912	111.444557	29.925215	-13.780814	113.08007	33.980087	35.548965	115.525475	31.952651	10.8840755	114.3027725	-79.762599	12.5597485	108.5863415
-3.618876	24.818758	112.81662	-23.816071	11.8991	111.390259	30.086237	-13.57636	113.185867	34.062447	35.75581	115.879967	32.074342	11.089725	114.532917	-79.706484	12.708475	108.247601
-2.619295	23.735188	112.947556	-23.673143	12.075255	111.394737	30.347383	-13.278111	113.281693	34.153919	36.080299	116.215286	32.250651	11.401094	114.7484895	-79.596937	12.749416	108.0409845
-2.035232	22.942556	112.961456	-23.542498	12.204424	111.464272	30.512131	-13.07939	113.326416	34.220501	36.281075	116.311607	32.366316	11.6008425	114.8190115	-79.451312	12.8080055	108.1095325
-1.527549	22.091188	113.000961	-23.422184	12.312028	111.605766	30.672544	-12.906316	113.434158	34.278927	36.476223	116.333878	32.4757355	11.7849535	114.884018	-79.3201035	12.8391025	108.327514
-1.117773	21.143671	112.996399	-23.36713	12.427672	111.6642	30.790415	-12.745808	113.568703	34.311848	36.656315	116.366287	32.5511315	11.9552535	114.967495	-79.2853915	12.9000905	108.360905
-0.787622	20.157633	112.997986	-23.327784	12.484741	111.786293	30.864515	-12.61171	113.722786	34.312725	36.820309	116.363098	32.58862	12.1042995	115.042942	-79.244188	12.8651825	108.529644
-0.529523	19.144035	112.952057	-23.327059	12.561382	111.872307	30.885305	-12.510757	113.849846	34.286983	36.95406	116.321159	32.586144	12.2216515	115.0855025	-79.240262	12.9011125	108.6591115
-0.373486	18.071829	112.956657	-23.330999	12.594286	112.034248	30.895576	-12.403003	113.969147	34.245296	37.081131	116.23764	32.570436	12.339064	115.1033935	-79.232434	12.849508	108.9651025
-0.273025	16.408066	113.001373	-23.37001	12.691407	112.357155	30.87402	-12.25006	114.148605	34.153965	37.274498	116.090622	32.5139925	12.512219	115.1196135	-79.2540125	12.870595	109.5946965
-0.290918	15.258452	113.037262	-23.44129	12.784595	112.615112	30.836147	-12.120356	114.285362	34.078236	37.406914	115.963554	32.4571915	12.643279	115.124458	-79.3397715	12.925911	110.105766
-0.361394	14.124462	113.13369	-23.461529	12.868076	112.838783	30.79471	-12.003544	114.427773	34.009544	37.539597	115.855934	32.402127	12.7680265	115.1418535	-79.325185	12.9681255	110.5357125
-0.504985	12.94153	113.20269	-23.527622	12.968384	113.07235	30.71669	-11.866968	114.554741	33.927792	37.680191	115.811577	32.322241	12.9066115	115.183159	-79.377485	13.0301565	110.961541
-0.678416	11.764048	113.263824	-23.631889	13.076221	113.187073	30.664534	-11.739031	114.650467	33.843777	37.821205	115.832069	32.2541555	13.041087	115.241268	-79.5179335	13.111355	111.132878
-0.88851	10.573619	113.262497	-23.721556	13.155103	113.220825	30.590782	-11.624386	114.73584	33.773876	37.956371	115.876236	32.182329	13.1659925	115.306038	-79.625441	13.1442135	111.135612
-1.176035	9.388142	113.230026	-23.77597	13.229947	113.185463	30.541574	-11.528429	114.765465	33.723953	38.08065	115.920135	32.1327635	13.2761105	115.3428	-79.6847035	13.1837835	111.028126
-1.638321	7.598157	113.100815	-23.864693	13.340749	113.115135	30.445164	-11.398849	114.762344	33.684658	38.24062	115.89489	32.064911	13.4208855	115.328617	-79.794297	13.2606125	110.901653
-1.982813	6.40166	112.979866	-23.859001	13.400994	113.05162	30.426077	-11.337516	114.751053	33.680779	38.317604	115.802132	32.053428	13.490044	115.2765925	-79.77143	13.311944	110.8266475
-2.389183	5.20951	112.916267	-23.833721	13.450815	113.026466	30.422646	-11.273318	114.735703	33.661144	38.379936	115.698647	32.041895	13.553309	115.217175	-79.709337	13.348321	110.835757
-2.819769	3.992136	112.865997	-23.852404	13.49341	113.025543	30.455097	-11.194718	114.751137	33.63871	38.445438	115.617195	32.0469035	13.62536	115.184166	-79.7517115	13.36146	110.86692
-3.288956	2.824529	112.790253	-23.857218	13.505608	113.001671	30.499002	-11.125345	114.820732	33.586609	38.51886	115.53006	32.0428055	13.6967575	115.175396	-79.7572415	13.3144585	110.827946
-3.821796	1.634182	112.781952	-23.85338	13.520845	112.908829	30.540394	-11.060874	114.934921	33.545124	38.597294	115.474022	32.042759	13.76821	115.2044715	-79.749519	13.27348	110.6131865
-4.382926	0.451438	112.731026	-23.872808	13.504401	112.823738	30.592779	-10.985825	115.054794	33.482094	38.693344	115.404106	32.0374365	13.8537595	115.22945	-79.7830525	13.1550425	110.418026
-5.264769	-1.308271	112.658546	-23.878054	13.441424	112.531403	30.688276	-10.91863	115.342331	33.393085	38.800659	115.248528	32.0406805	13.9410145	115.2954295	-79.7967885	12.9418335	109.7673765
-5.969739	-2.416433	112.592194	-23.915001	13.340727	112.343834	30.752586	-10.917836	115.504837	33.347862	38.81628	115.089348	32.050224	13.949222	115.2970925	-79.880226	12.732232	109.3905755
-6.71511	-3.517823	112.475418	-23.856888	13.2426	112.148682	30.795044	-10.940801	115.592598	33.317982	38.778137	114.875412	32.056513	13.918668	115.234005	-79.770289	12.566532	109.063359
-7.491536	-4.586203	112.390053	-23.826756	13.107771	112.070107	30.887932	-11.014838	115.517029	33.319698	38.724751	114.630554	32.103815	13.8549565	115.0737915	-79.757327	12.3605855	109.0664225
-8.275069	-5.617841	112.32045	-23.752993	12.994001	112.030449	30.981407	-11.034282	115.491196	33.328766	38.663383	114.391197	32.1550865	13.8145505	114.9411965	-79.6610725	12.1734515	109.1197015
-9.17344	-6.566778	112.371109	-23.676697	12.887913	112.061737	31.095432	-11.046578	115.504204	33.339645	38.631393	114.187325	32.2175385	13.7924075	114.8457645	-79.5709325	11.9834185	109.2777095
-10.041856	-7.441292	112.391258	-23.614075	12.794595	112.073669	31.175816	-10.994901	115.653244	33.347034	38.615501	114.0252	32.261425	13.8103	114.839222	-79.489575	11.77889	109.308116
-11.51029	-8.665345	112.543396	-23.554369	12.718955	112.127495	31.314928	-11.008451	115.838219	33.353638	38.559174	113.787476	32.334283	13.7753615	114.8128475	-79.443021	11.6625485	109.4421425
-12.498661	-9.4121	112.589737	-23.502619	12.638736	112.162521	31.420931	-11.107016	115.899872	33.359539	38.466705	113.646057	32.390235	13.6798445	114.7729645	-79.395473	11.5976275	109.5520775
-13.542157	-10.07473	112.556793	-23.463964	12.575671	112.201248	31.439384	-11.142712	115.987694	33.368431	38.349075	113.579788	32.4039075	13.6031815	114.783741	-79.3318355	11.5481605	109.618755
-14.630146	-10.735955	112.50869	-23.45233	12.480683	112.237396	31.527849	-11.267839	115.895927	33.362926	38.274757	113.610161	32.4453875	13.503459	114.753044	-79.3500475	11.457907	109.721748
-15.717278	-11.295148	112.43985	-23.468046	12.41802	112.232567	31.513332	-11.299302	115.86338	33.363331	38.228146	113.671318	32.4383315	13.464422	114.767349	-79.3744235	11.371618	109.697785
-16.844975	-11.824277	112.267097	-23.493362	12.397964	112.17009	31.520494	-11.357867	115.693871	33.360657	38.174236	113.678596	32.4405755	13.4081845	114.6862335	-79.4272995	11.3877435	109.6539465
-18.008165	-12.259265	112.180313	-23.499575	12.398686	112.107063	31.522024	-11.424606	115.502846	33.383812	38.117176	113.620522	32.452918	13.346285	114.561684	-79.452068	11.451087	109.652442
-19.739958	-12.864769	112.123108	-23.502047	12.40397	112.034355	31.520912	-11.46588	115.386871	33.353405	38.013111	113.302742	32.4371585	13.2736155	114.3448065	-79.4412525	11.5343245	109.7239035
-20.937798	-13.193629	112.216248	-23.488163	12.4111	111.955711	31.549326	-11.510574	115.374397	33.326565	37.951164	113.054001	32.4379455	13.220295	114.214199	-79.4142715	11.601905	109.697223
-22.152206	-13.415536	112.324844	-23.470428	12.382009	111.913445	31.607676	-11.565192	115.409325	33.295856	37.879196	112.807106	32.451766	13.157002	114.1082155	-79.392622	11.607016	109.7186745
-23.296873	-13.637796	112.388542	-23.420227	12.321115	111.872673	31.668037	-11.611719	115.520981	33.294903	37.204163	112.650696	32.48147	12.796222	114.0858385	-79.321924	11.846008	109.6595075
-24.512207	-13.77604	112.477432	-23.382156	12.221198	111.835861	31.733047	-11.672384	115.606369	33.232368	37.693317	112.430283	32.4827075	13.0104665	114.018326	-79.2470195	11.4319295	109.653396
-25.71471	-13.825123	112.572006	-23.311476	12.129346	111.852875	31.805447	-11.69241	115.750755	33.235794	37.096207	112.365685	32.5206205	12.7018985	114.05822	-79.1435725	11.5567935	109.64753
-26.958248	-13.822381	112.714912	-23.281963	12.044503	111.884598	31.891975	-11.697754	115.924049	33.19215	37.66053	112.218689	32.5420625	12.981388	114.071369	-79.1059885	11.107618	109.697827
-28.754351	-13.634364	112.840691	-23.242878	11.902219	111.914383	31.99802	-11.659798	116.198242	33.167515	37.68623	112.118019	32.5827675	13.013216	114.1581305	-79.0685235	10.791222	109.6706355
-29.984999	-13.375823	112.851265	-23.273735	11.825969	111.922386	32.01791	-11.636183	116.328133	33.126976	37.694069	112.050941	32.572443	13.028943	114.189537	-79.119913	10.622995	109.655235
-31.206236	-13.090793	112.775528	-23.264139	11.769491	111.913979	32.05056	-11.609659	116.391251	33.077019	37.716034	111.955597	32.5637895	13.0531875	114.173424	-79.0920675	10.4857945	109.654534
-32.439098	-12.67165	112.709518	-23.285801	11.731632	111.90696	32.056885	-11.553531	116.415337	33.016567	37.754044	111.880203	32.536726	13.1002565	114.14777	-79.108328	10.3630075	109.66615
-33.653606	-12.185316	112.585579	-23.301483	11.722772	111.903847	32.048176	-11.403489	116.427589	32.959538	37.830715	111.860451	32.503857	13.213613	114.14402	-79.106823	10.231931	109.663674
-34.891407	-11.611295	112.424889	-23.321177	11.73733	111.902191	32.068645	-11.354642	116.381493	32.908504	37.925564	111.88549	32.4885745	13.285461	114.1334915	-79.1309285	10.189199	109.6708905
-36.110558	-10.918964	112.233208	-23.358068	11.784536	111.908302	32.056595	-11.263976	116.325775	32.863312	38.044579	111.955658	32.4599535	13.3903015	114.1407165	-79.1760895	10.1787705	109.6758875
-37.972839	-9.753579	112.085915	-23.377995	11.859921	111.947922	32.03521	-11.136972	116.204201	32.807537	38.180779	112.032402	32.4213735	13.5219035	114.1183015	-79.1773635	10.1979385	109.7775425
-39.187973	-8.90779	112.035599	-23.379902	11.921709	111.988434	32.001095	-11.106524	116.142342	32.819759	37.693398	112.103401	32.410427	13.293437	114.1228715	-79.170231	10.549981	109.8539965
-40.364517	-7.972796	112.013771	-23.411543	11.956526	112.033058	31.985754	-11.150094	116.058281	32.780682	38.222179	112.057831	32.383218	13.5360425	114.058056	-79.206304	10.3770095	110.00806
-41.57616	-6.960965	112.038338	-23.442619	11.91527	112.134407	31.899256	-11.17766	116.061249	32.747967	38.171013	112.099014	32.3236115	13.4966765	114.0801315	-79.2088495	10.3338635	110.1886825
-42.782921	-5.95993	112.131393	-23.477667	11.776196	112.320137	31.815159	-11.218884	115.930405	32.680817	38.090458	112.177406	32.247988	13.435787	114.0539055	-79.203322	10.116605	110.5863685
-43.966442	-4.886889	112.351624	-23.50219	11.589227	112.63118	31.750626	-11.381249	115.658829	32.578999	38.006325	112.331223	32.1648125	13.312538	113.995026	-79.1691925	9.865916	111.267334
-45.093925	-3.76332	112.702644	-23.554993	11.398606	113.044128	31.717794	-11.520163	115.265068	32.468918	37.945805	112.578369	32.093356	13.212821	113.9217185	-79.203342	9.584391	112.1665375
-46.78968	-1.999083	113.132599	-23.630121	11.13006	113.687981	31.564215	-11.544998	114.814804	32.383179	37.376274	113.286949	31.973697	12.915638	114.0508765	-79.233939	9.344482	113.3250855
-47.88995	-0.746795	113.275848	-23.724461	11.057416	113.972488	31.458464	-11.523857	114.524864	32.285221	37.997028	113.716217	31.8718425	13.2365855	114.1205405	-79.3207645	8.8782465	113.8244355
-48.946033	0.530186	113.305344	-23.842644	11.09998	114.138733	31.308075	-11.436515	114.197411	32.675713	37.967846	114.012077	31.991894	13.2656655	114.104744	-79.677182	8.9342945	114.172722
-50.023739	1.832068	113.311943	-23.956081	11.177027	114.21006	31.1464	-11.354452	113.89048	32.614128	38.10751	114.450363	31.880264	13.376529	114.1704215	-79.792426	8.977525	114.2496985
-50.985867	3.169859	113.283432	-24.098507	11.306585	114.176651	30.95904	-11.252101	113.583717	32.190281	38.383373	114.891197	31.5746605	13.565636	114.237457	-79.7716745	9.047534	114.115845
-51.917625	4.465146	113.220909	-24.245167	11.47348	114.191772	30.797737	-11.188008	113.320625	32.159576	38.448231	115.019562	31.4786565	13.6301115	114.1700935	-79.9689905	9.3168485	114.2134505
-52.828354	5.732788	113.247169	-24.279741	11.580562	114.063774	30.605816	-11.184068	113.061996	32.123245	38.467361	115.036186	31.3645305	13.6416465	114.049091	-79.9240125	9.5194775	114.078457
-54.077045	7.568352	113.521301	-24.409679	11.632935	114.031807	30.326885	-11.197067	112.669159	32.073277	38.408119	114.935745	31.200081	13.605526	113.802452	-80.019439	9.660344	114.261162
-54.776413	8.747296	113.919449	-24.461157	11.616768	114.153694	30.154354	-11.233223	112.416992	32.000759	38.351463	114.883278	31.0775565	13.55912	113.650135	-79.9998705	9.674416	114.657253
-55.488384	9.837096	114.44635	-24.303783	11.248984	114.24234	30.009705	-11.263969	112.207428	31.897343	38.290768	114.887985	30.953524	13.5133995	113.5477065	-79.56109	8.9845685	114.9369735
-56.11533	10.87739	115.032639	-24.637043	11.358749	114.630249	29.844879	-11.280395	112.098206	31.777937	38.227772	115.003777	30.811408	13.4736885	113.5509915	-80.085494	9.2438095	115.7095065
-56.622921	11.866614	115.48101	-24.766926	11.269874	114.908455	29.684851	-11.322381	112.053696	31.656006	38.193775	115.160599	30.6704285	13.435697	113.6071475	-80.2042805	9.104051	116.2097625
-57.143791	12.855641	115.848038	-24.902332	11.202118	115.113152	29.54493	-11.330606	112.082169	31.547182	38.204319	115.293953	30.546056	13.4368565	113.688061	-80.35072	8.9673795	116.538243
-57.608253	13.828948	116.060135	-25.068081	11.196041	115.228996	29.434193	-11.334545	112.080589	31.432259	38.239212	115.425682	30.433226	13.4523335	113.7531355	-80.569388	8.9397485	116.7048565
-58.175457	15.199757	116.107872	-25.200676	11.210423	115.208878	29.307875	-11.300925	112.071487	31.276295	38.293701	115.489922	30.292085	13.496388	113.7807045	-80.693437	8.924458	116.6370515
-58.395386	16.054796	116.096344	-25.302843	11.256793	115.136757	29.238997	-11.277135	111.967873	31.193764	38.30846	115.465332	30.2163805	13.5156625	113.7166025	-80.8220665	8.9979235	116.5569115
-58.548588	16.89052	116.148674	-25.129227	11.038365	115.00248	29.151184	-11.2288	111.920677	31.121878	38.32222	115.40551	30.136531	13.54671	113.6630935	-80.394985	8.53002	116.3418665
-58.676495	17.639593	116.257568	-25.146467	11.049559	114.997337	29.125616	-11.219241	111.812355	31.074348	38.322067	115.366959	30.099982	13.551413	113.589657	-80.392916	8.547705	116.405017
-58.663273	18.316877	116.451035	-25.151421	11.059235	115.050278	29.078514	-11.195442	111.811302	31.05003	38.315758	115.341148	30.064272	13.560158	113.576225	-80.367114	8.558312	116.524331
-58.641029	18.944437	116.600266	-25.379158	11.27685	115.213539	29.088661	-11.230929	111.832336	31.046183	38.297604	115.361061	30.067422	13.5333375	113.5966985	-80.825738	9.0203625	116.8303795
-58.519936	19.531145	116.632713	-25.415543	11.254123	115.284096	29.078098	-11.292752	111.953949	31.05401	38.273804	115.396561	30.066054	13.490526	113.675255	-80.89714	9.01772	116.892937
-58.231522	20.255075	116.500389	-25.474131	11.209878	115.248466	29.027287	-11.386507	112.19088	31.038485	38.206074	115.434097	30.032886	13.4097835	113.8124885	-80.981148	9.0099725	116.6844435
-57.984726	20.669487	116.400482	-25.53701	11.125654	115.198669	29.024405	-11.492465	112.294785	30.997185	38.157028	115.412331	30.010795	13.3322815	113.853558	-81.084815	8.9190265	116.54378
-57.701313	21.009193	116.365288	-25.562265	11.063158	115.197563	28.999779	-11.582346	112.419823	30.95505	38.076897	115.335129	29.9774145	13.2472755	113.877476	-81.1019445	8.8790405	116.51765
-57.310879	21.284462	116.327927	-25.64176	10.984718	115.228249	28.951523	-11.668139	112.574936	30.910212	37.983631	115.242935	29.9308675	13.157746	113.9089355	-81.2143875	8.81169	116.5475625
-56.866932	21.469482	116.271973	-25.629854	10.878405	115.259232	28.92845	-11.81019	112.714096	30.871244	37.867569	115.154358	29.899847	13.0286895	113.934227	-81.159555	8.7281205	116.584237
-56.417507	21.624933	116.152611	-25.470814	10.546639	115.1642	28.913975	-11.96364	112.868324	30.860065	37.732651	115.075706	29.88702	12.8845055	113.972015	-80.828648	8.2087725	116.356385
-55.939014	21.776308	115.969513	-25.877226	10.681886	115.394684	28.893158	-12.156513	113.035217	30.872601	37.555	114.981964	29.8828795	12.6992435	114.0085905	-81.6373315	8.6645285	116.7807775
-55.095039	21.859541	115.601349	-25.803703	10.50437	115.260864	28.862328	-12.501578	113.30899	30.916613	37.301991	114.779106	29.8894705	12.4002065	114.044048	-81.4968765	8.6085335	116.47768
-54.440212	21.878963	115.288147	-25.741116	10.385943	115.062668	28.849564	-12.73178	113.563644	30.972868	37.092159	114.579758	29.911216	12.1801895	114.071701	-81.393448	8.5916965	116.053635
-53.724014	21.862442	114.909256	-25.740803	10.282477	115.00441	28.827921	-12.984721	113.90786	31.054329	36.85397	114.279236	29.941125	11.9346245	114.093548	-81.422731	8.6303295	115.915272
-53.069233	21.867058	114.544388	-25.658634	10.155575	114.813934	28.832647	-13.235457	114.24408	31.130812	36.590282	113.934372	29.9817295	11.6774125	114.089226	-81.2989975	8.6337375	115.538642
-52.377945	21.81732	114.2033	-25.610924	9.99751	114.715553	28.911001	-13.53623	114.453491	31.2006	36.293583	113.585449	30.0558005	11.3786765	114.01947	-81.2776485	8.6163435	115.411636
-51.685757	21.729357	113.939301	-25.540184	9.791127	114.576408	28.984339	-13.765344	114.669945	31.253641	35.991199	113.256454	30.11899	11.1129275	113.9631995	-81.199358	8.4693265	115.1896165
-50.89761	21.645708	113.602806	-25.453503	9.540064	114.416229	29.051186	-14.01786	114.850807	31.307701	35.705997	112.972343	30.1794435	10.8440685	113.911575	-81.0864495	8.2360595	114.920883
-49.701046	21.554007	112.976097	-25.320724	9.159423	114.111259	29.167593	-14.375164	115.056595	31.416775	35.305672	112.652504	30.292184	10.465254	113.8545495	-80.933632	7.853592	114.3679685
-48.832458	21.530666	112.518921	-25.23126	8.931976	113.888908	29.244778	-14.600619	115.258492	31.491943	35.087307	112.356636	30.3683605	10.243344	113.807564	-80.8308805	7.620608	113.970252
-47.950439	21.55234	112.17054	-25.11993	8.70696	113.674057	29.333475	-14.820743	115.409851	31.57622	34.860481	112.06218	30.4548475	10.019869	113.7360155	-80.6947075	7.394051	113.6120985
-47.06958	21.583652	111.951149	-25.001022	8.494728	113.559509	29.440657	-15.027859	115.479073	31.648779	34.642715	111.834976	30.544718	9.807428	113.6570245	-80.546762	7.182028	113.4619935
-46.145947	21.659767	111.863342	-24.912783	8.304478	113.516365	29.559868	-15.18413	115.52726	31.725607	34.44595	111.648514	30.6427375	9.63091	113.587887	-80.4683035	6.978046	113.444843
-45.235497	21.800583	111.761345	-24.796019	8.077826	113.467705	29.643288	-15.329363	115.467796	31.788645	34.312893	111.567863	30.7159665	9.491765	113.5178295	-80.3080045	6.663887	113.4175805
-44.276348	22.036551	111.736206	-24.72014	7.903254	113.4226	29.734219	-15.437853	115.342941	31.823507	34.218159	111.589447	30.778863	9.390153	113.466194	-80.219143	6.416355	113.379006
-42.793865	22.460077	111.706779	-24.627319	7.724281	113.329529	29.831129	-15.510734	115.108635	31.90127	34.172104	111.758591	30.8661995	9.330685	113.433613	-80.1208375	6.117877	113.225445
-41.779873	22.786163	111.694763	-24.547176	7.644557	113.275612	29.892412	-15.521563	114.891098	31.955633	34.200661	111.94696	30.9240225	9.339549	113.419029	-80.0183745	5.949565	113.132195
-40.750965	23.178377	111.646057	-24.498068	7.639591	113.230431	29.935911	-15.49733	114.732147	32.024944	34.250969	112.078705	30.9804275	9.3768195	113.405426	-79.9765635	5.9023625	113.055436
-39.613811	23.64938	111.551735	-24.440754	7.698881	113.129845	29.983774	-15.476283	114.601433	32.098587	34.322067	112.160515	31.0411805	9.422892	113.380974	-79.9226885	5.97487	112.878716
-38.54771	24.122631	111.461403	-24.408297	7.751325	113.019798	30.003695	-15.453715	114.474152	32.166992	34.364899	112.160492	31.0853435	9.455592	113.317322	-79.9019375	6.047058	112.722274
-37.445152	24.587246	111.360573	-24.335756	7.793911	112.911163	30.033064	-15.455824	114.330063	32.198502	34.380882	112.222992	31.115783	9.462529	113.2765275	-79.787295	6.125293	112.5457985
-36.356461	25.065586	111.267807	-24.284298	7.81108	112.796211	30.077183	-15.462279	114.1577	32.240372	34.366924	112.289009	31.1587775	9.4523225	113.2233545	-79.7273735	6.1698375	112.3690675
-34.565922	25.859091	111.235008	-24.186293	7.741103	112.654984	30.1014	-15.485242	113.883171	32.343643	34.373287	112.465218	31.2225215	9.4440225	113.1741945	-79.5951075	6.0381835	112.1357735
-33.372982	26.345678	111.329544	-24.133539	7.69074	112.537613	30.144506	-15.533373	113.650063	32.444023	34.369106	112.611755	31.2942645	9.4178665	113.130909	-79.5613425	5.9636135	111.944317
-32.206604	26.834171	111.434242	-24.062864	7.602965	112.486229	30.193031	-15.56779	113.341286	32.556458	34.390591	112.84964	31.3747445	9.4114005	113.095463	-79.5004725	5.7945295	111.876995
-30.960665	27.397057	111.622131	-24.02079	7.550583	112.373093	30.236977	-15.543382	112.98851	32.62923	34.481731	113.176659	31.4331035	9.4691745	113.0825845	-79.4746835	5.6319915	111.6636015
-29.747164	27.833595	111.818268	-23.925459	7.515069	112.290573	30.319929	-15.442738	112.614998	32.68568	34.57938	113.52198	31.5028045	9.568321	113.068489	-79.3537225	5.461817	111.512657
-28.514614	28.3008	111.915016	-23.86779	7.576305	112.207619	30.428976	-15.33848	112.352547	32.741207	34.704189	113.805046	31.5850915	9.6828545	113.0787965	-79.3206715	5.4697555	111.3364415
-27.159389	28.784725	112.022804	-23.81883	7.705711	112.234245	30.548018	-15.236813	112.221695	32.85778	34.828735	113.992119	31.702899	9.795961	113.106907	-79.340559	5.615461	111.361583
-25.256577	29.436592	112.270035	-23.545244	7.922071	112.145721	30.772465	-15.028721	112.103065	33.073448	35.035049	114.312279	31.9229565	10.003164	113.207672	-79.0134445	5.840978	111.08377
-23.962843	29.775917	112.608025	-23.444578	8.079919	112.281441	30.960548	-14.810774	111.964127	33.186211	35.20723	114.671013	32.0733795	10.198228	113.31757	-78.9625355	5.96161	111.245312
-22.797485	30.134243	113.225136	-23.295126	8.179394	112.293533	31.145212	-14.551433	111.820389	33.260677	35.398247	115.145325	32.2029445	10.423407	113.482857	-78.7931965	5.935381	111.104209
-21.394321	30.248323	113.668869	-23.256735	8.272648	112.334084	31.32641	-14.265174	111.615662	33.303257	35.621693	115.764977	32.3148335	10.6782595	113.6903195	-78.8283035	5.8670365	110.9778485
-20.243002	30.390331	114.145027	-23.25342	8.463458	112.373116	31.450838	-13.925878	111.58168	33.318344	35.891716	116.395416	32.384591	10.982919	113.988548	-78.891431	5.943997	110.757684
-18.805889	30.406549	114.255203	-23.248447	8.745461	112.31459	31.564621	-13.613029	111.683022	33.315109	36.224453	116.937698	32.439865	11.305712	114.31036	-78.936759	6.18521	110.31882
-17.548653	30.438311	114.255737	-23.25012	9.074986	112.253799	31.680864	-13.302569	111.873993	33.331287	36.559433	117.216217	32.5060755	11.628432	114.545105	-79.0063155	6.52154	109.962493
-15.734358	30.271915	114.044067	-23.184631	9.58724	112.189636	31.869299	-12.929916	112.200508	33.39957	36.982693	117.338478	32.6344345	12.0263885	114.769493	-79.0036965	7.1480915	109.609779
-14.548668	30.01025	113.864937	-23.102293	9.890697	112.14299	31.983959	-12.769929	112.412712	33.488396	37.158688	117.236649	32.7361775	12.1943795	114.8246805	-78.9407635	7.5870145	109.4612995
-13.240664	29.616951	113.630569	-22.988718	10.116827	112.11969	32.077316	-12.676448	112.614532	33.640228	37.266346	117.06942	32.858772	12.294949	114.841976	-78.836208	7.938705	109.397404
-12.161131	29.142532	113.492775	-22.8209	10.274455	112.126411	32.179077	-12.631926	112.71257	33.833317	37.291519	116.892876	33.006197	12.3297965	114.802723	-78.647997	8.2191135	109.450099
-11.008671	28.592419	113.364014	-22.637987	10.389781	112.19516	32.280426	-12.617281	112.815987	34.019848	37.314735	116.673233	33.150137	12.348727	114.74461	-78.426111	8.430835	109.64571
-9.960501	27.894381	113.293945	-22.456589	10.479382	112.333595	32.377766	-12.616529	112.927017	34.222858	37.326664	116.457924	33.300312	12.3550675	114.6924705	-78.21349	8.6036965	109.9747195
-8.91249	27.188515	113.265549	-22.380777	10.603086	112.513313	32.486904	-12.591764	113.091454	34.375019	37.362476	116.298744	33.4309615	12.385356	114.695099	-78.1925155	8.820816	110.331527
-7.475123	26.002417	113.151672	-22.202148	10.778245	112.561417	32.620152	-12.545578	113.45726	34.555668	37.479286	116.127922	33.58791	12.466854	114.792591	-77.992206	9.089636	110.330243
-6.635088	25.115782	113.082794	-22.180292	10.957234	112.535881	32.679111	-12.452218	113.699844	34.615181	37.607529	116.059807	33.647146	12.5776555	114.8798255	-78.00773	9.3368125	110.1919365
-5.775071	24.260313	113.038589	-22.117266	11.096687	112.598442	32.737724	-12.320404	113.86615	34.664459	37.769035	115.955772	33.7010915	12.7243155	114.910961	-77.9356235	9.4690585	110.285923
-4.991933	23.334663	112.966331	-22.063251	11.289273	112.670769	32.801544	-12.142398	114.025345	34.697533	37.951859	115.813377	33.7495385	12.9047305	114.919361	-77.8760405	9.6738155	110.422177
-4.256798	22.340462	112.956978	-21.99333	11.476624	112.764549	32.873581	-11.954987	114.23513	34.743393	38.123394	115.663124	33.808487	13.0842035	114.949127	-77.795147	9.8690445	110.579971
-3.553303	21.364082	112.974297	-21.941874	11.693132	112.800285	32.950043	-11.78102	114.50914	34.790535	38.302711	115.556564	33.870289	13.2608455	115.032852	-77.754037	10.1254185	110.567718
-2.962046	20.369745	112.956223	-21.937218	11.882568	112.755707	33.017834	-11.635416	114.78405	34.824223	38.485523	115.480446	33.9210285	13.4250535	115.132248	-77.7954645	10.3400825	110.379166
-2.129541	18.741013	112.801102	-21.980881	12.07473	112.373695	33.073681	-11.445623	115.069664	34.822266	38.729164	115.437271	33.9479735	13.6417705	115.2534675	-77.9097355	10.5076895	109.4939225
-1.666924	17.681099	112.599602	-22.063854	12.171295	111.96225	33.053925	-11.364199	115.193451	34.792061	38.857315	115.434822	33.922993	13.746558	115.3141365	-78.050701	10.596032	108.6103635
-1.281802	16.557472	112.307343	-22.096436	12.240197	111.491623	32.995335	-11.329376	115.214134	34.759621	38.928074	115.452835	33.877478	13.799349	115.3334845	-78.07035	10.681045	107.6497615
-0.926612	15.404727	112.063004	-22.098677	12.289809	111.037323	32.98489	-11.310336	115.141937	34.795326	38.954544	115.467407	33.890108	13.822104	115.304672	-78.087462	10.757514	106.769974
-0.671182	14.262791	111.781731	-22.001734	12.3661	110.69899	33.050129	-11.30827	114.991333	34.881039	38.988106	115.460571	33.965584	13.839918	115.225952	-77.969052	10.892282	106.172028
-0.484768	13.127481	111.54467	-21.844227	12.472212	110.491409	33.16095	-11.259565	114.823166	35.021553	39.023651	115.305878	34.0912515	13.882043	115.064522	-77.7797055	11.062381	105.918296
-0.352216	11.977834	111.368011	-21.616541	12.631714	110.447601	33.31316	-11.15049	114.699699	35.218822	39.109238	115.04451	34.265991	13.979374	114.8721045	-77.499073	11.284054	106.0230975
-0.324695	10.336595	111.289299	-21.295355	12.993433	110.591827	33.566105	-10.898127	114.718285	35.465771	39.269222	114.593842	34.515938	14.1855475	114.6560635	-77.106648	11.8013185	106.5275905
-0.438802	9.277834	111.368622	-21.148539	13.211952	110.77697	33.734024	-10.695109	114.838089	35.557255	39.384148	114.336433	34.6456395	14.3445195	114.587261	-76.9427175	12.0793845	106.966679
-0.588313	8.225805	111.522224	-21.052097	13.446848	111.056015	33.876102	-10.514911	115.03096	35.612198	39.511444	114.152596	34.74415	14.4982665	114.591778	-76.848344	12.3954295	107.520252
-0.888819	7.20914	111.809242	-20.967989	13.61361	111.385582	33.982635	-10.356432	115.276703	35.648365	39.631794	114.071693	34.8155	14.637681	114.674198	-76.751478	12.589539	108.096966
-1.255235	6.230265	112.120735	-20.92338	13.770885	111.749222	34.044106	-10.218817	115.481857	35.671902	39.759956	114.071609	34.858004	14.7705695	114.776733	-76.704764	12.7712005	108.721711
-1.672512	5.213849	112.394974	-20.905394	13.852724	112.161125	34.054108	-10.120428	115.599503	35.700779	39.822216	114.099846	34.8774435	14.850894	114.8496745	-76.6882315	12.854554	109.4725755
-2.148041	4.298255	112.674019	-20.918379	13.935193	112.607933	34.015331	-10.077242	115.63504	35.745964	39.865799	114.173973	34.8806475	14.8942785	114.9045065	-76.7174055	12.9761075	110.3113595
-2.947249	2.901882	113.049591	-20.904387	14.035079	113.308266	33.951202	-10.011407	115.615936	35.785221	39.970703	114.490555	34.8682115	14.979648	115.0532455	-76.6769855	13.09051	111.5632865
-3.565118	2.0818	113.309456	-20.950787	14.114308	113.748535	33.914059	-9.925565	115.610657	35.752274	40.081673	114.815926	34.8331665	15.078054	115.2132915	-76.7347405	13.150562	112.2837785
-4.185487	1.272777	113.499031	-21.044542	14.262849	114.100967	33.888428	-9.798263	115.649033	35.690777	40.266346	115.143219	34.7896025	15.2340415	115.396126	-76.8786865	13.2916565	112.805808
-4.899818	0.544509	113.714455	-21.17285	14.421257	114.345238	33.844147	-9.617325	115.741394	35.615063	40.527058	115.439331	34.729605	15.4548665	115.5903625	-77.075305	13.3876475	113.1001135
-5.605396	-0.196699	113.824509	-21.311018	14.649288	114.482925	33.818878	-9.389429	115.817932	35.503532	40.78965	115.67379	34.661205	15.7001105	115.745861	-77.283241	13.5984655	113.219989
-6.337622	-0.908941	113.870911	-21.388449	14.85534	114.508347	33.801643	-9.17774	115.95005	35.409027	41.002102	115.791763	34.605335	15.912181	115.8709065	-77.382233	13.798499	113.1457875
-7.082249	-1.607622	113.855911	-21.533455	15.075517	114.444908	33.752857	-9.013602	116.080917	35.329082	41.144295	115.814804	34.5409695	16.0653465	115.9478605	-77.6078795	14.0856875	112.9419555
-8.339306	-2.591726	113.892517	-21.623459	15.313607	114.429794	33.66486	-8.815172	116.162941	35.200504	41.283836	115.653587	34.432682	16.234332	115.908264	-77.6796	14.392882	112.951324
-9.142428	-3.277052	113.941956	-21.699385	15.406242	114.486671	33.626598	-8.715573	116.216385	35.127815	41.376625	115.494957	34.3772065	16.330526	115.855671	-77.7759765	14.481958	113.117671
-9.96897	-3.900546	114.056168	-21.726128	15.451839	114.502632	33.620422	-8.62851	116.329765	35.059429	41.451283	115.319588	34.3399255	16.4113865	115.8246765	-77.7921815	14.4922915	113.1805875
-10.760966	-4.540513	114.137741	-21.768955	15.454828	114.402267	33.631557	-8.601007	116.503563	34.97414	41.444115	115.113686	34.3028485	16.421554	115.8086245	-77.8407585	14.488102	112.9959095
-11.634954	-5.119579	114.170525	-21.813688	15.443232	114.217888	33.627102	-8.613477	116.700043	34.891617	41.383751	114.891861	34.2593595	16.385137	115.795952	-77.8867355	14.501327	112.639824
-12.517333	-5.696965	114.089226	-21.861359	15.388643	113.922096	33.602707	-8.643572	116.957047	34.809399	41.329201	114.639366	34.206053	16.3428145	115.7982065	-77.928771	14.4344715	112.0459855
-13.413814	-6.185197	113.936569	-21.92065	15.309679	113.51123	33.593445	-8.687569	117.162453	34.719608	41.24913	114.362953	34.1565265	16.2807805	115.762703	-77.9978265	14.3385775	111.259757
-14.800659	-6.859942	113.554504	-21.986849	15.118773	112.954903	33.564339	-8.782135	117.238602	34.57576	41.099594	113.914642	34.0700495	16.1587295	115.576622	-78.0437475	14.0788165	110.333184
-15.755216	-7.17052	113.399292	-21.990231	14.986791	112.70993	33.529873	-8.818134	117.170395	34.484951	41.001598	113.559547	34.007412	16.091732	115.364971	-77.987874	13.88185	110.054889
-16.694023	-7.445884	113.336983	-21.924007	14.875911	112.585342	33.529591	-8.844056	117.070351	34.483086	40.32476	113.330544	34.0063385	15.740352	115.2004475	-77.8543525	14.01147	109.9702365
-17.670866	-7.596338	113.306366	-21.860111	14.757721	112.589355	33.569473	-8.864773	116.973541	34.434708	40.818043	113.045059	34.0020905	15.976635	115.0093	-77.7223125	13.538807	110.16941
-18.642178	-7.678428	113.305573	-21.775328	14.659187	112.654945	33.619396	-8.88329	116.92408	34.423401	40.773521	112.968933	34.0213985	15.9451155	114.9465065	-77.5720545	13.3732585	110.3633835
-19.593052	-7.574254	113.331436	-21.738724	14.59514	112.774704	33.680912	-8.894234	116.915474	34.411186	40.749542	112.986778	34.046049	15.927654	114.951126	-77.523497	13.262626	110.598282
-20.552086	-7.466358	113.298538	-21.745642	14.540027	112.869392	33.732281	-8.896101	116.932007	34.425743	40.740414	113.031998	34.079012	15.9221565	114.9820025	-77.570296	13.1578975	110.7567815
-22.072382	-7.155932	113.217072	-21.710646	14.448637	112.945816	33.764545	-8.924099	116.92083	34.408691	40.731091	113.104866	34.086618	15.903496	115.012848	-77.50791	12.993778	110.878784
-23.066202	-6.820678	113.123131	-21.736307	14.390935	112.956581	33.764683	-8.956027	116.857323	34.346336	40.713188	113.128487	34.0555095	15.8785805	114.992905	-77.5281235	12.9032895	110.920257
-24.039427	-6.35919	113.004395	-21.76972	14.343378	112.966393	33.730373	-8.977547	116.769028	34.269249	40.68689	113.136742	33.999811	15.8546715	114.952885	-77.539251	12.8320845	110.979901
-24.968489	-5.857651	112.867523	-21.815144	14.286162	112.955582	33.681435	-8.995433	116.633568	34.195393	40.648071	113.159058	33.938414	15.826319	114.896313	-77.568702	12.746005	111.014851
-25.911484	-5.276782	112.668488	-21.878672	14.224647	112.926414	33.602959	-9.014387	116.449669	34.111862	40.634464	113.199524	33.8574105	15.8100385	114.8245965	-77.6147545	12.6392555	111.0282315
-26.839479	-4.643663	112.420441	-21.944006	14.234507	112.868057	33.515362	-9.025766	116.25943	34.055202	40.638546	113.300003	33.785282	15.80639	114.7797165	-77.673294	12.662624	110.9563975
-27.722797	-3.906067	112.193802	-21.990042	14.264582	112.841431	33.454464	-9.023402	116.043831	34.020679	40.668224	113.456726	33.7375715	15.822411	114.7502785	-77.7176555	12.706753	110.9325835
-29.022158	-2.689302	111.947807	-22.035513	14.396355	112.865723	33.376377	-8.9772	115.791931	33.96014	40.754803	113.815605	33.6682585	15.8888015	114.803768	-77.7392845	12.9039085	110.927678
-29.693165	-2.069198	111.749374	-22.079922	14.486793	112.932205	33.32428	-8.922169	115.601059	34.373569	40.641651	113.926628	33.8489245	15.859741	114.7638435	-78.0087685	13.113845	111.1005665
-30.684427	-0.964243	111.698677	-22.079033	14.57733	113.058975	33.28347	-8.849366	115.347733	34.035469	40.917542	114.458801	33.6594695	16.034088	114.903267	-77.8175355	13.120572	111.214683
-31.463104	-0.048088	111.605621	-22.097826	14.711796	113.204369	33.223537	-8.747538	115.024628	34.502541	40.887482	114.696709	33.863039	16.069972	114.8606685	-78.058691	13.35362	111.5480695
-32.195091	0.904062	111.505295	-22.091549	14.890185	113.358917	33.19199	-8.573762	114.656601	34.165909	41.186104	115.337944	33.6789495	16.306171	114.9972725	-77.8620475	13.474199	111.7205615
-32.94825	1.789947	111.40139	-22.117563	15.056475	113.479591	33.168587	-8.372708	114.335648	34.190441	41.362381	115.82711	33.679514	16.4948365	115.081379	-77.91464	13.6181135	111.877803
-33.664742	2.653268	111.262642	-22.147133	15.272516	113.57489	33.14801	-8.118543	114.095215	34.596622	41.39072	116.146049	33.872316	16.6360885	115.120632	-78.166582	13.9089435	112.029148
-34.523178	3.786541	111.157784	-22.190098	15.711058	113.683151	33.144867	-7.767717	113.926613	34.161316	41.842995	116.840233	33.6530915	17.037639	115.383423	-78.0332875	14.384477	111.982879
-35.217075	4.552749	111.263428	-22.199722	15.966268	113.69046	33.135651	-7.583397	113.961769	34.529343	41.881672	116.623116	33.832497	17.1491375	115.2924425	-78.231941	14.7833985	112.0884775
-35.869057	5.166448	111.36216	-22.197952	16.173328	113.673111	33.136116	-7.449436	114.053024	34.528587	41.988605	116.340759	33.8323515	17.2695845	115.1968915	-78.2282555	15.0770715	112.1493305
-36.561802	5.74997	111.583504	-22.222939	16.291647	113.640488	33.158028	-7.422971	114.188454	34.51189	42.029877	116.009613	33.834959	17.303453	115.0990335	-78.280837	15.279841	112.1819425
-37.371902	6.411643	111.793777	-22.13587	16.212061	113.563522	33.198299	-7.48102	114.439667	34.461185	41.992802	115.56926	33.829742	17.255891	115.0044635	-78.101482	15.168231	112.1225805
-37.985184	6.881214	112.005707	-22.141264	16.090025	113.522552	33.23996	-7.620604	114.797401	34.40366	41.851826	115.037369	33.82181	17.115611	114.917385	-78.104338	15.064439	112.127719
-38.579159	7.305634	112.170151	-22.102839	15.851368	113.497391	33.298225	-7.806508	115.144585	34.382504	41.62476	114.536201	33.8403645	16.909126	114.840393	-78.0460425	14.79361	112.154389
-39.407967	7.943609	112.330589	-22.034563	15.413896	113.547218	33.439739	-8.144997	115.453232	34.390278	41.292019	114.113251	33.9150085	16.573511	114.7832415	-77.9841345	14.254281	112.3111945
-39.916393	8.367996	112.310326	-21.941124	15.205814	113.592484	33.563084	-8.28721	115.538132	34.010761	41.315605	114.266678	33.7869225	16.5141975	114.902405	-77.6691705	13.8974305	112.282563
-40.378056	8.878118	112.240921	-21.881552	15.05197	113.592041	33.662445	-8.347857	115.558456	34.051178	41.273983	114.324142	33.8568115	16.463063	114.941299	-77.6199155	13.640877	112.242783
-40.876316	9.4058	112.133636	-21.818022	15.008887	113.51976	33.721508	-8.321899	115.546761	34.108711	41.297432	114.381996	33.9151095	16.4877665	114.9643785	-77.5511535	13.5300075	112.0751415
-41.306553	10.002668	112.009987	-21.827757	15.07228	113.443085	33.742008	-8.263081	115.54586	34.14592	41.339989	114.376724	33.943964	16.538454	114.961292	-77.599478	13.606106	111.924878
-41.735626	10.602023	111.868797	-21.792654	15.175552	113.326736	33.745949	-8.188368	115.515686	34.55785	41.253918	114.137245	34.1518995	16.532775	114.8264655	-77.7372075	13.818329	111.8270065
-42.214447	11.19223	111.714134	-21.765175	15.253365	113.208099	33.748722	-8.110341	115.435242	34.161114	41.459778	114.273048	33.954918	16.6747185	114.854145	-77.485268	13.8320115	111.562053
-42.778648	12.124522	111.595322	-21.771206	15.385222	113.093094	33.793839	-8.058472	115.324959	34.140213	41.489758	114.23674	33.967026	16.715643	114.7808495	-77.509438	14.054801	111.4053385
-43.175121	12.748972	111.623749	-21.715033	15.415271	113.065102	33.822762	-8.090989	115.28994	34.151997	41.449772	114.142921	33.9873795	16.6793915	114.7164305	-77.4174455	14.1511505	111.4137735
-43.530285	13.346669	111.738411	-21.684269	15.396918	113.112473	33.834461	-8.213726	115.313126	34.205448	41.333656	113.919106	34.0199545	16.559965	114.616116	-77.3884925	14.233871	111.60883
-43.82338	13.917325	111.895142	-21.644415	15.310733	113.144806	33.805824	-8.405436	115.419449	34.704834	40.994614	113.399712	34.255329	16.294589	114.4095805	-77.544159	14.326877	111.8800315
-44.16172	14.487183	112.036552	-21.603554	15.128428	113.173531	33.770897	-8.686007	115.548111	34.796112	40.708572	113.054825	34.2835045	16.0112825	114.301468	-77.4906125	14.2455735	112.045594
-44.449814	15.023807	112.186989	-21.585001	14.863905	113.266876	33.736755	-9.023438	115.613602	34.390514	39.899807	113.055717	34.0636345	15.4381845	114.3346595	-77.2336365	14.2896255	112.1990925
-44.681789	15.592829	112.414017	-21.60203	14.518492	113.389015	33.706509	-9.334126	115.658142	34.344719	39.566952	112.796448	34.025614	15.116413	114.227295	-77.229674	13.920571	112.550735
-45.063778	16.459139	112.656746	-21.662731	13.991875	113.576172	33.666637	-9.722599	115.755013	34.214493	39.141148	112.534622	33.940565	14.7092745	114.1448175	-77.266027	13.2744755	113.0075265
-45.213501	17.071272	112.724472	-21.752172	13.678386	113.634315	33.606236	-9.951483	115.829422	34.111176	38.921925	112.373062	33.858706	14.485221	114.101242	-77.36305	12.871551	113.167388
-45.366894	17.753311	112.68277	-21.836283	13.412723	113.648643	33.553043	-10.136832	115.877022	33.987583	38.716629	112.217834	33.770313	14.2898985	114.047428	-77.442879	12.5355475	113.249858
-45.424007	18.469027	112.602386	-21.895758	13.219303	113.611557	33.524643	-10.278363	115.935219	33.855213	38.557827	112.081108	33.689928	14.139732	114.0081635	-77.481444	12.298874	113.2149505
-45.528133	19.251421	112.53022	-21.944853	13.12231	113.579544	33.506172	-10.366721	115.980865	33.752022	38.465355	111.905502	33.629097	14.049317	113.9431835	-77.518803	12.195303	113.2159045
-45.504211	20.07649	112.484833	-21.976194	13.041716	113.57151	33.492626	-10.427882	116.023239	33.684696	38.414566	111.705589	33.588661	13.993342	113.864414	-77.541049	12.09009	113.278606
-45.423904	21.004993	112.434151	-21.938828	12.9827	113.583588	33.488533	-10.471847	116.036713	33.626873	38.925289	111.497498	33.557703	14.226721	113.7671055	-77.435359	11.738679	113.4000705
-45.210964	22.418535	112.323586	-21.947557	12.924388	113.58062	33.481037	-10.533347	116.072273	33.620274	38.301529	111.433121	33.5506555	13.884091	113.752697	-77.4457695	11.964685	113.408543
-45.056309	23.47893	112.192024	-21.967407	12.884158	113.523163	33.468319	-10.575267	116.013443	33.600323	38.812889	111.369011	33.534321	14.118811	113.691227	-77.469135	11.649505	113.355099
-44.840195	24.594454	112.042213	-22.00153	12.860126	113.42025	33.418201	-10.621551	115.91259	33.593407	38.800236	111.391541	33.505804	14.0893425	113.6520655	-77.508864	11.6309095	113.1884345
-44.577087	25.73562	111.927391	-22.023954	12.879002	113.327301	33.352978	-10.631917	115.763031	33.581272	38.810421	111.405922	33.467125	14.089252	113.5844765	-77.515033	11.668752	113.0701255
-44.255802	26.899654	111.891319	-22.056547	12.907103	113.254784	33.292881	-10.616103	115.610565	33.547371	38.83968	111.422096	33.420126	14.1117885	113.5163305	-77.53322	11.7024175	112.9932375
-43.914841	28.149033	111.819817	-22.077204	12.998269	113.211548	33.245312	-10.595285	115.507637	33.5303	38.333717	111.511902	33.387806	13.869216	113.5097695	-77.542214	12.127322	112.9133265
-43.477821	29.432011	111.679756	-22.137665	13.061941	113.140488	33.171993	-10.58172	115.440643	33.480221	38.92067	111.43676	33.326107	14.169475	113.4387015	-77.601437	11.954407	112.8422745
-42.7728	31.354479	111.526367	-22.29669	13.0981	113.015877	33.02037	-10.595726	115.290619	33.399834	38.983761	111.457047	33.210102	14.1940175	113.373833	-77.803482	12.0021825	112.657921
-42.273823	32.663197	111.489525	-22.392698	13.069437	112.955185	32.913868	-10.625607	115.10717	33.323307	38.434715	111.566971	33.1185875	13.904554	113.3370705	-77.9039835	12.23432	112.5732995
-41.703106	33.987244	111.541107	-22.526472	13.04592	112.914848	32.786362	-10.665519	114.858269	33.227825	38.419403	111.643494	33.0070935	13.876942	113.2508815	-78.0600375	12.214898	112.5788145
-41.062443	35.28688	111.73838	-22.640072	13.053465	112.898506	32.628147	-10.701253	114.54686	33.096447	38.439476	111.736259	32.862297	13.8691115	113.1415595	-78.142441	12.2378185	112.6554525
-40.391281	36.649902	112.010239	-22.801281	13.049039	112.904861	32.464314	-10.723508	114.192627	32.980164	38.447441	111.929893	32.722239	13.8619665	113.06126	-78.324801	12.2361115	112.748462
-39.696556	37.95565	112.388229	-22.931948	13.066324	112.918686	32.295197	-10.730872	113.811478	32.877533	38.523163	112.219604	32.586365	13.8961455	113.015541	-78.450261	12.2365025	112.821831
-38.921642	39.29747	112.905159	-23.10677	13.092846	112.947571	32.138371	-10.701617	113.341942	32.773014	38.600002	112.669418	32.4556925	13.9491925	113.00568	-78.6692325	12.2364995	112.889462
-37.703156	41.177334	113.791672	-23.416788	13.122855	112.949524	31.919083	-10.637407	112.597527	32.609238	38.732445	113.525772	32.2641605	14.047519	113.0616495	-79.0977365	12.198191	112.8373985
-36.783298	42.351261	114.444077	-23.618883	13.24802	112.844597	31.753752	-10.528913	112.088951	32.471111	39.188267	114.452339	32.1124315	14.329677	113.270645	-79.3501975	12.166363	112.418549
-35.8297	43.455921	115.018967	-23.653948	13.34286	112.638542	31.620359	-10.349429	111.621269	32.383583	39.448902	114.813057	32.001971	14.5497365	113.217163	-79.309867	12.1359835	112.059921
-34.881775	44.514515	115.382942	-23.761312	13.557881	112.438049	31.520241	-10.145738	111.279022	32.338829	39.685925	115.382576	31.929535	14.7700935	113.330799	-79.452159	12.3456685	111.545299
-33.879337	45.514183	115.556694	-23.881834	13.84432	112.164413	31.418848	-9.958758	111.006943	32.333775	39.840801	115.819183	31.8763115	14.9410215	113.413063	-79.6399795	12.7476185	110.915763
-32.842407	46.374641	115.590134	-23.939323	14.091006	111.838196	31.340981	-9.829759	110.77095	32.370392	39.39315	116.088379	31.8556865	14.7816955	113.4296645	-79.7343325	13.4003165	110.2467275
-32.024261	47.201263	115.651009	-23.964396	14.36776	111.520996	31.283852	-9.738688	110.511673	32.374409	39.413834	116.207901	31.8291305	14.837573	113.359787	-79.7579225	13.897947	109.682205
-30.358368	48.018616	115.598747	-23.893951	14.549623	111.211823	31.264246	-9.697426	110.178627	32.382278	39.904804	116.176163	31.823262	15.103689	113.177395	-79.611164	13.995557	109.246251
-28.589975	48.082058	115.326942	-23.883497	14.54038	111.040344	31.287664	-9.738628	110.041275	32.503872	39.270531	116.331459	31.895768	14.7659515	113.186367	-79.662762	14.3148085	108.894321
-28.11861	48.38015	115.710663	-23.83534	14.541199	110.972252	31.297911	-9.805083	109.997108	32.551025	38.420658	116.685677	31.924468	14.3077875	113.3413925	-79.595148	14.7746105	108.6031115
-27.038591	48.366638	115.733849	-23.770288	14.580293	110.984993	31.299183	-9.891779	109.983955	32.676128	39.086498	116.574074	31.9876555	14.5973595	113.2790145	-79.5282315	14.5632265	108.6909715
-25.911856	48.213879	115.73616	-23.721752	14.627782	111.118736	31.304768	-9.980591	110.01725	32.787754	38.995396	116.594185	32.046261	14.5074025	113.3057175	-79.489765	14.7481615	108.9317545
-24.910618	47.923298	115.610886	-23.697395	14.676083	111.204933	31.29546	-10.077155	110.090805	33.288937	39.348366	116.344055	32.2921985	14.6356055	113.21743	-79.6869885	14.7165605	109.192436
-23.904436	47.543674	115.358627	-23.736265	14.683255	111.207977	31.270031	-10.204473	110.2304	32.919331	38.83308	116.565033	32.094681	14.3143035	113.3977165	-79.567211	15.0522065	109.0182375
-22.442961	46.694828	114.804794	-23.781754	14.695748	111.250999	31.171284	-10.462385	110.548782	32.907997	39.187805	116.323578	32.0396405	14.36271	113.43618	-79.6031485	15.028786	109.065818
-21.424992	45.951206	114.385185	-23.844879	14.71493	111.297119	31.077904	-10.655112	110.754105	32.924877	39.029938	116.082718	32.0013905	14.187413	113.4184115	-79.6911485	15.242447	109.1758265
-20.546011	45.133446	114.064003	-23.852032	14.70848	111.358002	30.973642	-10.859808	110.984253	33.011402	38.86298	115.857002	31.992522	14.001586	113.4206275	-79.696586	15.415374	109.2953765
-19.555559	44.245541	113.7285	-23.89349	14.66195	111.4851	30.901611	-11.057666	111.220787	33.085476	38.694489	115.637184	31.9935435	13.8184115	113.4289855	-79.7805235	15.5054885	109.5412145
-18.928219	43.259148	113.526199	-23.886385	14.638975	111.627266	30.859053	-11.209119	111.442436	33.176949	38.008762	115.53978	32.018001	13.3998215	113.491108	-79.790771	15.8781285	109.763424
-18.195877	42.198727	113.357224	-23.884304	14.625955	111.689354	30.819431	-11.358722	111.638298	33.175201	38.451614	115.359261	31.997316	13.546446	113.4987795	-79.765924	15.705464	109.8799285
-17.484446	41.051323	113.197578	-23.857021	14.598076	111.8433	30.785551	-11.472823	111.794952	33.218746	38.363152	115.222565	32.0021485	13.4451645	113.5087585	-79.7161905	15.7509875	110.1778415
-16.538456	39.268204	112.911514	-23.863441	14.607695	111.997177	30.737242	-11.614692	112.042213	33.292953	38.265839	115.007591	32.0150975	13.3255735	113.524902	-79.7419795	15.8898165	110.469452
-15.98033	38.016083	112.762741	-23.877224	14.622418	112.088608	30.698633	-11.678761	112.216988	34.362984	37.887383	114.51442	32.5308085	13.104311	113.365704	-80.2852565	16.140525	110.811512
-15.390292	36.71413	112.573029	-23.876371	14.630816	112.137947	30.657249	-11.740969	112.377808	33.374508	37.241875	114.812172	32.0158785	12.750453	113.59499	-79.7686205	16.511179	110.680904
-14.879887	35.383389	112.374542	-23.863119	14.643052	112.187218	30.62748	-11.795569	112.515327	33.332382	38.097958	114.409744	31.979931	13.1511945	113.4625355	-79.706169	16.1349095	110.9119005
-14.395144	34.066467	112.233055	-23.871067	14.638565	112.266899	30.606255	-11.825348	112.699875	33.361378	37.987499	114.155975	31.9838165	13.0810755	113.427925	-79.7259505	16.1960545	111.105873
-13.899636	32.682327	112.062988	-23.863945	14.613342	112.331459	30.590572	-11.86465	112.906075	33.352066	37.964588	113.919785	31.971319	13.049969	113.41293	-79.699209	16.176715	111.249988
-13.473386	31.306347	111.889793	-23.889488	14.61081	112.41082	30.584415	-11.898775	113.201988	33.324005	37.942551	113.591599	31.95421	13.021888	113.3967935	-79.733186	16.199732	111.4248465
-12.877681	29.2411	111.535477	-23.895229	14.595416	112.432671	30.573124	-11.920947	113.704338	33.253647	37.946373	112.942398	31.9133855	13.012713	113.323368	-79.7038435	16.178119	111.541974
-12.473923	27.889744	111.219063	-23.935097	14.55031	112.337074	30.575031	-11.900208	114.079819	33.145611	37.923641	112.418068	31.860321	13.0117165	113.2489435	-79.730515	16.0889035	111.4252045
-12.155864	26.515003	110.881302	-23.918653	14.456342	112.235519	30.601507	-11.888874	114.450928	33.011082	37.834072	111.906136	31.8062945	12.972599	113.178532	-79.6436005	15.940085	111.292506
-11.824061	25.208473	110.685364	-23.953302	14.293051	112.154137	30.643568	-11.938475	114.787994	32.860836	37.765358	111.437294	31.752202	12.9134415	113.112644	-79.658806	15.6726605	111.19563
-11.516332	23.938093	110.579338	-23.949438	14.077248	112.099861	30.681864	-11.992723	115.032898	32.739849	37.655308	111.073341	31.7108565	12.8312925	113.0531195	-79.6097325	15.3232035	111.1466025
-11.234838	22.711641	110.612167	-23.950359	13.826683	112.088501	30.718189	-12.074345	115.186798	32.634182	37.540543	110.870316	31.6761855	12.733099	113.028557	-79.5769035	14.920267	111.148445
-11.010187	21.580544	110.692299	-24.022102	13.601648	112.114799	30.726862	-12.130145	115.259888	32.561932	37.52002	110.844872	31.644397	12.6949375	113.05238	-79.688601	14.5083585	111.177218
-10.703397	20.083241	110.865273	-24.122883	13.38263	112.088692	30.6579	-12.127239	115.311707	32.472683	37.562351	111.002647	31.5652915	12.717556	113.157177	-79.8110575	14.047704	111.020207
-10.510975	19.179348	110.960854	-24.242313	13.325574	112.068466	30.600456	-12.063713	115.267166	32.382973	37.658112	111.184647	31.4917145	12.7971995	113.2259065	-79.9763405	13.8539485	110.9110255
-10.3466	18.367785	111.077187	-24.329105	13.360758	112.071678	30.542179	-11.976407	115.185104	32.30555	37.792213	111.38723	31.4238645	12.907903	113.286167	-80.0820745	13.813613	110.857189
-10.247709	17.622553	111.189972	-24.388838	13.406691	112.084732	30.479368	-11.852812	115.06575	32.18224	38.005917	111.622108	31.330804	13.0765525	113.343929	-80.10848	13.7368295	110.825535
-10.139109	16.920544	111.314514	-24.469868	13.480938	112.136688	30.413908	-11.710619	114.923386	32.116394	38.180878	111.880638	31.265151	13.2351295	113.402012	-80.204887	13.7267465	110.871364
-10.0738	16.305311	111.437607	-24.530281	13.556231	112.185326	30.372667	-11.587413	114.81842	32.027718	38.348808	112.076744	31.2001925	13.3806975	113.447582	-80.2607545	13.7317645	110.92307
-10.027911	15.688226	111.521957	-24.618471	13.616488	112.240852	30.331017	-11.472631	114.766052	31.923851	38.484573	112.166962	31.127434	13.505971	113.466507	-80.364376	13.727005	111.015197
-9.949824	14.86635	111.539825	-24.772934	13.678692	112.225365	30.265388	-11.350705	114.852463	31.737196	38.581669	112.075279	31.001292	13.615482	113.463871	-80.54716	13.741902	110.986859
-9.952952	14.324737	111.530029	-24.833124	13.652122	112.19976	30.232054	-11.332449	114.965691	31.600904	38.565624	111.955353	30.916479	13.6165875	113.460522	-80.582727	13.6876565	110.938998
-9.962754	13.84552	111.516312	-24.916563	13.562971	112.148331	30.207336	-11.347545	115.099266	31.472492	38.533581	111.857773	30.839914	13.593018	113.4785195	-80.67304	13.532924	110.8181425
-10.01	13.386266	111.536423	-24.972218	13.397641	112.129227	30.179974	-11.403072	115.208145	31.388706	38.510139	111.820053	30.78434	13.5535335	113.514099	-80.728776	13.2417485	110.744355
-10.06868	12.995538	111.570045	-25.00461	13.218268	112.14415	30.173031	-11.453317	115.240135	31.340622	38.50322	111.879555	30.7568265	13.5249515	113.559845	-80.7660465	12.9115845	110.728455
-10.172892	12.676541	111.655914	-25.007254	13.086182	112.249802	30.15815	-11.493781	115.227112	31.327974	38.501537	111.982086	30.743062	13.503878	113.604599	-80.75757	12.668486	110.895005
-10.273614	12.421371	111.776939	-25.001965	12.985518	112.325027	30.15683	-11.502731	115.178833	31.3526	38.518196	112.140396	30.754715	13.5077325	113.6596145	-80.758645	12.4633035	110.9904395
-10.52189	12.213647	111.893372	-25.017822	12.952678	112.472786	30.152544	-11.435578	115.050438	31.366953	38.634033	112.503693	30.7597485	13.5992275	113.7770655	-80.7953925	12.3061285	111.1685065
-10.705897	12.180376	111.991203	-25.071175	13.016221	112.557259	30.147335	-11.318324	114.91375	31.399494	38.249458	112.946785	30.7734145	13.465567	113.9302675	-80.9157645	12.566875	111.1842505
-10.853022	12.146543	112.126526	-25.102165	13.111041	112.660965	30.152575	-11.146708	114.737465	31.360504	38.44931	113.367714	30.7565395	13.651301	114.0525895	-80.9608695	12.570781	111.2693405
-11.036773	12.228518	112.26815	-25.153631	13.268094	112.806595	30.152369	-10.888228	114.522408	31.300211	38.704536	113.845398	30.72629	13.908154	114.183903	-81.033552	12.628034	111.429287
-11.237879	12.396857	112.430206	-25.232578	13.506722	112.973976	30.14481	-10.55106	114.297173	31.172012	39.586311	114.276848	30.658411	14.5176255	114.2870105	-81.123567	12.4958185	111.6609415
-11.419847	12.535281	112.607124	-25.276432	13.781752	113.16098	30.154577	-10.129375	114.078102	31.091681	39.950615	114.77729	30.623129	14.91062	114.427696	-81.175993	12.652884	111.894264
-11.601948	12.741484	112.757133	-25.366327	14.079134	113.33609	30.14715	-9.691252	113.833641	30.974398	40.350208	115.29937	30.560774	15.329478	114.5665055	-81.293428	12.82879	112.1056745
-11.960454	13.084589	112.960609	-25.4974	14.437671	113.501785	30.125546	-9.090664	113.467575	30.917278	39.908894	116.414436	30.521412	15.409115	114.9410055	-81.516212	13.466227	112.0625645
-12.073011	13.170912	112.954071	-25.572496	14.72314	113.592422	30.105591	-8.723257	113.259651	30.820072	40.695965	116.810394	30.4628315	15.986354	115.0350225	-81.6078235	13.459926	112.1498215
-12.408047	13.338952	113.08017	-25.687084	15.049174	113.724396	30.089115	-8.387213	113.125778	30.749407	41.045906	117.2276	30.419261	16.3293465	115.176689	-81.793429	13.7690015	112.272103
-12.596848	13.379977	113.078049	-25.71958	15.299151	113.740646	30.079197	-8.046491	113.055908	31.035814	41.742565	117.209587	30.5575055	16.848037	115.1327475	-81.9966655	13.750265	112.3485445
-12.812835	13.398802	113.078514	-25.708199	15.545301	113.66317	30.090097	-7.76511	113.029984	30.952915	41.989952	117.297508	30.521506	17.112421	115.163746	-81.937904	13.978181	112.162594
-13.056337	13.341321	112.986168	-25.716404	15.702144	113.656548	30.118927	-7.565392	112.978622	30.476219	42.308807	117.470932	30.297573	17.3717075	115.224777	-81.730381	14.0325805	112.088319
-13.242043	13.153301	112.879982	-25.754726	15.803101	113.678375	30.13455	-7.461791	112.960342	30.817137	42.237358	117.23204	30.4758435	17.3877835	115.096191	-81.9852955	14.2184185	112.260559
-13.717974	12.816668	112.782303	-25.711763	15.779892	113.500488	30.161047	-7.41879	113.030968	30.404224	42.473797	117.242256	30.2826355	17.5275035	115.136612	-81.7061615	14.0322805	111.864364
-13.907878	12.413034	112.652435	-25.682789	15.757205	113.481476	30.177174	-7.417349	113.085571	30.797607	42.347412	116.990623	30.4873905	17.4650315	115.038097	-81.8529685	14.0493785	111.924855
-14.31268	12.024629	112.553406	-25.731209	15.724811	113.489082	30.194382	-7.406154	113.109055	30.411089	41.994011	117.151436	30.3027355	17.2939285	115.1302455	-81.7651535	14.1556935	111.8479185
-14.678991	11.645457	112.483803	-25.653692	15.660277	113.379158	30.207539	-7.344413	113.063072	30.322664	42.601021	117.085815	30.2651015	17.628304	115.0744435	-81.5724855	13.69225	111.6838725
-15.120064	11.211328	112.438881	-25.698441	15.706012	113.368011	30.193052	-7.234952	113.000404	30.639648	42.525543	116.941002	30.41635	17.6452955	114.970703	-81.813232	13.7667285	111.765319
-15.318862	10.658772	112.303291	-25.736221	15.780118	113.438202	30.172466	-7.078788	112.938782	30.579931	42.641876	116.987679	30.3761985	17.781544	114.9632305	-81.8486405	13.778692	111.9131735
-15.818199	10.175078	112.323235	-25.760317	15.914075	113.498962	30.150599	-6.890461	112.880997	30.09458	42.9702	117.281235	30.1225895	18.0398695	115.081116	-81.6432235	13.7882805	111.916808
-16.413498	9.261127	112.197067	-25.855347	16.189648	113.634155	30.087423	-6.565472	112.878273	30.401527	43.116222	117.269554	30.244475	18.275375	115.0739135	-81.955169	14.103921	112.1943965
-16.86512	8.684451	112.200462	-25.925922	16.419516	113.699493	30.047577	-6.362561	112.954643	29.956192	43.470551	117.499565	30.0018845	18.553995	115.227104	-81.8537285	14.285037	112.171882
-17.370121	7.927388	112.225616	-25.948269	16.645666	113.749168	30.013721	-6.195317	113.128174	30.300495	43.499886	117.248131	30.157108	18.6522845	115.1881525	-82.053646	14.6390475	112.3101835
-17.896894	7.153426	112.315842	-25.989246	16.843767	113.812897	29.996454	-6.093034	113.424217	29.868656	43.754829	117.208984	29.932555	18.8308975	115.3166005	-81.911047	14.8566365	112.3091935
-18.410545	6.287399	112.436768	-26.034132	16.978729	113.821182	29.980227	-6.05415	113.870789	30.214939	43.663963	116.633842	30.097583	18.8049065	115.2523155	-82.165847	15.1525515	112.3900485
-18.964699	5.401116	112.621048	-26.098003	17.06679	113.709236	29.972425	-6.116449	114.474121	29.81765	43.246223	116.314682	29.8950375	18.564887	115.3944015	-82.0910435	15.568693	112.0240705
-19.616285	4.475901	112.906837	-26.152018	17.054653	113.526367	29.926273	-6.281801	115.211121	29.76755	43.053291	115.579033	29.8469115	18.385745	115.395077	-82.1509475	15.723561	111.657657
-20.534588	3.074062	113.173462	-26.247995	16.770016	113.200233	29.810795	-6.656423	116.338005	29.635672	43.119568	114.381088	29.7232335	18.2315725	115.3595465	-82.2192235	15.3084595	111.0409195
-21.158905	2.137669	113.287888	-26.247498	16.424105	113.084984	29.78159	-6.955442	116.835213	29.622988	42.315311	113.911507	29.702289	17.6799345	115.37336	-82.197285	15.1682755	110.796608
-21.850592	1.276498	113.420036	-26.210129	16.024225	113.08812	29.826986	-7.256312	117.05761	29.637033	42.018311	113.609024	29.7320095	17.3809995	115.333317	-82.1522675	14.6674505	110.842923
-22.503469	0.502631	113.548615	-26.155409	15.689487	113.158379	29.892221	-7.466713	117.223824	29.626131	42.195377	113.33622	29.759176	17.364332	115.280022	-82.069994	14.014642	111.036736
-23.171633	-0.134718	113.589775	-26.104757	15.447058	113.229576	29.955587	-7.548258	117.312065	29.688951	42.100216	113.38179	29.822269	17.275979	115.3469275	-82.031783	13.618137	111.1122245
-23.865864	-0.645707	113.604645	-26.094177	15.345825	113.286591	30.023033	-7.550489	117.358269	29.749199	41.626328	113.617645	29.886116	17.0379195	115.487957	-82.07447	13.6537305	111.085225
-24.563675	-1.044158	113.524101	-26.087486	15.409486	113.340584	30.064123	-7.481053	117.356049	29.720783	42.213814	113.736534	29.892453	17.3663805	115.5462915	-82.067425	13.4525915	111.1348765
-25.747913	-1.503016	113.446304	-26.072308	15.633853	113.426064	30.101463	-7.309104	117.282425	29.785019	42.404579	113.990631	29.943241	17.5477375	115.636528	-82.087857	13.7199685	111.2156
-26.523796	-1.699891	113.391937	-26.016394	15.817942	113.501808	30.135977	-7.226146	117.177475	29.846912	42.536385	114.202179	29.9914445	17.6551195	115.689827	-82.0242325	13.9807645	111.313789
-27.327124	-1.791147	113.281799	-25.969324	15.981011	113.586319	30.147114	-7.16694	117.02343	29.94116	42.632282	114.451073	30.044137	17.732671	115.7372515	-81.982785	14.229351	111.4353865
-28.143925	-1.853929	113.095245	-25.90316	16.098516	113.65126	30.175499	-7.129264	116.848526	30.089634	42.128254	114.759377	30.1325665	17.499495	115.8039515	-81.9388865	14.697537	111.4985685
-29.018492	-1.874186	112.919044	-25.861198	16.232433	113.689827	30.200413	-7.075995	116.687103	30.169975	42.195034	114.997589	30.185194	17.5595195	115.842346	-81.90759	14.9053465	111.537308
-29.878756	-1.873213	112.824837	-25.821728	16.363091	113.703468	30.239954	-7.036583	116.583588	30.228645	42.287182	115.105583	30.2342995	17.6252995	115.8445855	-81.8777555	15.1008825	111.5623505
-30.739037	-1.813373	112.862755	-25.769096	16.488705	113.665222	30.291805	-7.014204	116.562233	30.279953	42.319084	115.004417	30.285879	17.65244	115.783325	-81.824071	15.32497	111.547119
-32.025669	-1.627309	113.089684	-25.677299	16.605026	113.517593	30.351376	-7.108973	116.727196	30.342087	42.747448	114.445496	30.3467315	17.8192375	115.586346	-81.7013295	15.3908145	111.44884
-32.973885	-1.493937	113.265564	-25.601307	16.551962	113.421539	30.390787	-7.285538	116.989563	30.416906	42.50016	113.993263	30.4038465	17.607311	115.491413	-81.6064605	15.496613	111.351665
-33.89172	-1.321563	113.482559	-25.512871	16.391539	113.369713	30.438068	-7.558727	117.258774	30.529331	42.170528	113.529549	30.4836995	17.3059005	115.3941615	-81.5094415	15.4771775	111.3452645
-34.732731	-1.095452	113.608253	-25.403875	16.157637	113.393234	30.485147	-7.853185	117.395233	30.695543	41.256012	113.299797	30.590345	16.7014135	115.347515	-81.398095	15.6138605	111.438953
-35.566315	-0.792144	113.625359	-25.250694	15.860394	113.45507	30.561756	-8.151369	117.390564	30.832026	41.491932	113.132393	30.696891	16.6702815	115.2614785	-81.198279	15.0505065	111.6486615
-36.438267	-0.411998	113.544044	-25.114193	15.630492	113.517166	30.663221	-8.360145	117.345772	30.999142	41.322533	113.19046	30.8311815	16.481194	115.268116	-81.0595675	14.77979	111.766216
-37.248356	0.079222	113.450447	-25.013796	15.50692	113.574829	30.779461	-8.44885	117.302895	31.159124	41.276623	113.342377	30.9692925	16.4138865	115.322636	-80.9968845	14.5999535	111.827022
-38.470955	1.025218	113.319099	-24.856516	15.570333	113.676521	30.919102	-8.397852	117.249825	31.3521	41.358185	113.637222	31.135601	16.4801665	115.4435235	-80.848633	14.6604995	111.9095185
-39.276566	1.819866	113.247849	-24.771046	15.70557	113.731316	31.004719	-8.334963	117.212082	31.469631	41.426655	113.77404	31.237175	16.545846	115.493061	-80.779267	14.865294	111.969571
-40.087955	2.670694	113.159752	-24.704769	15.856162	113.771164	31.050459	-8.282638	117.152489	31.5818	41.490746	113.844887	31.3161295	16.604054	115.498688	-80.7256675	15.10827	112.04364
-40.882198	3.562252	113.05851	-24.631947	15.958993	113.785851	31.063833	-8.275425	117.035934	31.705296	41.487579	113.91674	31.3845645	16.606077	115.476337	-80.6484585	15.311909	112.095365
-41.659504	4.453789	112.955597	-24.546856	16.035021	113.79744	31.077417	-8.302066	116.879402	31.821459	41.461727	114.022743	31.449438	16.5798305	115.4510725	-80.54315	15.4902115	112.1438075
-42.426998	5.453439	112.857841	-24.500977	16.070431	113.823532	31.091394	-8.330596	116.698578	31.924681	41.440254	114.15168	31.5080375	16.554829	115.425129	-80.5099915	15.586033	112.221935
-43.176609	6.488364	112.84137	-24.391069	16.152674	113.878922	31.111658	-8.343846	116.522942	32.066128	40.879463	114.320145	31.588893	16.2678085	115.4215435	-80.371031	16.0375395	112.3363005
-44.296352	8.072476	113.01944	-24.30755	16.314486	114.015923	31.120401	-8.349664	116.336288	32.170475	41.462814	114.159607	31.645438	16.556575	115.2479475	-80.260538	16.072397	112.7838985
-44.990063	9.218513	113.194565	-24.247961	16.371075	114.07148	31.108744	-8.367981	116.305992	32.231285	41.397972	113.8936	31.6700145	16.5149955	115.099796	-80.1659365	16.2271545	113.043164
-45.684196	10.384014	113.390076	-24.216253	16.39352	114.093575	31.079584	-8.445217	116.36705	32.221176	41.251423	113.421158	31.65038	16.403103	114.894104	-80.082886	16.383937	113.293046
-46.375027	11.514732	113.627884	-24.211132	16.30546	114.138733	31.042326	-8.57226	116.490295	32.146072	40.971798	112.756577	31.594199	16.199769	114.623436	-80.016463	16.411151	113.65403
-46.996788	12.701935	113.873055	-24.180069	16.119312	114.241005	30.985445	-8.741994	116.555367	32.041214	40.625107	112.150444	31.5133295	15.9415565	114.3529055	-79.8734675	16.2970675	114.1291045
-47.581135	13.959578	114.12394	-24.205048	15.861076	114.379623	30.932009	-8.958947	116.585526	31.898235	40.274334	111.656212	31.415122	15.6576935	114.120869	-79.825218	16.0644585	114.638377
-48.167805	15.216309	114.345741	-24.25786	15.571554	114.593185	30.82048	-9.156034	116.501358	31.73801	39.964413	111.324654	31.279245	15.4041895	113.913006	-79.794965	15.7389185	115.273364
-48.865654	17.350557	114.7686	-24.41964	15.195105	114.878334	30.581543	-9.369802	116.152069	31.436152	39.668938	111.020706	31.0088475	15.149568	113.5863875	-79.8481275	15.240642	116.1702805
-49.319984	18.83017	114.851318	-24.569126	15.07189	114.994789	30.374687	-9.401315	115.792168	31.210098	39.623158	110.984573	30.7923925	15.1109215	113.3883705	-79.9306445	15.0328585	116.6012075
-49.63652	20.491571	114.890862	-24.752813	15.007379	115.02948	30.14678	-9.378328	115.353035	30.984205	39.66058	111.082962	30.5654925	15.141126	113.2179985	-80.0711185	14.873632	116.8409615
-49.959709	22.135252	114.932716	-24.9342	15.031091	114.999786	29.875139	-9.343216	114.793549	30.79884	39.751194	111.234344	30.3369895	15.203989	113.0139465	-80.2053895	14.858193	116.9856255
-50.188522	23.877899	114.933182	-25.089708	15.084991	114.915512	29.618248	-9.2914	114.22963	30.686962	39.854691	111.429001	30.152605	15.2816455	112.8293155	-80.332021	14.8883365	117.0017085
-50.281311	25.687075	114.925095	-25.194746	15.187676	114.777611	29.379934	-9.199713	113.612213	31.038958	39.80558	111.463234	30.209446	15.3029335	112.5377235	-80.598938	15.0724185	117.0174985
-50.291401	27.500809	114.849808	-25.212845	15.324968	114.5774	29.174725	-9.105789	112.967232	30.654352	40.120609	111.82901	29.9145385	15.50741	112.398121	-80.3402285	15.142526	116.756679
-50.144447	30.327263	114.724289	-25.29701	15.584085	114.159729	28.882286	-8.939362	112.107124	30.691874	40.28083	111.897705	29.78708	15.670734	112.0024145	-80.3811	15.497436	116.3170435
-49.949734	32.15361	114.652229	-25.355295	15.739017	113.882622	28.744295	-8.788615	111.597862	30.661613	40.359787	112.03315	29.702954	15.785586	111.815506	-80.413544	15.692448	115.949738
-49.658821	33.975418	114.597687	-25.374662	15.838808	113.688972	28.620602	-8.687863	111.232254	31.008286	40.274956	112.030815	29.814444	15.7935465	111.6315345	-80.563768	15.8840695	115.7464095
-49.361847	35.753967	114.693474	-25.455751	15.927434	113.540054	28.509087	-8.583728	110.925606	30.572859	40.50116	112.425163	29.540973	15.958716	111.6753845	-80.452475	15.896152	115.4047235
-48.977993	37.44585	114.737534	-25.5606	16.015135	113.437843	28.40547	-8.538135	110.725487	30.943558	40.410606	112.377258	29.674514	15.9362355	111.5513725	-80.795714	16.0940345	115.3243135
-48.469822	39.156151	114.795898	-25.630575	16.047144	113.344299	28.286373	-8.521845	110.591675	30.510633	40.596684	112.709518	29.398503	16.0374195	111.6505965	-80.659653	16.0568685	115.0380015
-47.918365	40.777763	114.732948	-25.746796	16.035631	113.187813	28.194216	-8.550911	110.536064	30.448877	40.597271	112.887489	29.3215465	16.02318	111.7117765	-80.8151385	16.048082	114.6638495
-47.047398	43.110104	114.375877	-26.004923	15.984681	112.81028	27.990595	-8.641665	110.499023	30.337629	39.930538	113.263336	29.164112	15.6444365	111.8811795	-81.173958	16.3249255	113.7393805
-46.380936	44.550179	114.219475	-26.1989	15.911315	112.50042	27.83964	-8.703275	110.378418	30.183432	40.505074	113.379814	29.011536	15.9008995	111.879116	-81.409336	15.9217305	113.121724
-45.649696	45.939098	114.182259	-26.406681	15.859257	112.345039	27.69982	-8.733842	110.243607	30.064505	40.442078	113.575996	28.8821625	15.854118	111.9098015	-81.6955245	15.864396	112.7802765
-44.898663	47.221889	114.425018	-26.500351	15.785336	112.113281	27.600166	-8.70861	110.075058	29.978323	40.432446	113.828072	28.7892445	15.861918	111.951565	-81.7899465	15.708754	112.274997
-44.020958	48.356857	114.708237	-26.614874	15.769585	112.012627	27.542368	-8.658784	109.90493	29.909615	40.472706	114.239059	28.7259915	15.906961	112.0719945	-81.9557395	15.632209	111.9532595
-43.225597	49.453033	115.027725	-26.941988	15.852425	111.980965	27.487904	-8.581229	109.775459	29.804251	40.512512	114.6474	28.6460775	15.9656415	112.2114295	-82.5300535	15.7392085	111.7505005
-41.946281	50.334633	115.244102	-26.917427	15.722429	111.679825	27.386717	-8.491549	109.600487	30.115158	40.528267	114.918732	28.7509375	16.018359	112.2596095	-82.5857915	15.426499	111.1000405
-40.693249	51.51791	115.757179	-27.141973	15.666132	111.37339	27.269012	-8.319748	109.348228	29.441238	40.716526	115.740944	28.355125	16.198389	112.544586	-82.639071	15.133875	110.202194
-39.802505	52.030815	116.050278	-27.278345	15.639779	111.135185	27.21637	-8.185242	109.213913	29.612219	40.667992	115.882088	28.4142945	16.241375	112.5480005	-82.9709845	15.038183	109.7223695
-38.995804	52.468182	116.307594	-27.37557	15.631954	110.855576	27.201929	-8.116905	109.123787	29.020977	40.921967	116.304161	28.111453	16.402531	112.713974	-82.862593	14.861377	108.997178
-38.067623	52.653896	116.001343	-27.46084	15.610713	110.625526	27.184061	-8.073123	109.068169	28.869884	40.949257	116.350319	28.0269725	16.438067	112.709244	-82.9486525	14.783359	108.541808
-37.105988	52.645081	115.692642	-27.490452	15.571989	110.42749	27.165243	-8.108579	109.046028	28.792944	40.884655	116.216064	27.9790935	16.388038	112.631046	-82.9599975	14.75594	108.223934
-36.123314	52.559525	115.238747	-27.525473	15.527281	110.314812	27.14093	-8.226346	109.041908	29.235054	40.676018	115.771225	28.187992	16.224836	112.4065665	-83.238938	14.829726	108.2230575
-35.210087	52.364464	114.80262	-27.485239	15.405777	110.294044	27.123419	-8.409464	109.124008	28.796652	40.664257	115.70771	27.9600355	16.1273965	112.415859	-82.9305135	14.6841575	108.172229
-33.900368	51.763771	114.242485	-27.508091	15.099324	110.314156	27.084106	-8.775277	109.321686	29.592276	40.065395	115.32383	28.338191	15.645059	112.322758	-83.354373	14.553589	108.305554
-32.974087	51.216705	113.94249	-27.550056	14.883633	110.312485	27.046608	-9.018497	109.486786	28.815079	39.600597	115.439346	27.9308435	15.29105	112.463066	-83.0309555	14.476216	108.161904
-32.169575	50.407375	113.735748	-27.597347	14.653371	110.386253	26.999748	-9.235103	109.590866	28.737867	39.413906	115.311005	27.8688075	15.0894015	112.4509355	-83.0635015	14.2173405	108.3215705
-32.090069	49.785553	113.915886	-27.636518	14.430988	110.522652	26.951689	-9.424644	109.687424	28.652185	39.255322	115.192726	27.801937	14.915339	112.440075	-83.074973	13.946637	108.605229
-31.400379	48.859531	113.69059	-27.719704	14.205329	110.66494	26.896667	-9.61872	109.866249	28.572369	39.096664	115.094398	27.734518	14.738972	112.4803235	-83.173926	13.671686	108.8495565
-30.386311	47.717533	113.197098	-27.792946	14.05144	110.72435	26.848957	-9.828022	110.107384	28.509327	38.900723	114.991852	27.679142	14.5363505	112.549618	-83.265034	13.5665295	108.899082
-29.751869	46.693233	112.759521	-27.867722	13.922834	110.773323	26.770071	-10.077353	110.379097	28.438864	38.721405	114.787697	27.6044675	14.322026	112.583397	-83.3399115	13.523642	108.963249
-28.662029	45.017757	112.19146	-27.932352	13.748214	110.855995	26.622978	-10.438832	110.680832	28.366598	38.274429	114.464485	27.494788	13.9177985	112.5726585	-83.359492	13.5786295	109.1393315
-28.289341	43.900818	112.163422	-27.951559	13.624747	111.033714	26.555134	-10.687016	110.824776	28.450256	38.143242	114.177895	27.502695	13.728113	112.5013355	-83.405813	13.521381	109.5660925
-27.447155	42.569099	111.877808	-27.917421	13.505565	111.180183	26.521185	-10.923367	110.991692	28.465017	37.817719	114.083794	27.493101	13.447176	112.537743	-83.327943	13.563954	109.822623
-26.833868	41.323692	111.785255	-27.835142	13.413692	111.332634	26.483631	-11.130031	111.171745	28.549517	38.248299	113.775291	27.516574	13.559134	112.473518	-83.186858	13.26825	110.19175
-26.19997	40.037426	111.657784	-27.769825	13.359554	111.544624	26.454237	-11.321699	111.363342	29.039276	37.908855	113.374138	27.7467565	13.293578	112.36874	-83.2864065	13.42553	110.720508
-25.667221	38.739838	111.642075	-27.702765	13.263671	111.749542	26.454508	-11.50431	111.54879	28.691179	37.870232	113.365158	27.5728435	13.182961	112.456974	-82.9783735	13.344381	111.04211
-25.113779	37.451717	111.586884	-27.720911	13.149727	111.918655	26.443949	-11.710558	111.794998	28.723326	37.647984	113.15361	27.5836375	12.968713	112.474304	-83.0254595	13.330741	111.363006
-24.47278	35.4958	111.478531	-27.695635	12.868439	112.078186	26.430052	-12.055993	112.107124	28.733152	37.313305	112.80732	27.581602	12.628656	112.457222	-82.972872	13.108222	111.69915
-23.718811	34.071251	111.117615	-27.687103	12.675696	112.08725	26.427824	-12.303981	112.290024	28.752071	37.094128	112.520172	27.5899475	12.3950735	112.405098	-82.9641535	12.9563185	111.769402
-23.162674	32.776989	110.845139	-27.637239	12.488234	112.068573	26.43815	-12.561242	112.465309	28.791512	36.857559	112.134865	27.614831	12.1481585	112.300087	-82.889309	12.8283095	111.837059
-22.773306	31.553408	110.660149	-27.578291	12.294359	112.016335	26.464256	-12.813952	112.579536	28.852829	36.583855	111.723099	27.6585425	11.8849515	112.1513175	-82.8151245	12.7037665	111.8813525
-22.131914	30.228456	110.441948	-27.513277	12.057347	112.006851	26.520447	-13.024627	112.649918	28.899887	36.336945	111.274864	27.710167	11.656159	111.962391	-82.736721	12.458535	112.051311
-21.440142	28.929352	110.21843	-27.400116	11.797873	111.972984	26.626244	-13.316031	112.609116	28.937164	36.049191	110.854233	27.781704	11.36658	111.7316745	-82.581936	12.229166	112.2142935
-20.738258	27.757416	110.030785	-27.306866	11.524705	111.883842	26.717039	-13.547561	112.542328	28.996204	35.798019	110.500565	27.8566215	11.125229	111.5214465	-82.4703535	11.924181	112.2462375
-19.946821	26.007006	109.888901	-27.151579	11.130008	111.713776	26.852196	-13.879685	112.340141	29.128616	35.501785	110.092339	27.990406	10.81105	111.21624	-82.293564	11.448966	112.211312
-19.279598	24.931877	109.814407	-27.081161	10.907849	111.576607	26.969931	-14.022839	112.187386	29.211939	35.361679	109.952232	28.090935	10.66942	111.069809	-82.253257	11.146278	112.083405
-18.600773	23.975807	109.797668	-27.000549	10.73925	111.451782	27.142038	-14.120525	111.990311	29.289398	35.312508	109.959076	28.215718	10.5959915	110.9746935	-82.216816	10.8825085	111.9288705
-17.94512	23.04088	109.797775	-26.905941	10.650646	111.390244	27.249796	-14.093128	111.914803	29.380993	35.340118	110.011963	28.3153945	10.623495	110.963383	-82.1272765	10.677797	111.817105
-17.258472	22.149286	109.828949	-26.793734	10.620359	111.33165	27.374077	-14.082535	111.84523	29.48111	35.412857	110.123405	28.4275935	10.665161	110.9843175	-82.0150615	10.575557	111.6789825
-16.580473	21.335066	109.885361	-26.67639	10.614111	111.310867	27.483242	-14.041858	111.809158	29.57184	35.474472	110.233391	28.527541	10.716307	111.0212745	-81.880321	10.511915	111.6004595
-15.854575	20.558769	109.937775	-26.574034	10.640354	111.341354	27.597158	-13.985729	111.838783	29.654655	35.524952	110.323921	28.6259065	10.7696115	111.081352	-81.7739745	10.5110965	111.601356
-14.804283	19.435497	110.004852	-26.434425	10.67692	111.422577	27.749039	-13.942554	111.939575	29.753246	35.583809	110.435089	28.7511425	10.8206275	111.187332	-81.6199925	10.5332125	111.657822
-14.089529	18.730379	110.056068	-26.373116	10.658197	111.486015	27.832413	-13.942921	112.019051	29.808947	35.600739	110.496857	28.82068	10.828909	111.257954	-81.566912	10.487485	111.714076
-13.370668	18.047421	110.126099	-26.321819	10.641823	111.523201	27.873596	-13.984154	112.134659	29.860508	35.590767	110.511719	28.867052	10.8033065	111.323189	-81.51069	10.4803395	111.723213
-12.666527	17.400921	110.099838	-26.296085	10.584127	111.545921	27.910238	-14.048661	112.250641	29.903898	35.558319	110.490837	28.907068	10.754829	111.370739	-81.499238	10.413425	111.721103
-11.959006	16.776165	110.076157	-26.246696	10.497936	111.524567	27.933043	-14.126431	112.35833	29.939768	35.500599	110.436974	28.9364055	10.687084	111.397652	-81.4297975	10.308788	111.651482
-11.180702	16.187603	110.052109	-26.23575	10.401777	111.499214	27.975046	-14.208817	112.493965	29.946787	35.424397	110.384178	28.9609165	10.60779	111.4390715	-81.4324165	10.195764	111.5593565
-10.408897	15.685876	110.081673	-26.220591	10.300866	111.487183	28.008307	-14.276117	112.553802	29.973597	35.376637	110.390709	28.990952	10.55026	111.4722555	-81.432134	10.051472	111.5021105
-9.251925	15.02313	110.172974	-26.182743	10.211929	111.438728	28.059122	-14.294992	112.534264	30.068949	35.398163	110.6287	29.0640355	10.5515855	111.581482	-81.4295215	9.8722725	111.295974
-8.517152	14.68509	110.27697	-26.148685	10.177685	111.376595	28.113306	-14.219889	112.431847	30.164103	35.47987	110.995712	29.1387045	10.6299905	111.7137795	-81.4360745	9.7253795	111.0394105
-7.744063	14.341703	110.375687	-26.17304	10.216984	111.282555	28.186108	-14.054767	112.278702	30.237495	35.6838	111.555305	29.2118015	10.8145165	111.9170035	-81.5578815	9.6194515	110.6481065
-6.926514	14.110291	110.581604	-26.13262	10.311309	111.221817	28.275963	-13.810708	112.153206	30.29949	35.952835	112.283157	29.2877265	11.0710635	112.2181815	-81.5529665	9.5515545	110.2254525
-6.126134	13.848525	110.879433	-26.155659	10.494891	111.231529	28.3839	-13.513872	112.105766	30.402178	35.733532	113.160324	29.393039	11.10983	112.633045	-81.704357	9.879952	109.830013
-5.398096	13.60185	111.202332	-26.203091	10.695219	111.220932	28.454082	-13.205994	112.154686	30.460777	35.791344	114.196442	29.4574295	11.292675	113.175564	-81.8636115	10.097763	109.2663
-4.69172	13.32373	111.465118	-26.234081	10.917713	111.208199	28.508898	-12.89999	112.259499	30.417706	36.928986	114.919983	29.463302	12.014498	113.589741	-81.931464	9.820928	108.826657
-3.621965	12.807027	111.773811	-26.290958	11.265202	111.183098	28.59211	-12.498527	112.346375	30.444387	37.393425	115.981468	29.5182485	12.447449	114.1639215	-82.1001645	10.082955	108.2022745
-2.928402	12.387991	111.919464	-26.244045	11.502543	111.21743	28.665764	-12.200459	112.34436	30.478317	37.646	116.430916	29.5720405	12.7227705	114.387638	-82.0601305	10.2823155	108.047222
-2.322283	11.920257	112.00473	-26.153791	11.742019	111.249542	28.80418	-11.934426	112.377319	30.601669	37.339424	116.746628	29.7029245	12.702499	114.5619735	-82.0105065	10.781539	107.9371105
-1.71404	11.372309	111.98436	-26.053476	11.963829	111.259804	28.926594	-11.73595	112.440933	30.686462	37.079533	117.053688	29.806528	12.6717915	114.7473105	-81.91348	11.2558665	107.7722975
-1.198947	10.743478	111.935532	-25.940704	12.182931	111.22229	29.044989	-11.625962	112.535492	30.775209	37.610497	116.93132	29.910099	12.9922675	114.733406	-81.791507	11.3735945	107.711174
-0.722584	9.956038	111.872673	-25.812674	12.332861	111.176476	29.159101	-11.561078	112.654152	30.900135	37.659706	116.842583	30.029618	13.049314	114.7483675	-81.654966	11.616408	107.6045845
-0.310515	9.166787	111.83139	-25.691759	12.414444	111.127266	29.255342	-11.546239	112.788757	31.071487	37.659801	116.734482	30.1634145	13.056781	114.7616195	-81.5469325	11.772107	107.4929125
0.158157	7.880549	111.815224	-25.471315	12.438434	111.121384	29.465008	-11.619731	113.065376	31.307072	38.171741	116.526093	30.38604	13.276005	114.7957345	-81.32867	11.600863	107.4470335
0.423741	6.911863	111.850868	-25.331184	12.43466	111.157135	29.635376	-11.660844	113.322639	31.467968	38.147644	116.461708	30.551672	13.2434	114.8921735	-81.21404	11.62592	107.4220965
0.597918	5.896395	111.940338	-25.137737	12.465391	111.207703	29.844049	-11.663654	113.665077	31.686327	37.133553	116.557899	30.765188	12.7349495	115.111488	-81.040662	12.1958325	107.303918
0.720513	4.891533	112.102676	-24.955482	12.519299	111.285141	30.04311	-11.633206	114.059029	31.821474	37.624405	116.23777	30.932292	12.9955995	115.1483995	-80.843256	12.0429985	107.4218825
0.72775	3.880576	112.292351	-24.822914	12.594634	111.390076	30.223188	-11.564219	114.488579	31.945271	37.660717	116.059235	31.0842295	13.048249	115.273907	-80.7300575	12.141019	107.506245
0.71896	2.854306	112.459328	-24.700317	12.633935	111.42292	30.39797	-11.507318	114.915108	32.028599	37.667393	115.85965	31.2132845	13.0800375	115.387379	-80.6139185	12.1878325	107.458461
0.611748	1.718336	112.623062	-24.595644	12.653795	111.469009	30.525776	-11.469052	115.290161	32.095547	37.683105	115.685799	31.3106615	13.1070265	115.48798	-80.5019495	12.2005635	107.450038
0.304246	0.185369	112.825897	-24.513065	12.652773	111.506828	30.625824	-11.470717	115.773544	32.206951	37.726234	115.425644	31.4163875	13.1277585	115.599594	-80.4425175	12.1777875	107.414062
0.014395	-0.789494	112.907959	-24.451046	12.643835	111.566696	30.690531	-11.476705	115.975311	32.287876	37.761055	115.28611	31.4892035	13.142175	115.6307105	-80.3912955	12.145495	107.5026815
-0.33511	-1.808861	112.973701	-24.374277	12.640992	111.604294	30.750332	-11.452402	116.111183	32.322155	38.349865	115.135345	31.5362435	13.4487315	115.623264	-80.2847975	11.8332525	107.585324
-0.710607	-2.774723	112.975266	-24.326559	12.656464	111.613228	30.803967	-11.395298	116.177605	32.397575	38.428925	115.089729	31.600771	13.5168135	115.633667	-80.253889	11.7961145	107.592789
-1.175374	-3.679502	112.886444	-24.262159	12.724097	111.584137	30.845398	-11.336839	116.118988	32.469074	38.536247	115.059158	31.657236	13.599704	115.589073	-80.181554	11.84849	107.579201
-1.692837	-4.52616	112.698296	-24.217825	12.814349	111.552979	30.873945	-11.208344	116.000137	32.531105	38.677925	115.015259	31.702525	13.7347905	115.507698	-80.138175	11.8939075	107.59826
-2.235818	-5.394634	112.519302	-24.150232	12.951311	111.568542	30.934698	-11.063231	115.85556	32.617172	38.102688	115.079285	31.775935	13.5197285	115.4674225	-80.076399	12.3828935	107.6696615
-3.199707	-6.590458	112.38475	-24.032488	13.200577	111.67234	31.045467	-10.802897	115.674507	32.624035	39.039665	114.800621	31.834751	14.118384	115.237564	-79.899727	12.28277	108.107116
-3.908258	-7.379276	112.399002	-23.94058	13.349091	111.795296	31.131454	-10.609818	115.69632	32.687279	38.623035	114.813271	31.9093665	14.0066085	115.2547955	-79.7905265	12.6915735	108.3357965
-4.663762	-8.112975	112.54628	-23.849968	13.470822	111.926338	31.239599	-10.468051	115.817413	32.72929	38.772762	114.706276	31.9844445	14.1523555	115.2618445	-79.6843805	12.7892885	108.5908315
-5.479341	-8.880882	112.770424	-23.76532	13.546525	112.040031	31.32571	-10.384291	116.020142	32.764305	38.789864	114.601349	32.0450075	14.2027865	115.3107455	-79.5756475	12.8902635	108.7693165
-6.338943	-9.564842	113.061646	-23.687136	13.576168	112.19944	31.404758	-10.391993	116.216591	32.836895	38.812126	114.360321	32.1208265	14.2100665	115.288456	-79.4950985	12.9422695	109.110424
-7.190724	-10.25738	113.313606	-23.601652	13.549246	112.345253	31.474957	-10.419352	116.47686	32.898651	39.371223	113.995659	32.186804	14.4759355	115.2362595	-79.390108	12.6225565	109.4542465
-8.155614	-10.88779	113.659271	-23.528139	13.449265	112.478401	31.570265	-10.501193	116.739967	32.978622	39.270271	113.807419	32.2744435	14.384539	115.273693	-79.3307215	12.513991	109.683109
-9.635853	-11.711954	114.170601	-23.447357	13.262418	112.560951	31.700729	-10.672497	117.268799	33.088837	39.074455	113.465164	32.394783	14.200979	115.3669815	-79.289497	12.323857	109.7549205
-10.566359	-12.249771	114.297951	-23.412777	13.095811	112.520279	31.738562	-10.784665	117.659653	33.182037	38.925426	113.228157	32.4602995	14.0703805	115.443905	-79.2858535	12.1212415	109.596653
-11.618187	-12.64668	114.470627	-23.344353	12.927961	112.497803	31.759048	-10.983506	117.909096	33.281452	38.742359	112.965416	32.52025	13.8794265	115.437256	-79.208956	11.9764955	109.55835
-12.840807	-12.868768	114.737106	-23.283239	12.74091	112.529716	31.795559	-11.148867	118.078766	33.36417	38.524734	112.739922	32.5798645	13.6879335	115.409344	-79.1463425	11.7938865	109.650088
-13.817681	-13.183602	114.703415	-23.194555	12.585196	112.654114	31.855196	-11.278578	118.165649	33.444088	38.354538	112.625671	32.649642	13.53798	115.39566	-79.038752	11.632412	109.912568
-14.928077	-13.263138	114.719261	-23.143568	12.450649	112.827278	31.929132	-11.356369	118.187752	33.502399	38.277126	112.671745	32.7157655	13.4603785	115.4297485	-79.0029015	11.4409195	110.2248075
-16.027979	-13.260561	114.627159	-23.107336	12.392783	112.998581	31.995211	-11.360269	118.147827	33.531952	38.313328	112.840225	32.7635815	13.4765295	115.494026	-78.9782535	11.3090365	110.503136
-17.728859	-13.090399	114.243279	-23.102036	12.40832	113.174843	32.053177	-11.25794	117.936729	33.543438	38.510399	113.245789	32.7983075	13.6262295	115.591259	-79.0023795	11.1904105	110.758427
-18.945654	-12.842231	113.897194	-23.06683	12.510798	113.337898	32.082432	-11.13682	117.59375	33.54398	38.70676	113.539078	32.813206	13.78497	115.566414	-78.946866	11.236626	111.109382
-20.12508	-12.472766	113.60527	-23.036232	12.683387	113.594734	32.126812	-10.913477	117.213203	33.588375	38.356209	113.97171	32.8575935	13.721366	115.5924565	-78.9300575	11.645408	111.5970115
-21.270891	-12.108453	113.383461	-22.949459	12.932203	113.922546	32.204865	-10.627933	116.827438	33.583611	39.27055	114.297577	32.894238	14.3213085	115.5625075	-78.793156	11.5430975	112.2825845
-22.426159	-11.616062	113.244179	-22.89489	13.184203	114.224243	32.300568	-10.326589	116.552612	34.00193	39.409534	114.579308	33.151249	14.5414725	115.56596	-78.941029	11.8269335	112.882526
-23.648521	-11.109041	113.147095	-22.868963	13.428098	114.42366	32.362026	-10.067644	116.392242	33.641861	39.869091	115.166595	33.0019435	14.9007235	115.7794185	-78.7398695	11.9554725	113.0679015
-24.856449	-10.682621	113.07505	-22.87574	13.634205	114.505898	32.403233	-9.89242	116.334511	34.093307	39.930336	115.207794	33.24827	15.018958	115.7711525	-78.99975	12.249452	113.2406435
-26.685234	-9.918102	113.113152	-22.876604	13.865571	114.475273	32.376541	-9.786834	116.341354	33.742256	40.232296	115.39093	33.0593985	15.222731	115.866142	-78.8126065	12.508411	113.084404
-27.926636	-9.447069	113.143394	-22.876816	13.895902	114.434097	32.369606	-9.800848	116.35685	34.189411	40.04623	115.04055	33.2795085	15.122691	115.6987	-79.0331405	12.669113	113.169494
-29.123787	-9.023259	113.210091	-22.813311	13.841823	114.40387	32.397362	-9.870439	116.330017	33.824448	40.119637	115.020981	33.110905	15.124599	115.675499	-78.737527	12.559047	113.132241
-30.27981	-8.569862	113.353142	-22.750257	13.736486	114.420891	32.456184	-9.957232	116.337395	33.894703	39.160709	114.985596	33.1754435	14.6017385	115.6614955	-78.6759575	12.8712335	113.1802865
-31.498447	-8.065664	113.52874	-22.683115	13.585748	114.483032	32.539814	-10.042014	116.415276	33.879627	39.247051	114.709	33.2097205	14.6025185	115.562138	-78.5759505	12.5689775	113.403926
-32.585068	-7.586547	113.790985	-22.614647	13.466718	114.536652	32.606636	-10.128795	116.567276	33.889206	39.783909	114.294769	33.247921	14.827557	115.4310225	-78.477215	12.105879	113.6422815
-33.760395	-7.049191	114.070038	-22.567738	13.310143	114.65107	32.681854	-10.215017	116.703819	33.921494	38.927097	114.156197	33.301674	14.35604	115.430008	-78.43715	12.264246	113.872132
-35.450447	-6.170224	114.384796	-22.518202	13.061963	114.863602	32.779842	-10.268419	116.817078	33.752335	39.540749	113.702499	33.2660885	14.636165	115.2597885	-78.3024925	11.487761	114.4674155
-36.502113	-5.594593	114.601341	-22.532183	12.892207	115.056702	32.840271	-10.248237	116.79406	33.614059	38.891037	113.737534	33.227165	14.3214	115.265797	-78.291531	11.463014	114.847607
-37.560043	-4.890489	114.893974	-22.570728	12.735844	115.326866	32.867985	-10.178436	116.743759	33.455406	38.931511	113.692924	33.1616955	14.3765375	115.2183415	-78.3031515	11.0951505	115.4353905
-38.606716	-4.174903	115.273735	-22.634544	12.597535	115.610458	32.866016	-10.096081	116.651413	33.279491	39.010788	113.674377	33.0727535	14.4573535	115.162895	-78.3418415	10.7377165	116.058021
-39.618038	-3.405225	115.635666	-22.713968	12.51333	115.864113	32.833374	-10.037895	116.61515	33.070217	39.669373	113.509605	32.9517955	14.815739	115.0623775	-78.3797315	10.210921	116.6658485
-40.569447	-2.576487	115.862885	-22.849058	12.416998	116.006706	32.743881	-10.003224	116.54261	32.87883	39.051331	113.587524	32.8113555	14.5240535	115.065067	-78.5094715	10.3099425	116.948345
-41.541946	-1.716797	115.900352	-22.992355	12.311397	116.054985	32.614429	-10.036988	116.373146	32.66185	39.015461	113.50721	32.6381395	14.4892365	114.940178	-78.6228495	10.1335575	117.169792
-42.804005	-0.441286	115.84127	-23.217514	12.077573	115.960907	32.326103	-10.058014	115.921974	32.293274	39.490585	113.267113	32.3096885	14.7162855	114.5945435	-78.7447165	9.4388605	117.3272705
-43.599388	0.471966	115.783188	-23.350151	11.911538	115.915283	32.215412	-10.103682	115.480255	32.11039	38.824497	113.346016	32.162901	14.3604075	114.4131355	-78.863203	9.4626685	117.4174305
-44.308781	1.425071	115.717743	-23.418167	11.756207	115.89167	32.081333	-10.069437	115.234718	31.938622	38.748837	113.413345	32.0099775	14.3397	114.3240315	-78.8463115	9.172714	117.4593085
-44.961678	2.382224	115.681435	-23.453724	11.678593	115.880814	32.036179	-10.098527	115.091362	31.829416	38.722645	113.456299	31.9327975	14.312059	114.2738305	-78.8402455	9.045127	117.4877975
-45.572594	3.366056	115.670715	-23.52429	11.611947	115.799644	32.003304	-10.141612	114.998337	31.763458	38.705124	113.447594	31.883381	14.281756	114.2229655	-78.931961	8.942138	117.3763225
-46.074287	4.393312	115.697563	-23.538757	11.55269	115.758537	31.961117	-10.238431	114.981544	31.726965	38.628052	113.327133	31.844041	14.1948105	114.1543385	-78.921555	8.9105695	117.3627355
-46.547226	5.412821	115.676323	-23.516998	11.403198	115.694832	31.935532	-10.406414	114.988724	31.739849	38.514793	113.172401	31.8376905	14.0541895	114.0805625	-78.8716865	8.7522065	117.3091015
-47.124325	6.902115	115.509102	-23.525032	11.154602	115.527466	31.927145	-10.752895	115.085342	31.787125	38.209999	112.976326	31.857135	13.728552	114.030834	-78.907199	8.580652	117.024098
-47.43195	7.970731	115.250931	-23.543221	10.939994	115.357101	31.926832	-11.015144	115.189156	31.839422	37.962402	112.874649	31.883127	13.473629	114.0319025	-78.969569	8.406359	116.6822995
-47.68256	9.002023	115.022789	-23.527283	10.761107	115.191444	31.906948	-11.224754	115.233337	31.882471	37.715698	112.765717	31.8947095	13.245472	113.999527	-78.9492755	8.276742	116.383361
-47.851738	10.051394	114.769981	-23.478937	10.607214	115.006996	31.924734	-11.474812	115.201271	31.920725	37.534367	112.682472	31.9227295	13.0297775	113.9418715	-78.8806035	8.1846505	116.0721205
-47.966106	11.169796	114.577011	-23.476154	10.475221	114.871025	31.935328	-11.616613	115.154793	31.967718	37.39283	112.616882	31.951523	12.8881085	113.8858375	-78.903831	8.0623335	115.8562125
-47.957935	12.384516	114.380089	-23.439623	10.411553	114.752594	31.937357	-11.731546	115.118851	32.022354	37.274326	112.624451	31.9798555	12.77139	113.871651	-78.8591015	8.051716	115.633537
-47.97121	13.493853	114.183472	-23.447535	10.350904	114.635681	31.917582	-11.816442	115.052567	32.070602	37.220596	112.648186	31.994092	12.702077	113.8503765	-78.889162	7.999731	115.4209855
-47.89225	15.294358	113.9076	-23.47279	10.325846	114.517807	31.879166	-11.917727	114.922546	32.124756	37.158096	112.737144	32.001961	12.6201845	113.829845	-78.947541	8.0315075	115.205769
-47.744617	16.541655	113.662102	-23.51742	10.326748	114.355179	31.818581	-11.985523	114.846336	32.168797	37.123035	112.857605	31.993689	12.568756	113.8519705	-79.028529	8.08474	114.8583875
-47.566219	17.760527	113.374283	-23.529276	10.294906	114.084312	31.745607	-12.072398	114.772186	32.200996	37.072659	113.005722	31.9733015	12.5001305	113.888954	-79.0318535	8.0896815	114.27967
-47.391312	18.983843	113.041214	-23.596521	10.29995	113.867508	31.648148	-12.177435	114.693367	32.227917	37.011696	113.099762	31.9380325	12.4171305	113.8965645	-79.1310745	8.1827695	113.8384515
-47.126541	20.249279	112.726593	-23.644678	10.295315	113.620018	31.545258	-12.301966	114.580894	32.248184	36.926033	113.196922	31.896721	12.3120335	113.888908	-79.186077	8.2785965	113.351128
-46.889408	21.480196	112.443291	-23.726219	10.275031	113.376411	31.44582	-12.398497	114.428093	32.258312	36.846878	113.273499	31.852066	12.2241905	113.850796	-79.304504	8.3258715	112.902026
-46.605888	22.686234	112.181793	-23.839302	10.261551	113.11953	31.328129	-12.491105	114.247406	32.245235	36.787926	113.274025	31.786682	12.1484105	113.7607155	-79.465286	8.3746915	112.4783445
-46.03796	24.510756	111.946991	-23.886333	10.222917	112.827194	31.144773	-12.609509	113.842682	32.199799	36.697983	113.149643	31.672286	12.044237	113.4961625	-79.444952	8.401597	112.1582255
-45.675205	25.668585	111.837151	-23.96139	10.167501	112.650002	31.018576	-12.695291	113.579323	32.143665	36.614155	113.00795	31.5811205	11.959432	113.2936365	-79.5039005	8.37557	112.0063675
-45.211002	26.801733	111.655495	-24.0303	10.083717	112.449791	30.894638	-12.806901	113.305733	32.064182	36.505829	112.878891	31.47941	11.849464	113.092312	-79.54001	8.31797	111.80727
-44.742439	27.94179	111.583221	-24.141716	9.968339	112.284592	30.765013	-12.902228	113.033806	31.958199	36.377216	112.770462	31.361606	11.737494	112.902134	-79.645038	8.199184	111.66705
-44.24683	29.014572	111.605629	-24.231411	9.84511	112.197449	30.621958	-12.994963	112.796936	31.84034	36.275948	112.723328	31.231149	11.6404925	112.760132	-79.693971	8.0497275	111.634766
-43.718643	30.055872	111.686195	-24.346981	9.705936	112.137283	30.484798	-13.081203	112.546768	31.725863	36.19294	112.817261	31.1053305	11.5558685	112.6820145	-79.7992925	7.8560035	111.5925515
-43.135345	31.091768	111.883629	-24.5235	9.59989	112.16198	30.345232	-13.150176	112.349998	31.624041	36.141109	112.995934	30.9846365	11.4954665	112.672966	-80.0316365	7.7043135	111.650994
-42.273846	32.566772	112.396034	-24.723539	9.425454	112.114799	30.131239	-13.221251	111.95092	31.456263	36.12355	113.417885	30.793751	11.4511495	112.6844025	-80.240829	7.3997585	111.5451955
-41.62439	33.448635	112.756966	-24.864487	9.401255	112.086174	29.98278	-13.179058	111.639297	31.306288	36.178173	113.771561	30.644534	11.4995575	112.705429	-80.373508	7.3029525	111.466919
-40.980694	34.365608	113.106361	-25.067251	9.411036	112.049019	29.824451	-13.087037	111.302269	31.096775	36.17767	114.209381	30.460613	11.5453165	112.755825	-80.595115	7.2767555	111.342213
-40.320675	35.202454	113.407288	-25.235199	9.502729	111.929062	29.645908	-12.939046	110.944031	30.934732	36.316387	114.545547	30.29032	11.6886705	112.744789	-80.760718	7.3167875	111.113335
-39.607098	35.998322	113.590172	-25.403824	9.659741	111.813736	29.455692	-12.768587	110.593559	30.83576	36.565613	114.68959	30.145726	11.898513	112.6415745	-80.953374	7.420969	110.9858975
-38.855934	36.637981	113.770248	-25.548195	9.835599	111.645065	29.281807	-12.602433	110.256912	30.730612	36.67519	114.789963	30.0062095	12.0363785	112.5234375	-81.1025995	7.6348195	110.7666925
-38.127308	37.247562	113.952003	-25.658237	9.997567	111.459862	29.121632	-12.413609	109.873512	30.630434	36.794628	114.892105	29.876033	12.1905095	112.3828085	-81.192507	7.8046245	110.5369155
-36.915131	37.940262	114.111153	-25.757467	10.219598	111.188354	28.958019	-12.183093	109.402725	30.473862	36.943352	115.054825	29.7159405	12.3801295	112.228775	-81.2308745	8.0590665	110.147933
-36.110184	38.278355	114.104935	-25.790804	10.348202	111.029472	28.892326	-12.05669	109.157883	30.432484	37.007557	115.123856	29.662405	12.4754335	112.1408695	-81.244013	8.2209705	109.9180745
-35.286152	38.485607	114.022888	-25.828642	10.507078	110.839973	28.824789	-11.967197	108.989159	30.401192	37.098206	115.12384	29.6129905	12.5655045	112.0564995	-81.2702745	8.4486515	109.6234465
-34.444462	38.557396	113.887512	-25.796679	10.622978	110.727356	28.765413	-11.904695	108.87114	30.389065	37.172531	115.023972	29.577239	12.633918	111.947556	-81.170597	8.612038	109.507156
-33.557213	38.537998	113.684639	-25.822662	10.763615	110.800659	28.723705	-11.85901	108.837173	30.386076	37.210594	114.801147	29.5548905	12.675792	111.81916	-81.2002145	8.851438	109.782158
-32.706139	38.397797	113.41449	-25.759659	10.872546	110.794128	28.66357	-11.872392	108.883652	30.371565	37.211563	114.536598	29.5175675	12.6695855	111.710125	-81.0368855	9.0755065	109.878131
-31.875961	38.139294	113.091614	-25.800812	10.910974	110.885658	28.584946	-11.971142	109.036003	30.330273	37.156796	114.234711	29.4576095	12.592827	111.635357	-81.0592335	9.229121	110.135959
-30.624062	37.579056	112.538589	-25.918739	10.89186	111.06398	28.412184	-12.264731	109.450233	30.221802	36.880829	113.651321	29.316993	12.308049	111.550777	-81.154471	9.475671	110.577183
-29.792435	37.071205	112.168274	-25.979401	10.84272	111.25605	28.274649	-12.519348	109.809021	30.174006	37.326584	113.02047	29.2243275	12.403618	111.4147455	-81.1831295	9.281822	111.0973545
-28.936964	36.492588	111.73172	-26.144768	10.779177	111.477875	28.138796	-12.787731	110.262764	30.098906	37.110195	112.442398	29.118851	12.161232	111.352581	-81.408387	9.397122	111.603169
-28.179899	35.867859	111.248985	-26.204916	10.633664	111.498322	28.007904	-13.037509	110.722099	30.40481	36.717041	111.718201	29.206357	11.839766	111.22015	-81.616189	9.427562	111.776494
-27.311277	35.265488	110.721077	-26.270687	10.47438	111.539032	27.898962	-13.294835	111.108521	29.881811	36.632782	111.395714	28.8903865	11.6689735	111.2521175	-81.4317605	9.2797865	111.8259465
-26.713661	34.669502	110.370552	-26.369678	10.308611	111.522469	27.778149	-13.544856	111.452637	29.745722	36.376396	110.89563	28.7619355	11.41577	111.1741335	-81.5012915	9.201452	111.8708045
-25.801472	34.0172	110.01223	-26.437191	10.092369	111.450935	27.680645	-13.755095	111.676422	29.637367	36.139023	110.555946	28.659006	11.191964	111.116184	-81.533388	8.992774	111.785686
-24.386068	32.933739	109.669945	-26.576372	9.799337	111.316772	27.61318	-14.003622	111.792244	29.513676	35.940357	110.334694	28.563428	10.9683675	111.063469	-81.716172	8.6303065	111.570075
-23.587132	32.406895	109.673325	-26.610092	9.673433	111.246658	27.58387	-14.044809	111.780037	29.474401	35.924606	110.332779	28.5291355	10.9398985	111.056408	-81.7493195	8.4069675	111.436908
-22.650955	31.840498	109.675308	-26.646646	9.657787	111.183609	27.561655	-14.005393	111.716972	29.445436	35.98859	110.398987	28.5035455	10.9915985	111.0579795	-81.7968375	8.3239755	111.3092385
-21.616285	31.235807	109.66227	-26.631466	9.774445	111.109581	27.490744	-13.859434	111.690079	29.42355	36.119614	110.478317	28.457147	11.13009	111.084198	-81.720079	8.4188	111.134964
-20.690237	30.738258	109.712006	-26.673313	9.94805	111.045364	27.459875	-13.684267	111.588623	29.397001	36.28685	110.569992	28.428438	11.3012915	111.0793075	-81.775064	8.5948085	111.0114205
-19.661453	30.275085	109.669243	-26.736376	10.171547	110.950851	27.409189	-13.487474	111.481987	29.351906	36.473751	110.670593	28.3805475	11.4931385	111.07629	-81.8532995	8.8499555	110.825412
-18.779533	29.826939	109.705376	-26.800016	10.430981	110.864624	27.343637	-13.283632	111.415077	29.302788	36.669014	110.724411	28.3232125	11.692691	111.069744	-81.9232445	9.169271	110.659504
-17.399973	29.094128	109.678139	-26.873329	10.728223	110.679535	27.25049	-13.020876	111.342392	29.239428	36.932095	110.850784	28.244959	11.9556095	111.096588	-81.991617	9.5008365	110.262482
-16.364214	28.610641	109.560143	-26.971254	10.878358	110.494301	27.169958	-12.898225	111.315559	29.580107	36.911495	110.784485	28.3750325	12.006635	111.050022	-82.3175405	9.750081	109.93858
-15.527539	28.113674	109.520973	-27.115574	11.006544	110.223022	27.078089	-12.786224	111.296013	29.154037	37.201096	111.119461	28.116063	12.207436	111.207737	-82.347211	9.805652	109.238307
-14.637582	27.570766	109.406891	-27.215496	11.103192	109.974075	27.003006	-12.695215	111.25103	29.095285	37.343861	111.257324	28.0491455	12.324323	111.254177	-82.4801375	9.882061	108.693973
-13.721313	27.052412	109.282425	-27.224646	11.237088	109.818115	26.932045	-12.582034	111.220634	29.042084	37.463657	111.31115	27.9870645	12.4408115	111.265892	-82.4363565	10.0333645	108.370338
-12.754475	26.464241	109.212341	-27.232977	11.414827	109.801826	26.914856	-12.49894	111.222008	29.082172	37.54731	111.300484	27.998514	12.524185	111.261246	-82.464468	10.305469	108.342406
-11.860404	25.923384	109.235336	-27.161169	11.560738	109.900269	26.933062	-12.450122	111.2892	29.196051	37.597408	111.292961	28.0645565	12.573643	111.2910805	-82.3868945	10.547833	108.5094575
-10.5274	25.01561	109.338974	-27.039391	11.715368	110.041283	26.976412	-12.479847	111.46431	29.450539	37.629784	111.368027	28.2134755	12.5749685	111.4161685	-82.2922575	10.8557675	108.6663975
-9.643177	24.442139	109.392502	-26.961035	11.769748	110.0541	26.985842	-12.532157	111.513733	30.02767	37.462322	111.305115	28.506756	12.4650825	111.409424	-82.428826	11.0744135	108.698776
-8.779143	23.810083	109.476456	-26.890629	11.804423	109.979942	27.00412	-12.587136	111.511841	29.790365	37.613968	111.683586	28.3972425	12.513416	111.5977135	-82.1785005	11.09543	108.3621705
-7.93855	23.204367	109.574066	-26.889467	11.879025	109.812042	27.035957	-12.577182	111.456718	29.93853	37.649311	111.98468	28.4872435	12.5360645	111.720699	-82.2661775	11.2219855	107.903385
-7.223373	22.582899	109.695724	-26.872322	11.95284	109.615387	27.072643	-12.482057	111.37326	30.099657	37.237465	112.463226	28.58615	12.377704	111.918243	-82.330794	11.527976	107.312531
-6.468763	21.990353	109.760414	-26.861408	12.137527	109.449921	27.115879	-12.312939	111.304581	30.156261	37.407589	112.86824	28.63607	12.547325	112.0864105	-82.358886	11.727729	106.8134315
-5.745159	21.369308	109.809494	-26.77001	12.355878	109.416786	27.194479	-12.103508	111.218712	30.218115	37.332718	113.260101	28.706297	12.614605	112.2394065	-82.246317	12.097151	106.5941655
-4.713916	20.405552	109.964287	-26.617163	12.815242	109.546173	27.365377	-11.693619	111.159279	30.358765	37.817795	113.448753	28.862071	13.062088	112.304016	-82.096397	12.568396	106.78833
-4.094423	19.713024	110.070335	-26.490313	13.121475	109.654251	27.485756	-11.40861	111.261383	30.47987	38.045242	113.600433	28.982813	13.318316	112.430908	-81.963439	12.924634	106.877594
-3.503321	19.039103	110.212158	-26.365265	13.441864	109.742149	27.644617	-11.161385	111.384895	30.661736	38.360451	113.697502	29.1531765	13.599533	112.5411985	-81.8837065	13.284195	106.9430995
-2.977919	18.281895	110.32412	-26.240257	13.650068	109.835091	27.80373	-10.927888	111.500809	30.788237	38.554012	113.901924	29.2959835	13.813062	112.7013665	-81.7764975	13.487074	106.9688155
-2.47636	17.454163	110.457695	-26.108036	13.83409	109.95253	27.970013	-10.733933	111.639275	30.945459	38.798706	114.081573	29.457736	14.0323865	112.860424	-81.673808	13.6357935	107.044636
-2.025157	16.615427	110.606049	-25.944973	13.996368	110.069229	28.177217	-10.568651	111.77459	31.112619	38.928459	114.305099	29.644918	14.179904	113.0398445	-81.534864	13.812832	107.0986135
-1.59567	15.781514	110.746147	-25.791004	14.156702	110.192253	28.361389	-10.363969	111.991432	31.305733	39.124775	114.516129	29.833561	14.380403	113.2537805	-81.415569	13.933001	107.1307255
-1.068151	14.365026	110.933388	-25.542133	14.397786	110.317802	28.707621	-10.091054	112.351204	31.579584	39.383579	114.772018	30.1436025	14.6462625	113.561611	-81.2278685	14.1493095	107.073993
-0.800048	13.359967	111.043457	-25.402407	14.554027	110.398674	28.932724	-9.921744	112.592278	32.079018	39.919781	114.630905	30.505871	14.9990185	113.6115915	-81.310685	14.1090355	107.1857565
-0.582135	12.420678	111.125008	-25.230127	14.675567	110.530853	29.15774	-9.744205	112.843155	32.19838	40.077946	114.660172	30.67806	15.1668705	113.7516635	-81.138314	14.1842635	107.3100425
-0.436481	11.411558	111.22699	-25.049601	14.84908	110.690643	29.384405	-9.56705	113.107529	32.326595	40.207996	114.571335	30.8555	15.320473	113.839432	-80.954702	14.377687	107.541854
-0.343369	10.330614	111.348412	-24.906796	14.98922	110.839867	29.606966	-9.424651	113.404953	32.451118	40.329216	114.494095	31.029042	15.4522825	113.949524	-80.842634	14.5261575	107.73021
-0.327385	9.281627	111.468948	-24.748335	15.101029	110.930672	29.828846	-9.319631	113.700127	32.548672	40.393505	114.443611	31.188759	15.536937	114.071869	-80.685429	14.665121	107.789475
-0.366298	8.186536	111.565331	-24.614393	15.149748	111.019386	30.033567	-9.252691	113.975334	32.639534	40.414925	114.381599	31.3365505	15.581117	114.1784665	-80.5653365	14.718379	107.8603055
-0.530824	6.478321	111.621788	-24.417345	15.184456	111.042381	30.277908	-9.134683	114.268028	32.769203	40.460484	114.324478	31.5235555	15.6629005	114.296253	-80.3582455	14.7060115	107.788509
-0.744089	5.369942	111.63485	-24.285425	15.192917	111.042549	30.448994	-9.135905	114.372383	32.89381	40.522243	114.218307	31.671402	15.693169	114.295345	-80.242252	14.692665	107.789753
-0.963484	4.27586	111.56974	-24.128576	15.213856	111.031975	30.595606	-9.086452	114.458191	33.005676	40.559029	114.100555	31.800641	15.7362885	114.279373	-80.057793	14.6914235	107.784577
-1.257001	3.158927	111.52562	-24.013056	15.256889	111.010612	30.747601	-9.023081	114.531052	33.100151	40.606178	114.0056	31.923876	15.7915485	114.268326	-79.949988	14.7222295	107.752898
-1.60995	2.060478	111.485565	-23.907238	15.284969	110.981178	30.903595	-8.981419	114.591423	33.1852	40.641815	113.90033	32.0443975	15.830198	114.2458765	-79.8588735	14.73974	107.7164795
-2.052399	0.989211	111.445282	-23.76956	15.311628	110.97226	31.048431	-8.907368	114.649406	33.272205	40.693516	113.832069	32.160318	15.893074	114.2407375	-79.699438	14.730182	107.7037825
-2.528213	-0.049016	111.413002	-23.652237	15.326391	110.972855	31.208876	-8.855442	114.715195	33.381454	40.778061	113.780357	32.295165	15.9613095	114.247776	-79.599639	14.6914725	107.697934
-3.379803	-1.669835	111.389458	-23.473209	15.360973	110.983253	31.434294	-8.748393	114.839279	33.551067	40.900024	113.715027	32.4926805	16.0758155	114.277153	-79.4390985	14.6461305	107.689353
-4.014509	-2.712074	111.389244	-23.33346	15.392449	110.947716	31.596249	-8.702938	114.951149	33.681385	40.959705	113.654343	32.638817	16.1283835	114.302746	-79.305737	14.6565145	107.592686
-4.715056	-3.720329	111.317253	-23.240751	15.379246	110.872055	31.720867	-8.628327	115.080879	33.400002	41.164059	113.747391	32.5604345	16.267866	114.414135	-79.0419365	14.490626	107.329975
-5.460926	-4.718584	111.220871	-23.070374	15.353262	110.743477	31.90226	-8.679341	115.14621	33.521618	41.162205	113.655602	32.711939	16.241432	114.400906	-78.852687	14.465092	107.086048
-6.299796	-5.675315	111.072815	-22.921576	15.294597	110.572601	32.059464	-8.690799	115.17466	33.65136	41.147594	113.579056	32.855412	16.2283975	114.376858	-78.698564	14.3607965	106.768344
-7.131892	-6.641551	110.862473	-22.768204	15.220736	110.418343	32.229767	-8.724316	115.186882	34.194744	40.950417	113.311455	33.2122555	16.1130505	114.2491685	-78.7486635	14.3284215	106.5875175
-8.067591	-7.549407	110.749229	-22.589699	15.147061	110.314201	32.404457	-8.772981	115.199135	33.954803	41.052761	113.356659	33.17963	16.13989	114.277897	-78.359028	14.154232	106.350505
-9.583618	-8.858473	110.79496	-22.359381	15.040625	110.267326	32.643684	-8.849139	115.281593	34.191628	40.939449	112.983276	33.417656	16.045155	114.1324345	-78.136418	14.036095	106.4022175
-10.637398	-9.653009	110.933266	-22.1789	14.987413	110.333084	32.770496	-8.919407	115.404282	34.333263	40.792568	112.626495	33.5518795	15.9365805	114.0153885	-77.9096795	14.0382455	106.6507795
-11.816094	-10.441339	111.22261	-22.01516	14.955282	110.503159	32.857929	-8.969064	115.539589	34.468956	40.58857	112.19648	33.6634425	15.809753	113.8680345	-77.6937625	14.100811	107.1382835
-13.114628	-11.068646	111.655548	-21.918756	14.884296	110.747162	32.953423	-9.061033	115.684059	34.585594	40.370457	111.804626	33.7695085	15.654712	113.7443425	-77.6070205	14.11388	107.7499815
-14.304074	-11.695335	111.989845	-21.815636	14.776432	110.949493	33.096542	-9.244333	115.791893	34.637974	40.159184	111.555412	33.867258	15.4574255	113.6736525	-77.49853	14.0954385	108.2253335
-15.605169	-12.27982	112.356094	-21.711163	14.655502	111.133614	33.129269	-9.266996	116.088394	34.689095	39.976318	111.364388	33.909182	15.354661	113.726391	-77.331508	13.956343	108.540837
-16.940277	-12.710106	112.648048	-21.658426	14.511086	111.268524	33.220554	-9.365039	116.311623	34.74836	39.824764	111.200676	33.984457	15.2298625	113.7561495	-77.301309	13.7923095	108.7808985
-18.935284	-13.327347	112.833153	-21.536337	14.228633	111.290321	33.410023	-9.614058	116.463921	34.802845	39.659233	111.040405	34.106434	15.0225875	113.752163	-77.179108	13.4346785	108.828479
-20.274395	-13.608779	112.845757	-21.475506	14.016351	111.270966	33.515038	-9.731376	116.508331	34.824272	39.520447	110.913376	34.169655	14.8945355	113.7108535	-77.120667	13.1381665	108.8310785
-21.599382	-13.814481	112.792801	-21.404432	13.811956	111.219704	33.623959	-9.848284	116.527115	34.854477	39.368786	110.818802	34.239218	14.760251	113.6729585	-77.048082	12.863661	108.7664495
-23.019632	-13.911365	112.731194	-21.321028	13.617974	111.130226	33.732449	-9.931649	116.560211	34.884106	39.243351	110.745728	34.3082775	14.655851	113.6529695	-76.9503335	12.580097	108.6074825
-24.411757	-13.912641	112.675819	-21.248678	13.461561	111.055122	33.820717	-10.019554	116.639183	34.926979	39.11718	110.656212	34.373848	14.548813	113.6476975	-76.871204	12.374309	108.4625465
-25.819775	-13.781282	112.662292	-21.148304	13.334748	111.010536	33.909855	-10.105943	116.672493	35.014172	38.435368	110.602486	34.4620135	14.1647125	113.6374895	-76.7586215	12.5047835	108.3835825
-27.237743	-13.53111	112.627174	-21.055449	13.216378	111.028625	33.989246	-10.200994	116.689407	35.102348	38.294937	110.446358	34.545797	14.0469715	113.5678825	-76.656695	12.3857845	108.4893675
-29.353506	-12.947303	112.720505	-20.920307	13.094011	111.313271	34.103523	-10.274467	116.60997	35.177498	38.746368	110.305748	34.6405105	14.2359505	113.457859	-76.4811245	11.9520715	109.168683
-30.771118	-12.420498	112.787155	-20.845833	13.028783	111.608414	34.179268	-10.274531	116.52684	35.227566	38.178398	110.443115	34.703417	13.9519335	113.4849775	-76.395083	12.1056325	109.7318505
-32.22744	-11.843808	112.937202	-20.808445	12.974377	111.958122	34.256912	-10.236217	116.417709	35.209129	38.256901	110.583435	34.7330205	14.010342	113.500572	-76.3499105	11.938412	110.415672
-33.676624	-11.158376	113.112411	-20.818916	12.904446	112.338676	34.313461	-10.189564	116.331245	35.139622	38.339336	110.74189	34.7265415	14.074886	113.5365675	-76.3643735	11.734006	111.1407845
-35.075691	-10.435382	113.273643	-20.856646	12.798907	112.65699	34.366116	-10.137246	116.30098	35.02597	38.413723	110.944107	34.696043	14.1382385	113.6225435	-76.409335	11.4595755	111.6914365
-36.508038	-9.588099	113.447609	-20.9018	12.709085	112.914108	34.373943	-10.128795	116.340485	34.905495	39.044498	111.034058	34.639719	14.4578515	113.6872715	-76.443319	10.9603185	112.1409445
-37.88932	-8.693295	113.526169	-21.005402	12.577757	113.122604	34.335907	-10.191791	116.367554	34.840221	38.427151	111.295677	34.588064	14.11768	113.8316155	-76.598868	11.037834	112.4135925
-39.950527	-7.251428	113.613319	-21.084812	12.349865	113.394058	34.236042	-10.320785	116.271255	34.675056	38.916023	111.52887	34.455549	14.297619	113.9000625	-76.625173	10.402111	112.8880535
-41.289284	-6.164741	113.832726	-21.198549	12.167842	113.739227	34.146481	-10.433822	116.097389	34.578228	38.247974	111.875244	34.3623545	13.907076	113.9863165	-76.7594525	10.428608	113.4921375
-42.558746	-5.035838	114.282135	-21.219427	11.993402	114.260307	34.064728	-10.481363	115.833977	34.462471	38.194851	112.160583	34.2635995	13.856744	113.99728	-76.7024535	10.13006	114.523334
-43.766479	-3.796607	114.915741	-21.305426	11.891396	114.951691	33.929134	-10.450447	115.585625	34.320976	38.812237	112.439194	34.125055	14.180895	114.0124095	-76.735907	9.601897	115.8909725
-44.951542	-2.506862	115.807846	-21.37788	11.788555	115.738083	33.7295	-10.378898	115.262482	34.206409	38.376648	112.88681	33.9679545	13.998875	114.074646	-76.7237145	9.578235	117.40152
-46.029961	-1.145609	116.597137	-21.535133	11.744762	116.427887	33.55117	-10.378192	115.03875	34.042084	38.490253	113.268974	33.796627	14.0560305	114.153862	-76.866893	9.4334935	118.701912
-47.07793	0.205581	117.075943	-21.733507	11.718217	116.888596	33.343628	-10.382286	114.873764	33.86528	39.023556	113.715385	33.604454	14.320635	114.2945745	-77.071468	9.115799	119.4826175
-48.589481	2.284194	117.218254	-22.086555	11.664365	117.005447	32.981411	-10.453587	114.621498	33.653896	39.068367	114.210617	33.3176535	14.30739	114.4160575	-77.4907635	9.02134	119.5948365
-49.469082	3.640797	117.143463	-22.3027	11.567883	116.939148	32.720142	-10.518003	114.37088	33.503784	39.048332	114.319801	33.111963	14.2651645	114.3453405	-77.717363	8.8706015	119.5329555
-50.247986	4.97806	117.116943	-22.455688	11.493489	116.811768	32.485252	-10.564899	113.99305	33.354641	38.98217	114.408073	32.9199465	14.2086355	114.2005615	-77.8313225	8.7783425	119.4229745
-50.926285	6.327637	117.094841	-22.537354	11.393468	116.67688	32.319118	-10.60083	113.721191	33.247707	38.923943	114.457954	32.7834125	14.1615565	114.0895725	-77.8581205	8.6253795	119.2641875
-51.48468	7.652207	117.007484	-22.611784	11.326057	116.54583	32.287666	-10.72135	113.502457	33.18771	38.857071	114.397217	32.737688	14.0678605	113.949837	-77.961256	8.5842535	119.141823
-51.949268	8.952663	116.901276	-22.590586	11.297012	116.397408	32.17424	-10.761586	113.497879	33.215229	38.766457	114.325951	32.6947345	14.0024355	113.911915	-77.8759065	8.5915885	118.882901
-52.281864	10.265124	116.834351	-22.636587	11.186564	116.245758	32.14996	-10.901058	113.445938	33.643764	38.477249	114.005402	32.896862	13.7880955	113.72567	-78.170036	8.5850325	118.765846
-52.632584	12.127351	116.809425	-22.592678	11.087581	116.107094	32.124512	-11.125035	113.421928	33.267002	38.51405	113.979897	32.695757	13.6945075	113.7009125	-77.881113	8.4806545	118.5132755
-52.78426	13.338881	116.853424	-22.574915	10.961341	116.098633	32.048424	-11.211718	113.480087	33.273705	38.379833	113.890884	32.6610645	13.5840575	113.6854855	-77.8108945	8.3386245	118.5117805
-52.775936	14.563643	116.948845	-22.608835	10.820486	116.123726	32.018326	-11.343248	113.504219	33.804901	38.200806	113.663017	32.9116135	13.428779	113.583618	-78.1292835	8.212193	118.663834
-52.737301	15.713832	116.960037	-22.641031	10.671456	116.147408	32.010017	-11.43578	113.547325	33.282532	38.253338	113.958862	32.6462745	13.408779	113.7530935	-77.9283365	7.934133	118.5417225
-52.464783	16.969213	116.881088	-22.676308	10.53969	116.074181	31.992439	-11.488661	113.569	33.748741	38.127808	113.896797	32.87059	13.3195735	113.7328985	-78.223206	7.7598065	118.4154635
-52.411812	18.017393	116.840614	-22.742638	10.445365	115.997444	31.966484	-11.502309	113.534355	33.684284	38.121719	114.053474	32.825384	13.309705	113.7939145	-78.31066	7.581025	118.2009735
-52.166702	19.087511	116.841446	-22.780691	10.421043	115.949615	31.920315	-11.449854	113.417664	33.201286	38.300411	114.38588	32.5608005	13.4252785	113.901772	-78.1221825	7.4168075	117.997458
-51.549614	20.675838	116.987549	-22.834126	10.442191	115.918663	31.876898	-11.309726	113.215981	33.126759	38.385132	114.622032	32.5018285	13.537703	113.9190065	-78.1700805	7.346679	117.9183195
-51.076973	21.685377	117.042603	-22.862881	10.484767	115.914574	31.876692	-11.17483	113.128136	33.485821	38.319595	114.622322	32.6812565	13.5723825	113.875229	-78.4070185	7.3971515	117.953919
-50.599224	22.630148	117.052864	-22.921877	10.572574	115.902863	31.86558	-11.060949	113.057495	33.477856	38.426857	114.779984	32.671718	13.682954	113.9187395	-78.515472	7.462194	117.8869865
-50.029915	23.527252	117.074944	-22.961338	10.65869	115.872803	31.860867	-10.960035	113.015923	33.040871	38.702454	115.056107	32.450869	13.8712095	114.036015	-78.373545	7.4461705	117.709591
-49.36142	24.328506	117.032585	-22.979923	10.771286	115.829262	31.851799	-10.864841	113.022804	33.430271	38.631866	114.893005	32.641035	13.8835125	113.9579045	-78.600881	7.6590595	117.7006195
-48.607903	25.10298	116.866196	-23.046442	10.869882	115.804985	31.827187	-10.814715	113.119316	33.010082	38.84729	115.066315	32.4186345	14.0162875	114.0928155	-78.5115185	7.7234765	117.5171545
-47.876038	25.812902	116.600677	-23.112886	10.931677	115.72863	31.794476	-10.828328	113.336861	33.376549	38.680222	114.845993	32.5855125	13.925947	114.091427	-78.8112845	7.937407	117.365833
-46.672119	26.739819	116.08226	-23.261435	11.098853	115.701851	31.718536	-10.95352	113.792992	32.947456	38.745152	114.879547	32.332996	13.895816	114.3362695	-78.855866	8.30189	117.0674325
-45.777134	27.274885	115.733627	-23.336777	11.089243	115.566322	31.675552	-11.09858	114.024605	33.342823	38.467892	114.546272	32.5091875	13.684656	114.2854385	-79.1827415	8.49383	116.8472055
-44.853859	27.736357	115.342537	-23.340515	11.084291	115.379417	31.587595	-11.248588	114.296112	32.97982	38.486984	114.528183	32.2837075	13.619198	114.4121475	-78.9647375	8.549384	116.3466865
-43.901886	28.184801	114.80545	-23.38916	11.068318	115.219162	31.520504	-11.464499	114.658401	33.059711	38.330307	114.180145	32.2901075	13.432904	114.419273	-79.0684275	8.703732	116.019051
-42.892628	28.564251	114.317932	-23.409937	11.028099	115.082443	31.424841	-11.686176	115.035461	33.173794	37.450512	113.830994	32.2993175	12.882168	114.4332275	-79.1191915	9.17403	115.7316585
-41.852333	28.892092	113.871292	-23.354502	10.924847	114.947533	31.398621	-12.052154	115.269539	33.26022	37.762486	113.250351	32.3294205	12.855166	114.259945	-79.0384245	8.994528	115.635121
-40.796822	29.182556	113.528847	-23.285696	10.743238	114.823662	31.373882	-12.346639	115.530602	33.369595	37.430233	112.802567	32.3717385	12.541797	114.1665845	-78.9431305	8.944679	115.4807395
-39.188271	29.596291	113.022743	-23.230087	10.361751	114.635727	31.412384	-12.676421	115.779579	33.504204	37.044952	112.398735	32.458294	12.1842655	114.089157	-78.918468	8.5392365	115.182297
-38.03651	29.884752	112.663231	-23.146681	10.160516	114.452217	31.478065	-12.822551	115.862427	33.526115	36.894436	112.253525	32.50209	12.0359425	114.057976	-78.795452	8.2850895	114.846458
-36.898876	30.195061	112.387527	-23.098747	10.00664	114.28083	31.511211	-12.916954	115.910637	33.552856	36.802242	112.076057	32.5320335	11.942644	113.993347	-78.7295275	8.070636	114.568313
-35.764889	30.534193	112.124611	-23.045855	9.912465	114.132225	31.552368	-12.956884	115.876854	33.58902	36.19173	112.024414	32.570694	11.617423	113.950634	-78.662404	8.207507	114.313816
-34.589653	30.97595	111.999306	-23.024252	9.864001	114.015594	31.610832	-12.956927	115.77401	33.560925	36.770695	111.926605	32.5858785	11.906884	113.8503075	-78.6343825	7.821118	114.1808805
-33.416573	31.37986	111.939514	-23.013811	9.859809	113.880981	31.614866	-12.913525	115.628288	33.585335	36.229904	112.040627	32.6001005	11.6581895	113.8344575	-78.6277225	8.0614285	113.9275045
-32.185856	31.867689	111.968544	-23.004183	9.889225	113.745438	31.57897	-12.893116	115.377235	33.552731	36.866116	112.120667	32.5658505	11.9865	113.748951	-78.5742165	7.79195	113.741925
-30.408461	32.620483	112.15712	-23.122831	9.988256	113.46904	31.439873	-12.806808	114.86161	33.51857	37.011696	112.54641	32.4792215	12.102444	113.70401	-78.7248835	7.874068	113.23407
-29.265112	33.113976	112.350586	-23.244946	10.099474	113.234344	31.345936	-12.691983	114.462341	33.455482	37.164692	112.954346	32.400709	12.2363545	113.7083435	-78.890601	7.9625935	112.7603445
-28.058645	33.595417	112.503395	-23.380049	10.251448	112.975243	31.199741	-12.49182	114.125206	33.377995	36.746143	113.508377	32.288868	12.1271615	113.8167915	-79.048966	8.3757345	112.1336945
-27.044523	34.160294	112.683487	-23.497412	10.476259	112.677338	31.140953	-12.286546	113.721672	33.267452	37.62064	113.870049	32.2042025	12.667047	113.7958605	-79.1990265	8.285471	111.5588155
-25.661936	34.527935	112.582314	-23.590479	10.779519	112.374451	31.01638	-12.022654	113.42617	33.159611	37.793655	114.17292	32.0879955	12.8855005	113.799545	-79.2689535	8.6735375	110.949357
-24.481747	34.957237	112.501656	-23.661922	11.118764	112.108383	30.971645	-11.782722	113.173592	33.098896	37.963062	114.307068	32.0352705	13.09017	113.74033	-79.3591145	9.147358	110.476436
-23.289803	35.291195	112.321114	-23.646452	11.416492	111.839554	30.960623	-11.582887	113.009026	33.104588	38.118374	114.326714	32.0326055	13.2677435	113.66787	-79.3255095	9.5652405	110.011238
-21.466805	35.63192	112.027779	-23.582783	11.814327	111.475433	30.955183	-11.445214	112.885223	33.186211	38.192272	114.300941	32.070697	13.373529	113.593082	-79.236263	10.255125	109.357784
-20.477312	35.825466	111.971428	-23.52578	11.97494	111.285141	30.966797	-11.43032	112.827705	33.266617	38.160469	114.288124	32.116707	13.3650745	113.5579145	-79.168267	10.5848055	109.0123675
-19.258823	35.807957	111.878952	-23.459377	12.059938	111.132515	30.999548	-11.460509	112.782333	33.351002	38.116573	114.300629	32.175275	13.328032	113.541481	-79.094029	10.791844	108.723549
-18.242077	35.79615	111.867813	-23.364874	12.103043	111.054741	31.038031	-11.497529	112.778244	33.869217	37.903751	114.144745	32.453624	13.203111	113.4614945	-79.183372	11.002975	108.6479875
-16.998993	35.589912	111.73967	-23.311834	12.136587	110.912094	31.083151	-11.569901	112.801514	33.565838	38.032578	114.38073	32.3244945	13.2313385	113.591122	-78.9481625	11.0418355	108.233066
-15.991948	35.34388	111.701691	-23.259007	12.122769	110.803177	31.125805	-11.650661	112.804398	34.058498	37.815811	114.255272	32.5921515	13.082575	113.529835	-79.1101655	11.162963	108.076519
-15.11905	35.063953	111.665855	-23.230085	12.125241	110.711945	31.157625	-11.726769	112.852898	33.719776	37.952106	114.454803	32.4387005	13.1126685	113.6538505	-78.8988705	11.1378135	107.7700395
-13.778593	34.514393	111.610649	-23.19314	12.165416	110.579666	31.191793	-11.751262	112.878433	33.799774	37.944233	114.505318	32.4957835	13.0964855	113.6918755	-78.8820635	11.2343465	107.4674565
-12.967234	34.082649	111.605835	-23.158043	12.21204	110.499504	31.229803	-11.715141	112.878105	33.810131	37.956711	114.587402	32.519967	13.120785	113.7327535	-78.836053	11.303295	107.2662545
-12.273335	33.51997	111.68605	-23.113649	12.296733	110.493576	31.270636	-11.651052	112.921455	33.828403	37.973396	114.694069	32.5495195	13.161172	113.807762	-78.7768175	11.432294	107.17939
-11.614603	32.926647	111.78968	-23.081844	12.36659	110.538223	31.344965	-11.585699	112.943604	33.938316	37.444199	114.932297	32.6416405	12.92925	113.9379505	-78.8053285	11.80393	107.1384955
-11.019732	32.297859	111.968521	-23.01487	12.505935	110.642899	31.441965	-11.48549	112.951073	34.019218	37.537395	115.103439	32.7305915	13.0259525	114.027256	-78.7603315	11.9859175	107.258542
-10.538877	31.59886	112.134216	-22.911631	12.642111	110.802353	31.540785	-11.378856	113.004158	34.118374	37.650215	115.269447	32.8295795	13.1356795	114.1368025	-78.6528415	12.1485425	107.4679035
-10.121428	30.858189	112.303391	-22.816734	12.77474	110.95507	31.657482	-11.25464	113.08876	34.213993	37.766682	115.434143	32.9357375	13.256021	114.2614515	-78.5692055	12.293459	107.6486885
-9.733336	29.619677	112.42173	-22.767813	13.009585	111.138687	31.805637	-11.080304	113.292336	34.314972	37.946667	115.644287	33.0603045	13.4331815	114.4683115	-78.5959305	12.5859885	107.8090625
-9.477643	28.764135	112.412056	-22.722559	13.189366	111.255226	31.857964	-10.969913	113.461685	34.348492	38.057457	115.608368	33.103228	13.543772	114.5350265	-78.548346	12.83496	107.9754255
-9.316824	27.87715	112.277161	-22.712576	13.306391	111.351456	31.873301	-10.8982	113.681664	34.394241	37.748726	115.522339	33.133771	13.425263	114.6020015	-78.558923	13.187519	108.1009105
-9.24087	26.938623	112.107574	-22.731607	13.465945	111.452255	31.83316	-10.847037	113.959824	34.369362	38.736492	114.98983	33.101261	13.9447275	114.474827	-78.564475	12.9871625	108.429683
-9.281514	25.989294	111.882141	-22.780687	13.551147	111.565521	31.783136	-10.848044	114.295769	34.383953	38.693336	114.313354	33.0835445	13.922646	114.3045615	-78.6449185	13.179648	108.8264805
-9.387821	25.012127	111.559906	-22.795912	13.635443	111.663521	31.709	-10.846704	114.681366	34.421745	38.538914	113.332405	33.0653725	13.846105	114.0068855	-78.6571965	13.424781	109.3201565
-9.524541	24.056963	111.276268	-22.797693	13.660447	111.823311	31.642288	-10.878516	115.03273	34.472591	37.851864	112.376801	33.0574395	13.486674	113.7047655	-78.6528255	13.83422	109.9418565
-9.85445	22.715906	111.032745	-22.764917	13.604194	112.173828	31.610334	-11.043869	115.399254	34.451313	38.112267	110.804298	33.0308235	13.534199	113.101776	-78.5606575	13.674189	111.24588
-10.07729	21.888683	110.993172	-22.683733	13.46174	112.427925	31.618946	-11.146959	115.499649	34.394951	37.833496	110.027588	33.0069485	13.3432685	112.7636185	-78.3744145	13.5802115	112.0922315
-10.440661	21.158848	110.987068	-22.60622	13.311027	112.617386	31.651276	-11.267814	115.580513	34.342239	37.5919	109.453773	32.9967575	13.162043	112.517143	-78.2091975	13.460011	112.717629
-10.747766	20.539955	110.976028	-22.517002	13.125834	112.732605	31.707588	-11.407593	115.641739	34.334538	37.408493	109.051643	33.021063	13.00045	112.346691	-78.055067	13.251218	113.118519
-11.029163	20.087843	110.993912	-22.444647	12.957523	112.802231	31.775518	-11.525939	115.681961	34.362736	37.279682	108.821129	33.069127	12.8768715	112.251545	-77.958421	13.0381745	113.352917
-11.31952	19.791231	111.071457	-22.341484	12.782749	112.891922	31.866488	-11.596577	115.604271	34.395008	37.226357	108.727768	33.130748	12.81489	112.1660195	-77.813716	12.750608	113.6178245
-11.630399	19.655109	111.22171	-22.239483	12.657402	113.016167	31.988216	-11.593039	115.410805	34.426949	37.282864	108.817207	33.2075825	12.8449125	112.114006	-77.6865485	12.4698915	113.918328
-12.076295	19.757792	111.511078	-22.12347	12.589441	113.21286	32.180889	-11.411006	115.048302	34.421185	37.57774	109.188858	33.301037	13.083367	112.11858	-77.547977	12.095515	114.30714
-12.383162	20.029007	111.687279	-22.110538	12.657884	113.317253	32.260601	-11.199902	114.795013	34.397495	37.8745	109.471558	33.329048	13.337299	112.1332855	-77.550124	11.978469	114.5012205
-12.613392	20.414438	111.826195	-22.102434	12.812153	113.426933	32.302212	-10.955073	114.578522	34.359772	38.178516	109.730087	33.330992	13.6117215	112.1543045	-77.53586	12.0125845	114.6995615
-12.74555	20.884438	111.934753	-22.119974	13.023241	113.526131	32.323639	-10.706903	114.420006	34.340134	38.478313	109.973671	33.3318865	13.885705	112.1968385	-77.5718345	12.160777	114.8554235
-12.963801	21.396181	112.089577	-22.123466	13.218906	113.606667	32.280277	-10.395504	114.41629	34.331322	38.747589	110.206947	33.3057995	14.1760425	112.3116185	-77.5527315	12.2617695	114.9017155
-13.044795	21.942192	112.222824	-22.143496	13.359657	113.738419	32.355457	-10.309694	114.287567	34.336723	38.955845	110.433212	33.34609	14.3230755	112.3603895	-77.633082	12.3962385	115.1164485
-13.081259	22.528328	112.366249	-22.147444	13.482684	113.844299	32.364536	-10.183949	114.226913	34.355564	39.128841	110.657646	33.36005	14.472446	112.4422795	-77.654938	12.492922	115.2463185
-13.04329	23.439878	112.60128	-22.131773	13.588144	114.017509	32.385761	-10.000721	114.095306	34.381992	39.364658	111.012009	33.3838765	14.6819685	112.5536575	-77.6474225	12.4943195	115.4813605
-12.988922	24.100798	112.759842	-22.118755	13.650849	114.14447	32.391663	-9.816124	114.111015	34.383015	39.53194	111.262093	33.387339	14.857908	112.686554	-77.624849	12.44379	115.602386
-12.883083	24.776611	112.960625	-22.093348	13.69294	114.299629	32.461201	-9.684051	114.084175	34.380657	39.712849	111.514854	33.420929	15.014399	112.7995145	-77.607625	12.371481	115.7997435
-12.72873	25.492876	113.110695	-22.1464	13.731456	114.425186	32.49757	-9.534089	114.085281	34.398552	39.357941	111.839691	33.448061	14.911926	112.962486	-77.740861	12.550986	115.887886
-12.488434	26.199097	113.218597	-22.155422	13.778337	114.494728	32.536732	-9.400973	114.097717	34.338017	40.102791	112.015167	33.4373745	15.350909	113.056442	-77.7482185	12.205765	115.933014
-12.250341	26.949629	113.312767	-22.181477	13.859127	114.548065	32.530872	-9.209291	114.117393	34.334663	39.708725	112.258888	33.4327675	15.249717	113.1881405	-77.7957215	12.468537	115.9079895
-11.923999	27.699366	113.371292	-22.235506	13.95344	114.544228	32.533981	-9.107604	114.08651	34.290585	39.870975	112.424149	33.412283	15.3816855	113.2553295	-77.883295	12.5251945	115.8331265
-11.392286	28.80266	113.528381	-22.326553	14.032663	114.550766	32.508984	-8.920648	114.01049	34.188686	40.675282	112.646523	33.348835	15.877317	113.3285065	-78.001941	12.188009	115.7730255
-11.006608	29.527515	113.701988	-22.366318	14.076932	114.579704	32.476215	-8.722832	113.964806	34.156193	40.829868	112.914589	33.316204	16.053518	113.4396975	-78.04884	12.100346	115.7197105
-10.562953	30.235867	113.998291	-22.40588	14.105199	114.6521	32.475391	-8.622287	113.875671	34.12529	40.983971	113.315025	33.3003405	16.180842	113.595348	-78.1121005	12.029556	115.708852
-10.079212	30.939939	114.445091	-22.463709	14.195138	114.759148	32.488312	-8.434546	113.780418	34.081524	41.186966	113.841248	33.284918	16.37621	113.810833	-78.212336	12.014066	115.707463
-9.55266	31.60322	114.893845	-22.532568	14.282949	114.804207	32.501797	-8.226391	113.700165	34.031178	41.397583	114.448868	33.2664875	16.585596	114.0745165	-78.3316235	11.980302	115.5338975
-9.020658	32.20916	115.301765	-22.59914	14.366728	114.881752	32.522694	-8.022403	113.631203	34.007271	40.970558	115.172981	33.2649825	16.4740775	114.402092	-78.4632625	12.2593785	115.361412
-8.446879	32.730122	115.667572	-22.621784	14.480822	114.912071	32.546528	-7.817169	113.547264	34.020008	40.943382	115.736031	33.283268	16.5631065	114.6416475	-78.526836	12.3985375	115.1824945
-7.597999	33.419884	116.024826	-22.70241	14.67451	114.903748	32.567223	-7.553828	113.396645	33.981865	41.501045	116.278091	33.274544	16.9736085	114.837368	-78.679364	12.3754115	114.970128
-6.97024	33.764759	116.22168	-22.715591	14.748616	114.788345	32.563305	-7.416578	113.27121	34.318756	42.007046	116.373314	33.4410305	17.295234	114.822262	-78.8722125	12.201998	114.754428
-6.388919	34.040344	116.380859	-22.717539	14.831783	114.607262	32.551498	-7.307896	113.154495	33.907005	42.247372	116.848076	33.2292515	17.469738	115.0012855	-78.6643295	12.193828	114.2132385
-5.807558	34.173306	116.464165	-22.799314	14.919369	114.422226	32.567928	-7.189394	113.025917	33.866135	42.303444	117.122223	33.2170315	17.557025	115.07407	-78.8156595	12.281713	113.770382
-5.229297	34.165508	116.517021	-22.778502	14.999249	114.108894	32.602581	-7.075049	112.952698	33.82373	42.382942	117.36554	33.2131555	17.6539465	115.159119	-78.7701595	12.3445515	113.058669
-4.691054	34.071182	116.527878	-22.756596	15.057403	113.973572	32.632576	-6.945731	112.878021	33.75156	42.463417	117.592918	33.192068	17.758843	115.2354695	-78.70526	12.355963	112.7116745
-4.147587	33.874264	116.505005	-22.823803	15.17169	113.933609	32.69709	-6.824656	112.862869	33.698277	42.536919	117.720886	33.1976835	17.8561315	115.2918775	-78.8452895	12.4872485	112.5753405
-3.388799	33.327217	116.395172	-22.725239	15.274707	113.805496	32.777771	-6.685381	112.894234	33.688789	42.670925	117.831627	33.23328	17.992772	115.3629305	-78.683758	12.556642	112.2480615
-2.928786	32.836823	116.300026	-22.683281	15.348384	113.811302	32.839325	-6.622808	112.967339	33.715199	42.720909	117.812073	33.277262	18.0490505	115.389706	-78.643824	12.6477175	112.232898
-2.475441	32.258118	116.197517	-22.613411	15.456978	113.853287	32.876091	-6.596086	113.04306	34.164242	42.594505	117.583595	33.5201665	17.9992095	115.3133275	-78.7469885	12.9147465	112.3932465
-2.147445	31.585196	116.056839	-22.649525	15.507489	113.878502	32.892162	-6.5951	113.132584	33.800053	42.747936	117.706299	33.3461075	18.076418	115.4194415	-78.6451575	12.93856	112.3375625
-1.774254	30.814615	115.910194	-22.592453	15.507239	113.989189	32.88377	-6.616175	113.244614	34.210674	42.59296	117.410614	33.547222	17.9883925	115.327614	-78.732128	13.0260855	112.650764
-1.528664	29.94619	115.773026	-22.607119	15.553771	114.111755	32.862087	-6.634393	113.385284	34.232948	42.58448	117.273804	33.5475175	17.9750435	115.329544	-78.7617555	13.1324985	112.893966
-1.282354	28.955429	115.661011	-22.586815	15.639106	114.257225	32.809235	-6.671656	113.583755	34.246174	42.559856	117.103348	33.5277045	17.9441	115.3435515	-78.7013345	13.334112	113.1708985
-1.014303	27.448221	115.509941	-22.70005	15.733578	114.537582	32.700706	-6.736873	113.931168	33.828728	42.678566	117.079506	33.264717	17.9708465	115.505337	-78.664817	13.4963095	113.569827
-0.869318	26.338821	115.43119	-22.800606	15.779008	114.656845	32.614868	-6.802857	114.141151	33.800117	42.643333	116.996956	33.2074925	17.920238	115.5690535	-78.8087045	13.637778	113.7446365
-0.809414	25.115406	115.380356	-22.849928	15.777212	114.658127	32.52298	-6.831739	114.300903	33.72422	42.622864	116.963669	33.1236	17.8955625	115.632286	-78.823456	13.6588615	113.683968
-0.74783	23.891077	115.304482	-22.948153	15.74805	114.634361	32.439083	-6.85908	114.418152	33.662338	42.621262	116.968788	33.0507105	17.881091	115.69347	-78.9470165	13.615009	113.575252
-0.793551	22.633274	115.171722	-23.037178	15.742652	114.565407	32.375206	-6.86034	114.468025	33.983757	42.4883	116.80912	33.1794815	17.81398	115.6385725	-79.2538375	13.671324	113.4922415
-0.809225	21.334379	115.005577	-23.116993	15.768658	114.481117	32.303993	-6.825782	114.451012	33.47871	42.685787	116.988503	32.8913515	17.9300025	115.7197575	-79.1253375	13.6073135	113.2424765
-0.854729	19.969929	114.865768	-23.174263	15.803448	114.438393	32.244354	-6.76281	114.43161	33.795727	42.569725	116.732239	33.0200405	17.9034575	115.5819245	-79.3685665	13.7034385	113.2948615
-1.028832	17.929419	114.587082	-23.263866	15.868314	114.313927	32.182049	-6.690645	114.487801	33.705055	42.627636	116.636261	32.943552	17.9684955	115.562031	-79.471284	13.7681325	113.065823
-1.212554	16.443357	114.404587	-23.322517	15.888678	114.141762	32.135571	-6.697123	114.576378	33.233757	42.79184	116.734886	32.684664	18.0473585	115.655632	-79.329698	13.7299975	112.627892
-1.397776	14.956909	114.142372	-23.384676	15.867223	113.85273	32.082794	-6.742692	114.708626	33.553192	42.621658	116.437637	32.817993	17.939483	115.5731315	-79.587345	13.794963	112.1323285
-1.665995	13.439174	113.799957	-23.503681	15.827537	113.45713	32.020248	-6.828891	114.825485	33.497997	42.588589	116.235115	32.7591225	17.879849	115.5303	-79.7664845	13.775225	111.38396
-1.955936	11.863182	113.419167	-23.519724	15.798246	113.052544	31.969488	-6.899973	114.872803	33.4417	42.514183	115.97258	32.705594	17.807105	115.4226915	-79.745042	13.789387	110.6823965
-2.266073	10.301299	113.10202	-23.477276	15.716251	112.717674	31.984404	-6.988447	114.890419	33.057251	42.005302	115.851425	32.5208275	17.5084275	115.370922	-79.4753795	13.9240745	110.064426
-2.641887	8.705357	112.774231	-23.411331	15.622746	112.399544	32.034798	-7.079484	114.939247	33.08329	41.87088	115.481636	32.559044	17.395698	115.2104415	-79.381706	13.849794	109.5886465
-3.298421	6.304886	112.457947	-23.246351	15.450761	112.034584	32.125229	-7.231287	115.016785	33.102337	42.222107	114.814079	32.613783	17.49541	114.915432	-79.106485	13.406112	109.153736
-3.848185	4.712105	112.343025	-23.183857	15.32072	111.883942	32.173901	-7.352355	115.108398	33.11993	42.067959	114.383614	32.6469155	17.357802	114.746006	-79.0146295	13.283638	109.021878
-4.451019	3.144983	112.331581	-23.137226	15.187044	111.816551	32.184929	-7.495604	115.228294	33.129608	41.888702	113.977791	32.6572685	17.196549	114.6030425	-78.9317205	13.177539	109.0300595
-5.123015	1.60066	112.419548	-23.115074	15.015862	111.859558	32.164757	-7.633608	115.358757	33.114094	41.654987	113.629189	32.6394255	17.0106895	114.493973	-78.8695735	13.0210345	109.225143
-5.886662	0.127248	112.544098	-23.11339	14.837604	111.969627	32.144466	-7.846846	115.493515	33.102959	40.830013	113.500534	32.6237125	16.4915835	114.4970245	-78.8504925	13.1836245	109.4422295
-6.704035	-1.300178	112.767365	-23.162729	14.66586	112.096809	32.122505	-8.031685	115.65554	33.055622	40.668648	113.410416	32.5890635	16.3184815	114.532978	-78.9145215	13.0132385	109.66064
-7.600363	-2.673019	113.0345	-23.222622	14.54952	112.256981	32.041786	-8.124022	115.949821	32.961384	41.07991	113.252342	32.501585	16.477944	114.6010815	-78.946829	12.621096	109.9128805
-9.027159	-4.562903	113.55455	-23.320385	14.419551	112.465393	31.994804	-8.483006	116.418182	32.973766	40.187233	113.081657	32.484285	15.8521135	114.7499195	-79.125055	12.9869885	110.1808665
-10.074692	-5.731834	113.964378	-23.349815	14.331516	112.589264	31.90572	-8.679399	116.837135	32.980572	40.514904	112.808815	32.443146	15.9177525	114.822975	-79.142776	12.7452795	110.355553
-11.13198	-6.821097	114.285873	-23.37911	14.172396	112.669304	31.871531	-8.913939	117.195129	33.015121	40.213409	112.637505	32.443326	15.649735	114.916317	-79.201546	12.695057	110.422291
-12.131719	-7.876085	114.399277	-23.381105	13.974693	112.705673	31.873455	-9.197918	117.44455	33.064201	39.915916	112.517761	32.468828	15.358999	114.9811555	-79.231038	12.590387	110.4301905
-13.381473	-8.683605	114.629509	-23.348526	13.746503	112.726929	31.829882	-9.440664	117.641029	33.143742	39.628189	112.396645	32.486812	15.0937625	115.018837	-79.183864	12.3992435	110.435021
-14.383295	-9.604609	114.542519	-23.309187	13.519627	112.731659	31.856934	-9.715197	117.690956	33.223228	39.36364	112.267792	32.540081	14.8242215	114.979374	-79.158455	12.2150325	110.483944
-15.578455	-10.308508	114.632538	-23.227533	13.313991	112.73848	31.872992	-9.927837	117.714882	33.291672	39.128613	112.103294	32.582332	14.600388	114.909088	-79.037398	12.027594	110.567872
-17.404711	-11.113482	114.771255	-23.171854	13.053614	112.774994	31.893068	-10.207527	117.768799	33.344238	38.787277	111.817513	32.618653	14.289875	114.793156	-78.962361	11.817353	110.756832
-18.623701	-11.462097	114.855316	-23.15856	12.889271	112.773582	31.881422	-10.389541	117.822792	33.353729	38.537834	111.609802	32.6175755	14.0741465	114.716297	-78.9346955	11.7043955	110.830867
-19.936974	-11.754204	114.906273	-23.173687	12.692535	112.779831	31.848204	-10.59581	117.887184	33.344631	38.317852	111.460197	32.5964175	13.861021	114.6736905	-78.9437915	11.524049	110.8859715
-21.198633	-11.889265	114.900681	-23.225607	12.523735	112.790062	31.798428	-10.8019	117.918274	33.321732	38.100288	111.364769	32.56008	13.649194	114.6415215	-79.011294	11.398276	110.9386025
-22.50745	-11.910904	114.836868	-23.260141	12.348273	112.836205	31.744677	-10.993527	117.921272	33.332619	37.400635	111.400101	32.538648	13.203554	114.6606865	-79.05893	11.492992	111.0117235
-23.838511	-11.77867	114.753738	-23.298887	12.240772	112.912239	31.695381	-11.144866	117.872238	33.291645	37.82338	111.390366	32.493513	13.339257	114.631302	-79.091287	11.142287	111.193176
-25.109941	-11.536763	114.64357	-23.327452	12.130448	112.994743	31.642803	-11.243313	117.803398	33.296413	37.195118	111.544212	32.469608	12.9759025	114.673805	-79.124512	11.2849935	111.315681
-27.063593	-10.913823	114.52298	-23.38492	12.09186	113.11628	31.606981	-11.309847	117.683998	33.235031	37.758602	111.605392	32.421006	13.2243775	114.644695	-79.190846	10.9593425	111.587865
-28.376755	-10.327906	114.438118	-23.420837	12.120181	113.161812	31.594648	-11.321964	117.633629	33.212242	37.762745	111.614738	32.403445	13.2203905	114.6241835	-79.245119	11.0199715	111.6994405
-29.64249	-9.640008	114.328506	-23.442795	12.153662	113.197624	31.538715	-11.30041	117.575516	33.184879	37.766884	111.608315	32.361797	13.233237	114.5919155	-79.247387	11.074087	111.8033325
-30.921728	-8.871325	114.148735	-23.431215	12.168088	113.225487	31.532999	-11.308379	117.442444	33.167397	37.756218	111.634697	32.350198	13.2239195	114.5385705	-79.212628	11.1122565	111.9124035
-32.195541	-7.96866	113.916	-23.39139	12.18387	113.285789	31.57897	-11.323923	117.234573	33.165188	37.779434	111.720337	32.372079	13.2277555	114.477455	-79.154859	11.1399845	112.094123
-33.398575	-6.998746	113.685287	-23.353077	12.225797	113.322342	31.618553	-11.25274	117.066917	33.171124	37.86808	111.892319	32.3948385	13.30767	114.479618	-79.1009925	11.143924	112.165066
-34.623569	-5.911304	113.467621	-23.321516	12.289583	113.364044	31.629911	-11.131024	116.971764	33.17971	38.008873	112.099289	32.4048105	13.4389245	114.5355265	-79.0478425	11.1402415	112.1925615
-36.3908	-4.082879	113.315163	-23.306864	12.447933	113.442276	31.650129	-10.919484	116.880226	33.212177	38.229851	112.24482	32.431153	13.6551835	114.562523	-79.044881	11.2406825	112.322029
-37.572655	-2.810316	113.411247	-23.238413	12.529919	113.542046	31.670061	-10.914768	116.76619	33.233742	38.307652	112.178146	32.4519015	13.696442	114.472168	-78.9287275	11.363396	112.611924
-38.735748	-1.429083	113.609756	-23.219816	12.576476	113.727608	31.637024	-10.892824	116.72953	33.239086	38.28894	112.044922	32.438055	13.698058	114.387226	-78.877687	11.454894	113.06799
-39.85516	-0.029156	113.905647	-23.178522	12.559369	113.994179	31.60313	-10.894843	116.670273	33.252846	37.661736	112.014999	32.427988	13.3834465	114.342636	-78.785032	11.7352915	113.645722
-40.953236	1.459772	114.272354	-23.141088	12.445789	114.362572	31.618076	-11.033608	116.550018	33.197582	38.120533	111.990097	32.407829	13.5434625	114.2700575	-78.690005	11.3481155	114.4550865
-41.997112	2.961952	114.688622	-23.165236	12.2988	114.826225	31.62674	-11.14857	116.425621	33.135078	38.040993	112.16272	32.380909	13.4462115	114.2941705	-78.711381	11.1513885	115.3582795
-43.015564	4.506385	115.058029	-23.206758	12.117052	115.270462	31.627947	-11.205873	116.337334	33.05645	38.019257	112.497414	32.3421985	13.406692	114.417374	-78.7557145	10.827412	116.12355
-44.517036	6.892939	115.4776	-23.395109	11.858613	115.875969	31.568674	-11.221505	116.1427	32.852852	38.02367	113.20536	32.210763	13.4010825	114.67403	-79.000981	10.3161435	117.077908
-45.436626	8.560857	115.744141	-23.602877	11.732979	116.181755	31.426868	-11.124203	115.973572	32.633411	38.207706	113.700089	32.0301395	13.5417515	114.8368305	-79.2358935	9.9242065	117.5266795
-46.294922	10.229493	116.068939	-23.788525	11.690799	116.457237	31.302038	-11.005017	115.728638	32.382839	37.740494	114.35231	31.8424385	13.3677385	115.040474	-79.4194885	10.0138595	117.874
-47.127682	11.966935	116.346909	-24.051136	11.796478	116.782089	31.15593	-10.824062	115.45607	32.182335	38.002205	114.833115	31.6691325	13.5890715	115.1445925	-79.7714045	10.0038845	118.4195855
-47.902985	13.732149	116.575943	-24.221626	11.952364	116.907013	30.983103	-10.634024	115.216972	31.990429	38.201691	115.342102	31.486766	13.7838335	115.279537	-79.930018	10.1208945	118.534489
-48.590576	15.47745	116.69413	-24.428801	12.202122	116.945244	30.792067	-10.443306	114.982864	31.866568	38.353466	115.678024	31.3293175	13.95508	115.330444	-80.1869195	10.449164	118.560044
-49.194736	17.238049	116.781845	-24.560158	12.384716	116.917953	30.60618	-10.288684	114.739929	31.783537	38.506042	115.878143	31.1948585	14.108679	115.309036	-80.3151745	10.660753	118.52687
-50.004589	19.711403	116.963425	-24.869282	12.655828	116.88607	30.329386	-10.079848	114.327827	31.683884	38.71553	116.127708	31.006635	14.317841	115.2277675	-80.745199	10.993815	118.5443725
-50.427818	21.352541	117.161957	-24.746136	12.632282	116.666901	30.183712	-9.972086	114.071121	31.608555	38.786591	116.293274	30.8961335	14.4072525	115.1821975	-80.3884055	10.8573115	118.1516045
-50.861477	22.874781	117.476212	-24.597393	12.484823	116.616188	30.053371	-9.862657	113.805473	31.524244	38.217106	116.695068	30.7888075	14.1772245	115.2502705	-79.9835935	10.7924215	117.9821055
-51.18705	24.294247	117.837349	-24.913576	12.757787	116.793419	29.90881	-9.77874	113.598808	31.419373	38.348854	116.935989	30.6640915	14.285057	115.2673985	-80.4912435	11.230517	118.3194395
-51.436199	25.722752	118.189964	-24.997873	12.791556	116.879524	29.77821	-9.708983	113.467499	31.27108	39.466846	116.940308	30.524645	14.8789315	115.2039035	-80.520391	10.7041805	118.5551445
-51.70417	27.050859	118.469933	-25.148111	12.819759	116.974731	29.646709	-9.642958	113.394295	31.185337	39.520416	117.156471	30.416023	14.938729	115.275383	-80.712245	10.700789	118.674079
-51.837891	28.265419	118.679703	-25.022644	12.647423	116.930771	29.509401	-9.624531	113.373032	31.090662	39.564377	117.369247	30.3000315	14.969923	115.3711395	-80.3453195	10.324923	118.4904025
-51.911182	30.036949	118.856514	-25.13155	12.671401	116.937721	29.320082	-9.644973	113.432465	30.987421	39.583523	117.539894	30.1537515	14.969275	115.4861795	-80.4168515	10.373527	118.3892625
-51.899559	31.11282	118.928513	-25.25197	12.706408	116.940704	29.199146	-9.674068	113.526573	30.948278	39.585957	117.589188	30.073712	14.9559445	115.5578805	-80.577652	10.4568715	118.3235275
-51.836842	32.111355	118.914558	-25.56842	12.938386	117.011055	29.092518	-9.724215	113.667404	30.926907	39.579178	117.506386	30.0097125	14.9274815	115.586895	-81.1465525	10.9492905	118.435215
-51.664024	33.048164	118.88752	-25.633284	12.964249	117.034164	28.995068	-9.767107	113.802254	30.889114	39.568954	117.364906	29.942091	14.9009235	115.58358	-81.208659	11.0275745	118.484748
-51.473133	33.886307	118.865456	-25.682985	12.968299	117.047836	28.92259	-9.803263	113.923523	30.8466	39.547729	117.222061	29.884595	14.872233	115.572792	-81.250565	11.064365	118.52288
-51.22905	34.610676	118.822479	-25.782669	12.942002	117.072067	28.875381	-9.884628	114.03344	30.8088	39.514519	117.085228	29.8420905	14.8149455	115.559334	-81.4074285	11.0690585	118.5848
-50.884445	35.272476	118.794403	-25.817362	12.915786	117.098465	28.780863	-9.929099	114.206528	30.784145	39.487263	116.955719	29.782504	14.779082	115.5811235	-81.417228	11.05249	118.6158065
-50.29908	36.106495	118.638351	-25.907877	12.837299	117.105164	28.71781	-10.075017	114.337578	30.762184	39.423775	116.819702	29.739997	14.674379	115.57864	-81.555751	11.000219	118.631688
-49.855961	36.554157	118.530746	-25.706896	12.563578	116.980934	28.655499	-10.164722	114.464546	30.765131	39.377258	116.735435	29.710315	14.606268	115.5999905	-81.124107	10.520888	118.3618775
-49.363857	36.978645	118.394615	-26.220175	12.956778	117.265854	28.573147	-10.236888	114.560875	30.772635	39.343384	116.679955	29.672891	14.553248	115.620415	-82.113241	11.360308	118.911293
-48.863258	37.340725	118.265686	-26.072168	12.736551	116.996674	28.498825	-10.301484	114.634964	30.781227	39.311073	116.610703	29.640026	14.5047945	115.6228335	-81.784362	10.9683075	118.3705145
-48.249496	37.610714	118.128464	-26.174767	12.809978	117.131783	28.431484	-10.338232	114.719177	30.788603	39.285671	116.50145	29.6100435	14.4737195	115.6103135	-81.9595775	11.1462365	118.6532525
-47.589626	37.852192	118.055809	-26.211437	12.902371	117.139771	28.345915	-10.319875	114.811836	30.808353	39.267914	116.405441	29.577134	14.4740195	115.6086385	-82.000008	11.3307225	118.6709035
-46.954395	37.958778	118.024895	-26.181602	12.928512	117.141762	28.344151	-10.337551	114.822792	30.811695	39.267151	116.348579	29.577923	14.4648	115.5856855	-81.941127	11.392224	118.6978385
-45.946915	37.956848	117.994949	-26.165653	13.010504	117.177704	28.342718	-10.313926	114.883873	30.824045	39.261608	116.276802	29.5833815	14.473841	115.5803375	-81.9146875	11.547167	118.7750705
-45.255852	37.906776	117.940735	-26.160208	13.057284	117.19133	28.343779	-10.315522	114.915215	30.851439	39.259224	116.255394	29.597609	14.471851	115.5853045	-81.918025	11.642717	118.7973555
-44.466557	37.798824	117.816582	-26.146418	13.085793	117.178833	28.32552	-10.341683	114.98082	30.89805	39.23571	116.197357	29.611785	14.4470135	115.5890885	-81.904621	11.7245725	118.7685775
-43.72776	37.630016	117.622169	-26.059855	13.140862	117.051041	28.315702	-10.407182	115.055595	30.968544	39.191566	116.095688	29.642123	14.392192	115.5756415	-81.761833	11.889532	118.5264405
-42.974182	37.413074	117.392181	-26.039845	13.117454	117.006973	28.270363	-10.514206	115.13076	31.060877	39.088799	115.94175	29.66562	14.2872965	115.536255	-81.74531	11.9476115	118.477691
-42.218864	37.175785	117.132103	-26.022669	13.118061	116.984879	28.233561	-10.648423	115.233681	31.132883	38.964706	115.741348	29.683222	14.1581415	115.4875145	-81.72856	12.0779805	118.4822435
-41.451771	36.870636	116.841682	-25.995468	13.110125	116.965446	28.19179	-10.843184	115.393318	31.223969	38.793327	115.463745	29.7078795	13.9750715	115.4285315	-81.6988155	12.2451785	118.5023605
-40.236099	36.347916	116.267418	-25.936171	13.075268	116.852547	28.14941	-11.203942	115.731667	31.391743	38.508457	114.971123	29.7705765	13.6522575	115.351395	-81.6429185	12.4982785	118.353699
-39.402348	35.979637	115.878036	-25.878897	12.957926	116.747543	28.119793	-11.480649	115.91449	31.476576	38.132931	114.577713	29.7981845	13.326141	115.2461015	-81.5559785	12.589711	118.2489845
-38.615204	35.572769	115.461037	-25.806337	12.842849	116.582214	28.114342	-11.758858	116.081429	31.612841	37.766834	114.117577	29.8635915	13.003988	115.099503	-81.4762655	12.68171	118.064925
-37.755402	35.179222	114.989075	-25.691622	12.675065	116.444138	28.128922	-12.045177	116.259193	31.77582	37.440418	113.688072	29.952371	12.6976205	114.9736325	-81.335615	12.6525095	117.9146435
-36.916496	34.7686	114.489655	-25.557682	12.530396	116.255692	28.18495	-12.326834	116.447739	31.937145	37.1045	113.277832	30.0610475	12.388833	114.8627855	-81.1764115	12.671959	117.6485985
-36.04353	34.352852	113.96743	-25.400188	12.387686	116.062187	28.256189	-12.588554	116.653145	32.087166	36.798649	112.865768	30.1716775	12.1050475	114.7594565	-80.9720535	12.6703245	117.3649175
-35.133904	33.968498	113.545296	-25.24209	12.212818	115.879654	28.361273	-12.823139	116.785217	32.242832	36.545879	112.464188	30.3020525	11.86137	114.6247025	-80.7862325	12.564266	117.1346055
-33.838795	33.513962	113.225891	-24.993689	12.002035	115.721916	28.528053	-13.048845	116.807571	32.440338	36.257568	112.044754	30.4841955	11.6043615	114.4261625	-80.4715735	12.3997085	117.0176695
-32.966457	33.301388	113.207886	-24.848791	11.872794	115.716919	28.672241	-13.147131	116.743492	32.553169	36.157124	111.966492	30.612705	11.5049965	114.354992	-80.310287	12.2405915	117.078846
-32.063614	33.14082	113.155746	-24.735203	11.786164	115.666451	28.808365	-13.215381	116.671577	32.670025	36.122868	112.007919	30.739195	11.4537435	114.339748	-80.209601	12.1185845	116.993154
-31.121143	32.993202	113.0718	-24.668758	11.758548	115.547958	28.869253	-13.248256	116.600868	32.78204	36.108677	112.081596	30.8256465	11.4302105	114.341232	-80.1631625	12.0868855	116.754684
-30.127502	32.937172	112.96035	-24.601059	11.812095	115.386925	28.891558	-13.27529	116.504814	32.868362	36.118401	112.092804	30.87996	11.4215555	114.298809	-80.082078	12.2026345	116.475041
-29.19614	32.910435	112.797272	-24.587772	11.842188	115.209892	28.900204	-13.282053	116.357338	32.925777	36.146503	112.054291	30.9129905	11.432225	114.2058145	-80.0885345	12.252151	116.2139695
-28.296562	32.949654	112.6968	-24.555866	11.86901	115.032616	28.915257	-13.29976	116.193413	32.966377	36.108284	111.970856	30.940817	11.404262	114.0821345	-80.052549	12.333758	115.9830975
-26.790146	33.037487	112.644287	-24.45006	11.838199	114.876938	28.95306	-13.349511	115.903946	33.042183	36.040882	111.968506	30.9976215	11.3456855	113.936226	-79.8977415	12.3307125	115.81765
-25.757536	33.144379	112.741959	-24.422337	11.786297	114.777306	29.004189	-13.400724	115.709282	33.108871	36.038815	112.087723	31.05653	11.3190455	113.8985025	-79.901204	12.2535485	115.6561095
-24.887033	33.365501	112.915909	-24.434559	11.708261	114.717308	29.046398	-13.418658	115.499832	33.177605	36.093216	112.303841	31.1120015	11.337279	113.9018365	-79.9811195	12.079243	115.5327795
-23.693026	33.40995	112.945793	-24.401169	11.64133	114.610878	29.096323	-13.405895	115.284584	33.216675	36.173229	112.578094	31.156499	11.383667	113.931339	-79.958837	11.898993	115.290417
-22.616947	33.549091	113.07222	-24.413677	11.626366	114.533424	29.155603	-13.379769	115.096191	33.276653	36.230968	112.857964	31.216128	11.4255995	113.9770775	-80.043482	11.8271325	115.0897705
-21.514788	33.718754	113.228432	-24.373468	11.621271	114.508034	29.204586	-13.338343	114.91922	33.324764	36.30093	113.141991	31.264675	11.4812935	114.0306055	-80.011611	11.7612485	114.9854625
-20.49968	33.953751	113.46582	-24.287872	11.620227	114.596436	29.298159	-13.333601	114.800957	33.373043	36.401939	113.419975	31.335601	11.534169	114.110466	-79.911345	11.706285	115.082406
-18.733269	34.137413	113.64814	-24.153683	11.635733	114.630829	29.447868	-13.3855	114.726601	33.577812	36.451641	113.783684	31.51284	11.5330705	114.2551425	-79.820206	11.7383955	115.0065155
-17.574575	34.268867	113.824722	-24.077099	11.595078	114.67099	29.557392	-13.442427	114.685822	33.759071	35.88195	114.131821	31.6582315	11.2197615	114.4088215	-79.8124295	11.9703945	114.9331585
-16.34483	34.416245	114.052979	-23.989143	11.566557	114.663124	29.68001	-13.475307	114.651611	33.855888	36.417561	114.388023	31.767949	11.471127	114.519817	-79.746235	11.661987	114.806431
-15.184509	34.518242	114.316559	-23.960783	11.524563	114.616348	29.830217	-13.482916	114.630936	33.963039	36.41444	114.803436	31.896628	11.465762	114.717186	-79.818194	11.583364	114.51551
-14.052714	34.60709	114.626419	-23.932999	11.4934	114.493057	29.949692	-13.347493	114.67086	34.039371	36.453323	115.302292	31.9945315	11.552915	114.986576	-79.8605295	11.433885	113.999538
-12.885897	34.619766	114.879868	-23.878166	11.445456	114.278152	30.146166	-13.322358	114.583397	34.07756	36.56189	115.876938	32.111863	11.619766	115.2301675	-79.868195	11.271146	113.3261365
-11.723738	34.620411	115.103363	-23.859831	11.451457	114.012489	30.321232	-13.210697	114.472748	34.108753	36.700283	116.43187	32.2149925	11.744793	115.452309	-79.9346545	11.158121	112.572669
-10.077865	34.512733	115.272476	-23.77413	11.515712	113.579819	30.584732	-13.045769	114.250145	34.181664	36.897617	116.997276	32.383198	11.925924	115.6237105	-79.931458	11.1055	111.5359275
-9.008809	34.42054	115.279457	-23.581379	11.61129	113.379707	30.776415	-12.907841	114.088547	34.256496	37.018394	117.128204	32.5164555	12.0552765	115.6083755	-79.6792135	11.1673035	111.1510385
-7.965628	34.283966	115.21093	-23.40155	11.747121	113.263115	30.986462	-12.773035	113.91095	34.392403	37.10014	117.086769	32.6894325	12.1635525	115.4988595	-79.4925325	11.3306895	111.0273705
-6.867214	33.999985	115.118553	-23.194199	11.869877	113.193771	31.17576	-12.650206	113.766243	34.547215	37.156704	117.037842	32.8614875	12.253249	115.4020425	-79.2498855	11.486505	110.9854995
-5.87959	33.614807	115.052162	-22.978424	11.947544	113.123108	31.371408	-12.576582	113.697372	34.694744	37.178059	116.990517	33.033076	12.3007385	115.3439445	-78.989924	11.5943495	110.9022715
-4.925726	33.235516	114.967003	-22.780748	12.008212	113.145973	31.550959	-12.545806	113.687073	34.84425	37.164101	116.945938	33.1976045	12.3091475	115.3165055	-78.7591005	11.7072765	110.9754405
-4.026989	32.744102	114.998734	-22.624647	11.976451	113.248802	31.746582	-12.52884	113.711716	34.974003	37.172134	116.936218	33.3602925	12.321647	115.323967	-78.6095865	11.631255	111.173637
-2.818354	31.848673	115.152611	-22.434099	11.90696	113.424385	31.997004	-12.54487	113.836647	35.525948	37.035084	116.848907	33.761476	12.245107	115.342777	-78.629674	11.568813	111.505993
-2.060512	31.125536	115.274895	-22.362425	11.855989	113.532341	32.112621	-12.564339	113.962219	35.191994	37.230865	117.154678	33.6523075	12.333263	115.5584485	-78.3771575	11.378715	111.5062335
-1.378791	30.418182	115.334793	-22.346149	11.809364	113.599586	32.185131	-12.579425	114.096001	35.223175	37.259018	117.24839	33.704153	12.3397965	115.6721955	-78.396451	11.2789315	111.5269765
-0.711952	29.67984	115.348343	-22.333033	11.781134	113.665161	32.232616	-12.561303	114.24704	35.235561	37.288952	117.306923	33.7340885	12.3638245	115.7769815	-78.4001545	11.1984435	111.5533405
-0.138717	28.812923	115.348076	-22.322699	11.789532	113.694336	32.297279	-12.523757	114.370934	35.224007	37.339062	117.378448	33.760643	12.4076525	115.874691	-78.406041	11.1714115	111.513981
0.441728	27.921312	115.357315	-22.313969	11.790308	113.731323	32.377197	-12.461845	114.456047	35.202572	37.393944	117.447594	33.7898845	12.4660495	115.9518205	-78.4178225	11.1145665	111.5108255
0.923008	27.00956	115.362595	-22.242617	11.775927	113.713745	32.498291	-12.396841	114.489594	35.199486	37.450123	117.518379	33.8488885	12.526641	116.0039865	-78.3341225	11.025213	111.4235035
1.620837	25.52841	115.332138	-22.109104	11.717593	113.700851	32.672333	-12.306307	114.454887	35.339607	36.440472	117.838501	34.00597	12.0670825	116.146694	-78.224178	11.3681035	111.255008
