# Supplementary material for: How to jointly control a ball trajectory on a moving board: Methodological insights into Motor Learning and Rehabilitation
Source: PLoS One. 2025 Oct 15;20(10):e0334588. doi: 10.1371/journal.pone.0334588 (PMC12527165; doi:10.1371/journal.pone.0334588)
Supplement: S2 Data — (ZIP) [file pone.0334588.s002.zip › D4_003.csv]

Ball_X	Ball_Y	Ball_Z	BoardCentre_X	BoardCentre_Y	BoardCentre_Z	P1LeftHand_X	P1LeftHand_Y	P1LeftHand_Z	P1RightHand_X	P1RightHand_Y	P1RightHand_Z	P1MidHands_X	P1MidHands_Y	P1MidHands_Z	P2MidHands_X	P2MidHands_Y	P2MidHands_Z
-12.08557	28.395821	108.639679	-27.587736	10.607509	107.946716	26.008379	-15.858579	111.287979	27.818802	33.798214	113.117661	26.9135905	8.9698175	112.20282	-82.0890625	12.2452005	103.690612
-11.588026	27.441866	108.556519	-27.706665	10.613682	108.005608	25.928577	-15.851959	111.314789	27.70089	34.395458	112.925949	26.8147335	9.2717495	112.120369	-82.2280635	11.9556145	103.890847
-11.080435	26.439575	108.517441	-27.811787	10.629253	108.057297	25.806114	-15.843865	111.431358	27.59527	34.397346	112.842201	26.700692	9.2767405	112.1367795	-82.324266	11.9817655	103.9778145
-10.633227	25.416798	108.509422	-27.934599	10.689107	108.202591	25.651911	-15.835198	111.612785	27.489391	34.3834	112.736107	26.570651	9.274101	112.174446	-82.439849	12.104113	104.230736
-10.208207	24.380074	108.547424	-28.039221	10.731331	108.44725	25.508615	-15.855658	111.846123	27.411539	34.364658	112.657333	26.460077	9.2545	112.251728	-82.538519	12.208162	104.642772
-9.848488	23.317871	108.704689	-28.148666	10.79303	108.728256	25.40225	-15.887785	112.119995	27.364508	34.346802	112.661865	26.383379	9.2295085	112.39093	-82.680711	12.3565515	105.065582
-9.353384	21.676573	108.988144	-28.346994	10.908011	109.048187	25.229424	-15.878937	112.657272	27.290737	33.800236	112.914787	26.2600805	8.9606495	112.7860295	-82.9540685	12.8553725	105.3103445
-9.004143	20.594635	109.122635	-28.486982	10.995546	109.188103	25.123203	-15.858462	112.937607	27.214851	34.3988	112.972046	26.169027	9.270169	112.9548265	-83.142991	12.720923	105.4213795
-8.790069	19.491545	109.202408	-28.591311	11.104967	109.302139	25.022545	-15.83312	113.106201	27.151644	34.441204	113.054337	26.0870945	9.304042	113.080269	-83.2697165	12.905892	105.524009
-8.538149	18.42919	109.289482	-28.705898	11.191199	109.366119	24.887444	-15.765539	113.257538	27.110588	34.491135	113.148972	25.999016	9.362798	113.203255	-83.410812	13.0196	105.528983
-8.351791	17.353922	109.35228	-28.824341	11.280992	109.334206	24.786087	-15.661155	113.330582	27.05261	34.576885	113.26165	25.9193485	9.457865	113.296116	-83.5680305	13.104119	105.372296
-8.173198	16.255516	109.308685	-28.888338	11.356161	109.244743	24.710148	-15.545811	113.343681	26.997639	34.71368	113.355789	25.8538935	9.5839345	113.349735	-83.6305695	13.1283875	105.139751
-8.018497	15.144579	109.222794	-28.933998	11.47071	109.15744	24.658884	-15.386904	113.284592	26.928579	34.866497	113.392616	25.7937315	9.7397965	113.338604	-83.6617275	13.2016235	104.976276
-7.893969	13.53903	109.080734	-28.936207	11.661678	109.037483	24.650913	-15.18564	113.187447	26.841949	35.038479	113.28257	25.746431	9.9264195	113.2350085	-83.618845	13.3969365	104.8399575
-7.806143	12.425596	108.992516	-28.906233	11.777074	108.985687	24.665777	-15.057419	113.172676	26.865078	34.594929	113.282181	25.7654275	9.768755	113.2274285	-83.5778935	13.785393	104.7439455
-7.785793	11.319604	108.989037	-28.854557	11.886631	108.996078	24.708895	-14.948222	113.268814	26.881128	35.251133	113.184013	25.7950115	10.1514555	113.2264135	-83.5041255	13.6218065	104.7657425
-7.803346	10.251377	109.023094	-28.814146	12.006927	108.990097	24.792801	-14.853292	113.377678	26.947271	35.338081	113.191811	25.870036	10.2423945	113.2847445	-83.498328	13.7714595	104.6954495
-7.886679	9.183006	109.074471	-28.720728	12.122777	109.011925	24.877457	-14.753318	113.583038	27.045376	35.433571	113.195847	25.9614165	10.3401265	113.3894425	-83.4028725	13.9054275	104.6344075
-7.98725	8.094172	109.158836	-28.624708	12.210636	109.123436	24.99884	-14.673755	113.784576	27.14352	35.514744	113.218185	26.07118	10.4204945	113.5013805	-83.320596	14.0007775	104.7454915
-8.14957	7.072939	109.339096	-28.532129	12.270938	109.242546	25.171032	-14.590918	113.97184	27.241695	35.603779	113.265778	26.2063635	10.5064305	113.618809	-83.2706215	14.0354455	104.866283
-8.432202	5.498941	109.562172	-28.335503	12.357356	109.561516	25.46176	-14.412408	114.185165	27.376041	35.767616	113.449562	26.4189005	10.677604	113.8173635	-83.0899065	14.037108	105.3056685
-8.674293	4.495741	109.711838	-28.207541	12.412299	109.798744	25.665846	-14.258483	114.26886	27.525944	35.432892	113.763359	26.595895	10.5872045	114.0161095	-83.010977	14.2373935	105.5813785
-8.981644	3.566676	109.874359	-28.086386	12.495144	110.006462	25.834986	-14.070093	114.339973	27.621151	35.581635	114.017044	26.7280685	10.755771	114.1785085	-82.9008405	14.234517	105.8344155
-9.330603	2.643342	110.017929	-27.991104	12.583767	110.269226	25.999641	-13.881266	114.359093	27.734522	35.698502	114.358582	26.8670815	10.908618	114.3588375	-82.8492895	14.258916	106.1796145
-9.741496	1.735913	110.148468	-27.861372	12.701541	110.529175	26.167324	-13.704966	114.328613	27.847656	36.47385	114.612747	27.00749	11.384442	114.47068	-82.730234	14.01864	106.58767
-10.180355	0.832381	110.232559	-27.772205	12.842512	110.77343	26.293957	-13.513495	114.368805	27.96207	36.651031	114.852432	27.1280135	11.568768	114.6106185	-82.6724235	14.116256	106.9362415
-10.700112	0.017595	110.375893	-27.686886	13.025765	110.934708	26.429167	-13.339188	114.381088	28.065386	36.219067	115.153297	27.2472765	11.4399395	114.7671925	-82.6210485	14.6115905	107.1022235
-11.466777	-1.366341	110.341278	-27.59923	13.278049	111.074432	26.603529	-13.104381	114.44014	28.174332	37.046387	115.313049	27.3889305	11.971003	114.8765945	-82.5873905	14.585095	107.2722695
-11.944925	-2.236881	110.263458	-27.524719	13.411489	111.118614	26.706743	-12.964217	114.518501	28.244081	37.208267	115.407715	27.475412	12.122025	114.963108	-82.52485	14.700953	107.27412
-12.651558	-3.146146	110.249725	-27.501568	13.554142	111.1092	26.840158	-12.853706	114.603951	28.302166	37.358952	115.472702	27.571162	12.252623	115.0383265	-82.574298	14.855661	107.1800735
-13.308248	-4.029055	110.184418	-27.403688	13.656923	111.079063	26.981098	-12.707265	114.676559	28.351706	37.533279	115.485619	27.666402	12.413007	115.081089	-82.473778	14.900839	107.077037
-13.92396	-4.928198	110.045204	-27.310568	13.74966	110.989723	27.158979	-12.540957	114.759804	28.382851	37.718628	115.460503	27.770915	12.5888355	115.1101535	-82.392051	14.9104845	106.8692925
-14.660872	-5.825535	109.940025	-27.236574	13.815408	110.824623	27.356434	-12.375686	114.862152	28.405725	37.891399	115.384033	27.8810795	12.7578565	115.1230925	-82.3542275	14.8729595	106.5261535
-15.455259	-6.701394	109.888626	-27.145247	13.866665	110.5718	27.578735	-12.227741	115.020836	28.408485	38.073814	115.211128	27.99361	12.9230365	115.115982	-82.284104	14.8102935	106.027618
-16.58474	-8.033175	109.867546	-26.946941	13.937098	110.252869	27.920595	-12.013381	115.387497	28.433609	37.720253	114.739861	28.177102	12.853436	115.063679	-82.070984	15.02076	105.442059
-17.452578	-8.899573	109.993019	-26.789988	13.983859	110.089943	28.169998	-11.885056	115.630341	28.460976	38.392933	114.271484	28.315487	13.2539385	114.9509125	-81.895463	14.7137795	105.2289735
-18.340893	-9.709638	110.20359	-26.573574	14.011595	109.995102	28.413845	-11.788455	115.923759	28.553141	38.459156	113.847473	28.483493	13.3353505	114.885616	-81.630641	14.6878395	105.104588
-19.226139	-10.497679	110.446678	-26.38714	14.016671	110.017609	28.643867	-11.73189	116.179489	28.717283	37.938972	113.546921	28.680575	13.103541	114.863205	-81.454855	14.929801	105.172013
-20.198778	-11.203633	110.734268	-26.167938	14.037893	110.057877	28.863918	-11.690538	116.397034	28.872818	38.49078	113.238335	28.868368	13.400121	114.8176845	-81.204244	14.675665	105.2980695
-21.13699	-11.83321	111.00032	-25.971928	14.032313	110.17308	29.059353	-11.65717	116.629723	29.071962	38.515274	113.02301	29.0656575	13.429052	114.8263665	-81.0095135	14.635574	105.5197935
-22.132986	-12.418686	111.260796	-25.797028	14.057117	110.322556	29.229202	-11.596937	116.801834	29.25688	38.584179	112.881912	29.243041	13.493621	114.841873	-80.837097	14.620613	105.803239
-23.71895	-13.116113	111.743019	-25.545019	14.141068	110.571381	29.509029	-11.434903	117.057014	29.444441	38.679325	112.646866	29.476735	13.622211	114.85194	-80.566773	14.659925	106.290822
-24.773806	-13.427075	112.144066	-25.406384	14.196979	110.765396	29.699892	-11.336717	117.27327	29.55479	38.729923	112.529694	29.627341	13.696603	114.901482	-80.440109	14.697355	106.62931
-25.898287	-13.696611	112.537491	-25.267366	14.260814	111.016586	29.862082	-11.244425	117.472328	29.649839	38.767822	112.353203	29.7559605	13.7616985	114.9127655	-80.2906925	14.7599295	107.1204065
-26.999804	-13.875608	112.913559	-25.14189	14.299801	111.274101	30.017132	-11.177332	117.607582	29.738354	38.80238	112.16433	29.877743	13.812524	114.885956	-80.161523	14.787078	107.662246
-28.07873	-13.98272	113.217041	-25.02965	14.311165	111.541817	30.156067	-11.093238	117.658005	29.805296	38.860451	112.052246	29.9806815	13.8836065	114.8551255	-80.0399815	14.7387235	108.2285085
-29.194141	-13.962911	113.463661	-24.924923	14.340596	111.741028	30.268198	-10.992516	117.701233	29.846487	38.953613	112.001213	30.0573425	13.9805485	114.851223	-79.9071885	14.7006435	108.630833
-30.33849	-13.872251	113.5914	-24.869255	14.342293	111.885941	30.355734	-10.911469	117.759468	29.867229	38.996208	111.966492	30.1114815	14.0423695	114.86298	-79.8499915	14.6422165	108.908902
-31.996056	-13.596339	113.658119	-24.806345	14.342232	111.933289	30.450863	-10.873881	117.813255	29.89386	39.047001	111.902306	30.1723615	14.08656	114.8577805	-79.7850515	14.597904	109.0087975
-33.078308	-13.276301	113.599648	-24.77183	14.342351	111.908127	30.502686	-10.844529	117.815758	29.920652	39.051926	111.833344	30.211669	14.1036985	114.824551	-79.755329	14.5810035	108.991703
-34.163528	-12.87841	113.510445	-24.670912	14.320601	111.874046	30.591858	-10.864798	117.695847	29.979071	39.058464	111.778954	30.2854645	14.096833	114.7374005	-79.6272885	14.544369	109.0106915
-35.229462	-12.353621	113.42691	-24.577404	14.329271	111.869392	30.643505	-10.810823	117.679337	30.056473	39.10215	111.75457	30.349989	14.1456635	114.7169535	-79.504797	14.5128785	109.0218305
-36.243767	-11.737171	113.375771	-24.480183	14.340159	111.895836	30.733734	-10.785511	117.620575	30.143749	39.130177	111.73526	30.4387415	14.172333	114.6779175	-79.3991075	14.507985	109.1137545
-37.266582	-11.015227	113.292336	-24.35202	14.383698	111.908974	30.86162	-10.81038	117.510208	30.246395	39.132538	111.752403	30.5540075	14.161079	114.6313055	-79.2580475	14.606317	109.1866425
-38.22311	-10.202289	113.224342	-24.254059	14.397738	111.962494	30.918816	-10.759254	117.519615	30.336424	39.153809	111.80751	30.62762	14.1972775	114.6635625	-79.135738	14.5981985	109.2614255
-39.609356	-8.859944	113.18219	-24.145451	14.381681	112.077072	31.07152	-10.738132	117.516037	30.466879	39.210506	111.9086	30.7691995	14.236187	114.7123185	-79.0601015	14.527175	109.4418255
-40.562145	-7.858275	113.111626	-24.069342	14.338931	112.131813	31.166977	-10.738041	117.490829	30.544853	39.234669	111.974777	30.855915	14.248314	114.732803	-78.994599	14.429548	109.530823
-41.427986	-6.805317	112.957695	-24.007463	14.285951	112.2005	31.248968	-10.758903	117.425331	30.605566	39.249592	112.086121	30.927267	14.2453445	114.755726	-78.942193	14.3265575	109.645274
-42.244354	-5.697891	112.766556	-23.946581	14.202574	112.22377	31.367258	-10.804146	117.23951	30.633867	39.267357	112.226959	31.0005625	14.2316055	114.7332345	-78.8937245	14.1735425	109.7143055
-43.077183	-4.486506	112.549446	-23.914299	14.115754	112.306503	31.379089	-10.763725	117.095528	30.667057	39.300938	112.415848	31.023073	14.2686065	114.755688	-78.851671	13.9629015	109.857318
-43.86055	-3.215482	112.366188	-23.867477	14.096901	112.360214	31.437033	-10.752182	116.827728	30.718237	39.364632	112.654068	31.077635	14.306225	114.740898	-78.812589	13.887577	109.97953
-44.592789	-1.855563	112.18985	-23.845682	14.179224	112.395775	31.44738	-10.675677	116.588676	30.761349	39.510227	112.891449	31.1043645	14.417275	114.7400625	-78.7957285	13.941173	110.0514875
-45.65379	0.289248	111.914513	-23.762894	14.30907	112.38694	31.450621	-10.537214	116.174843	30.855333	39.691498	113.24366	31.152977	14.577142	114.7092515	-78.678765	14.040998	110.0646285
-46.2743	1.746362	111.786011	-23.735186	14.357983	112.353065	31.440762	-10.450769	115.879333	30.921459	39.776554	113.35907	31.1811105	14.6628925	114.6192015	-78.6514825	14.0530735	110.0869285
-46.905048	3.256109	111.754051	-23.664042	14.422183	112.352859	31.409401	-10.38731	115.543922	30.972645	39.853306	113.414017	31.191023	14.732998	114.4789695	-78.519107	14.111368	110.2267485
-47.502663	4.767296	111.835411	-23.616154	14.481447	112.40892	31.385019	-10.311144	115.237091	31.037151	39.900295	113.437225	31.211085	14.7945755	114.337158	-78.443393	14.1683185	110.480682
-47.974144	6.297611	112.015305	-23.530851	14.512092	112.532761	31.364944	-10.27389	114.885796	31.079643	39.949963	113.526222	31.2222935	14.8380365	114.206009	-78.2839955	14.1861475	110.859513
-48.444984	7.834098	112.33741	-23.484547	14.516711	112.755226	31.340202	-10.233252	114.546204	31.125999	39.993961	113.62957	31.2331005	14.8803545	114.087887	-78.2021945	14.1530675	111.422565
-48.883846	9.35244	112.648537	-23.420198	14.51239	112.989746	31.33272	-10.174545	114.290154	31.169468	40.024952	113.809799	31.251094	14.9252035	114.0499765	-78.09149	14.0995765	111.9295155
-49.372772	11.616631	112.927795	-23.372805	14.469849	113.15918	31.348982	-10.125223	114.05407	31.210873	40.071659	114.144005	31.2799275	14.973218	114.0990375	-78.0255375	13.96648	112.2193225
-49.673004	13.10678	112.938942	-23.364714	14.425709	113.16465	31.340466	-10.137032	114.014015	31.254805	40.090351	114.318558	31.2976355	14.9766595	114.1662865	-78.0270635	13.8747585	112.1630135
-49.883278	14.585865	112.871017	-23.390753	14.384892	113.14325	31.33766	-10.209027	113.996254	31.304104	40.035179	114.348747	31.320882	14.913076	114.1725005	-78.102388	13.856708	112.1139995
-50.074459	16.059525	112.720024	-23.364389	14.322464	112.955879	31.353088	-10.333838	114.048767	31.368771	39.928547	114.284286	31.3609295	14.7973545	114.1665265	-78.0897075	13.8475735	111.7452315
-50.218697	17.482365	112.480804	-23.287224	14.240063	112.785164	31.394783	-10.521381	114.084915	31.472134	39.786507	114.169884	31.4334585	14.632563	114.1273995	-78.0079065	13.847563	111.4429285
-50.212967	18.897747	112.310051	-23.230562	14.140308	112.604691	31.402451	-10.698551	114.147827	31.606585	39.208336	114.089294	31.504518	14.2548925	114.1185605	-77.965642	14.0257235	111.0908215
-50.232147	20.316133	112.238297	-23.137274	14.022408	112.512222	31.404755	-10.879523	114.15802	31.733969	39.020027	113.912354	31.569362	14.070252	114.035187	-77.84391	13.974564	110.989257
-50.130241	22.359299	112.350975	-23.031282	13.816306	112.51973	31.426838	-11.09513	114.088699	31.852139	38.923012	113.810196	31.6394885	13.913941	113.9494475	-77.7020525	13.718671	111.0900125
-49.952091	23.728142	112.531197	-22.999897	13.688956	112.596069	31.46232	-11.168522	114.010368	31.9531	38.712322	113.998268	31.70771	13.7719	114.004318	-77.707504	13.606012	111.18782
-49.805374	25.04015	112.710892	-22.957815	13.596387	112.698006	31.513203	-11.179237	113.919624	31.966568	39.117828	114.165924	31.7398855	13.9692955	114.042774	-77.6555155	13.2234785	111.353238
-49.591766	26.357285	112.886963	-22.946047	13.574785	112.807716	31.543182	-11.126139	113.838814	31.981403	39.180222	114.443733	31.7622925	14.0270415	114.1412735	-77.6543865	13.1225285	111.4741585
-49.335545	27.662077	113.064445	-22.967546	13.592407	112.816299	31.572109	-11.028856	113.775871	31.983576	39.270363	114.70472	31.7778425	14.1207535	114.2402955	-77.7129345	13.0640605	111.3923025
-49.042912	28.954771	113.221977	-22.970659	13.662605	112.867798	31.573114	-10.929536	113.744209	31.979746	39.366871	114.900223	31.77643	14.2186675	114.322216	-77.717748	13.1065425	111.41338
-48.740147	30.210867	113.335106	-23.007797	13.726889	112.955246	31.616068	-10.831045	113.672302	31.958469	39.462414	115.0532	31.7872685	14.3156845	114.362751	-77.8028625	13.1380935	111.547741
-48.104374	32.045704	113.382957	-23.033234	13.917472	112.936996	31.616644	-10.690796	113.695992	31.940046	39.598782	115.181641	31.778345	14.453993	114.4388165	-77.844813	13.380951	111.4351755
-47.706612	33.213963	113.383865	-23.000669	13.994934	112.815948	31.610138	-10.6146	113.68457	31.92293	39.661068	115.226158	31.766534	14.523234	114.455364	-77.767872	13.466634	111.176532
-47.243397	34.301506	113.418808	-23.009693	14.078377	112.760353	31.602987	-10.581384	113.602661	31.900299	39.694576	115.258644	31.751643	14.556596	114.4306525	-77.771029	13.600158	111.0900535
-46.729393	35.345345	113.472404	-23.018909	14.091994	112.739334	31.540075	-10.539098	113.563599	31.883007	39.705807	115.303825	31.711541	14.5833545	114.433712	-77.749359	13.6006335	111.044956
-46.22057	36.31805	113.556709	-23.072535	14.108047	112.773537	31.526386	-10.549222	113.530457	31.892317	39.701447	115.376709	31.7093515	14.5761125	114.453583	-77.8544215	13.6399815	111.093491
-45.628281	37.219845	113.632919	-23.084887	14.098213	112.771439	31.506697	-10.597516	113.520744	31.918037	39.653706	115.454117	31.712367	14.528095	114.4874305	-77.882141	13.668331	111.0554475
-45.034729	38.076679	113.799194	-23.090502	14.051855	112.708237	31.477297	-10.654418	113.465294	31.931261	39.615341	115.546524	31.704279	14.4804615	114.505909	-77.885283	13.6232485	110.910565
-44.07074	39.200169	114.057541	-23.128925	14.008246	112.822296	31.394503	-10.679527	113.422432	31.927418	39.585674	115.721169	31.6609605	14.4530735	114.5718005	-77.9188105	13.5634185	111.0727915
-43.391743	39.920036	114.153603	-23.234644	14.026846	112.895439	31.360018	-10.707892	113.429352	31.892521	39.56218	115.84095	31.6262695	14.427144	114.635151	-78.0955575	13.626548	111.155727
-42.689976	40.536438	114.141556	-23.273663	14.030059	112.885925	31.32098	-10.755167	113.446899	31.846874	39.532497	115.907227	31.583927	14.388665	114.677063	-78.131253	13.671453	111.094787
-41.961243	41.088509	114.073196	-23.307735	14.036979	112.862061	31.269297	-10.825076	113.487007	31.82131	39.476555	115.887573	31.5453035	14.3257395	114.68729	-78.1607735	13.7482185	111.036832
-41.201431	41.601349	113.895889	-23.338778	14.039721	112.849442	31.217852	-10.933687	113.600746	31.79217	39.380051	115.796364	31.505011	14.223182	114.698555	-78.182567	13.85626	111.000329
-40.421135	42.029087	113.739273	-23.364948	13.976108	112.74897	31.154043	-11.074641	113.749802	31.785505	39.2729	115.718735	31.469774	14.0991295	114.7342685	-78.19967	13.8530865	110.7636715
-39.60265	42.425011	113.635544	-23.385254	13.952819	112.761627	31.120193	-11.238161	113.920631	31.779936	39.127296	115.669754	31.4500645	13.9445675	114.7951925	-78.2205725	13.9610705	110.7280615
-38.365086	42.821602	113.69091	-23.514719	13.869025	112.716278	31.01005	-11.430541	114.002731	31.761763	38.938759	115.744308	31.3859065	13.754109	114.8735195	-78.4153445	13.983941	110.5590365
-37.533993	42.980827	113.926674	-23.570374	13.795039	112.714386	30.926699	-11.493984	113.838196	31.729954	38.84436	115.941643	31.3283265	13.675188	114.8899195	-78.4690745	13.91489	110.5388525
-36.712463	43.048912	114.210106	-23.577946	13.682224	112.722542	30.879311	-11.512472	113.642548	31.740871	38.145187	116.326012	31.310091	13.3163575	114.98428	-78.465983	14.0480905	110.460804
-35.832195	43.08279	114.472054	-23.653204	13.662897	112.846252	30.859158	-11.495381	113.475594	31.715218	38.113327	116.569077	31.287188	13.308973	115.0223355	-78.593596	14.016821	110.6701685
-34.942089	43.057728	114.576378	-23.658325	13.667917	112.858841	30.866974	-11.467107	113.351288	31.654716	38.821266	116.594673	31.260845	13.6770795	114.9729805	-78.577495	13.6587545	110.7447015
-34.103069	42.978676	114.552376	-23.652487	13.716141	112.870995	30.882639	-11.460196	113.330925	31.680668	38.101612	116.740356	31.2816535	13.320708	115.0356405	-78.5866275	14.111574	110.7063495
-33.197544	42.857304	114.352608	-23.740858	13.839284	112.801994	30.875158	-11.487679	113.399925	31.649096	38.813828	116.490685	31.262127	13.6630745	114.945305	-78.743843	14.0154935	110.658683
-31.822979	42.504257	114.040588	-23.737377	13.861385	112.822708	30.816511	-11.670126	113.601013	31.682941	38.667671	116.278076	31.249726	13.4987725	114.9395445	-78.72448	14.2239975	110.7058715
-30.921614	42.171234	113.93541	-23.680729	13.828005	112.774551	30.760162	-11.823702	113.724579	31.716103	38.533733	116.164055	31.2381325	13.3550155	114.944317	-78.5995905	14.3009945	110.604785
-30.07626	41.749088	113.937744	-23.678707	13.72948	112.8965	30.719099	-11.980467	113.787315	31.737501	38.380478	116.076813	31.2283	13.2000055	114.932064	-78.585714	14.2589545	110.860936
-29.173634	41.28894	113.929962	-23.731625	13.615751	112.974487	30.688107	-12.109687	113.824585	31.739813	38.255192	116.01503	31.21396	13.0727525	114.9198075	-78.67721	14.1587495	111.0291665
-28.585297	40.905079	113.986382	-23.745098	13.541926	113.015999	30.664577	-12.230524	113.889732	31.721861	38.150906	115.91333	31.193219	12.960191	114.901531	-78.683415	14.123661	111.130467
-27.494347	40.168617	113.651535	-23.83964	13.515629	113.167206	30.63282	-12.342605	114.0345	31.709787	38.058773	115.74572	31.1713035	12.858084	114.89011	-78.8505835	14.173174	111.444302
-26.789675	39.702938	113.51812	-23.793442	13.434347	113.171944	30.58185	-12.454405	114.241814	31.680208	37.96841	115.490616	31.131029	12.7570025	114.866215	-78.717913	14.1116915	111.477673
-25.472237	38.756077	113.10363	-23.875771	13.38026	113.287483	30.520462	-12.656323	114.678421	31.631725	37.792953	115.021896	31.0760935	12.568315	114.8501585	-78.8276355	14.192205	111.7248075
-24.359554	37.957417	112.765396	-23.927488	13.326003	113.288246	30.469004	-12.778394	114.968407	31.607405	37.660263	114.82695	31.0382045	12.4409345	114.8976785	-78.8931805	14.2110715	111.6788135
-23.533678	37.246082	112.626205	-23.988661	13.221869	113.293755	30.409918	-12.902483	115.150711	31.55928	37.553085	114.692566	30.984599	12.325301	114.9216385	-78.961921	14.118437	111.6658715
-22.667768	36.50351	112.586388	-24.044323	13.098536	113.262772	30.35936	-12.973709	115.191971	31.497093	37.485348	114.606346	30.9282265	12.2558195	114.8991585	-79.0168725	13.9412525	111.6263855
-22.02108	35.883865	112.648354	-24.067038	12.996623	113.226334	30.321466	-12.992905	115.164337	31.431118	37.463657	114.598335	30.876292	12.235376	114.881336	-79.010368	13.75787	111.571332
-21.088808	35.014309	112.569466	-24.132582	12.923926	113.144646	30.297539	-12.967751	115.087021	31.364962	37.48167	114.605103	30.8312505	12.2569595	114.846062	-79.0964145	13.5908925	111.44323
-20.205883	34.30233	112.497917	-24.170633	12.925985	113.087143	30.282202	-12.906594	115.03054	31.288628	37.537327	114.574707	30.785415	12.3153665	114.8026235	-79.126681	13.5366035	111.3716625
-18.862839	33.147083	112.231384	-24.250887	13.002913	112.958267	30.230478	-12.828662	115.0606	31.191879	37.597935	114.396416	30.7111785	12.3846365	114.728508	-79.2129525	13.6211895	111.188026
-18.028683	32.412174	112.070396	-24.276407	13.050513	112.894508	30.176661	-12.816997	115.15126	31.123739	37.60022	114.242126	30.6502	12.3916115	114.696693	-79.203014	13.7094145	111.092323
-17.250122	31.646078	111.944458	-24.322706	13.095772	112.855515	30.109152	-12.850222	115.247299	31.08181	37.564503	114.079247	30.595481	12.3571405	114.663273	-79.240893	13.8344035	111.047757
-16.412931	30.851538	111.836754	-24.396391	13.096004	112.81768	30.06041	-12.919131	115.345833	31.058491	37.50156	113.942673	30.5594505	12.2912145	114.644253	-79.3522325	13.9007935	110.991107
-15.545156	30.056688	111.740204	-24.429081	13.062948	112.7687	29.990028	-13.015002	115.431511	31.074486	37.410881	113.933609	30.532257	12.1979395	114.68256	-79.390419	13.9279565	110.85484
-14.758965	29.232847	111.693726	-24.477497	12.960425	112.695023	29.918163	-13.109097	115.477859	31.056458	37.335976	113.962555	30.4873105	12.1134395	114.720207	-79.4423045	13.8074105	110.669839
-13.932959	28.443981	111.606453	-24.553604	12.865773	112.597099	29.85824	-13.220629	115.507469	31.044241	37.241573	114.001396	30.4512405	12.010472	114.7544325	-79.5584485	13.721074	110.4397655
-12.706499	27.18453	111.515999	-24.625454	12.715364	112.468552	29.781639	-13.414989	115.575279	31.070105	37.074638	114.041733	30.425872	11.8298245	114.808506	-79.67678	13.6009035	110.128598
-11.924084	26.403561	111.42569	-24.632128	12.615342	112.362923	29.737127	-13.572	115.615997	31.070496	36.914268	114.021767	30.4038115	11.671134	114.818882	-79.6680675	13.55955	109.906964
-11.170424	25.571808	111.350266	-24.655977	12.53337	112.270592	29.666069	-13.745347	115.682732	31.089825	36.758472	113.995125	30.377947	11.5065625	114.8389285	-79.689901	13.5601775	109.7022555
-10.384279	24.760796	111.306976	-24.685402	12.443976	112.224648	29.609818	-13.910982	115.696121	31.119633	36.597885	113.979652	30.3647255	11.3434515	114.8378865	-79.7355295	13.5445005	109.6114095
-9.64922	23.946314	111.335243	-24.691225	12.341856	112.201797	29.553259	-14.069078	115.690529	31.147898	36.439159	113.992142	30.3505785	11.1850405	114.8413355	-79.7330285	13.4986715	109.5622585
-8.912083	23.201818	111.376167	-24.690393	12.286831	112.238609	29.505024	-14.191434	115.68676	31.175936	36.317436	114.066566	30.34048	11.063001	114.876663	-79.721266	13.510661	109.600555
-8.227728	22.388052	111.546959	-24.733051	12.202638	112.334122	29.477634	-14.278312	115.703453	31.206841	36.222206	114.230301	30.3422375	10.971947	114.966877	-79.8083395	13.433329	109.701367
-7.243452	21.270906	111.840698	-24.800737	12.09757	112.480591	29.451937	-14.396559	115.731155	31.247198	36.127357	114.611946	30.3495675	10.865399	115.1715505	-79.9510415	13.329741	109.7896315
-6.680254	20.535206	112.080315	-24.823381	12.054626	112.532341	29.427114	-14.457665	115.776291	31.295549	36.111927	114.9655	30.3613315	10.827131	115.3708955	-80.0080935	13.282121	109.6937865
-6.055348	19.790775	112.25898	-24.961239	12.001595	112.517258	29.438629	-14.499842	115.80677	31.329914	36.056995	115.41095	30.3842715	10.7785765	115.60886	-80.3067495	13.2246135	109.425656
-5.544143	18.997511	112.469437	-25.072929	11.986194	112.373909	29.444746	-14.494064	115.800392	31.336468	36.073082	115.958809	30.390607	10.789509	115.8796005	-80.536465	13.182879	108.8682175
-5.041899	18.240458	112.608894	-25.252235	11.937758	112.182167	29.438166	-14.404641	115.734192	31.283817	36.145966	116.58075	30.3609915	10.8706625	116.157471	-80.8654615	13.0048535	108.206863
-4.607929	17.426363	112.688614	-25.371185	11.93054	112.031235	29.464928	-14.27242	115.63134	31.190947	36.266121	117.073074	30.3279375	10.9968505	116.352207	-81.0703075	12.8642295	107.710263
-4.178193	16.616409	112.6819	-25.367456	11.941708	112.011215	29.56374	-14.132094	115.523766	31.121233	36.407654	117.331779	30.3424865	11.13778	116.4277725	-81.0773985	12.745636	107.5946575
-3.618608	15.274137	112.713814	-25.234035	12.047314	112.133423	29.802114	-13.966978	115.415451	31.174656	36.560326	117.46199	30.488385	11.296674	116.4387205	-80.956455	12.797954	107.8281255
-3.257859	14.377107	112.731133	-25.110048	12.110996	112.19236	29.974243	-13.89513	115.468704	31.263607	36.62896	117.486664	30.618925	11.366915	116.477684	-80.839021	12.855077	107.907036
-3.004995	13.444917	112.761177	-24.956345	12.150601	112.298668	30.153263	-13.850446	115.594162	31.357718	36.671799	117.486404	30.7554905	11.4106765	116.540283	-80.6681805	12.8905255	108.057053
-2.772932	12.433573	112.750603	-24.857662	12.163139	112.328026	30.334707	-13.849011	115.752388	31.451412	36.687931	117.458893	30.8930595	11.41946	116.6056405	-80.6083835	12.906818	108.0504115
-2.623051	11.37393	112.750778	-24.735552	12.102192	112.351357	30.501717	-13.878205	115.938637	31.520657	36.666248	117.401276	31.011187	11.3940215	116.6699565	-80.482291	12.8103625	108.0327575
-2.508181	10.329345	112.755775	-24.673437	12.037165	112.366692	30.643373	-13.92942	116.127708	31.573969	36.633751	117.283539	31.108671	11.3521655	116.7056235	-80.455545	12.7221645	108.0277605
-2.476341	9.275626	112.774406	-24.582447	11.962334	112.36261	30.785986	-13.973752	116.323318	31.624825	36.613407	117.151703	31.2054055	11.3198275	116.7375105	-80.3702995	12.6048405	107.9877095
-2.52472	7.66986	112.738976	-24.450714	11.871735	112.369247	30.991161	-14.010191	116.66433	31.688522	36.577858	116.833748	31.3398415	11.2838335	116.749039	-80.2412695	12.4596365	107.989455
-2.642867	6.606988	112.791954	-24.369648	11.837104	112.402306	31.112719	-14.029873	116.864059	31.720579	36.547318	116.549011	31.416649	11.2587225	116.706535	-80.155945	12.4154855	108.098077
-2.799925	5.576543	112.825264	-24.265368	11.788013	112.440994	31.209888	-14.059764	117.053268	31.775396	36.513485	116.268242	31.492642	11.2268605	116.660755	-80.023378	12.3491655	108.221233
-3.051422	4.594409	112.89312	-24.182186	11.756125	112.48938	31.320337	-14.112737	117.22438	31.826363	36.442459	116.009666	31.57335	11.164861	116.617023	-79.937722	12.347389	108.361737
-3.345562	3.622169	112.928185	-24.061062	11.724597	112.544212	31.401464	-14.146598	117.368225	31.901615	36.392193	115.815674	31.6515395	11.1227975	116.5919495	-79.7736635	12.3263965	108.4964745
-3.668287	2.71423	112.987663	-23.973116	11.693149	112.584541	31.475836	-14.162913	117.440689	31.990534	36.373451	115.723763	31.733185	11.105269	116.582226	-79.679417	12.281029	108.586856
-4.117781	1.896003	113.020798	-23.875391	11.648406	112.636925	31.552532	-14.162538	117.460403	32.085365	36.380844	115.702911	31.8189485	11.109153	116.581657	-79.5697305	12.187659	108.692193
-4.777553	0.684025	112.96843	-23.725084	11.662124	112.688049	31.67359	-14.094549	117.368256	32.208675	36.449814	115.815018	31.9411325	11.1776325	116.591637	-79.3913005	12.1466155	108.784461
-5.28967	-0.041357	112.879112	-23.632685	11.688115	112.71814	31.743803	-14.027904	117.259171	32.282932	36.514271	115.932526	32.0133675	11.2431835	116.5958485	-79.2787375	12.1330465	108.8404315
-5.852494	-0.650505	112.837921	-23.550091	11.759906	112.779442	31.80669	-13.938588	117.149223	32.331657	36.617329	116.029892	32.0691735	11.3393705	116.5895575	-79.1693555	12.1804415	108.9693265
-6.472623	-1.257569	112.785736	-23.51503	11.86937	112.867401	31.855471	-13.808838	117.003372	32.365936	36.732464	116.125977	32.1107035	11.461813	116.5646745	-79.1407635	12.276927	109.1701275
-7.122187	-1.841333	112.777008	-23.459724	11.957621	113.020882	31.913868	-13.704962	116.862236	32.402084	36.831226	116.177727	32.157976	11.563132	116.5199815	-79.077424	12.35211	109.5217825
-7.803004	-2.367226	112.793968	-23.367901	12.077424	113.277939	31.956425	-13.589374	116.725349	32.445782	36.902966	116.243134	32.2011035	11.656796	116.4842415	-78.9369055	12.498052	110.0716365
-8.537048	-2.78492	112.932884	-23.28451	12.179358	113.597961	32.014313	-13.531548	116.529373	32.513397	36.949871	116.370285	32.263855	11.7091615	116.449829	-78.832875	12.6495545	110.746093
-9.670293	-3.432513	113.080872	-23.160656	12.260172	114.06778	32.078236	-13.49501	116.317429	32.627491	36.972847	116.729485	32.3528635	11.7389185	116.523457	-78.6741755	12.7814255	111.612103
-10.441278	-3.946259	113.09832	-23.180367	12.300908	114.272758	32.090836	-13.49121	116.249954	32.717606	36.981644	116.995583	32.404221	11.745217	116.6227685	-78.764955	12.856599	111.9227475
-11.113779	-4.374397	113.001633	-23.163511	12.309235	114.279434	32.097382	-13.528426	116.224792	32.790585	36.989872	117.171219	32.4439835	11.730723	116.6980055	-78.7710055	12.887747	111.8608625
-11.933663	-4.816773	112.964996	-23.170366	12.327597	114.229729	32.118546	-13.575068	116.251709	32.795521	36.974041	117.257225	32.4570335	11.6994865	116.754467	-78.7977655	12.9557075	111.704991
-12.7674	-5.221657	112.967262	-23.18215	12.317424	114.152733	32.135628	-13.647337	116.321037	32.770302	36.882751	117.190399	32.452965	11.617707	116.755718	-78.817265	13.017141	111.549748
-13.580123	-5.588423	112.997231	-23.173594	12.290899	114.097336	32.166683	-13.746134	116.390381	32.781063	36.74831	117.084122	32.473873	11.501088	116.7372515	-78.821061	13.08071	111.4574205
-14.395741	-5.95574	113.036194	-23.110052	12.189637	114.009964	32.200085	-13.914335	116.44696	32.861465	36.58271	116.929924	32.530775	11.3341875	116.688442	-78.750879	13.0450865	111.331486
-15.690509	-6.477675	113.085495	-22.979055	12.036549	114.005997	32.212433	-14.218019	116.460838	33.093185	36.261333	116.719009	32.652809	11.021657	116.5899235	-78.610919	13.051441	111.4220705
-16.439415	-6.826955	113.063751	-22.863909	11.895708	114.046455	32.231728	-14.399925	116.379341	33.273819	36.050346	116.675735	32.7527735	10.8252105	116.527538	-78.4805915	12.9662055	111.565372
-17.250546	-7.047121	113.03186	-22.731783	11.807786	114.101288	32.29287	-14.53055	116.304947	33.43153	35.915607	116.679588	32.8622	10.6925285	116.4922675	-78.325766	12.9230435	111.7103085
-18.032572	-7.248057	112.993919	-22.616102	11.791636	114.11953	32.388428	-14.583167	116.250839	33.564716	35.844345	116.722717	32.976572	10.630589	116.486778	-78.208776	12.952683	111.752282
-18.807184	-7.359979	112.950409	-22.53289	11.85671	114.118935	32.506771	-14.541186	116.26712	33.661179	35.895782	116.781876	33.083975	10.677298	116.524498	-78.149755	13.036122	111.713372
-19.639366	-7.490813	112.96331	-22.468523	12.00898	114.150391	32.631241	-14.405115	116.304695	33.738346	36.031013	116.793633	33.1847935	10.812949	116.549164	-78.1218395	13.205011	111.751618
-20.404806	-7.538717	112.982117	-22.324635	12.187667	114.19957	32.736282	-14.208858	116.305458	33.834114	36.188599	116.807961	33.285198	10.9898705	116.5567095	-77.934468	13.3854635	111.8424305
-21.583336	-7.484926	112.956764	-22.147078	12.545488	114.285645	32.914433	-13.930811	116.289093	33.991657	36.40387	116.936852	33.453045	11.2365295	116.6129725	-77.747201	13.8544465	111.9583175
-22.35586	-7.420331	112.871872	-22.08147	12.761484	114.330711	32.995789	-13.749567	116.238693	34.118259	36.556812	117.12043	33.557024	11.4036225	116.6795615	-77.719964	14.1193455	111.9818605
-23.171869	-7.398708	112.749374	-22.009043	12.93611	114.335419	33.035133	-13.604748	116.164017	34.221409	36.70713	117.258247	33.628271	11.551191	116.711132	-77.646357	14.321029	111.959706
-23.996861	-7.355239	112.642494	-22.008415	13.113392	114.366165	33.035545	-13.489082	116.10907	34.306553	36.836891	117.309746	33.671049	11.6739045	116.709408	-77.687879	14.5528795	112.022922
-24.821243	-7.248168	112.615417	-21.891285	13.238832	114.263474	33.033562	-13.406406	116.092148	34.363232	36.913303	117.232071	33.698397	11.7534485	116.6621095	-77.480967	14.7242155	111.8648385
-25.605225	-7.184921	112.709068	-21.85368	13.359202	114.222267	33.070164	-13.370864	116.184929	34.380657	36.959064	117.034103	33.7254105	11.7941	116.609516	-77.4327705	14.924304	111.835018
-26.381311	-7.094995	112.905952	-21.80064	13.417085	114.171585	33.154442	-13.352571	116.419449	34.394432	36.95293	116.695404	33.774437	11.8001795	116.5574265	-77.375717	15.0339905	111.7857435
-27.614235	-6.968729	113.33065	-21.716295	13.461493	114.046478	33.321449	-13.392794	116.961754	34.3843	36.935734	116.0429	33.8528745	11.77147	116.502327	-77.2854645	15.151516	111.590629
-28.374413	-6.807183	113.680283	-21.674774	13.369328	113.94725	33.419575	-13.476531	117.456558	34.373596	36.844868	115.540276	33.8965855	11.6841685	116.498417	-77.2461335	15.0544875	111.396083
-29.122812	-6.610906	114.010109	-21.647053	13.232128	113.925995	33.487885	-13.608749	117.936325	34.3843	36.669094	115.073395	33.9360925	11.5301725	116.50486	-77.2301985	14.9340835	111.34713
-29.856518	-6.372087	114.310631	-21.594734	13.022163	113.984154	33.541954	-13.785255	118.320488	34.428574	36.500275	114.969894	33.985264	11.35751	116.645191	-77.174732	14.686816	111.323117
-30.546844	-6.062326	114.569489	-21.540688	12.815881	114.112541	33.571228	-13.961153	118.584862	34.457993	36.232056	114.507294	34.0146105	11.1354515	116.546078	-77.0959865	14.4963105	111.679004
-31.2204	-5.664946	114.725197	-21.488363	12.639902	114.261452	33.59827	-14.108703	118.778191	34.531898	36.055653	114.430557	34.065084	10.973475	116.604374	-77.04181	14.306329	111.91853
-31.855503	-5.151186	114.81012	-21.448507	12.504625	114.367119	33.606358	-14.198853	118.919037	34.618019	35.937435	114.450287	34.1121885	10.869291	116.684662	-77.0092025	14.139959	112.049576
-32.720852	-4.225093	114.662674	-21.423059	12.443447	114.461838	33.605782	-14.272015	118.917763	34.773075	35.873039	114.64138	34.1894285	10.800512	116.7795715	-77.0355465	14.086382	112.1441045
-33.294941	-3.497538	114.482643	-21.391661	12.478993	114.453278	33.590816	-14.277187	118.818939	34.845688	35.872292	115.02153	34.218252	10.7975525	116.9202345	-77.001574	14.1604335	111.9863215
-33.819588	-2.688584	114.227798	-21.347313	12.572039	114.397133	33.569256	-14.262058	118.634628	34.948925	35.889713	114.952293	34.2590905	10.8138275	116.7934605	-76.9537165	14.3302505	112.0008055
-34.276314	-1.802011	113.910759	-21.312855	12.693707	114.324127	33.559258	-14.237528	118.369865	35.060215	35.936516	115.157005	34.3097365	10.849494	116.763435	-76.9354465	14.53792	111.884819
-34.689583	-0.800945	113.582947	-21.24324	12.849503	114.262665	33.559589	-14.174382	118.045128	35.186497	36.005135	115.436569	34.373043	10.9153765	116.7408485	-76.859523	14.7836295	111.7844815
-35.048439	0.175443	113.290428	-21.158787	13.023263	114.194382	33.591877	-14.110891	117.713058	35.310173	36.110813	115.738808	34.451025	10.999961	116.725933	-76.768599	15.046565	111.662831
-35.434731	1.211363	113.050819	-21.081146	13.194273	114.139236	33.61253	-14.056283	117.38839	35.455265	36.200371	116.022682	34.5338975	11.072044	116.705536	-76.6961895	15.316502	111.572936
-35.911018	2.797189	112.751816	-20.954449	13.452996	114.046883	33.652679	-14.002207	116.897438	35.655983	36.279682	116.339264	34.654331	11.1387375	116.618351	-76.563229	15.7672545	111.475415
-36.164879	3.833667	112.569252	-20.844635	13.602241	113.95829	33.6628	-13.979671	116.58976	35.785099	36.2742	116.459862	34.7239495	11.1472645	116.524811	-76.4132195	16.0572175	111.391769
-36.387058	4.847636	112.370216	-20.742737	13.724279	113.842026	33.670975	-13.983194	116.293015	35.905151	36.249256	116.56208	34.788063	11.133031	116.4275475	-76.273537	16.315527	111.2565045
-36.574516	5.854709	112.211349	-20.722298	13.795816	113.723015	33.683876	-13.986317	116.05648	35.997246	36.208851	116.658653	34.840561	11.111267	116.3575665	-76.285157	16.480365	111.0884635
-36.714642	6.849171	112.135696	-20.639063	13.912307	113.658592	33.70443	-14.005752	115.929207	36.067295	36.177826	116.67321	34.8858625	11.086037	116.3012085	-76.1639885	16.738577	111.0159755
-36.841976	7.802859	112.124298	-20.540035	13.968942	113.605202	33.744175	-14.040868	115.846375	36.155373	36.125175	116.698624	34.949774	11.0421535	116.2724995	-76.029844	16.8957305	110.9379045
-36.884678	8.698452	112.151146	-20.481531	13.996914	113.614777	33.811356	-14.114727	115.853989	36.250706	36.069786	116.763664	35.031031	10.9775295	116.3088265	-75.994093	17.0162985	110.9207275
-36.914085	10.000264	112.095001	-20.402313	13.977502	113.586128	33.91349	-14.301395	116.034172	36.46019	35.926132	116.875008	35.18684	10.8123685	116.45459	-75.991466	17.1426355	110.717666
-36.834602	10.809439	112.054352	-20.36779	13.954746	113.571724	33.956093	-14.454664	116.146172	36.60857	35.810772	116.964844	35.2823315	10.678054	116.555508	-76.0179115	17.231438	110.58794
-36.792801	11.61085	112.009964	-20.292694	13.941449	113.541046	33.985046	-14.592884	116.192017	36.762238	35.657787	117.071869	35.373642	10.5324515	116.631943	-75.95903	17.3504465	110.450149
-36.667667	12.377645	111.952782	-20.204187	13.914532	113.487396	34.024708	-14.708243	116.206207	36.904163	35.537724	117.207573	35.4644355	10.4147405	116.70689	-75.8728095	17.4143235	110.267902
-36.497601	13.066009	111.894135	-20.16176	13.928737	113.447906	34.091232	-14.795353	116.166008	37.021465	35.448299	117.335304	35.5563485	10.326473	116.750656	-75.8798685	17.531001	110.145156
-36.279106	13.758079	111.846306	-20.101023	13.945094	113.3993	34.140835	-14.833328	116.134712	37.127827	35.395081	117.475403	35.634331	10.2808765	116.8050575	-75.836377	17.6093115	109.9935425
-36.069092	14.40325	111.813499	-20.036808	13.957603	113.362839	34.226192	-14.880072	116.131683	37.218666	35.342155	117.569603	35.722429	10.2310415	116.850643	-75.796045	17.6841645	109.875035
-35.785446	15.272228	111.881569	-19.954983	14.039567	113.387428	34.357323	-14.94325	116.259148	37.340351	35.301876	117.554077	35.848837	10.179313	116.9066125	-75.758803	17.899821	109.8682435
-35.589062	15.788735	112.003304	-19.913002	14.07091	113.485489	34.446598	-14.970739	116.381767	37.430294	35.270191	117.431854	35.938446	10.149726	116.9068105	-75.76445	17.992094	110.0641675
-35.34277	16.237673	112.129128	-19.864525	14.076426	113.589539	34.567074	-15.045995	116.631485	37.929008	35.021507	117.011108	36.248041	9.987756	116.8212965	-75.977091	18.165096	110.3577815
-35.073536	16.66021	112.199928	-19.814495	14.034941	113.656807	34.657677	-15.136489	116.989777	37.585907	35.071941	116.930855	36.121792	9.967726	116.960316	-75.750782	18.102156	110.353298
-34.79015	17.023912	112.207535	-19.791576	13.994734	113.687157	34.716873	-15.226026	117.426872	37.58419	34.961525	116.648056	36.1505315	9.8677495	117.037464	-75.7336835	18.1217185	110.33685
-34.511169	17.347675	112.179718	-19.806292	13.864581	113.716599	34.748283	-15.321816	117.929855	37.582539	34.810368	116.370544	36.165411	9.744276	117.1501995	-75.777995	17.984886	110.2829985
-34.195957	17.669199	112.097145	-19.815996	13.70719	113.731827	34.758507	-15.456976	118.440643	37.565441	34.625362	116.105461	36.161974	9.584193	117.273052	-75.793966	17.830187	110.190602
-33.854683	18.197468	111.873154	-19.854614	13.374056	113.685143	34.765224	-15.706003	119.117264	37.558441	34.349709	115.793526	36.1618325	9.321853	117.455395	-75.8710605	17.426259	109.914891
-33.580788	18.557095	111.70874	-19.881721	13.179655	113.60376	34.748161	-15.852001	119.417419	37.546684	34.16312	115.590118	36.1474225	9.1555595	117.5037685	-75.9108645	17.2037505	109.7037515
-33.328598	18.96397	111.519089	-19.916142	12.98587	113.506874	34.719669	-15.934847	119.609818	37.519291	34.046276	115.418648	36.11948	9.0557145	117.514233	-75.951764	16.9160255	109.499515
-33.09182	19.461983	111.413559	-19.960264	12.848886	113.456596	34.693253	-16.020018	119.641197	37.501041	33.952106	115.227127	36.097147	8.966044	117.434162	-76.017675	16.731728	109.47903
-32.821453	19.963888	111.315765	-19.948301	12.739031	113.359749	34.658356	-16.029774	119.595062	37.470211	33.929245	115.150009	36.0642835	8.9497355	117.3725355	-75.9608855	16.5283265	109.3469625
-32.549191	20.570467	111.304382	-19.988653	12.69207	113.342178	34.643108	-15.982262	119.534592	37.401909	33.975578	115.093567	36.0225085	8.996658	117.3140795	-75.9998145	16.387482	109.3702765
-32.336521	21.271273	111.336151	-20.021381	12.695992	113.360123	34.629086	-15.865186	119.419518	37.311161	34.052494	115.130379	35.9701235	9.093654	117.2749485	-76.0128855	16.29833	109.4452975
-32.014587	22.363953	111.540436	-20.116373	12.746853	113.517166	34.585442	-15.62275	119.239548	37.05415	34.281464	115.162674	35.819796	9.329357	117.201111	-76.052542	16.164349	109.833221
-31.80357	23.164286	111.704933	-20.213087	12.792208	113.668999	34.560047	-15.468022	119.149849	36.84428	34.468491	115.239288	35.7021635	9.5002345	117.1945685	-76.1283375	16.0841815	110.1434295
-31.548601	23.943516	111.951401	-20.332722	12.763551	113.850975	34.474651	-15.308477	119.129814	36.64817	34.646255	115.343246	35.5614105	9.668889	117.23653	-76.2268545	15.858213	110.46542
-31.336857	24.800962	112.254906	-20.507538	12.750098	114.070831	34.380932	-15.191935	119.020393	36.425053	34.792686	115.506424	35.4029925	9.8003755	117.2634085	-76.4180685	15.6998205	110.8782535
-31.106918	25.658136	112.689911	-20.674164	12.644124	114.329597	34.265167	-15.108301	118.81015	36.172497	34.940117	115.724792	35.218832	9.915908	117.267471	-76.56716	15.37234	111.391723
-30.89959	26.525032	113.141418	-20.858479	12.551841	114.589691	34.112366	-14.985275	118.434883	35.886028	35.084175	115.995621	34.999197	10.04945	117.215252	-76.716155	15.054232	111.96413
-30.651825	27.354782	113.576973	-21.094114	12.44778	114.780792	33.917988	-14.829211	117.962502	35.546593	35.278927	116.294502	34.7322905	10.224858	117.128502	-76.9205185	14.670702	112.433082
-30.266905	28.677156	113.924065	-21.465899	12.307285	114.837685	33.48867	-14.531219	117.177429	35.002388	35.587063	116.521965	34.245529	10.527922	116.849697	-77.177327	14.086648	112.825673
-29.957947	29.524208	113.917145	-21.686991	12.277496	114.728722	33.155987	-14.344322	116.708054	35.009315	35.572624	116.292343	34.082651	10.614151	116.5001985	-77.456633	13.940841	112.9572455
-29.639408	30.375273	113.764664	-21.924671	12.269083	114.526497	32.826279	-14.198674	116.291603	34.321709	35.941341	116.276039	33.573994	10.8713335	116.283821	-77.423336	13.6668325	112.769173
-29.226706	31.197563	113.536072	-22.116106	12.292175	114.260689	32.502033	-14.131877	115.889023	34.051468	36.028259	115.909302	33.2767505	10.948191	115.8991625	-77.5089625	13.636159	112.6222155
-28.801807	32.022511	113.380035	-22.280348	12.236153	114.044312	32.15453	-14.126496	115.45813	33.834312	36.038998	115.452682	32.994421	10.956251	115.455406	-77.555117	13.516055	112.633218
-28.308163	32.778912	113.310478	-22.384117	12.216844	113.859024	31.836124	-14.096029	114.940964	33.648106	36.016827	115.054062	32.742115	10.960399	114.997513	-77.510349	13.473289	112.720535
-27.827925	33.506836	113.24527	-22.545061	12.141366	113.691345	31.58226	-14.042184	114.477371	33.441013	36.030674	114.797447	32.5116365	10.994245	114.637409	-77.6017585	13.288487	112.745281
-26.940218	34.523346	113.160233	-22.715031	12.021017	113.412842	31.353045	-13.943738	113.930557	33.16478	36.081009	114.626839	32.2589125	11.0686355	114.278698	-77.6889745	12.9733985	112.546986
-26.261953	35.162308	113.127281	-22.854324	11.936539	113.282104	31.218523	-13.913691	113.631226	32.978554	36.124001	114.556488	32.0985385	11.105155	114.093857	-77.8071865	12.767923	112.470351
-25.597307	35.718304	113.07032	-22.951424	11.87565	113.018097	31.092463	-13.878716	113.308403	32.799156	36.141434	114.560028	31.9458095	11.131359	113.9342155	-77.8486575	12.619941	112.1019785
-24.974293	36.252842	113.099815	-23.057234	11.808455	112.947311	30.987921	-13.864249	113.062576	32.661274	36.167397	114.588844	31.8245975	11.151574	113.82571	-77.9390655	12.465336	112.068912
-24.038017	36.755123	113.045502	-23.174948	11.72956	112.793053	30.856356	-13.85072	112.856461	32.56221	36.203461	114.656006	31.709283	11.1763705	113.7562335	-78.059179	12.2827495	111.8298725
-23.406263	37.254951	113.156113	-23.285254	11.745294	112.613907	30.708826	-13.844471	112.646774	32.465446	36.20002	114.754143	31.587136	11.1777745	113.7004585	-78.157644	12.3128135	111.5273555
-22.491966	37.525856	113.010849	-23.401052	11.757189	112.255585	30.551125	-13.836345	112.439362	32.375469	36.194134	114.853859	31.463297	11.1788945	113.6466105	-78.265401	12.3354835	110.8645595
-21.017046	37.978519	112.770927	-23.593372	11.872051	111.919357	30.358406	-13.792874	112.146881	32.26207	36.201286	115.020775	31.310238	11.204206	113.583828	-78.496982	12.539896	110.254886
-20.220329	38.19434	112.65123	-23.644901	11.881104	111.47361	30.282465	-13.779335	111.995064	32.204166	36.216278	115.157112	31.2433155	11.2184715	113.576088	-78.5331175	12.5437365	109.371132
-19.346964	38.344341	112.503159	-23.724571	11.991757	111.180862	30.183802	-13.749618	111.895706	32.154987	36.222748	115.297554	31.1693945	11.236565	113.59663	-78.6185365	12.746949	108.765094
-18.442135	38.328499	112.282028	-23.778591	12.044553	110.693062	30.108517	-13.744791	111.767387	32.108845	36.229401	115.396439	31.108681	11.242305	113.581913	-78.665863	12.846801	107.804211
-17.296673	38.184425	111.96357	-23.829569	12.118438	110.41391	30.042934	-13.752687	111.590851	32.061096	36.233936	115.442368	31.052015	11.2406245	113.5166095	-78.711153	12.9962515	107.3112105
-16.410503	37.992897	111.802498	-23.85393	12.173977	110.196999	29.965603	-13.748763	111.466858	32.035683	36.235828	115.389099	31.000643	11.2435325	113.4279785	-78.708503	13.1044215	106.9660195
-15.623734	37.702274	111.6698	-23.867443	12.229349	110.042343	29.887564	-13.748969	111.345161	32.014233	36.215271	115.274223	30.9508985	11.233151	113.309692	-78.6857845	13.225547	106.774994
-14.353119	37.098839	111.372902	-23.893353	12.289356	109.880356	29.809237	-13.783908	111.210335	31.946501	36.194992	115.070869	30.877869	11.205542	113.140602	-78.664575	13.37317	106.62011
-13.544231	36.588089	111.153946	-23.940374	12.286198	109.836433	29.777967	-13.830616	111.139526	31.904491	36.15094	114.884232	30.841229	11.160162	113.011879	-78.721977	13.412234	106.660987
-12.786902	35.972889	110.923256	-23.936794	12.280856	109.655716	29.72267	-13.889199	111.089645	31.842667	36.101578	114.730835	30.7826685	11.1061895	112.91024	-78.6562565	13.4555225	106.401192
-12.063067	35.267181	110.631332	-23.991512	12.23293	109.522507	29.643091	-13.972135	111.073456	31.78145	36.034698	114.536461	30.7122705	11.0312815	112.8049585	-78.6952945	13.4345785	106.2400555
-11.368852	34.52483	110.390602	-24.043081	12.167408	109.416092	29.579836	-14.063509	111.06871	31.706312	35.98407	114.336273	30.643074	10.9602805	112.7024915	-78.729236	13.3745355	106.1296925
-10.741613	33.704098	110.178688	-24.105446	12.127685	109.393295	29.478683	-14.125257	111.086716	31.63343	35.934315	114.144005	30.5560565	10.904529	112.6153605	-78.7669485	13.350841	106.1712295
-10.11638	32.848854	110.050224	-24.175314	12.128229	109.453224	29.381517	-14.179379	111.136879	31.541586	35.893909	113.972641	30.4615515	10.857265	112.55476	-78.8121795	13.399193	106.351688
-9.285744	31.453796	109.853134	-24.251305	12.129553	109.577957	29.24048	-14.232698	111.34095	31.483162	35.299301	113.783005	30.361821	10.5333015	112.5619775	-78.864431	13.7258045	106.5939365
-8.776793	30.477758	109.710899	-24.361609	12.165602	109.654358	29.127008	-14.299832	111.552338	31.416214	35.811981	113.544128	30.271611	10.7560745	112.548233	-78.994829	13.5751295	106.760483
-8.294186	29.523159	109.55278	-24.424788	12.220347	109.681381	28.998184	-14.354798	111.796967	31.372547	35.759098	113.358925	30.1853655	10.70215	112.577946	-79.0349415	13.738544	106.784816
-7.878676	28.514534	109.419144	-24.52232	12.278693	109.660423	28.879547	-14.403373	112.025856	31.322777	35.712677	113.204781	30.101162	10.654652	112.6153185	-79.145802	13.902734	106.7055275
-7.449264	27.492344	109.310471	-24.646353	12.325503	109.560944	28.76927	-14.436986	112.211517	31.276316	35.692173	113.109398	30.022793	10.6275935	112.6604575	-79.315499	14.0234125	106.4614305
-7.086232	26.470741	109.181702	-24.735428	12.331428	109.380363	28.690964	-14.432973	112.326241	31.213182	35.686092	113.048256	29.952073	10.6265595	112.6872485	-79.422929	14.0362965	106.0734775
-6.767546	25.476147	109.06488	-24.795387	12.343665	109.244553	28.627132	-14.397876	112.358727	31.138729	35.725407	112.989471	29.8829305	10.6637655	112.674099	-79.4737045	14.0235645	105.815007
-6.342737	23.954531	108.946358	-24.825481	12.409601	109.245995	28.608999	-14.280756	112.435844	31.018824	35.814281	112.753723	29.8139115	10.7667625	112.5947835	-79.4648735	14.0524395	105.8972065
-6.074724	22.954845	108.89373	-24.836365	12.457055	109.248093	28.623919	-14.216842	112.553383	30.976152	35.858627	112.587486	29.8000355	10.8208925	112.5704345	-79.4727655	14.0932175	105.9257515
-5.879145	21.958355	108.832634	-24.846462	12.5052	109.217926	28.629463	-14.189773	112.741592	30.933472	35.883625	112.442688	29.7814675	10.846926	112.59214	-79.4743915	14.163474	105.843712
-5.742249	20.968958	108.757797	-24.872883	12.523903	109.091019	28.621664	-14.199588	112.928162	30.892885	35.881512	112.330643	29.7572745	10.840962	112.6294025	-79.5030405	14.206844	105.5526355
-5.68378	19.994377	108.627762	-24.959509	12.553737	108.890915	28.577539	-14.211233	113.070297	30.860025	35.882351	112.262642	29.718782	10.835559	112.6664695	-79.6378	14.271915	105.1153605
-5.606322	19.034897	108.490395	-25.011799	12.532587	108.651077	28.537727	-14.217572	113.135651	30.811743	35.896637	112.225708	29.674735	10.8395325	112.6806795	-79.698333	14.2256415	104.6214745
-5.593226	18.098194	108.332977	-25.071117	12.513171	108.390495	28.506124	-14.1971	113.156487	30.781418	35.931194	112.193169	29.643771	10.867047	112.674828	-79.786005	14.159295	104.106162
-5.677902	16.752316	108.21273	-25.085003	12.523857	108.239067	28.479969	-14.13645	112.990364	30.715006	36.02417	112.126335	29.5974875	10.94386	112.5583495	-79.7674935	14.103854	103.9197845
-5.821591	15.944038	108.253571	-25.023899	12.568238	108.343636	28.495832	-14.066024	112.860474	30.702961	36.077396	112.089706	29.5993965	11.005686	112.47509	-79.6471945	14.13079	104.212182
-6.008311	15.173101	108.388748	-25.006479	12.621874	108.571518	28.512207	-13.95116	112.734772	30.698437	36.179615	112.137352	29.605322	11.1142275	112.436062	-79.61828	14.1295205	104.706974
-6.207401	14.456031	108.609566	-25.011032	12.732352	108.860672	28.521412	-13.829114	112.647804	30.67923	36.312916	112.283203	29.600321	11.241901	112.4655035	-79.622385	14.222803	105.2558405
-6.433989	13.757314	108.829727	-25.038464	12.857795	109.172462	28.506916	-13.679325	112.53743	NaN	NaN	NaN	NaN	NaN	NaN	NaN	NaN	NaN
-6.736716	13.104619	109.070572	-25.086966	13.027003	109.509254	28.45443	-13.511941	112.415085	30.634441	36.095474	112.747261	29.5444355	11.2917665	112.581173	-79.7183675	14.7622395	106.437335
-7.109716	12.48385	109.289398	-25.180122	13.193735	109.798393	28.388075	-13.30452	112.24276	30.562979	36.285042	113.017639	29.475527	11.490261	112.6301995	-79.835771	14.897209	106.9665865
-7.64378	11.582325	109.486176	-25.267071	13.484422	110.135986	28.27836	-12.983915	111.874367	30.426687	37.121708	113.282524	29.3525235	12.0688965	112.5784455	-79.8866655	14.8999475	107.6935265
-7.989029	10.963758	109.545517	-25.303082	13.672526	110.289696	28.163179	-12.759972	111.553848	30.371195	37.310661	113.413086	29.267187	12.2753445	112.483467	-79.873351	15.0697075	108.095925
-8.366028	10.344892	109.523026	-25.2978	13.842073	110.47332	28.065479	-12.516707	111.233208	30.34358	37.491936	113.517296	29.2045295	12.4876145	112.375252	-79.8001295	15.1965315	108.571388
-8.749052	9.761662	109.588882	-25.316555	14.036754	110.674179	27.989674	-12.269388	110.984802	30.33415	37.676888	113.637283	29.161912	12.70375	112.3110425	-79.795022	15.369758	109.0373155
-9.154703	9.171398	109.669586	-25.31555	14.238117	110.840752	27.963049	-12.049401	110.820427	30.342501	37.862236	113.820374	29.152775	12.9064175	112.3204005	-79.783875	15.5698165	109.3611035
-9.53212	8.595666	109.753716	-25.332752	14.387892	111.040565	27.93965	-11.829153	110.715576	30.384588	37.635525	114.150452	29.162119	12.903186	112.433014	-79.827623	15.872598	109.648116
-9.890343	7.929004	109.806946	-25.424532	14.566849	111.290779	27.916861	-11.642506	110.693123	30.361282	37.817665	114.346336	29.1390715	13.0875795	112.5197295	-79.9881355	16.0461185	110.0618285
-10.378325	6.839492	109.849525	-25.477028	14.749002	111.443153	27.890821	-11.445782	110.763191	30.326292	38.047977	114.639114	29.1085565	13.3010975	112.7011525	-80.0626125	16.1969065	110.1851535
-10.798378	6.116711	109.903038	-25.501606	14.856401	111.426437	27.879593	-11.3355	110.908928	30.3141	38.003113	114.842354	29.0968465	13.3338065	112.875641	-80.1000585	16.3789955	109.977233
-11.108556	5.259401	109.848213	-25.544352	14.927146	111.402298	27.877453	-11.286308	111.076721	30.269094	38.06802	114.952484	29.0732735	13.390856	113.0146025	-80.1619775	16.463436	109.7899935
-11.456184	4.438755	109.799019	-25.645718	14.981916	111.270035	27.879894	-11.275603	111.236824	30.228535	38.098125	115.028557	29.0542145	13.411261	113.1326905	-80.3456505	16.552571	109.4073795
-11.806009	3.582909	109.704849	-25.732389	14.934855	111.165634	27.850676	-11.276276	111.431976	30.113523	38.598808	114.987061	28.9820995	13.661266	113.2095185	-80.4468775	16.208444	109.1217495
-12.133763	2.64912	109.566811	-25.787338	14.908735	110.993942	27.868315	-11.309717	111.600136	30.098951	38.649525	114.985764	28.983633	13.669904	113.29295	-80.558309	16.147566	108.694934
-12.616383	1.729799	109.461227	-25.856018	14.86177	110.651268	27.889643	-11.365458	111.791695	30.075211	38.625641	114.961227	28.982427	13.6300915	113.376461	-80.694463	16.0934485	107.926075
-13.184357	0.172752	109.11145	-25.905918	14.750489	110.153687	27.9459	-11.459204	112.119064	30.027412	38.593315	114.870667	28.986656	13.5670555	113.4948655	-80.798492	15.9339225	106.8125085
-13.59864	-0.808509	108.906921	-25.89209	14.676184	109.84819	28.026062	-11.495538	112.313446	30.026054	38.57859	114.773834	29.026058	13.541526	113.54364	-80.810238	15.810842	106.15274
-13.984617	-1.766521	108.727798	-25.829664	14.594197	109.622665	28.175386	-11.513481	112.531044	30.067385	38.584591	114.687477	29.1213855	13.535555	113.6092605	-80.7807135	15.652839	105.6360695
-14.497908	-2.760181	108.674118	-25.674347	14.523973	109.39534	28.397316	-11.50327	112.80677	30.156404	38.627842	114.614632	29.27686	13.562286	113.710701	-80.625554	15.48566	105.079979
-15.063397	-3.715315	108.657143	-25.521807	14.494851	109.233383	28.624514	-11.474914	113.10878	30.274427	38.678085	114.518829	29.4494705	13.6015855	113.8138045	-80.4930845	15.3881165	104.6529615
-15.639485	-4.620199	108.737579	-25.321379	14.461681	109.176804	28.875223	-11.465011	113.38855	30.410648	38.714577	114.30632	29.6429355	13.624783	113.847435	-80.2856935	15.298579	104.506173
-16.264963	-5.486582	108.938301	-25.090319	14.457244	109.232079	29.102051	-11.416219	113.731918	30.556913	38.670895	114.120445	29.829482	13.627338	113.9261815	-80.01012	15.28715	104.5379765
-17.338625	-6.746284	109.320724	-24.830559	14.403415	109.409309	29.500696	-11.378003	114.23452	30.809498	38.52417	113.937653	30.155097	13.5730835	114.0860865	-79.816215	15.2337465	104.7325315
-18.105839	-7.490915	109.542206	-24.655523	14.371918	109.518814	29.728634	-11.309591	114.58728	30.917454	38.525017	113.886047	30.323044	13.607713	114.2366635	-79.63409	15.136123	104.8009645
-18.953215	-8.189046	109.738068	-24.536886	14.369522	109.643578	29.93997	-11.248715	114.900444	31.023535	38.878006	113.878098	30.4817525	13.8146455	114.389271	-79.5555245	14.9243985	104.897885
-19.821999	-8.837034	109.955887	-24.437124	14.333463	109.773109	30.120573	-11.174669	115.185097	31.117762	38.958858	113.896851	30.6191675	13.8920945	114.540974	-79.4934155	14.7748315	105.005244
-20.726824	-9.406313	110.135139	-24.326025	14.315756	109.933403	30.257957	-11.059184	115.440437	31.218206	39.031204	113.919327	30.7380815	13.98601	114.679882	-79.3901315	14.645502	105.186924
-21.674767	-9.943295	110.262299	-24.225512	14.290743	110.123703	30.451935	-11.018094	115.508545	31.302038	39.121819	113.939476	30.8769865	14.0518625	114.7240105	-79.3280105	14.5296235	105.5233955
-22.655613	-10.356431	110.38356	-24.142263	14.284234	110.284843	30.595055	-10.873755	115.647545	31.384998	39.225292	113.951637	30.9900265	14.1757685	114.799591	-79.2745525	14.3926995	105.770095
-24.182226	-10.827074	110.579575	-24.003918	14.356375	110.428558	30.850056	-10.686934	115.759468	31.433737	39.429043	113.825211	31.1418965	14.3710545	114.7923395	-79.1497325	14.3416955	106.0647765
-25.316547	-11.08801	110.773277	-23.917128	14.431352	110.442558	30.968555	-10.553009	115.880966	31.442154	39.525204	113.53363	31.2053545	14.4860975	114.707298	-79.0396105	14.3766065	106.177818
-26.451004	-11.180888	111.092339	-23.827316	14.520242	110.442207	31.044092	-10.40795	116.058792	31.462914	39.561375	113.146614	31.253503	14.5767125	114.602703	-78.908135	14.4637715	106.281711
-27.591854	-11.199953	111.435661	-23.737034	14.558707	110.440254	31.169819	-10.367541	116.224648	31.486406	39.556416	112.646904	31.3281125	14.5944375	114.435776	-78.8021805	14.5229765	106.444732
-28.734001	-11.124168	111.772369	-23.618422	14.542649	110.446754	31.276348	-10.365212	116.444336	31.53334	39.481564	112.172302	31.404844	14.558176	114.308319	-78.641688	14.527122	106.585189
-29.943729	-10.976933	112.009857	-23.505201	14.449869	110.46479	31.377102	-10.390484	116.622391	31.597134	39.397709	111.78157	31.487118	14.5036125	114.2019805	-78.49752	14.3961255	106.7275995
-31.095505	-10.732126	112.125519	-23.379715	14.325751	110.502541	31.471661	-10.471829	116.710678	31.672255	39.263569	111.446014	31.571958	14.39587	114.078346	-78.331388	14.255632	106.926736
-32.824986	-10.144625	112.092697	-23.22628	14.084087	110.640099	31.593496	-10.605499	116.565514	31.768072	39.109318	111.302887	31.680784	14.2519095	113.9342005	-78.133344	13.9162645	107.3459975
-33.904449	-9.649057	111.935341	-23.148575	13.926161	110.789322	31.679806	-10.64197	116.410919	31.804678	39.072701	111.400772	31.742242	14.2153655	113.9058455	-78.039392	13.6369565	107.6727985
-35.04493	-9.041827	111.724243	-23.073364	13.836204	110.896286	31.775009	-10.620692	116.192917	31.828938	39.126663	111.618042	31.8019735	14.2529855	113.9054795	-77.9487015	13.4194225	107.8870925
-36.160698	-8.272253	111.475281	-23.03668	13.839975	110.984741	31.819757	-10.489008	116.01683	31.840151	39.272305	111.881187	31.829954	14.3916485	113.9490085	-77.903314	13.2883015	108.0204735
-37.218609	-7.403125	111.298683	-23.011282	13.89557	111.053848	31.899914	-10.382483	115.79335	31.848026	39.445679	112.119354	31.87397	14.531598	113.956352	-77.896534	13.259542	108.151344
-38.304798	-6.444045	111.161209	-22.999338	14.046251	111.128426	31.911755	-10.215589	115.649834	31.869116	39.599911	112.291527	31.8904355	14.692161	113.9706805	-77.8891115	13.400341	108.2861715
-39.320461	-5.357073	111.117027	-22.949331	14.158487	111.219635	31.947481	-10.130943	115.505531	31.912512	39.753643	112.390327	31.9299965	14.81135	113.947929	-77.8286585	13.505624	108.491341
-40.822559	-3.621117	111.212196	-22.914007	14.338996	111.500992	31.978598	-10.010713	115.291	31.968754	39.908493	112.642357	31.973676	14.94889	113.9666785	-77.80169	13.729102	109.0353055
-41.784069	-2.407775	111.425766	-22.863344	14.418387	111.802246	32.006592	-9.936581	115.131783	31.976038	40.009163	112.847649	31.991315	15.036291	113.989716	-77.718003	13.800483	109.614776
-42.712223	-1.166624	111.767212	-22.850729	14.441046	112.19883	32.032436	-9.858314	114.991165	31.961187	40.1175	113.099846	31.9968115	15.129593	114.0455055	-77.6982695	13.752499	110.3521545
-43.591293	0.123687	112.234566	-22.857212	14.431154	112.658928	32.041176	-9.799233	114.903549	31.930649	40.186626	113.350258	31.9859125	15.1936965	114.1269035	-77.7003365	13.6686115	111.1909525
-44.419941	1.434898	112.634125	-22.932943	14.4526	113.045013	32.027714	-9.744363	114.886391	31.880421	40.247761	113.673271	31.9540675	15.251699	114.279831	-77.8199535	13.653501	111.810195
-45.219906	2.757608	112.801613	-22.989508	14.429445	113.302948	31.984974	-9.72638	114.924011	31.843943	40.295677	113.967117	31.9144585	15.2846485	114.445564	-77.8934745	13.5742415	112.160332
-45.988739	4.11536	112.827599	-23.051643	14.403675	113.408173	31.926245	-9.767239	114.918304	31.825581	40.314163	114.19561	31.875913	15.273462	114.556957	-77.979199	13.533888	112.259389
-47.05558	6.196549	112.713959	-23.184855	14.35224	113.335884	31.757811	-9.834955	114.761223	31.799269	40.286072	114.381409	31.77854	15.2255585	114.571316	-78.14825	13.4789215	112.100452
-47.65451	7.59693	112.557312	-23.204317	14.327719	113.215996	31.608147	-9.90074	114.555153	31.799053	40.229557	114.428665	31.7036	15.1644085	114.491909	-78.112234	13.4910295	111.940083
-48.265526	8.995181	112.405991	-23.246946	14.310469	113.068306	31.470787	-9.944118	114.289055	31.817795	40.202583	114.414848	31.644291	15.1292325	114.3519515	-78.138183	13.4917055	111.7846605
-48.797249	10.43004	112.368355	-23.274126	14.298376	112.97258	31.349102	-9.975601	113.986328	31.831774	40.198082	114.367714	31.590438	15.1112405	114.177021	-78.13869	13.4855115	111.768139
-49.229527	11.845012	112.387337	-23.236937	14.334271	112.877167	31.242958	-9.963406	113.692459	31.844265	40.222065	114.31707	31.5436115	15.1293295	114.0047645	-78.0174855	13.5392125	111.7495695
-49.621548	13.27658	112.578896	-23.220724	14.365795	112.903419	31.137096	-9.935323	113.427269	31.84931	40.249889	114.286125	31.493203	15.157283	113.856697	-77.934651	13.574307	111.950141
-49.921001	14.71444	112.915657	-23.20826	14.42515	113.080772	31.045738	-9.883793	113.1791	31.851208	40.277248	114.285828	31.448473	15.1967275	113.732464	-77.864993	13.6535725	112.42908
-50.236546	16.807678	113.607849	-23.19784	14.526449	113.443718	30.893745	-9.788688	112.858513	31.82547	40.335037	114.443192	31.3596075	15.2731745	113.6508525	-77.7552875	13.7797235	113.2365835
-50.329441	18.209263	114.079758	-23.250721	14.58707	113.780258	30.768862	-9.723185	112.701225	31.790548	40.396606	114.652344	31.279705	15.3367105	113.6767845	-77.781147	13.8374295	113.8837315
-50.413643	19.558825	114.470688	-23.365738	14.637271	113.901588	30.614912	-9.648839	112.581337	31.746471	40.462219	114.874718	31.1806915	15.40669	113.7280275	-77.9121675	13.867852	114.0751485
-50.374199	20.87524	114.727798	-23.483294	14.700934	114.045105	30.456491	-9.58832	112.490669	31.690083	40.540131	115.10627	31.073287	15.4759055	113.7984695	-78.039875	13.9259625	114.2917405
-50.319935	22.146637	114.815887	-23.694889	14.749804	114.148689	30.273575	-9.546711	112.417793	31.607679	40.596409	115.314743	30.940627	15.524849	113.866268	-78.330405	13.974759	114.43111
-50.189148	23.369377	114.778664	-23.766048	14.780788	113.980888	30.126371	-9.5131	112.32058	31.541794	40.62664	115.45327	30.8340825	15.55677	113.886925	-78.3661785	14.004806	114.074851
-49.985966	24.547581	114.667915	-23.893921	14.842503	113.819191	29.998392	-9.509255	112.227798	31.468954	40.654385	115.507507	30.733673	15.572565	113.8676525	-78.521515	14.112441	113.7707295
-49.308723	26.038614	114.314529	-23.945095	14.956381	113.596237	29.835022	-9.543317	112.095085	31.434435	40.64502	115.447342	30.6347285	15.5508515	113.7712135	-78.5249185	14.3619105	113.4212605
-49.073544	27.237999	114.158394	-23.960211	15.000189	113.401451	29.749594	-9.598901	112.094208	31.452864	40.586617	115.327797	30.601229	15.493858	113.7110025	-78.521651	14.50652	113.0918995
-48.582577	28.208691	113.986038	-23.974781	15.023539	113.265121	29.681114	-9.727431	112.114265	31.496149	40.472248	115.171349	30.5886315	15.3724085	113.642807	-78.5381935	14.6746695	112.887435
-48.03371	29.057642	113.827599	-23.978033	15.027735	113.138977	29.592031	-9.877922	112.148491	31.535458	40.332489	115.008797	30.5637445	15.2272835	113.578644	-78.5198105	14.8281865	112.69931
-47.328182	29.857128	113.690117	-23.960205	15.007925	113.043488	29.510773	-10.030644	112.217728	31.580002	40.192265	114.833298	30.5453875	15.0808105	113.525513	-78.4657975	14.9350395	112.561463
-46.659412	30.632362	113.551033	-23.968378	14.982198	112.989685	29.425144	-10.197285	112.27771	31.615942	40.020248	114.673683	30.520543	14.9114815	113.4756965	-78.457299	15.0529145	112.5036735
-45.918194	31.301863	113.3284	-23.974733	14.936462	112.914185	29.339596	-10.382001	112.390114	31.651848	39.867142	114.53949	30.495722	14.7425705	113.464802	-78.445188	15.1303535	112.363568
-44.65678	32.215401	112.968872	-24.004442	14.828965	112.76767	29.22518	-10.670164	112.614044	31.712099	39.617115	114.337311	30.4686395	14.4734755	113.4756775	-78.4775235	15.1844545	112.0596625
-43.711708	32.693047	112.718651	-24.019903	14.764915	112.693634	29.168554	-10.877455	112.770569	31.765965	39.426838	114.242874	30.4672595	14.2746915	113.5067215	-78.5070655	15.2551385	111.8805465
-42.741405	33.126831	112.440086	-24.047161	14.713803	112.609909	29.095188	-11.065886	112.930176	31.771288	39.272755	114.023293	30.433238	14.1034345	113.4767345	-78.52756	15.3241715	111.7430835
-41.720833	33.464752	112.182304	-24.068907	14.643123	112.572327	29.03756	-11.265578	113.088699	31.832508	39.092392	113.880661	30.435034	13.913407	113.48468	-78.572848	15.372839	111.659974
-40.621407	33.76339	111.94178	-24.0427	14.569783	112.414909	28.987637	-11.465244	113.16227	31.901205	38.898991	113.79892	30.444421	13.7168735	113.480595	-78.529821	15.4226925	111.349223
-39.498745	33.961224	111.793304	-24.028322	14.495378	112.307213	28.955498	-11.645267	113.172569	31.972536	38.731377	113.706253	30.464017	13.543055	113.439411	-78.520661	15.447701	111.175015
-38.344532	34.164467	111.684593	-23.970722	14.414289	112.263229	28.93218	-11.800665	113.135651	32.058369	38.580692	113.626968	30.4952745	13.3900135	113.3813095	-78.4367185	15.4385645	111.1451485
-36.570923	34.342499	111.569534	-23.882036	14.361055	112.190887	28.922781	-11.954143	113.057686	32.191582	38.386448	113.544617	30.5571815	13.2161525	113.3011515	-78.3212535	15.5059575	111.0806225
-35.297043	34.422272	111.362495	-23.862888	14.38547	112.128708	28.957535	-12.118876	113.059639	32.283379	38.240723	113.450417	30.620457	13.0609235	113.255028	-78.346233	15.7100165	111.002388
-34.070904	34.512989	111.066071	-23.820791	14.375811	111.987411	28.892374	-12.25171	113.222824	32.386684	38.087116	113.290619	30.639529	12.917703	113.2567215	-78.281111	15.833919	110.7181005
-32.830429	34.541203	110.661606	-23.775158	14.378428	111.841461	28.847626	-12.484412	113.429436	32.526649	37.852169	113.073029	30.6871375	12.6838785	113.2512325	-78.2374535	16.0729775	110.4316895
-31.516409	34.527687	110.221733	-23.747454	14.29096	111.697342	28.826097	-12.821643	113.692711	32.673599	37.581879	112.917686	30.749848	12.380118	113.3051985	-78.244756	16.201802	110.0894855
-30.16651	34.493271	109.886574	-23.673861	14.15782	111.571465	28.771854	-13.179716	113.939133	32.830055	37.087864	112.431892	30.8009545	11.954074	113.1855125	-78.1486765	16.361566	109.9574175
-28.837687	34.403019	109.660599	-23.603964	13.941726	111.485329	28.737223	-13.534641	114.101753	32.983177	36.668804	112.132935	30.8602	11.5670815	113.117344	-78.068128	16.3163705	109.853314
-26.993904	34.285484	109.457191	-23.440371	13.577621	111.421059	28.756451	-14.022427	114.252708	33.170464	36.08144	111.740349	30.9634575	11.0295065	112.9965285	-77.8441995	16.1257355	109.8455895
-25.640472	34.207123	109.216759	-23.367876	13.358196	111.359062	28.790104	-14.326316	114.320267	33.286213	35.791729	111.541557	31.0381585	10.7327065	112.930912	-77.7739105	15.9836855	109.787212
-24.043447	34.086769	108.835373	-23.310318	13.156759	111.259926	28.79184	-14.588589	114.454475	33.382313	35.51292	111.334	31.0870765	10.4621655	112.8942375	-77.7077125	15.8513525	109.6256145
-22.722473	34.032307	108.66011	-23.226103	13.011753	111.182335	28.787363	-14.866071	114.542007	33.494038	35.248611	111.207642	31.1407005	10.19127	112.8748245	-77.5929065	15.832236	109.4898455
-21.286087	34.062477	108.621262	-23.206768	12.855405	111.156868	28.750509	-15.1004	114.545731	33.604034	34.988544	111.227592	31.1772715	9.944072	112.8866615	-77.5908075	15.766738	109.4270745
-19.846771	34.122742	108.771805	-23.207298	12.774831	111.165222	28.722843	-15.292588	114.450302	33.718472	34.830193	111.479675	31.2206575	9.7688025	112.9649885	-77.6352535	15.7808595	109.3654555
-18.401632	34.229939	109.078583	-23.177965	12.730494	111.167358	28.702808	-15.415913	114.207649	33.883747	34.770725	111.82859	31.2932775	9.677406	113.0181195	-77.6492075	15.783582	109.3165965
-16.19389	34.430809	109.728065	-23.209494	12.807483	111.073044	28.683821	-15.392987	113.570473	34.076881	34.886631	112.624123	31.380351	9.746822	113.097298	-77.799339	15.868144	109.04879
-14.716268	34.544083	110.283211	-23.255865	12.949641	111.005234	28.647243	-15.169744	113.038254	34.132267	35.07954	113.299652	31.389755	9.954898	113.168953	-77.901485	15.944384	108.841515
-13.275075	34.604675	110.868347	-23.262905	13.193862	110.914528	28.705999	-14.863966	112.485298	34.218128	35.360142	113.919212	31.4620635	10.248088	113.202255	-77.9878735	16.139636	108.626801
-11.829777	34.645718	111.436127	-23.258062	13.489349	110.782829	28.817419	-14.468954	111.962761	34.22274	35.697876	114.656326	31.5200795	10.614461	113.3095435	-78.0362035	16.364237	108.2561145
-10.411025	34.655621	111.926231	-23.234917	13.786088	110.69416	28.967073	-14.03362	111.508133	34.200962	36.074142	115.41935	31.5840175	11.020261	113.4637415	-78.0538515	16.551915	107.9245785
-8.99416	34.590946	112.300751	-23.187115	14.110298	110.580635	29.119843	-13.620647	111.178925	34.180786	36.426777	116.042618	31.6503145	11.403065	113.6107715	-78.0245445	16.817531	107.5504985
-7.608069	34.501423	112.547157	-23.227476	14.406135	110.540733	29.271681	-13.280185	110.943153	34.190277	36.703472	116.485092	31.730979	11.7116435	113.7141225	-78.185931	17.1006265	107.3673435
-5.566757	34.187695	112.71521	-23.032724	14.752793	110.39283	29.499249	-12.905933	110.804131	34.252018	36.993916	116.857513	31.8756335	12.0439915	113.830822	-77.9410815	17.4615945	106.954838
-4.190038	33.88308	112.647842	-22.996988	14.927814	110.396301	29.637373	-12.805414	110.881493	34.287785	37.082638	116.917	31.962579	12.138612	113.8992465	-77.956555	17.717016	106.8933555
-2.863592	33.412926	112.566795	-22.887053	14.985992	110.273537	29.744026	-12.815309	110.989487	34.335232	37.049332	116.891945	32.039629	12.1170115	113.940716	-77.813735	17.8549725	106.606358
-1.523387	32.84861	112.441017	-22.791292	14.951414	110.25071	29.82407	-12.91008	111.129036	34.397346	36.963764	116.774773	32.110708	12.026842	113.9519045	-77.693292	17.875986	106.5495155
-0.25532	32.196053	112.316513	-22.719893	14.911513	110.284996	29.916372	-13.059038	111.257347	34.498253	36.840332	116.644493	32.2073125	11.890647	113.95092	-77.6470985	17.932379	106.619072
0.984242	31.478804	112.244209	-22.628239	14.767836	110.32782	29.977993	-13.230297	111.416946	34.583542	36.699684	116.544365	32.2807675	11.7346935	113.9806555	-77.5372455	17.8009785	106.6749845
2.212391	30.670908	112.185944	-22.57036	14.624826	110.322189	30.087053	-13.430464	111.573425	34.664093	36.547825	116.487488	32.375573	11.5586805	114.0304565	-77.516293	17.6909715	106.6139215
3.887639	29.317492	112.076401	-22.569811	14.41461	110.145889	30.179152	-13.625726	111.863754	34.704838	36.357899	116.493118	32.441995	11.3660865	114.178436	-77.581617	17.4631335	106.113342
4.9528	28.346994	112.006271	-22.561434	14.282698	109.91571	30.230394	-13.716563	112.009918	34.692619	36.277416	116.554749	32.4615065	11.2804265	114.2823335	-77.5843745	17.2849695	105.5490865
5.989333	27.334373	111.94072	-22.582064	14.188941	109.679703	30.285156	-13.768991	112.065163	34.675945	36.21627	116.63163	32.4805505	11.2236395	114.3483965	-77.6446785	17.1542425	105.0110095
6.94552	26.241938	111.826416	-22.479292	14.110191	109.50605	30.369551	-13.793813	112.103416	34.6842	36.190872	116.644264	32.5268755	11.1985295	114.37384	-77.4854595	17.0218525	104.63826
7.857948	25.125477	111.737839	-22.404585	14.073483	109.411446	30.508446	-13.798344	112.149902	34.735844	36.169312	116.6091	32.622145	11.185484	114.379501	-77.431315	16.961482	104.443391
8.759529	23.97827	111.70565	-22.273659	14.067982	109.350922	30.662056	-13.78271	112.239525	34.808979	36.150352	116.610428	32.7355175	11.183821	114.4249765	-77.2828355	16.952143	104.2768675
9.553063	22.667057	111.71492	-22.138897	14.04526	109.315125	30.843376	-13.77306	112.36602	34.887398	36.125546	116.626099	32.865387	11.176243	114.4960595	-77.143181	16.914277	104.1341905
10.586151	20.698557	111.751152	-21.988443	14.050928	109.283981	31.036547	-13.757728	112.673012	35.012199	36.063515	116.73008	33.024373	11.1528935	114.701546	-77.001259	16.9489625	103.866416
11.200746	19.353971	111.800682	-21.886173	14.033072	109.355545	31.16	-13.795381	112.840477	35.107693	36.015797	116.75985	33.1338465	11.110208	114.8001635	-76.9061925	16.955936	103.9109265
11.717218	17.934929	111.834839	-21.798878	14.002848	109.457848	31.26741	-13.838902	112.960327	35.200825	35.985107	116.828934	33.2341175	11.0731025	114.8946305	-76.8318735	16.9325935	104.0210655
12.157909	16.494623	111.901077	-21.764496	13.952726	109.557297	31.365051	-13.889125	113.024185	35.284874	35.930466	116.904427	33.3249625	11.0206705	114.964306	-76.8539545	16.8847815	104.150288
12.527505	14.981625	111.93985	-21.720533	13.868031	109.59346	31.421703	-13.930392	113.135513	35.330967	35.894524	116.969772	33.376335	10.982066	115.0526425	-76.817401	16.753996	104.1342775
12.828525	13.474494	111.908974	-21.687719	13.821692	109.642174	31.489674	-13.980913	113.212166	35.380238	35.842056	116.980293	33.434956	10.9305715	115.0962295	-76.810394	16.7128125	104.1881185
13.027838	11.920073	111.847984	-21.645527	13.757674	109.65818	31.583044	-14.035084	113.288116	35.377609	35.850498	116.963341	33.4803265	10.907707	115.1257285	-76.7713805	16.607641	104.1906315
13.235914	9.525208	111.77359	-21.53693	13.648436	109.727585	31.734756	-14.137355	113.451553	35.842178	35.523247	116.636299	33.788467	10.692946	115.043926	-76.862327	16.603926	104.411244
13.27555	7.889641	111.77359	-21.45372	13.540085	109.815704	31.865534	-14.23859	113.598572	35.55154	35.685669	116.745964	33.708537	10.7235395	115.172268	-76.615977	16.3566305	104.45914
13.269293	6.245544	111.778114	-21.314455	13.37577	109.90374	32.020481	-14.375581	113.813354	35.659588	35.582386	116.629967	33.8400345	10.6034025	115.2216605	-76.4689445	16.1481375	104.5858195
13.180417	4.531527	111.816093	-21.199171	13.204986	110.025429	32.172634	-14.546028	114.071808	35.781364	35.458935	116.470947	33.976999	10.4564535	115.2713775	-76.375341	15.9535185	104.7794805
13.023257	2.808149	111.919823	-21.050838	12.999693	110.118927	32.323006	-14.748547	114.374695	35.911102	35.271713	116.258751	34.117054	10.261583	115.316723	-76.21873	15.737803	104.921131
12.776459	1.10505	112.083389	-20.960722	12.763023	110.200623	32.457958	-14.99385	114.723335	35.999294	35.009361	115.985451	34.228626	10.0077555	115.354393	-76.15007	15.5182905	105.046853
12.514736	-0.636266	112.224731	-20.883366	12.495161	110.259079	32.57571	-15.269157	115.110489	36.081242	34.733112	115.695107	34.328476	9.7319775	115.402798	-76.095208	15.2583445	105.11536
11.916445	-3.160697	112.581131	-20.742039	12.073366	110.327805	32.759933	-15.660543	115.711533	36.140053	34.283974	115.235924	34.449993	9.3117155	115.4737285	-75.934071	14.8350165	105.1818815
11.417608	-4.773958	112.917351	-20.711956	11.763176	110.372864	32.879425	-15.889094	116.129456	36.161743	33.995716	114.957558	34.520584	9.053311	115.543507	-75.944496	14.473041	105.202221
10.89897	-6.351664	113.239464	-20.67668	11.44355	110.441795	32.9879	-16.148798	116.547813	36.182102	33.719372	114.714111	34.585001	8.785287	115.630962	-75.938361	14.101813	105.252628
10.251803	-7.84629	113.583992	-20.656807	11.108262	110.528709	33.073956	-16.420504	116.965881	36.211815	33.418545	114.489487	34.6428855	8.4990205	115.727684	-75.9564995	13.7175035	105.329734
9.56682	-9.276286	113.929855	-20.625269	10.759525	110.61261	33.143566	-16.691784	117.301895	36.261345	33.146832	114.306297	34.7024555	8.227524	115.804096	-75.9529935	13.291526	105.421124
8.865343	-10.672416	114.119545	-20.564871	10.424104	110.697662	33.229225	-16.950998	117.506218	36.287983	32.888203	114.09211	34.758604	7.9686025	115.799164	-75.888346	12.8796055	105.59616
8.061465	-11.864918	114.281418	-20.517105	10.13236	110.790886	33.313503	-17.169361	117.621147	36.35096	32.653591	113.96949	34.8322315	7.742115	115.7953185	-75.8664415	12.522605	105.7864535
6.827025	-13.519886	114.442406	-20.402092	9.800817	110.913452	33.471409	-17.402746	117.705688	36.43092	32.398899	113.877937	34.9511645	7.4980765	115.7918125	-75.7553485	12.1035575	106.0350915
5.987201	-14.520502	114.408829	-20.306765	9.653223	111.009453	33.544022	-17.510777	117.725037	36.511593	32.275646	113.83947	35.0278075	7.3824345	115.7822535	-75.6413375	11.9240115	106.2366525
5.053351	-15.358416	114.331314	-20.225863	9.501918	111.139595	33.619041	-17.557791	117.637375	36.607803	32.206657	113.860229	35.113422	7.324433	115.748802	-75.565148	11.679403	106.530388
4.11462	-16.136642	114.164864	-20.124107	9.396487	111.291359	33.760754	-17.658775	117.376152	36.678715	32.194302	113.940689	35.2197345	7.2677635	115.6584205	-75.4679485	11.5252105	106.9242975
3.103676	-16.777321	113.994911	-20.026028	9.305983	111.456192	33.874187	-17.653538	117.14698	36.706284	32.210751	114.066254	35.2902355	7.2786065	115.606617	-75.3422915	11.3333595	107.305767
2.076041	-17.359591	113.794533	-19.954792	9.212258	111.612404	33.990242	-17.648117	116.900398	36.732136	32.243656	114.178406	35.361189	7.2977695	115.539402	-75.270773	11.1267465	107.685406
1.010498	-17.853403	113.618111	-19.891972	9.179762	111.76841	34.091743	-17.655893	116.66378	36.740883	32.293095	114.240051	35.416313	7.318601	115.4519155	-75.200257	11.040923	108.0849045
-0.649482	-18.410185	113.468575	-19.791393	9.111313	112.076569	34.205254	-17.630259	116.363693	36.737743	32.330124	114.260033	35.4714985	7.3499325	115.311863	-75.0542845	10.8726935	108.841275
-1.771611	-18.68721	113.46965	-19.774811	9.029023	112.299385	34.290417	-17.634176	116.225327	36.72448	32.325684	114.301804	35.5074485	7.345754	115.2635655	-75.0570705	10.712292	109.3352045
-2.908907	-18.912468	113.608719	-19.736786	8.922603	112.536621	34.386505	-17.675194	116.214325	36.707584	32.3022	114.338211	35.5470445	7.313503	115.276268	-75.0206165	10.531703	109.796974
-4.096434	-19.03302	113.882187	-19.734476	8.807189	112.74408	34.470554	-17.775717	116.302338	36.711109	32.20673	114.316452	35.5908315	7.2155065	115.309395	-75.0597835	10.3988715	110.178765
-5.260435	-19.116314	114.17688	-19.69311	8.668029	112.895546	34.508251	-17.912462	116.539398	36.726269	32.084095	114.205658	35.61726	7.0858165	115.372528	-75.00348	10.2502415	110.418564
-6.414074	-19.122881	114.409554	-19.648195	8.515123	113.091148	34.49773	-18.078962	116.689148	36.778919	31.874863	114.061104	35.6383245	6.8979505	115.375126	-74.9347145	10.1322955	110.80717
-7.532313	-19.116659	114.455536	-19.586103	8.323186	113.32531	34.547894	-18.259888	116.669556	36.861973	31.713776	114.099823	35.7049335	6.726944	115.3846895	-74.8771395	9.919428	111.2659305
-9.212802	-18.94018	114.299515	-19.475464	8.015835	113.584839	34.686699	-18.420855	116.561172	36.967678	31.591257	114.421295	35.8271885	6.585201	115.4912335	-74.7781165	9.446469	111.6784445
-10.296599	-18.724602	114.07428	-19.447815	7.895675	113.666687	34.774712	-18.452095	116.414238	37.059856	31.637779	114.74527	35.917284	6.592842	115.579754	-74.812914	9.198508	111.75362
-11.408114	-18.455133	113.745407	-19.389811	7.854702	113.718376	34.845943	-18.399805	116.187729	37.152863	31.739267	115.063728	35.999403	6.669731	115.6257285	-74.779025	9.039673	111.8110235
-12.465219	-18.074823	113.385704	-19.323652	7.931957	113.7714	34.873711	-18.282166	115.851631	37.210926	31.897226	115.397476	36.0423185	6.80753	115.6245535	-74.6896225	9.056384	111.9182465
-13.532729	-17.659166	113.014915	-19.272348	8.108694	113.907097	34.910984	-18.045618	115.47673	37.274982	32.10199	115.751076	36.092983	7.028186	115.613903	-74.637679	9.189202	112.200291
-14.558422	-17.172398	112.67054	-19.232782	8.355647	113.997841	34.956245	-17.764771	115.104713	37.328438	32.376789	116.174255	36.1423415	7.306009	115.639484	-74.6079055	9.405285	112.356198
-15.599977	-16.660294	112.301102	-19.18955	8.61867	114.027061	34.978882	-17.449907	114.799408	37.37352	32.660534	116.574181	36.176201	7.6053135	115.6867945	-74.555301	9.6320265	112.3673275
-17.119984	-15.902241	111.885963	-19.178114	9.026525	114.027275	35.025768	-17.023724	114.42672	37.426159	33.074795	117.022614	36.2259635	8.0255355	115.724667	-74.5821915	10.0275145	112.329883
-18.121023	-15.414053	111.758255	-19.112209	9.304038	113.922897	35.055878	-16.773922	114.262512	37.435387	33.310677	117.064308	36.2456325	8.2683775	115.66341	-74.4700505	10.3396985	112.182384
-19.103155	-14.996499	111.750839	-19.017467	9.488446	113.84462	35.104244	-16.569225	114.201378	37.452206	33.510269	116.965149	36.278225	8.470522	115.5832635	-74.313159	10.50637	112.1059765
-20.079044	-14.570999	111.835548	-18.968283	9.631509	113.796196	35.170612	-16.425388	114.235046	37.467525	33.66087	116.794373	36.3190685	8.617741	115.5147095	-74.2556345	10.645277	112.0776825
-21.041008	-14.209578	112.01757	-18.882927	9.678076	113.703766	35.268009	-16.366261	114.414261	37.484638	33.741741	116.552139	36.3763235	8.68774	115.4832	-74.1421775	10.668412	111.924332
-21.913097	-13.857791	112.303757	-18.800344	9.64776	113.678215	35.363338	-16.358072	114.695251	37.489513	33.761166	116.241898	36.4264255	8.701547	115.4685745	-74.0271135	10.593973	111.8878555
-22.850645	-13.519888	112.574532	-18.745365	9.597465	113.685417	35.458836	-16.399803	114.975182	37.500412	33.745213	115.941147	36.479624	8.672705	115.4581645	-73.970354	10.522225	111.9126695
-24.166805	-12.969624	112.904945	-18.617962	9.395254	113.726341	35.560581	-16.489422	115.365562	37.499256	33.689117	115.554497	36.5299185	8.5998475	115.4600295	-73.7658425	10.1906605	111.9926525
-25.08041	-12.61326	112.99324	-18.640215	9.278781	113.710297	35.617016	-16.504761	115.506454	37.473766	33.679504	115.35891	36.545391	8.5873715	115.432682	-73.825821	9.9701905	111.987912
-25.898701	-12.15237	113.054504	-18.582624	9.205182	113.665222	35.660507	-16.45175	115.578796	37.414341	33.736343	115.199387	36.537424	8.6422965	115.3890915	-73.702672	9.7680675	111.9413525
-26.762947	-11.672142	113.118889	-18.567598	9.207809	113.649658	35.69733	-16.339455	115.666031	37.346516	33.828049	115.023743	36.521923	8.744297	115.344887	-73.657119	9.671321	111.954429
-27.517653	-11.134804	113.161781	-18.565495	9.310507	113.630989	35.742023	-16.159046	115.753029	37.283737	33.969173	114.906967	36.51288	8.9050635	115.329998	-73.64387	9.7159505	111.93198
-28.288136	-10.57404	113.178215	-18.529713	9.453728	113.634872	35.812237	-15.941638	115.859459	37.251507	34.152473	114.84729	36.531872	9.1054175	115.3533745	-73.591298	9.8020385	111.9163695
-28.852076	-10.140125	113.079926	-18.510178	9.631539	113.645935	35.859692	-15.669772	115.955177	37.211216	34.3577	114.852837	36.535454	9.343964	115.404007	-73.55581	9.919114	111.887863
-30.136255	-8.911646	113.111519	-18.498869	9.857192	113.667809	35.947464	-15.398545	115.947548	37.190647	34.655983	114.869835	36.5690555	9.628719	115.4086915	-73.5667935	10.085665	111.9269265
-30.811989	-8.180285	113.023819	-18.487265	9.991341	113.628708	35.979954	-15.221935	115.898849	37.194981	34.846203	114.908722	36.5874675	9.812134	115.4037855	-73.5619975	10.170548	111.8536305
-31.469303	-7.446845	112.878166	-18.463572	10.118679	113.574837	36.010025	-15.085506	115.826225	37.225979	34.992104	114.950325	36.618002	9.953299	115.388275	-73.545146	10.284059	111.761399
-32.121407	-6.735191	112.703384	-18.429144	10.209264	113.482307	36.022583	-14.953981	115.725601	37.253857	35.116299	114.969673	36.63822	10.081159	115.347637	-73.496508	10.337369	111.616977
-32.752979	-5.95027	112.633408	-18.403421	10.298433	113.399384	36.010979	-14.850071	115.662804	37.282242	35.199879	114.92131	36.6466105	10.174904	115.292057	-73.4534525	10.421962	111.506711
-33.34531	-5.159689	112.606728	-18.359819	10.367569	113.312515	36.080833	-14.929283	115.552757	37.328495	35.200455	114.804794	36.704664	10.135586	115.1787755	-73.424302	10.599552	111.4462545
-33.886669	-4.351176	112.624023	-18.331333	10.393256	113.27887	36.016731	-14.889288	115.684387	37.386353	35.144329	114.639977	36.701542	10.1275205	115.162182	-73.364208	10.6589915	111.395558
-34.70718	-3.136647	112.670387	-18.278225	10.403381	113.228813	36.028858	-15.025012	115.880562	37.489296	35.000679	114.395988	36.759077	9.9878335	115.138275	-73.315527	10.8189285	111.319351
-35.168522	-2.261101	112.68129	-18.238527	10.346796	113.179718	36.046467	-15.168335	116.00119	37.54427	34.893711	114.24028	36.7953685	9.862688	115.120735	-73.2724225	10.830904	111.238701
-35.662411	-1.374171	112.681648	-18.225292	10.293716	113.147034	36.027649	-15.246536	116.118011	37.5928	34.77549	114.097527	36.8102245	9.764477	115.107769	-73.2608085	10.822955	111.186299
-36.073158	-0.445765	112.634682	-18.19323	10.206638	113.114952	36.054932	-15.405269	116.17054	37.639671	34.649361	113.9645	36.8473015	9.622046	115.06752	-73.2337615	10.79123	111.162384
-36.528961	0.517413	112.545525	-18.157461	10.159194	113.043251	36.128609	-15.52456	116.174423	37.679161	34.56525	113.859787	36.903885	9.520345	115.017105	-73.218807	10.798043	111.069397
-36.843853	1.555313	112.413635	-18.14432	10.13929	112.978188	36.160519	-15.543951	116.21022	37.71497	34.526241	113.768784	36.9377445	9.491145	114.989502	-73.2263845	10.787435	110.966874
-37.201916	2.658859	112.238396	-18.097809	10.165285	112.869583	36.182129	-15.521841	116.249344	37.752708	34.548943	113.666702	36.9674185	9.513551	114.958023	-73.1630365	10.817019	110.781143
-37.702869	4.429029	111.990501	-17.998436	10.264754	112.698898	36.221252	-15.463613	116.195488	37.829651	34.593521	113.47699	37.0254515	9.564954	114.836239	-73.0223235	10.964554	110.561557
-37.970158	5.682597	111.851944	-17.902752	10.35168	112.614594	36.232975	-15.420003	116.099617	37.906033	34.616226	113.355614	37.069504	9.5981115	114.7276155	-72.875008	11.1052485	110.5015725
-38.246929	7.017249	111.760094	-17.834694	10.449537	112.567184	36.22773	-15.388518	115.954353	37.993004	34.630997	113.262199	37.110367	9.6212395	114.608276	-72.779755	11.2778345	110.526092
-38.483795	8.403844	111.664787	-17.764721	10.568978	112.510361	36.218178	-15.344214	115.740761	38.092182	34.687847	113.23719	37.15518	9.6718165	114.4889755	-72.684622	11.4661395	110.5317465
-38.657951	9.804082	111.577499	-17.711754	10.699959	112.472641	36.194088	-15.277679	115.453377	38.162636	34.774364	113.280487	37.178362	9.7483425	114.366932	-72.60187	11.6515755	110.57835
-38.786896	11.295753	111.549995	-17.674946	10.787754	112.452759	36.160263	-15.188904	115.071281	38.187977	34.88583	113.421394	37.17412	9.848463	114.2463375	-72.524012	11.727045	110.6591805
-38.927505	12.8111	111.6119	-17.719116	10.8809	112.472084	36.107887	-15.062716	114.599945	38.181538	35.052299	113.676277	37.1447125	9.9947915	114.138111	-72.5829445	11.7670085	110.806057
-39.086906	15.027909	111.895241	-17.782774	11.063887	112.645653	35.936581	-14.752771	113.889763	38.126953	35.350002	114.105019	37.031767	10.2986155	113.997391	-72.597315	11.8291585	111.293915
-39.122471	16.578678	112.29454	-17.835848	11.223488	112.802521	35.821404	-14.534534	113.352348	38.042347	35.550243	114.391418	36.9318755	10.5078545	113.871883	-72.6035715	11.9391215	111.733159
-39.153912	18.070082	112.742577	-17.923338	11.3639	112.99511	35.670479	-14.288046	112.875893	37.927658	35.750381	114.615273	36.7990685	10.7311675	113.745583	-72.6457445	11.9966325	112.244637
-39.096184	19.576254	113.258347	-18.036524	11.551167	113.198792	35.509319	-14.013574	112.427307	37.792702	35.951588	114.862907	36.6510105	10.969007	113.645107	-72.7240585	12.133327	112.752477
-39.027477	20.957987	113.739586	-18.144003	11.695381	113.403793	35.33226	-13.793497	112.061775	37.640255	36.134956	115.136375	36.4862575	11.1707295	113.599075	-72.7742635	12.2200325	113.208511
-38.906162	22.374062	114.045242	-18.303909	11.857653	113.533066	35.12278	-13.608294	111.863388	37.514786	36.285667	115.319672	36.318783	11.3386865	113.59153	-72.926601	12.3766195	113.474602
-38.753639	23.726753	114.228912	-18.51025	12.040332	113.605484	34.917915	-13.476414	111.746452	37.377651	36.417179	115.503906	36.147783	11.4703825	113.625179	-73.168283	12.6102815	113.585789
-38.360786	25.624832	114.255547	-18.80974	12.245238	113.577293	34.584473	-13.383454	111.761597	37.159897	36.538441	115.701759	35.872185	11.5774935	113.731678	-73.491665	12.9129825	113.422908
-38.06881	26.839226	114.183723	-19.001112	12.335277	113.483704	34.334988	-13.381598	111.773338	37.048344	36.545109	115.749954	35.691666	11.5817555	113.761646	-73.69389	13.0887985	113.205762
-37.726585	27.978256	114.112343	-19.208122	12.373468	113.387749	34.085007	-13.414185	111.777771	36.940117	36.522243	115.780113	35.512562	11.554029	113.778942	-73.928806	13.192907	112.996556
-37.320877	29.022085	114.046951	-19.356968	12.428899	113.323486	33.853424	-13.45404	111.822487	36.848209	36.482262	115.796135	35.3508165	11.514111	113.809311	-74.0647525	13.343687	112.837661
-36.851646	30.029413	114.056625	-19.531706	12.41627	113.282928	33.656528	-13.521086	111.875191	36.787552	36.431595	115.816948	35.22204	11.4552545	113.8460695	-74.285452	13.3772855	112.7197865
-36.345947	30.950472	114.018921	-19.663229	12.417004	113.249878	33.464489	-13.579589	111.955193	36.737206	36.401066	115.856384	35.1008475	11.4107385	113.9057885	-74.4273055	13.4232695	112.5939675
-35.808167	31.808784	113.993797	-19.834641	12.426446	113.198158	33.293858	-13.637166	112.018394	36.66024	36.390789	115.874329	34.977049	11.3768115	113.9463615	-74.646331	13.4760805	112.4499545
-34.952595	32.958515	113.982224	-19.994583	12.510152	113.218498	33.032341	-13.659694	112.06311	36.514339	36.372356	115.8638	34.77334	11.356331	113.963455	-74.762506	13.663973	112.473541
-34.339005	33.748585	114.028908	-20.173265	12.554614	113.261559	32.843685	-13.662936	112.088669	36.420254	36.39547	115.872421	34.6319695	11.366267	113.980545	-74.9784995	13.742961	112.542573
-33.658501	34.40033	114.062286	-20.326162	12.665658	113.238487	32.676201	-13.615346	112.093971	36.312313	36.435944	115.89756	34.494257	11.410299	113.9957655	-75.146581	13.921017	112.4812085
-32.987457	34.959846	114.099182	-20.487709	12.7767	113.211479	32.500694	-13.540215	112.099365	36.2048	36.507656	115.96656	34.352747	11.4837205	114.0329625	-75.328165	14.0696795	112.3899955
-32.283596	35.471882	114.062843	-20.636805	12.931074	113.145912	32.32584	-13.443036	112.057915	36.085323	36.608196	116.086365	34.2055815	11.58258	114.07214	-75.4791915	14.279568	112.219684
-31.506113	35.893074	114.079369	-20.847488	13.082208	113.162628	32.151241	-13.315712	112.006424	35.962116	36.728645	116.206833	34.0566785	11.7064665	114.1066285	-75.7516545	14.4579495	112.2186275
-30.746439	36.302273	114.072418	-20.963373	13.274439	113.019241	31.991848	-13.150586	111.935699	35.834187	36.877792	116.341339	33.9130175	11.863603	114.138519	-75.8397635	14.685275	111.899963
-29.606819	36.655216	114.150848	-21.148493	13.548635	112.99131	31.779659	-12.88693	111.910774	35.676868	37.122814	116.493797	33.7282635	12.117942	114.2022855	-76.0252495	14.979328	111.7803345
-28.818974	36.833591	114.152458	-21.253105	13.745949	113.028351	31.677183	-12.710161	111.974403	35.576324	37.287121	116.580536	33.6267535	12.28848	114.2774695	-76.1329635	15.203418	111.7792325
-27.920738	36.900375	114.162109	-21.459576	13.977287	113.173355	31.576231	-12.574196	112.087723	35.485176	37.453838	116.650902	33.5307035	12.439821	114.3693125	-76.4498555	15.514753	111.9773975
-27.144772	36.922897	114.142784	-21.526812	14.136587	113.212967	31.446583	-12.461118	112.254784	35.382641	37.591961	116.677856	33.414612	12.5654215	114.46632	-76.468236	15.7077525	111.959614
-26.367355	36.861168	114.132294	-21.648485	14.295903	113.289665	31.275183	-12.389744	112.440575	35.2701	37.688076	116.668411	33.2726415	12.649166	114.554493	-76.5696115	15.94264	112.024837
-25.619995	36.667309	114.02948	-21.832804	14.449471	113.38253	31.096241	-12.348379	112.686218	35.151966	37.768917	116.627037	33.1241035	12.710269	114.6566275	-76.7897115	16.188673	112.1084325
-24.778595	36.4445	113.874367	-22.041004	14.541006	113.446846	30.887383	-12.337871	112.9702	35.009529	37.815319	116.517197	32.948456	12.738724	114.7436985	-77.030464	16.343288	112.1499935
-23.686907	35.954735	113.476799	-22.349262	14.600313	113.466957	30.576389	-12.381715	113.523888	34.736206	37.838593	116.121506	32.6562975	12.728439	114.822697	-77.3548215	16.472187	112.111217
-22.927839	35.583725	112.993393	-22.563276	14.647092	113.391266	30.406553	-12.430878	113.961731	34.505672	37.804054	115.651749	32.4561125	12.686588	114.80674	-77.5826645	16.607596	111.975792
-22.352133	35.227253	112.490318	-22.770008	14.700074	113.25396	30.225246	-12.4743	114.449081	34.259167	37.768547	115.094948	32.2422065	12.6471235	114.7720145	-77.7822225	16.7530245	111.7359055
-21.443249	34.729321	111.830734	-22.969009	14.673328	113.102448	30.074566	-12.532552	114.959488	34.04715	37.688656	114.651314	32.060858	12.578052	114.805401	-77.998876	16.768604	111.399495
-20.777151	34.2593	111.395622	-23.086393	14.636702	113.01123	29.930401	-12.593503	115.422478	33.862503	37.605709	114.100883	31.896452	12.506103	114.7616805	-78.069238	16.767301	111.2607795
-19.958677	33.814766	111.07489	-23.204781	14.529571	112.976982	29.797741	-12.672132	115.735367	33.696373	37.490894	113.81469	31.747057	12.409381	114.7750285	-78.156619	16.649761	111.1789355
-19.392897	33.430653	111.04715	-23.280926	14.400239	113.00769	29.695818	-12.712815	115.904343	33.607159	37.395752	113.569489	31.6514885	12.3414685	114.736916	-78.2133405	16.4590095	111.278464
-18.247459	32.896896	111.101135	-23.35556	14.248106	113.038551	29.584211	-12.682351	115.951241	33.49181	37.414135	113.503456	31.5380105	12.365892	114.7273485	-78.2491305	16.13032	111.3497535
-17.542732	32.56728	111.220634	-23.432716	14.269487	113.040634	29.551401	-12.578079	115.907875	33.403862	37.535419	113.597084	31.4776315	12.47867	114.7524795	-78.3430635	16.060304	111.3287885
-16.762827	32.292351	111.297462	-23.477606	14.367848	113.035713	29.537022	-12.403611	115.836784	33.317368	37.698792	113.728127	31.427195	12.6475905	114.7824555	-78.382407	16.0881055	111.2889705
-16.050362	32.113037	111.417076	-23.507917	14.525591	113.034012	29.543232	-12.192098	115.767059	33.270584	37.89764	113.921783	31.406908	12.852771	114.844421	-78.422742	16.198411	111.223603
-15.38318	31.982746	111.569679	-23.557489	14.731264	113.046776	29.554928	-11.977846	115.674171	33.244724	38.115849	114.06279	31.399826	13.0690015	114.8684805	-78.514804	16.3935265	111.2250715
-14.570745	31.830496	111.681938	-23.557953	14.948018	113.046898	29.570431	-11.754194	115.550209	33.231716	38.32037	114.223885	31.4010735	13.283088	114.887047	-78.5169795	16.612948	111.206749
-13.900582	31.681734	111.851898	-23.57613	15.166083	113.010315	29.606438	-11.535953	115.370544	33.215569	38.529602	114.44635	31.4110035	13.4968245	114.908447	-78.5632635	16.8353415	111.112183
-12.868929	31.475555	112.04306	-23.578777	15.438867	112.943886	29.607082	-11.238486	115.05275	33.266933	38.839222	114.672981	31.4370075	13.800368	114.8628655	-78.5945615	17.077366	111.0249065
-12.202571	31.273985	112.148094	-23.565981	15.526917	112.91674	29.581005	-11.066242	114.865768	33.241177	38.981602	114.834846	31.411091	13.95768	114.850307	-78.543053	17.096154	110.983173
-11.58667	31.051531	112.186195	-23.566645	15.611	112.88549	29.625454	-10.977346	114.644089	33.191898	39.0718	114.870941	31.408676	14.047227	114.757515	-78.541966	17.174773	111.013465
-10.927733	30.857101	112.156807	-23.579554	15.664712	112.881004	29.656483	-10.904872	114.52758	33.129829	39.129673	114.80513	31.393156	14.1124005	114.666355	-78.552264	17.2170235	111.095653
-10.324325	30.609819	112.082603	-23.591026	15.687394	112.835464	29.64102	-10.816007	114.458557	33.063084	39.139305	114.67836	31.352052	14.161649	114.5684585	-78.534104	17.213139	111.1024695
-9.767502	30.301392	111.993637	-23.607822	15.676059	112.780014	29.64566	-10.853238	114.353165	32.970863	39.178734	114.555023	31.3082615	14.162748	114.454094	-78.5239055	17.18937	111.105934
-9.182199	29.971031	111.877617	-23.631468	15.607826	112.731674	29.566416	-10.895826	114.282524	32.938705	39.112545	114.388237	31.2525605	14.1083595	114.3353805	-78.5154965	17.1072925	111.1279675
-8.35725	29.451401	111.775681	-23.678427	15.403673	112.620911	29.4879	-11.092196	114.096924	32.899246	38.796322	114.267303	31.193573	13.852063	114.1821135	-78.550427	16.955283	111.0597085
-7.793543	29.054102	111.785591	-23.685377	15.263589	112.593758	29.461458	-11.219146	113.990425	32.934887	38.765545	114.31469	31.1981725	13.7731995	114.1525575	-78.5689265	16.7539785	111.0349585
-7.201446	28.670683	111.839722	-23.692923	15.195127	112.614525	29.45619	-11.323703	113.916901	32.922413	38.774582	114.420685	31.1893015	13.7254395	114.168793	-78.5751475	16.6648145	111.060257
-6.656209	28.320757	111.917435	-23.674955	15.156585	112.677765	29.473475	-11.355861	113.859917	32.974392	38.770496	114.601944	31.2239335	13.7073175	114.2309305	-78.5738435	16.6058525	111.1245995
-6.121318	27.935341	112.04406	-23.669342	15.169837	112.733139	29.494387	-11.344364	113.831779	33.018772	38.807232	114.736214	31.2565795	13.731434	114.2839965	-78.5952635	16.60824	111.1822815
-5.608617	27.553225	112.161339	-23.658724	15.199341	112.761879	29.538939	-11.291806	113.81601	33.068172	38.859932	114.910446	31.3035555	13.784063	114.363228	-78.6210035	16.614619	111.16053
-5.104425	27.20845	112.307358	-23.614801	15.255779	112.76442	29.597485	-11.191345	113.775314	33.122108	38.940315	115.158928	31.3597965	13.874485	114.467121	-78.5893985	16.637073	111.061719
-4.396746	26.593992	112.517273	-23.571964	15.368567	112.684891	29.73868	-10.979028	113.588478	33.202354	39.122787	115.718369	31.470517	14.0718795	114.6534235	-78.614445	16.6652545	110.7163585
-3.943875	26.154297	112.614998	-23.520027	15.410889	112.567963	29.865002	-10.783854	113.421204	33.241035	39.326561	116.039574	31.5530185	14.2713535	114.730389	-78.5930725	16.5504245	110.405537
-3.514667	25.675285	112.740028	-23.444359	15.46816	112.471222	30.029408	-10.570555	113.228798	33.287308	39.533028	116.43647	31.658358	14.4812365	114.832634	-78.547076	16.4550835	110.10981
-3.133326	25.142563	112.825584	-23.370937	15.536803	112.419525	30.199331	-10.333014	113.033821	33.332977	39.754139	116.796585	31.766154	14.7105625	114.915203	-78.508028	16.3630435	109.923847
-2.755417	24.610914	112.869202	-23.267828	15.618889	112.476799	30.396866	-10.117481	112.842667	33.383808	39.948448	117.021523	31.890337	14.9154835	114.932095	-78.425993	16.3222945	110.021503
-2.418589	24.007793	112.882042	-23.081564	15.655406	112.498322	30.582628	-9.949846	112.70945	33.445732	40.092258	117.099785	32.01418	15.071206	114.9046175	-78.177308	16.239606	110.0920265
-2.130928	23.301918	112.853287	-22.964067	15.745537	112.522018	30.718353	-9.860609	112.643578	33.540958	40.162052	117.110619	32.1296555	15.1507215	114.8770985	-78.0577895	16.3403525	110.1669375
-1.766091	22.156261	112.734627	-22.791027	15.754271	112.55497	30.851599	-9.877006	112.708542	33.67482	40.153606	117.091896	32.2632095	15.1383	114.900219	-77.8452635	16.370242	110.209721
-1.59607	21.311605	112.63549	-22.751545	15.720579	112.497902	30.906979	-9.960279	112.809776	33.72884	40.088932	117.034927	32.3179095	15.0643265	114.9223515	-77.8209995	16.3768315	110.0734525
-1.483	20.414671	112.499344	-22.743427	15.686793	112.400818	30.929323	-10.050634	112.88073	33.74535	40.02277	116.9534	32.3373365	14.986068	114.917065	-77.8241905	16.387518	109.884571
-1.401397	19.489424	112.381042	-22.69803	15.576933	112.396202	30.932205	-10.127211	112.927139	33.734222	39.971226	116.840675	32.3332135	14.9220075	114.883907	-77.7292735	16.2318585	109.908497
-1.37872	18.496058	112.268951	-22.724836	15.495883	112.395386	30.937777	-10.172864	112.970711	33.703598	39.93494	116.726387	32.3206875	14.881038	114.848549	-77.7703595	16.110728	109.942223
-1.354334	17.480665	112.222672	-22.716984	15.464883	112.447083	30.949614	-10.212702	113.055077	33.67881	39.903442	116.621193	32.314212	14.84537	114.838135	-77.74818	16.084396	110.056031
-1.399645	16.454903	112.251236	-22.676567	15.434482	112.570663	30.966127	-10.223756	113.171577	33.673481	39.892857	116.52005	32.319804	14.8345505	114.8458135	-77.672938	16.0344135	110.2955125
-1.541338	14.935231	112.294899	-22.648603	15.445097	112.722221	31.010958	-10.227278	113.39518	33.70195	39.915226	116.367004	32.356454	14.843974	114.881092	-77.65366	16.04622	110.56335
-1.661984	13.87575	112.284599	-22.583113	15.469541	112.787079	31.078552	-10.218021	113.547729	33.74424	39.931683	116.271629	32.411396	14.856831	114.909679	-77.577622	16.082251	110.664479
-1.780442	12.811899	112.272438	-22.515268	15.541845	112.766205	31.147924	-10.184351	113.703705	33.793625	39.984634	116.213249	32.4707745	14.9001415	114.958477	-77.5013105	16.1835485	110.573933
-1.940192	11.766188	112.214767	-22.483025	15.574273	112.685776	31.245657	-10.132471	113.849274	33.835571	40.03315	116.121765	32.540614	14.9503395	114.9855195	-77.506664	16.1982065	110.3860325
-2.173433	10.74621	112.140022	-22.400681	15.629074	112.582985	31.338062	-10.084702	113.958107	33.89473	40.081356	116.049217	32.616396	14.998327	115.003662	-77.417758	16.259821	110.162308
-2.402841	9.686108	112.059822	-22.290676	15.654975	112.502304	31.443733	-10.040915	114.040718	33.95755	40.135448	115.980515	32.7006415	15.0472665	115.0106165	-77.2819935	16.2626835	109.9939915
-2.653005	8.661478	112.000702	-22.209564	15.684225	112.395752	31.565825	-10.002914	114.085617	34.031593	40.157928	115.919807	32.798709	15.077507	115.002712	-77.217837	16.290943	109.788792
-3.131009	7.135908	111.871635	-22.03845	15.659944	112.312378	31.736496	-9.951614	114.03688	34.148853	40.211605	115.901398	32.9426745	15.1299955	114.969139	-77.0195745	16.1898925	109.655617
-3.496287	6.138954	111.78875	-21.962351	15.652614	112.272354	31.847317	-9.908463	113.979385	34.216736	40.23455	115.91909	33.0320265	15.1630435	114.9492375	-76.9567285	16.1421845	109.5954705
-3.879926	5.146742	111.683441	-21.831013	15.660271	112.23494	31.943596	-9.847839	113.916954	34.28833	40.275909	115.95343	33.115963	15.214035	114.935192	-76.777989	16.106507	109.534688
-4.328337	4.208367	111.668922	-21.753508	15.689118	112.209908	32.076324	-9.836359	113.855087	34.352501	40.328617	115.962967	33.2144125	15.246129	114.909027	-76.7214285	16.132107	109.510789
-4.784071	3.206835	111.581528	-21.692995	15.683571	112.190453	32.136284	-9.793501	113.905083	34.416969	40.335621	115.961334	33.2766265	15.27106	114.9332085	-76.6626165	16.096082	109.4476975
-5.292528	2.244217	111.525177	-21.579102	15.665084	112.155914	32.246181	-9.797024	113.934875	34.481163	40.321823	115.939438	33.363672	15.2623995	114.9371565	-76.521876	16.0677685	109.3746715
-5.804351	1.308195	111.487488	-21.478882	15.645465	112.128792	32.34457	-9.831586	113.959908	34.572006	40.294159	115.929436	33.458288	15.2312865	114.944672	-76.416052	16.0596435	109.312912
-6.66933	-0.05331	111.463608	-21.323338	15.561875	112.161064	32.476688	-9.936285	113.999901	34.707909	40.204464	115.894661	33.5922985	15.1340895	114.947281	-76.2389745	15.9896605	109.374847
-7.273966	-0.993918	111.474442	-21.222942	15.484392	112.188637	32.572418	-10.023467	114.002884	34.78513	40.113125	115.864418	33.678774	15.044829	114.933651	-76.124658	15.923955	109.443623
-7.922029	-1.893308	111.531021	-21.144279	15.380202	112.277458	32.66777	-10.115522	114.043411	34.843693	40.021687	115.831718	33.7557315	14.9530825	114.9375645	-76.0442895	15.8073215	109.6173515
-8.600783	-2.771162	111.606834	-21.090803	15.262814	112.317215	32.77486	-10.227437	114.148346	34.894054	39.905537	115.808319	33.834457	14.83905	114.9783325	-76.016063	15.686578	109.6560975
-9.299439	-3.641925	111.67308	-21.045916	15.122665	112.3433	32.866753	-10.366001	114.271568	34.936626	39.784222	115.814186	33.9016895	14.7091105	115.042877	-75.9935215	15.5362195	109.643723
-10.014887	-4.485519	111.685928	-21.008141	14.974191	112.377312	32.938828	-10.512856	114.394531	34.987263	39.629055	115.816208	33.9630455	14.5580995	115.1053695	-75.9793275	15.3902825	109.6492545
-10.683764	-5.285603	111.667931	-20.971308	14.865949	112.368866	33.011684	-10.646461	114.509415	35.027813	39.502316	115.800056	34.0197485	14.4279275	115.1547355	-75.9623645	15.3039705	109.5829965
-11.799356	-6.452363	111.710213	-20.907909	14.694579	112.28083	33.132191	-10.796577	114.68605	35.039349	39.338764	115.687141	34.08577	14.2710935	115.1865955	-75.901588	15.1180645	109.3750645
-12.648953	-7.159099	111.817131	-20.865395	14.603034	112.168976	33.245502	-10.867127	114.836487	35.010792	39.260765	115.493271	34.128147	14.196819	115.164879	-75.858937	15.009249	109.173073
-13.391354	-7.858348	111.925552	-20.80949	14.451459	112.040459	33.367939	-10.925459	115.090355	34.980927	39.159481	115.205505	34.174433	14.117011	115.14793	-75.793413	14.785907	108.932988
-14.256516	-8.486236	112.127792	-20.70915	14.321306	111.907089	33.534645	-11.112656	115.317879	34.992577	38.994419	114.852783	34.263611	13.9408815	115.085331	-75.681911	14.7017305	108.728847
-15.098996	-9.060456	112.351288	-20.614359	14.157062	111.858582	33.625259	-11.282255	115.617706	35.068569	38.793137	114.472794	34.346914	13.755441	115.04525	-75.575632	14.558683	108.671914
-15.94241	-9.524096	112.587273	-20.477688	14.001224	111.842361	33.70475	-11.492116	115.819382	35.181126	38.571991	114.182304	34.442938	13.5399375	115.000843	-75.398314	14.4625105	108.683879
-16.794083	-9.939964	112.673401	-20.382042	13.805276	111.843857	33.788136	-11.676359	115.962387	35.294979	38.372505	114.012444	34.5415575	13.348073	114.9874155	-75.3056415	14.262479	108.7002985
-18.150932	-10.422266	112.710693	-20.223471	13.555495	111.85199	33.889973	-11.926332	116.067612	35.461987	38.12307	113.938904	34.67598	13.098369	115.003258	-75.122922	14.012621	108.700722
-18.987272	-10.615622	112.593819	-20.198025	13.423501	111.842155	33.957886	-12.039766	116.035042	35.566826	38.031593	113.976944	34.762356	12.9959135	115.005993	-75.158406	13.8510885	108.678317
-19.864683	-10.706794	112.47271	-20.108717	13.351509	111.849998	34.015202	-12.091672	115.932907	35.675644	37.998787	114.064217	34.845423	12.9535575	114.998562	-75.062857	13.7494605	108.701434
-20.731991	-10.715627	112.317535	-20.014809	13.327779	111.88327	34.108578	-12.101509	115.845764	35.772408	38.000004	114.187859	34.940493	12.9492475	115.0168115	-74.970111	13.7063105	108.7497285
-21.618233	-10.637514	112.191628	-19.939241	13.313664	111.886963	34.200443	-12.094822	115.765396	35.842491	38.010269	114.325668	35.021467	12.9577235	115.045532	-74.899949	13.6696045	108.728394
-22.526119	-10.487307	112.080208	-19.867386	13.374296	111.894417	34.267269	-12.078081	115.691353	35.919353	38.024742	114.409294	35.093311	12.9733305	115.0503235	-74.828083	13.7752615	108.7385105
-23.39974	-10.216412	112.021973	-19.808596	13.41905	111.916885	34.310455	-12.071127	115.634407	35.985954	38.042599	114.423096	35.1482045	12.985736	115.0287515	-74.7653965	13.852364	108.8050185
-24.732643	-9.752848	112.081848	-19.728609	13.466207	112.029312	34.352417	-12.069932	115.588936	36.072247	38.038414	114.387444	35.212332	12.984241	114.98819	-74.66955	13.948173	109.070434
-25.635803	-9.324648	112.163124	-19.700661	13.478792	112.114479	34.334682	-11.965906	115.708435	36.092216	38.032257	114.377953	35.213449	13.0331755	115.043194	-74.614771	13.9244085	109.185764
-26.503399	-8.897551	112.258217	-19.665857	13.448019	112.211777	34.481113	-12.061924	115.71463	36.092026	38.030838	114.363144	35.2865695	12.984457	115.038887	-74.6182835	13.911581	109.384667
-27.340456	-8.383993	112.357712	-19.613907	13.381022	112.285355	34.557709	-12.064363	115.825317	36.078243	38.028603	114.30217	35.317976	12.98212	115.0637435	-74.54579	13.779924	109.5069665
-28.214499	-7.845011	112.463249	-19.611647	13.306475	112.354424	34.636173	-12.080982	115.928711	36.066406	37.987389	114.238426	35.3512895	12.9532035	115.0835685	-74.5745835	13.6597465	109.6252795
-29.036362	-7.224473	112.49102	-19.582657	13.175602	112.410759	34.695339	-12.117597	116.009476	36.059772	37.94788	114.20546	35.3775555	12.9151415	115.107468	-74.5428695	13.4360625	109.71405
-29.861748	-6.577372	112.456635	-19.572395	13.074223	112.431564	34.767792	-12.159129	116.063583	36.059864	37.914547	114.170502	35.413828	12.877709	115.1170425	-74.558618	13.270737	109.7460855
-31.000912	-5.49472	112.295532	-19.555296	12.902419	112.419167	34.855869	-12.17411	116.0215	36.042656	37.906464	114.156891	35.4492625	12.866177	115.0891955	-74.5598545	12.938661	109.7491385
-31.761488	-4.68872	112.231133	-19.504715	12.831847	112.403847	34.920872	-12.154303	115.970886	36.010864	37.926239	114.117516	35.465868	12.885968	115.044201	-74.475298	12.777726	109.763493
-32.518215	-3.788622	112.126251	-19.465416	12.798464	112.400475	35.001911	-12.117868	115.901474	35.995441	37.960499	114.0811	35.498676	12.9213155	114.991287	-74.429508	12.6756125	109.809663
-33.199348	-2.84402	112.045357	-19.418907	12.783241	112.375656	35.062199	-12.073198	115.862106	35.995525	37.9981	114.04982	35.528862	12.962451	114.955963	-74.366676	12.604031	109.795349
-33.932217	-1.856326	111.958244	-19.378256	12.791856	112.366714	35.132664	-12.036924	115.817497	36.008083	38.036446	114.028931	35.5703735	12.999761	114.923214	-74.3268855	12.583951	109.810214
-34.609692	-0.792906	111.854706	-19.344986	12.792018	112.357269	35.151024	-12.001765	115.774559	36.036648	38.070946	114.039612	35.593836	13.0345905	114.9070855	-74.283808	12.5494455	109.8074525
-35.237392	0.304314	111.733505	-19.332397	12.811386	112.358009	35.155132	-11.99498	115.694633	36.063694	38.082851	114.079758	35.609413	13.0439355	114.8871955	-74.274207	12.5788365	109.8288225
-36.20084	2.068626	111.562263	-19.300699	12.895311	112.371765	35.110424	-11.99796	115.470078	36.126564	38.101273	114.25164	35.618494	13.0516565	114.860859	-74.219892	12.7389655	109.882671
-36.833851	3.331028	111.397324	-19.307178	12.957454	112.373055	35.066555	-11.971816	115.250694	36.1852	38.128353	114.489471	35.6258775	13.0782685	114.8700825	-74.2402335	12.8366395	109.8760275
-37.392235	4.567099	111.234894	-19.326345	13.0392	112.364471	35.005032	-11.877011	115.031639	36.226219	38.198441	114.796089	35.6156255	13.160715	114.913864	-74.2683155	12.917685	109.815078
-37.969765	5.848181	111.06517	-19.331707	13.1487	112.352623	35.008633	-11.8273	114.747498	36.259174	38.281605	115.103874	35.6339035	13.2271525	114.925686	-74.2973175	13.0702475	109.77956
-38.531059	7.151845	110.993088	-19.334156	13.262172	112.339661	34.925625	-11.723997	114.490334	36.31237	38.352509	115.391624	35.6189975	13.314256	114.940979	-74.2873095	13.210088	109.738343
-39.088379	8.463054	110.966576	-19.314299	13.388172	112.366806	34.878876	-11.664296	114.196754	36.363953	38.428493	115.676071	35.6214145	13.3820985	114.9364125	-74.2500125	13.3942455	109.7971995
-39.553654	9.736117	111.016693	-19.300194	13.485593	112.403748	34.871246	-11.65308	113.882744	36.448154	38.449497	115.892113	35.6597	13.3982085	114.8874285	-74.260088	13.5729775	109.9200675
-40.297779	11.634703	111.157166	-19.220015	13.618316	112.441704	34.781254	-11.568632	113.423584	36.577713	38.47612	116.205704	35.6794835	13.453744	114.814644	-74.1195135	13.782888	110.068764
-40.754814	12.871996	111.264297	-19.170288	13.69062	112.465057	34.696964	-11.511924	113.1632	36.638477	38.508934	116.321945	35.6677205	13.498505	114.7425725	-74.0082965	13.882735	110.1875415
-41.142265	14.10335	111.445129	-19.208843	13.787458	112.506783	34.638859	-11.477646	112.901344	36.659901	38.547077	116.274681	35.64938	13.5347155	114.5880125	-74.067066	14.0402005	110.4255535
-41.578636	15.254614	111.673843	-19.190472	13.897242	112.559319	34.534145	-11.429306	112.721619	36.623825	38.591267	116.116676	35.578985	13.5809805	114.4191475	-73.959929	14.2135035	110.6994905
-42.138065	16.570635	112.05864	-19.263884	13.996151	112.597549	34.41114	-11.397513	112.657967	36.554405	38.602234	115.869843	35.4827725	13.6023605	114.263905	-74.0105405	14.3899415	110.931193
-42.339424	17.448381	112.163902	-19.327158	14.014912	112.723862	34.248573	-11.409747	112.633118	36.441837	38.590698	115.553543	35.345205	13.5904755	114.0933305	-73.999521	14.4393485	111.3543935
-42.671463	18.485514	112.520859	-19.52446	13.991358	112.836609	34.007751	-11.466911	112.540794	36.274181	38.533104	115.265022	35.140966	13.5330965	113.902908	-74.189886	14.4496195	111.77031
-43.075916	19.910036	113.157463	-19.811708	13.778368	113.081955	33.464622	-11.689613	112.118553	35.959938	38.288506	115.042206	34.71228	13.2994465	113.5803795	-74.335696	14.2572895	112.5835305
-43.260239	20.806795	113.602829	-20.03887	13.545301	113.266632	33.075081	-11.92776	111.846092	35.825218	38.052116	115.054062	34.4501495	13.062178	113.450077	-74.5278895	14.028424	113.083187
-43.464008	21.63192	113.970139	-20.291626	13.322324	113.500885	32.738811	-12.172646	111.663994	35.736645	37.895985	115.20665	34.237728	12.8616695	113.435322	-74.82098	13.7829785	113.566448
-43.483006	22.517563	114.315773	-20.534994	13.135722	113.656685	32.440617	-12.294243	111.554634	35.654812	37.841614	115.490341	34.0477145	12.7736855	113.5224875	-75.1177025	13.4977585	113.7908825
-43.532429	23.286461	114.408981	-20.752733	13.055669	113.73291	32.165321	-12.340044	111.492966	35.571075	37.846172	115.771523	33.868198	12.753064	113.6322445	-75.373664	13.358274	113.8335755
-43.499321	24.064854	114.453125	-20.97352	13.022408	113.655388	31.923071	-12.341599	111.433746	35.464996	37.874741	116.020546	33.6940335	12.766571	113.727146	-75.6410735	13.278245	113.58363
-43.39106	24.803621	114.440392	-21.134415	13.106206	113.592911	31.733597	-12.274792	111.423782	35.362495	37.918987	116.196182	33.548046	12.8220975	113.809982	-75.816876	13.3903145	113.37584
-43.152382	25.813574	114.287804	-21.296242	13.313231	113.540161	31.552769	-12.167781	111.509682	35.253593	37.991913	116.400406	33.403181	12.912066	113.955044	-75.995665	13.714396	113.125278
-42.902958	26.382668	114.192268	-21.418276	13.420431	113.497337	31.436041	-12.104704	111.613831	35.225544	38.063179	116.50312	33.3307925	12.9792375	114.0584755	-76.1673445	13.8616245	112.9361985
-42.597912	26.890108	114.168457	-21.502743	13.498701	113.496056	31.325111	-12.086746	111.681244	35.22139	38.089668	116.542587	33.2732505	13.001461	114.1119155	-76.2787365	13.995941	112.8801965
-42.27726	27.301895	114.206375	-21.552036	13.52564	113.508202	31.211672	-12.092146	111.742844	35.223667	38.086338	116.543671	33.2176695	12.997096	114.1432575	-76.3217415	14.054184	112.8731465
-41.855366	27.609449	114.200119	-21.592243	13.503589	113.522957	31.101942	-12.136391	111.808868	35.237495	38.013969	116.531387	33.1697185	12.938789	114.1701275	-76.3542045	14.068389	112.8757865
-41.361202	27.851046	114.120117	-21.658989	13.428121	113.513161	31.001354	-12.2627	111.952255	35.256096	37.911106	116.508278	33.128725	12.824203	114.2302665	-76.446703	14.032039	112.7960555
-40.881573	27.965508	113.965393	-21.706347	13.331117	113.480736	30.892441	-12.437443	112.184952	35.309765	37.786583	116.491196	33.101103	12.67457	114.338074	-76.513797	13.987664	112.623398
-40.143223	28.025267	113.624931	-21.772457	13.097374	113.468681	30.737539	-12.810542	112.669167	35.339039	37.506222	116.166153	33.038289	12.34784	114.41766	-76.583203	13.846908	112.519702
-39.570297	28.016068	113.280228	-21.842667	12.96466	113.385643	30.639729	-13.160136	113.029266	35.36813	37.260738	115.897926	33.0039295	12.050301	114.463596	-76.6892635	13.879019	112.30769
-38.989323	27.911932	112.883308	-21.888681	12.736291	113.301003	30.470757	-13.508964	113.55957	35.406052	36.925259	115.554497	32.9384045	11.7081475	114.5570335	-76.7157665	13.7644345	112.0449725
-38.421097	27.768559	112.434235	-21.944695	12.451751	113.176262	30.376984	-13.957125	114.025375	35.453144	36.549122	115.203239	32.915064	11.2959985	114.614307	-76.804454	13.6075035	111.738217
-37.788429	27.610689	112.026154	-21.965984	12.121189	113.047256	30.255964	-14.385001	114.497696	35.494534	36.175133	114.817642	32.875249	10.895066	114.657669	-76.807217	13.347312	111.436843
-37.150227	27.416149	111.669899	-21.956738	11.819544	112.954178	30.175289	-14.780095	114.917419	35.52874	35.770588	114.374474	32.8520145	10.4952465	114.6459465	-76.7654905	13.1438415	111.2624095
-36.541199	27.229959	111.343697	-21.908716	11.499699	112.885162	30.12594	-15.117656	115.270164	35.55624	35.427486	114.014122	32.84109	10.154915	114.642143	-76.658522	12.844483	111.128181
-35.567276	27.005869	111.0196	-21.840445	11.079709	112.824776	30.142561	-15.534541	115.688934	35.621922	34.931507	113.631096	32.8822415	9.698483	114.660015	-76.5631315	12.460935	110.989537
-34.919449	26.896933	110.977196	-21.784229	10.834628	112.869331	30.162376	-15.748649	115.817238	35.654926	34.687237	113.527802	32.908651	9.469294	114.67252	-76.477109	12.199962	111.066142
-34.201725	26.833702	111.019203	-21.754469	10.635153	112.93087	30.184715	-15.895097	115.86808	35.703762	34.508404	113.426605	32.9442385	9.3066535	114.6473425	-76.4531765	11.9636525	111.2143975
-33.521702	26.847521	111.067184	-21.701611	10.516762	112.981178	30.21652	-15.97641	115.864655	35.727203	34.411888	113.401962	32.9718615	9.217739	114.6333085	-76.3750835	11.815785	111.3290475
-32.71954	26.874193	111.062149	-21.717001	10.444576	112.971199	30.239681	-16.02507	115.817619	35.752617	34.36158	113.407684	32.996149	9.168255	114.6126515	-76.430151	11.720897	111.3297465
-32.047943	26.965279	111.033188	-21.707844	10.459732	112.921097	30.226131	-16.028587	115.74485	35.757168	34.361809	113.432404	32.9916495	9.166611	114.588627	-76.4073375	11.752853	111.253567
-31.349676	27.128017	110.936775	-21.70051	10.520616	112.825729	30.19058	-16.025311	115.674446	35.746239	34.312534	113.378609	32.9684095	9.1436115	114.5265275	-76.3694295	11.8976205	111.1249305
-30.238808	27.382854	110.887764	-21.722815	10.598457	112.720406	30.129969	-15.98472	115.470146	35.699791	34.338703	113.347183	32.91488	9.1769915	114.4086645	-76.36051	12.0199225	111.0321475
-29.524004	27.58213	110.91478	-21.772177	10.652124	112.702797	30.096685	-15.952535	115.325783	35.646599	34.365196	113.314697	32.871642	9.2063305	114.32024	-76.415996	12.0979175	111.085354
-28.694702	27.819162	110.905037	-21.794037	10.672367	112.700012	30.071936	-15.917528	115.204895	35.602425	34.409508	113.315582	32.8371805	9.24599	114.2602385	-76.4252545	12.098744	111.1397855
-27.963692	28.068947	110.877907	-21.821365	10.674651	112.69593	30.053879	-15.910917	115.16993	35.549507	34.405926	113.306198	32.801693	9.2475045	114.238064	-76.444423	12.1017975	111.153796
-27.1999	28.326019	110.785606	-21.846537	10.647855	112.65448	30.030951	-15.957154	115.213272	35.498081	34.374107	113.307396	32.764516	9.2084765	114.260334	-76.45759	12.0872335	111.048626
-26.388962	28.592831	110.60556	-21.940613	10.568249	112.590233	29.978832	-16.042461	115.342506	35.460506	34.316833	113.255669	32.719669	9.137186	114.2990875	-76.600895	11.999312	110.8813785
-25.592464	28.885263	110.397568	-21.982779	10.503618	112.50428	29.946995	-16.162926	115.490952	35.42815	34.21373	113.159729	32.6875725	9.025402	114.3253405	-76.6531305	11.981834	110.6832195
-24.287483	29.416443	110.195076	-22.03937	10.337242	112.420845	29.875935	-16.337654	115.57666	35.405521	34.087845	113.087677	32.640728	8.8750955	114.3321685	-76.719468	11.7993885	110.5095215
-23.470247	29.821814	110.227928	-22.058163	10.2529	112.399887	29.871925	-16.401691	115.496338	35.382835	34.038952	113.131416	32.62738	8.8186305	114.313877	-76.743706	11.6871695	110.485897
-22.497242	30.245811	110.325172	-22.070541	10.163313	112.381538	29.885668	-16.388338	115.281212	35.347157	34.073647	113.280502	32.6164125	8.8426545	114.280857	-76.7574945	11.4839715	110.482219
-21.683609	30.767742	110.545395	-22.057211	10.119772	112.360069	29.934746	-16.317245	114.969147	35.306011	34.165138	113.547943	32.6203785	8.9239465	114.258545	-76.7348005	11.3155975	110.461593
-20.767296	31.333149	110.862778	-22.100431	10.133715	112.295616	30.00634	-16.157936	114.543953	35.260181	34.336872	113.924477	32.6332605	9.089468	114.234215	-76.8341225	11.177962	110.357017
-19.866285	31.8934	111.291672	-22.119751	10.193693	112.189308	30.078894	-15.90519	114.061317	35.214828	34.637402	114.432274	32.646861	9.366106	114.2467955	-76.886363	11.02128	110.1318205
-18.933512	32.422455	111.823181	-22.208866	10.312961	112.099693	30.152422	-15.559864	113.479057	35.154716	34.992966	115.068939	32.653569	9.716551	114.273998	-77.071301	10.909371	109.925388
-17.488899	33.231071	112.838509	-22.340994	10.631232	111.939026	30.269215	-14.793231	112.577888	34.938725	35.619267	116.212929	32.60397	10.413018	114.3954085	-77.285958	10.849446	109.4826435
-16.68996	33.701099	113.584068	-22.388935	10.865199	111.92218	30.401737	-14.232944	112.010406	34.761253	36.043419	117.004074	32.581495	10.9052375	114.50724	-77.359365	10.8251605	109.33712
-15.830986	34.09148	114.207695	-22.449942	11.186292	111.893166	30.502855	-13.651514	111.51651	34.565239	36.480621	117.697502	32.534047	11.4145535	114.607006	-77.433931	10.9580305	109.179326
-14.903656	34.406223	114.6726	-22.590397	11.627166	111.952988	30.605307	-13.080647	111.172928	34.380207	36.912861	118.290413	32.492757	11.916107	114.7316705	-77.673551	11.338225	109.1743055
-14.034101	34.733627	114.989159	-22.568405	11.99872	111.902191	30.70949	-12.565257	110.965096	34.241192	37.288963	118.66214	32.475341	12.361853	114.813618	-77.612151	11.635587	108.990764
-13.148254	34.812683	115.11097	-22.570034	12.387264	111.913002	30.80401	-12.140357	110.88871	34.163349	37.631947	118.921516	32.4836795	12.745795	114.905113	-77.6237475	12.028733	108.920891
-12.253121	34.830818	115.104736	-22.536404	12.678093	111.940277	30.915869	-11.869933	110.933777	34.106586	37.891418	119.05397	32.5112275	13.0107425	114.9938735	-77.5840355	12.3454435	108.8866805
-10.971565	34.501408	115.047119	-22.504963	12.965706	111.991409	31.071362	-11.683781	111.106239	34.07983	38.097397	119.082108	32.575596	13.206808	115.0941735	-77.585522	12.724604	108.8886445
-10.088209	34.064785	114.963997	-22.446135	13.016365	112.122871	31.151728	-11.673739	111.272743	34.083477	38.112518	119.069687	32.6176025	13.2193895	115.171215	-77.5098725	12.8133405	109.074527
-9.314697	33.483025	114.930428	-22.446861	13.013954	112.31382	31.252771	-11.742558	111.460205	34.097824	38.070686	119.014442	32.6752975	13.164064	115.2373235	-77.5690195	12.863844	109.3903165
-8.527946	32.772579	114.826775	-22.369801	12.907432	112.347923	31.293137	-11.841793	111.66581	34.116028	38.008579	118.930458	32.7045825	13.083393	115.298134	-77.4441845	12.731471	109.397712
-7.788135	31.972486	114.683701	-22.352619	12.784078	112.5317	31.321806	-12.000487	111.894249	34.125141	37.91021	118.815651	32.7234735	12.9548615	115.35495	-77.4287115	12.6132945	109.70845
-7.120375	31.06546	114.516579	-22.438997	12.723282	112.756813	31.323814	-12.194084	112.166191	34.121399	37.798767	118.671501	32.7226065	12.8023415	115.418846	-77.6006005	12.6442225	110.09478
-6.479498	30.05451	114.375839	-22.382139	12.563865	112.794853	31.299002	-12.399311	112.475952	34.107334	37.665554	118.542358	32.703168	12.6331215	115.509155	-77.467446	12.4946085	110.080551
-5.58233	28.444683	114.105965	-22.49254	12.332451	112.791214	31.263166	-12.700637	112.92746	34.064217	37.455605	118.445465	32.6636915	12.377484	115.6864625	-77.6487715	12.287418	109.8959655
-5.048063	27.215046	113.951561	-22.59236	12.138681	112.70002	31.227299	-12.877619	113.114952	34.006958	37.317078	118.463348	32.6171285	12.2197295	115.78915	-77.8018485	12.0576325	109.61089
-4.581497	25.961552	113.825073	-22.651554	11.981027	112.599983	31.200113	-12.996325	113.119675	33.918278	37.224857	118.481598	32.5591955	12.114266	115.8006365	-77.8623035	11.847788	109.3993295
-4.103649	24.66061	113.675705	-22.626015	11.821877	112.559044	31.180059	-13.064914	113.039909	33.841896	37.145542	118.451134	32.5109775	12.040314	115.7455215	-77.7630075	11.60344	109.3725665
-3.656651	23.314793	113.532188	-22.628706	11.698816	112.583603	31.169781	-13.128548	112.964081	33.786415	37.070961	118.406555	32.478098	11.9712065	115.685318	-77.73551	11.4264255	109.481888
-3.243498	21.900068	113.42952	-22.675892	11.658996	112.650574	31.16507	-13.189159	112.936035	33.763306	37.011536	118.35511	32.464188	11.9111885	115.6455725	-77.815972	11.4068035	109.6555755
-2.871127	20.44768	113.336815	-22.613325	11.632358	112.784065	31.164492	-13.247969	112.996796	33.763481	36.952652	118.287529	32.4639865	11.8523415	115.6421625	-77.6906365	11.4123745	109.9259675
-2.366208	18.162407	113.206497	-22.601793	11.6198	112.944771	31.143639	-13.377235	113.15963	33.785885	36.841991	118.133835	32.464762	11.732378	115.6467325	-77.668348	11.507222	110.2428095
-2.068189	16.552481	113.162933	-22.606077	11.585407	112.997643	31.119448	-13.491946	113.301643	33.821865	36.742882	118.089912	32.4706565	11.625468	115.6957775	-77.6828105	11.545346	110.2995085
-1.829993	14.929297	113.044609	-22.643332	11.501068	112.978111	31.125868	-13.630128	113.498459	33.882027	36.629013	117.987999	32.5039475	11.4994425	115.743229	-77.7906115	11.5026935	110.212993
-1.609656	13.22051	112.911896	-22.611629	11.399939	112.920471	31.17145	-13.810682	113.696098	33.943222	36.488663	117.889198	32.557336	11.3389905	115.792648	-77.780594	11.4608875	110.048294
-1.437124	11.497419	112.706795	-22.562042	11.247992	112.604164	31.237513	-13.995087	113.939331	33.989727	36.337158	117.740776	32.61362	11.1710355	115.8400535	-77.737704	11.3249485	109.3682745
-1.273004	9.730984	112.427521	-22.53023	11.027824	112.27137	31.360126	-14.249809	114.16655	34.011822	36.140255	117.48793	32.685974	10.945223	115.82724	-77.746434	11.110425	108.7155
-1.150311	7.908923	112.12571	-22.466486	10.779243	111.839424	31.463736	-14.459176	114.484772	34.022884	35.897755	117.055656	32.74331	10.7192895	115.770214	-77.676282	10.8391965	107.908634
-1.066915	5.258992	111.731247	-22.278008	10.320532	111.207054	31.752539	-14.90301	114.835464	34.042751	35.4673	116.232857	32.897645	10.282145	115.5341605	-77.453661	10.358919	106.8799475
-1.068495	3.444196	111.505211	-22.068287	9.96901	110.809853	31.935192	-15.175435	115.096977	34.125851	35.159374	115.708267	33.0305215	9.9919695	115.402622	-77.1670955	9.9460505	106.217084
-1.095499	1.667878	111.348709	-21.887825	9.587266	110.521233	32.186623	-15.520928	115.193489	34.23513	34.83366	115.245544	33.2108765	9.656366	115.2195165	-76.9865265	9.518166	105.8229495
-1.220229	-0.035097	111.257957	-21.683113	9.22357	110.377457	32.382626	-15.821534	115.216972	34.365685	34.524448	114.941322	33.3741555	9.351457	115.079147	-76.7403815	9.095683	105.675767
-1.416573	-1.635629	111.248848	-21.513884	8.915603	110.408913	32.567223	-16.060467	115.167809	34.491776	34.276997	114.796364	33.5294995	9.108265	114.9820865	-76.5572675	8.722941	105.8357395
-1.674171	-3.168281	111.284889	-21.377676	8.705423	110.533188	32.720222	-16.202393	115.060341	34.608864	34.128017	114.820419	33.664543	8.962812	114.94038	-76.419895	8.448034	106.125996
-2.0252	-4.629084	111.35881	-21.309204	8.637482	110.724213	32.845543	-16.235262	114.968666	34.683208	34.099789	114.951683	33.7643755	8.9322635	114.9601745	-76.3827835	8.3427005	106.4882515
-2.617166	-6.692143	111.473259	-21.212982	8.719043	111.027527	33.00407	-16.165335	114.871704	34.765621	34.136101	115.200172	33.8848455	8.985383	115.035938	-76.3108095	8.452703	107.019116
-3.085332	-7.989792	111.565338	-21.186287	8.805134	111.189255	33.090317	-16.069302	114.860008	34.795876	34.214355	115.39576	33.9430965	9.0725265	115.127884	-76.3156705	8.5377415	107.250626
-3.597295	-9.257277	111.628571	-21.199564	8.937105	111.297188	33.160877	-15.996775	114.930809	34.798958	34.262459	115.483383	33.9799175	9.132842	115.207096	-76.3790455	8.741368	107.38728
-4.166271	-10.518116	111.790764	-21.180687	9.013133	111.362801	33.23558	-15.962103	115.054451	34.783379	34.279675	115.483345	34.0094795	9.158786	115.268898	-76.3708535	8.86748	107.456704
-4.787533	-11.739028	111.977577	-21.188536	9.049916	111.415077	33.29472	-15.987483	115.228203	34.778458	34.251347	115.408501	34.036589	9.131932	115.318352	-76.413661	8.9679	107.511802
-5.432705	-12.932727	112.201324	-21.154434	9.028348	111.46846	33.307949	-16.020601	115.554916	34.811069	34.114414	115.236748	34.059509	9.0469065	115.395832	-76.368377	9.0097895	107.541088
-6.173869	-14.082662	112.505592	-21.099457	8.933147	111.54969	33.418022	-16.213013	115.756538	34.856861	33.922619	115.080467	34.1374415	8.854803	115.4185025	-76.3363555	9.011491	107.6808775
-7.31078	-15.7468	112.990654	-21.04825	8.672256	111.608849	33.499874	-16.420763	116.281654	34.922127	33.591858	114.776817	34.2110005	8.5855475	115.5292355	-76.3075005	8.7589645	107.6884625
-8.130504	-16.789862	113.319443	-20.995678	8.442283	111.5952	33.649078	-16.71349	116.51133	34.959488	33.320644	114.530884	34.304283	8.303577	115.521107	-76.295639	8.580989	107.669293
-9.032037	-17.675699	113.727806	-20.928156	8.182231	111.591469	33.701046	-16.940281	116.859184	34.992035	33.067741	114.235947	34.3465405	8.06373	115.5475655	-76.2028525	8.300732	107.6353725
-9.9385	-18.486588	114.123581	-20.881325	7.951008	111.570343	33.737999	-17.168674	117.200256	35.019146	32.761696	113.958321	34.3785725	7.796511	115.5792885	-76.1412225	8.105505	107.5613975
-10.924528	-19.122377	114.504944	-20.832869	7.714143	111.574471	33.7365	-17.392666	117.46386	35.073788	32.498959	113.693466	34.405144	7.5531465	115.578663	-76.070882	7.8751395	107.570279
-11.822951	-19.793184	114.605476	-20.801422	7.512184	111.646423	33.721519	-17.607176	117.658768	35.106953	32.234215	113.497078	34.414236	7.3135195	115.577923	-76.01708	7.7108485	107.714923
-12.857558	-20.208212	114.71019	-20.800806	7.306712	111.739372	33.69907	-17.798803	117.731941	35.152584	32.007236	113.392616	34.425827	7.1042165	115.5622785	-76.027439	7.5092075	107.9164655
-14.389567	-20.613272	114.570168	-20.81776	7.123836	111.883667	33.655346	-17.93903	117.68483	35.157574	31.940899	113.498245	34.40646	7.0009345	115.5915375	-76.04198	7.2467375	108.1757965
-15.437761	-20.668697	114.351952	-20.850508	7.109782	111.960876	33.620754	-17.90859	117.515961	35.14175	31.98638	113.658127	34.381252	7.038895	115.587044	-76.082268	7.180669	108.334708
-16.519131	-20.619732	114.039337	-20.899435	7.203157	112.058434	33.598518	-17.786215	117.256737	35.103546	32.151562	113.837639	34.351032	7.1826735	115.547188	-76.149902	7.2236405	108.56968
-17.54224	-20.410082	113.712181	-20.926497	7.362231	112.120674	33.555923	-17.602089	116.959892	35.053616	32.369976	114.035713	34.3047695	7.3839435	115.4978025	-76.1577635	7.3405185	108.7435455
-18.610781	-20.083534	113.358841	-20.967503	7.57036	112.208023	33.518387	-17.383068	116.67321	35.014793	32.585178	114.240013	34.26659	7.601055	115.4566115	-76.201596	7.539665	108.9594345
-19.675173	-19.619406	113.001999	-20.995378	7.817869	112.315987	33.469357	-17.128662	116.341843	34.991798	32.831974	114.512169	34.2305775	7.851656	115.427006	-76.2213335	7.784082	109.204968
-20.745724	-19.098635	112.602905	-21.002054	8.061548	112.479935	33.42522	-16.876505	115.972031	34.970539	33.105019	114.822319	34.1978795	8.114257	115.397175	-76.2019875	8.008839	109.562695
-22.356939	-18.178015	112.249168	-21.047888	8.439057	112.710907	33.373806	-16.414169	115.608047	34.913857	33.543987	115.286781	34.1438315	8.564909	115.447414	-76.2396075	8.313205	109.9744
-23.36038	-17.47621	112.186577	-21.056513	8.692249	112.850822	33.426991	-16.197386	115.405273	34.852333	33.842937	115.529678	34.139662	8.8227755	115.4674755	-76.252688	8.5617225	110.2341685
-24.435837	-16.769682	112.248291	-21.078787	8.923115	112.941429	33.362953	-15.873549	115.476379	34.802139	34.107758	115.634026	34.082546	9.1171045	115.5552025	-76.24012	8.7291255	110.3276555
-25.444599	-15.966283	112.393867	-21.09639	9.117798	112.976822	33.366863	-15.759654	115.576111	34.765282	34.308453	115.626511	34.0660725	9.2743995	115.601311	-76.2588525	8.9611965	110.352333
-26.497072	-15.209852	112.526794	-21.102516	9.256729	113.010468	33.38752	-15.706229	115.634666	34.750618	34.408768	115.54052	34.069069	9.3512695	115.587593	-76.274101	9.1621885	110.433343
-27.470081	-14.396331	112.604698	-21.126631	9.319939	113.044319	33.299606	-15.60387	115.768349	34.728035	34.452759	115.467751	34.0138205	9.4244445	115.61805	-76.2670825	9.2154335	110.470588
-28.440491	-13.556591	112.597832	-21.123455	9.328094	113.099251	33.260536	-15.571223	115.705681	34.71595	34.46627	115.432343	33.988243	9.4475235	115.569012	-76.235153	9.2086645	110.62949
-29.775513	-12.256638	112.503853	-21.113808	9.345789	113.255058	33.266449	-15.475748	115.431419	34.711945	34.606693	115.576256	33.989197	9.5654725	115.5038375	-76.216813	9.1261055	111.0062785
-30.648321	-11.285724	112.40612	-21.133795	9.456543	113.365082	33.188114	-15.203999	115.334358	34.716137	34.772968	115.742233	33.9521255	9.7844845	115.5382955	-76.2197155	9.1286015	111.1918685
-31.55826	-10.259726	112.21814	-21.172224	9.636208	113.412621	33.215759	-15.034246	115.037071	34.689045	34.991066	115.962074	33.952402	9.97841	115.4995725	-76.29685	9.294006	111.3256695
-32.34486	-9.212666	112.027107	-21.222227	9.877171	113.468231	33.174141	-14.716255	114.767883	34.627129	35.277454	116.231178	33.900635	10.2805995	115.4995305	-76.345089	9.4737425	111.4369315
-33.138027	-8.136053	111.881958	-21.274607	10.179202	113.494003	33.107651	-14.369493	114.489342	34.559109	35.615719	116.511307	33.83338	10.623113	115.5003245	-76.382594	9.735291	111.4876815
-33.891487	-7.055619	111.801468	-21.338642	10.485636	113.607216	33.008663	-14.022738	114.226196	34.501247	35.927662	116.798439	33.754955	10.952462	115.5123175	-76.432239	10.01881	111.7021145
-34.641399	-6.020937	111.685631	-21.350449	10.778862	113.541924	32.934341	-13.732831	113.985504	34.462612	36.220985	117.034172	33.6984765	11.244077	115.509838	-76.3993745	10.313647	111.57401
-35.604588	-4.492409	111.520943	-21.376219	11.201646	113.426445	32.813385	-13.345955	113.695084	34.500221	36.635876	117.218849	33.656803	11.6449605	115.4569665	-76.409241	10.7583315	111.3959235
-36.24815	-3.508516	111.444321	-21.37059	11.435892	113.332237	32.748508	-13.157228	113.571594	34.527252	36.874153	117.239883	33.63788	11.8584625	115.4057385	-76.37906	11.0133215	111.2587355
-36.864704	-2.545045	111.524139	-21.348753	11.645159	113.317001	32.698044	-12.994984	113.494362	34.512787	37.01012	117.152153	33.6054155	12.007568	115.3232575	-76.3029215	11.28275	111.3107445
-37.413223	-1.653345	111.672401	-21.2843	11.814779	113.338829	32.685738	-12.890545	113.480606	34.498203	37.092133	116.993881	33.5919705	12.100794	115.2372435	-76.1605705	11.528764	111.4404145
-37.899155	-0.772832	111.90097	-21.25115	11.978069	113.405952	32.691162	-12.828642	113.611351	34.509468	37.168354	116.787994	33.600315	12.169856	115.1996725	-76.102615	11.786282	111.6122315
-38.344975	0.084698	112.106529	-21.230045	12.084529	113.487854	32.709465	-12.800709	113.833145	34.547962	37.214558	116.547989	33.6287135	12.2069245	115.190567	-76.0888035	11.9621335	111.785141
-38.712696	0.912693	112.266556	-21.21027	12.13991	113.445282	32.746662	-12.853263	114.075157	34.583656	37.235851	116.310814	33.665159	12.191294	115.1929855	-76.085699	12.088526	111.6975785
-39.216339	2.192097	112.381706	-21.21636	12.151111	113.432968	32.719822	-12.889391	114.485611	34.581272	37.197372	115.984406	33.650547	12.1539905	115.2350085	-76.083267	12.1482315	111.6309275
-39.470749	3.026058	112.430176	-21.237846	12.152947	113.41851	32.724987	-12.938528	114.592361	34.560764	37.16983	115.793373	33.6428755	12.115651	115.192867	-76.1185675	12.190243	111.644153
-39.658882	3.857248	112.462379	-21.250496	12.165024	113.41288	32.702095	-12.927823	114.643013	34.502625	37.176495	115.659248	33.60236	12.124336	115.1511305	-76.103352	12.205712	111.6746295
-39.805054	4.701127	112.484947	-21.234953	12.227145	113.404724	32.645035	-12.838268	114.676918	34.45327	37.209526	115.566483	33.5491525	12.185629	115.1217005	-76.0190585	12.268661	111.6877475
-39.88937	5.572134	112.467934	-21.251938	12.328415	113.37606	32.625111	-12.762791	114.67054	34.444	37.251331	115.509056	33.5345555	12.24427	115.089798	-76.0384315	12.41256	111.662322
-39.934082	6.461352	112.36087	-21.241011	12.44211	113.292053	32.601692	-12.704568	114.653542	34.451275	37.299381	115.486481	33.5264835	12.2974065	115.0700115	-76.0085055	12.5868135	111.5140945
-39.929459	7.360067	112.146164	-21.244822	12.580451	113.152992	32.571976	-12.658479	114.614128	34.488861	37.33094	115.509857	33.5304185	12.3362305	115.0619925	-76.0200625	12.8246715	111.2439915
-39.835152	8.664288	111.766792	-21.207661	12.78858	112.88446	32.561363	-12.653107	114.433876	34.580452	37.351566	115.57444	33.5709075	12.3492295	115.004158	-75.9862295	13.2279305	110.764762
-39.710258	9.527789	111.422287	-21.18524	12.928314	112.632736	32.493351	-12.607055	114.320824	34.685005	37.375446	115.691292	33.589178	12.3841955	115.006058	-75.959658	13.4724325	110.259414
-39.514069	10.372092	111.084511	-21.141567	13.102372	112.356277	32.460312	-12.579757	114.154671	34.801262	37.375931	115.805588	33.630787	12.398087	114.9801295	-75.913921	13.806657	109.7324245
-39.28207	11.196091	110.715271	-21.057638	13.285512	112.077377	32.457378	-12.554489	114.058556	34.931244	37.361382	115.888283	33.694311	12.4034465	114.9734195	-75.809587	14.1675775	109.1813345
-39.016476	11.962814	110.383759	-21.006622	13.455653	111.857941	32.470436	-12.52874	114.058174	35.044765	37.397282	115.995316	33.7576005	12.434271	115.026745	-75.7708445	14.477035	108.689137
-38.746941	12.730536	110.087166	-20.936708	13.614233	111.623207	32.50338	-12.494261	114.138222	35.152699	37.402447	116.044792	33.8280395	12.454093	115.091507	-75.7014555	14.774373	108.154907
-38.452873	13.422897	109.833168	-20.880543	13.761097	111.447815	32.56459	-12.481105	114.29747	35.232929	37.403984	116.077171	33.8987595	12.4614395	115.1873205	-75.6598455	15.0607545	107.7083095
-37.963741	14.3454	109.586441	-20.775608	13.90138	111.286797	32.686829	-12.487197	114.652229	35.321781	37.326931	116.05986	34.004305	12.419867	115.3560445	-75.555521	15.382893	107.2175495
-37.575581	14.870914	109.571472	-20.708868	13.94998	111.290146	32.811199	-12.533201	114.871979	35.357479	37.202183	116.017899	34.084339	12.334491	115.444939	-75.502075	15.565469	107.135353
-37.24181	15.386054	109.651062	-20.682152	13.962993	111.384834	32.883064	-12.549956	115.120781	35.390274	37.051533	115.96534	34.136669	12.2507885	115.5430605	-75.500973	15.6751975	107.2266075
-36.901833	15.876052	109.731529	-20.671173	13.98333	111.488045	32.928501	-12.56686	115.376831	35.418259	36.989929	115.985916	34.17338	12.2115345	115.6813735	-75.515726	15.7551255	107.2947165
-36.618366	16.348663	109.840813	-20.674185	14.023705	111.596535	32.934849	-12.579155	115.661896	35.436176	36.973545	115.979477	34.1855125	12.197195	115.8206865	-75.5338825	15.850215	107.3723835
-36.360657	16.789547	109.90654	-20.727402	14.080713	111.698105	32.922874	-12.605408	115.954414	35.452557	36.957928	115.915207	34.1877155	12.17626	115.9348105	-75.6425195	15.985166	107.4613995
-36.093666	17.231037	109.995331	-20.732874	14.140966	111.760757	32.878521	-12.635441	116.263725	35.473614	36.944672	115.812538	34.1760675	12.1546155	116.0381315	-75.6418155	16.1273165	107.4833825
-35.645218	17.874943	110.009094	-20.765144	14.237186	111.865318	32.825191	-12.66062	116.774979	35.504196	36.931328	115.574608	34.1646935	12.135354	116.1747935	-75.6949815	16.339018	107.5558425
-35.352734	18.283958	110.00309	-20.748434	14.293321	111.895302	32.803436	-12.69478	117.103027	35.533447	36.874283	115.319481	34.1684415	12.0897515	116.211254	-75.6653095	16.4968905	107.57935
-35.040482	18.709368	110.022316	-20.725494	14.310145	111.920311	32.770687	-12.723288	117.371956	35.574879	36.786739	114.999939	34.172783	12.0317255	116.1859475	-75.623771	16.5885645	107.6546745
-34.776413	19.184793	110.035873	-20.696959	14.292667	111.971451	32.744148	-12.795988	117.612839	35.636044	36.669724	114.638603	34.190096	11.936868	116.125721	-75.584014	16.648466	107.817181
-34.504482	19.67881	110.052071	-20.624731	14.248972	112.008026	32.742725	-12.848303	117.791954	35.660343	36.531727	114.323219	34.201534	11.841712	116.0575865	-75.450996	16.656232	107.9584655
-34.272358	20.195417	110.012268	-20.582323	14.185743	112.060104	32.758591	-12.908851	117.966202	35.674301	36.390907	114.014076	34.216446	11.741028	115.990139	-75.381092	16.630458	108.130069
-34.018295	20.807631	109.959961	-20.556084	14.063168	112.058983	32.77301	-12.962278	118.082115	35.681984	36.265327	113.774597	34.227497	11.6515245	115.928356	-75.339665	16.4748115	108.18961
-33.596832	21.770069	109.801392	-20.550428	13.876297	112.028458	32.777405	-13.087134	118.153717	35.681217	36.109871	113.622246	34.229311	11.5113685	115.8879815	-75.330167	16.2412255	108.1689345
-33.34734	22.540136	109.729179	-20.572884	13.775018	112.004761	32.762573	-13.157757	118.172157	35.670952	36.007458	113.630333	34.2167625	11.4248505	115.901245	-75.3625305	16.1251855	108.108277
-33.130478	23.37388	109.614075	-20.572979	13.660344	111.979004	32.759232	-13.24101	118.128502	35.654613	35.924252	113.679993	34.2069225	11.341621	115.9042475	-75.3528805	15.979067	108.0537605
-32.843067	24.277296	109.53196	-20.596659	13.584906	111.953484	32.743271	-13.3143	118.000267	35.656918	35.90477	113.795303	34.2000945	11.295235	115.897785	-75.3934125	15.874577	108.009183
-32.559784	25.249744	109.543518	-20.62738	13.525817	111.957191	32.712986	-13.351038	117.817451	35.639717	35.906281	113.911263	34.1763515	11.2776215	115.864357	-75.4311115	15.7740125	108.050025
-32.322578	26.289541	109.724197	-20.64658	13.472872	112.004318	32.692398	-13.380114	117.499634	35.612152	35.915066	114.057014	34.152275	11.267476	115.778324	-75.445435	15.678268	108.230312
-32.096214	27.391819	110.041359	-20.712343	13.413365	112.135056	32.645439	-13.378315	117.063835	35.522839	35.981419	114.343002	34.084139	11.301552	115.7034185	-75.508825	15.525178	108.5666935
-31.692801	29.125648	110.765968	-20.823872	13.322541	112.411903	32.557232	-13.331188	116.221878	35.380451	36.1175	114.879845	33.9688415	11.393156	115.5508615	-75.6165855	15.251926	109.2729445
-31.426855	30.254379	111.416496	-20.916946	13.245876	112.634636	32.446514	-13.260518	115.606567	35.263519	36.247856	115.355858	33.8550165	11.493669	115.4812125	-75.6889085	14.998083	109.7880595
-31.175337	31.432676	112.017082	-21.009026	13.201362	112.842072	32.336166	-13.186566	115.049004	35.155346	36.38974	115.863373	33.745756	11.601587	115.4561885	-75.763808	14.801137	110.2279555
-30.864292	32.57119	112.522873	-21.147539	13.182977	112.970886	32.167027	-13.083802	114.629807	35.060257	36.526722	116.344299	33.613642	11.72146	115.487053	-75.90872	14.644494	110.454719
-30.526468	33.689899	112.902657	-21.313473	13.260622	113.042343	31.986908	-13.048532	114.218124	34.96769	36.605694	116.675354	33.477299	11.778581	115.446739	-76.104245	14.742663	110.637947
-30.224541	34.829327	113.24205	-21.509783	13.36792	113.128769	31.710764	-12.975545	113.938377	34.850166	36.65844	116.835892	33.280465	11.8414475	115.3871345	-76.300031	14.8943925	110.8704035
-29.8461	35.895363	113.529495	-21.758417	13.508177	113.132599	31.406311	-12.923134	113.628784	34.707829	36.71806	116.899239	33.05707	11.897463	115.2640115	-76.573904	15.118891	111.0011865
-29.304352	37.358612	114.10508	-22.16967	13.651026	113.411987	30.918697	-12.844083	113.178047	34.401859	36.83382	116.969978	32.660278	11.9948685	115.0740125	-76.999618	15.3071835	111.7499615
-28.8794	38.199566	114.588997	-22.494062	13.777678	113.640358	30.61224	-12.748652	112.91658	34.157581	36.887829	117.078033	32.3849105	12.0695885	114.9973065	-77.3730345	15.4857675	112.2834095
-28.473572	39.001945	115.13739	-22.729006	13.790342	113.8312	30.311562	-12.658792	112.735329	33.895061	36.953362	117.234268	32.1033115	12.147285	114.9847985	-77.5613235	15.433399	112.6776015
-27.994854	39.67815	115.640793	-22.97604	13.84617	114.100441	30.016787	-12.574031	112.601555	33.599159	37.069927	117.447159	31.807973	12.247948	115.024357	-77.760053	15.444392	113.176525
-27.73188	40.36216	116.181198	-23.26405	13.825867	114.312996	29.754002	-12.516748	112.509796	33.357819	37.131657	117.649422	31.5559105	12.3074545	115.079609	-78.0840105	15.3442795	113.546383
-27.183338	40.905052	116.480865	-23.440458	13.873999	114.426865	29.511509	-12.488039	112.451424	33.171677	37.173107	117.794022	31.341593	12.342534	115.122723	-78.222509	15.405464	113.731007
-26.57876	41.339153	116.62558	-23.665207	13.900052	114.527893	29.277977	-12.517947	112.441826	33.029453	37.207745	117.922066	31.153715	12.344899	115.181946	-78.484129	15.455205	113.87384
-25.37995	41.668865	116.525742	-23.947233	13.922199	114.505783	28.925562	-12.589632	112.385872	32.85553	37.20261	118.025375	30.890546	12.306489	115.2056235	-78.785012	15.537909	113.8059425
-24.94466	41.905262	116.64283	-24.13026	13.917046	114.471069	28.723606	-12.63836	112.299667	32.731277	37.141941	118.006691	30.7274415	12.2517905	115.153179	-78.9879615	15.5823015	113.788959
-24.250395	41.997997	116.690674	-24.268229	13.898449	114.44368	28.524572	-12.671922	112.169739	32.595909	37.081341	118.031784	30.5602405	12.2047095	115.1007615	-79.0966985	15.5921885	113.7865985
-23.246805	41.779102	116.657814	-24.415228	13.901017	114.463875	28.350412	-12.681053	112.05822	32.471439	37.037224	118.123482	30.4109255	12.1780855	115.090851	-79.2413815	15.6239485	113.836899
-22.834593	41.725506	116.923248	-24.555323	13.871428	114.5121	28.205183	-12.676445	111.989304	32.365097	37.016758	118.240738	30.28514	12.1701565	115.115021	-79.395786	15.5726995	113.909179
-22.08424	41.459274	116.922585	-24.667072	13.905552	114.515724	28.079874	-12.69057	111.985031	32.282993	37.000816	118.348312	30.1814335	12.155123	115.1666715	-79.5155775	15.655981	113.8647765
-21.360531	41.08469	116.793228	-24.977287	14.074871	114.63269	27.972046	-12.724998	112.013672	32.204567	36.975426	118.440056	30.0883065	12.125214	115.226864	-80.0428805	16.024528	114.038516
-20.032015	40.277699	116.313461	-25.111279	14.128128	114.384315	27.822744	-12.809408	112.065956	32.130657	36.914543	118.459061	29.9767005	12.0525675	115.2625085	-80.1992585	16.2036885	113.5061215
-19.383467	39.602032	116.045341	-24.970011	13.957973	114.107979	27.748629	-12.906874	112.122765	32.108776	36.849152	118.390038	29.9287025	11.971139	115.2564015	-79.8687245	15.944807	112.9595565
-18.657724	38.871559	115.788162	-24.995653	13.995692	114.0653	27.70459	-12.998435	112.209686	32.094601	36.753784	118.344704	29.8995955	11.8776745	115.277195	-79.8909015	16.1137095	112.853405
-17.962748	38.030315	115.541183	-25.030153	13.961108	114.06636	27.686176	-13.131807	112.33213	32.123695	36.660702	118.325676	29.9049355	11.7644475	115.328903	-79.9652415	16.1577685	112.803817
-17.374485	37.154339	115.221992	-25.007397	13.894291	113.873825	27.675491	-13.262102	112.5326	32.123833	36.554852	118.251846	29.899662	11.646375	115.392223	-79.914456	16.142207	112.355427
-16.78264	36.150745	114.838615	-25.064987	13.827165	113.723007	27.645943	-13.43862	112.708511	32.130917	36.43446	118.109085	29.88843	11.49792	115.408798	-80.018404	16.15641	112.037216
-16.177141	35.084522	114.447464	-25.060484	13.753358	113.618179	27.601915	-13.637228	112.869659	32.119797	36.287865	117.919434	29.860856	11.3253185	115.3945465	-79.981824	16.1813975	111.8418115
-15.385732	33.367416	113.976944	-25.176758	13.63579	113.459648	27.438482	-13.903515	113.19088	32.07497	36.075291	117.650543	29.756726	11.085888	115.4207115	-80.110242	16.185692	111.4985845
-14.909704	32.183666	113.741829	-25.268009	13.566806	113.424812	27.312576	-14.063564	113.383247	32.033726	35.926365	117.450844	29.673151	10.9314005	115.4170455	-80.209169	16.2022115	111.4325785
-14.443027	30.933634	113.499329	-25.348898	13.529423	113.385262	27.185001	-14.185427	113.618683	31.964756	35.801888	117.232803	29.5748785	10.8082305	115.425743	-80.2726745	16.2506155	111.344781
-14.034812	29.675385	113.262321	-25.531879	13.525658	113.387535	27.11861	-14.346994	113.852676	31.90056	35.665573	116.938568	29.509585	10.6592895	115.395622	-80.573343	16.3920265	111.379448
-13.63784	28.44013	112.947151	-25.554565	13.536008	113.271797	26.992819	-14.410694	114.201828	31.801891	35.535881	116.630348	29.397355	10.5625935	115.416088	-80.506485	16.5094225	111.127506
-13.321632	27.162256	112.609016	-25.652889	13.539537	113.175728	26.922333	-14.525512	114.537491	31.683523	35.422951	116.191086	29.302928	10.4487195	115.3642885	-80.608706	16.6303545	110.9871675
-12.961642	25.883696	112.261024	-25.779915	13.520516	113.031372	26.821808	-14.58088	114.988586	31.625652	35.250874	115.595306	29.22373	10.334997	115.291946	-80.78356	16.706035	110.770798
-12.582536	24.054958	111.755585	-25.885136	13.506785	112.820877	26.759657	-14.785833	115.61161	31.447845	35.034569	114.809334	29.103751	10.124368	115.210472	-80.874023	16.889202	110.431282
-12.365651	22.81905	111.538567	-25.946157	13.410324	112.754967	26.716015	-14.909485	116.055534	31.352032	34.832989	114.284576	29.0340235	9.961752	115.170055	-80.9263375	16.858896	110.339879
-12.163953	21.681406	111.495384	-25.912434	13.250828	112.798653	26.707359	-15.074226	116.407433	31.308455	34.61488	113.857803	29.007907	9.770327	115.132618	-80.832775	16.731329	110.464688
-11.971268	20.614063	111.568192	-25.918606	13.016777	112.874603	26.717371	-15.265681	116.626945	31.237442	34.3619	113.660301	28.9774065	9.5481095	115.143623	-80.8146185	16.4854445	110.605583
-11.830236	19.648973	111.686089	-25.952806	12.720546	112.95195	26.739927	-15.46606	116.730843	31.236702	34.166862	113.619301	28.9883145	9.350401	115.175072	-80.8939265	16.090691	110.728828
-11.715199	18.754833	111.82618	-25.967642	12.43325	112.956894	26.746992	-15.636581	116.718201	31.220903	34.042522	113.736725	28.9839475	9.2029705	115.227463	-80.9192315	15.6635295	110.686325
-11.697306	17.942322	111.975693	-25.993473	12.204048	112.982384	26.74753	-15.76151	116.58223	31.252892	33.986259	113.945473	29.000211	9.1123745	115.2638515	-80.987157	15.2957215	110.7009165
-11.6439	16.927023	112.23246	-26.027447	12.009313	113.12323	26.756081	-15.850742	116.340256	31.259689	34.013512	114.326393	29.007885	9.081385	115.3333245	-81.062779	14.937241	110.9131355
-11.627185	16.381302	112.453415	-26.045668	11.972799	113.285103	26.7537	-15.847178	116.194939	31.271997	34.040375	114.601875	29.0128485	9.0965985	115.398407	-81.1041845	14.8489995	111.171799
-11.673776	15.918059	112.67688	-26.034828	12.002391	113.437531	26.757818	-15.809255	116.07959	31.291019	34.052788	114.861504	29.0244185	9.1217665	115.470547	-81.0940745	14.8830155	111.404515
-11.756868	15.496427	112.859489	-26.033726	12.026945	113.5784	26.768375	-15.808717	115.996239	31.309151	34.052475	115.090302	29.038763	9.121879	115.5432705	-81.106215	14.932011	111.6135295
-11.856091	15.121158	112.964417	-26.072088	11.998575	113.653305	26.762775	-15.864269	115.930763	31.340355	34.039677	115.291321	29.051565	9.087704	115.611042	-81.195741	14.909446	111.695568
-12.007143	14.784932	113.031807	-26.054794	11.920872	113.720009	26.726616	-15.928462	115.837654	31.362442	34.00156	115.460968	29.044529	9.036549	115.649311	-81.154117	14.805195	111.790707
-12.200562	14.48628	113.105392	-26.112112	11.800471	113.7864	26.669741	-15.97378	115.736221	31.361797	33.936142	115.615082	29.015769	8.981181	115.6756515	-81.239993	14.619761	111.8971485
-12.511514	14.13295	113.312927	-26.143801	11.576763	114.025513	26.679459	-16.082994	115.526047	31.291346	33.870342	115.905121	28.9854025	8.893674	115.715584	-81.2730045	14.259852	112.335442
-12.796189	13.961874	113.51976	-26.172443	11.447799	114.255653	26.723639	-16.164482	115.452362	31.285498	33.816196	116.020218	29.0045685	8.825857	115.73629	-81.3494545	14.069741	112.775016
-13.043794	13.787089	113.725647	-26.175114	11.328241	114.479446	26.71032	-16.227964	115.533722	31.223307	33.81076	116.180229	28.9668135	8.791398	115.8569755	-81.3170415	13.865084	113.1019165
-13.298684	13.671507	113.87793	-26.219877	11.23455	114.640106	26.69371	-16.332045	115.670799	31.234232	33.731342	116.23317	28.963971	8.6996485	115.9519845	-81.403725	13.7694515	113.3282275
-13.505012	13.587139	113.999306	-26.239225	11.09998	114.790115	26.663858	-16.450516	115.725853	31.212933	33.625267	116.28801	28.9383955	8.5873755	116.0069315	-81.4168455	13.6125845	113.5732985
-13.722398	13.539656	114.114532	-26.236731	10.992607	114.917183	26.628447	-16.559237	115.679703	31.19866	33.497715	116.372589	28.9135535	8.469239	116.026146	-81.3870155	13.515975	113.80822
-13.816385	13.512589	114.212097	-26.282429	10.856743	115.021492	26.611298	-16.652508	115.517929	31.167498	33.402771	116.528069	28.889398	8.3751315	116.022999	-81.454256	13.3383545	114.019985
-14.002703	13.536547	114.347282	-26.338703	10.678514	115.121582	26.590374	-16.651812	115.056084	31.112909	33.365299	116.864655	28.8516415	8.3567435	115.9603695	-81.5290475	13.0002845	114.2827945
-14.084715	13.588924	114.387535	-26.400995	10.598169	115.190681	26.611032	-16.586008	114.684128	31.041468	33.389702	117.118324	28.82625	8.401847	115.901226	-81.62824	12.794491	114.480136
-14.110234	13.616499	114.410309	-26.377031	10.543222	115.146362	26.615625	-16.459686	114.310921	30.960468	33.46027	117.351959	28.7880465	8.500292	115.83144	-81.5421085	12.586152	114.461284
-14.116619	13.64986	114.468254	-26.363579	10.525146	115.167961	26.634958	-16.319658	113.940025	30.901505	33.544304	117.534241	28.7682315	8.612323	115.737133	-81.4953895	12.437969	114.598789
-14.238713	13.738709	114.60112	-26.479074	10.590709	115.284409	26.662079	-16.176847	113.574638	30.857935	33.625004	117.802963	28.760007	8.7240785	115.6888005	-81.718155	12.4573395	114.8800175
-14.159656	13.712586	114.733719	-26.443062	10.437071	115.263153	26.665583	-16.06024	113.297798	30.785742	33.681976	118.104767	28.7256625	8.810868	115.7012825	-81.6117865	12.063274	114.8250235
-14.019436	13.560693	114.779388	-26.465824	10.385732	115.21788	26.679573	-15.980877	113.044907	30.718052	33.690197	118.452438	28.6988125	8.85466	115.7486725	-81.6304605	11.916804	114.6870875
-13.826996	13.297502	114.764725	-26.642651	10.321863	115.083549	26.63739	-15.935412	112.735031	30.612671	33.666237	118.953728	28.6250305	8.8654125	115.8443795	-81.9103325	11.7783135	114.3227185
-13.739398	13.127276	114.656006	-26.684349	10.307796	114.973427	26.573261	-15.923012	112.588974	30.566437	33.663921	119.144653	28.569849	8.8704545	115.8668135	-81.938547	11.7451375	114.0800405
-13.642653	12.954185	114.55014	-26.770731	10.317323	114.827896	26.528555	-15.930547	112.457405	30.551851	33.637413	119.244682	28.540203	8.853433	115.8510435	-82.081665	11.781213	113.8047485
-13.398096	12.50241	114.323166	-26.7773	10.312776	114.687302	26.487844	-15.980705	112.37674	30.563164	33.579525	119.284889	28.525504	8.79941	115.8308145	-82.080104	11.826142	113.5437895
-13.328875	12.133232	114.185188	-26.770569	10.30733	114.536789	26.470974	-16.065233	112.337639	30.592415	33.487045	119.284523	28.5316945	8.710906	115.811081	-82.0728325	11.903754	113.262497
-13.208074	11.707113	114.003181	-26.740139	10.303185	114.362839	26.486427	-16.187006	112.323608	30.665319	33.383636	119.220963	28.575873	8.598315	115.7722855	-82.056151	12.008055	112.9533925
-13.242499	11.278215	113.837074	-26.709923	10.246409	114.200546	26.501707	-16.309334	112.321976	30.73509	33.281834	119.128754	28.6183985	8.48625	115.725365	-82.0382445	12.006568	112.675727
-13.301061	10.367965	113.605736	-26.607189	10.198797	114.050079	26.569302	-16.465342	112.388588	30.865324	33.11935	119.002571	28.717313	8.327004	115.6955795	-81.931691	12.07059	112.4045785
-13.379879	9.645281	113.566063	-26.496719	10.158799	114.050819	26.659832	-16.552601	112.47567	30.975235	33.014305	119.041931	28.8175335	8.230852	115.7588005	-81.8109715	12.086746	112.3428375
-13.313953	8.71791	113.512871	-26.454672	10.136146	114.107086	26.732964	-16.655407	112.581314	31.066719	32.90596	119.148544	28.8998415	8.1252765	115.864929	-81.8091855	12.1470155	112.349243
-13.34948	7.88693	113.503334	-26.436695	10.072849	114.127441	26.771318	-16.756569	112.641563	31.173595	32.809113	119.319847	28.9724565	8.026272	115.980705	-81.8458465	12.119426	112.274177
-13.419993	6.997529	113.445435	-26.430603	10.063304	114.143303	26.763491	-16.821428	112.617912	31.264936	32.744007	119.554138	29.0142135	7.9612895	116.086025	-81.8754195	12.1653185	112.200581
-13.519709	6.186636	113.417969	-26.410774	10.096417	114.186409	26.73209	-16.82777	112.573311	31.329016	32.712437	119.759605	29.030553	7.9423335	116.166458	-81.852101	12.2505005	112.20636
-13.822887	5.273969	113.313187	-26.423126	10.191284	114.271927	26.70586	-16.799809	112.506042	31.373219	32.706444	119.905128	29.0395395	7.9533175	116.205585	-81.8857915	12.4292505	112.338269
-14.038886	3.772317	113.154495	-26.40542	10.403202	114.40239	26.640495	-16.704994	112.460175	31.439253	32.747807	120.04464	29.039874	8.0214065	116.2524075	-81.850714	12.7849975	112.5523725
-14.240297	2.703626	113.105606	-26.409763	10.593711	114.482094	26.583836	-16.645449	112.485382	31.479931	32.79475	120.034943	29.0318835	8.0746505	116.2601625	-81.8514095	13.1127715	112.7040255
-14.424411	1.545799	113.010658	-26.423326	10.749178	114.525208	26.540644	-16.620327	112.591293	31.532848	32.832493	119.930779	29.036746	8.106083	116.261036	-81.883398	13.392273	112.78938
-14.672322	0.279273	112.911835	-26.400766	10.914914	114.570938	26.52458	-16.627069	112.809456	31.556198	32.886841	119.732628	29.040389	8.129886	116.271042	-81.841921	13.699942	112.870834
-14.902064	-1.04672	112.881294	-26.399895	11.02598	114.591751	26.54067	-16.653502	113.102745	31.57135	32.896782	119.462357	29.05601	8.12164	116.282551	-81.8558	13.93032	112.900951
-15.12976	-2.388814	112.926315	-26.401323	11.070085	114.520073	26.604712	-16.738718	113.495049	31.562647	32.902901	119.175652	29.0836795	8.0820915	116.3353505	-81.8863255	14.0580785	112.7047955
-15.298637	-3.909717	112.956558	-26.419851	11.051319	114.305237	26.696739	-16.849998	114.008759	31.529045	32.891594	118.816963	29.112892	8.020798	116.412861	-81.952594	14.08184	112.197613
-15.613857	-6.159936	113.221977	-26.428301	10.953882	113.821045	26.867491	-17.080215	115.060997	31.492302	32.818298	118.175598	29.1798965	7.8690415	116.6182975	-82.0364985	14.0387225	111.0237925
-15.850078	-7.668829	113.492599	-26.443668	10.831737	113.439026	26.990784	-17.225124	115.916237	31.461452	32.710777	117.713455	29.226118	7.7428265	116.814846	-82.113454	13.9206475	110.063206
-16.100044	-9.177419	113.823914	-26.428968	10.619495	113.08876	27.088001	-17.401831	116.843201	31.471676	32.528084	117.210564	29.2798385	7.5631265	117.0268825	-82.1377745	13.6758635	109.1506375
-16.331158	-10.600763	114.18631	-26.359507	10.363958	112.814484	27.1889	-17.605518	117.708443	31.521219	32.310486	116.777733	29.3550595	7.352484	117.243088	-82.0740735	13.375432	108.38588
-16.613688	-11.880498	114.722549	-26.273224	10.074988	112.710823	27.281172	-17.793028	118.390121	31.629276	32.093033	116.48452	29.455224	7.1500025	117.4373205	-82.001672	12.9999735	107.9843255
-16.940649	-13.142714	115.195824	-26.181963	9.766129	112.689255	27.389997	-17.971203	119.006348	31.73229	31.917841	116.266106	29.5611435	6.973319	117.636227	-81.9250695	12.558939	107.742283
-17.268967	-14.338996	115.530502	-26.081995	9.496863	112.754883	27.514612	-18.075891	119.471786	31.847984	31.771618	116.136429	29.681298	6.8478635	117.8041075	-81.845288	12.1458625	107.7056585
-17.899107	-15.826042	116.092072	-25.951294	9.213852	112.956833	27.694643	-18.133183	119.976273	31.985994	31.738831	116.109291	29.8403185	6.802824	118.042782	-81.7429065	11.62488	107.870884
-18.29364	-16.672026	116.304436	-25.868708	9.155318	113.109825	27.810738	-18.071606	120.197441	32.028362	31.772903	116.128716	29.91955	6.8506485	118.1630785	-81.656966	11.4599875	108.0565715
-18.774122	-17.420937	116.397118	-25.743538	9.173213	113.181641	27.924797	-17.942558	120.302406	32.046406	31.908628	116.184601	29.9856015	6.983035	118.2435035	-81.4726775	11.363391	108.1197785
-19.293509	-18.079699	116.41153	-25.706997	9.28363	113.309433	28.015253	-17.759306	120.312027	32.065697	32.115112	116.250778	30.040475	7.177903	118.2814025	-81.454469	11.389357	108.3374635
-19.811611	-18.604637	116.399635	-25.664774	9.452103	113.372108	28.076965	-17.544069	120.240761	32.081123	32.333183	116.325394	30.079044	7.394557	118.2830775	-81.408592	11.509649	108.4611385
-20.360979	-18.952318	116.255318	-25.634209	9.609272	113.408043	28.105518	-17.327454	120.104149	32.091511	32.549953	116.403389	30.0985145	7.6112495	118.253769	-81.3669325	11.6072945	108.562317
-20.947813	-19.213305	116.116928	-25.596699	9.771304	113.431313	28.132334	-17.128159	119.901535	32.089455	32.775517	116.513947	30.1108945	7.823679	118.207741	-81.3042925	11.718929	108.654885
-22.02063	-19.4841	115.903214	-25.574667	10.008572	113.463768	28.191248	-16.866859	119.679222	32.085682	33.095135	116.564194	30.138465	8.114138	118.121708	-81.287799	11.903006	108.805828
-22.70812	-19.588009	115.874672	-25.551022	10.134045	113.456284	28.185261	-16.693769	119.68988	32.073734	33.22028	116.490639	30.1294975	8.2632555	118.0902595	-81.2315415	12.0048345	108.8223085
-23.549271	-19.614435	115.903381	-25.541782	10.22995	113.456848	28.205433	-16.633341	119.676224	32.084385	33.292953	116.379311	30.144909	8.329806	118.0277675	-81.228473	12.130094	108.8859285
-24.137125	-19.688168	115.824936	-25.51339	10.281002	113.465141	28.213671	-16.575634	119.674637	32.095181	33.349854	116.267014	30.154426	8.38711	117.9708255	-81.181206	12.174894	108.9594565
-25.156969	-19.414217	115.872444	-25.468086	10.312662	113.50322	28.234213	-16.511703	119.618057	32.107857	33.414005	116.213295	30.171035	8.451151	117.915676	-81.107207	12.174173	109.090764
-25.958929	-19.227591	115.724815	-25.439751	10.338528	113.605812	28.282598	-16.449602	119.528793	32.136803	33.492104	116.22084	30.2097005	8.521251	117.8748165	-81.0892025	12.155805	109.3368075
-26.87023	-18.945881	115.633713	-25.3759	10.399134	113.70845	28.340281	-16.325859	119.431778	32.141422	33.614437	116.265503	30.2408515	8.644289	117.8486405	-80.9926515	12.153979	109.5682595
-28.230339	-18.35957	115.648842	-25.307158	10.527949	113.889252	28.480095	-16.078632	119.297722	32.155266	33.880089	116.345306	30.3176805	8.9007285	117.821514	-80.9319965	12.1551695	109.95699
-29.148806	-17.932596	115.554596	-25.265074	10.66994	113.948441	28.568426	-15.888226	119.281113	32.166229	34.081562	116.351639	30.3673275	9.096668	117.816376	-80.8974755	12.243212	110.080506
-30.079216	-17.433945	115.486732	-25.215773	10.78533	113.944778	28.628248	-15.704844	119.282738	32.180279	34.269749	116.330803	30.4042635	9.2824525	117.8067705	-80.8358095	12.2882075	110.0827855
-31.053555	-16.905113	115.32917	-25.168648	10.869795	113.922821	28.681887	-15.575062	119.270004	32.201771	34.423008	116.314735	30.441829	9.423973	117.7923695	-80.779125	12.315617	110.0532725
-32.044701	-16.282598	115.118858	-25.114361	10.979355	113.923599	28.731596	-15.462348	119.202293	32.256222	34.530918	116.321823	30.493909	9.534285	117.762058	-80.722631	12.424425	110.08514
-33.055672	-15.627522	114.882111	-25.068748	11.058315	113.945877	28.789585	-15.347798	119.089233	32.290287	34.665237	116.369423	30.539936	9.6587195	117.729328	-80.677432	12.4579105	110.162426
-34.102093	-14.901251	114.602074	-25.01086	11.159475	113.992516	28.834269	-15.186977	118.96846	32.343052	34.840099	116.467216	30.5886605	9.826561	117.717838	-80.6103805	12.492389	110.267194
-35.742878	-13.701548	114.32476	-24.945313	11.392115	114.102806	28.934061	-14.87768	118.723297	32.403511	35.169147	116.593849	30.668786	10.1457335	117.658573	-80.559412	12.6384965	110.547039
-36.804962	-12.854602	114.158714	-24.915909	11.57299	114.179138	29.007748	-14.633324	118.536018	32.422318	35.45932	116.596138	30.715033	10.412998	117.566078	-80.546851	12.732982	110.792198
-37.996399	-11.973522	114.174652	-24.83795	11.74857	114.274765	29.076027	-14.378433	118.358841	32.396587	35.692509	116.586197	30.736307	10.657038	117.472519	-80.412207	12.840102	111.077011
-39.134781	-11.029672	114.353119	-24.781298	11.925481	114.411484	29.144638	-14.13699	118.262459	32.36853	35.922295	116.409042	30.756584	10.8926525	117.3357505	-80.31918	12.9583095	111.4872175
-40.305908	-10.056815	114.693108	-24.718096	12.040411	114.613106	29.19125	-13.955833	118.259064	32.325016	36.093948	116.155434	30.758133	11.0690575	117.207249	-80.194325	13.0117645	112.018963
-41.562073	-9.021721	115.258774	-24.683403	12.160068	114.874733	29.227839	-13.842055	118.360588	32.263584	36.179279	115.88739	30.7457115	11.168612	117.123989	-80.1125175	13.151524	112.625477
-42.778896	-7.97188	115.854683	-24.669004	12.186785	115.197777	29.242632	-13.786037	118.510773	32.190208	36.213337	115.568832	30.71642	11.21365	117.0398025	-80.054428	13.15992	113.3557515
-44.649364	-6.320874	116.857704	-24.677618	12.143436	115.81826	29.238716	-13.714843	118.620667	31.993452	36.245094	115.069748	30.616084	11.2651255	116.8452075	-79.97132	13.0217465	114.7913125
-45.843391	-5.142762	117.57859	-24.702717	12.083409	116.2948	29.216137	-13.650777	118.554665	31.7967	36.280556	114.786926	30.5064185	11.3148895	116.6707955	-79.9118525	12.8519285	115.9188045
-47.02589	-3.933336	118.170036	-24.716499	12.021219	116.760002	29.183647	-13.533625	118.338844	31.572849	36.352028	114.583298	30.378248	11.4092015	116.461071	-79.811246	12.6332365	117.058933
-48.21402	-2.678893	118.632187	-24.802517	12.000863	117.13842	29.119577	-13.399951	118.01429	31.325626	36.501266	114.438271	30.2226015	11.5506575	116.2262805	-79.8276355	12.4510685	118.0505595
-49.399273	-1.341423	118.958321	-24.90003	11.99605	117.379913	28.990803	-13.231495	117.57196	31.079107	36.686089	114.315331	30.034955	11.727297	115.9436455	-79.835015	12.264803	118.8161805
-50.549431	0.033406	119.125725	-25.04245	12.072479	117.513695	28.832874	-13.019946	117.044983	30.820143	36.92738	114.23513	29.8265085	11.953717	115.6400565	-79.9114085	12.191241	119.3873335
-51.613564	1.500238	119.214455	-25.184208	12.169837	117.560806	28.645157	-12.802222	116.477676	30.562561	37.195724	114.218292	29.603859	12.196751	115.347984	-79.972275	12.142923	119.773628
-53.164459	3.750239	119.201103	-25.409636	12.409215	117.569984	28.337114	-12.417791	115.633453	30.262323	37.613098	114.31649	29.2997185	12.5976535	114.9749715	-80.1189905	12.2207765	120.1649965
-54.067326	5.332921	119.284096	-25.508074	12.569846	117.594063	28.12076	-12.190241	115.151108	30.134121	37.861946	114.369377	29.1274405	12.8358525	114.7602425	-80.1435885	12.3038395	120.4278835
-54.916721	6.925117	119.407082	-25.596214	12.796751	117.643272	27.923203	-12.00438	114.78672	30.075333	38.068111	114.407478	28.999268	13.0318655	114.597099	-80.191696	12.5616365	120.689445
-55.732079	8.580535	119.730148	-25.657242	13.025067	117.784729	27.730421	-11.872702	114.499878	30.0215	38.215809	114.429077	28.8759605	13.1715535	114.4644775	-80.1904445	12.8785805	121.1049805
-56.425114	10.197691	120.157013	-25.714775	13.183893	117.951454	27.519585	-11.782479	114.305222	29.986206	38.301514	114.393494	28.7528955	13.2595175	114.349358	-80.1824455	13.1082685	121.55355
-57.023777	11.829226	120.693565	-25.724205	13.297814	118.181503	27.307165	-11.74684	114.167572	29.913784	38.331245	114.336105	28.6104745	13.2922025	114.2518385	-80.0588845	13.3034255	122.1111675
-57.551872	13.415313	121.260048	-25.800171	13.385479	118.473526	27.094275	-11.738823	114.063087	29.823738	38.338943	114.299011	28.4590065	13.30006	114.181049	-80.0593485	13.470898	122.766003
-57.935822	15.60066	121.825073	-25.975668	13.430363	118.81459	26.759609	-11.776143	113.949738	29.640997	38.354813	114.29129	28.200303	13.289335	114.120514	-80.151639	13.571391	123.508666
-58.368755	17.107679	121.897713	-26.156965	13.432726	118.897545	26.505842	-11.811613	113.815758	29.474771	38.341637	114.272964	27.9903065	13.265012	114.044361	-80.3042365	13.60044	123.750729
-58.653332	18.641439	121.933197	-26.339903	13.433835	118.852867	26.254755	-11.811707	113.640663	29.267185	38.26965	114.222183	27.76097	13.2289715	113.931423	-80.440776	13.6386985	123.774311
-58.878551	20.238123	121.836403	-26.55442	13.493924	118.716705	26.016586	-11.791677	113.388382	29.052326	38.254036	114.176155	27.534456	13.2311795	113.7822685	-80.643296	13.7566685	123.6511415
-59.195297	21.998409	121.709297	-26.795212	13.619751	118.479347	25.763283	-11.669096	113.085327	28.846703	38.355434	114.160416	27.304993	13.343169	113.6228715	-80.895417	13.896333	123.3358225
-59.269505	23.547415	121.5317	-27.012449	13.739949	118.283501	25.523376	-11.463962	112.711906	28.630253	38.537498	114.180305	27.0768145	13.536768	113.4461055	-81.1017125	13.94313	123.1208965
-59.208088	25.152189	121.382263	-27.1796	13.895899	118.115356	25.301123	-11.218379	112.334488	28.44772	38.75346	114.219559	26.8744215	13.7675405	113.2770235	-81.2336215	14.0242575	122.9536885
-58.967407	27.558067	121.284676	-27.414013	14.280534	117.852608	25.049219	-10.781418	111.858604	28.254715	39.114803	114.363541	26.651967	14.1666925	113.1110725	-81.479993	14.3943755	122.5941435
-58.676392	29.131519	121.170715	-27.545017	14.590227	117.669632	24.938471	-10.484247	111.617783	28.212944	39.385693	114.439896	26.5757075	14.450723	113.0288395	-81.6657415	14.729731	122.3104245
-58.304932	30.705742	121.048546	-27.584944	14.905648	117.526817	24.837637	-10.178051	111.424927	28.170895	39.666157	114.566673	26.504266	14.744053	112.9958	-81.674154	15.067243	122.057834
-57.859581	32.26799	120.968925	-27.650019	15.218453	117.399643	24.712711	-9.850345	111.321465	28.177792	39.938835	114.638863	26.4452515	15.044245	112.980164	-81.7452895	15.392661	121.819122
-57.304543	33.731194	120.816017	-27.719917	15.492601	117.274261	24.650223	-9.567644	111.225494	28.127094	40.205093	114.764297	26.3886585	15.3187245	112.9948955	-81.8284925	15.6664775	121.5536265
-56.715439	35.187939	120.582626	-27.799517	15.725832	117.12767	24.605761	-9.314472	111.190887	28.098684	40.471939	114.82885	26.3522225	15.5787335	113.0098685	-81.9512565	15.8729305	121.2454715
-56.063004	36.647602	120.28141	-27.880405	15.954411	116.946121	24.552961	-9.116098	111.207474	28.072235	40.679016	114.826355	26.312598	15.781459	113.0169145	-82.073408	16.127363	120.8753275
-54.961121	38.717426	119.376328	-28.063797	16.300751	116.583618	24.424503	-8.932238	111.44297	27.921959	40.906094	114.789177	26.173231	15.986928	113.1160735	-82.300825	16.614574	120.0511625
-54.151489	40.148952	118.603683	-28.253763	16.515659	116.217361	24.298674	-8.869857	111.610184	27.859253	40.987045	114.683319	26.0789635	16.058594	113.1467515	-82.5864895	16.972724	119.2879705
-53.306728	41.521717	117.912102	-28.454256	16.744694	115.86145	24.118322	-8.800702	111.721275	27.79184	41.08923	114.649796	25.955081	16.144264	113.1855355	-82.863593	17.345124	118.5373645
-52.422935	42.82674	117.462685	-28.627386	16.967449	115.568008	23.915152	-8.703731	111.716652	27.732315	41.151897	114.61203	25.8237335	16.224083	113.164341	-83.0785055	17.710815	117.971675
-51.436581	44.193836	117.227234	-28.733496	17.213545	115.363762	23.793982	-8.573047	111.621033	27.664719	41.252048	114.683258	25.7293505	16.3395005	113.1521455	-83.1963425	18.0875895	117.5753785
-50.364471	45.45483	117.196823	-28.851362	17.484102	115.207169	23.684874	-8.343034	111.490715	27.671021	41.402046	114.838173	25.6779475	16.529506	113.164444	-83.3806715	18.438698	117.249894
-49.30196	46.725822	117.291939	-29.017878	17.818457	115.112663	23.573498	-8.016998	111.271606	27.671041	41.635841	115.093864	25.6222695	16.8094215	113.182735	-83.6580255	18.8274925	117.042591
-47.62516	48.633789	117.704239	-29.142061	18.315035	114.925598	23.438511	-7.427313	110.744499	27.611977	42.070255	115.49028	25.525244	17.321471	113.1173895	-83.809366	19.308599	116.7338065
-46.525826	49.80056	118.007866	-29.261515	18.721983	114.778198	23.348152	-6.954984	110.334412	27.565428	42.413704	115.782837	25.45679	17.72936	113.0586245	-83.97982	19.714606	116.4977715
-45.312584	50.961773	118.270279	-29.2187	18.985023	114.435089	23.259172	-6.490232	109.917488	27.520725	42.749134	116.060486	25.3899485	18.129451	112.988987	-83.8273485	19.840595	115.881191
-44.140549	52.039223	118.454506	-29.321304	19.337025	114.251556	23.165625	-6.073798	109.589317	27.464846	43.09589	116.316353	25.3152355	18.511046	112.952835	-83.9578435	20.163004	115.550277
-42.941853	53.03653	118.478027	-29.375046	19.678707	114.034042	23.081657	-5.754441	109.322235	27.418064	43.334286	116.479744	25.2498605	18.7899225	112.9009895	-83.9999525	20.5674915	115.1670945
-41.679089	53.99316	118.465866	-29.436132	19.953342	113.810768	22.975351	-5.548959	109.138939	27.375391	43.477032	116.561653	25.175371	18.9640365	112.850296	-84.047635	20.9426475	114.77124
-40.440399	54.853596	118.410576	-29.514767	20.131584	113.610542	22.861813	-5.430115	109.004501	27.371365	43.549622	116.561928	25.116589	19.0597535	112.7832145	-84.146123	21.2034145	114.4378695
-38.107918	55.645824	118.20266	-29.530233	20.29781	113.356567	22.736067	-5.342024	108.811012	27.36952	43.555092	116.675224	25.0527935	19.106534	112.743118	-84.1132595	21.489086	113.970016
-36.695526	56.169151	118.243858	-29.546469	20.29245	113.241539	22.74869	-5.312009	108.73494	27.363693	43.539162	116.776894	25.0561915	19.1135765	112.755917	-84.1491295	21.4713235	113.727161
-35.370667	56.532181	118.393089	-29.538288	20.291626	113.1632	22.787098	-5.256749	108.673416	27.341524	43.537365	116.916466	25.064311	19.140308	112.794941	-84.140887	21.442944	113.531459
-34.04739	56.784122	118.528473	-29.548544	20.246561	113.035027	22.863415	-5.197568	108.59951	27.298275	43.558613	117.155632	25.080845	19.1805225	112.877571	-84.177933	21.3125995	113.192483
-32.649277	57.023643	118.531624	-29.560562	20.224899	112.852715	22.955038	-5.104808	108.58432	27.255016	43.632915	117.409424	25.105027	19.2640535	112.996872	-84.226151	21.1857445	112.708558
-31.347137	57.125492	118.569077	-29.572815	20.213469	112.664124	23.057831	-5.012172	108.549675	27.157026	43.727909	117.57605	25.1074285	19.3578685	113.0628625	-84.2530585	21.0690695	112.2653855
-30.022188	57.24823	118.625259	-29.537758	20.245714	112.536957	23.144829	-4.845048	108.434532	27.082258	43.795338	117.726898	25.1135435	19.475145	113.080715	-84.1890595	21.016283	111.993199
-27.898745	57.28458	118.624413	-29.471292	20.29479	112.459946	23.311037	-4.613689	108.369209	26.974154	44.016556	117.878494	25.1425955	19.7014335	113.1238515	-84.0851795	20.8881465	111.7960405
-26.405495	57.224388	118.559479	-29.450066	20.331154	112.443718	23.420752	-4.475446	108.380936	26.913849	44.124161	118.004204	25.1673005	19.8243575	113.19257	-84.0674325	20.8379505	111.694866
-25.111834	56.919624	118.548523	-29.394766	20.345974	112.471031	23.541666	-4.39521	108.40641	26.852407	44.20013	118.110573	25.1970365	19.90246	113.2584915	-83.9865685	20.789488	111.6835705
-23.70278	56.486202	118.487549	-29.389063	20.358755	112.540733	23.613211	-4.330828	108.517708	26.811773	44.266598	118.191566	25.212492	19.967885	113.354637	-83.990618	20.749625	111.726829
-22.129271	56.078403	118.397438	-29.335331	20.322714	112.666229	23.720541	-4.299989	108.6558	26.795227	44.324009	118.280121	25.257884	20.01201	113.4679605	-83.928546	20.633418	111.8644975
-20.803432	55.440849	118.271515	-29.296648	20.28138	112.784363	23.824749	-4.330288	108.868965	26.769913	44.330189	118.345688	25.297331	19.9999505	113.6073265	-83.890627	20.5628095	111.9613995
-19.377005	54.709763	117.965019	-29.31954	20.200993	112.8507	23.924757	-4.457505	109.205887	26.737785	44.284405	118.381165	25.331271	19.91345	113.793526	-83.970351	20.488536	111.907874
-17.170525	53.523701	117.272903	-29.556	20.13022	112.870117	24.067513	-4.774446	109.80706	26.709545	44.121914	118.317734	25.388529	19.673734	114.062397	-84.500529	20.586706	111.677837
-16.100031	52.747654	116.831375	-29.468023	19.943436	112.548004	24.164614	-5.000252	110.204231	26.668343	43.997623	118.205772	25.4164785	19.4986855	114.2050015	-84.3525245	20.3881865	110.8910065
-14.528905	51.735939	116.084518	-29.373079	19.701405	112.110268	24.290115	-5.23166	110.57515	26.625591	43.850945	118.06749	25.457853	19.3096425	114.32132	-84.204011	20.0931675	109.899216
-13.041388	50.669117	115.33136	-29.311157	19.549904	111.743042	24.422596	-5.478547	110.985352	26.628601	43.680843	117.836586	25.5255985	19.101148	114.410969	-84.1479125	19.99866	109.075115
-11.526177	49.570709	114.637032	-29.229605	19.378809	111.381927	24.580069	-5.743028	111.457428	26.723623	43.45129	117.544685	25.651846	18.854131	114.5010565	-84.111056	19.903487	108.2627975
-9.932255	48.279442	114.01403	-29.153139	19.186579	111.043098	24.743967	-6.024639	111.991776	26.78529	43.300091	117.387436	25.7646285	18.637726	114.689606	-84.0709065	19.735432	107.39659
-8.526853	47.040863	113.547119	-29.037022	18.99575	110.694817	24.934349	-6.284288	112.56678	26.912388	43.082855	117.302322	25.9233685	18.3992835	114.934551	-83.9974125	19.5922165	106.455083
-6.334265	45.051579	113.343941	-28.916172	18.633417	110.278641	25.259409	-6.623304	113.397232	27.044392	42.819809	117.497658	26.1519005	18.0982525	115.447445	-83.9842445	19.1685815	105.109837
-5.086803	43.768902	113.393852	-28.821547	18.403234	110.042831	25.517719	-6.803827	113.874245	27.08264	42.707729	117.798805	26.3001795	17.951951	115.836525	-83.9432735	18.854517	104.249137
-3.7554	42.448307	113.576149	-28.734674	18.238201	109.970627	25.760609	-6.886694	114.272675	27.116928	42.63678	118.085396	26.4387685	17.875043	116.1790355	-83.9081165	18.601359	103.7622185
-2.549275	41.145081	113.875404	-28.575792	18.048685	110.217621	26.04241	-6.871103	114.567307	27.190172	42.640675	118.357109	26.616291	17.884786	116.462208	-83.767875	18.212584	103.973034
-1.404781	39.885815	114.259956	-28.433613	17.922831	110.562584	26.382109	-6.915666	114.82679	27.303623	42.633537	118.640564	26.842866	17.8589355	116.733677	-83.710092	17.9867265	104.391491
-0.25144	38.434216	114.658974	-28.313938	17.798979	110.959641	26.603964	-6.915743	115.27816	27.405512	42.608284	119.025215	27.004738	17.8462705	117.1516875	-83.632614	17.7516875	104.7675945
0.667039	37.106579	115.10453	-28.26223	17.715887	111.336456	26.808119	-7.007532	115.797791	27.476379	42.542866	119.416634	27.142249	17.767667	117.6072125	-83.666709	17.664107	105.0656995
2.113198	34.953274	115.796936	-28.232151	17.520037	111.932243	27.002022	-7.167932	116.618088	27.61474	42.419495	119.947266	27.308381	17.6257815	118.282677	-83.772683	17.4142925	105.581809
2.920024	33.485481	116.20356	-28.200268	17.366394	112.269272	27.190351	-7.436182	117.023125	27.698513	42.311363	120.281921	27.444432	17.4375905	118.652523	-83.844968	17.2951975	105.886021
3.738154	32.076927	116.562096	-28.176201	17.141794	112.538277	27.291641	-7.618788	117.444435	27.780476	42.135448	120.584885	27.5360585	17.25833	119.01466	-83.8884605	17.025258	106.061894
4.45787	30.56765	116.839111	-28.129742	16.913717	112.696838	27.419537	-7.859985	117.78717	27.885918	41.973499	120.756981	27.6527275	17.056757	119.2720755	-83.9122115	16.770677	106.1216005
5.082675	29.084053	117.015373	-28.089233	16.666092	112.767853	27.538759	-8.071825	118.067642	27.969131	41.790691	120.938896	27.753945	16.859433	119.503269	-83.932411	16.472751	106.032437
5.714473	27.59738	117.099892	-27.9937	16.406757	112.823463	27.677948	-8.30802	118.232597	28.064425	41.586693	120.976364	27.8711865	16.6393365	119.6044805	-83.8585865	16.1741775	106.0424455
6.20709	26.091211	117.054939	-27.867916	16.145468	112.914886	27.851316	-8.529941	118.300179	28.195862	41.405449	120.866867	28.023589	16.437754	119.583523	-83.759421	15.853182	106.246249
6.89764	23.847548	117.021965	-27.616861	15.774228	113.133034	28.123838	-8.833314	118.308487	28.416389	41.083115	120.704651	28.2701135	16.1249005	119.506569	-83.5038355	15.4235555	106.759499
7.252679	22.424234	116.994003	-27.443336	15.533787	113.292549	28.308651	-9.045335	118.34906	28.566837	40.864418	120.579742	28.437744	15.9095415	119.464401	-83.324416	15.1580325	107.120697
7.609457	20.826099	116.95118	-27.240314	15.278978	113.505424	28.507158	-9.270428	118.354752	28.739649	40.642467	120.46225	28.6234035	15.6860195	119.408501	-83.1040315	14.8719365	107.602347
7.877236	19.31872	116.973404	-27.040821	15.03545	113.724884	28.696463	-9.489	118.387177	28.941896	40.425224	120.369102	28.8191795	15.468112	119.3781395	-82.9008215	14.602788	108.0716285
8.117875	17.792305	117.03157	-26.868422	14.81711	113.981186	28.858873	-9.707736	118.410957	29.122431	40.207775	120.350967	28.990652	15.2500195	119.380962	-82.727496	14.3842005	108.58141
8.303775	16.389027	117.067505	-26.697454	14.585842	114.270256	28.998837	-9.885526	118.418098	29.293835	39.991203	120.328888	29.146336	15.0528385	119.373493	-82.541244	14.1188455	109.167019
8.440373	14.795189	117.098145	-26.572439	14.382963	114.551903	29.158384	-10.086697	118.32502	29.454199	39.793064	120.337418	29.3062915	14.8531835	119.331219	-82.4511695	13.9127425	109.772587
8.623791	12.564569	117.153999	-26.304626	14.058688	114.995598	29.364639	-10.354057	118.24131	29.644808	39.482861	120.432533	29.5047235	14.564402	119.3369215	-82.1139755	13.552974	110.6542745
8.689011	11.089506	117.245148	-26.205641	13.852641	115.29335	29.51853	-10.510383	118.257164	29.76442	39.300083	120.499443	29.641475	14.39485	119.3783035	-82.052757	13.310432	111.2083965
8.701578	9.569177	117.40229	-26.095087	13.693243	115.502045	29.651428	-10.680868	118.375015	29.88385	39.131603	120.651016	29.767639	14.2253675	119.5130155	-81.957813	13.1611185	111.4910745
8.689027	8.072043	117.607407	-26.029173	13.534732	115.629791	29.778236	-10.886444	118.59716	30.006262	38.939796	120.714745	29.892249	14.026676	119.6559525	-81.950595	13.042788	111.6036295
8.6529	6.622023	117.747513	-25.964092	13.381174	115.620659	29.901352	-11.101088	118.85923	30.103216	38.784954	120.752625	30.002284	13.841933	119.8059275	-81.930468	12.920415	111.4353905
8.518465	5.038348	117.867371	-25.939209	13.178517	115.462051	29.987658	-11.327779	119.096924	30.168083	38.578373	120.807854	30.0778705	13.625297	119.952389	-81.9562885	12.731737	110.971713
8.458109	3.576302	117.844818	-25.867146	12.940365	115.210052	30.091995	-11.555442	119.291946	30.198723	38.36142	120.744942	30.145359	13.402989	120.018444	-81.879651	12.477741	110.40166
8.260352	1.325999	117.741943	-25.738245	12.541977	114.768433	30.238203	-11.93386	119.471954	30.312889	37.993752	120.475182	30.275546	13.029946	119.973568	-81.752036	12.054008	109.563298
8.093372	-0.302876	117.672112	-25.603575	12.260612	114.519974	30.350981	-12.205492	119.591545	30.45237	37.722893	120.231865	30.4016755	12.7587005	119.911705	-81.6088255	11.7625235	109.128243
7.913087	-1.760934	117.612793	-25.433865	12.02676	114.302078	30.498791	-12.471552	119.686546	30.622864	37.473118	119.967674	30.5608275	12.500783	119.82711	-81.4285575	11.552737	108.777046
7.631718	-3.146113	117.585991	-25.240448	11.774282	114.149773	30.662029	-12.711999	119.758522	30.807697	37.245609	119.696701	30.734863	12.266805	119.7276115	-81.215759	11.281759	108.5719345
7.361243	-4.627202	117.589104	-25.043306	11.552887	114.058701	30.843948	-12.927292	119.831085	31.001516	37.019588	119.443962	30.922732	12.046148	119.6375235	-81.009344	11.059626	108.4798785
7.019913	-6.012077	117.581963	-24.848686	11.36091	113.979874	31.00499	-13.119928	119.897285	31.204451	36.80896	119.232391	31.1047205	11.844516	119.564838	-80.8020925	10.877304	108.39491
6.63513	-7.353295	117.622101	-24.6766	11.198135	113.954254	31.149017	-13.28907	119.96328	31.370684	36.645039	119.062515	31.2598505	11.6779845	119.5128975	-80.6130505	10.7182855	108.3956105
5.876262	-9.123519	117.742668	-24.464739	10.971883	113.940773	31.321753	-13.492317	120.099388	31.613932	36.40279	118.833366	31.4678425	11.4552365	119.466377	-80.3973205	10.4885295	108.415169
5.373845	-10.392877	117.745125	-24.327902	10.85923	113.979637	31.433599	-13.617681	120.136215	31.783173	36.275833	118.725327	31.608386	11.329076	119.430771	-80.26419	10.389384	108.528503
4.821655	-11.585339	117.785706	-24.221148	10.754212	114.067749	31.547421	-13.722631	120.206856	31.916744	36.155479	118.671562	31.7320825	11.216424	119.439209	-80.1743785	10.292	108.696289
4.254776	-12.652856	117.876053	-24.099499	10.709323	114.166725	31.665539	-13.764058	120.27137	32.044064	36.090496	118.576012	31.8548015	11.163219	119.423691	-80.0537995	10.255427	108.909759
3.579438	-13.680426	118.048607	-23.995987	10.663444	114.284538	31.776922	-13.774265	120.390404	32.147457	36.053501	118.446266	31.9621895	11.139618	119.418335	-79.9541635	10.18727	109.150741
2.896338	-14.654307	118.291092	-23.909508	10.621111	114.363037	31.890408	-13.764207	120.576988	32.211857	36.012684	118.260147	32.0511325	11.1242385	119.4185675	-79.8701485	10.1179835	109.3075065
2.158463	-15.582705	118.598808	-23.831501	10.557668	114.460228	31.995667	-13.781689	120.812897	32.273289	35.966785	118.002663	32.134478	11.092548	119.40778	-79.79748	10.022788	109.512676
0.917646	-16.823662	119.106659	-23.916365	10.521284	114.684357	32.119637	-13.877742	121.200089	32.33923	35.809502	117.589378	32.2294335	10.96588	119.3947335	-80.0621635	10.076688	109.9739805
0.175271	-17.601624	119.334427	-23.912724	10.422198	114.814041	32.180779	-13.962282	121.415733	32.412838	35.682728	117.324471	32.2968085	10.860223	119.370102	-80.1222565	9.984173	110.25798
-0.747942	-18.30279	119.519211	-23.834959	10.275388	114.887749	32.239723	-14.049582	121.584724	32.479458	35.569908	117.143295	32.3595905	10.760163	119.3640095	-80.0295085	9.790613	110.4114885
-1.616517	-18.957472	119.544777	-23.747011	10.122018	114.952469	32.318703	-14.126316	121.676575	32.554878	35.495953	117.036758	32.4367905	10.6848185	119.3566665	-79.9308125	9.5592175	110.5482715
-2.564869	-19.465748	119.456841	-23.714039	10.018341	115.022614	32.376568	-14.144275	121.689461	32.600574	35.499348	117.043861	32.488571	10.6775365	119.366661	-79.916649	9.3591455	110.678567
-3.463717	-19.921074	119.286453	-23.581829	9.930182	115.01033	32.460194	-14.089582	121.628395	32.625641	35.576744	117.126694	32.5429175	10.743581	119.3775445	-79.7065755	9.116783	110.6431155
-4.535027	-20.278437	119.090675	-23.377262	9.874531	114.930679	32.516396	-13.971996	121.530853	32.639473	35.695446	117.205002	32.5779345	10.861725	119.3679275	-79.3324585	8.887337	110.4934305
-6.055604	-20.623966	118.781639	-23.264	10.064056	114.960014	32.628521	-13.728242	121.325981	32.685749	35.964886	117.339981	32.657135	11.118322	119.332981	-79.185135	9.00979	110.587047
-7.126532	-20.799568	118.640556	-23.17724	10.232161	115.00853	32.692986	-13.57544	121.287445	32.786739	36.119419	117.372597	32.7398625	11.2719895	119.330021	-79.0943425	9.1923325	110.687039
-8.277951	-20.917936	118.51722	-23.094204	10.391023	115.059685	32.745789	-13.492868	121.249733	32.922085	36.243134	117.426254	32.833937	11.375133	119.3379935	-79.022345	9.406913	110.7813765
-9.451725	-20.995956	118.272804	-23.004234	10.465974	115.117477	32.792942	-13.470289	121.149017	33.05941	36.303764	117.518448	32.926176	11.4167375	119.3337325	-78.934644	9.5152105	110.9012215
-10.6205	-21.062536	117.824898	-22.921402	10.515418	115.19091	32.832561	-13.47576	120.949066	33.192261	36.335659	117.666756	33.012411	11.4299495	119.307911	-78.855215	9.6008865	111.073909
-11.811778	-21.069128	117.303192	-22.860394	10.506554	115.284111	32.87553	-13.433751	120.609573	33.255878	36.429577	117.942383	33.065704	11.497913	119.275978	-78.786492	9.515195	111.292244
-13.107909	-21.075218	116.855415	-22.802643	10.499115	115.403534	32.956139	-13.340025	120.229935	33.267895	36.563023	118.206131	33.112017	11.611499	119.218033	-78.717303	9.386731	111.589035
-15.062928	-20.988543	116.663048	-22.740564	10.549751	115.519012	33.065395	-13.158167	119.927063	33.256416	36.747971	118.380859	33.1609055	11.794902	119.153961	-78.6420335	9.3046	111.884063
-16.483891	-20.901766	116.741714	-22.694216	10.613895	115.499176	33.07579	-13.098987	119.908546	33.309784	36.814102	118.260513	33.192787	11.8575575	119.0845295	-78.581219	9.3702325	111.9138225
-17.918083	-20.767897	116.874313	-22.63073	10.641296	115.397575	33.029491	-13.124564	119.941521	33.397354	36.822598	117.983925	33.2134225	11.849017	118.962723	-78.4748825	9.433575	111.832427
-19.372866	-20.688135	116.888519	-22.577341	10.610898	115.24453	32.984016	-13.199614	119.952965	33.488266	36.691238	117.673088	33.236141	11.745812	118.8130265	-78.390823	9.475984	111.6760335
-20.847786	-20.557039	116.733681	-22.461227	10.5053	115.104103	33.007668	-13.368151	119.787727	33.613632	36.528942	117.332077	33.31065	11.5803955	118.559902	-78.233104	9.4302045	111.648304
-22.381111	-20.350573	116.553429	-22.335602	10.359013	115.00444	33.045082	-13.501875	119.567146	33.717438	36.377613	117.06588	33.38126	11.437869	118.316513	-78.052464	9.280157	111.692367
-23.833527	-20.171421	116.32547	-22.205807	10.241289	114.959808	33.062233	-13.464984	119.449272	33.831772	36.322872	116.833832	33.4470025	11.428944	118.141552	-77.8586165	9.053634	111.778064
-26.142773	-19.751724	116.213516	-22.007607	10.181611	114.967308	33.265705	-13.518917	119.157051	33.977047	36.370869	116.515053	33.621376	11.425976	117.836052	-77.63659	8.937246	112.098564
-27.67008	-19.400076	116.286896	-21.857597	10.204513	115.02562	33.380829	-13.435448	119.059578	34.02121	36.454025	116.30162	33.7010195	11.5092885	117.680599	-77.4162135	8.8997375	112.370641
-29.270172	-18.98251	116.439232	-21.736435	10.259855	115.131203	33.486332	-13.329456	118.952957	34.007412	36.51001	116.029083	33.746872	11.590277	117.49102	-77.219742	8.929433	112.771386
-30.85634	-18.520296	116.745865	-21.634333	10.2972	115.32357	33.570282	-13.24083	118.760551	33.973724	36.556023	115.768219	33.772003	11.6575965	117.264385	-77.040669	8.9368035	113.382755
-32.47044	-18.037636	117.064651	-21.484455	10.310591	115.628899	33.575447	-13.211635	118.455956	33.940014	36.577137	115.4786	33.7577305	11.682751	116.967278	-76.7266405	8.938431	114.29052
-34.037922	-17.544827	117.371964	-21.40266	10.256235	116.017342	33.505035	-13.20929	117.938271	33.917023	36.559849	115.343353	33.711029	11.6752795	116.640812	-76.516349	8.8371905	115.393872
-35.595814	-17.043118	117.605888	-21.347149	10.174009	116.459999	33.432842	-13.199742	117.322647	33.881752	36.592918	115.349197	33.657297	11.696588	116.335922	-76.351595	8.65143	116.584076
-37.91489	-16.232166	117.998924	-21.391933	10.031251	117.154602	33.240788	-13.174767	116.30349	33.726952	36.69659	115.586258	33.48387	11.7609115	115.944874	-76.267736	8.3015905	118.36433
-39.476475	-15.682365	118.219353	-21.488886	9.941553	117.602852	33.015354	-13.136694	115.597809	33.571198	36.748676	115.795387	33.293276	11.805991	115.696598	-76.271048	8.077115	119.509106
-40.960495	-15.146345	118.427383	-21.651667	9.897017	117.91127	32.755867	-13.09767	115.063141	33.383186	36.795631	116.009674	33.0695265	11.8489805	115.5364075	-76.3728605	7.9450535	120.2861325
-42.420757	-14.605768	118.631271	-21.868969	9.906215	118.209419	32.487885	-13.064196	114.583763	33.194279	36.862206	116.255867	32.841082	11.899005	115.419815	-76.57902	7.913425	120.999023
-43.857498	-14.082511	118.771027	-22.057383	9.912631	118.328438	32.145329	-13.020677	114.204475	33.026131	36.923916	116.410187	32.58573	11.9516195	115.307331	-76.700496	7.8736425	121.349545
-45.202454	-13.590078	118.921127	-22.269976	9.93481	118.424355	31.831163	-13.044272	113.88327	32.862499	36.914539	116.469147	32.346831	11.9351335	115.1762085	-76.886783	7.9344865	121.6725015
-46.480396	-13.138721	119.095955	-22.432085	9.905669	118.446983	31.526867	-13.10739	113.594749	32.728432	36.854088	116.471039	32.1276495	11.873349	115.032894	-76.9918195	7.937989	121.861072
-48.175995	-12.598577	119.580772	-22.648788	9.832075	118.556259	31.122585	-13.330683	113.399315	32.564545	36.627415	116.314568	31.843565	11.648366	114.8569415	-77.141141	8.015784	122.2555765
-49.173325	-12.31699	120.016861	-22.725391	9.658453	118.667282	30.880217	-13.610739	113.372398	32.473019	36.370953	116.121498	31.676618	11.380107	114.746948	-77.1274	7.936799	122.587616
-50.174286	-12.067493	120.469681	-22.884632	9.454691	118.780807	30.660551	-13.961904	113.464584	32.418678	36.037189	115.88031	31.5396145	11.0376425	114.672447	-77.3088785	7.8717395	122.889167
-50.991814	-11.905832	120.745239	-22.967184	9.171275	118.777557	30.460215	-14.38888	113.657127	32.375195	35.638889	115.593185	31.417705	10.6250045	114.625156	-77.352073	7.7175455	122.929958
-51.745564	-11.776933	120.952728	-23.071545	8.844864	118.674019	30.266508	-14.834924	113.807365	32.311314	35.251583	115.325371	31.288911	10.2083295	114.566368	-77.432001	7.4813985	122.78167
-52.364494	-11.693164	121.155045	-23.159782	8.494267	118.539368	30.090719	-15.271944	113.931488	32.225697	34.843952	114.978493	31.158208	9.786004	114.4549905	-77.477772	7.20253	122.6237455
-52.844227	-11.649684	121.231247	-23.253517	8.130569	118.397751	29.962938	-15.7013	114.084435	32.146603	34.369789	114.553299	31.0547705	9.3342445	114.318867	-77.5618045	6.9268935	122.476635
-53.606857	-11.427527	121.367683	-23.323229	7.68277	118.28923	29.844204	-16.269032	114.285423	32.088921	33.807091	114.091324	30.9665625	8.7690295	114.1883735	-77.6130205	6.5965105	122.3900865
-53.967678	-11.253095	121.461952	-23.297457	7.406028	118.166779	29.817238	-16.565735	114.542198	32.108574	33.492477	113.812065	30.962906	8.463371	114.1771315	-77.55782	6.348685	122.1564265
-54.296005	-11.052481	121.535805	-23.303478	7.218566	118.156136	29.816849	-16.799927	114.79628	32.125462	33.245773	113.649643	30.9711555	8.222923	114.2229615	-77.5781115	6.214209	122.0893105
-54.531689	-10.834479	121.597755	-23.345823	7.097682	118.169724	29.830784	-16.951729	115.002312	32.121582	33.129822	113.601753	30.976183	8.0890465	114.3020325	-77.667829	6.1063175	122.0374155
-54.686092	-10.587111	121.630264	-23.379333	6.986635	118.253815	29.831329	-17.030052	115.182922	32.116474	33.044853	113.616852	30.9739015	8.0074005	114.399887	-77.7325675	5.9658695	122.107743
-54.846138	-10.319089	121.517441	-23.408443	6.940756	118.328453	29.829868	-17.044018	115.338852	32.086502	33.032356	113.710426	30.958185	7.994169	114.524639	-77.775071	5.887343	122.132267
-54.866062	-9.982005	121.445145	-23.497017	6.953393	118.349922	29.811895	-17.010668	115.450943	32.02755	33.086102	113.808586	30.9197225	8.037717	114.6297645	-77.9137565	5.869069	122.0700795
-54.962605	-9.123075	121.413528	-23.5994	7.021554	118.310318	29.72048	-16.915228	115.500328	31.913952	33.176727	113.894203	30.817216	8.1307495	114.6972655	-78.016016	5.9123585	121.9233705
-54.661125	-8.804667	121.101379	-23.693657	7.080738	118.245842	29.668257	-16.841427	115.488037	31.817987	33.25436	113.903664	30.743122	8.2064665	114.6958505	-78.130436	5.9550095	121.7958335
-54.465134	-8.15836	120.917236	-23.765871	7.100077	118.127357	29.623308	-16.767294	115.456345	31.713306	33.325764	113.889648	30.668307	8.279235	114.6729965	-78.200049	5.920919	121.5817175
-54.156475	-7.594731	120.686508	-23.876381	7.084479	118.076828	29.591387	-16.704206	115.384171	31.595331	33.383827	113.880371	30.593359	8.3398105	114.632271	-78.346121	5.8291475	121.521385
-53.876324	-6.919754	120.317017	-24.000826	7.043455	117.939316	29.551077	-16.648678	115.306854	31.483742	33.42704	113.851654	30.5174095	8.389181	114.579254	-78.5190615	5.697729	121.299378
-53.671341	-6.051523	120.143417	-24.051199	7.008306	117.777405	29.506346	-16.60519	115.297867	31.379444	33.441078	113.857224	30.442895	8.417944	114.5775455	-78.545293	5.598668	120.9772645
-53.291885	-5.243793	119.919334	-24.121159	6.987743	117.7089	29.467604	-16.599569	115.411415	31.29307	33.457962	113.874672	30.380337	8.4291965	114.6430435	-78.622655	5.5462895	120.7747565
-52.590412	-3.969346	119.294632	-24.236858	6.928301	117.465378	29.444101	-16.722383	115.758278	31.319227	33.375107	113.835213	30.381664	8.326362	114.7967455	-78.85538	5.53024	120.1340105
-52.124668	-3.045062	118.5457	-24.396465	6.916851	117.055153	29.409876	-16.848272	116.109406	31.378498	33.262447	113.813797	30.394187	8.2070875	114.9616015	-79.187117	5.6266145	119.1487045
-51.589256	-2.108804	117.20121	-24.591988	6.90234	116.345253	29.33783	-17.001392	116.528526	31.417885	33.159794	113.836418	30.3778575	8.079201	115.182472	-79.5618335	5.725479	117.508034
-51.097042	-1.086147	115.604256	-24.820435	6.849215	115.392723	29.18021	-17.156115	116.820839	31.435881	33.06134	113.865829	30.3080455	7.9526125	115.343334	-79.9489155	5.7458175	115.442112
-50.568985	0.016547	114.072105	-24.976727	6.793752	114.454674	29.000389	-17.298149	116.740952	31.477699	32.958908	113.964172	30.239044	7.8303795	115.352562	-80.192498	5.7571245	113.556786
-49.977043	1.204744	112.96492	-24.934858	6.837719	113.713478	28.886732	-17.36862	116.35672	31.611029	32.898399	114.05603	30.2488805	7.7648895	115.206375	-80.1185965	5.9105485	112.220581
-49.417294	2.55028	112.088715	-24.793356	6.99114	113.209045	28.943655	-17.297764	115.745567	31.850906	32.910938	114.255905	30.3972805	7.806587	115.000736	-79.9839925	6.175693	111.417354
-48.627357	4.601273	110.821655	-24.558552	7.344409	112.43737	29.142162	-16.959934	114.802208	32.163258	33.232235	114.852585	30.65271	8.1361505	114.8273965	-79.769814	6.5526675	110.0473435
-48.153732	6.005031	110.133789	-24.373522	7.589151	111.884438	29.26605	-16.681843	114.062157	32.256653	33.4636	115.10154	30.7613515	8.3908785	114.5818485	-79.5083955	6.7874235	109.1870275
-47.720814	7.407276	109.66375	-24.211397	7.864355	111.412033	29.353779	-16.352295	113.24823	32.317719	33.697075	115.158806	30.835749	8.67239	114.203518	-79.258543	7.05632	108.620548
-47.360634	8.805242	109.387947	-24.075422	8.130861	111.09153	29.452574	-16.021702	112.574593	32.341198	33.964916	115.0979	30.896886	8.971607	113.8362465	-79.04773	7.290115	108.3468135
-47.077175	10.201403	109.296593	-23.917965	8.337459	110.863022	29.583883	-15.769098	112.086189	32.405724	34.16164	114.91526	30.9948035	9.196271	113.5007245	-78.8307335	7.478647	108.2253195
-46.805302	11.507097	109.271278	-23.797592	8.499574	110.722733	29.658096	-15.616719	111.740433	32.422756	34.247963	114.793106	31.040426	9.315622	113.2667695	-78.63561	7.683526	108.1786965
-46.589134	12.800275	109.295418	-23.724548	8.59169	110.643265	29.683668	-15.572305	111.501122	32.486568	34.260963	114.346077	31.085118	9.344329	112.9235995	-78.534214	7.839051	108.3629305
-46.407745	14.688865	109.395615	-23.664391	8.585895	110.522255	29.64514	-15.643412	111.090836	32.51123	34.156887	113.536682	31.078185	9.2567375	112.313759	-78.406967	7.9150525	108.730751
-46.293072	15.874953	109.497765	-23.659763	8.570103	110.470055	29.584303	-15.720919	110.840988	32.422031	34.028896	113.021622	31.003167	9.1539885	111.931305	-78.322693	7.9862175	109.008805
-46.207161	17.085932	109.652008	-23.672983	8.503664	110.513306	29.537157	-15.780846	110.661636	32.326607	33.916561	112.58416	30.931882	9.0678575	111.622898	-78.277848	7.9394705	109.403714
-46.127239	18.296469	109.910667	-23.709314	8.439908	110.658455	29.478354	-15.840496	110.586739	32.245262	33.861679	112.241913	30.861808	9.0105915	111.414326	-78.280436	7.8692245	109.902584
-46.121803	19.512835	110.310623	-23.706398	8.378355	110.92746	29.442238	-15.895228	110.589127	32.171856	33.809013	112.04969	30.807047	8.9568925	111.3194085	-78.219843	7.7998175	110.5355115
-46.054359	20.695908	110.755875	-23.743286	8.324691	111.274956	29.397362	-15.909407	110.637512	32.12048	33.7705	112.009789	30.758921	8.9305465	111.3236505	-78.245493	7.7188355	111.2262615
-46.026096	21.952066	111.281708	-23.819504	8.321803	111.620857	29.344225	-15.873968	110.703468	32.03817	33.790363	112.099495	30.6911975	8.9581975	111.4014815	-78.3302055	7.6854085	111.8402325
-46.001453	23.825577	112.218079	-23.9711	8.301158	112.162994	29.272652	-15.690652	110.67308	31.850565	33.884792	112.435547	30.5616085	9.09707	111.5543135	-78.5038085	7.505246	112.7716745
-45.955318	25.027964	112.73011	-24.127178	8.365284	112.476601	29.176558	-15.463154	110.661758	31.652182	34.064301	112.754997	30.41437	9.3005735	111.7083775	-78.668726	7.4299945	113.2448245
-45.952278	26.274984	113.130737	-24.340748	8.387909	112.651703	29.080534	-15.268549	110.519478	31.451427	34.25399	113.083076	30.2659805	9.4927205	111.801277	-78.9474765	7.2830975	113.502129
-45.908466	27.529011	113.554893	-24.642559	8.668441	112.903381	28.908842	-15.09379	110.299835	31.266457	34.451817	113.351013	30.0876495	9.6790135	111.825424	-79.3727675	7.6578685	113.981338
-45.769215	28.717905	114.057861	-24.607334	8.584368	112.893616	28.70273	-14.944256	109.998894	31.149479	34.608616	113.583389	29.9261045	9.83218	111.7911415	-79.1407725	7.336556	113.9960905
-45.576176	29.873144	114.789688	-24.687677	8.728706	113.187279	28.505203	-14.820126	109.645912	31.107569	34.714779	113.809586	29.806386	9.9473265	111.727749	-79.18174	7.5100855	114.646809
-45.391376	31.040833	115.735901	-24.697636	8.901608	113.578629	28.310463	-14.706148	109.298233	31.11747	34.79211	114.095749	29.7139665	10.042981	111.696991	-79.1092385	7.760235	115.460267
-45.033356	32.66312	117.390717	-24.758099	9.104639	114.287018	28.046127	-14.511883	108.816872	31.136864	34.905769	114.620636	29.5914955	10.196943	111.718754	-79.1076935	8.012335	116.855282
-44.729492	33.558338	118.435379	-24.85808	9.289786	114.76889	27.80262	-14.26083	108.643723	31.120623	34.998631	115.104065	29.4616215	10.3689005	111.873894	-79.1777815	8.2106715	117.663886
-44.396767	34.474449	119.247307	-24.986563	9.492308	115.157295	27.613762	-14.061551	108.537506	31.056087	35.139458	115.645859	29.3349245	10.5389535	112.0916825	-79.3080505	8.4456625	118.2229075
-44.060043	35.304436	119.77552	-25.141291	9.668758	115.380875	27.444311	-13.88363	108.483139	30.983089	35.26041	116.139626	29.2137	10.68839	112.3113825	-79.496282	8.649126	118.4503675
-43.682056	36.102467	120.065392	-25.320837	9.887809	115.411469	27.275324	-13.73878	108.429077	30.910376	35.382507	116.552284	29.09285	10.8218635	112.4906805	-79.734524	8.9537545	118.3322575
-43.252216	36.804726	120.156921	-25.479233	10.123279	115.401604	27.093426	-13.626644	108.39093	30.830717	35.471649	116.803871	28.9620715	10.9225025	112.5974005	-79.9205375	9.3240555	118.2058075
-42.707844	37.415916	120.091652	-25.622072	10.303336	115.251244	26.927143	-13.539998	108.295074	30.778736	35.542187	116.888046	28.8529395	11.0010945	112.59156	-80.0970835	9.6055775	117.910928
-41.884441	38.223156	119.738152	-25.659216	10.646859	115.017639	26.731985	-13.451131	108.16333	30.749125	35.64048	116.852165	28.740555	11.0946745	112.5077475	-80.058987	10.1990435	117.5275305
-41.246094	38.629513	119.328979	-25.675253	10.82316	114.810547	26.654758	-13.472065	108.162415	30.767319	35.659893	116.723572	28.7110385	11.093914	112.4429935	-80.0615445	10.552406	117.1781005
-40.50671	38.985962	118.890121	-25.682917	10.997659	114.640488	26.641863	-13.583533	108.171974	30.802588	35.644207	116.505066	28.7222255	11.030337	112.33852	-80.0880595	10.964981	116.942456
-39.638535	39.29966	118.483879	-25.667625	11.178819	114.594795	26.514944	-13.679582	108.326279	30.845329	35.588428	116.22187	28.6801365	10.954423	112.2740745	-80.0153865	11.403215	116.9155155
-38.797874	39.443901	118.218445	-25.632208	11.308655	114.635155	26.384062	-13.813228	108.488152	30.869978	35.493343	115.962051	28.62702	10.8400575	112.2251015	-79.891436	11.7772525	117.0452085
-37.93573	39.543022	117.964005	-25.689259	11.410356	114.761963	26.256641	-13.983141	108.745636	30.880785	35.380764	115.771278	28.568713	10.6988115	112.258457	-79.947231	12.1219005	117.265469
-37.014668	39.589844	117.735611	-25.726593	11.466721	114.951645	26.110762	-14.157994	109.063049	30.856033	35.285877	115.59745	28.4833975	10.5639415	112.3302495	-79.9365835	12.3695005	117.5730405
-35.467346	39.57481	117.356369	-25.836372	11.5536	115.252052	25.892693	-14.460882	109.636162	30.808491	35.091263	115.310181	28.350592	10.3151905	112.4731715	-80.023336	12.7920095	118.0309325
-34.322426	39.529202	117.095688	-25.973808	11.557904	115.358284	25.746649	-14.67265	109.989891	30.785391	34.93996	115.164253	28.26602	10.133655	112.577072	-80.213636	12.982153	118.139496
-33.214417	39.464031	116.852737	-26.047903	11.525652	115.359261	25.607454	-14.855295	110.241783	30.760521	34.815205	115.086746	28.1839875	9.979955	112.6642645	-80.2797935	13.071349	118.0542575
-32.026203	39.32983	116.533852	-26.187647	11.459869	115.24054	25.527033	-15.007393	110.298714	30.742697	34.687611	115.029655	28.134865	9.840109	112.6641845	-80.510159	13.079629	117.8168955
-30.73225	39.237263	116.226837	-26.021919	11.164006	114.950768	25.419548	-15.020612	110.324059	30.668524	34.68047	114.947189	28.044036	9.829929	112.635624	-80.087874	12.498083	117.265912
-29.431221	39.106754	115.846382	-26.300478	11.360809	114.805809	25.408184	-15.003225	110.259567	30.599985	34.699692	114.782318	28.0040845	9.8482335	112.5209425	-80.6050405	12.8733845	117.0906755
-28.039074	39.00396	115.370575	-26.271959	11.414393	114.524208	25.501225	-14.97906	110.169205	30.55216	34.7495	114.579201	28.0266925	9.88522	112.374203	-80.5706105	12.943566	116.674213
-25.853157	38.867077	114.497314	-26.271109	11.480382	113.910934	25.622934	-14.818422	110.197212	30.504051	34.848042	114.337196	28.0634925	10.01481	112.267204	-80.6057105	12.945954	115.554664
-24.563568	38.867889	114.124741	-26.240885	11.542431	113.510941	25.763741	-14.770892	110.101715	30.466471	34.931049	114.246223	28.115106	10.0800785	112.173969	-80.596876	13.0047835	114.847913
-22.845308	38.675098	113.653709	-26.242022	11.541525	113.094627	25.81216	-14.682351	110.060501	30.468449	34.973553	114.313614	28.1403045	10.145601	112.1870575	-80.6243485	12.937449	114.0021965
-21.164448	38.547459	113.350487	-26.479446	11.619401	112.919067	25.905407	-14.62815	109.977531	30.540565	35.039005	114.508949	28.222986	10.2054275	112.24324	-81.181878	13.0333745	113.594894
-19.593752	38.43362	113.153267	-26.271158	11.549749	112.268982	26.041122	-14.545684	109.956444	30.62752	35.11232	114.855385	28.334321	10.283318	112.4059145	-80.876637	12.81618	112.1320495
-17.932276	38.309914	112.96804	-26.278242	11.561476	111.693443	26.199266	-14.467129	109.99968	30.664104	35.208786	115.33725	28.431685	10.3708285	112.668465	-80.988169	12.7521235	110.718421
-16.264421	38.12767	112.797485	-26.232647	11.564859	111.153183	26.391045	-14.37342	110.077835	30.684504	35.295078	115.909286	28.5377745	10.460829	112.9935605	-81.0030685	12.668889	109.3128055
-13.719214	37.871288	112.71492	-26.132479	11.650347	110.488594	26.803476	-14.181434	110.306419	30.760357	35.443642	116.532875	28.7819165	10.631104	113.419647	-81.0468745	12.66959	107.557541
-12.101859	37.600216	112.746521	-26.030216	11.748412	110.149338	27.118895	-14.038852	110.471054	30.830648	35.554649	116.947174	28.9747715	10.7578985	113.709114	-81.0352035	12.7389255	106.589562
-10.401424	37.331013	112.744797	-25.860575	11.845586	109.909752	27.388493	-13.881287	110.65136	30.914774	35.706383	117.348625	29.1516335	10.912548	113.9999925	-80.8727835	12.778624	105.8195115
-8.869884	37.054424	112.950302	-25.688961	11.950669	109.822937	27.715313	-13.717592	110.817734	31.006292	35.832756	117.644897	29.3608025	11.057582	114.2313155	-80.7387245	12.843756	105.4145585
-7.295015	36.606606	113.144775	-25.465458	12.008738	109.825447	28.090561	-13.579303	110.982071	31.12063	35.959373	118.044434	29.6055955	11.190035	114.5132525	-80.5365115	12.827441	105.1376415
-5.708638	36.104691	113.465332	-25.277514	12.068854	109.861443	28.470226	-13.455412	111.246681	31.241816	36.069942	118.525803	29.856021	11.307265	114.886242	-80.411049	12.830443	104.836644
-4.321078	35.649239	113.94545	-25.121828	12.109818	109.970963	28.790236	-13.331482	111.623528	31.360943	36.145908	118.985321	30.0755895	11.407213	115.3044245	-80.3192455	12.812423	104.6375015
-2.231693	34.727173	114.478409	-24.905245	12.169506	110.22081	29.286009	-13.180624	112.175545	31.53178	36.280205	119.623138	30.4088945	11.5497905	115.8993415	-80.2193845	12.7892215	104.5422785
-0.905141	34.030392	114.831612	-24.817774	12.222132	110.348343	29.559999	-13.095821	112.541245	31.609175	36.354591	119.972931	30.584587	11.629385	116.257088	-80.220135	12.814879	104.439598
0.284026	33.319195	115.047684	-24.780354	12.248722	110.501335	29.772013	-13.029629	112.870872	31.653013	36.456848	120.215965	30.712513	11.7136095	116.5434185	-80.273221	12.7838345	104.4592515
1.466477	32.580772	115.221825	-24.732597	12.26067	110.659492	29.937515	-12.964943	113.197517	31.669113	36.548058	120.338905	30.803314	11.7915575	116.768211	-80.268508	12.7297825	104.550773
2.633855	31.700945	115.353882	-24.722477	12.316515	110.858902	30.055119	-12.901963	113.534271	31.663376	36.627991	120.403229	30.8592475	11.863014	116.96875	-80.3042015	12.770016	104.749054
3.580927	30.827269	115.440193	-24.722147	12.336085	111.026787	30.189037	-12.853764	113.896904	31.656097	36.712353	120.432457	30.922567	11.9292945	117.1646805	-80.366861	12.7428755	104.8888935
4.558414	29.918242	115.544579	-24.7097	12.339108	111.197174	30.311859	-12.835278	114.278076	31.657406	36.792408	120.455208	30.9846325	11.978565	117.366642	-80.4040325	12.699651	105.027706
5.923697	28.306856	115.620125	-24.667273	12.314983	111.431351	30.495157	-12.853119	114.846786	31.717991	36.836655	120.379044	31.106574	11.991768	117.612915	-80.44112	12.638198	105.249787
6.733432	27.279182	115.591202	-24.570641	12.26768	111.540565	30.622269	-12.909204	115.236115	31.804577	36.847511	120.297005	31.213423	11.9691535	117.76656	-80.354705	12.5662065	105.31457
7.523577	26.1877	115.562653	-24.498493	12.211568	111.62059	30.758242	-12.993354	115.617958	31.913435	36.804893	120.177971	31.3358385	11.9057695	117.8979645	-80.3328245	12.5173665	105.3432155
8.31951	24.949984	115.52272	-24.386189	12.144752	111.679352	30.901264	-13.115091	115.989029	32.049351	36.748413	120.053314	31.4753075	11.816661	118.0211715	-80.2476855	12.472843	105.3375325
8.947309	23.830111	115.478683	-24.243273	12.058985	111.691376	31.067089	-13.261436	116.344681	32.21027	36.668045	119.935486	31.6386795	11.7033045	118.1400835	-80.1252255	12.4146655	105.2426685
9.583488	22.689032	115.46283	-24.11096	11.941312	111.670555	31.214333	-13.398785	116.731277	32.394081	36.590221	119.726166	31.804207	11.595718	118.2287215	-80.026127	12.286906	105.1123885
10.060341	21.545727	115.417839	-23.958969	11.83156	111.651459	31.383923	-13.525341	117.069305	32.567638	36.502338	119.531342	31.9757805	11.4884985	118.3003235	-79.8937185	12.1746215	105.0025945
10.745155	19.866739	115.332283	-23.695112	11.663358	111.692322	31.628731	-13.6849	117.467819	32.840504	36.337536	119.215836	32.2346175	11.326318	118.3418275	-79.6248415	12.000398	105.0428165
11.100959	18.797932	115.314117	-23.522846	11.545947	111.786293	31.806698	-13.781059	117.612648	33.046352	36.228943	119.001663	32.426525	11.223942	118.3071555	-79.472217	11.867952	105.2654305
11.440496	17.730988	115.29274	-23.314423	11.427517	111.904572	32.007732	-13.852178	117.677879	33.232822	36.119701	118.855301	32.620277	11.1337615	118.26659	-79.249123	11.7212725	105.542554
11.635714	16.738533	115.333687	-23.129841	11.307508	112.04808	32.220943	-13.887244	117.722008	33.402103	36.065083	118.785416	32.811523	11.0889195	118.253712	-79.071205	11.5260965	105.842448
11.785768	15.743516	115.399445	-22.959496	11.208473	112.172638	32.452774	-13.896865	117.731285	33.532581	36.0639	118.773338	32.9926775	11.0835175	118.2523115	-78.9116695	11.3334285	106.0929645
11.915905	14.831786	115.454224	-22.794352	11.129821	112.303864	32.66613	-13.882989	117.743431	33.649117	36.10173	118.786751	33.1576235	11.1093705	118.265091	-78.7463275	11.1502715	106.342637
11.978831	13.942711	115.510437	-22.643793	11.106183	112.453827	32.856949	-13.797858	117.742004	33.747559	36.158913	118.793427	33.302254	11.1805275	118.2677155	-78.58984	11.0318385	106.6399385
11.984196	12.767542	115.511765	-22.401701	11.12219	112.713852	33.157883	-13.694532	117.604088	33.886791	36.273785	118.759048	33.522337	11.2896265	118.181568	-78.325739	10.9547535	107.246136
11.940992	11.87398	115.528336	-22.284445	11.138775	112.925385	33.348713	-13.606066	117.490295	34.004971	36.352024	118.756058	33.676842	11.372979	118.1231765	-78.245732	10.904571	107.7275935
11.899779	11.073168	115.515564	-22.124096	11.188516	113.153168	33.536644	-13.525846	117.358147	34.103661	36.439644	118.7855	33.8201525	11.456899	118.0718235	-78.0683445	10.920133	108.2345125
11.793621	10.322422	115.545448	-21.990396	11.181179	113.403847	33.725784	-13.428265	117.249832	34.209625	36.533047	118.831635	33.9677045	11.552391	118.0407335	-77.9484965	10.809967	108.7669605
11.679563	9.509889	115.618011	-21.844257	11.208736	113.67588	33.917843	-13.332896	117.18705	34.328632	36.623104	118.939934	34.1232375	11.645104	118.063492	-77.8117515	10.772368	109.288268
11.526801	8.762988	115.716896	-21.732946	11.203376	113.883064	34.076015	-13.22051	117.178856	34.446583	36.718838	119.121536	34.261299	11.749164	118.150196	-77.727191	10.657588	109.615932
11.313274	7.987863	115.848625	-21.646427	11.199612	114.005615	34.248653	-13.137855	117.187836	34.519733	36.826591	119.287254	34.384193	11.844368	118.237545	-77.677047	10.554856	109.773685
10.994707	6.840483	115.879456	-21.542791	11.154591	113.970375	34.452038	-13.046424	117.242134	34.593769	36.938095	119.558571	34.5229035	11.9458355	118.4003525	-77.6084855	10.3633465	109.5403975
10.722556	6.037243	115.784225	-21.515697	11.137184	113.898232	34.557991	-13.02861	117.166878	34.62822	36.994682	119.584023	34.5931055	11.983036	118.3754505	-77.6244995	10.291332	109.4210135
10.46692	5.23858	115.599098	-21.45237	11.116605	113.811699	34.655334	-12.967667	117.03141	34.681126	37.029995	119.546173	34.66823	12.031164	118.2887915	-77.57297	10.202046	109.3346065
10.147192	4.439681	115.43586	-21.391094	11.113496	113.752411	34.750057	-12.908464	116.89521	34.73114	37.097801	119.473801	34.7405985	12.0946685	118.1845055	-77.5227865	10.1323235	109.3203165
9.82495	3.64839	115.34848	-21.287134	11.115172	113.705185	34.860531	-12.816244	116.823784	34.765419	37.158005	119.416931	34.812975	12.1708805	118.1203575	-77.387243	10.0594635	109.2900125
9.479517	2.869998	115.231575	-21.214186	11.145262	113.670937	34.956871	-12.736284	116.79081	34.78735	37.210571	119.329117	34.8721105	12.2371435	118.0599635	-77.3004825	10.0533805	109.2819105
9.082376	2.033762	115.160896	-21.138737	11.184857	113.610497	35.051598	-12.655189	116.834404	34.817284	37.274696	119.188019	34.934441	12.3097535	118.0112115	-77.211915	10.0599605	109.2097825
8.455027	0.805739	115.117752	-21.050028	11.231341	113.503326	35.206821	-12.585542	117.015854	34.890129	37.369354	119.047035	35.048475	12.391906	118.0314445	-77.148531	10.070776	108.9752075
8.024695	-0.011659	115.103722	-20.930758	11.291352	113.403893	35.292007	-12.551582	117.163719	34.934338	37.417213	118.898224	35.1131725	12.4328155	118.0309715	-76.9746885	10.1498885	108.7768145
7.570831	-0.799622	115.032509	-20.833044	11.295971	113.310036	35.401276	-12.476674	117.301086	35.003056	37.470722	118.679405	35.202166	12.497024	117.9902455	-76.868254	10.094918	108.6298265
7.116759	-1.655031	114.933266	-20.721283	11.330807	113.235344	35.531063	-12.43311	117.382095	35.067242	37.533302	118.386711	35.2991525	12.550096	117.884403	-76.7417185	10.111518	108.586285
6.589957	-2.493643	114.892067	-20.608517	11.351482	113.204933	35.662251	-12.372171	117.452049	35.129528	37.555401	118.128929	35.3958895	12.591615	117.790489	-76.6129235	10.111349	108.619377
6.068274	-3.299921	114.916695	-20.451241	11.338744	113.203445	35.804058	-12.324742	117.554581	35.185211	37.569408	117.908981	35.4946345	12.622333	117.731781	-76.3971165	10.055155	108.675109
5.500047	-4.060862	114.954758	-20.352806	11.329638	113.198982	35.941418	-12.256516	117.695213	35.235928	37.624695	117.757225	35.588673	12.6840895	117.726219	-76.294285	9.9751865	108.671745
4.613332	-5.221017	115.010857	-20.192696	11.386345	113.170074	36.120693	-12.144773	117.898544	35.330547	37.742382	117.494461	35.72562	12.7988045	117.6965025	-76.111012	9.9738855	108.6436455
3.974562	-5.935302	115.073898	-20.103462	11.428328	113.143326	36.232204	-12.0427	118.016136	35.406746	37.818661	117.325233	35.819475	12.8879805	117.6706845	-76.026399	9.9686755	108.6159675
3.339831	-6.617423	115.110672	-20.019451	11.474979	113.12851	36.348595	-11.953972	118.118774	35.476379	37.898972	117.207062	35.912487	12.9725	117.662918	-75.951389	9.977458	108.594102
2.683034	-7.274924	115.200066	-19.905338	11.526258	113.105225	36.466843	-11.860449	118.2593	35.562382	37.960041	117.109215	36.0146125	13.049796	117.6842575	-75.8252885	10.00272	108.5261925
1.975015	-7.918098	115.301407	-19.8286	11.556591	113.10717	36.585346	-11.766851	118.411484	35.660751	38.071243	117.007851	36.1230485	13.152196	117.7096675	-75.7802485	9.960986	108.5046725
1.228667	-8.505613	115.438034	-19.723833	11.625768	113.090179	36.699608	-11.672634	118.591141	35.781334	38.161144	116.85331	36.240471	13.244255	117.7222255	-75.688137	10.007281	108.4581325
0.432979	-9.028066	115.571579	-19.60557	11.665214	113.038002	36.800064	-11.573977	118.802475	35.873219	38.211063	116.667244	36.3366415	13.318543	117.7348595	-75.5477815	10.011885	108.3411445
-0.742545	-9.745435	115.635468	-19.463137	11.761797	112.940178	36.887707	-11.462041	119.01091	36.03133	38.233452	116.312752	36.4595185	13.3857055	117.661831	-75.3857925	10.1378885	108.218525
-1.575028	-10.194959	115.566376	-19.360456	11.80822	112.883308	36.95731	-11.491981	119.001701	36.134331	38.233639	116.104767	36.5458205	13.370829	117.553234	-75.2667325	10.245611	108.213382
-2.492867	-10.556948	115.488029	-19.24016	11.847348	112.881683	37.021427	-11.449757	118.958405	36.238117	38.24741	115.94278	36.629772	13.3988265	117.4505925	-75.110092	10.2958695	108.3127735
-3.349425	-10.878671	115.345299	-19.167925	11.869798	112.89698	37.122913	-11.41503	118.817078	36.326851	38.326794	115.878319	36.724882	13.455882	117.3476985	-75.060732	10.283714	108.4462615
-4.267622	-11.156254	115.166893	-19.092609	11.91079	112.930664	37.200577	-11.321792	118.680748	36.363094	38.428219	115.871445	36.7818355	13.5532135	117.2760965	-74.9670535	10.2683665	108.5852315
-5.234409	-11.405161	114.963234	-19.046682	11.993966	112.945198	37.210442	-11.130375	118.591011	36.370766	38.553162	115.886749	36.790604	13.7113935	117.23888	-74.883968	10.2765385	108.651516
-6.285151	-11.547062	114.766861	-19.017618	12.081022	112.951431	37.280521	-11.001299	118.392395	36.339584	38.7397	115.936539	36.8100525	13.8692005	117.164467	-74.8452885	10.2928435	108.738395
-7.792689	-11.682188	114.405228	-19.067287	12.270498	113.013458	37.242607	-10.624587	118.26049	36.258713	39.027512	116.044167	36.75066	14.2014625	117.1523285	-74.885234	10.3395335	108.8745875
-8.950724	-11.731826	114.214851	-19.111856	12.408636	113.086388	37.28994	-10.507497	118.043602	36.174126	39.242077	116.151253	36.732033	14.36729	117.0974275	-74.955745	10.449982	109.0753485
-10.09929	-11.709477	114.039505	-19.143898	12.597139	113.165344	37.291954	-10.253885	117.878983	36.06472	39.473812	116.254059	36.678337	14.6099635	117.066521	-74.966133	10.5843145	109.264167
-11.244914	-11.663732	113.951576	-19.174074	12.793715	113.278702	37.288208	-9.975327	117.774261	35.949024	39.739601	116.356255	36.618616	14.882137	117.065258	-74.966764	10.705293	109.492146
-12.359266	-11.653163	113.993645	-19.203939	12.993324	113.373413	37.271667	-9.731172	117.72683	35.83836	39.994366	116.471222	36.5550135	15.131597	117.099026	-74.9628915	10.855051	109.6478
-13.671782	-11.611864	114.153633	-19.263605	13.155278	113.463333	37.245987	-9.534994	117.761215	35.776337	40.173367	116.522873	36.511162	15.3191865	117.142044	-75.038372	10.9913695	109.784622
-14.89158	-11.546459	114.258705	-19.263771	13.30522	113.508011	37.188183	-9.429073	117.851974	35.768734	40.269318	116.485283	36.4784585	15.4201225	117.1686285	-75.0060005	11.1903175	109.8473935
-16.755318	-11.510921	114.303543	-19.230896	13.402729	113.551186	37.064472	-9.31504	117.986153	35.806229	40.261528	116.375824	36.4353505	15.473244	117.1809885	-74.8971425	11.332214	109.9213835
-18.082407	-11.452398	114.196671	-19.19356	13.468835	113.575539	37.094009	-9.404187	117.843094	35.845116	40.273209	116.316101	36.4695625	15.434511	117.0795975	-74.8566825	11.503159	110.0714805
-19.414383	-11.335689	114.006927	-19.164644	13.50264	113.544174	37.051529	-9.290739	117.834961	35.849735	40.294167	116.249832	36.450632	15.501714	117.0423965	-74.77992	11.503566	110.0459515
-20.668455	-11.254975	113.819435	-19.183815	13.557722	113.504837	37.056709	-9.21776	117.721603	35.809898	40.340588	116.156044	36.4333035	15.561414	116.9388235	-74.8009335	11.55403	110.0708505
-21.992401	-11.146486	113.670036	-19.185614	13.581564	113.492027	37.058723	-9.122662	117.616226	35.697372	40.405582	116.083778	36.3780475	15.64146	116.850002	-74.7492755	11.521668	110.134052
-23.406538	-11.012352	113.707779	-19.203939	13.603835	113.525032	37.117828	-9.119287	117.509506	35.554535	40.471523	115.97139	36.3361815	15.676118	116.740448	-74.7440595	11.531552	110.309616
-24.801121	-10.890891	113.909279	-19.248329	13.597091	113.661789	37.05386	-8.962684	117.614113	35.38863	40.526951	115.844276	36.221245	15.7821335	116.7291945	-74.717903	11.4120485	110.5943835
-26.97838	-10.668739	114.654007	-19.349623	13.485034	114.148201	37.048843	-9.083494	117.667725	35.092236	40.469807	115.618027	36.0705395	15.6931565	116.642876	-74.7697855	11.2769115	111.653526
-28.401766	-10.515521	115.392776	-19.456444	13.327758	114.652466	36.894032	-9.095245	117.846321	34.899242	40.357773	115.247772	35.896637	15.631264	116.5470465	-74.809525	11.024252	112.7578855
-29.836468	-10.368327	116.296806	-19.563242	13.101933	115.300797	36.812096	-9.327584	117.71579	34.659382	40.200043	114.843079	35.735739	15.4362295	116.2794345	-74.862223	10.7676365	114.3221595
-31.288061	-10.208304	117.219627	-19.745792	12.890452	116.000435	36.660427	-9.477721	117.652382	34.323547	40.018841	114.609802	35.491987	15.27056	116.131092	-74.983571	10.510344	115.869778
-32.747181	-9.950488	118.095795	-19.956284	12.686041	116.662025	36.427586	-9.603893	117.628731	33.996231	39.846264	114.402321	35.2119085	15.1211855	116.015526	-75.1244765	10.2508965	117.308524
-34.149185	-9.687901	118.875977	-20.241949	12.489195	117.215393	36.153488	-9.729756	117.64399	33.631004	39.689629	114.300034	34.892246	14.9799365	115.972012	-75.376144	9.9984535	118.458774
-35.53175	-9.350417	119.476212	-20.512506	12.338672	117.6577	35.833817	-9.846237	117.664993	33.260361	39.531414	114.217697	34.547089	14.8425885	115.941345	-75.572101	9.8347555	119.374055
-37.559574	-8.763214	120.091461	-20.894192	12.209533	117.998337	35.361614	-9.969075	117.652763	32.775497	39.358746	113.923058	34.0685555	14.6948355	115.7879105	-75.8569395	9.7242305	120.2087635
-38.840221	-8.311934	120.302925	-21.106815	12.162592	118.006027	35.124451	-10.030684	117.61731	32.540199	39.269135	113.743607	33.832325	14.6192255	115.6804585	-76.045955	9.7059585	120.3315955
-40.0415	-7.787201	120.337143	-21.251513	12.152135	117.916176	34.908619	-10.046031	117.533401	32.354969	39.201458	113.456787	33.631794	14.5777135	115.495094	-76.13482	9.7265565	120.337258
-41.192677	-7.256073	120.256058	-21.376688	12.161262	117.756592	34.745682	-10.022422	117.415909	32.20528	39.193958	113.143661	33.475481	14.585768	115.279785	-76.228857	9.736756	120.233399
-42.267464	-6.602522	120.169174	-21.461027	12.155204	117.595497	34.640202	-9.966402	117.274216	32.07679	39.20752	112.892242	33.358496	14.620559	115.083229	-76.28055	9.689849	120.107765
-43.279617	-5.94825	120.169853	-21.495434	12.165321	117.54007	34.560871	-9.889421	117.141197	31.927649	39.239971	112.72023	33.24426	14.675275	114.9307135	-76.235128	9.655367	120.1494265
-44.222382	-5.20676	120.202278	-21.595642	12.217544	117.563293	34.508617	-9.787364	117.081192	31.788366	39.334305	112.639572	33.1484915	14.7734705	114.860382	-76.3397755	9.6616175	120.266204
-45.568783	-3.984399	120.220123	-21.726654	12.215661	117.608871	34.479286	-9.619675	117.13456	31.588724	39.498039	112.681854	33.034005	14.939182	114.908207	-76.487313	9.49214	120.309535
-46.463219	-3.137609	120.155823	-21.841557	12.211682	117.647728	34.440582	-9.525989	117.216553	31.457794	39.615807	112.759544	32.949188	15.044909	114.9880485	-76.632302	9.378455	120.3074075
-47.204109	-2.225635	120.128212	-21.995251	12.147829	117.723236	34.35759	-9.435814	117.244087	31.279617	39.743462	112.861	32.8186035	15.153824	115.0525435	-76.8091055	9.141834	120.3939285
-47.967522	-1.228623	120.198929	-22.131292	12.093163	117.846237	34.274685	-9.358752	117.300095	31.091871	39.836552	112.967812	32.683278	15.2389	115.1339535	-76.945862	8.947426	120.5585205
-48.723701	-0.200384	120.210091	-22.305172	12.024827	117.957642	34.207211	-9.284485	117.406929	30.907345	39.915215	113.066505	32.557278	15.315365	115.236717	-77.167622	8.734289	120.678567
-49.350761	0.877981	120.054878	-22.442575	11.935941	117.978142	34.126347	-9.260316	117.504539	30.752522	39.948902	113.126839	32.4394345	15.344293	115.315689	-77.3245845	8.527589	120.640595
-49.983471	2.052263	119.853928	-22.599245	11.849399	117.883591	33.997093	-9.277733	117.504738	30.603991	39.965145	113.063072	32.300542	15.343706	115.283905	-77.499032	8.355092	120.483277
-50.913559	3.929241	119.424652	-22.806086	11.721905	117.647301	33.76646	-9.266623	117.353462	30.342171	39.930923	112.907219	32.0543155	15.33215	115.1303405	-77.6664875	8.11166	120.1642615
-51.442192	5.261825	119.093254	-22.964968	11.660983	117.479393	33.633274	-9.226011	117.209244	30.164566	39.96212	112.817726	31.89892	15.3680545	115.013485	-77.828856	7.9539115	119.945301
-51.956314	6.691656	118.73568	-23.115107	11.668886	117.277596	33.530201	-9.183695	117.108452	30.010256	40.010368	112.795616	31.7702285	15.4133365	114.952034	-78.0004425	7.9244355	119.603158
-52.476387	8.168232	118.116882	-23.275223	11.664412	116.99102	33.397491	-9.126142	117.071129	29.909452	40.070957	112.819382	31.6534715	15.4724075	114.9452555	-78.2039175	7.8564165	119.0367845
-52.933311	9.709804	117.312935	-23.495476	11.683459	116.624901	33.231487	-9.054831	117.054108	29.811501	40.16423	112.903915	31.521494	15.5546995	114.9790115	-78.512446	7.8122185	118.2707905
-53.401161	11.333589	116.393456	-23.732576	11.693445	116.142044	33.047768	-9.0147	116.978661	29.705873	40.265888	113.033806	31.3768205	15.625594	115.0062335	-78.8419725	7.761296	117.2778545
-53.843792	13.008006	115.428207	-23.940941	11.724844	115.612831	32.856258	-8.968103	116.825722	29.583927	40.361206	113.187813	31.2200925	15.6965515	115.0067675	-79.1019745	7.7531365	116.2188945
-54.439003	15.635732	114.322639	-24.165833	11.735345	114.914383	32.611492	-8.92399	116.332687	29.476563	40.549271	113.435135	31.0440275	15.8126405	114.883911	-79.3756935	7.6580495	114.944855
-54.81308	17.489115	113.783279	-24.191927	11.772335	114.543381	32.461777	-8.863874	115.988518	29.468361	40.658257	113.613579	30.965069	15.8971915	114.8010485	-79.348923	7.6474785	114.2857135
-55.181492	19.353588	113.51104	-24.204918	11.84482	114.285683	32.360233	-8.808912	115.44696	29.525936	40.788944	113.811806	30.9430845	15.990016	114.629383	-79.3529205	7.699624	113.941983
-55.575127	21.282047	113.55777	-24.239229	11.919882	114.162407	32.239048	-8.665299	114.814583	29.568729	40.942173	114.154289	30.9038885	16.138437	114.484436	-79.3823465	7.701327	113.840378
-55.92437	23.17033	113.824997	-24.249163	11.98545	114.152382	32.117626	-8.449171	114.184418	29.543829	41.119473	114.578072	30.8307275	16.335151	114.381245	-79.3290535	7.635749	113.923519
-56.364853	25.085512	114.358315	-24.361115	12.089123	114.221825	31.968981	-8.153079	113.58075	29.460642	41.355782	115.114082	30.7148115	16.6013515	114.347416	-79.4370415	7.5768945	114.096234
-56.7295	26.950916	115.099525	-24.48999	12.234851	114.535294	31.758476	-7.828084	113.079262	29.335398	41.64024	115.68074	30.546937	16.906078	114.380001	-79.526917	7.563624	114.690587
-57.37067	29.683441	116.660675	-24.641214	12.489807	114.99305	31.425117	-7.333106	112.518539	29.104042	42.029026	116.450974	30.2645795	17.34796	114.4847565	-79.5470075	7.631654	115.5013435
-57.330765	31.128355	117.750183	-24.861002	12.63427	115.417458	31.196447	-7.05319	112.275299	28.924179	42.270451	116.945198	30.060313	17.6086305	114.6102485	-79.782317	7.6599095	116.2246675
-58.263023	33.087086	118.698242	-25.030386	12.740888	115.845886	30.948406	-6.80931	112.05571	28.702398	42.443584	117.322601	29.825402	17.817137	114.6891555	-79.886174	7.664639	117.0026165
-57.896351	34.209095	119.433578	-25.265461	12.784982	116.112579	30.681982	-6.628161	111.82412	28.455231	42.526951	117.617973	29.5686065	17.949395	114.7210465	-80.0995285	7.620569	117.5041115
-57.534718	35.297607	119.924545	-25.506643	12.822922	116.241882	30.417856	-6.508073	111.685287	28.214127	42.587479	117.829071	29.3159915	18.039703	114.757179	-80.3292775	7.606141	117.726585
NaN	NaN	NaN	-25.707289	12.921068	116.290108	30.18445	-6.391448	111.632248	28.012028	42.69083	117.988251	29.098239	18.149691	114.8102495	-80.512817	7.692445	117.7699665
-56.378139	37.125938	120.426834	-25.937363	13.063572	116.317451	29.982376	-6.268345	111.612389	27.814198	42.804523	118.157898	28.898287	18.268089	114.8851435	-80.773013	7.859055	117.7497585
-55.958427	38.711052	120.47596	-26.152245	13.320251	116.329384	29.758093	-6.106483	111.673943	27.612539	42.985493	118.283142	28.685316	18.439505	114.9785425	-80.989806	8.200997	117.6802255
-55.602516	39.715939	120.516296	-26.265833	13.481297	116.372475	29.663038	-6.022694	111.721436	27.524906	43.088894	118.25489	28.593972	18.5331	114.988163	-81.125638	8.429494	117.756787
-55.206646	40.660126	120.458923	-26.367188	13.610424	116.391029	29.565245	-5.949582	111.786972	27.464685	43.178619	118.250275	28.514965	18.6145185	115.0186235	-81.249341	8.6063295	117.7634345
-54.725082	41.428097	120.338799	-26.428476	13.757091	116.398788	29.474205	-5.905181	111.896805	27.425268	43.256523	118.248924	28.4497365	18.675671	115.0728645	-81.3066885	8.838511	117.7247115
-54.208462	42.10321	120.182648	-26.520746	13.832482	116.355087	29.372322	-5.891562	111.997757	27.36301	43.330963	118.21489	28.367666	18.7197005	115.1063235	-81.409158	8.9452635	117.6038505
-53.615326	42.691334	120.006882	-26.650827	13.889601	116.285965	29.256763	-5.884253	112.067123	27.279631	43.358803	118.231354	28.268197	18.737275	115.1492385	-81.569851	9.041927	117.4226915
-52.988251	43.273811	119.891678	-26.790363	13.966857	116.222786	29.138439	-5.874168	112.12056	27.142944	43.371803	118.21257	28.1406915	18.7488175	115.166565	-81.7214175	9.1848965	117.279007
-51.968731	43.978073	119.779816	-26.995668	14.073338	116.079269	28.924856	-5.815084	112.124184	26.983711	43.4137	118.223465	27.9542835	18.799308	115.1738245	-81.9456195	9.347368	116.9847135
-51.316063	44.404057	119.751526	-27.123547	14.202269	115.96904	28.770128	-5.718646	112.004684	26.888651	43.470894	118.307091	27.8293895	18.876124	115.1558875	-82.0764835	9.528414	116.7821925
-50.584717	44.701012	119.791885	-27.245192	14.32745	115.852165	28.611609	-5.577549	111.81662	26.777718	43.566212	118.330467	27.6946635	18.9943315	115.0735435	-82.1850475	9.6605685	116.6307865
-49.830502	44.98278	119.923462	-27.367268	14.472874	115.777077	28.470724	-5.393411	111.580589	26.667511	43.693794	118.421196	27.5691175	19.1501915	115.0008925	-82.3036535	9.7955565	116.5532615
-49.005081	45.201305	120.077965	-27.212212	14.446444	115.68335	28.334671	-5.210676	111.317192	26.562176	43.826275	118.521202	27.4484235	19.3077995	114.919197	-81.8728475	9.5850885	116.447503
-48.142326	45.310303	120.167938	-27.521652	14.868124	115.74099	28.216869	-5.067005	111.159599	26.494036	43.930683	118.538666	27.3554525	19.431839	114.8491325	-82.3987565	10.304409	116.6328475
-47.26506	45.413704	120.103546	-27.567673	15.09157	115.718033	28.103769	-4.959001	111.081123	26.483948	44.019112	118.527176	27.2938585	19.5300555	114.8041495	-82.4292045	10.6530845	116.6319165
-45.85899	45.444683	119.735611	-27.642357	15.404521	115.663597	27.903927	-4.941817	111.081612	26.499771	44.068493	118.415359	27.201849	19.563338	114.7484855	-82.486563	11.245704	116.5787085
-44.864857	45.390034	119.333313	-27.712669	15.588291	115.632339	27.791012	-5.023917	111.235825	26.495621	44.047527	118.204819	27.1433165	19.511805	114.720322	-82.5686545	11.664777	116.544356
-43.81356	45.266933	118.885628	-27.793861	15.739425	115.622055	27.649912	-5.175304	111.431099	26.484234	43.940182	118.023178	27.067073	19.382439	114.7271385	-82.654795	12.096411	116.5169715
-42.772667	45.089119	118.373825	-27.892982	15.851016	115.661987	27.481762	-5.381474	111.765564	26.47809	43.802937	117.756569	26.979926	19.2107315	114.7610665	-82.76589	12.4913005	116.5629075
-41.576626	44.889484	117.837799	-28.015265	15.958837	115.75959	27.316299	-5.666218	112.200844	26.478899	43.631477	117.422745	26.897599	18.9826295	114.8117945	-82.928129	12.9350445	116.7073855
-40.399136	44.623585	117.266502	-28.140635	16.018734	115.941574	27.14109	-5.996594	112.752365	26.481495	43.417103	117.067719	26.8112925	18.7102545	114.910042	-83.0925625	13.3272135	116.973106
-39.195805	44.367111	116.707191	-28.289486	16.056833	116.072121	26.984373	-6.375208	113.338341	26.465956	43.172749	116.601631	26.7251645	18.3987705	114.969986	-83.3041365	13.7148955	117.174256
-37.257092	43.95472	115.827003	-28.495907	16.030657	116.222206	26.738173	-6.877164	114.236794	26.356066	42.699131	115.94458	26.5471195	17.9109835	115.090687	-83.5389335	14.1503305	117.353725
-35.980114	43.620617	115.278389	-28.598244	15.934764	116.270027	26.608557	-7.205552	114.791664	26.291275	42.395096	115.55574	26.449916	17.594772	115.173702	-83.646404	14.274756	117.366352
-34.655937	43.38419	114.797295	-28.679461	15.793406	116.284225	26.484999	-7.526201	115.267479	26.246643	42.093079	115.142151	26.365821	17.283439	115.204815	-83.724743	14.303373	117.363635
-33.221344	43.213253	114.487503	-28.743383	15.634031	116.25441	26.384878	-7.792772	115.493034	26.239401	41.850384	114.903046	26.3121395	17.028806	115.19804	-83.7989055	14.239256	117.31078
-31.875875	43.037979	114.40657	-28.794292	15.463745	116.199448	26.303217	-7.989683	115.480293	26.194778	41.67601	114.800369	26.2489975	16.8431635	115.140331	-83.8375815	14.0843265	117.258565
-30.441931	43.002995	114.470627	-28.810553	15.330078	116.142609	26.215965	-8.06682	115.274513	26.15889	41.580967	114.853073	26.1874275	16.7570735	115.063793	-83.8085335	13.9030825	117.221425
-28.933069	43.066639	114.67804	-28.836267	15.247832	116.025993	26.160379	-8.07157	114.930222	26.127792	41.573231	115.067711	26.1440855	16.7508305	114.9989665	-83.8166195	13.7448335	117.0530195
-26.896784	43.332287	115.252113	-28.858387	15.266624	115.815033	26.071676	-7.897437	114.325783	26.146915	41.73727	115.685295	26.1092955	16.9199165	115.005539	-83.8260695	13.6133315	116.624527
-25.092653	43.43512	115.518509	-28.845844	15.38596	115.658424	26.050621	-7.720759	113.932503	26.207348	41.904648	116.285789	26.1289845	17.0919445	115.109146	-83.8206725	13.6799755	116.207702
-23.741463	43.69471	116.126297	-28.927723	15.499866	115.465462	26.091957	-7.51471	113.634239	26.28772	42.08622	117.060089	26.1898385	17.285755	115.347164	-84.0452845	13.713977	115.58376
-21.912964	43.745667	116.444626	-28.998821	15.702131	115.226494	26.161272	-7.251267	113.393822	26.364162	42.302128	117.861115	26.262717	17.5254305	115.6274685	-84.260359	13.8788315	114.8255195
-20.506372	43.98991	116.981102	-29.01222	15.871575	114.89608	26.301775	-6.975961	113.185356	26.362354	42.490898	118.682465	26.3320645	17.7574685	115.9339105	-84.3565045	13.9856815	113.8582495
-18.763115	43.939426	117.191505	-28.872017	16.023546	114.54586	26.490971	-6.675841	113.020348	26.373688	42.690952	119.395515	26.4323295	18.0075555	116.2079315	-84.1763635	14.0395365	112.8837885
-17.119873	43.978455	117.297935	-28.847929	16.230911	114.293991	26.717505	-6.46499	113.009766	26.401066	42.877464	119.853355	26.5592855	18.206237	116.4315605	-84.2551435	14.255585	112.1564215
-14.691204	43.914906	117.225967	-28.602959	16.485615	113.996506	27.059015	-6.246073	113.173691	26.531908	43.062912	120.195129	26.7954615	18.4084195	116.68441	-84.0013795	14.5628105	111.308602
-12.996197	43.724926	117.145088	-28.458447	16.619673	113.926064	27.272633	-6.19809	113.484024	26.648113	43.098091	120.281288	26.960373	18.4500005	116.882656	-83.877267	14.7893455	110.969472
-11.403657	43.533607	117.09082	-28.379169	16.667549	113.834167	27.514675	-6.206666	113.864944	26.79199	43.106499	120.392143	27.1533325	18.4499165	117.1285435	-83.9116705	14.8851815	110.5397905
-9.812007	43.110287	116.986038	-28.277376	16.627645	113.705269	27.744951	-6.298518	114.32489	26.911297	43.068806	120.498619	27.328124	18.385144	117.4117545	-83.882876	14.870146	109.9987835
-8.239336	42.697098	116.907227	-28.191624	16.560038	113.588837	27.94495	-6.392474	114.820221	27.008873	43.024303	120.633842	27.4769115	18.3159145	117.7270315	-83.8601595	14.8041615	109.4506425
-6.80294	42.283741	116.95076	-28.071972	16.449913	113.475395	28.194853	-6.581009	115.280823	27.140549	42.98304	120.764687	27.667701	18.2010155	118.022755	-83.811645	14.6988105	108.928035
-5.341522	41.693436	117.026291	-27.966854	16.319937	113.448563	28.432751	-6.677	115.746216	27.305698	42.987076	120.953545	27.8692245	18.155038	118.3498805	-83.8029325	14.484836	108.5472455
-3.240424	40.801628	117.298981	-27.705687	16.178421	113.563858	28.841898	-6.814614	116.312599	27.515539	42.948563	121.273384	28.1787185	18.0669745	118.7929915	-83.5900925	14.2898675	108.3347245
-1.965888	40.228481	117.5411	-27.56382	16.090939	113.722191	29.114128	-6.845217	116.681671	28.07016	42.806313	121.25145	28.592144	17.980548	118.9665605	-83.719784	14.20133	108.4778215
-0.755353	39.54512	117.787704	-27.436586	16.001635	113.89785	29.34111	-6.884027	117.035797	27.831245	42.996231	121.63504	28.5861775	18.056102	119.3354185	-83.4593495	13.947168	108.4602815
0.444849	38.79586	118.055412	-27.345757	15.941332	114.063683	29.549503	-6.906387	117.334732	28.334951	42.845432	121.661377	28.942227	17.9695225	119.4980545	-83.633741	13.9131415	108.6293115
1.517289	38.109257	118.355789	-27.277485	15.834564	114.192947	29.738661	-6.956534	117.626396	28.42024	42.814827	121.87188	29.0794505	17.9291465	119.749138	-83.6344205	13.7399815	108.636756
2.532929	37.308739	118.561661	-27.253956	15.783278	114.212814	29.877726	-7.013616	117.929611	28.513718	42.75779	122.089233	29.195722	17.872087	120.009422	-83.703634	13.694469	108.416206
3.491338	36.559216	118.78215	-27.205622	15.735288	114.186417	30.003187	-7.111233	118.18409	28.590679	42.696697	122.272095	29.296933	17.792732	120.2280925	-83.708177	13.677844	108.1447415
4.871714	35.35088	118.926537	-27.139193	15.702948	114.08889	30.11945	-7.21961	118.524765	28.688234	42.593372	122.398399	29.403842	17.686881	120.461582	-83.682228	13.719015	107.716198
5.662033	34.534336	118.895721	-27.069218	15.66758	114.001419	30.21752	-7.290055	118.718063	28.77449	42.533447	122.392334	29.496005	17.621696	120.5551985	-83.634441	13.713464	107.4476395
6.403259	33.703754	118.856743	-26.987844	15.621582	113.948631	30.340805	-7.374209	118.842529	28.868406	42.469967	122.310936	29.6046055	17.547879	120.5767325	-83.5802935	13.695285	107.3205295
7.068053	32.819756	118.731773	-26.858728	15.572511	113.925468	30.463043	-7.444589	118.993294	28.974098	42.383362	122.151077	29.7185705	17.4693865	120.5721855	-83.4360265	13.6756355	107.2787505
7.708813	31.902933	118.612083	-26.754343	15.541863	113.969337	30.566183	-7.516137	119.21328	29.120064	42.317966	121.964012	29.8431235	17.4009145	120.588646	-83.3518095	13.6828115	107.350028
8.250256	31.02861	118.531166	-26.611938	15.514549	114.053413	30.699965	-7.578892	119.470123	29.304256	42.233746	121.749771	30.0021105	17.327427	120.609947	-83.2259865	13.701671	107.496879
9.082792	29.932722	118.352127	-26.44282	15.460491	114.144913	30.858963	-7.675432	119.715927	29.481215	42.137146	121.607246	30.170089	17.230857	120.6615865	-83.055729	13.690125	107.6282395
9.231726	28.714186	118.626236	-26.265535	15.36344	114.25341	31.097216	-7.764412	120.030853	29.698648	42.040398	121.530045	30.397932	17.137993	120.780449	-82.929002	13.588887	107.726371
9.439947	27.819151	118.682411	-26.137888	15.265381	114.281296	31.25975	-7.821099	120.137489	29.806074	41.99873	121.56366	30.532912	17.0888155	120.8505745	-82.808688	13.4419465	107.7120175
9.600573	26.913177	118.696907	-26.008112	15.166002	114.309357	31.419086	-7.881456	120.136497	29.913511	41.955959	121.570824	30.6662985	17.0372515	120.8536605	-82.6825225	13.2947525	107.7650535
9.7116	26.029896	118.626038	-25.879055	15.115274	114.355064	31.58742	-7.913255	120.076073	30.045383	41.941101	121.545586	30.8164015	17.013923	120.8108295	-82.5745115	13.216625	107.8992985
9.764129	25.174681	118.553123	-25.685913	15.103676	114.407883	31.719393	-7.928543	119.990135	30.20578	41.906269	121.476913	30.9625865	16.988863	120.733524	-82.3344125	13.218489	108.082242
9.708139	24.312969	118.509712	-25.533768	15.080023	114.492889	31.851233	-7.931825	119.892418	30.377337	41.877235	121.453476	31.114285	16.972705	120.672947	-82.181821	13.187341	108.312831
9.610398	23.429653	118.416153	-25.390562	15.078839	114.48867	31.973373	-7.936753	119.73703	30.526947	41.869339	121.502602	31.25016	16.966293	120.619816	-82.031284	13.191385	108.357524
9.283711	22.084457	118.249832	-25.170353	15.095557	114.469193	32.170715	-7.901764	119.432983	30.689598	41.877365	121.543655	31.4301565	16.9878005	120.488319	-81.7708625	13.2033135	108.450067
9.067568	21.179333	117.987617	-25.009277	15.139352	114.501015	32.302742	-7.872902	119.182587	30.823883	41.905003	121.452377	31.5633125	17.0160505	120.317482	-81.5818665	13.2626535	108.684548
8.781931	20.276108	117.722931	-24.808207	15.20577	114.626503	32.452049	-7.838568	118.856857	30.977911	41.918453	121.310219	31.71498	17.0399425	120.083538	-81.331394	13.3715975	109.169468
8.466528	19.341244	117.503777	-24.603865	15.272182	114.815163	32.590786	-7.780885	118.508003	30.764839	42.098351	121.379898	31.6778125	17.158733	119.9439505	-80.8855425	13.385631	109.6863755
8.09989	18.393658	117.323242	-24.399382	15.275433	115.012108	32.739784	-7.719409	118.152046	30.945816	42.102882	121.301331	31.8428	17.1917365	119.7266885	-80.641564	13.3591295	110.2975275
7.708898	17.389755	117.162338	-24.21393	15.25614	115.238747	32.89526	-7.659379	117.810738	31.503714	41.960533	121.128418	32.199487	17.150577	119.469578	-80.627347	13.361703	111.007916
7.26686	16.358822	117.039742	-24.041323	15.225263	115.431198	33.071758	-7.638802	117.565491	31.216877	42.099651	121.323982	32.1443175	17.2304245	119.4447365	-80.2269635	13.2201015	111.4176595
6.575417	14.731781	116.852036	-23.781693	15.186145	115.601265	33.311291	-7.64035	117.319962	31.437822	42.057877	121.245598	32.3745565	17.2087635	119.28278	-79.9379425	13.1635265	111.91975
6.098912	13.586694	116.645393	-23.636065	15.165817	115.622101	33.452042	-7.680084	117.25441	31.552637	42.005245	121.125267	32.5023395	17.1625805	119.1898385	-79.7744695	13.1690535	112.0543635
5.580652	12.416557	116.482857	-23.469893	15.17773	115.538773	33.575481	-7.720911	117.253807	31.646124	41.939007	120.905685	32.6108025	17.109048	119.079746	-79.5505885	13.246412	111.9978
5.097195	11.197459	116.279724	-23.360325	15.170736	115.43251	33.69125	-7.778059	117.243553	31.720512	41.879009	120.618607	32.705881	17.050475	118.93108	-79.426531	13.290997	111.93394
4.549741	9.950943	116.016129	-23.22891	15.151401	115.224625	33.796936	-7.867642	117.242073	31.80481	41.776093	120.278214	32.800873	16.9542255	118.7601435	-79.258693	13.3485765	111.6891065
4.016719	8.686857	115.763809	-23.134787	15.11475	114.941177	33.897511	-7.967141	117.251434	31.874851	41.635796	119.865776	32.886181	16.8343275	118.558605	-79.155755	13.3951725	111.323749
3.497587	7.3802	115.437248	-23.01379	15.055055	114.567932	33.968342	-8.074818	117.262459	31.945663	41.540737	119.431015	32.9570025	16.7329595	118.346737	-78.9845825	13.3771505	110.789127
2.620579	5.389564	114.964546	-22.834074	14.925216	113.951508	34.100281	-8.207551	117.262733	32.030643	41.392967	118.810509	33.065462	16.592708	118.036621	-78.73361	13.257724	109.866395
2.011884	4.133015	114.674118	-22.664003	14.785158	113.633858	34.20676	-8.343114	117.225243	32.116096	41.273712	118.284058	33.161428	16.465299	117.7546505	-78.489434	13.105017	109.5130655
1.443855	2.771592	114.436317	-22.485954	14.676036	113.41832	34.326523	-8.434518	117.181274	32.245892	41.157707	117.808655	33.2862075	16.3615945	117.4949645	-78.2581155	12.9904775	109.3416755
0.833954	1.467442	114.276695	-22.27931	14.578504	113.282204	34.459461	-8.536674	117.154289	32.37151	41.045956	117.393494	33.4154855	16.254641	117.2738915	-77.9741055	12.902367	109.2905165
0.202445	0.168724	114.154877	-22.092503	14.474818	113.148666	34.604778	-8.624447	117.101135	32.522697	40.970844	117.037689	33.5637375	16.1731985	117.069412	-77.7487435	12.7764375	109.22792
-0.424908	-1.090081	114.050507	-21.878471	14.359047	112.978699	34.728241	-8.695305	117.079613	32.680389	40.872025	116.643715	33.704315	16.08836	116.861664	-77.461257	12.629734	109.095734
-1.089519	-2.328338	113.938782	-21.7017	14.264466	112.777519	34.862133	-8.771602	117.100052	32.846497	40.75444	116.335281	33.854315	15.991419	116.7176665	-77.257715	12.537513	108.8373715
-2.088609	-4.14044	113.852951	-21.405758	14.109293	112.561905	35.031639	-8.980606	117.094124	33.197968	40.524426	115.956688	34.1148035	15.77191	116.525406	-76.9263195	12.446676	108.598404
-2.776386	-5.319353	113.759216	-21.184921	14.001286	112.45166	35.128746	-9.167457	117.057594	33.473278	40.350376	115.678497	34.301012	15.5914595	116.3680455	-76.670854	12.4111125	108.5352745
-3.447411	-6.45566	113.655647	-20.977814	13.858467	112.363853	35.227604	-9.355877	116.915131	33.744614	40.166477	115.567528	34.486109	15.4053	116.2413295	-76.441737	12.311634	108.4863765
-4.149781	-7.564498	113.449921	-20.76288	13.713873	112.26902	35.312519	-9.507719	116.712639	34.010605	39.973114	115.493866	34.661562	15.2326975	116.1032525	-76.187322	12.1950485	108.4347875
-4.863177	-8.657242	113.200806	-20.580227	13.583122	112.154045	35.389225	-9.675508	116.471085	34.250378	39.792862	115.455482	34.8198015	15.058677	115.9632835	-75.9802555	12.107567	108.3448065
-5.589975	-9.691998	112.974167	-20.405914	13.481887	112.06205	35.441364	-9.845096	116.228882	34.471684	39.604988	115.414833	34.956524	14.879946	115.8218575	-75.768352	12.083828	108.3022425
-6.313381	-10.71364	112.810875	-20.24301	13.383041	111.984276	35.528423	-10.095345	116.016045	34.673607	39.377682	115.321968	35.101015	14.6411685	115.6690065	-75.587035	12.1249135	108.2995455
-7.441111	-12.168951	112.714806	-20.011974	13.240973	111.876595	35.620342	-10.377006	115.99659	35.004322	38.992996	115.064796	35.312332	14.307995	115.530693	-75.33628	12.173951	108.222497
-8.21073	-13.090901	112.846825	-19.86134	13.125155	111.809158	35.755924	-10.657396	116.052902	35.204109	38.728363	114.855888	35.4800165	14.0354835	115.454395	-75.2026965	12.2148265	108.163921
-8.988699	-13.993997	113.054276	-19.736618	13.005391	111.747375	35.833282	-10.910295	116.305199	35.376221	38.503231	114.631271	35.6047515	13.796468	115.468235	-75.0779875	12.214314	108.026515
-9.817476	-14.849809	113.362717	-19.605223	12.875959	111.612785	35.913815	-11.189148	116.651726	35.534637	38.211052	114.308968	35.724226	13.510952	115.480347	-74.934672	12.240966	107.745223
-10.60815	-15.704004	113.733437	-19.494761	12.692022	111.460457	35.980495	-11.460279	117.006622	35.662197	37.903034	114.023682	35.821346	13.2213775	115.515152	-74.810868	12.1626665	107.405762
-11.483445	-16.453808	114.151512	-19.381901	12.47986	111.295578	36.009472	-11.723081	117.384514	35.770824	37.592815	113.732841	35.890148	12.934867	115.5586775	-74.65395	12.024853	107.0324785
-12.249267	-17.219608	114.317299	-19.324251	12.247951	111.152588	36.032433	-12.003669	117.748665	35.858696	37.288525	113.462662	35.9455645	12.642428	115.6056635	-74.5940665	11.853474	106.6995125
-13.564423	-18.147436	114.579437	-19.257677	11.85673	110.993088	36.053623	-12.357046	118.109383	35.991276	36.875416	113.139236	36.0224495	12.259185	115.6243095	-74.5378035	11.454275	106.3618665
-14.396441	-18.698584	114.617348	-19.235497	11.619726	110.938789	36.051598	-12.553504	118.210197	36.018135	36.634487	113.00441	36.0348665	12.0404915	115.6073035	-74.5058605	11.1989605	106.2702745
-15.314298	-19.130001	114.575958	-19.208138	11.427851	110.918655	36.047268	-12.713158	118.205688	36.066715	36.426163	112.843475	36.0569915	11.8565025	115.5245815	-74.4732675	10.9991995	106.3127285
-16.193666	-19.490299	114.470985	-19.139238	11.301539	110.922966	36.042515	-12.818458	118.159744	36.092957	36.267464	112.784241	36.067736	11.724503	115.4719925	-74.346212	10.878575	106.3739395
-17.120331	-19.681086	114.335999	-19.089485	11.233273	110.904968	36.028614	-12.863792	118.11924	36.138283	36.140221	112.742828	36.0834485	11.6382145	115.431034	-74.2624185	10.8283315	106.378902
-18.065538	-19.821314	114.156326	-19.056906	11.228655	110.873398	36.014809	-12.873843	118.048393	36.178471	36.112766	112.686943	36.09664	11.6194615	115.367668	-74.210452	10.8378485	106.379128
-19.052872	-19.835243	113.992203	-19.030003	11.260836	110.823402	35.984932	-12.847032	117.957916	36.176991	36.106586	112.699768	36.0809615	11.629777	115.328842	-74.1409675	10.891895	106.317962
-20.535057	-19.770145	113.752792	-19.008564	11.317071	110.800659	35.945255	-12.806149	117.767632	36.189018	36.116535	112.627724	36.0671365	11.655193	115.197678	-74.0842645	10.978949	106.40364
-21.512012	-19.554625	113.684669	-18.997337	11.371932	110.855865	35.899452	-12.777734	117.651749	36.172935	36.144608	112.680557	36.0361935	11.683437	115.166153	-74.0308675	11.060427	106.545577
-22.602108	-19.326136	113.620636	-19.000828	11.414952	110.96907	35.87331	-12.763522	117.567299	36.176914	36.188335	112.699524	36.025112	11.7124065	115.1334115	-74.026768	11.1174975	106.8047285
-23.748657	-19.006691	113.629555	-19.023283	11.439583	111.083916	35.83746	-12.756734	117.544594	36.115547	36.243626	112.78038	35.9765035	11.743446	115.162487	-74.0230695	11.13572	107.005345
-24.850286	-18.668198	113.602623	-19.090826	11.442766	111.19648	35.751221	-12.762653	117.517815	36.081364	36.278061	112.81842	35.9162925	11.757704	115.1681175	-74.0979445	11.127828	107.2248425
-26.0063	-18.203686	113.484764	-19.200457	11.460643	111.296272	35.649441	-12.793633	117.408012	35.998405	36.310215	112.940262	35.823923	11.758291	115.174137	-74.224837	11.162995	107.418407
-27.216881	-17.7048	113.302406	-19.327692	11.39915	111.395554	35.520382	-12.826826	117.214439	35.901966	36.308739	113.044426	35.711174	11.7409565	115.1294325	-74.366558	11.0573435	107.6616755
-29.044544	-16.908607	113.035393	-19.474461	11.311201	111.621368	35.307453	-12.8494	116.649857	35.723404	36.334114	113.245522	35.5154285	11.742357	114.9476895	-74.4643505	10.880045	108.2950465
-30.243832	-16.253342	112.880348	-19.590483	11.229939	111.798035	35.157127	-12.84549	116.225723	35.572674	36.401489	113.381157	35.3649005	11.7779995	114.80344	-74.5458665	10.6818785	108.79263
-31.537966	-15.583785	112.762161	-19.718143	11.217642	112.016846	34.982529	-12.810275	115.841614	35.404633	36.489834	113.489601	35.193581	11.8397795	114.6656075	-74.629867	10.5955045	109.3680845
-32.803448	-14.878366	112.821136	-19.904314	11.193536	112.331688	34.77179	-12.763967	115.414787	35.235168	36.615841	113.499626	35.003479	11.925937	114.4572065	-74.812107	10.461135	110.2061695
-34.059387	-14.119145	113.022079	-20.09911	11.235688	112.729576	34.519558	-12.698233	114.954147	34.970592	36.781837	113.565216	34.745075	12.041802	114.2596815	-74.943295	10.429574	111.1994705
-35.363407	-13.359624	113.356079	-20.317762	11.281185	113.194229	34.238735	-12.511194	114.519653	34.659859	36.98148	113.645935	34.449297	12.235143	114.082794	-75.084821	10.327227	112.305664
-36.618767	-12.564464	113.749519	-20.604246	11.391174	113.614044	33.958946	-12.302015	114.139923	34.28257	37.206985	113.722588	34.120758	12.452485	113.9312555	-75.32925	10.329863	113.2968325
-38.482452	-11.422077	114.305351	-21.049353	11.537696	114.014053	33.477364	-12.043387	113.801682	33.698727	37.517555	113.605499	33.5880455	12.737084	113.7035905	-75.6867515	10.338308	114.3245155
-39.761238	-10.657784	114.670944	-21.386763	11.618381	114.137604	33.11079	-11.947867	113.694855	33.315968	37.658916	113.384972	33.213379	12.8555245	113.5399135	-75.986905	10.3812375	114.7352945
-40.937088	-9.881416	115.064682	-21.700903	11.679061	114.163437	32.739876	-11.969664	113.602089	32.922817	37.693794	113.110687	32.8313465	12.862065	113.356388	-76.2331525	10.496057	114.970486
-42.12392	-9.186349	115.430809	-21.996897	11.625829	114.218918	32.331512	-12.075359	113.52092	32.581242	37.560867	112.771202	32.456377	12.742754	113.146061	-76.450171	10.508904	115.291775
-43.233009	-8.464568	115.776978	-22.274662	11.510704	114.351593	31.916922	-12.277732	113.366486	32.341892	37.330494	112.575821	32.129407	12.526381	112.9711535	-76.678731	10.495027	115.7320325
-44.355843	-7.786212	116.06237	-22.517052	11.303017	114.551254	31.523052	-12.569316	113.20636	32.189198	37.091801	112.514282	31.856125	12.2612425	112.860321	-76.890229	10.3447915	116.242187
-45.353737	-7.092411	116.193069	-22.756395	11.048244	114.685654	31.110645	-12.754118	113.199738	32.087749	36.891113	112.650993	31.599197	12.0684975	112.9253655	-77.111987	10.0279905	116.4459425
-46.815674	-6.094129	116.189232	-23.086796	10.786406	114.810249	30.729631	-13.095115	113.108124	31.937992	36.694435	112.94606	31.3338115	11.79966	113.027092	-77.5074035	9.773152	116.593406
-47.750683	-5.330974	116.125336	-23.311203	10.687483	114.819313	30.523008	-13.21754	113.111221	31.835238	36.632839	113.085068	31.179123	11.7076495	113.0981445	-77.801529	9.6673165	116.5404815
-48.5942	-4.564792	116.060387	-23.487221	10.647008	114.795013	30.336166	-13.23573	113.184128	31.710375	36.628021	113.140251	31.0232705	11.6961455	113.1621895	-77.9977125	9.5978705	116.4278365
-49.370884	-3.765358	116.042053	-23.651344	10.682518	114.775757	30.222931	-13.194055	113.319107	31.575104	36.703365	113.12896	30.8990175	11.754655	113.2240335	-78.2017055	9.610381	116.3274805
-50.150646	-3.051191	116.137085	-23.78838	10.748134	114.779915	30.130356	-13.094544	113.530731	31.414526	36.803753	112.967468	30.772441	11.8546045	113.2490995	-78.349201	9.6416635	116.3107305
-50.893444	-2.318226	116.227425	-23.967304	10.807904	114.76104	30.047533	-12.996056	113.759628	31.229015	36.897346	112.702141	30.638274	11.950645	113.2308845	-78.572882	9.665163	116.2911955
-51.630013	-1.616838	116.353516	-24.128153	10.876204	114.711723	29.950541	-12.934063	113.956108	30.966213	36.866615	112.462639	30.458377	11.966276	113.2093735	-78.714683	9.786132	116.2140725
-52.637993	-0.503266	116.600502	-24.361935	10.883819	114.753326	29.713587	-12.908484	114.157448	30.624849	36.863213	112.117508	30.169218	11.9773645	113.137478	-78.893088	9.7902735	116.369174
-53.256672	0.247435	116.838577	-24.519018	10.842048	114.916206	29.521339	-12.943302	114.255295	30.427822	36.854126	112.025391	29.9745805	11.955412	113.140343	-79.0126165	9.728684	116.692069
-53.841133	1.044047	117.102669	-24.685966	10.78357	115.09314	29.333683	-12.976478	114.315056	30.23847	36.819725	112.086548	29.7860765	11.9216235	113.200802	-79.1580085	9.6455165	116.985478
-54.453068	1.840449	117.301155	-24.879288	10.6972	115.317245	29.124674	-13.007684	114.299034	30.074507	36.787472	112.27771	29.5995905	11.889894	113.288372	-79.3581665	9.504506	117.346118
-55.01598	2.657944	117.408333	-25.081135	10.591556	115.504753	28.896511	-13.063465	114.237297	29.923651	36.780727	112.555779	29.410081	11.858631	113.396538	-79.572351	9.324481	117.612968
-55.521767	3.505184	117.452309	-25.302618	10.489984	115.648926	28.634974	-13.129086	114.067337	29.772551	36.785622	112.894966	29.2037625	11.828268	113.4811515	-79.8089985	9.1517	117.8167005
-55.999958	4.403937	117.587006	-25.539619	10.439788	115.780487	28.327831	-13.188534	113.828888	29.622334	36.770458	113.199936	28.9750825	11.790962	113.514412	-80.0543205	9.088614	118.046562
-56.661423	5.826997	117.765068	-25.877258	10.469559	115.949158	27.831539	-13.155283	113.542259	29.410082	36.810448	113.660156	28.6208105	11.8275825	113.6012075	-80.3753265	9.1115355	118.2971085
-57.018787	6.779076	117.851082	-26.111191	10.532977	116.073975	27.588097	-13.156305	113.334106	29.271456	36.840324	114.007744	28.4297765	11.8420095	113.670925	-80.6521585	9.2239445	118.477025
-57.350075	7.77489	117.933205	-26.393171	10.613597	116.225372	27.306175	-13.070989	113.196907	29.114336	36.91111	114.347885	28.2102555	11.9200605	113.772396	-80.9965975	9.3071335	118.678348
-57.666428	8.708839	118.106636	-26.625391	10.634271	116.303741	27.090326	-13.012966	112.963333	28.94766	36.948353	114.658142	28.018993	11.9676935	113.8107375	-81.269775	9.3008485	118.7967445
-57.882393	9.634597	118.293587	-26.831871	10.683331	116.455254	26.805496	-12.918205	112.805405	28.775019	36.988907	115.002525	27.7902575	12.035351	113.903965	-81.4539995	9.331311	119.006543
-58.09869	10.529266	118.406502	-27.040565	10.720003	116.554131	26.611393	-12.907417	112.609543	28.648203	37.036358	115.357765	27.629798	12.0644705	113.983654	-81.710928	9.3755355	119.124608
-58.227379	11.406079	118.417084	-27.22562	10.694459	116.575745	26.423761	-12.903335	112.496552	28.569901	37.060471	115.704468	27.496831	12.078568	114.10051	-81.948071	9.31035	119.05098
-58.374744	12.65161	118.207802	-27.490593	10.688138	116.506973	26.158819	-12.949435	112.408875	28.469795	37.069408	116.139053	27.314307	12.0599865	114.273964	-82.295493	9.3162895	118.739982
-58.387577	13.449142	118.052467	-27.671701	10.684985	116.422943	26.001463	-12.973009	112.434471	28.402927	37.049564	116.35672	27.202195	12.0382775	114.3955955	-82.545597	9.3316925	118.4502905
-58.422531	14.216468	117.905319	-27.778742	10.688308	116.317642	25.895426	-13.050275	112.483749	28.351891	37.011513	116.487244	27.1236585	11.980619	114.4854965	-82.6811425	9.395997	118.1497875
-58.410118	14.927008	117.770241	-27.937746	10.670447	116.272736	25.806314	-13.125632	112.601761	28.295692	36.965302	116.53373	27.051003	11.919835	114.5677455	-82.926495	9.421059	117.9777265
-58.331066	15.616073	117.588974	-28.005695	10.6619	116.220001	25.766724	-13.258145	112.750153	28.234661	36.873245	116.529121	27.0006925	11.80755	114.639637	-83.0120825	9.51625	117.800365
-58.214043	16.279213	117.414963	-28.088722	10.577667	116.159912	25.667656	-13.357952	113.03656	28.168451	36.766457	116.435608	26.9180535	11.7042525	114.736084	-83.0954975	9.4510815	117.58374
-58.071781	16.902071	117.216255	-28.176561	10.5167	116.084099	25.650171	-13.510802	113.292526	28.095839	36.689426	116.237663	26.873005	11.589312	114.7650945	-83.226127	9.444088	117.4031035
-57.874805	17.820606	116.909599	-28.253803	10.351669	115.910973	25.620207	-13.63184	113.669563	27.946068	36.580204	115.786781	26.7831375	11.474182	114.728172	-83.2907435	9.229156	117.093774
-57.719528	18.386751	116.75869	-28.301945	10.248107	115.827545	25.619389	-13.67831	113.889786	27.79862	36.538963	115.409538	26.7090045	11.4303265	114.649662	-83.3128945	9.0658875	117.005428
-57.51413	18.961159	116.687218	-28.416676	10.218736	115.963661	25.621477	-13.697478	114.046631	27.610523	36.523472	115.029762	26.616	11.412997	114.5381965	-83.449352	9.024475	117.3891255
-57.293217	19.518288	116.629776	-28.378101	10.027509	115.85392	25.613197	-13.704496	114.194153	27.432337	36.518536	114.721939	26.522767	11.40702	114.458046	-83.278969	8.647998	117.249794
-57.054226	20.139002	116.61335	-28.511471	9.962259	115.978516	25.578066	-13.66989	114.310089	27.262875	36.524426	114.473137	26.4204705	11.427268	114.391613	-83.4434125	8.49725	117.565419
-56.814037	20.78508	116.658638	-28.581747	9.846879	116.012344	25.53998	-13.630037	114.36132	27.076778	36.552586	114.278671	26.308379	11.4612745	114.3199955	-83.471873	8.2324835	117.7046925
-56.568699	21.480837	116.629318	-28.727604	9.822341	116.005577	25.486374	-13.566165	114.363007	26.886093	36.60936	114.169693	26.1862335	11.5215975	114.26635	-83.6414415	8.1230845	117.744804
-56.105827	22.607824	116.468918	-28.836397	9.821157	115.771332	25.430998	-13.435416	114.239822	26.62546	36.754383	114.060829	26.028229	11.6594835	114.1503255	-83.701023	7.9828305	117.3923385
-55.754131	23.414743	116.340446	-28.986189	9.920482	115.755692	25.380287	-13.338479	114.094734	26.484859	36.852074	114.038383	25.932573	11.7567975	114.0665585	-83.904951	8.0841665	117.4448255
-55.420483	24.29833	116.309273	-28.998297	9.928402	115.673302	25.312099	-13.248183	113.902107	26.411194	36.96817	114.041794	25.8616465	11.8599935	113.9719505	-83.8582405	7.9968105	117.3746535
-55.009937	25.211489	116.324318	-29.028252	9.974498	115.49131	25.256495	-13.171983	113.687202	26.346918	36.99567	114.107513	25.8017065	11.9118435	113.8973575	-83.8582105	8.0371525	117.0852625
-54.556351	26.107597	116.43882	-29.05566	10.009729	115.483223	25.212284	-13.130219	113.474205	26.340425	37.046406	114.245918	25.7763545	11.9580935	113.8600615	-83.8876745	8.0613645	117.1063845
-54.062843	27.031664	116.53389	-29.059624	10.001048	115.486954	25.188938	-13.150738	113.264618	26.400896	37.091106	114.487061	25.794917	11.970184	113.8758395	-83.914165	8.031912	117.0980685
-53.550156	27.953709	116.620377	-29.0378	9.947854	115.476898	25.171154	-13.219574	113.102356	26.459652	37.015305	114.766953	25.815403	11.8978655	113.9346545	-83.891003	7.9978425	117.0191415
-52.744164	29.377419	116.698776	-28.987297	9.895393	115.404678	25.157028	-13.334102	112.94873	26.640165	36.899223	115.227211	25.8985965	11.7825605	114.0879705	-83.8731905	8.0082255	116.7213855
-52.108936	30.295679	116.684616	-28.952848	9.886917	115.362144	25.245125	-13.455078	112.845901	26.785257	36.83181	115.530754	26.015191	11.688366	114.1883275	-83.920887	8.085468	116.5359605
-51.489933	31.228865	116.637718	-28.878551	9.856468	115.288795	25.259268	-13.499681	112.854019	26.932644	36.763004	115.798859	26.095956	11.6316615	114.326439	-83.853058	8.0812745	116.251151
-50.888325	32.148529	116.572258	-28.816023	9.894633	115.230438	25.384214	-13.561158	112.826454	27.066486	36.712624	116.048416	26.22535	11.575733	114.437435	-83.857396	8.213533	116.023441
-50.263794	33.07761	116.462959	-28.752094	9.94651	115.136185	25.463919	-13.544783	112.900963	27.183701	36.672466	116.270813	26.32381	11.5638415	114.585888	-83.827998	8.3291785	115.686482
-49.59478	33.978008	116.358543	-28.846151	10.285843	115.265778	25.652874	-13.54118	112.908005	27.266111	36.70446	116.492332	26.4594925	11.58164	114.7001685	-84.1517945	8.990046	115.8313875
-48.971119	34.883602	116.284775	-28.762764	10.403848	115.138397	25.816938	-13.44338	112.962631	27.329954	36.766701	116.735161	26.573446	11.6616605	114.848896	-84.098974	9.1460355	115.427898
-48.051456	36.195774	116.300072	-28.561392	10.437807	114.88736	26.08954	-13.178454	113.016853	27.380634	36.94857	117.122772	26.735087	11.885058	115.0698125	-83.857871	8.990556	114.7049075
-47.425652	37.064938	116.454842	-28.520844	10.720524	114.959976	26.250559	-12.883494	113.065865	27.363878	37.130127	117.424034	26.8072185	12.1233165	115.2449495	-83.8489065	9.3177315	114.6750025
-46.804245	37.879009	116.746628	-28.483168	10.869291	114.99585	26.474873	-12.632661	113.03064	27.315712	37.359135	117.719009	26.8952925	12.363237	115.3748245	-83.8616285	9.375345	114.6168755
-46.212494	38.69096	117.153275	-28.467077	11.124611	115.163544	26.612026	-12.248439	113.085091	27.270094	37.661545	118.076096	26.94106	12.706553	115.5805935	-83.875214	9.542669	114.7464945
-45.597656	39.460285	117.593147	-28.431908	11.440766	115.412376	26.763403	-11.891081	113.08812	27.210947	37.980808	118.463455	26.987175	13.0448635	115.7757875	-83.850991	9.8366685	115.0489645
-45.028267	40.202526	118.038734	-28.603891	11.834675	115.774796	26.906193	-11.539316	113.155106	27.128347	38.338078	118.877998	27.01727	13.399381	116.016552	-84.225052	10.269969	115.53304
-44.431118	40.911049	118.375565	-28.462849	11.978068	115.828178	27.01717	-11.168308	113.273071	27.058691	38.648483	119.25856	27.0379305	13.7400875	116.2658155	-83.9636285	10.2160485	115.3905405
-43.520134	41.886044	118.696442	-28.535357	12.418093	116.101219	27.213186	-10.663424	113.574455	26.920944	39.132084	119.748482	27.067065	14.23433	116.6614685	-84.137779	10.601856	115.5409695
-42.957012	42.515285	118.88707	-28.576031	12.658167	116.241631	27.321035	-10.31878	113.876915	26.831127	39.470737	119.995789	27.076081	14.5759785	116.936352	-84.228143	10.7403555	115.54691
-42.36166	43.063553	119.098427	-28.746191	13.133264	116.651955	27.46681	-9.962899	114.140961	26.737961	39.786789	120.195114	27.1023855	14.911945	117.1680375	-84.5947675	11.354583	116.1358725
-41.781433	43.572475	119.403625	-28.872227	13.421554	116.985367	27.619043	-9.66794	114.399887	26.620075	40.110695	120.422676	27.119559	15.2213775	117.4112815	-84.864013	11.6217305	116.5594525
-41.164406	44.057617	119.835136	-28.674629	13.488936	117.104515	27.772057	-9.383723	114.588593	26.493935	40.395248	120.617661	27.132996	15.5057625	117.603127	-84.482254	11.4721095	116.605903
-40.558155	44.474831	120.302032	-28.696138	13.680172	117.452766	27.870672	-9.080143	114.669968	26.406824	40.659237	120.791641	27.138748	15.789547	117.7308045	-84.531024	11.570797	117.1747275
-39.941334	44.820553	120.823921	-28.713408	13.859266	117.796791	27.909044	-8.808135	114.658119	26.339458	40.911572	120.935806	27.124251	16.0517185	117.7969625	-84.551067	11.6668135	117.7966195
-38.984676	45.292446	121.611847	-28.68648	14.134589	118.273506	27.826885	-8.423864	114.436234	26.30488	41.270092	121.028267	27.0658825	16.423114	117.7322505	-84.4388425	11.846064	118.8147615
-38.290501	45.521255	122.010315	-28.667974	14.343667	118.467621	27.744421	-8.204941	114.223251	26.300013	41.458042	121.060028	27.022217	16.6265505	117.6416395	-84.358165	12.0607835	119.2936025
-37.546055	45.740025	122.288177	-28.658289	14.534853	118.553268	27.650103	-8.011405	113.997177	26.299768	41.58387	121.117889	26.9749355	16.7862325	117.557533	-84.2915135	12.2834735	119.549003
-36.793495	45.927288	122.4673	-28.430632	14.483335	118.459343	27.591059	-7.833014	113.753273	26.30444	41.684647	121.134712	26.9477495	16.9258165	117.4439925	-83.8090135	12.0408535	119.4746935
-36.024216	46.008911	122.480331	-28.435596	14.667346	118.325256	27.554535	-7.672131	113.526024	26.784048	41.650421	120.994331	27.1692915	16.989145	117.2601775	-84.0404835	12.345547	119.3903345
-35.195332	46.035801	122.37085	-28.631926	15.005115	118.128494	27.544657	-7.509622	113.338554	26.823298	41.744934	121.060059	27.1839775	17.117656	117.1993065	-84.4478295	12.892574	119.0576815
-34.311584	46.030479	122.148453	-28.537685	15.163488	117.882156	27.571672	-7.388649	113.06945	26.904757	41.812237	121.076653	27.2382145	17.211794	117.0730515	-84.3135845	13.115182	118.6912605
-32.877415	45.870129	121.719124	-28.351507	15.346813	117.481445	27.661455	-7.248673	112.724373	26.690567	42.055279	121.106567	27.176011	17.403303	116.91547	-83.879025	13.290323	118.04742
-31.830347	45.730774	121.359322	-28.176659	15.466419	117.289261	27.745373	-7.230187	112.537537	26.885201	42.055626	120.909943	27.315287	17.4127195	116.72374	-83.668605	13.5201185	117.854782
-30.753443	45.456779	120.921234	-28.004057	15.547283	117.088936	27.832853	-7.265685	112.39978	27.112782	42.039631	120.626236	27.4728175	17.386973	116.513008	-83.4809315	13.707593	117.664864
-29.625565	45.169739	120.45816	-27.595154	15.371386	116.813454	27.891878	-7.363061	112.352501	27.331894	41.960968	120.347855	27.611886	17.2989535	116.350178	-82.802194	13.4438185	117.27673
-28.424225	44.776188	119.944473	-27.653053	15.590482	116.682182	27.958441	-7.525656	112.30806	27.569767	41.838524	120.024529	27.764104	17.156434	116.1662945	-83.07021	14.02453	117.1980695
-27.169186	44.324242	119.441475	-27.522537	15.573241	116.434219	28.011564	-7.706388	112.317444	27.798977	41.698925	119.692696	27.9052705	16.9962685	116.00507	-82.9503445	14.1502135	116.863368
-25.936049	43.828075	118.850555	-27.364895	15.521828	116.170715	28.080215	-7.925303	112.402534	28.012285	41.542538	119.360901	28.04625	16.8086175	115.8817175	-82.77604	14.2350385	116.4597125
-24.203577	43.118088	118.050423	-27.16964	15.47447	115.769157	28.258457	-8.22828	112.633499	28.315878	41.340549	118.815353	28.2871675	16.5561345	115.724426	-82.6264475	14.3928055	115.813888
-22.738976	42.462234	117.368027	-27.011227	15.494699	115.487244	28.417423	-8.367957	112.815819	28.505835	41.248741	118.466316	28.461629	16.440392	115.6410675	-82.484083	14.549006	115.3334205
-21.205866	41.77076	116.593697	-26.835108	15.522546	115.247131	28.618315	-8.447157	112.996796	28.680923	41.207787	118.136505	28.649619	16.380315	115.5666505	-82.319835	14.664777	114.9276115
-19.750582	41.136055	115.980705	-26.595285	15.540166	114.930275	28.86323	-8.510987	113.154045	28.882181	41.199814	117.813202	28.8727055	16.3444135	115.4836235	-82.0632755	14.7359185	114.3769265
-18.329905	40.440887	115.487885	-26.349285	15.519628	114.677536	29.117304	-8.566531	113.264191	29.087078	41.184334	117.511002	29.102191	16.3089015	115.3875965	-81.800761	14.7303545	113.9674755
-16.817987	39.755478	115.060898	-26.094643	15.509647	114.41674	29.362377	-8.582035	113.323357	29.31019	41.198875	117.259918	29.3362835	16.30842	115.2916375	-81.5255695	14.710874	113.5418425
-15.254219	39.06068	114.73999	-25.791126	15.520653	114.274826	29.623743	-8.57601	113.310883	29.557076	41.205841	117.011986	29.5904095	16.3149155	115.1614345	-81.1726615	14.7263905	113.3882175
-12.806156	38.030209	114.480461	-25.345573	15.543831	114.105286	30.049387	-8.547807	113.274216	29.978371	41.215401	116.80899	30.013879	16.333797	115.041603	-80.705025	14.753865	113.168969
-11.202415	37.303207	114.326477	-25.064957	15.580999	114.009605	30.350039	-8.54036	113.233078	30.272776	41.248707	116.759857	30.3114075	16.3541735	114.9964675	-80.4413215	14.8078245	113.0227425
-9.497498	36.625679	114.204742	-24.777225	15.617333	113.91156	30.639557	-8.505043	113.226761	30.57777	41.296124	116.721321	30.6086635	16.3955405	114.974041	-80.1631135	14.8391255	112.849079
-7.834907	35.946003	114.135269	-24.468369	15.68076	113.786545	30.952496	-8.419707	113.232269	30.910072	41.386951	116.798065	30.931284	16.483622	115.015167	-79.868022	14.877898	112.557923
-6.152012	35.234001	114.054955	-24.152794	15.749314	113.585472	31.28574	-8.330628	113.26532	31.242455	41.502609	116.968628	31.2640975	16.5859905	115.116974	-79.5696855	14.9126375	112.05397
-4.441161	34.512238	113.987648	-23.878677	15.835052	113.3899	31.62899	-8.248996	113.255096	31.569904	41.627739	117.268036	31.599447	16.6893715	115.261566	-79.356801	14.9807325	111.518234
-2.776773	33.772339	113.980064	-23.618219	15.867183	113.004234	31.948835	-8.125431	113.211227	31.864483	41.70079	117.595879	31.906659	16.7876795	115.403553	-79.143097	14.9466865	110.604915
-0.238816	32.639069	113.83046	-23.262852	15.916759	112.295067	32.41375	-7.965755	112.993553	32.233707	41.816219	118.11013	32.3237285	16.925232	115.5518415	-78.8494325	14.908286	109.0382925
1.402018	31.844976	113.690147	-23.04488	15.96504	111.584999	32.71064	-7.811745	112.885841	32.452534	41.885239	118.446602	32.581587	17.036747	115.6662215	-78.671347	14.893333	107.5037765
3.026276	31.022289	113.505936	-22.864603	16.043243	110.96463	33.003143	-7.673603	112.802193	32.594078	41.991562	118.75267	32.7986105	17.1589795	115.7774315	-78.5278165	14.9275065	106.1518285
4.63189	30.149063	113.329651	-22.593065	16.14843	110.474098	33.288307	-7.57238	112.75724	32.67664	42.106777	118.882538	32.9824735	17.2671985	115.819889	-78.1686035	15.0296615	105.128307
6.163224	29.259268	113.165222	-22.355612	16.281752	110.056152	33.592365	-7.426754	112.842834	32.819363	42.229214	118.907845	33.205864	17.40123	115.8753395	-77.917088	15.162274	104.2369645
7.722092	28.330936	112.98494	-22.097284	16.409639	109.74456	33.937374	-7.291078	112.967896	33.00071	42.379753	118.952393	33.469042	17.5443375	115.9601445	-77.66361	15.2749405	103.5289755
9.129025	27.336025	113.002083	-21.853874	16.532669	109.530304	34.270679	-7.166738	113.257965	33.181267	42.539112	119.045486	33.725973	17.686187	116.1517255	-77.433721	15.379151	102.9088825
11.16601	25.697908	113.279747	-21.502527	16.663097	109.44297	34.732048	-7.064108	113.990417	33.448479	42.819817	119.467499	34.0902635	17.8778545	116.728958	-77.0953175	15.4483395	102.156982
12.386782	24.558659	113.630554	-21.333466	16.719406	109.59407	34.952496	-6.997464	114.697037	33.659382	42.989265	119.676064	34.305939	17.9959005	117.1865505	-76.972871	15.4429115	102.0015895
13.516949	23.42223	114.086128	-21.208719	16.780867	109.839455	35.198952	-6.987632	115.411697	33.874313	43.167603	119.855293	34.5366325	18.0899855	117.633495	-76.9540705	15.4717485	102.045415
14.595985	22.23526	114.506165	-21.087364	16.833979	110.151375	35.406456	-6.989046	116.108177	34.043972	43.303715	119.966148	34.725214	18.1573345	118.0371625	-76.899942	15.5106235	102.2655875
15.577658	21.070658	114.975037	-20.95603	16.885925	110.419891	35.570793	-6.913963	116.731606	34.123032	43.410267	120.049461	34.8469125	18.248152	118.3905335	-76.7589725	15.523698	102.4492485
16.440969	19.925413	115.376091	-20.927994	16.918634	110.655846	35.747101	-6.825075	117.245804	34.18985	43.510143	120.081093	34.9684755	18.342534	118.6634485	-76.8244635	15.494734	102.6482435
17.2374	18.761993	115.70916	-20.882345	16.952877	110.822273	35.895485	-6.7318	117.660606	34.231739	43.594761	120.101501	35.063612	18.4314805	118.8810535	-76.828302	15.4742735	102.7634925
18.312656	17.066799	116.065681	-20.777773	16.974134	110.877762	36.026009	-6.516139	118.083679	34.279537	43.712837	120.0858	35.152773	18.598349	119.0847395	-76.708319	15.349919	102.6707845
18.945166	15.936546	116.217087	-20.730293	16.981979	110.854385	36.142609	-6.460073	118.26712	34.298058	43.833801	120.098557	35.2203335	18.686864	119.1828385	-76.6809195	15.277094	102.5259315
19.454102	14.820509	116.377022	-20.652079	16.983805	110.787979	36.2467	-6.359162	118.460617	34.351845	43.954868	120.047188	35.2992725	18.797853	119.2539025	-76.6034305	15.169757	102.3220555
19.936121	13.761362	116.486786	-20.542927	17.031864	110.746323	36.358242	-6.261068	118.687309	34.400631	44.077415	119.96386	35.3794365	18.9081735	119.3255845	-76.4652905	15.1555545	102.1670615
20.151077	12.820549	116.572998	-20.419268	17.021887	110.705948	36.502678	-6.174395	118.909218	34.477448	44.178993	119.808815	35.490063	19.002299	119.3590165	-76.328599	15.041475	102.0528795
20.283777	11.921702	116.32106	-20.279922	17.041407	110.695282	36.664162	-6.137285	119.093666	34.565636	44.243725	119.573257	35.614899	19.05322	119.3334615	-76.174743	15.029594	102.0571025
19.520096	11.488596	116.478394	-20.171446	17.002003	110.770943	36.786491	-6.102558	119.300636	34.691368	44.281223	119.307922	35.7389295	19.0893325	119.304279	-76.0818215	14.9146735	102.237607
18.679626	10.674199	116.378044	-19.995695	16.854696	110.812553	36.954124	-6.113565	119.551292	34.79694	44.266407	119.015823	35.875532	19.076421	119.2835575	-75.866922	14.632971	102.3415485
18.295853	9.911569	116.158913	-20.140417	16.859642	111.045921	37.046913	-6.156567	119.707512	34.856121	44.210934	118.855492	35.951517	19.0271835	119.281502	-76.232351	14.6921005	102.81034
17.225502	9.500987	116.22673	-20.099068	16.681068	111.100853	37.109024	-6.212148	119.815674	34.866566	44.161434	118.777344	35.987795	18.974643	119.296509	-76.185931	14.387493	102.905197
16.396374	8.952159	116.094414	-20.008451	16.466755	111.129913	37.171471	-6.278544	119.843689	34.893436	44.095196	118.718231	36.0324535	18.908326	119.28096	-76.0493555	14.025184	102.978866
15.457188	8.492163	115.91806	-19.747097	16.160593	111.057938	37.242825	-6.340308	119.780884	34.889687	44.034817	118.704185	36.066256	18.8472545	119.2425345	-75.56045	13.4739315	102.8733415
14.680184	7.888368	115.531303	-19.70393	15.990596	111.135231	37.320744	-6.379794	119.652451	34.875748	44.017754	118.74044	36.098246	18.81898	119.1964455	-75.506106	13.162212	103.0740165
13.264503	7.610358	115.461136	-19.65836	15.861782	111.21817	37.383018	-6.383223	119.477203	34.858551	44.001587	118.81337	36.1207845	18.809182	119.1452865	-75.4375045	12.914382	103.2910535
11.502897	6.999147	115.028801	-19.645639	15.745564	111.31337	37.436348	-6.359033	119.127357	34.809116	44.022812	119.014565	36.122732	18.8318895	119.070961	-75.41401	12.6592385	103.555779
10.196785	6.585432	114.692726	-19.651941	15.721515	111.415649	37.451313	-6.301481	118.772301	34.754478	44.072678	119.149254	36.1028955	18.8855985	118.9607775	-75.4067775	12.5574315	103.8705205
8.814118	6.241912	114.332619	-19.679041	15.784046	111.589943	37.448742	-6.219868	118.323364	34.704739	44.134052	119.262016	36.0767405	18.957092	118.79269	-75.4348225	12.611	104.387196
7.416	5.808771	113.993668	-19.689728	15.89182	111.838066	37.412868	-6.141518	117.820503	34.661999	44.208923	119.363106	36.0374335	19.0337025	118.5918045	-75.4168895	12.7499375	105.0843275
5.89268	5.438708	113.680733	-19.729059	16.046707	112.169518	37.29697	-6.0114	117.201546	34.638916	44.293652	119.477585	35.967943	19.141126	118.3395655	-75.426061	12.952288	105.9994705
4.342346	4.976411	113.383575	-19.81481	16.285728	112.546066	37.119778	-5.843867	116.636124	34.635727	44.35112	119.543907	35.8777525	19.2536265	118.0900155	-75.5073725	13.3178295	107.0021165
2.742388	4.505301	113.167038	-19.857239	16.539032	112.995407	36.87674	-5.620355	116.18309	34.595078	44.426693	119.639183	35.735909	19.403169	117.9111365	-75.450387	13.674895	108.0796775
0.321984	3.711293	113.14621	-20.075026	16.963215	113.706207	36.503616	-5.292131	115.541054	34.500191	44.567291	119.89994	35.5019035	19.63758	117.720497	-75.6519555	14.28885	109.691917
-1.303124	3.03408	113.104225	-20.218803	17.241484	114.147354	36.26511	-5.063299	115.357986	34.412811	44.67968	120.024422	35.3389605	19.8081905	117.691204	-75.7765665	14.6747775	110.603504
-2.976294	2.41541	113.140038	-20.351847	17.543688	114.509239	36.074665	-4.874269	115.305176	34.318329	44.836853	120.143173	35.196497	19.981292	117.7241745	-75.900191	15.106084	111.2943035
-4.607101	1.622178	113.21347	-20.507286	17.81468	114.774658	35.902988	-4.706012	115.44722	34.169144	45.014236	120.191635	35.036066	20.154112	117.8194275	-76.050638	15.475248	111.7298885
-6.247565	0.779917	113.36409	-20.661112	18.058661	114.918198	35.769947	-4.590031	115.69706	34.062836	45.156319	120.134438	34.9163915	20.283144	117.915749	-76.2386155	15.834178	111.920647
-7.827307	-0.225614	113.484367	-20.775583	18.242851	114.950165	35.679714	-4.5747	116.064796	33.956093	45.267792	119.887253	34.8179035	20.346546	117.9760245	-76.3690695	16.139156	111.9243055
-9.478746	-1.293494	113.726631	-20.888815	18.337473	114.925339	35.597729	-4.617484	116.488304	33.866726	45.262157	119.511589	34.7322275	20.3223365	117.9999465	-76.5098575	16.3526095	111.8507315
-11.788748	-3.009274	114.206871	-20.997019	18.262821	114.798973	35.537495	-4.884729	117.223808	33.754295	45.098808	118.709885	34.645895	20.1070395	117.9668465	-76.639933	16.4186025	111.6310995
-13.446844	-4.190143	114.649841	-21.076012	18.137573	114.692749	35.483139	-5.141248	117.836166	33.72723	44.858669	118.094299	34.6051845	19.8587105	117.9652325	-76.7572085	16.4164355	111.4202655
-15.055609	-5.397533	115.05146	-21.096006	17.866655	114.564499	35.423183	-5.452425	118.42041	33.668358	44.504936	117.533913	34.5457705	19.5262555	117.9771615	-76.7377825	16.2070545	111.1518365
-16.698561	-6.588026	115.52137	-21.133749	17.573067	114.464935	35.3601	-5.792505	118.948471	33.649521	44.087372	116.957726	34.5048105	19.1474335	117.9530985	-76.7723085	15.9987005	110.9767715
-18.284946	-7.756364	115.890381	-21.141586	17.176575	114.376404	35.291229	-6.125614	119.339607	33.599438	43.692108	116.39904	34.4453335	18.783247	117.8693235	-76.7285055	15.569903	110.8834845
-19.840721	-8.868637	116.236023	-21.145674	16.737764	114.375031	35.239006	-6.464472	119.539574	33.547421	43.290527	115.875031	34.3932135	18.4130275	117.7073025	-76.6845615	15.0625005	111.0427595
-21.468233	-9.93831	116.611336	-21.146507	16.312403	114.429817	35.219555	-6.774513	119.662025	33.492916	42.902866	115.409935	34.3562355	18.0641765	117.53598	-76.6492495	14.5606295	111.323654
-23.833612	-11.343822	117.32608	-21.160965	15.685526	114.795174	35.170834	-7.187769	119.717957	33.331539	42.420662	114.792168	34.2511865	17.6164465	117.2550625	-76.5731165	13.7546055	112.3352855
-25.480587	-12.185323	118.052948	-21.23226	15.303117	115.212456	35.124367	-7.379142	119.717346	33.149738	42.10759	114.392937	34.1370525	17.364224	117.0551415	-76.6015725	13.24201	113.3697705
-27.020555	-12.878531	118.845604	-21.309992	14.927685	115.745308	35.074036	-7.567839	119.698334	32.919537	41.809174	114.035561	33.9967865	17.1206675	116.8669475	-76.6167705	12.7347025	114.6236685
-28.496519	-13.518889	119.821892	-21.373699	14.595394	116.446182	34.988663	-7.740527	119.612503	32.655346	41.571793	113.723099	33.8220045	16.915633	116.667801	-76.5694025	12.275155	116.224563
-30.054813	-14.035816	120.887352	-21.447533	14.276847	117.237946	34.913361	-7.914401	119.533989	32.402988	41.32243	113.540474	33.6581745	16.7040145	116.5372315	-76.5532405	11.8496795	117.9386605
-31.492462	-14.483287	121.81163	-21.537868	13.980183	118.006744	34.837643	-8.059493	119.513474	32.17083	41.161766	113.521538	33.5042365	16.5511365	116.517506	-76.5799725	11.4092295	119.495982
-32.926422	-14.846504	122.548653	-21.651558	13.729148	118.663528	34.718796	-8.161896	119.497894	31.956104	41.088619	113.632927	33.33745	16.4633615	116.5654105	-76.640566	10.9949345	120.7616455
-34.965317	-15.222962	123.18512	-21.880209	13.383995	119.312546	34.526306	-8.280678	119.385002	31.640238	41.020321	113.919708	33.083272	16.3698215	116.652355	-76.84369	10.3981685	121.972737
-36.193058	-15.406044	123.274902	-22.017273	13.172997	119.518471	34.395538	-8.334661	119.248833	31.442293	41.008873	114.124855	32.9189155	16.337106	116.686844	-76.9534615	10.008888	122.350098
-37.445587	-15.503055	123.267006	-22.168289	13.003157	119.588303	34.254955	-8.410533	119.064034	31.246155	40.981174	114.284111	32.750555	16.2853205	116.6740725	-77.087133	9.7209935	122.5025335
-38.6311	-15.53092	123.248795	-22.28911	12.869204	119.622375	34.114162	-8.463916	118.885086	31.091305	40.940807	114.363792	32.6027335	16.2384455	116.624439	-77.1809535	9.4999625	122.620311
-39.719288	-15.476601	123.228516	-22.396061	12.782821	119.610153	33.985977	-8.538125	118.703667	30.965191	40.911098	114.396774	32.475584	16.1864865	116.5502205	-77.267706	9.3791555	122.6700855
-40.684093	-15.365357	123.196159	-22.509726	12.694782	119.573318	33.858536	-8.602361	118.563271	30.860672	40.827522	114.366867	32.359604	16.1125805	116.465069	-77.379056	9.2769835	122.681567
-41.635353	-15.149496	123.17318	-22.596792	12.639758	119.486168	33.731773	-8.686622	118.461563	30.745529	40.780254	114.298584	32.238651	16.046816	116.3800735	-77.432235	9.2327	122.5922625
-42.974998	-14.768642	123.199318	-22.762798	12.552569	119.31192	33.517189	-8.844252	118.283142	30.554283	40.646038	114.054039	32.035736	15.900893	116.1685905	-77.561332	9.204245	122.4552495
-43.744415	-14.426427	123.134483	-22.866608	12.457685	119.152008	33.358868	-8.948987	118.186859	30.423546	40.506325	113.865234	31.891207	15.778669	116.0260465	-77.624423	9.136701	122.2779695
-44.44426	-14.067756	123.059723	-22.979988	12.345539	119.007942	33.223125	-9.089418	118.053558	30.30611	40.362637	113.683144	31.7646175	15.6366095	115.868351	-77.7245935	9.0544685	122.147533
-45.086288	-13.644025	122.867569	-23.048092	12.218998	118.825081	33.074524	-9.243752	117.907463	30.219126	40.253647	113.505745	31.646825	15.5049475	115.706604	-77.743009	8.9330485	121.943558
-45.676159	-13.170402	122.528198	-23.123867	12.077477	118.622078	32.91502	-9.34588	117.691467	30.11891	40.167107	113.410912	31.516965	15.4106135	115.5511895	-77.764699	8.7443405	121.6929665
-46.20327	-12.602639	122.124718	-23.207409	11.943249	118.371025	32.735054	-9.417803	117.423378	30.038893	40.114349	113.362671	31.3869735	15.348273	115.3930245	-77.8017915	8.538225	121.3490255
-46.686012	-11.93104	121.660706	-23.283363	11.808066	118.112167	32.540615	-9.450087	117.15493	29.957813	40.054943	113.309685	31.249214	15.302428	115.2323075	-77.81594	8.313704	120.9920265
-47.429279	-10.850969	120.872459	-23.455126	11.685633	117.667404	32.234032	-9.464561	116.818024	29.866928	39.982338	113.31929	31.05048	15.2588885	115.068657	-77.960732	8.1123775	120.266151
-47.785782	-10.033143	120.320129	-23.567019	11.673561	117.399742	32.053165	-9.453408	116.670349	29.821556	39.97863	113.329826	30.9373605	15.262611	115.0000875	-78.0713985	8.084511	119.7993965
-48.177788	-9.085567	119.782295	-23.692177	11.670019	117.159546	31.899952	-9.459479	116.557732	29.79418	39.970284	113.380692	30.847066	15.2554025	114.969212	-78.23142	8.0846355	119.34988
-48.476284	-8.083212	119.340134	-23.828974	11.693726	116.972206	31.761217	-9.46806	116.464218	29.778008	39.975895	113.497414	30.7696125	15.2539175	114.980816	-78.4275605	8.1335345	118.963596
-48.829487	-7.031282	118.923592	-23.943754	11.692254	116.814575	31.648335	-9.482591	116.418564	29.744255	39.981812	113.62822	30.696295	15.2496105	115.023392	-78.583803	8.1348975	118.605758
-49.093491	-5.956266	118.566895	-24.045343	11.658727	116.726028	31.555906	-9.516934	116.425514	29.722515	39.956398	113.712219	30.6392105	15.219732	115.0688665	-78.7298965	8.097722	118.3831895
-49.388485	-4.791697	118.194351	-24.130253	11.609385	116.578171	31.469929	-9.586253	116.414558	29.71735	39.912941	113.783348	30.5936395	15.163344	115.098953	-78.8541455	8.055426	118.057389
-49.698025	-2.998819	117.444977	-24.186991	11.469308	116.261147	31.428162	-9.711083	116.398857	29.736408	39.811768	113.933266	30.582285	15.0503425	115.1660615	-78.956267	7.8882735	117.3562325
-49.895718	-1.771644	116.549004	-24.229221	11.348528	115.823296	31.434166	-9.804533	116.346779	29.777428	39.776615	114.115929	30.605797	14.986041	115.231354	-79.064239	7.711015	116.415238
-50.145447	-0.51756	115.289009	-24.358631	11.216606	115.143112	31.401962	-9.945195	116.231331	29.837809	39.775478	114.372238	30.6198855	14.9151415	115.3017845	-79.3371475	7.5180705	114.9844395
-50.396126	0.789463	113.839638	-24.527172	11.06092	114.301407	31.2633	-10.08038	116.048752	29.840654	39.739254	114.617935	30.551977	14.829437	115.3333435	-79.606321	7.292403	113.2694705
-50.631153	2.122517	112.298843	-24.66795	10.968595	113.34697	31.095419	-10.240443	115.721581	29.825687	39.685154	114.84243	30.460553	14.7223555	115.2820055	-79.796453	7.2148345	111.4119345
-50.945831	3.53019	111.250755	-24.734997	10.940781	112.615311	30.89769	-10.354306	115.086327	29.793995	39.635685	114.985237	30.3458425	14.6406895	115.035782	-79.8158365	7.2408725	110.19484
-51.27364	5.002344	110.809601	-24.674074	10.976995	112.2071	30.76474	-10.371292	114.296432	29.843512	39.604336	114.945862	30.304126	14.616522	114.621147	-79.652274	7.337468	109.793053
-51.865761	7.189323	110.744949	-24.53051	11.166059	112.012085	30.707663	-10.278051	113.220802	29.970533	39.602989	114.927948	30.339098	14.662469	114.074375	-79.400118	7.669649	109.949795
-52.251007	8.621586	110.913322	-24.49732	11.298543	112.040695	30.64706	-10.168803	112.636398	30.013741	39.691113	115.032959	30.3304005	14.761155	113.8346785	-79.3250405	7.835931	110.2467115
-52.753632	9.993642	111.242142	-24.479158	11.395143	112.16922	30.55831	-10.048548	112.096214	29.960901	39.774513	115.127457	30.2596055	14.8629825	113.6118355	-79.2179215	7.9273035	110.7266045
-53.247429	11.312397	111.72509	-24.627872	11.492751	112.424507	30.365091	-9.909501	111.687866	29.862585	39.828449	115.2136	30.113838	14.959474	113.450733	-79.369582	8.026028	111.398281
-53.743507	12.575544	112.32312	-24.653612	11.490602	112.652649	30.195391	-9.858579	111.378372	29.746967	39.83868	115.358673	29.971179	14.9900505	113.3685225	-79.278403	7.9911535	111.9367755
-54.277664	13.771046	113.03756	-24.786768	11.527264	113.017509	29.993919	-9.839686	111.174324	29.624102	39.836521	115.49958	29.8090105	14.9984175	113.336952	-79.3825465	8.0561105	112.698066
-54.872684	14.882601	113.880409	-24.921364	11.426157	113.397552	29.787128	-9.907556	110.937325	29.496696	39.825886	115.534569	29.641912	14.959165	113.235947	-79.48464	7.893149	113.559157
-55.612309	16.446245	115.189835	-25.137447	11.305258	114.056351	29.39851	-9.924726	110.737	29.250643	39.846317	115.472725	29.3245765	14.9607955	113.1048625	-79.5994705	7.6497205	115.0078395
-56.057365	17.398565	116.136787	-25.281031	11.26323	114.533211	29.195717	-9.969924	110.593651	29.091352	39.816105	115.446075	29.1435345	14.9230905	113.019863	-79.7055965	7.6033695	116.046559
-56.56076	18.305992	116.996124	-25.379393	11.180875	114.97625	29.00515	-10.039841	110.504295	28.9331	39.76273	115.380821	28.969125	14.8614445	112.942558	-79.727911	7.5003055	117.009942
-56.96217	19.146328	117.673935	-25.4387	11.056524	115.309402	28.846676	-10.124667	110.473778	28.816795	39.699226	115.300499	28.8317355	14.7872795	112.8871385	-79.7091355	7.3257685	117.7316655
-57.305534	19.934582	118.081161	-25.304771	10.766331	115.449539	28.717587	-10.251252	110.452782	28.724983	39.624786	115.211487	28.721285	14.686767	112.8321345	-79.330827	6.845895	118.0669435
-57.591164	20.684925	118.360733	-25.568203	10.877398	115.625252	28.598127	-10.383994	110.439575	28.646521	39.534779	115.095879	28.622324	14.5753925	112.767727	-79.75873	7.1794035	118.482777
-57.854568	21.419348	118.420998	-25.647589	10.78577	115.585587	28.515226	-10.518396	110.430611	28.616274	39.458443	114.937279	28.56575	14.4700235	112.683945	-79.860928	7.1015165	118.487229
-58.213242	22.44743	118.268799	-25.645506	10.739697	115.43335	28.404512	-10.715121	110.381142	28.653816	39.347725	114.622604	28.529164	14.316302	112.501873	-79.820176	7.163092	118.364827
-58.343494	23.089767	118.10347	-25.633022	10.743356	115.258934	28.33831	-10.825519	110.275795	28.681677	39.250042	114.374992	28.5099935	14.2122615	112.3253935	-79.7760375	7.2744505	118.1924745
-58.438206	23.724716	117.897751	-25.56609	10.746786	115.054337	28.296465	-10.896611	110.112549	28.720423	39.191841	114.102364	28.508444	14.147615	112.1074565	-79.640624	7.345957	118.0012175
-58.467747	24.27891	117.763794	-25.525137	10.771605	114.825531	28.245148	-10.930887	109.903442	28.758717	39.155006	113.860764	28.5019325	14.1120595	111.882103	-79.5522065	7.4311505	117.768959
-58.445461	24.785952	117.733444	-25.51156	10.775122	114.66951	28.206333	-10.918967	109.67028	28.780544	39.159538	113.70311	28.4934385	14.1202855	111.686695	-79.5165585	7.4299585	117.652325
-58.377243	25.232712	117.798523	-25.481834	10.779396	114.613876	28.196815	-10.877706	109.452667	28.802448	39.178768	113.621208	28.4996315	14.150531	111.5369375	-79.4632995	7.408261	117.6908145
-58.194435	25.636663	117.869484	-25.449387	10.785734	114.600052	28.199869	-10.837741	109.257256	28.821409	39.201893	113.662674	28.510639	14.182076	111.459965	-79.409413	7.389392	117.740139
-57.855713	26.21372	117.99762	-25.38361	10.838193	114.592506	28.184446	-10.813354	109.042801	28.892977	39.22102	113.781036	28.5387115	14.203833	111.4119185	-79.3059315	7.472553	117.7730935
-57.58773	26.608145	118.025436	-25.361214	10.869244	114.545166	28.156372	-10.82799	108.913681	28.959835	39.226173	113.837555	28.5581035	14.1990915	111.375618	-79.2805315	7.5393965	117.714714
-57.254124	26.99629	117.903885	-25.371193	10.928923	114.467987	28.128525	-10.854663	108.832741	29.041943	39.217529	113.825485	28.585234	14.181433	111.329113	-79.32762	7.676413	117.606861
-56.819027	27.358025	117.738602	-25.370317	11.050478	114.356873	28.124464	-10.902273	108.7258	29.101521	39.187099	113.863693	28.6129925	14.142413	111.2947465	-79.3536265	7.958543	117.4189995
-56.325768	27.714735	117.524826	-25.377882	11.111731	114.267708	28.088316	-10.934559	108.671555	29.155317	39.161373	113.782013	28.6218165	14.113407	111.226784	-79.3775805	8.110055	117.308632
-55.725784	28.091753	117.296478	-25.371325	11.208576	114.158821	27.994007	-10.957296	108.703384	29.207865	39.077496	113.703728	28.600936	14.0601	111.203556	-79.343586	8.357052	117.114086
-55.05246	28.451406	116.998779	-25.131781	11.019472	113.971115	27.978844	-11.097654	108.787895	29.289896	38.972298	113.59639	28.63437	13.937322	111.1921425	-78.897932	8.101622	116.7500875
-53.997772	28.970375	116.314339	-25.127592	11.039441	113.770988	27.96981	-11.405941	109.108582	29.4361	38.784843	113.38588	28.702955	13.689451	111.247231	-78.958139	8.389431	116.294745
-53.227383	29.34136	115.701057	-25.338385	11.313075	113.734268	27.949684	-11.671198	109.389999	29.549316	38.60672	113.105896	28.7495	13.467761	111.2479475	-79.42627	9.158389	116.2205885
-52.347237	29.721727	115.047562	-25.316017	11.278061	113.502289	27.97258	-11.989108	109.627449	29.648321	38.414471	112.751007	28.8104505	13.2126815	111.189228	-79.4424845	9.3434405	115.81535
-51.416485	30.115778	114.350533	-25.268581	11.23199	113.244926	27.927191	-12.252777	109.924675	29.806427	38.178463	112.363289	28.866809	12.962843	111.143982	-79.403971	9.501137	115.34587
-50.447388	30.543211	113.604477	-25.261969	11.140388	112.950912	27.945522	-12.537877	110.189499	29.959095	37.925613	112.077034	28.9523085	12.693868	111.1332665	-79.4762465	9.586908	114.7685575
-49.482056	30.998272	112.8106	-25.202778	11.058478	112.582458	27.950018	-12.782102	110.423637	30.1031	37.6833	111.83168	29.026559	12.450599	111.1276585	-79.432115	9.666357	114.0372575
-48.433651	31.517654	112.047302	-25.178961	10.991774	112.179268	27.989277	-13.00474	110.504868	30.184769	37.512981	111.6688	29.087023	12.2541205	111.086834	-79.444945	9.7294275	113.271702
-46.797634	32.345982	111.175514	-25.072712	10.793227	111.634613	28.039446	-13.173082	110.528458	30.333832	37.307495	111.42939	29.186639	12.0672065	110.978924	-79.332063	9.5192475	112.290302
-45.653553	32.981842	110.978493	-24.993641	10.734435	111.376381	28.154827	-13.230005	110.273956	30.447239	37.244381	111.365616	29.301033	12.007188	110.819786	-79.288315	9.461682	111.932976
-44.528637	33.721714	110.948166	-24.790461	10.705493	111.27993	28.262615	-13.109286	110.059891	30.544046	37.293869	111.39138	29.4033305	12.0922915	110.7256355	-78.9842525	9.3186945	111.8342245
-43.355286	34.477253	111.052429	-24.692772	10.735056	111.239433	28.42935	-12.936076	109.816589	30.649721	37.406532	111.50985	29.5395355	12.235228	110.6632195	-78.9250795	9.234884	111.8156465
-42.182838	35.331818	111.249863	-24.618044	10.823987	111.263443	28.567154	-12.71809	109.552635	30.735493	37.582188	111.76535	29.6513235	12.432049	110.6589925	-78.8874115	9.215925	111.8678935
-41.021641	36.232853	111.477348	-24.538551	10.966608	111.105171	28.688961	-12.461353	109.296371	30.766895	37.814014	112.098679	29.727928	12.6763305	110.697525	-78.80503	9.2568855	111.512817
-39.787186	37.157001	111.711327	-24.48653	11.186043	111.05719	28.779528	-12.161798	109.025063	30.85074	38.035645	112.529732	29.815134	12.9369235	110.7773975	-78.788194	9.4351625	111.3369825
-37.949718	38.538956	112.205467	-24.619606	11.556599	111.027489	28.873604	-11.660227	108.59407	30.91518	38.441147	113.276802	29.894392	13.39046	110.935436	-79.133604	9.722738	111.119542
-36.735474	39.507618	112.574783	-24.702415	11.866188	110.980728	28.929985	-11.301105	108.235916	30.926344	38.699657	113.829819	29.9281645	13.699276	111.0328675	-79.3329945	10.0331	110.9285885
-35.496231	40.413708	112.969795	-24.630144	12.170818	110.864578	28.985109	-10.915147	107.915535	30.940447	38.949348	114.342102	29.962778	14.0171005	111.1288185	-79.223066	10.3245355	110.6003375
-34.2649	41.260616	113.349579	-24.468403	12.248439	110.532745	29.053396	-10.564395	107.64257	30.945534	39.170303	114.762436	29.999465	14.302954	111.202503	-78.936271	10.193924	109.862987
-33.000992	42.094227	113.634216	-24.422714	12.539736	110.39753	29.128214	-10.213296	107.403648	30.988014	39.373848	115.22876	30.058114	14.580276	111.316204	-78.903542	10.499196	109.478856
-31.724569	42.858784	113.827896	-24.387112	12.814882	110.27684	29.217237	-9.875175	107.224503	31.000328	39.624424	115.65522	30.1087825	14.8746245	111.4398615	-78.8830065	10.7551395	109.1138185
-30.458937	43.572052	113.962448	-24.295479	13.156636	110.269356	29.313725	-9.607968	107.165657	31.031937	39.831841	115.926888	30.172831	15.1119365	111.5462725	-78.763789	11.2013355	108.9924395
-28.670416	44.633293	114.148842	-24.176643	13.568018	110.233429	29.447914	-9.304014	107.222626	31.1523	40.068493	116.139008	30.300107	15.3822395	111.680817	-78.653393	11.7537965	108.786041
-27.353031	45.146324	114.163353	-24.078257	13.779172	110.274231	29.544016	-9.218327	107.395699	31.251919	40.143024	116.245926	30.3979675	15.4623485	111.8208125	-78.5544815	12.0959955	108.7276495
-25.808167	45.493912	114.027527	-24.050137	13.996325	110.375771	29.615191	-9.178452	107.654655	31.370363	40.200687	116.308762	30.492777	15.5111175	111.9817085	-78.593051	12.4815325	108.7698335
-24.566065	45.847164	114.121628	-24.02648	14.135143	110.382545	29.68119	-9.152351	107.942307	31.474924	40.240452	116.533577	30.578057	15.5440505	112.237942	-78.631017	12.7262355	108.527148
-23.484697	46.175732	114.430473	-24.018476	14.208891	110.370018	29.753384	-9.097401	108.161308	31.515411	40.262295	116.880119	30.6343975	15.582447	112.5207135	-78.6713495	12.835335	108.2193225
-22.301136	46.332859	114.802864	-24.058887	14.276174	110.471001	29.816362	-8.986045	108.282066	31.508232	40.346111	117.323814	30.662297	15.680033	112.80294	-78.780071	12.872315	108.139062
-20.99645	46.299812	115.059402	-24.032618	14.3315	110.433754	29.920107	-8.810596	108.398163	31.492603	40.465267	117.743958	30.706355	15.8273355	113.0710605	-78.771591	12.8356645	107.7964475
-19.206003	46.3284	115.480278	-23.978624	14.48405	110.597923	30.09333	-8.506832	108.631859	31.474272	40.703751	118.302605	30.783801	16.0984595	113.467232	-78.741049	12.8696405	107.728614
-18.063753	46.294067	115.732529	-23.949867	14.652361	110.730453	30.238724	-8.332853	108.842804	31.509617	40.852013	118.558441	30.8741705	16.25958	113.7006225	-78.7739045	13.045142	107.7602835
-16.864944	46.062511	115.795837	-23.976288	14.814265	110.859695	30.386629	-8.176559	109.098221	31.537701	40.976238	118.774368	30.962165	16.3998395	113.9362945	-78.914741	13.2286905	107.7830955
-15.66328	45.819313	115.811409	-23.866732	14.963611	110.883972	30.543503	-8.05508	109.393143	31.584352	41.077736	118.951485	31.0639275	16.511328	114.172314	-78.7973915	13.415894	107.59563
-14.119103	45.258152	115.627762	-23.827385	15.102905	111.01931	30.706142	-7.977326	109.688148	31.626678	41.127914	119.071266	31.16641	16.575294	114.379707	-78.82118	13.630516	107.658913
-13.308616	44.980545	115.826691	-23.873028	15.188068	111.154831	30.860508	-7.949861	110.00441	31.661093	41.155251	119.188927	31.2608005	16.602695	114.5966685	-79.0068565	13.773441	107.7129935
-12.192444	44.404472	115.815987	-23.816074	15.237973	111.142609	31.022476	-7.958636	110.304321	31.675556	41.168175	119.308624	31.349016	16.6047695	114.8064725	-78.981164	13.8711765	107.4787455
-10.452097	43.344208	115.71962	-23.802443	15.222231	111.159706	31.201744	-7.965678	110.69561	31.649033	41.173508	119.459572	31.4253885	16.603915	115.077591	-79.0302745	13.840547	107.241821
-9.404405	42.583275	115.596268	-23.740404	15.217747	111.195541	31.305197	-7.966746	110.877884	31.614435	41.157452	119.522881	31.459816	16.595353	115.2003825	-78.940624	13.840141	107.1906995
-8.304521	41.762794	115.421249	-23.659424	15.231956	111.248505	31.414043	-7.979869	110.994873	31.64959	41.157169	119.422737	31.5318165	16.58865	115.208805	-78.8506645	13.875262	107.288205
-7.129085	40.784111	115.197395	-23.566042	15.218623	111.359116	31.510595	-8.012817	111.134529	31.741249	41.162834	119.341751	31.625922	16.5750085	115.23814	-78.758006	13.8622375	107.480092
-6.078564	39.812534	115.03537	-23.46137	15.234558	111.536064	31.589645	-8.06836	111.293648	31.864187	41.14819	119.154953	31.726916	16.539915	115.2243005	-78.649656	13.929201	107.8478275
-4.98822	38.780457	114.903732	-23.375679	15.267793	111.856079	31.66157	-8.144203	111.482254	31.986614	41.099007	118.997726	31.824092	16.477402	115.23999	-78.57545	14.058184	108.472168
-3.866823	37.549801	114.758575	-23.250875	15.24109	112.0522	31.714729	-8.254598	111.705841	32.121719	41.026352	118.844048	31.918224	16.385877	115.2749445	-78.419974	14.096303	108.8294555
-2.349246	35.7756	114.676842	-23.208391	15.310793	112.299133	31.739511	-8.451754	112.094673	32.265697	40.917194	118.76606	32.002604	16.23272	115.4303665	-78.419386	14.388866	109.1678995
-1.279492	34.476494	114.537849	-23.215944	15.344781	112.195061	31.704136	-8.542971	112.387703	32.332432	40.856277	118.756805	32.018284	16.156653	115.572254	-78.450172	14.532909	108.817868
-0.30357	33.123848	114.330498	-23.262722	15.390719	111.905647	31.714499	-8.622245	112.57608	32.357529	40.825443	118.781067	32.036014	16.101599	115.6785735	-78.561458	14.679839	108.1327205
0.666564	31.783421	114.001503	-23.324335	15.418323	111.389374	31.702211	-8.658182	112.757492	32.355591	40.800217	118.801163	32.028901	16.0710175	115.7793275	-78.677571	14.7656285	106.9994205
1.614154	30.320539	113.554474	-23.32847	15.474835	110.865799	31.741381	-8.70042	112.803818	32.344933	40.781239	118.643661	32.043157	16.0404095	115.7237395	-78.700097	14.9092605	106.0078585
2.541599	28.880909	113.010536	-23.205563	15.49681	110.439529	31.814203	-8.717921	112.812149	32.358273	40.744671	118.333076	32.086238	16.013375	115.5726125	-78.497364	14.980245	105.3064455
3.523791	27.369953	112.50132	-23.038206	15.525145	110.14016	31.935537	-8.771309	112.914886	32.452858	40.702255	117.83271	32.1941975	15.965473	115.373798	-78.2706095	15.084817	104.906522
4.894917	25.021606	111.976433	-22.680246	15.423374	109.947731	32.274689	-8.917327	113.160408	32.676975	40.560661	117.064285	32.475832	15.821667	115.1123465	-77.836324	15.025081	104.7831155
5.791856	23.437626	111.764702	-22.428186	15.303259	109.939064	32.505775	-9.059838	113.536812	32.81279	40.435715	116.567101	32.6592825	15.6879385	115.0519565	-77.5156545	14.9185795	104.8261715
6.622468	21.790257	111.643303	-22.226385	15.141022	109.996964	32.725304	-9.251399	113.968445	32.962383	40.280098	116.081497	32.8438435	15.5143495	115.024971	-77.2966135	14.7676945	104.968957
7.416229	20.268938	111.628555	-22.028488	14.933554	110.065422	32.945175	-9.475811	114.399483	33.111908	40.050732	115.660439	33.0285415	15.2874605	115.029961	-77.0855175	14.5796475	105.100883
8.211937	18.735809	111.672684	-21.867165	14.730496	110.151733	33.087116	-9.651723	114.876152	33.245911	39.824253	115.30439	33.1665135	15.086265	115.090271	-76.9008435	14.374727	105.213195
8.904837	17.186918	111.831223	-21.756361	14.476527	110.209885	33.223404	-9.854414	115.243927	33.368996	39.582634	115.054169	33.2962	14.86411	115.149048	-76.808922	14.088944	105.270722
9.566441	15.754854	111.981895	-21.700638	14.208259	110.253166	33.401077	-10.136049	115.475845	33.46059	39.401657	114.953026	33.4308335	14.632804	115.2144355	-76.8321095	13.783714	105.2918965
10.474957	13.63564	112.24221	-21.605536	13.841722	110.281418	33.549889	-10.439061	115.810951	33.568748	39.124775	114.895905	33.5593185	14.342857	115.353428	-76.7703905	13.340587	105.209408
11.043244	12.298797	112.415207	-21.554003	13.609084	110.32666	33.567219	-10.572405	115.995171	33.654423	38.993092	114.934647	33.610821	14.2103435	115.464909	-76.718827	13.0078245	105.188411
11.575077	11.106949	112.591423	-21.498114	13.474284	110.404266	33.621548	-10.66179	116.142059	33.758636	38.857559	114.905998	33.690092	14.0978845	115.5240285	-76.68632	12.8506835	105.2845035
12.06951	9.930096	112.768066	-21.42655	13.380103	110.470055	33.702339	-10.789171	116.31414	33.863155	38.741692	114.919708	33.782747	13.9762605	115.616924	-76.635847	12.7839455	105.323186
12.520877	8.827392	112.968254	-21.3265	13.306581	110.504745	33.839214	-11.008278	116.44014	34.02441	38.602486	114.861832	33.931812	13.797104	115.650986	-76.584812	12.816058	105.358504
12.93363	7.794682	113.192436	-21.249664	13.254988	110.513214	33.929153	-11.153229	116.663834	34.138428	38.471134	114.904449	34.0337905	13.6589525	115.7841415	-76.5331185	12.8510235	105.2422865
13.341591	6.859364	113.365936	-21.149757	13.185271	110.436096	33.988426	-11.267381	116.922974	34.290905	38.353004	114.880333	34.1396655	13.5428115	115.9016535	-76.4391795	12.8277305	104.9705385
13.810606	5.568634	113.596092	-21.054443	13.102013	110.267326	34.122597	-11.498522	117.214439	34.46846	38.175854	114.762566	34.2955285	13.338666	115.9885025	-76.4044145	12.86536	104.5461495
14.086251	4.780579	113.708664	-21.018772	13.029535	110.143646	34.164085	-11.60274	117.425346	34.549316	38.033016	114.698433	34.3567005	13.215138	116.0618895	-76.3942445	12.843932	104.2254025
14.264809	4.046777	113.829102	-20.970596	12.910498	110.036339	34.220619	-11.72285	117.597977	34.624752	37.868134	114.637054	34.4226855	13.072642	116.1175155	-76.3638775	12.748354	103.9551625
14.4513	3.434029	113.932098	-20.922592	12.759624	109.973373	34.28437	-11.891866	117.695251	34.716972	37.69376	114.653671	34.500671	12.900947	116.174461	-76.345855	12.618301	103.772285
14.588949	2.925488	114.032997	-20.849194	12.607154	110.001732	34.364086	-12.041255	117.785934	34.807808	37.54607	114.735962	34.585947	12.7524075	116.260948	-76.284335	12.4619005	103.742516
14.642946	2.489837	114.126923	-20.779102	12.44035	110.065483	34.451305	-12.219815	117.765175	34.918179	37.412132	114.871284	34.684742	12.5961585	116.3182295	-76.242946	12.2845415	103.8127365
14.649796	2.183633	114.180542	-20.720287	12.316911	110.184464	34.531193	-12.352344	117.732727	35.039448	37.29052	115.036522	34.7853205	12.469088	116.3846245	-76.2258945	12.164734	103.9843035
14.585599	1.912279	114.291641	-20.653851	12.228793	110.367882	34.61657	-12.53293	117.660225	35.211624	37.164841	115.416405	34.914097	12.3159555	116.538315	-76.221799	12.1416305	104.197449
14.508167	1.711734	114.306931	-20.613247	12.192841	110.4897	34.640278	-12.610652	117.58107	35.355106	37.094975	115.643784	34.997692	12.2421615	116.612427	-76.224186	12.1435205	104.366973
14.366415	1.642331	114.283875	-20.590492	12.211546	110.620728	34.640469	-12.674336	117.428482	35.450001	37.068336	115.990852	35.045235	12.197	116.709667	-76.226219	12.226092	104.531789
14.122211	1.600175	114.135277	-20.552168	12.301125	110.799538	34.641029	-12.706005	117.158783	35.57011	37.060883	116.367493	35.1055695	12.177439	116.763138	-76.2099055	12.424811	104.835938
13.878449	1.556734	114.077087	-20.495991	12.412843	111.017776	34.656254	-12.68806	116.850616	35.69838	37.091835	116.79393	35.177317	12.2018875	116.822273	-76.169299	12.6237985	105.213279
13.597165	1.552441	114.009712	-20.482285	12.555639	111.278191	34.668133	-12.629139	116.4673	35.815994	37.179764	117.328789	35.2420635	12.2753125	116.8980445	-76.2066335	12.8359655	105.6583375
13.170277	1.577955	113.941238	-20.481409	12.694695	111.537872	34.662045	-12.527808	116.103325	35.905766	37.274433	117.918327	35.2839055	12.3733125	117.010826	-76.2467235	13.0160775	106.064918
12.440454	1.589057	113.819145	-20.504908	13.022585	111.894562	34.627045	-12.293119	115.59211	35.949917	37.437359	118.799301	35.288481	12.57212	117.1957055	-76.298297	13.47305	106.5934185
11.844475	1.501355	113.698975	-20.535419	13.252769	112.114716	34.588615	-12.110048	115.355217	35.946026	37.571838	119.27478	35.2673205	12.730895	117.3149985	-76.3381585	13.774643	106.9144335
11.213707	1.419763	113.699593	-20.596518	13.500335	112.249435	34.528996	-11.946616	115.219055	35.947937	37.698467	119.539116	35.2384665	12.8759255	117.3790855	-76.4315025	14.1247445	107.1197845
10.537325	1.270251	113.616058	-20.659693	13.744223	112.313782	34.456589	-11.827194	115.166389	35.910522	37.795715	119.728676	35.1835555	12.9842605	117.4475325	-76.5029415	14.5041855	107.1800315
9.847217	1.076863	113.532272	-20.69696	13.958737	112.300888	34.378853	-11.751563	115.184998	35.883148	37.864067	119.627365	35.1310005	13.056252	117.4061815	-76.5249205	14.861222	107.1955945
9.163252	0.720692	113.49176	-20.752905	14.130855	112.229988	34.293209	-11.713573	115.278717	35.855385	37.932194	119.421921	35.074297	13.1093105	117.350319	-76.580107	15.1523995	107.109657
8.467323	0.318495	113.386475	-20.766357	14.269169	112.177895	34.226715	-11.709393	115.402916	35.827641	37.954445	119.126114	35.027178	13.122526	117.264515	-76.559892	15.415812	107.091275
7.264586	-0.448261	113.335739	-20.767944	14.344068	112.039146	34.164696	-11.755373	115.685806	35.790108	37.940807	118.558266	34.977402	13.092717	117.122036	-76.51329	15.595419	106.956256
6.446264	-0.980139	113.262711	-20.763103	14.342793	112.011131	34.119038	-11.79756	115.828705	35.758148	37.901363	118.241104	34.938593	13.0519015	117.0349045	-76.464799	15.6336845	106.9873575
5.583443	-1.422679	113.260803	-20.772812	14.313817	112.007782	34.102371	-11.801514	115.913216	35.754471	37.88781	117.988564	34.928421	13.043148	116.95089	-76.474045	15.584486	107.064674
4.653329	-1.76025	113.154091	-20.781929	14.292296	112.006935	34.118492	-11.763426	116.023849	35.695862	37.941357	117.920944	34.907177	13.0889655	116.9723965	-76.471035	15.4956265	107.0414735
3.648656	-2.144912	113.147995	-20.809551	14.280865	111.997566	34.127514	-11.712517	116.17025	35.59494	38.008717	117.924896	34.861227	13.1481	117.047573	-76.480329	15.41363	106.947559
2.603871	-2.558786	113.124969	-20.887203	14.272255	111.949707	34.102882	-11.631295	116.359665	35.483238	38.095291	117.95179	34.79306	13.231998	117.1557275	-76.567466	15.312512	106.7436865
1.509442	-2.938938	113.161598	-20.971819	14.34302	111.925255	34.029232	-11.544604	116.571594	35.429047	38.168079	117.771355	34.7291395	13.3117375	117.1714745	-76.6727775	15.3743025	106.6790355
-0.242722	-3.490188	113.174438	-21.083113	14.473243	111.925148	33.900307	-11.48038	116.837646	35.336658	38.225391	117.491028	34.6184825	13.3725055	117.164337	-76.7847085	15.5739805	106.685959
-1.482424	-3.864886	113.23671	-21.100893	14.549178	111.929382	33.816578	-11.472459	117.039726	35.322384	38.2183	117.243172	34.569481	13.3729205	117.141449	-76.771267	15.7254355	106.717315
-2.741863	-4.267735	113.190285	-21.158636	14.608833	111.935387	33.722614	-11.470449	117.187057	35.285145	38.192696	117.106102	34.5038795	13.3611235	117.1465795	-76.8211515	15.8565425	106.7241945
-4.061736	-4.576968	113.086082	-21.189907	14.631884	111.913086	33.655018	-11.500637	117.233948	35.299263	38.136162	116.901085	34.4771405	13.3177625	117.0675165	-76.8569545	15.9460055	106.7586555
-5.448921	-4.908696	112.931755	-21.230198	14.661763	111.874878	33.569386	-11.501224	117.242523	35.282654	38.101772	116.818329	34.42602	13.300274	117.030426	-76.886416	16.023252	106.71933
-6.8383	-5.192084	112.797546	-21.275055	14.696002	111.862961	33.494041	-11.517242	117.181374	35.275146	38.091667	116.769501	34.3845935	13.2872125	116.9754375	-76.9347035	16.1047915	106.7504845
-8.279519	-5.445124	112.615135	-21.296843	14.709682	111.858711	33.447109	-11.524011	117.067993	35.240288	38.078304	116.748642	34.3436985	13.2771465	116.9083175	-76.9373845	16.1422175	106.8091045
-10.449467	-5.825215	112.370659	-21.350626	14.708407	111.872551	33.362869	-11.527508	116.977104	35.168274	38.054863	116.694794	34.2655715	13.2636775	116.835949	-76.9668235	16.1531365	106.909153
-12.053352	-6.047925	112.310898	-21.378222	14.725319	111.91114	33.267689	-11.578892	116.873703	35.097969	37.98848	116.558929	34.182829	13.204794	116.716316	-76.939273	16.245844	107.105964
-13.702561	-6.244776	112.311302	-21.415714	14.743468	111.996475	33.168655	-11.66245	116.756454	35.038403	37.858391	116.205368	34.103529	13.0979705	116.480911	-76.934957	16.3889655	107.512039
-15.354506	-6.449657	112.494194	-21.437304	14.80567	112.083374	33.010826	-11.731633	116.682724	34.929432	37.696751	115.698265	33.970129	12.982559	116.1904945	-76.844737	16.628781	107.9762535
-17.007114	-6.6245	112.708786	-21.462027	14.832945	112.130463	32.884594	-11.82572	116.581024	34.784702	37.49868	115.101944	33.834648	12.83648	115.841484	-76.758702	16.82941	108.419442
-18.712442	-6.74213	113.005066	-21.4708	14.85398	112.141975	32.737633	-11.915085	116.56324	34.644611	37.267536	114.323807	33.691122	12.6762255	115.4435235	-76.632722	17.0317345	108.8404265
-20.348715	-6.822296	113.363937	-21.443272	14.861695	112.164841	32.548222	-11.959606	116.57103	34.47393	37.057297	113.566612	33.511076	12.5488455	115.068821	-76.39762	17.1745445	109.260861
-22.868864	-6.812943	113.900818	-21.427103	14.782241	112.338135	32.400021	-12.13018	116.48761	34.309544	36.698742	112.429283	33.3547825	12.284281	114.4584465	-76.2089885	17.280201	110.2178235
-24.531507	-6.74481	114.197601	-21.446487	14.618177	112.525513	32.346413	-12.201118	116.433632	34.156017	36.56184	111.992958	33.251215	12.180361	114.213295	-76.144189	17.055993	110.837731
-26.18762	-6.604385	114.411118	-21.517776	14.377926	112.770584	32.293545	-12.226835	116.362106	33.946152	36.502293	111.797501	33.1198485	12.137729	114.0798035	-76.1554005	16.618123	111.4613645
-27.783823	-6.4147	114.564598	-21.640808	14.091407	113.010658	32.291431	-12.287448	116.159843	33.677544	36.461319	111.691246	32.9844875	12.0869355	113.9255445	-76.2661035	16.0958785	112.0957715
-29.319876	-6.116653	114.748718	-21.802052	13.822666	113.27652	32.157196	-12.192847	116.076233	33.374985	36.470257	111.663307	32.7660905	12.138705	113.86977	-76.3701945	15.506627	112.68327
-30.904177	-5.794776	114.952957	-21.979025	13.542718	113.566635	32.109055	-12.308466	115.802017	33.057323	36.476532	111.682983	32.583189	12.084033	113.7425	-76.541239	15.001403	113.39077
-32.459469	-5.363563	115.337791	-22.177637	13.31058	113.923576	31.91692	-12.352091	115.638649	32.766048	36.461456	111.720314	32.341484	12.0546825	113.6794815	-76.696758	14.5664775	114.1676705
-34.756214	-4.602684	115.941368	-22.465961	12.987201	114.596687	31.604343	-12.454886	115.408981	32.405659	36.402554	111.914108	32.005001	11.973834	113.6615445	-76.936923	14.000568	115.5318295
-36.214752	-4.004335	116.298447	-22.674879	12.800715	115.020584	31.403076	-12.543524	115.322044	32.207172	36.363613	112.124527	31.805124	11.9100445	113.7232855	-77.154882	13.6913855	116.3178825
-37.607864	-3.363551	116.546509	-22.892942	12.626739	115.312599	31.143431	-12.524517	115.317741	32.034004	36.317745	112.413826	31.5887175	11.896614	113.8657835	-77.3746015	13.356864	116.7594145
-39.001034	-2.707714	116.524124	-23.07729	12.472909	115.466705	31.006596	-12.714945	115.219414	31.894571	36.308716	112.823532	31.4505835	11.7968855	114.021473	-77.6051635	13.1489325	116.911937
-40.391655	-1.94214	116.307854	-23.324028	12.352193	115.459732	30.800346	-12.799726	115.106133	31.824272	36.326183	113.141594	31.312309	11.7632285	114.1238635	-77.960365	12.9411575	116.7956005
-41.649776	-1.14912	115.975189	-23.511162	12.254931	115.339706	30.589899	-12.857292	114.920273	31.737154	36.378437	113.596848	31.1635265	11.7605725	114.2585605	-78.1858505	12.7492895	116.4208515
-42.92725	-0.349444	115.614677	-23.696705	12.183088	115.200218	30.383146	-12.903889	114.673637	31.696875	36.409828	113.991257	31.0400105	11.7529695	114.332447	-78.4334205	12.6132065	116.067989
-44.727974	1.010504	115.365814	-23.87171	12.242728	115.101448	30.060661	-12.916289	114.176239	31.650661	36.464195	114.437035	30.855661	11.773953	114.306637	-78.599081	12.711503	115.896259
-45.774467	1.89099	115.378639	-23.984756	12.320119	115.184738	29.84029	-12.898363	113.831245	31.614986	36.539356	114.643333	30.727638	11.8204965	114.237289	-78.69715	12.8197415	116.132187
-46.899326	2.797449	115.493759	-24.081942	12.386768	115.344048	29.653555	-12.856056	113.567314	31.607235	36.584457	114.87323	30.630395	11.8642005	114.220272	-78.794279	12.9093355	116.467824
-47.934189	3.708284	115.595139	-24.181744	12.430677	115.456787	29.492579	-12.817136	113.334702	31.538406	36.657566	115.116264	30.5154925	11.920215	114.225483	-78.8789805	12.941139	116.688091
-48.891621	4.560902	115.718552	-24.312563	12.466736	115.523758	29.345734	-12.773154	113.127457	31.439096	36.725815	115.313446	30.392415	11.9763305	114.2204515	-79.017541	12.9571415	116.8270645
-49.768944	5.316125	115.920242	-24.421209	12.421158	115.609344	29.198738	-12.744485	112.941444	31.320889	36.759434	115.393898	30.2598135	12.0074745	114.167671	-79.1022315	12.8348415	117.051017
-50.678993	6.074539	116.159119	-24.472939	12.389384	115.754555	29.087624	-12.722525	112.816765	31.196424	36.781746	115.432632	30.142024	12.0296105	114.1246985	-79.087902	12.7491575	117.3844115
-51.911724	7.207995	116.643616	-24.582703	12.308089	115.952972	28.915028	-12.749884	112.91304	31.059566	36.739189	115.299316	29.987297	11.9946525	114.106178	-79.152703	12.6215255	117.799766
-52.619564	7.864466	116.967789	-24.669476	12.200281	116.056206	28.836155	-12.895703	113.034904	30.963369	36.666908	115.074142	29.899762	11.8856025	114.054523	-79.238714	12.5149595	118.057889
-53.35746	8.5289	117.39032	-24.724184	12.02614	116.244972	28.723785	-13.060152	113.270065	30.816439	36.549641	114.764259	29.770112	11.7447445	114.017162	-79.21848	12.3075355	118.472782
-54.005028	9.1734	117.805504	-24.859257	11.822671	116.492126	28.617741	-13.260632	113.567413	30.634012	36.366013	114.497078	29.6258765	11.5526905	114.0322455	-79.3443905	12.0926515	118.9520065
-54.568966	9.805378	118.217072	-24.974205	11.59006	116.742134	28.516499	-13.468679	113.896164	30.437935	36.203873	114.2892	29.477217	11.367597	114.092682	-79.425627	11.812523	119.391586
-55.100452	10.40572	118.491615	-25.133324	11.316073	116.938354	28.443638	-13.6844	114.24073	30.18996	35.949722	114.195587	29.316799	11.132661	114.2181585	-79.583447	11.499485	119.6585495
-55.562168	11.020716	118.602394	-25.295549	11.035612	117.064789	28.357864	-13.879093	114.501633	30.024143	35.773224	114.0895	29.1910035	10.9470655	114.2955665	-79.7821015	11.1241585	119.8340115
-56.191032	12.070911	118.621674	-25.556173	10.699164	117.223915	28.193914	-14.089333	114.602921	29.752462	35.568306	114.163589	28.973188	10.7394865	114.383255	-80.085534	10.6588415	120.064575
-56.492443	12.80764	118.56871	-25.724945	10.479717	117.212532	28.083483	-14.159934	114.58062	29.64901	35.53466	114.204132	28.8662465	10.687363	114.392376	-80.3161365	10.272071	120.032688
-56.76458	13.546448	118.459557	-25.848093	10.360406	117.10218	27.972677	-14.192072	114.464035	29.487711	35.499081	114.375237	28.730194	10.6535045	114.419636	-80.42638	10.0673075	119.784724
-56.993752	14.309009	118.421494	-25.982609	10.278239	117.063225	27.881977	-14.177733	114.278137	29.390478	35.505135	114.513908	28.6362275	10.663701	114.3960225	-80.6014455	9.892777	119.7304275
-57.175781	15.156393	118.408417	-26.076401	10.24091	117.067551	27.785423	-14.127235	114.101456	29.281929	35.55999	114.746109	28.533676	10.7163775	114.4237825	-80.686478	9.7654425	119.7113195
-57.291889	16.048912	118.456757	-26.156929	10.248393	117.132637	27.705685	-14.050815	113.92659	29.210123	35.654629	114.973656	28.457904	10.801907	114.450123	-80.771762	9.694879	119.815151
-57.375259	16.926056	118.564178	-26.264099	10.254622	117.276039	27.649965	-13.956921	113.795135	29.164469	35.740646	115.17366	28.407217	10.8918625	114.4843975	-80.935415	9.6173815	120.0676805
-57.3694	18.18878	118.652023	-26.360966	10.258627	117.203033	27.584303	-13.809888	113.660789	29.075453	35.890518	115.543327	28.329878	11.040315	114.602058	-81.05181	9.476939	119.804008
