# Supplementary material for: How to jointly control a ball trajectory on a moving board: Methodological insights into Motor Learning and Rehabilitation
Source: PLoS One. 2025 Oct 15;20(10):e0334588. doi: 10.1371/journal.pone.0334588 (PMC12527165; doi:10.1371/journal.pone.0334588)
Supplement: S2 Data — (ZIP) [file pone.0334588.s002.zip › D4_004.csv]

Ball_X	Ball_Y	Ball_Z	BoardCentre_X	BoardCentre_Y	BoardCentre_Z	P1LeftHand_X	P1LeftHand_Y	P1LeftHand_Z	P1RightHand_X	P1RightHand_Y	P1RightHand_Z	P1MidHands_X	P1MidHands_Y	P1MidHands_Z	P2MidHands_X	P2MidHands_Y	P2MidHands_Z
-23.18087	27.142467	110.150192	-25.361073	9.105668	112.420906	29.81311	-13.204901	114.481796	29.161036	34.447834	110.194717	29.487073	10.6214665	112.3382565	-80.209219	7.5898695	112.5035555
-22.533545	26.969194	110.074165	-25.455458	9.241497	112.369179	29.728598	-13.10539	114.451767	29.092539	34.553535	110.215607	29.4105685	10.7240725	112.333687	-80.3214845	7.7589215	112.404671
-22.05332	26.906338	110.122849	-25.539165	9.371718	112.331833	29.638994	-12.960079	114.371452	29.041975	34.7103	110.298775	29.3404845	10.8751105	112.3351135	-80.4188145	7.8683255	112.3285525
-21.616905	26.927778	110.170471	-25.622372	9.537002	112.216255	29.558458	-12.827791	114.209839	28.979382	34.870415	110.428154	29.26892	11.021312	112.3189965	-80.513664	8.052692	112.1135135
-21.119236	26.992882	110.228027	-25.692934	9.708571	112.124016	29.486216	-12.664739	113.992462	28.919632	35.090153	110.591125	29.202924	11.212707	112.2917935	-80.588792	8.204435	111.9562385
-20.670219	27.096466	110.297478	-25.768557	9.896821	112.054779	29.426512	-12.460037	113.724861	28.876778	35.329742	110.731483	29.151645	11.4348525	112.228172	-80.688759	8.3587895	111.881386
-20.041759	27.30423	110.420921	-25.821308	10.255475	112.028	29.335505	-12.124326	113.413986	28.856607	35.70306	110.88427	29.096056	11.789367	112.149128	-80.738672	8.721583	111.906872
-19.535933	27.502378	110.498222	-25.863113	10.484483	112.025894	29.298098	-11.909521	113.271782	28.837978	35.959862	111.000404	29.068038	12.0251705	112.136093	-80.794264	8.9437955	111.915695
-19.029509	27.734938	110.575447	-25.882915	10.699938	112.039932	29.261641	-11.728841	113.17141	28.842678	36.169834	111.139252	29.0521595	12.2204965	112.155331	-80.8179895	9.1793795	111.924533
-18.471613	27.886162	110.713722	-25.916025	10.888765	112.053345	29.237303	-11.550953	113.084206	28.857067	36.353504	111.310265	29.047185	12.4012755	112.1972355	-80.879235	9.3762545	111.9094545
-17.931477	28.060463	110.884895	-25.962412	11.082156	112.08757	29.208162	-11.393883	112.999428	28.888443	36.53783	111.556366	29.0483025	12.5719735	112.277897	-80.9731265	9.5923385	111.897243
-17.280445	28.236794	111.081337	-25.993399	11.252392	112.134842	29.18194	-11.215613	112.908577	28.929001	36.751713	111.822044	29.0554705	12.76805	112.3653105	-81.0422685	9.736734	111.9043735
-16.701164	28.41976	111.329041	-26.003769	11.444263	112.238838	29.157507	-11.000444	112.803543	28.978205	36.982418	112.140297	29.067856	12.990987	112.47192	-81.075394	9.897539	112.005756
-15.971133	28.71242	111.716476	-26.078705	11.8241	112.445747	29.099226	-10.635829	112.75853	29.045153	37.383976	112.529419	29.0721895	13.3740735	112.6439745	-81.2295995	10.2741265	112.2475195
-15.386741	28.893509	111.94503	-26.102083	12.079605	112.630424	29.113964	-10.429447	112.711647	29.096313	37.653168	112.763252	29.1051385	13.6118605	112.7374495	-81.3093045	10.5473495	112.5233985
-14.802265	29.097288	112.14875	-26.12495	12.377744	112.773155	29.092232	-10.199902	112.741913	29.143721	37.913258	112.975883	29.1179765	13.856678	112.858898	-81.3678765	10.89881	112.687412
-14.295718	29.237667	112.369835	-26.160761	12.625107	112.878166	29.080015	-9.980169	112.76165	29.165749	38.162529	113.181267	29.122882	14.09118	112.9714585	-81.444404	11.159034	112.7848735
-13.644446	29.253315	112.500694	-26.190859	12.862613	112.894806	29.029444	-9.733301	112.78553	29.173798	38.398659	113.419174	29.101621	14.332679	113.102352	-81.483339	11.392547	112.68726
-13.058805	29.296333	112.640953	-26.199675	13.108947	112.850822	29.019176	-9.497474	112.723351	29.181385	38.632324	113.686462	29.1002805	14.567425	113.2049065	-81.4996305	11.650469	112.4967375
-12.478355	29.287601	112.783287	-26.229584	13.340834	112.795784	29.018789	-9.232697	112.594139	29.182354	38.885227	113.990463	29.1005715	14.826265	113.292301	-81.5597395	11.855403	112.299267
-11.659999	29.195435	113.026932	-26.293846	13.7086	112.604568	29.079592	-8.778547	112.376038	29.193529	39.302849	114.525078	29.1365605	15.262151	113.450558	-81.7242525	12.155049	111.758578
-11.083149	29.128731	113.133636	-26.240307	13.970043	112.560501	29.135899	-8.447124	112.223396	29.214352	39.598942	114.827637	29.1751255	15.575909	113.5255165	-81.6557395	12.364177	111.5954855
-10.542963	28.980059	113.203941	-26.190054	14.283386	112.487015	29.213259	-8.120359	112.096428	29.272854	39.895737	115.055916	29.2430565	15.887689	113.576172	-81.6231645	12.679083	111.397858
-10.013204	28.727865	113.281189	-26.143799	14.618616	112.593391	29.284582	-7.81114	111.983047	29.345661	40.168522	115.197006	29.3151215	16.178691	113.5900265	-81.6027195	13.058541	111.5967555
-9.48823	28.430233	113.291908	-26.008589	14.925631	112.548149	29.354195	-7.532937	111.970345	29.444118	40.413612	115.306458	29.3991565	16.4403375	113.6384015	-81.4163345	13.4109245	111.4578965
-8.96626	28.071383	113.279091	-25.918556	15.216438	112.574318	29.43343	-7.311299	112.008942	29.550251	40.629337	115.397537	29.4918405	16.659019	113.7032395	-81.3289525	13.773857	111.4453965
-8.499784	27.66436	113.218117	-25.8675	15.496357	112.722504	29.494604	-7.138652	112.091957	29.668522	40.794407	115.467117	29.581563	16.8278775	113.779537	-81.316563	14.1648365	111.665471
-7.780084	26.928755	113.227402	-25.622282	15.814569	112.740517	29.599295	-6.949853	112.272469	29.897436	40.954659	115.610886	29.7483655	17.002403	113.9416775	-80.9929295	14.626735	111.5393565
-7.366019	26.302654	113.297844	-25.515413	15.974164	112.893883	29.659161	-6.844617	112.382385	30.049961	41.042606	115.758812	29.854561	17.0989945	114.0705985	-80.885387	14.8493335	111.7171675
-6.978133	25.604576	113.406197	-25.441452	16.100712	113.067177	29.729765	-6.794904	112.492737	30.19133	41.093426	115.910194	29.9605475	17.149261	114.2014655	-80.8434515	15.052163	111.9328885
-6.569943	24.837593	113.524902	-25.356871	16.191177	113.238838	29.779593	-6.776769	112.601875	30.32057	41.11916	116.075424	30.0500815	17.1711955	114.3386495	-80.7638235	15.2111585	112.1390265
-6.210369	24.060915	113.592743	-25.367847	16.29154	113.503647	29.816093	-6.78572	112.7435	30.434898	41.120422	116.199158	30.1254955	17.167351	114.471329	-80.8611895	15.415729	112.535965
-5.881176	23.259048	113.63665	-25.238857	16.329277	113.568352	29.834435	-6.815063	112.942482	30.550653	41.117722	116.233192	30.192544	17.1513295	114.587837	-80.670258	15.5072245	112.548867
-5.581023	22.331545	113.607048	-25.291193	16.472778	113.672379	29.801449	-6.81406	113.158333	30.641483	41.127068	116.228554	30.221466	17.156504	114.6934435	-80.803852	15.789052	112.6513145
-5.133529	20.93482	113.503685	-25.281939	16.651539	113.604378	29.754076	-6.820857	113.2882	30.724606	41.155617	116.172371	30.239341	17.16738	114.7302855	-80.803219	16.135698	112.4784705
-4.893226	19.975939	113.40361	-25.248285	16.758928	113.601303	29.71673	-6.784657	113.304123	30.748817	41.191513	116.08493	30.2327735	17.203428	114.6945265	-80.7293435	16.314428	112.5080795
-4.619152	18.958065	113.276878	-25.205812	16.90262	113.534119	29.721996	-6.725453	113.299301	30.813011	41.248692	116.010956	30.2675035	17.2616195	114.6551285	-80.6791275	16.5436205	112.4131095
-4.395583	17.899485	113.14193	-25.140894	17.029276	113.43647	29.753784	-6.603538	113.360527	30.865829	41.330513	115.93782	30.3098065	17.3634875	114.6491735	-80.5915945	16.6950645	112.2237665
-4.164136	16.846163	112.998405	-25.051939	17.17309	113.25737	29.873081	-6.530725	113.429985	30.961454	41.442165	115.855553	30.4172675	17.45572	114.642769	-80.5211455	16.89046	111.871971
-3.99638	15.746929	112.775848	-24.960794	17.304581	113.034836	30.026182	-6.448622	113.608002	31.068388	41.497417	115.729942	30.547285	17.5243975	114.668972	-80.468873	17.0847645	111.4007
-3.80158	14.609472	112.518562	-24.775881	17.400751	112.645737	30.220074	-6.418765	113.830856	31.18828	41.534607	115.532814	30.704177	17.557921	114.681835	-80.255939	17.243581	110.609639
-3.56901	12.830114	112.240707	-24.421947	17.48208	112.190605	30.639467	-6.421908	114.205017	31.405617	41.476269	115.127243	31.022542	17.5271805	114.66613	-79.866436	17.4369795	109.71508
-3.463506	11.652779	112.148117	-24.155487	17.434561	111.913361	30.957073	-6.423967	114.63649	31.621668	41.392368	114.835358	31.2893705	17.4842005	114.735924	-79.6003445	17.3849215	109.090798
-3.393399	10.462831	112.156891	-23.851484	17.30888	111.732185	31.317007	-6.548177	115.101036	31.88203	41.228294	114.550735	31.5995185	17.3400585	114.8258855	-79.3024865	17.2777015	108.6384845
-3.426506	9.242223	112.266609	-23.540024	17.118628	111.587158	31.768185	-6.843491	115.567162	32.181858	40.969093	114.282295	31.9750215	17.062801	114.9247285	-79.0550695	17.174455	108.2495875
-3.496183	8.098084	112.460007	-23.265629	16.888752	111.493286	32.084312	-7.010049	116.216911	32.492184	40.70224	114.093842	32.288248	16.8460955	115.1553765	-78.819506	16.9314085	107.8311955
-3.619107	6.967662	112.70932	-22.97414	16.626717	111.512077	32.428097	-7.289828	116.799561	32.807449	40.389801	113.923279	32.617773	16.5499865	115.36142	-78.566053	16.7034475	107.662734
-3.796868	5.934478	113.001839	-22.675646	16.339813	111.622063	32.791893	-7.645942	117.2621	33.132668	40.06802	113.819458	32.9622805	16.211039	115.540779	-78.3135725	16.468587	107.703347
-4.216308	4.523103	113.463043	-22.267685	15.944282	112.01506	33.132599	-7.975532	117.830635	33.617317	39.581722	113.853249	33.374958	15.803095	115.841942	-77.910328	16.085469	108.188178
-4.55786	3.670951	113.71801	-22.054632	15.721755	112.332726	33.350792	-8.195559	117.948425	33.872498	39.353413	114.089371	33.611645	15.578927	116.018898	-77.720909	15.864583	108.646554
-4.996372	2.976631	113.901283	-21.966389	15.500103	112.559174	33.498211	-8.396059	117.951668	34.085346	39.215569	114.43689	33.7917785	15.409755	116.194279	-77.7245565	15.590451	108.924069
-5.472763	2.352568	113.883057	-21.877932	15.388897	112.765411	33.640404	-8.617188	117.714546	34.269024	39.147385	114.870743	33.954714	15.2650985	116.2926445	-77.710578	15.5126955	109.2381775
-5.992412	1.815566	113.715981	-21.821873	15.384507	112.885094	33.67696	-8.653777	117.455986	34.391529	39.216061	115.310081	34.0342445	15.281142	116.3830335	-77.6779905	15.487872	109.3871545
-6.570894	1.383651	113.509819	-21.767817	15.500511	113.0252	33.713379	-8.610595	117.101082	34.904758	39.138241	115.58046	34.3090685	15.263823	116.340771	-77.8447025	15.737199	109.709629
-7.210622	1.090716	113.348557	-21.717207	15.726779	113.258911	33.702541	-8.369311	116.7668	34.618988	39.480835	116.241058	34.1607645	15.555762	116.503929	-77.5951785	15.897796	110.013893
-8.270705	0.622135	113.166283	-21.585781	16.21398	113.700394	33.793274	-8.037521	116.221169	34.802525	39.824287	116.919502	34.2978995	15.893383	116.5703355	-77.4694615	16.534577	110.8304525
-8.992775	0.332135	113.067139	-21.489031	16.650322	113.98703	33.850044	-7.770847	115.950569	34.943642	40.091595	117.306915	34.396843	16.160374	116.628742	-77.374905	17.14027	111.345318
-9.729681	0.071127	112.972214	-21.399181	17.008591	114.201439	33.910255	-7.50428	115.738693	35.053284	40.354271	117.573479	34.4817695	16.4249955	116.656086	-77.2801315	17.5921865	111.746792
-10.583617	-0.244122	112.935257	-21.335958	17.346905	114.417091	33.94762	-7.285775	115.587326	35.133709	40.583755	117.683708	34.5406645	16.64899	116.635517	-77.2125805	18.04482	112.198665
-11.468156	-0.535571	112.956284	-21.258873	17.631807	114.525475	33.992611	-7.131372	115.478363	35.195045	40.727936	117.681648	34.593828	16.798282	116.5800055	-77.111574	18.465332	112.4709445
-12.213773	-0.961222	112.849899	-21.196878	17.842119	114.614532	34.027706	-7.054893	115.382805	35.231869	40.80479	117.646362	34.6297875	16.8749485	116.5145835	-77.0235435	18.8092895	112.7144805
-13.128974	-1.361039	112.840401	-21.115078	17.949022	114.701653	34.054592	-7.047529	115.318504	35.301224	40.795654	117.57032	34.677908	16.8740625	116.444412	-76.908064	19.0239815	112.958894
-14.52829	-2.139037	112.955978	-21.027412	17.9216	114.69178	34.105186	-7.167701	115.412178	35.370682	40.681355	117.362938	34.737934	16.756827	116.387558	-76.792758	19.086373	112.996002
-15.454133	-2.65893	113.097656	-20.996948	17.816994	114.631363	34.131813	-7.328815	115.548882	35.391296	40.538063	117.074921	34.7615545	16.604624	116.3119015	-76.7554505	19.029364	112.9508245
-16.402288	-3.23691	113.266708	-20.946894	17.684982	114.528099	34.161015	-7.540943	115.759529	35.405529	40.363216	116.624069	34.783272	16.4111365	116.191799	-76.67706	18.9588275	112.864399
-17.391066	-3.798621	113.512337	-20.923595	17.493132	114.380005	34.204353	-7.79104	116.092346	35.410957	40.111732	116.004242	34.807655	16.160346	116.048294	-76.654845	18.825918	112.711716
-18.391232	-4.361317	113.811508	-20.872791	17.265276	114.203987	34.254341	-8.077796	116.447876	35.425201	39.79631	115.434097	34.839771	15.859257	115.9409865	-76.585353	18.671295	112.4669875
-19.347015	-4.853927	114.066315	-20.786438	16.975115	114.068649	34.302341	-8.405132	116.829369	35.453873	39.441479	114.84816	34.878107	15.5181735	115.8387645	-76.450983	18.4320565	112.2985335
-20.317617	-5.343202	114.247261	-20.710518	16.638222	113.979279	34.366566	-8.728048	117.082443	35.521107	39.062416	114.415398	34.9438365	15.167184	115.7489205	-76.3648725	18.10926	112.2096375
-21.777431	-5.917618	114.402809	-20.554544	16.155554	114.015602	34.464119	-9.13223	117.23703	35.651524	38.629387	114.023399	35.0578215	14.7485785	115.6302145	-76.1669095	17.5625295	112.4009895
-22.736635	-6.219663	114.502243	-20.491291	15.914223	114.096725	34.543674	-9.256906	117.28611	35.747623	38.453648	113.929131	35.1456485	14.598371	115.6076205	-76.1282305	17.230075	112.5858295
-23.663427	-6.353292	114.583733	-20.420361	15.763673	114.208916	34.648373	-9.405426	117.331764	35.80994	38.385853	113.944008	35.2291565	14.4902135	115.637886	-76.0698785	17.0371325	112.779946
-24.639923	-6.472482	114.607201	-20.388296	15.651014	114.227737	34.724609	-9.458932	117.423019	35.841785	38.331528	113.96785	35.283197	14.436298	115.6954345	-76.059789	16.86573	112.7600395
-25.654442	-6.433635	114.612747	-20.392395	15.604093	114.212097	34.76049	-9.505202	117.495262	35.837318	38.292	113.917519	35.298904	14.393399	115.7063905	-76.083694	16.814787	112.7178035
-26.641703	-6.368639	114.586952	-20.386513	15.58547	114.159843	34.768017	-9.528288	117.573341	35.806873	38.235458	113.784531	35.287445	14.353585	115.678936	-76.060471	16.817355	112.64075
-27.62756	-6.162881	114.572182	-20.397177	15.53749	114.104042	34.768234	-9.583589	117.59063	35.76387	38.185394	113.645813	35.266052	14.3009025	115.6182215	-76.060406	16.7740775	112.5898625
-29.085276	-5.788968	114.559959	-20.393593	15.447846	114.086067	34.790306	-9.623421	117.601547	35.695248	38.125641	113.478722	35.242777	14.25111	115.5401345	-76.029963	16.644582	112.6319995
-30.024132	-5.398921	114.663551	-20.392426	15.3658	114.104889	34.816864	-9.645772	117.668236	35.65781	38.068512	113.319611	35.237337	14.21137	115.4939235	-76.022189	16.52023	112.7158545
-30.935297	-4.975734	114.800491	-20.375547	15.239018	114.130249	34.87793	-9.725041	117.716644	35.621338	37.981346	113.083794	35.249634	14.1281525	115.400219	-76.000728	16.3498835	112.860279
-31.858217	-4.427748	115.02018	-20.370239	15.133693	114.142563	34.913967	-9.784081	117.846848	35.578407	37.847229	112.807632	35.246187	14.031574	115.32724	-75.986665	16.235812	112.957886
-32.770115	-3.807682	115.16497	-20.336475	14.959638	114.158836	34.961479	-9.885235	118.030525	35.54451	37.681656	112.520088	35.2529945	13.8982105	115.2753065	-75.9259445	16.0210655	113.0423655
-33.591919	-3.150207	115.216827	-20.338934	14.723351	114.180145	35.007034	-10.045092	118.178619	35.517563	37.497337	112.332703	35.2622985	13.7261225	115.255661	-75.9401665	15.7205795	113.104629
-34.428772	-2.388431	115.17717	-20.33918	14.456736	114.21431	35.060913	-10.236278	118.231354	35.49567	37.297691	112.249352	35.2782915	13.5307065	115.240353	-75.9566515	15.3827655	113.188267
-35.622379	-1.098692	114.897774	-20.354969	14.023852	114.250313	35.067135	-10.48673	118.185089	35.45966	37.083439	112.355957	35.2633975	13.2983545	115.270523	-75.9733355	14.7493495	113.230103
-36.420483	-0.088308	114.638153	-20.379023	13.800936	114.252235	35.043533	-10.579743	118.128265	35.462742	37.00869	112.476311	35.2531375	13.2144735	115.302288	-76.0111835	14.3873985	113.202182
-37.11956	1.013791	114.33699	-20.41641	13.645665	114.225784	35.050194	-10.62075	118.032013	35.44812	37.013374	112.704597	35.249157	13.196312	115.368305	-76.081977	14.095018	113.083263
-37.82156	2.240073	113.964371	-20.438702	13.540572	114.183975	35.080727	-10.614584	117.897499	35.434246	37.082542	112.975037	35.2574865	13.233979	115.436268	-76.1348905	13.847165	112.931682
-38.515942	3.540166	113.637177	-20.450821	13.500972	114.130379	35.11512	-10.572904	117.730507	35.414989	37.185539	113.247147	35.2650545	13.3063175	115.488827	-76.1666965	13.6956265	112.771931
-39.10458	4.945989	113.446793	-20.411659	13.507859	114.148483	35.163151	-10.51402	117.464676	35.429497	37.273273	113.376274	35.296324	13.3796265	115.420475	-76.119642	13.6360915	112.876491
-39.666618	6.416849	113.390472	-20.375147	13.520016	114.201927	35.22578	-10.437359	117.22628	35.43507	37.351826	113.490341	35.330425	13.4572335	115.3583105	-76.080719	13.5827985	113.0455435
-40.443031	8.737677	113.370407	-20.240126	13.552934	114.309814	35.327866	-10.384678	116.85659	35.490288	37.468071	113.644707	35.409077	13.5416965	115.2506485	-75.889329	13.5641715	113.3689795
-40.873344	10.350451	113.430618	-20.165577	13.522998	114.380814	35.387169	-10.402286	116.574608	35.558426	37.488495	113.815514	35.4727975	13.5431045	115.195061	-75.8039515	13.5028915	113.566567
-41.265442	11.953012	113.49263	-20.100143	13.491647	114.494705	35.419991	-10.400456	116.31427	35.609184	37.511036	114.136757	35.5145875	13.55529	115.2255135	-75.7148735	13.428004	113.7638965
-41.635868	13.603477	113.67543	-20.045282	13.414732	114.674675	35.454826	-10.398507	115.977966	35.648087	37.538242	114.587509	35.5514565	13.5698675	115.2827375	-75.6420205	13.2595965	114.0666125
-41.969082	15.215331	114.016411	-20.017374	13.328385	114.913956	35.467323	-10.387607	115.587578	35.662071	37.557911	115.182854	35.564697	13.585152	115.385216	-75.599445	13.071618	114.442696
-42.196911	16.861263	114.4655	-20.049496	13.226711	115.204384	35.437782	-10.370961	115.249725	35.653225	37.56081	115.790344	35.5455035	13.5949245	115.5200345	-75.6444955	12.8584975	114.8887335
-42.43034	18.431742	114.979637	-20.088364	13.1332	115.495766	35.361446	-10.365287	114.893951	35.632427	37.530384	116.299072	35.4969365	13.5825485	115.5965115	-75.6736645	12.6838515	115.3950205
-42.554741	20.836803	115.888489	-20.279839	13.081572	115.874817	35.069126	-10.378181	114.34623	35.54911	37.447712	116.862198	35.309118	13.5347655	115.604214	-75.868796	12.6283785	116.14542
-42.785297	22.212034	116.316071	-20.364655	13.064295	116.068817	34.84626	-10.408892	114.052109	35.448544	37.307716	117.040047	35.147402	13.449412	115.546078	-75.876712	12.679178	116.591556
-42.887856	23.630911	116.688622	-20.46501	12.99939	116.133537	34.632168	-10.505865	113.80719	35.337105	37.166161	117.137703	34.9846365	13.330148	115.4724465	-75.9146565	12.668632	116.7946275
-42.841648	24.998308	116.98761	-20.564314	13.014468	116.181389	34.397778	-10.620257	113.616348	35.255234	37.021748	117.075607	34.826506	13.2007455	115.3459775	-75.955134	12.8281905	117.0168005
-42.754002	26.295296	117.186264	-20.68136	12.956008	116.167709	34.178337	-10.780844	113.487503	35.207729	36.881592	116.92804	34.693033	13.050374	115.2077715	-76.055753	12.861642	117.1276465
-42.577271	27.486614	117.31057	-20.776762	12.882193	116.163231	33.979885	-10.942609	113.398315	35.174892	36.73156	116.769699	34.5773885	12.8944755	115.084007	-76.1309125	12.8699105	117.242455
-42.384739	28.614532	117.429794	-20.829857	12.815145	116.172836	33.815994	-11.108823	113.374054	35.127476	36.576988	116.610214	34.471735	12.7340825	114.992134	-76.131449	12.8962075	117.353538
-41.95668	30.15451	117.503571	-20.946562	12.580458	116.133713	33.663921	-11.377135	113.416481	35.093494	36.330173	116.440186	34.3787075	12.476519	114.9283335	-76.2718315	12.684397	117.3390925
-41.520535	31.034588	117.415619	-20.765553	12.197149	115.972809	33.574432	-11.569118	113.485336	35.058846	36.162266	116.360458	34.316639	12.296574	114.922897	-75.847745	12.097724	117.022721
-41.10585	31.882589	117.314545	-20.845985	12.031991	115.871475	33.475254	-11.772219	113.498795	35.00602	35.971321	116.281845	34.240637	12.099551	114.89032	-75.932607	11.964431	116.85263
-40.602032	32.6427	117.201569	-21.165112	12.132269	115.847435	33.364014	-11.971779	113.410583	34.964649	35.799065	116.203094	34.1643315	11.913643	114.8068385	-76.4945555	12.350895	116.8880315
-40.074574	33.345268	117.143799	-21.233719	11.995539	115.768265	33.192272	-12.130977	113.320969	34.922993	35.643867	116.126801	34.0576325	11.756445	114.723885	-76.5250705	12.234633	116.812645
-39.458492	33.956528	117.125229	-21.334406	11.89478	115.657425	33.030018	-12.273551	113.207504	34.896599	35.489014	116.099907	33.9633085	11.6077315	114.6537055	-76.6321205	12.1818285	116.6611445
-38.777546	34.474617	117.123779	-21.197445	11.627161	115.500916	32.867577	-12.374272	113.117775	34.881077	35.391079	116.179276	33.874327	11.5084035	114.6485255	-76.269217	11.7459185	116.3533065
-37.714008	35.146313	117.155121	-21.347567	11.630643	115.354012	32.703587	-12.438221	112.974991	34.875462	35.326313	116.409935	33.7895245	11.444046	114.692463	-76.4846585	11.81724	116.015561
-36.963516	35.499973	117.207085	-21.643984	11.877214	115.378395	32.621124	-12.393343	112.893677	34.837349	35.374157	116.634705	33.7292365	11.490407	114.764191	-77.0172045	12.264021	115.992599
-36.156841	35.760681	117.265366	-21.73233	11.959476	115.334213	32.607994	-12.325809	112.777481	34.7901	35.432388	116.863617	33.699047	11.5532895	114.820549	-77.163707	12.3656625	115.847877
-35.327633	35.890026	117.298889	-21.791023	12.053805	115.307808	32.592903	-12.229265	112.716019	34.733913	35.518356	117.050385	33.663408	11.6445455	114.883202	-77.245454	12.4630645	115.732414
-34.521069	35.963577	117.253326	-21.826992	12.131408	115.305069	32.578297	-12.172118	112.746552	34.689701	35.574238	117.161095	33.633999	11.70106	114.9538235	-77.287983	12.561756	115.6563145
-33.658493	35.953262	117.149651	-21.625742	12.045092	115.238213	32.513474	-12.169713	112.879356	34.669949	35.573177	117.183128	33.5917115	11.701732	115.031242	-76.8431955	12.388452	115.445184
-32.762043	35.80957	116.974487	-22.165182	12.490686	115.575119	32.446838	-12.240458	113.042297	34.668495	35.519676	117.117783	33.5576665	11.639609	115.08004	-77.8880305	13.341763	116.070198
-31.491283	35.468109	116.617455	-22.057602	12.351927	115.406464	32.287399	-12.484726	113.444855	34.676426	35.306965	116.869881	33.4819125	11.4111195	115.157368	-77.5971165	13.2927345	115.65556
-30.65089	35.094582	116.229073	-22.193274	12.409344	115.546127	32.186596	-12.750508	113.841949	34.663868	35.071785	116.544434	33.425232	11.1606385	115.1931915	-77.81178	13.6580495	115.8990625
-29.758865	34.669327	115.678009	-22.212999	12.242454	115.437195	32.051762	-13.060069	114.371155	34.618553	34.764206	116.061035	33.3351575	10.8520685	115.216095	-77.7611555	13.6328395	115.658295
-28.914156	34.154541	115.025185	-22.319017	12.120621	115.370712	31.918034	-13.405654	114.957977	34.570114	34.399906	115.520309	33.244074	10.497126	115.239143	-77.882108	13.744116	115.502281
-28.09709	33.617558	114.340988	-22.407156	11.895975	115.270172	31.815451	-13.775495	115.60144	34.516102	34.042713	115.027222	33.1657765	10.133609	115.314331	-77.9800885	13.658341	115.226013
-27.291187	32.971333	113.707436	-22.475258	11.668364	115.197182	31.728777	-14.157436	116.258934	34.447357	33.638626	114.558479	33.088067	9.740595	115.4087065	-78.038583	13.596133	114.9856575
-26.532358	32.31913	113.151489	-22.58807	11.382179	115.142105	31.674999	-14.539602	116.865433	34.389324	33.246006	114.10817	33.0321615	9.353202	115.4868015	-78.2083015	13.411156	114.7974085
-25.38324	31.390976	112.605965	-22.668047	10.89634	115.124908	31.562403	-15.032599	117.49781	34.263302	32.675186	113.497986	32.9128525	8.8212935	115.497898	-78.2489465	12.9713865	114.751918
-24.607014	30.82732	112.431442	-22.712523	10.541193	115.124939	31.51918	-15.317286	117.639412	34.209034	32.338337	113.200607	32.864107	8.5105255	115.4200095	-78.289153	12.5718605	114.8298685
-23.837286	30.334738	112.359848	-22.712526	10.256434	115.09684	31.513765	-15.560515	117.666054	34.17181	32.094841	112.995384	32.8427875	8.267163	115.330719	-78.2678395	12.245705	114.862961
-23.119978	29.890827	112.317146	-22.727919	10.022516	115.000572	31.515186	-15.707348	117.579544	34.130707	31.959808	112.893005	32.8229465	8.12623	115.2362745	-78.2787845	11.918802	114.7648695
-22.381857	29.567125	112.270805	-22.747561	9.874468	114.888145	31.509083	-15.789768	117.413208	34.095116	31.904253	112.848221	32.8020995	8.0572425	115.1307145	-78.2972215	11.6916935	114.6455755
-21.619883	29.32505	112.24128	-22.754566	9.824312	114.777008	31.478807	-15.795961	117.207489	34.055996	31.913233	112.779388	32.7674015	8.058636	114.9934385	-78.2765335	11.589988	114.5605775
-21.056919	29.244703	112.300804	-22.773317	9.846704	114.654716	31.452271	-15.766218	116.965714	33.998638	31.941906	112.693298	32.7254545	8.087844	114.829506	-78.2720885	11.605564	114.479926
-19.731848	29.020367	112.250504	-22.840872	9.986036	114.510834	31.367085	-15.627774	116.664169	33.902962	32.063419	112.686455	32.6350235	8.2178225	114.675312	-78.3167675	11.7542495	114.346356
-19.190418	29.00992	112.411621	-22.893627	10.116113	114.435371	31.240814	-15.427415	116.555229	33.841713	32.185055	112.761009	32.5412635	8.37882	114.658119	-78.3285175	11.853406	114.212623
-18.467669	28.962934	112.507629	-22.977104	10.191817	114.32074	31.219351	-15.429638	116.272285	33.746731	32.342541	112.923309	32.483041	8.4564515	114.597797	-78.437249	11.9271825	114.043683
-17.620321	28.817848	112.555481	-23.104914	10.279641	114.252243	31.114611	-15.297993	116.043129	33.623905	32.527164	113.12616	32.369258	8.6145855	114.5846445	-78.579086	11.9446965	113.9198415
-17.090399	28.82214	112.724075	-23.221046	10.369422	114.222931	31.041613	-15.134946	115.827492	33.498402	32.712467	113.308289	32.2700075	8.7887605	114.5678905	-78.7120995	11.9500835	113.8779715
-16.233829	28.691223	112.740913	-23.293217	10.496634	114.229027	30.940502	-14.947587	115.750328	33.410194	32.879253	113.390259	32.175348	8.965833	114.5702935	-78.761782	12.027435	113.8877605
-15.612059	28.594595	112.820641	-23.36956	10.609156	114.241722	30.924725	-14.897024	115.610825	33.350346	33.009201	113.503471	32.1375355	9.0560885	114.557148	-78.8766555	12.1622235	113.926296
-14.507606	28.419092	112.837349	-23.428812	10.730561	114.216423	30.829987	-14.826868	115.604691	33.336758	33.099026	113.611259	32.0833725	9.136079	114.607975	-78.9409965	12.325043	113.824871
-13.902733	28.301138	112.911583	-23.474806	10.802872	114.210403	30.781477	-14.811659	115.572273	33.322521	33.127071	113.736511	32.051999	9.157706	114.654392	-79.001611	12.448038	113.766414
-13.245522	28.192585	113.027313	-23.491249	10.856524	114.198792	30.71475	-14.728965	115.571762	33.337654	33.19648	113.846313	32.026202	9.2337575	114.7090375	-79.0087	12.4792905	113.6885465
-12.57661	28.083771	113.193047	-23.535391	10.931317	114.244476	30.697718	-14.597694	115.487335	33.320374	33.298378	114.032532	32.009046	9.350342	114.7599335	-79.079828	12.512292	113.7290185
-11.910405	27.937607	113.366463	-23.542515	10.988867	114.287079	30.765772	-14.56284	115.313843	33.314548	33.439068	114.232567	32.04016	9.438114	114.773205	-79.12519	12.53962	113.800953
-11.29137	27.779034	113.540054	-23.541294	11.132674	114.320923	30.80331	-14.404513	115.230957	33.337795	33.61422	114.402649	32.0705525	9.6048535	114.816803	-79.1531405	12.6604945	113.825043
-10.665797	27.648518	113.600159	-23.49909	11.284118	114.328293	30.806299	-14.18349	115.218864	33.355484	33.816162	114.542007	32.0808915	9.816336	114.8804355	-79.0790715	12.7519	113.7761505
-9.723691	27.433311	113.610924	-23.474718	11.631451	114.251373	30.85681	-13.877323	115.168465	33.402031	34.117207	114.642021	32.1294205	10.119942	114.905243	-79.0788565	13.14296	113.597503
-9.138756	27.315504	113.605453	-23.467358	11.86096	114.189407	30.908669	-13.664724	115.10218	33.433159	34.33242	114.686241	32.170914	10.333848	114.8942105	-79.10563	13.388072	113.4846035
-8.51545	27.220392	113.630882	-23.369064	12.066507	114.128342	30.974871	-13.432919	115.015076	33.454617	34.553894	114.76165	32.214744	10.5604875	114.888363	-78.952872	13.5725265	113.368321
-7.97043	27.068642	113.723671	-23.323864	12.275458	114.137436	31.054268	-13.190143	114.906036	33.49049	34.803432	114.902405	32.272379	10.8066445	114.9042205	-78.920107	13.7442715	113.3706515
-7.461186	26.839787	113.861153	-23.280632	12.488928	114.180435	31.137653	-12.941236	114.812561	33.519382	35.073681	115.086243	32.3285175	11.0662225	114.949402	-78.8897815	13.9116335	113.411468
-6.961433	26.598103	114.02961	-23.219643	12.709827	114.244591	31.220081	-12.67967	114.73867	33.554775	35.338024	115.25856	32.387428	11.329177	114.998615	-78.826714	14.090477	113.490567
-6.462956	26.391108	114.155815	-23.166889	12.968694	114.3535	31.285391	-12.42299	114.73069	33.60199	35.589035	115.40654	32.4436905	11.5830225	115.068615	-78.7774685	14.3543655	113.638385
-5.764638	26.0306	114.280067	-23.079042	13.33005	114.400101	31.365814	-12.10708	114.780113	33.710575	35.930298	115.612854	32.5381945	11.911609	115.1964835	-78.6962785	14.748491	113.6037185
-5.295931	25.762262	114.280937	-23.050392	13.564159	114.384506	31.391685	-11.926225	114.836349	33.80106	36.112389	115.706375	32.5963725	12.093082	115.271362	-78.6971565	15.035236	113.49765
-4.875339	25.50219	114.286652	-22.981834	13.77625	114.33815	31.432798	-11.770594	114.825378	33.888546	36.280106	115.775742	32.660672	12.254756	115.30056	-78.62434	15.297744	113.37574
-4.477127	25.163074	114.276016	-22.945395	13.979321	114.291252	31.483761	-11.609945	114.769341	33.982597	36.430782	115.866867	32.733179	12.4104185	115.318104	-78.623969	15.5482235	113.2644
-4.110817	24.773825	114.295982	-22.902456	14.167732	114.317093	31.552761	-11.438905	114.681969	34.069275	36.581085	115.959312	32.811018	12.57109	115.3206405	-78.61593	15.764374	113.3135455
-3.758648	24.38341	114.345238	-22.771193	14.324472	114.260986	31.637999	-11.255758	114.59758	34.144695	36.755295	116.084602	32.891347	12.7497685	115.341091	-78.433733	15.8991755	113.180881
-3.440403	23.971315	114.379082	-22.660854	14.489773	114.260361	31.739843	-11.044024	114.533066	34.25312	36.941738	116.15976	32.9964815	12.948857	115.346413	-78.3181895	16.030689	113.174309
-3.008549	23.339827	114.379845	-22.583645	14.824019	114.298203	31.856745	-10.655293	114.400169	34.355305	37.256409	116.291367	33.106025	13.300558	115.345768	-78.273315	16.34748	113.250638
-2.717589	22.887165	114.36927	-22.431499	15.008153	114.272102	31.945837	-10.483826	114.297256	34.402962	37.460346	116.331825	33.1743995	13.48826	115.3145405	-78.0373975	16.528046	113.2296635
-2.502775	22.38031	114.338852	-22.348551	15.187475	114.288666	31.997152	-10.283165	114.214432	34.437973	37.65052	116.382767	33.2175625	13.6836775	115.2985995	-77.9146645	16.6912725	113.2787325
-2.309141	21.831959	114.334747	-22.302227	15.366939	114.349236	32.038174	-10.097792	114.128998	34.485031	37.831421	116.435326	33.2616025	13.8668145	115.282162	-77.8660565	16.8670635	113.41631
-2.11484	21.227118	114.345642	-22.256083	15.497571	114.426132	32.049191	-9.92819	114.052132	34.536449	37.971764	116.423904	33.29282	14.021787	115.238018	-77.804986	16.973355	113.614246
-1.971486	20.619942	114.337196	-22.198673	15.671119	114.510429	32.052452	-9.791345	114.013062	34.564934	38.105324	116.387978	33.308693	14.1569895	115.20052	-77.706039	17.1852485	113.820338
-1.854342	20.014589	114.330223	-22.177906	15.823957	114.613327	32.055485	-9.653778	113.988541	34.603046	38.234608	116.374718	33.3292655	14.290415	115.1816295	-77.6850775	17.357499	114.0450245
-1.644331	18.9988	114.388741	-22.111328	16.017439	114.762482	32.075855	-9.475266	113.987175	34.66457	38.399483	116.463104	33.3702125	14.4621085	115.2251395	-77.5928685	17.5727695	114.2998245
-1.568666	18.243147	114.402481	-22.090208	16.174646	114.826569	32.088387	-9.366874	113.977661	34.729523	38.50618	116.576859	33.408955	14.569653	115.27726	-77.589371	17.779639	114.375878
-1.484172	17.473877	114.380219	-22.025063	16.282957	114.848534	32.103985	-9.283875	113.943504	34.7882	38.577785	116.679466	33.4460925	14.646955	115.311485	-77.4962185	17.918959	114.385583
-1.409766	16.687019	114.319817	-21.984219	16.422535	114.772141	32.11898	-9.207788	113.907623	34.883377	38.64835	116.761414	33.5011785	14.720281	115.3345185	-77.4696165	18.124789	114.2097635
-1.33322	15.883799	114.164391	-21.91699	16.558046	114.648315	32.155464	-9.149032	113.855362	35.002228	38.685493	116.77005	33.578846	14.7682305	115.312706	-77.412826	18.3478615	113.983924
-1.28901	15.026687	113.965141	-21.805487	16.672977	114.458504	32.192673	-9.069837	113.841377	35.123943	38.725552	116.718719	33.658308	14.8278575	115.280048	-77.269282	18.5180965	113.63696
-1.288657	14.095592	113.71405	-21.711329	16.777588	114.217926	32.304405	-9.105504	113.834679	35.245075	38.722412	116.617714	33.77474	14.808454	115.2261965	-77.197398	18.746722	113.2096555
-1.287004	12.67236	113.409027	-21.511192	16.871078	113.821365	32.536949	-9.15686	114.014648	35.858864	38.501778	116.251396	34.1979065	14.672459	115.133022	-77.2202905	19.069697	112.509708
-1.293358	11.665836	113.219582	-21.342823	16.862915	113.535728	32.740097	-9.208081	114.183342	35.62204	38.618114	116.287636	34.1810685	14.7050165	115.235489	-76.8667145	19.0208135	111.835967
-1.370558	10.675612	113.056221	-21.161713	16.803051	113.261429	32.973598	-9.283224	114.397896	35.798798	38.554546	116.135788	34.386198	14.635661	115.266842	-76.709624	18.970441	111.256016
-1.464589	9.598577	112.949539	-20.983154	16.711411	113.050186	33.259712	-9.380269	114.631378	35.997936	38.417812	115.97731	34.628824	14.5187715	115.304344	-76.595132	18.9040505	110.796028
-1.60293	8.553832	112.919319	-20.786827	16.592211	112.945259	33.53257	-9.457042	114.852951	36.158203	38.345276	115.866531	34.8453865	14.444117	115.359741	-76.4190405	18.740305	110.530777
-1.797266	7.520664	112.960663	-20.543522	16.45616	112.967659	33.811607	-9.522405	115.059891	36.338963	38.283272	115.799355	35.075285	14.3804335	115.429623	-76.162329	18.5318865	110.505695
-2.017398	6.517025	113.046135	-20.368341	16.333124	113.041939	34.093792	-9.549226	115.243912	36.521072	38.246601	115.786705	35.307432	14.3486875	115.5153085	-76.044114	18.3175605	110.5685695
-2.46807	5.016917	113.201508	-20.126328	16.227503	113.217369	34.460964	-9.504201	115.480003	36.726364	38.311596	115.844368	35.593664	14.4036975	115.6621855	-75.84632	18.0513085	110.7725525
-2.838233	4.083705	113.290527	-20.026545	16.214142	113.297211	34.665638	-9.427629	115.597847	36.825935	38.418041	115.893921	35.7457865	14.495206	115.745884	-75.7988765	17.933078	110.848538
-3.248486	3.15782	113.297668	-19.941477	16.242092	113.35952	34.807102	-9.31997	115.663101	36.889385	38.539837	115.921066	35.8482435	14.6099335	115.7920835	-75.7311975	17.8742505	110.9269565
-3.753098	2.261816	113.266518	-19.889797	16.291744	113.409958	34.921318	-9.190385	115.656754	36.944237	38.719002	115.975616	35.9327775	14.7643085	115.816185	-75.7123715	17.8191795	111.003731
-4.247973	1.381713	113.233353	-19.834646	16.366096	113.452888	35.023708	-9.074034	115.641701	37.006729	38.859715	116.041603	36.0152185	14.8928405	115.841652	-75.6845105	17.8393515	111.064124
-4.819551	0.511393	113.236282	-19.811134	16.435299	113.525856	35.10918	-8.932009	115.631653	37.070705	39.008141	116.132141	36.0899425	15.038066	115.881897	-75.7122105	17.832532	111.169815
-5.401573	-0.313979	113.200127	-19.718964	16.545568	113.575867	35.194195	-8.809174	115.618515	37.131218	39.140163	116.216362	36.1627065	15.1654945	115.9174385	-75.6006345	17.9256415	111.2342955
-6.371348	-1.540461	113.182381	-19.626469	16.683569	113.62854	35.33073	-8.639017	115.645851	37.20034	39.319874	116.202484	36.265535	15.3404285	115.9241675	-75.518473	18.0267095	111.3329125
-7.065667	-2.358623	113.254379	-19.54851	16.756369	113.635651	35.44471	-8.544933	115.754272	37.268574	39.40078	116.078636	36.356642	15.4279235	115.916454	-75.453662	18.0848145	111.354848
-7.818595	-3.153518	113.341507	-19.492794	16.803261	113.61834	35.579292	-8.503098	115.952477	37.304943	39.463417	115.909431	36.4421175	15.4801595	115.930954	-75.4277055	18.1263625	111.305726
-8.563816	-3.929548	113.536346	-19.420732	16.811653	113.558708	35.701405	-8.42958	116.278839	37.332203	39.457531	115.637566	36.516804	15.5139755	115.9582025	-75.358268	18.1093305	111.1592135
-9.388021	-4.666014	113.807343	-19.339104	16.807198	113.506363	35.875587	-8.492043	116.666969	37.359985	39.40337	115.294159	36.617786	15.4556635	115.980564	-75.295994	18.1587325	111.032162
-10.186957	-5.361934	114.097229	-19.263845	16.725241	113.432838	35.998222	-8.512253	117.091133	37.384884	39.321064	115.04892	36.691553	15.4044055	116.0700265	-75.219243	18.0460765	110.7956495
-11.047054	-6.054475	114.418518	-19.21237	16.582047	113.401917	36.096348	-8.589215	117.524246	37.408749	39.181683	114.765038	36.7525485	15.296234	116.144642	-75.1772885	17.86786	110.659192
-12.417169	-6.969408	114.750038	-19.135963	16.260342	113.421837	36.167397	-8.783116	118.044189	37.479149	38.905144	114.43821	36.823273	15.061014	116.2411995	-75.095199	17.45967	110.6024745
-13.393458	-7.531192	114.878342	-19.098387	16.030846	113.504791	36.156921	-8.908519	118.188667	37.508831	38.707535	114.324867	36.832876	14.899508	116.256767	-75.02965	17.162184	110.752815
-14.321486	-7.929966	114.953278	-19.081238	15.790958	113.601768	36.179855	-9.119697	118.257019	37.524311	38.522045	114.305222	36.852083	14.701174	116.2811205	-75.014559	16.880742	110.9224155
-15.316497	-8.258802	115.00634	-19.053015	15.58156	113.700211	36.214661	-9.221932	118.369034	37.548161	38.396255	114.365921	36.881411	14.5871615	116.3674775	-74.987441	16.5759585	111.0329445
-16.334835	-8.477014	115.043404	-19.004431	15.443267	113.778702	36.246502	-9.246794	118.532684	37.576706	38.323635	114.440224	36.911604	14.5384205	116.486454	-74.920466	16.3481135	111.07095
-17.36776	-8.594811	115.079582	-18.960241	15.351525	113.7938	36.323898	-9.350847	118.619202	37.616268	38.276241	114.438271	36.970083	14.462697	116.5287365	-74.890565	16.240353	111.0588635
-18.410883	-8.586614	115.067688	-18.919519	15.309292	113.795486	36.356632	-9.380259	118.703285	37.696117	38.223377	114.332771	37.0263745	14.421559	116.518028	-74.8654125	16.197025	111.072944
-20.016251	-8.429057	114.916229	-18.771927	15.291932	113.807693	36.422153	-9.500625	118.496384	37.794117	38.13533	114.168213	37.108135	14.3173525	116.3322985	-74.651989	16.2665115	111.2830875
-21.090677	-8.205609	114.743317	-18.711723	15.268675	113.827988	36.455925	-9.498537	118.38887	37.84734	38.099895	114.090607	37.1516325	14.300679	116.2397385	-74.5750785	16.236671	111.4162375
-22.193584	-7.884987	114.573456	-18.633938	15.255232	113.878105	36.493835	-9.461016	118.213127	37.858517	38.096096	114.146568	37.176176	14.31754	116.1798475	-74.444052	16.192924	111.5763625
-23.269869	-7.500128	114.40451	-18.578979	15.246333	113.937614	36.527279	-9.447098	118.00872	37.856846	38.139809	114.209839	37.1920625	14.3463555	116.1092795	-74.3500205	16.1463105	111.7659485
-24.362602	-7.001469	114.273491	-18.553757	15.232695	114.017166	36.560791	-9.407064	117.837944	37.838924	38.189468	114.29213	37.1998575	14.391202	116.065037	-74.3073715	16.074188	111.969295
-25.511562	-6.488556	114.148163	-18.536163	15.209609	114.090981	36.609509	-9.420506	117.692017	37.833088	38.255859	114.381172	37.2212985	14.4176765	116.0365945	-74.2936245	16.0015415	112.1453675
-26.60738	-5.879014	114.066269	-18.55442	15.160355	114.168152	36.608341	-9.359201	117.588737	37.819065	38.292675	114.503052	37.213703	14.466737	116.0458945	-74.322543	15.853973	112.2904095
-28.246235	-4.858517	113.963577	-18.534193	15.042729	114.322235	36.628368	-9.409949	117.391121	37.757568	38.258625	114.700638	37.192968	14.424338	116.0458795	-74.261354	15.66112	112.5985905
-29.34296	-4.160393	113.946297	-18.556978	14.951843	114.489128	36.621956	-9.504361	117.190575	37.747009	38.198238	114.770065	37.1844825	14.3469385	115.98032	-74.2984385	15.5567475	112.997936
-30.432648	-3.377764	114.035118	-18.575222	14.87135	114.694527	36.585121	-9.563768	116.942177	37.667107	38.17664	114.940895	37.126114	14.306436	115.941536	-74.276558	15.436264	113.447518
-31.511316	-2.536925	114.184418	-18.572117	14.767136	114.967407	36.545692	-9.566997	116.69381	37.593517	38.156391	115.055321	37.0696045	14.294697	115.8745655	-74.2138385	15.239575	114.0602485
-32.582455	-1.725166	114.368675	-18.600426	14.728493	115.222374	36.517361	-9.552113	116.498695	37.541264	38.189423	115.172745	37.0293125	14.318655	115.83572	-74.2301645	15.138331	114.609028
-33.410297	-1.063261	114.451752	-18.636755	14.666256	115.424538	36.480782	-9.553253	116.434845	37.488113	38.20311	115.367188	36.9844475	14.3249285	115.9010165	-74.2579575	15.0075835	114.9480595
-34.591846	0.039827	114.57193	-18.711422	14.61419	115.541878	36.422367	-9.593638	116.433754	37.428398	38.17672	115.518776	36.9253825	14.291541	115.976265	-74.3482265	14.936839	115.107491
-36.021744	1.432235	114.615463	-18.825632	14.543559	115.595306	36.298164	-9.72534	116.430412	37.344189	38.056107	115.592918	36.8211765	14.1653835	116.011665	-74.4724405	14.9217345	115.178947
-36.950607	2.398256	114.596031	-18.894669	14.45909	115.562973	36.192043	-9.771536	116.39415	37.292576	37.953373	115.586235	36.7423095	14.0909185	115.9901925	-74.5316475	14.8272615	115.1357535
-37.844868	3.352352	114.500252	-18.955364	14.381131	115.47979	36.110256	-9.923519	116.224411	37.254013	37.845997	115.528831	36.6821345	13.961239	115.876621	-74.5928625	14.801023	115.082959
-38.690315	4.309187	114.515854	-18.946768	14.272472	115.454086	36.0387	-10.022494	115.894058	37.191761	37.751579	115.519859	36.6152305	13.8645425	115.7069585	-74.5087665	14.6804015	115.2012135
-39.445244	5.327248	114.754631	-18.94293	14.210227	115.57943	35.903278	-10.032275	115.623093	37.150803	37.675335	115.50425	36.5270405	13.82153	115.5636715	-74.4129005	14.598924	115.5951885
-40.174133	6.316819	115.058479	-18.922613	14.164636	115.778374	35.825233	-10.052818	115.320099	37.142719	37.632656	115.527405	36.483976	13.789919	115.423752	-74.329202	14.539353	116.132996
-40.842945	7.360762	115.496948	-18.901041	14.152897	116.05761	35.746979	-10.052614	115.129005	37.124321	37.634109	115.54332	36.43565	13.7907475	115.3361625	-74.237732	14.5150465	116.7790575
-41.74345	8.904562	116.129662	-18.913528	14.146319	116.44175	35.669891	-10.096399	114.957115	37.010307	37.642078	115.533447	36.340099	13.7728395	115.245281	-74.167155	14.5197985	117.638219
-42.244644	9.924522	116.42997	-18.950644	14.133246	116.620682	35.548912	-10.049842	115.03537	36.805954	37.635147	115.492096	36.177433	13.7926525	115.263733	-74.078721	14.4738395	117.977631
-42.697147	10.931657	116.75795	-19.078327	14.095348	116.79126	35.537849	-10.05639	115.02565	36.53347	37.624634	115.3536	36.0356595	13.784122	115.189625	-74.1923135	14.406574	118.392895
-43.137825	11.910172	117.036728	-19.247625	14.064662	116.94558	35.408775	-9.962639	115.218063	36.189247	37.634323	115.172424	35.799011	13.835842	115.1952435	-74.294261	14.293482	118.6959165
-43.445709	12.92137	117.314552	-19.406567	14.027359	117.083565	35.287437	-9.872406	115.433868	35.852985	37.621315	114.959023	35.570211	13.8744545	115.1964455	-74.383345	14.1802635	118.9706845
-43.667767	13.895796	117.498001	-19.648563	13.964409	117.252159	35.161442	-9.932928	115.7043	35.568794	37.614815	114.779022	35.365118	13.8409435	115.241661	-74.662244	14.0878745	119.262657
-43.833752	14.859552	117.673515	-19.828062	13.851587	117.402328	35.023289	-9.993007	116.042244	35.333473	37.534611	114.602234	35.178381	13.770802	115.322239	-74.834505	13.932372	119.482417
-43.94363	16.307745	117.885223	-20.08354	13.62499	117.649612	34.835979	-10.216702	116.530266	35.023365	37.332085	114.43367	34.929672	13.5576915	115.481968	-75.096752	13.6922885	119.817256
-43.873989	17.33354	117.919098	-20.225416	13.386268	117.749657	34.718971	-10.383051	116.74527	34.874619	37.171535	114.391472	34.796795	13.394242	115.568371	-75.247627	13.378294	119.930943
-43.712902	18.291798	117.83744	-20.3582	13.189114	117.769478	34.65863	-10.556208	116.805145	34.736435	37.041573	114.401627	34.6975325	13.2426825	115.603386	-75.4139325	13.1355455	119.93557
-43.560204	19.30179	117.582405	-20.536486	13.005397	117.640259	34.516323	-10.620263	116.926765	34.599792	36.938747	114.447174	34.5580575	13.159242	115.6869695	-75.6310295	12.851552	119.5935485
-43.248505	20.332884	117.246422	-20.661522	12.845457	117.431351	34.40115	-10.688498	116.885422	34.467724	36.887672	114.501205	34.434437	13.099587	115.6933135	-75.757481	12.591327	119.1693885
-42.934387	21.384684	116.91449	-20.804323	12.764129	117.222618	34.328167	-10.768164	116.746994	34.33979	36.849369	114.489273	34.3339785	13.0406025	115.6181335	-75.9426245	12.4876555	118.8271025
-42.498009	22.467735	116.606438	-20.912924	12.753675	117.021645	34.189857	-10.750153	116.748741	34.254509	36.80888	114.444099	34.222183	13.0293635	115.59642	-76.048031	12.4779865	118.44687
-41.71542	24.180197	116.164055	-20.979193	12.825868	116.747902	34.017216	-10.730535	116.743103	34.23505	36.781498	114.335999	34.126133	13.0254815	115.539551	-76.084519	12.6262545	117.956253
-41.124733	25.343571	115.941307	-21.033352	12.903076	116.62059	33.928417	-10.760889	116.712334	34.229885	36.768879	114.282265	34.079151	13.003995	115.4972995	-76.145855	12.802157	117.7438805
-40.425499	26.504648	115.793762	-21.09001	13.015061	116.51152	33.888073	-10.836912	116.576912	34.223824	36.793278	114.261589	34.0559485	12.978183	115.4192505	-76.2359685	13.051939	117.6037895
-39.727764	27.67823	115.672668	-21.125906	13.101981	116.433922	33.777256	-10.806035	116.485641	34.211876	36.831272	114.295456	33.994566	13.0126185	115.3905485	-76.246378	13.1913435	117.4772955
-38.993816	28.858932	115.553711	-21.226095	13.183381	116.349663	33.655704	-10.775557	116.419724	34.179897	36.866741	114.37117	33.9178005	13.045592	115.395447	-76.3699905	13.32117	117.303879
-38.106865	30.020132	115.364815	-21.335785	13.264931	116.238495	33.532944	-10.774062	116.382965	34.142773	36.89035	114.421844	33.8378585	13.058144	115.4024045	-76.5094285	13.471718	117.0745855
-37.273403	31.19351	115.131447	-21.429283	13.328075	116.084579	33.389542	-10.793973	116.367981	34.106693	36.889553	114.433846	33.7481175	13.04779	115.4009135	-76.6066835	13.60836	116.7682445
-35.904453	32.942623	114.70472	-21.602726	13.466558	115.800621	33.134594	-10.832255	116.301308	34.036026	36.85603	114.399109	33.58531	13.0118875	115.3502085	-76.790762	13.9212285	116.2510335
-34.899071	34.093563	114.430321	-21.703276	13.530336	115.604744	32.960251	-10.884645	116.22007	33.980564	36.835976	114.360634	33.4704075	12.9756655	115.290352	-76.8769595	14.0850065	115.919136
-33.862202	35.249477	114.152351	-21.854523	13.620278	115.372337	32.793037	-10.913057	116.130486	33.92997	36.827908	114.377823	33.3615035	12.9574255	115.2541545	-77.0705495	14.2831305	115.4905195
-32.806534	36.38887	113.932404	-21.998873	13.697174	115.131187	32.540092	-10.824498	116.075806	33.860409	36.836796	114.452133	33.2002505	13.006149	115.2639695	-77.1979965	14.388199	114.9984045
-31.689146	37.5233	113.812088	-22.153557	13.778374	114.89592	32.422779	-10.88003	115.792503	33.782154	36.881058	114.625717	33.1024665	13.000514	115.20911	-77.4095805	14.556234	114.58273
-30.591881	38.639053	113.751984	-22.327688	13.900373	114.716492	32.26049	-10.777522	115.580246	33.691097	36.99152	114.861145	32.9757935	13.106999	115.2206955	-77.6311695	14.693747	114.2122885
-29.453644	39.750309	113.841019	-22.451614	14.047593	114.4645	32.11792	-10.636844	115.337517	33.604687	37.173798	115.219162	32.8613035	13.268477	115.2783395	-77.7645315	14.826709	113.6506605
-27.750731	41.324043	114.266495	-22.701229	14.359606	114.26712	31.919638	-10.318986	114.954468	33.443932	37.539967	115.815582	32.681785	13.6104905	115.385025	-78.084243	15.1087215	113.149215
-26.612421	42.353073	114.655891	-22.835873	14.583935	114.145592	31.817049	-10.009539	114.74472	33.316303	37.804146	116.252098	32.566676	13.8973035	115.498409	-78.238422	15.2705665	112.792775
-25.45434	43.287197	115.159416	-22.961952	14.855814	114.122459	31.729433	-9.652983	114.517448	33.185677	38.131367	116.742958	32.457555	14.239192	115.630203	-78.381459	15.472436	112.614715
-24.312057	44.167564	115.694702	-23.07476	15.157022	114.095261	31.707005	-9.302575	114.26152	33.062893	38.458092	117.238701	32.384949	14.5777585	115.7501105	-78.534469	15.7362855	112.4404115
-23.357841	45.038242	116.325203	-23.194626	15.418191	114.116135	31.677052	-8.931269	114.094528	32.953255	38.782249	117.713501	32.3151535	14.92549	115.9040145	-78.7044055	15.910892	112.3282555
-22.207697	45.707874	116.838753	-23.322435	15.697904	114.087906	31.648912	-8.584075	113.924637	32.84943	39.104263	118.224953	32.249171	15.260094	116.074795	-78.894041	16.135714	112.101017
-21.01466	46.207775	117.285179	-23.452305	15.975634	114.127243	31.633144	-8.264642	113.763023	32.725422	39.387878	118.663742	32.179283	15.561618	116.2133825	-79.083893	16.38965	112.0411035
-19.415411	46.927097	117.822578	-23.504412	16.329882	114.054634	31.643394	-7.812637	113.583122	32.598228	39.768414	119.214584	32.120811	15.9778885	116.398853	-79.129635	16.6818755	111.710415
-17.731861	46.991486	117.789948	-23.550169	16.553848	114.04126	31.666607	-7.562244	113.525429	32.550247	39.993858	119.471802	32.108427	16.215807	116.4986155	-79.208765	16.891889	111.5839045
-17.220461	47.315166	118.222198	-23.590973	16.787212	114.188957	31.705841	-7.364103	113.545273	32.53891	40.182686	119.637444	32.1223755	16.4092915	116.5913585	-79.3043215	17.1651325	111.7865555
-15.666967	47.108017	118.028557	-23.541502	16.939177	114.162613	31.7759	-7.23154	113.622681	32.568741	40.327213	119.752991	32.1723205	16.5478365	116.687836	-79.2553245	17.3305175	111.63739
-15.104529	47.230469	118.297318	-23.484997	17.054201	114.199463	31.839128	-7.158586	113.745689	32.608494	40.414734	119.836151	32.223811	16.628074	116.79092	-79.193805	17.480328	111.608006
-14.121111	46.954288	118.321243	-23.462631	17.182968	114.219376	31.911919	-7.114681	113.879181	32.654839	40.471306	119.93985	32.283379	16.6783125	116.9095155	-79.208641	17.6876235	111.5292365
-13.153091	46.565178	118.335976	-23.459932	17.226133	114.276711	31.970343	-7.114148	113.97039	32.704525	40.503017	120.002319	32.337434	16.6944345	116.9863545	-79.257298	17.7578315	111.5670675
-11.396486	45.517292	118.112038	-23.368858	17.274157	114.35006	32.060734	-7.135034	114.052261	32.795826	40.513783	120.062851	32.42828	16.6893745	117.057556	-79.165996	17.8589395	111.642564
-10.993646	45.017693	118.274292	-23.345425	17.297693	114.433144	32.124382	-7.126007	114.109016	32.874557	40.540188	120.067146	32.4994695	16.7070905	117.088081	-79.1903195	17.8882955	111.778207
-10.247059	44.165821	118.16188	-23.277369	17.338022	114.506165	32.182175	-7.114881	114.191734	32.933384	40.583778	120.051384	32.5577795	16.7344485	117.121559	-79.1125175	17.9415955	111.890771
-9.53666	43.299442	117.9991	-23.220095	17.424065	114.60054	32.235226	-7.096801	114.303528	33.003025	40.631641	119.993439	32.6191255	16.76742	117.1484835	-79.0593155	18.08071	112.0525965
-8.879354	42.277946	117.77121	-23.153486	17.489491	114.686951	32.283802	-7.083813	114.435135	33.08474	40.669079	119.884346	32.684271	16.792633	117.1597405	-78.991243	18.186349	112.2141615
-8.330088	41.193172	117.530823	-23.114994	17.594793	114.790474	32.311359	-7.106912	114.588486	33.145687	40.677414	119.74099	32.728523	16.785251	117.164738	-78.958511	18.404335	112.41621
-7.813276	40.008621	117.255699	-23.071909	17.703199	114.894661	32.314472	-7.177863	114.773155	33.237587	40.652897	119.590256	32.7760295	16.737517	117.1817055	-78.9198475	18.668881	112.6076165
-7.170007	38.070206	116.899475	-23.056517	17.834698	115.117851	32.259384	-7.294799	115.062592	33.378017	40.572926	119.303513	32.8187005	16.6390635	117.1830525	-78.9317345	19.0303325	113.0526495
-6.824204	36.714291	116.667542	-23.001926	17.945284	115.23497	32.208328	-7.399817	115.276421	33.465496	40.51582	119.056473	32.836912	16.5580015	117.166447	-78.840764	19.3325665	113.303493
-6.505335	35.321026	116.426041	-22.961004	18.048515	115.41375	32.14909	-7.499946	115.522751	33.551636	40.438591	118.761002	32.850363	16.4693225	117.1418765	-78.772371	19.6277075	113.6856235
-6.301189	33.863049	116.211716	-22.962162	18.174461	115.590164	32.092358	-7.594949	115.864685	33.637573	40.34396	118.368134	32.8649655	16.3745055	117.1164095	-78.7892895	19.9744165	114.0639185
-6.181407	32.395573	116.000832	-22.895645	18.298813	115.74012	32.042259	-7.695726	116.231224	33.685604	40.249405	117.93222	32.8639315	16.2768395	117.081722	-78.6552215	20.3207865	114.398518
-6.042583	30.908697	115.778969	-22.906389	18.38916	115.804123	32.006805	-7.773826	116.611076	33.721752	40.167187	117.477951	32.8642785	16.1966805	117.0445135	-78.6770565	20.5816395	114.5637325
-6.036466	29.400269	115.553642	-22.89049	18.422415	115.81118	31.997057	-7.849949	116.939865	33.723198	40.087456	117.054749	32.8601275	16.1187535	116.997307	-78.6411075	20.7260765	114.625053
-6.107834	27.191305	115.294647	-22.913801	18.35379	115.665329	32.013752	-7.945356	117.268547	33.643269	39.972404	116.476776	32.8285105	16.013524	116.8726615	-78.6561125	20.694056	114.4579965
-6.183266	25.700039	115.129105	-22.860912	18.266163	115.561768	32.059036	-7.992486	117.199898	33.555531	39.918934	116.188011	32.8072835	15.963224	116.6939545	-78.5291075	20.569102	114.4295815
-6.322832	24.292576	115.018288	-22.792934	18.152126	115.463829	32.097145	-7.99827	117.073647	33.501335	39.873737	115.964417	32.79924	15.9377335	116.519032	-78.385108	20.3665185	114.408626
-6.486388	22.900942	114.938759	-22.751171	18.083759	115.400909	32.147461	-7.979222	116.937195	33.497711	39.850182	115.859398	32.822586	15.93548	116.3982965	-78.324928	20.232038	114.4035215
-6.684462	21.544699	114.904388	-22.674782	18.013268	115.338112	32.204967	-7.99767	116.770813	33.534939	39.85836	115.903618	32.869953	15.930345	116.3372155	-78.219517	20.096191	114.3390085
-6.918836	20.211197	114.886681	-22.639679	18.002903	115.289963	32.227005	-8.017229	116.633186	34.015827	39.694603	115.832832	33.121416	15.838687	116.233009	-78.400774	20.167119	114.346917
-7.216945	18.960768	114.889778	-22.592688	18.033108	115.276421	32.255848	-8.036249	116.515335	34.101772	39.691113	115.980637	33.17881	15.827432	116.247986	-78.364186	20.238784	114.304856
-7.724025	17.111145	114.884064	-22.539558	18.120289	115.259865	32.247078	-8.057678	116.371704	34.196327	39.630215	116.172241	33.2217025	15.7862685	116.2719725	-78.3008185	20.4543095	114.2477575
-8.130445	15.916022	114.813843	-22.502714	18.194864	115.189102	32.224827	-8.065228	116.261055	33.889545	39.863056	116.546417	33.057186	15.898914	116.403736	-78.062614	20.490814	113.974468
-8.621926	14.77041	114.736679	-22.522194	18.250532	115.153526	32.200848	-8.061686	116.104271	33.93475	39.86375	116.691566	33.067799	15.901032	116.3979185	-78.112187	20.600032	113.9091335
-9.102588	13.607508	114.632652	-22.470022	18.322226	115.082695	32.191116	-8.040252	115.947403	34.363152	39.717529	116.636253	33.277134	15.8386385	116.291828	-78.217178	20.8058135	113.873562
-9.677854	12.467966	114.493088	-22.467663	18.357136	115.019882	32.202522	-8.000843	115.813812	34.389095	39.747543	116.718384	33.2958085	15.87335	116.266098	-78.2311345	20.840922	113.773666
-10.19707	11.326386	114.370522	-22.446869	18.353333	114.963493	32.258801	-7.964849	115.740051	33.986427	39.924366	116.948662	33.122614	15.9797585	116.3443565	-78.016352	20.7269075	113.5826295
-10.857049	10.20843	114.229515	-22.382446	18.313457	114.858337	32.314068	-7.96348	115.746948	34.004761	39.914097	116.977097	33.1594145	15.9753085	116.3620225	-77.9243065	20.6516055	113.3546515
-12.04765	8.622277	114.081612	-22.350744	18.230255	114.67955	32.431076	-7.973693	115.896835	34.024002	39.87178	117.031479	33.227539	15.9490435	116.464157	-77.929027	20.5114665	112.894943
-12.676581	7.448049	113.979004	-22.296507	18.13196	114.62426	32.549675	-8.072783	116.013046	34.055771	39.81525	117.066399	33.302723	15.8712335	116.5397225	-77.895737	20.3926865	112.7087975
-13.467889	6.407497	113.968575	-22.258743	18.014885	114.611542	32.643932	-8.151267	116.164246	34.071121	39.758255	117.116142	33.3575265	15.803494	116.640194	-77.8750125	20.226276	112.58289
-14.352167	5.349862	113.952759	-22.2509	17.863134	114.609924	32.732677	-8.251249	116.342781	34.088223	39.66441	117.197296	33.41045	15.7065805	116.7700385	-77.91225	20.0196875	112.4498095
-15.258553	4.340988	113.909233	-22.249943	17.684822	114.574638	32.822002	-8.3702	116.516647	34.088112	39.571045	117.302994	33.455057	15.6004225	116.9098205	-77.954943	19.7692215	112.2394555
-16.275934	3.396014	113.847443	-22.269951	17.526222	114.557373	32.838795	-8.49113	116.618919	34.102196	39.468624	117.427513	33.4704955	15.488747	117.023216	-78.0103975	19.563697	112.09153
-17.331198	2.479361	113.74527	-22.297926	17.398893	114.548134	32.79451	-8.628463	116.585609	34.098099	39.342236	117.575371	33.4463045	15.3568865	117.08049	-78.0421565	19.4408995	112.015778
-18.934286	1.15337	113.486412	-22.320126	17.244581	114.542664	32.744247	-8.760093	116.461838	34.125538	39.204834	117.753723	33.4348925	15.2223705	117.1077805	-78.0751445	19.2667915	111.9775475
-20.096184	0.346697	113.306404	-22.318348	17.230074	114.527893	32.729782	-8.807345	116.381546	34.142227	39.159351	117.883751	33.4360045	15.176003	117.1326485	-78.0727005	19.284145	111.9231375
-21.279816	-0.387867	113.130035	-22.288675	17.266508	114.479294	32.741192	-8.802103	116.352379	34.149685	39.156319	117.917191	33.4454385	15.177108	117.134785	-78.0227885	19.355908	111.823803
-22.481228	-1.123835	113.011513	-22.240812	17.353022	114.44471	32.767574	-8.752393	116.36956	34.15517	39.179832	117.79792	33.461372	15.2137195	117.08374	-77.942996	19.4923245	111.80568
-23.796974	-1.825923	113.002457	-22.178442	17.450026	114.372849	32.806309	-8.702347	116.445198	34.168262	39.210926	117.549339	33.4872855	15.2542895	116.9972685	-77.8441695	19.6457625	111.7484295
-25.126245	-2.48064	113.165688	-22.110044	17.554041	114.373688	32.864059	-8.683202	116.60482	34.184933	39.219112	117.240181	33.524496	15.267955	116.9225005	-77.744584	19.840127	111.8248755
-26.476448	-3.137533	113.3554	-22.028259	17.536472	114.407227	32.910042	-8.702489	116.836754	34.201641	39.151253	116.908669	33.5558415	15.224382	116.8727115	-77.6123595	19.848562	111.9417425
-28.595268	-4.02235	113.807747	-21.9856	17.435959	114.539085	32.95208	-8.828792	117.245422	34.22242	38.970177	116.446411	33.58725	15.0706925	116.8459165	-77.55845	19.8012255	112.2322535
-30.056541	-4.578629	114.149307	-21.983595	17.285444	114.614311	32.978771	-8.974696	117.549637	34.223602	38.789772	116.105583	33.6011865	14.907538	116.82761	-77.5683765	19.66335	112.401012
-31.521378	-5.082513	114.550797	-21.974722	17.069834	114.691673	32.985512	-9.147375	117.885765	34.206917	38.572086	115.749023	33.5962145	14.7123555	116.817394	-77.5456585	19.4273125	112.565952
-32.989437	-5.517574	114.995399	-21.975531	16.846443	114.760147	33.009575	-9.369436	118.234657	34.18964	38.293098	115.32576	33.5996075	14.461831	116.7802085	-77.5506695	19.231055	112.7400855
-34.507679	-5.897598	115.448616	-21.96974	16.584362	114.831772	32.972282	-9.5213	118.669594	34.120663	37.993385	114.936157	33.5464725	14.2360425	116.8028755	-77.4859525	18.9326815	112.8606685
-36.002392	-6.181517	115.951073	-21.988434	16.309048	114.86145	33.018429	-9.79546	119.051239	34.063969	37.678032	114.426674	33.541199	13.941286	116.7389565	-77.518067	18.67681	112.9839435
-37.501144	-6.352145	116.420258	-22.00956	16.004255	114.952972	33.012691	-10.017608	119.395256	33.986031	37.314121	113.911484	33.499361	13.6482565	116.65337	-77.518481	18.3602535	113.252574
-39.730309	-6.421029	117.263748	-22.023291	15.503761	115.294014	32.995327	-10.332857	119.604683	33.826069	36.828281	113.214043	33.410698	13.247712	116.409363	-77.45728	17.75981	114.178665
-41.188324	-6.336559	118.01461	-22.016346	15.133119	115.845581	32.995235	-10.528137	119.510735	33.655472	36.570354	112.893166	33.3253535	13.0211085	116.2019505	-77.3580455	17.2451295	115.4892115
-42.615807	-6.107709	118.878571	-22.000875	14.76365	116.609123	33.045559	-10.667667	119.307388	33.431587	36.421261	112.842651	33.238573	12.876797	116.0750195	-77.240323	16.650503	117.1432265
-43.966301	-5.755013	119.687927	-22.021645	14.484628	117.423401	33.069511	-10.622492	119.168533	33.191761	36.444824	113.059174	33.130636	12.911166	116.1138535	-77.173926	16.05809	118.7329485
-45.315952	-5.27038	120.330902	-22.119362	14.305655	118.153275	33.11208	-10.618021	119.024551	32.978958	36.584236	113.443985	33.045519	12.9831075	116.234268	-77.284243	15.6282025	120.072282
-46.618378	-4.722732	120.653961	-22.223991	14.190149	118.649414	33.087845	-10.519141	118.926773	32.798679	36.763798	113.936722	32.943262	13.1223285	116.4317475	-77.391244	15.2579695	120.8670805
-47.931309	-4.032119	120.74295	-22.333332	14.166575	118.932831	33.017578	-10.396183	118.856598	32.667919	36.949524	114.398682	32.8427485	13.2766705	116.62764	-77.5094125	15.0564795	121.238022
-49.7216	-2.829897	120.562706	-22.494812	14.240509	119.060173	32.908058	-10.214388	118.741119	32.582027	37.217823	114.901077	32.7450425	13.5017175	116.821098	-77.7346665	14.9793005	121.299248
-50.84557	-1.951804	120.383812	-22.538458	14.349659	119.006439	32.856197	-10.141206	118.626915	32.562057	37.337452	115.046669	32.709127	13.598123	116.836792	-77.786043	15.101195	121.176086
-51.941711	-0.906627	120.276726	-22.576227	14.454584	118.923462	32.768715	-10.091431	118.510628	32.555401	37.361633	114.968536	32.662058	13.635101	116.739582	-77.814512	15.274067	121.107342
-52.903931	0.20866	120.347809	-22.608063	14.566154	118.85865	32.639606	-10.067658	118.39843	32.524464	37.336945	114.738449	32.582035	13.6346435	116.5684395	-77.798161	15.4976645	121.1488605
-53.81229	1.353294	120.533958	-22.581167	14.613644	118.899681	32.533619	-10.050714	118.280556	32.458313	37.268917	114.464172	32.495966	13.6091015	116.372364	-77.6583	15.6181865	121.426998
-54.618263	2.544292	120.835182	-22.57889	14.593223	119.025406	32.442604	-10.060431	118.16716	32.373833	37.180031	114.199959	32.4082185	13.5598	116.1835595	-77.5659985	15.626646	121.8672525
-55.386959	3.824806	121.15197	-22.5959	14.540942	119.155739	32.355671	-10.084951	118.082573	32.279163	37.092468	114.041901	32.317417	13.5037585	116.062237	-77.509217	15.5781255	122.249241
-56.050499	5.597389	121.415497	-22.654585	14.368629	119.343506	32.209751	-10.146685	117.819122	32.10965	37.014027	113.900284	32.1597005	13.433671	115.859703	-77.4688705	15.303587	122.827309
-56.69453	6.915626	121.398674	-22.713467	14.273728	119.42836	32.06086	-10.151079	117.56073	31.960472	37.018063	113.769279	32.010666	13.433492	115.6650045	-77.4376	15.113964	123.1917155
-57.409416	8.552509	121.439514	-22.835716	14.214924	119.388618	31.913811	-10.115389	117.235077	31.804314	37.010555	113.830521	31.8590625	13.447583	115.532799	-77.5304945	14.982265	123.244437
-57.509392	9.871304	121.212029	-22.953678	14.188925	119.2677	31.748661	-10.049432	116.840271	31.656487	37.072655	113.775887	31.702574	13.5116115	115.308079	-77.60993	14.8662385	123.227321
-58.114803	11.574675	120.931366	-23.07044	14.228007	119.080948	31.574749	-9.944294	116.328606	31.519104	37.160252	113.731384	31.5469265	13.607979	115.029995	-77.6878065	14.848035	123.131901
-58.356155	13.185125	120.62236	-23.150631	14.348464	118.773628	31.428797	-9.80063	115.797256	31.414036	37.272079	113.626877	31.4214165	13.7357245	114.7120665	-77.7226785	14.9612035	122.8351895
-58.452755	14.849988	120.329033	-23.189631	14.493916	118.47525	31.278738	-9.582488	115.229774	31.34787	37.38348	113.514778	31.313304	13.900496	114.372276	-77.692566	15.087336	122.578224
-58.433159	17.404778	119.931961	-23.150877	14.80272	118.052818	31.180344	-9.432947	114.440788	31.351963	37.57608	113.366913	31.2661535	14.0715665	113.9038505	-77.5679075	15.5338735	122.2017855
-58.273846	19.117094	119.683334	-23.138023	15.022471	117.828415	31.064978	-9.274079	114.115372	31.394308	37.664932	113.292419	31.229643	14.1954265	113.7038955	-77.505689	15.8495155	121.9529345
-58.038139	20.860403	119.475868	-23.109888	15.219277	117.636528	31.00408	-9.172629	113.878227	31.461752	37.740646	113.262924	31.232916	14.2840085	113.5705755	-77.452692	16.1545455	121.7024805
-57.690491	22.570356	119.227005	-23.089928	15.362975	117.464508	30.949244	-9.113499	113.745987	31.531424	37.795044	113.317085	31.240334	14.3407725	113.531536	-77.42019	16.3851775	121.39748
-57.277153	24.25556	118.897209	-23.126493	15.504151	117.288467	30.914524	-9.092438	113.696846	31.608326	37.834068	113.425812	31.261425	14.370815	113.561329	-77.514411	16.637487	121.015605
-56.798534	25.950157	118.495941	-23.197571	15.609352	117.06765	30.837355	-9.039581	113.665627	31.663954	37.853992	113.586235	31.2506545	14.4072055	113.625931	-77.6457965	16.8114985	120.509369
-56.248295	27.597654	118.077484	-23.252682	15.676169	116.814865	30.785671	-9.094468	113.595497	31.695568	37.873585	113.744507	31.2406195	14.3895585	113.670002	-77.7459835	16.9627795	119.959728
-55.272644	30.038094	117.618057	-23.354801	15.816988	116.514519	30.681768	-9.102542	113.474022	31.713745	37.887115	113.84127	31.1977565	14.3922865	113.657646	-77.9073585	17.2416895	119.371392
-54.49947	31.616947	117.443863	-23.388531	15.920668	116.395271	30.606062	-9.078682	113.451324	31.774288	37.855659	113.857712	31.190175	14.3884885	113.654518	-77.967237	17.4528475	119.136024
-53.653015	33.167164	117.328133	-23.342392	16.013708	116.307236	30.575121	-9.092516	113.437477	31.834972	37.838097	113.819954	31.2050465	14.3727905	113.6287155	-77.8898305	17.6546255	118.9857565
-52.744301	34.722446	117.235588	-23.339991	16.109678	116.320442	30.534819	-9.112813	113.426956	31.886244	37.801743	113.793877	31.2105315	14.344465	113.6104165	-77.8905135	17.874891	119.0304675
-51.776199	36.223595	117.183044	-23.308056	16.179688	116.283714	30.514639	-9.159233	113.432037	31.961924	37.757893	113.775551	31.2382815	14.29933	113.603794	-77.8543935	18.060046	118.963634
-50.700676	37.669418	117.038818	-23.309193	16.192881	116.227737	30.502337	-9.192185	113.441788	32.012428	37.728142	113.767258	31.2573825	14.2679785	113.604523	-77.8757685	18.1177835	118.850951
-49.6399	39.114994	116.875015	-23.288542	16.250336	116.146484	30.495617	-9.212555	113.435936	32.040741	37.713829	113.763344	31.268179	14.250637	113.59964	-77.845263	18.250035	118.693328
-47.885536	41.225349	116.598763	-23.302898	16.315842	116.031075	30.472624	-9.201742	113.42189	32.068489	37.729229	113.698128	31.2705565	14.2637435	113.560009	-77.8763525	18.3679405	118.502141
-46.660072	42.638546	116.432846	-23.318676	16.374819	115.957031	30.445799	-9.19033	113.395081	32.075737	37.72525	113.684082	31.260768	14.26746	113.5395815	-77.89812	18.482178	118.3744805
-45.387085	44.004852	116.332687	-23.33815	16.428406	115.873764	30.418024	-9.165907	113.390121	32.105988	37.74567	113.704514	31.262006	14.2898815	113.5473175	-77.938306	18.5669305	118.2002105
-44.083603	45.360435	116.295448	-23.356024	16.502209	115.768753	30.37681	-9.074454	113.343063	32.135185	37.796341	113.831413	31.2559975	14.3609435	113.587238	-77.9680455	18.6434745	117.950268
-42.691254	46.647678	116.359283	-23.414055	16.556334	115.643272	30.375286	-9.040972	113.203812	32.151642	37.901939	114.048492	31.263464	14.4304835	113.626152	-78.091574	18.6821845	117.660392
-41.316326	47.911247	116.539299	-23.43165	16.574326	115.516518	30.360743	-8.925153	113.014877	32.154045	38.008316	114.372925	31.257394	14.5415815	113.693901	-78.120694	18.6070705	117.339135
-39.876919	49.131676	116.794846	-23.510609	16.648478	115.451836	30.371166	-8.73688	112.789619	32.142033	38.185902	114.781723	31.2565995	14.724511	113.785671	-78.2778175	18.572445	117.118001
-37.669834	50.821209	117.314079	-23.511454	16.816071	115.260056	30.412622	-8.408523	112.519859	32.098557	38.497276	115.378937	31.2555895	15.0443765	113.949398	-78.2784975	18.5877655	116.570714
-35.801453	51.735168	117.529785	-23.535433	16.968077	115.239456	30.452337	-8.169922	112.351311	32.072647	38.70467	115.775124	31.262492	15.267374	114.0632175	-78.333358	18.66878	116.4156945
-34.228573	52.71225	117.928467	-23.563318	17.108871	115.231232	30.496651	-7.939031	112.231781	32.033455	38.897942	116.197792	31.265053	15.4794555	114.2147865	-78.391689	18.7382865	116.2476775
-32.6366	53.548897	118.340042	-23.623465	17.232279	115.347626	30.541239	-7.752773	112.135765	31.987825	39.067192	116.585815	31.264532	15.6572095	114.36079	-78.511462	18.8073485	116.334462
-31.074406	54.134727	118.782578	-23.33445	17.047606	115.102875	30.598337	-7.56771	112.051727	31.96176	39.200844	116.928291	31.2800485	15.816567	114.490009	-77.9489485	18.278645	115.715741
-29.461849	54.67223	119.223488	-23.561708	17.332047	115.246513	30.703485	-7.421521	112.017838	31.960478	39.303444	117.24176	31.3319815	15.9409615	114.629799	-78.4553975	18.7231325	115.863227
-27.847195	55.074574	119.637802	-23.545956	17.372385	115.224251	30.794426	-7.304553	112.032768	31.952637	39.4109	117.555511	31.3735315	16.0531735	114.7941395	-78.4654435	18.6915965	115.6543625
NaN	NaN	NaN	-23.485565	17.459007	115.222847	30.922583	-7.18634	112.124992	31.949747	39.517567	117.893669	31.436165	16.1656135	115.0093305	-78.407295	18.7524005	115.4363635
-23.809099	55.541431	119.887077	-23.480576	17.466446	115.258659	30.981953	-7.112195	112.194801	31.928856	39.602406	118.047905	31.4554045	16.2451055	115.121353	-78.4165565	18.6877865	115.395965
-22.062937	55.526184	119.785461	-23.61376	17.573824	115.427872	31.023794	-7.082061	112.295471	31.903461	39.638573	118.169197	31.4636275	16.278256	115.232334	-78.6911475	18.869392	115.62341
-20.436005	55.421074	119.69825	-23.510323	17.463818	115.414276	31.043915	-7.078429	112.440025	31.852493	39.655365	118.261978	31.448204	16.288468	115.3510015	-78.46885	18.639168	115.4775505
-18.73255	55.30719	119.574951	-23.673517	17.436531	115.530457	31.057177	-7.113573	112.607574	31.795553	39.652626	118.366074	31.426365	16.2695265	115.486824	-78.773399	18.6035355	115.57409
-17.121845	54.919125	119.39975	-23.640337	17.355423	115.497589	31.058846	-7.150535	112.765587	31.721869	39.647736	118.456863	31.3903575	16.2486005	115.611225	-78.6710315	18.4622455	115.383953
-15.502874	54.452145	119.268036	-23.71637	17.272291	115.508926	31.046608	-7.198352	112.92057	31.644365	39.619148	118.501114	31.3454865	16.210398	115.710842	-78.7782265	18.334184	115.30701
-13.135563	53.550781	118.985001	-23.897665	17.175303	115.494446	31.037548	-7.282609	113.164474	31.900333	39.471344	118.40081	31.4689405	16.0943675	115.782642	-79.2642705	18.2562385	115.20625
-11.576308	52.762749	118.738449	-24.021166	17.114132	115.342918	31.033272	-7.355485	113.334846	31.398895	39.607933	118.64257	31.2160835	16.126224	115.988708	-79.2584155	18.10204	114.697128
-10.049811	51.937313	118.451538	-24.009972	16.985233	115.036484	31.02726	-7.421307	113.544975	31.304888	39.576317	118.724648	31.166074	16.077505	116.1348115	-79.186018	17.892961	113.9381565
-8.535431	50.995457	118.109009	-24.126451	16.913404	114.735985	31.035706	-7.492598	113.751282	31.22806	39.551079	118.796959	31.131883	16.0292405	116.2741205	-79.384785	17.7975675	113.1978495
-7.060309	50.009583	117.763756	-24.178911	16.858303	114.409462	31.077888	-7.543211	114.005447	31.172905	39.543266	118.854225	31.1253965	16.0000275	116.429836	-79.4832185	17.7165785	112.389088
-6.02057	49.070919	117.711044	-24.213892	16.780062	114.056564	31.146944	-7.584928	114.253281	31.162745	39.537846	118.959534	31.1548445	15.976459	116.6064075	-79.5826285	17.583665	111.5067205
-4.611873	47.853615	117.386948	-24.165552	16.777792	113.701477	31.257252	-7.628183	114.471863	31.182333	39.530487	119.057289	31.2197925	15.951152	116.764576	-79.5508965	17.604432	110.638378
-2.592266	45.98243	116.934601	-24.068399	16.771866	113.300797	31.452366	-7.677714	114.845406	31.257212	39.536739	119.057213	31.354789	15.9295125	116.9513095	-79.491587	17.6142195	109.6502845
-1.308636	44.604404	116.677597	-23.94368	16.761864	113.092102	31.583876	-7.69923	115.054855	31.337482	39.529915	119.010544	31.460679	15.9153425	117.0326995	-79.348039	17.6083855	109.1515045
-0.140669	43.197788	116.453377	-23.889975	16.745037	112.890839	31.689823	-7.734059	115.257523	31.405548	39.516129	118.9729	31.5476855	15.891035	117.1152115	-79.3276355	17.599039	108.6664665
0.958954	41.705734	116.210938	-23.851284	16.731583	112.716309	31.775526	-7.766921	115.479149	31.463688	39.491894	118.90802	31.619607	15.8624865	117.1935845	-79.322175	17.6006795	108.2390335
1.956661	40.202957	116.042458	-23.777637	16.679621	112.614441	31.854042	-7.812126	115.665771	31.516308	39.457741	118.83519	31.685175	15.8228075	117.2504805	-79.240449	17.5364345	107.9784015
2.888793	38.596252	115.903976	-23.741028	16.631947	112.579582	31.909191	-7.8641	115.854736	31.541618	39.423874	118.759178	31.7254045	15.779887	117.306957	-79.2074605	17.484007	107.852207
3.673216	36.957279	115.858223	-23.69659	16.560081	112.614761	31.962669	-7.919137	116.025887	31.568941	39.380051	118.733253	31.765805	15.730457	117.37957	-79.158985	17.389705	107.849952
4.662305	34.442703	115.994904	-23.695923	16.401371	112.808418	32.041885	-7.996634	116.227005	31.586052	39.303219	118.822693	31.8139685	15.6532925	117.524849	-79.2058145	17.1494495	108.091987
5.170974	32.701458	116.096733	-23.673105	16.292315	112.975372	32.092285	-8.03809	116.334473	31.581482	39.275299	118.944229	31.8368835	15.6186045	117.639351	-79.1830935	16.9660255	108.311393
5.599836	30.930254	116.21904	-23.677301	16.202311	113.173805	32.147919	-8.057747	116.395065	31.578997	39.260616	119.077049	31.863458	15.6014345	117.736057	-79.21806	16.8031875	108.611553
5.948168	29.145741	116.34861	-23.654558	16.106695	113.431419	32.207096	-8.079811	116.415718	31.593901	39.249683	119.159782	31.9004985	15.584936	117.78775	-79.2096145	16.628454	109.075088
6.262601	27.364338	116.398911	-23.589285	16.039419	113.726273	32.282463	-8.086804	116.426491	31.632782	39.237026	119.199768	31.9576225	15.575111	117.8131295	-79.1361925	16.503727	109.6394165
6.526681	25.518745	116.438248	-23.526093	15.970201	113.980545	32.352627	-8.095425	116.445778	31.677011	39.216419	119.246529	32.014819	15.560497	117.8461535	-79.067005	16.379905	110.1149365
6.708589	23.606541	116.428589	-23.524624	15.921849	114.19603	32.400547	-8.11507	116.514908	31.7204	39.199829	119.289948	32.0604735	15.5423795	117.902428	-79.1097215	16.3013185	110.489632
6.829174	20.770514	116.382553	-23.502098	15.89623	114.391365	32.459435	-8.187273	116.680847	31.768154	39.180191	119.219696	32.1137945	15.496459	117.9502715	-79.1179905	16.296001	110.8324585
6.807356	18.848034	116.307739	-23.509464	15.885255	114.406837	32.449348	-8.229587	116.825546	31.787025	39.160789	119.094513	32.1181865	15.465601	117.9600295	-79.1371145	16.304909	110.8536445
6.720927	16.978817	116.216026	-23.517212	15.856053	114.367065	32.443737	-8.286881	116.966881	31.782297	39.129364	118.813599	32.113017	15.4212415	117.89024	-79.147441	16.2908645	110.84389
6.600226	15.084407	115.984535	-23.525196	15.807944	114.234436	32.415092	-8.364363	117.137085	31.779491	39.047695	118.371223	32.0972915	15.341666	117.754154	-79.1476835	16.274222	110.714718
6.425368	13.181252	115.765594	-23.510092	15.736625	114.141228	32.400097	-8.478753	117.276718	31.74902	38.936008	117.854454	32.0745585	15.2286275	117.565586	-79.0947425	16.2446225	110.71687
6.18471	11.241976	115.612602	-23.466299	15.627584	114.083908	32.395317	-8.544763	117.438629	31.731737	38.782387	117.284523	32.063527	15.118812	117.361576	-78.996125	16.136356	110.80624
5.899622	9.333384	115.547493	-23.410097	15.473268	114.093307	32.443043	-8.717355	117.582962	31.725883	38.613937	116.748985	32.084463	14.948291	117.1659735	-78.904657	15.998245	111.0206405
5.302527	6.52055	115.693245	-23.362198	15.168771	114.267014	32.500805	-8.98326	117.872429	31.722181	38.272789	116.093323	32.111493	14.6447645	116.982876	-78.835889	15.6927775	111.551152
4.872029	4.675375	115.851364	-23.314926	14.89532	114.44075	32.529594	-9.168402	118.080345	31.709728	38.039009	115.764191	32.119661	14.4353035	116.922268	-78.749513	15.3553365	111.959232
4.383836	2.874118	116.008148	-23.341621	14.626222	114.618347	32.548504	-9.345895	118.234764	31.670588	37.814949	115.529999	32.109546	14.234527	116.8823815	-78.792788	15.017917	112.3543125
3.827219	1.161007	116.153465	-23.352489	14.347574	114.77784	32.573574	-9.527566	118.268326	31.61006	37.628265	115.394608	32.091817	14.0503495	116.831467	-78.796795	14.6447985	112.724213
3.247193	-0.485988	116.257301	-23.360073	14.084746	114.919113	32.614498	-9.664509	118.242989	31.53631	37.493961	115.379059	32.075404	13.914726	116.811024	-78.79555	14.254766	113.027202
2.600675	-2.058285	116.36348	-23.389366	13.847409	115.02478	32.654282	-9.750662	118.279922	31.499889	37.470161	115.635765	32.0770855	13.8597495	116.9578435	-78.8558175	13.8350685	113.0917165
1.891608	-3.536361	116.487083	-23.444147	13.662235	115.008148	32.673012	-9.825116	118.366989	31.427929	37.389874	115.644814	32.0504705	13.782379	117.0059015	-78.9387645	13.542091	113.0103945
0.77434	-5.62358	116.603516	-23.541098	13.477799	114.849197	32.643135	-9.949224	118.518936	31.314411	37.176971	115.313324	31.978773	13.6138735	116.91613	-79.060969	13.3417245	112.782264
-0.014302	-6.909809	116.691254	-23.533028	13.360392	114.734825	32.591694	-10.046686	118.598434	31.293631	37.03677	115.125763	31.9426625	13.495042	116.8620985	-79.0087185	13.225742	112.6075515
-0.836821	-8.143736	116.749069	-23.50671	13.229489	114.664207	32.588257	-10.181992	118.595062	31.319391	36.890457	114.943016	31.953824	13.3542325	116.769039	-78.967244	13.1047455	112.559375
-1.707446	-9.265741	116.799583	-23.500219	13.08661	114.633415	32.59388	-10.328474	118.65519	31.355745	36.734318	114.823509	31.9748125	13.202922	116.7393495	-78.9752505	12.970298	112.5274805
-2.604888	-10.317614	116.802635	-23.462498	12.919662	114.600624	32.605976	-10.447518	118.68074	31.386345	36.611485	114.749374	31.9961605	13.0819835	116.715057	-78.9211565	12.7573405	112.486191
-3.533287	-11.276763	116.756569	-23.408075	12.753752	114.55481	32.632	-10.532193	118.638741	31.389832	36.508671	114.657234	32.010916	12.988239	116.6479875	-78.827066	12.519265	112.4616325
-4.465497	-12.146185	116.651062	-23.389034	12.632351	114.548203	32.660072	-10.592916	118.543205	31.363392	36.464527	114.60524	32.011732	12.9358055	116.5742225	-78.7898	12.3288965	112.5221835
-5.843013	-13.280945	116.539742	-23.350868	12.465503	114.618279	32.731544	-10.579514	118.446579	31.307137	36.458492	114.587975	32.0193405	12.939489	116.517277	-78.7210765	11.991517	112.719281
-6.966951	-13.8547	116.654297	-23.343887	12.398866	114.664528	32.775627	-10.540462	118.4916	31.274488	36.488934	114.598595	32.0250575	12.974236	116.5450975	-78.7128315	11.823496	112.7839585
-7.911657	-14.384918	116.666077	-23.35886	12.362453	114.654663	32.794903	-10.518811	118.578003	31.252443	36.509117	114.566658	32.023673	12.995153	116.5723305	-78.741393	11.729753	112.7369955
-9.063848	-14.842781	116.632484	-23.362762	12.327282	114.60453	32.807522	-10.509953	118.648613	31.232384	36.516167	114.498451	32.019953	13.003107	116.573532	-78.745477	11.651457	112.635528
-10.311078	-15.023541	116.694572	-23.34885	12.293403	114.571121	32.803993	-10.503048	118.656525	31.20532	36.517124	114.420677	32.0046565	13.007038	116.538601	-78.7023565	11.579768	112.603641
-11.421076	-15.309093	116.495964	-23.336025	12.25904	114.652618	32.805962	-10.481254	118.553291	31.161472	36.545006	114.41494	31.983717	13.031876	116.4841155	-78.655767	11.486204	112.8211205
-12.448668	-15.550979	116.200623	-23.315701	12.231448	114.848839	32.809704	-10.364344	118.393532	31.111931	36.635517	114.545906	31.9608175	13.1355865	116.469719	-78.5922195	11.3273095	113.227959
-14.170885	-15.640098	116.119888	-23.287313	12.196272	115.253517	32.912464	-10.259082	118.077339	31.040335	36.829853	114.816032	31.9763995	13.2853855	116.4466855	-78.5510255	11.1071585	114.0603485
-15.310211	-15.592419	116.20929	-23.262173	12.235838	115.448189	32.934521	-10.171984	117.99231	31.007025	36.950279	114.949608	31.970773	13.3891475	116.470959	-78.495119	11.0825285	114.425419
-16.496628	-15.478306	116.287575	-23.288355	12.315505	115.540909	32.902172	-10.119231	118.018829	31.0128	37.012028	115.009163	31.957486	13.4463985	116.513996	-78.534196	11.1846115	114.567822
-17.68037	-15.312341	116.304932	-23.33798	12.386514	115.498993	32.841099	-10.12547	118.075264	31.026489	37.024113	115.001572	31.933794	13.4493215	116.538418	-78.609754	11.3237065	114.459568
-18.893724	-15.072139	116.171822	-23.366583	12.400263	115.469063	32.749126	-10.149608	118.039024	31.036568	36.996513	115.009094	31.892847	13.4234525	116.524059	-78.626013	11.3770735	114.414067
-20.062357	-14.814743	116.047226	-23.325399	12.357764	115.517738	32.739697	-10.21312	117.842392	31.061476	36.947277	115.073143	31.9005865	13.3670785	116.4577675	-78.5513845	11.3484495	114.5777085
-21.181103	-14.487356	115.906944	-23.302565	12.305532	115.590378	32.728325	-10.179156	117.761406	31.112926	36.939766	115.217674	31.9206255	13.380305	116.48954	-78.5257555	11.230759	114.691216
-22.843807	-13.892908	115.616539	-23.258186	12.230701	115.671661	32.79874	-10.269104	117.585243	31.233799	36.962132	115.590576	32.0162695	13.346514	116.5879095	-78.5326415	11.114888	114.7554125
-23.951933	-13.457176	115.223289	-23.256546	12.220505	115.633919	32.790077	-10.255099	117.358147	31.297594	36.998394	115.873566	32.0438355	13.3716475	116.6158565	-78.5569275	11.0693625	114.6519815
-25.05377	-12.946157	114.828239	-23.245543	12.270997	115.582504	32.771717	-10.214493	117.009644	31.346405	37.07362	116.128387	32.059061	13.4295635	116.5690155	-78.550147	11.1124305	114.5959925
-26.136127	-12.388323	114.526131	-23.211714	12.331055	115.577629	32.753555	-10.108142	116.652107	31.395336	37.175358	116.305969	32.0744455	13.533608	116.479038	-78.4978735	11.128502	114.67622
-27.204964	-11.771898	114.355453	-23.184343	12.476726	115.583992	32.736595	-9.989538	116.371559	31.474472	37.292683	116.416153	32.1055335	13.6515725	116.393856	-78.4742195	11.3018795	114.774128
-28.262447	-11.18109	114.242996	-23.158398	12.647688	115.603172	32.735573	-9.888818	116.225922	31.567537	37.405277	116.464211	32.151555	13.7582295	116.3450665	-78.468351	11.5371465	114.8612775
-29.338446	-10.520483	114.149353	-23.076382	12.845297	115.448021	32.711735	-9.819486	116.136726	31.656296	37.500805	116.440414	32.1840155	13.8406595	116.28857	-78.3367795	11.8499345	114.607472
-30.881599	-9.545561	114.007332	-23.005543	13.103932	115.294502	32.664185	-9.752007	115.974022	31.771383	37.57093	116.288963	32.217784	13.9094615	116.1314925	-78.22887	12.2984025	114.4575115
-31.89167	-8.883389	114.001755	-22.954815	13.214252	115.276672	32.64172	-9.72718	115.852356	31.833405	37.592445	116.176392	32.2375625	13.9326325	116.014374	-78.1471925	12.4958715	114.53897
-32.888012	-8.248341	114.093254	-22.892479	13.332732	115.306595	32.659939	-9.719472	115.842506	31.922882	37.600101	116.079094	32.2914105	13.9403145	115.9608	-78.0763685	12.7251495	114.65239
-33.851936	-7.57082	114.255562	-22.809959	13.428323	115.33194	32.679699	-9.731932	115.931404	32.026581	37.594341	115.981819	32.35314	13.9312045	115.9566115	-77.973058	12.9254415	114.7072685
-34.802681	-6.874699	114.430046	-22.772554	13.519584	115.319633	32.697487	-9.761613	116.102386	32.102539	37.596905	115.818977	32.400013	13.917646	115.9606815	-77.945121	13.121522	114.6785845
-35.532101	-6.392022	114.54705	-22.755144	13.579483	115.285072	32.676632	-9.764382	116.321526	32.168026	37.578773	115.550186	32.422329	13.9071955	115.935856	-77.932617	13.2517705	114.634288
-36.614979	-5.449034	114.815155	-22.734022	13.616332	115.292908	32.683643	-9.877109	116.441963	32.202866	37.537628	115.24688	32.4432545	13.8302595	115.8444215	-77.9112985	13.4024045	114.7413945
-37.91404	-4.313553	115.059196	-22.753813	13.659267	115.311897	32.622066	-9.951488	116.734673	32.200985	37.409264	114.818802	32.4115255	13.728888	115.7767375	-77.9191515	13.589646	114.8470565
-38.768906	-3.474323	115.171181	-22.7572	13.656449	115.329124	32.581268	-10.000544	116.865623	32.180206	37.369755	114.606819	32.380737	13.6846055	115.736221	-77.895137	13.6282925	114.922027
-39.549923	-2.645777	115.166832	-22.802589	13.646714	115.293846	32.522182	-10.026109	116.956886	32.138802	37.356552	114.429298	32.330492	13.6652215	115.693092	-77.93567	13.6282065	114.8946
-40.309353	-1.724628	115.079346	-22.855402	13.651103	115.23365	32.438271	-10.018691	116.964516	32.08213	37.362228	114.267204	32.2602005	13.6717685	115.61586	-77.9710045	13.6304375	114.85144
-41.086533	-0.751952	114.947197	-22.895151	13.691111	115.119766	32.37772	-10.003481	116.861382	32.027138	37.408482	114.340088	32.202429	13.7025005	115.600735	-77.992731	13.6797215	114.638797
-41.790249	0.274683	114.78289	-22.949553	13.760617	114.99144	32.233513	-9.879489	116.823242	31.950575	37.435936	113.969215	32.092044	13.7782235	115.3962285	-77.99115	13.7430105	114.5866515
-42.444939	1.323682	114.622353	-22.96801	13.818031	114.84256	32.15715	-9.829602	116.693748	31.899292	37.473835	113.746712	32.028221	13.8221165	115.22023	-77.964241	13.8139455	114.46489
-43.348087	3.069048	114.492584	-22.991354	13.957438	114.678284	32.054192	-9.744575	116.51989	31.835836	37.508766	113.453781	31.945014	13.8820955	114.9868355	-77.927722	14.0327805	114.3697325
-43.933495	4.305073	114.438965	-22.9972	14.06395	114.633904	32.017471	-9.684963	116.499496	31.813599	37.564789	113.153931	31.915535	13.939913	114.8267135	-77.909935	14.187987	114.4410945
-44.44244	5.563904	114.383926	-23.023077	14.17776	114.575325	31.983244	-9.638968	116.546021	31.773993	37.573612	112.98616	31.8786185	13.967322	114.7660905	-77.9247725	14.388198	114.3845595
-44.926132	6.921511	114.333084	-23.034159	14.25377	114.564003	32.007061	-9.689769	116.546562	31.73016	37.596657	112.78775	31.8686105	13.953444	114.667156	-77.9369285	14.554096	114.46085
-45.384117	8.276403	114.300224	-23.086824	14.319557	114.578156	31.994087	-9.666549	116.596092	31.705734	37.633736	112.685356	31.8499105	13.9835935	114.640724	-78.0235585	14.6555205	114.515588
-45.798504	9.689994	114.275085	-23.124556	14.354743	114.62635	31.963062	-9.618052	116.617668	31.648767	37.699146	112.66925	31.8059145	14.040547	114.643459	-78.0550265	14.668939	114.609241
-46.143734	11.162566	114.273048	-23.170301	14.373234	114.693031	31.867546	-9.455464	116.70134	31.601833	37.783257	112.698853	31.7346895	14.1638965	114.7000965	-78.0752915	14.5825715	114.6859655
-46.65469	13.475347	114.356636	-23.258572	14.437279	114.865753	31.852612	-9.389123	116.553604	31.481001	37.958401	112.872482	31.6668065	14.284639	114.713043	-78.1839505	14.589919	115.018463
-46.90271	15.053103	114.383842	-23.338074	14.526168	114.982315	31.755554	-9.16685	116.60273	31.377003	38.127651	113.08094	31.5662785	14.4804005	114.841835	-78.2424265	14.5719355	115.122795
-47.141354	16.69655	114.424911	-23.401701	14.596689	115.098824	31.761345	-9.110083	116.488075	31.324863	38.318794	113.200363	31.543104	14.6043555	114.844219	-78.346506	14.5890225	115.353429
-47.349922	18.391943	114.449432	-23.466003	14.70547	115.167603	31.670233	-8.966726	116.482506	31.286007	38.436909	113.450409	31.47812	14.7350915	114.9664575	-78.410126	14.6758485	115.3687485
-47.409225	20.146816	114.450073	-23.551937	14.780922	115.208755	31.629158	-8.916638	116.299057	31.250881	38.611809	113.612114	31.4400195	14.8475855	114.9555855	-78.5438935	14.7142585	115.4619245
-47.556362	21.86492	114.43454	-23.582478	14.855329	115.207672	31.563917	-8.80822	116.111778	31.214952	38.779774	113.858688	31.3894345	14.985777	114.985233	-78.5543905	14.724881	115.430111
-47.597713	23.624969	114.399826	-23.653835	14.961067	115.174278	31.462744	-8.591614	115.985001	31.187702	38.945633	114.138641	31.325223	15.1770095	115.061821	-78.632893	14.7451245	115.286735
-47.593994	26.3307	114.199852	-23.725384	15.166348	115.021622	31.456228	-8.493692	115.715668	31.156593	39.212284	114.530037	31.3064105	15.359296	115.1228525	-78.7571785	14.9734	114.9203915
-47.5298	28.165266	114.12355	-23.786663	15.350513	114.964722	31.320467	-8.261722	115.655815	31.144011	39.391602	114.703835	31.232239	15.56494	115.179825	-78.805565	15.136086	114.749619
-47.440609	29.962248	114.170135	-23.87064	15.507328	114.879356	31.247225	-8.194489	115.455948	31.111324	39.575134	114.845894	31.1792745	15.6903225	115.150921	-78.9205545	15.3243335	114.607791
-47.329441	31.782114	114.36882	-24.005707	15.674335	114.938416	31.109009	-8.006908	115.271553	31.030411	39.758636	115.022209	31.06971	15.875864	115.146881	-79.081124	15.472806	114.729951
-47.147076	33.557289	114.748344	-24.131556	15.810426	115.042099	30.993774	-7.781288	115.004433	30.921247	39.979946	115.316963	30.9575105	16.099329	115.160698	-79.2206225	15.521523	114.9235
-46.99213	35.303604	115.260078	-24.258282	15.943295	115.191475	30.893299	-7.516423	114.714706	30.765808	40.211372	115.675377	30.8295535	16.3474745	115.1950415	-79.3461175	15.5391155	115.1879085
-46.75666	36.983807	115.838257	-24.393303	16.091749	115.347015	30.78878	-7.212564	114.43541	30.596272	40.495758	116.08976	30.692526	16.641597	115.262585	-79.479132	15.541901	115.431445
-46.296295	39.42894	116.849884	-24.53665	16.41748	115.617477	30.670584	-6.669854	113.972519	30.36656	40.994759	116.754234	30.518572	17.1624525	115.3633765	-79.591872	15.6725075	115.8715775
-45.916523	41.019077	117.458855	-24.607655	16.670723	115.756676	30.607029	-6.205949	113.697144	30.248278	41.352318	117.163361	30.4276535	17.5731845	115.4302525	-79.6429635	15.7682615	116.0830995
-45.52132	42.524986	117.892029	-24.696751	16.957335	115.819145	30.61709	-5.893456	113.505951	30.147827	41.687458	117.513596	30.3824585	17.897001	115.5097735	-79.7759605	16.017669	116.1285165
-45.008732	43.988453	118.143097	-24.751406	17.281775	115.77076	30.623045	-5.555809	113.337837	30.083445	41.998005	117.810371	30.353245	18.221098	115.574104	-79.856057	16.342452	115.967416
-44.488232	45.401928	118.215683	-24.811655	17.580015	115.649261	30.619923	-5.261703	113.221657	30.04545	42.287449	117.997025	30.3326865	18.512873	115.609341	-79.9559965	16.647157	115.689181
-43.959572	46.696716	118.20462	-24.850317	17.905239	115.630043	30.612833	-5.013823	113.183632	30.042267	42.536343	118.035683	30.32755	18.76126	115.6096575	-80.028184	17.049218	115.6504285
-43.283592	47.880436	118.158081	-24.806572	18.189871	115.463898	30.620443	-4.819426	113.165192	30.042379	42.718006	118.020477	30.331411	18.94929	115.5928345	-79.944555	17.430452	115.3349615
-42.316029	49.425694	118.313324	-24.789324	18.413528	115.496239	30.669912	-4.610348	113.218452	30.054802	42.950172	118.06102	30.362357	19.169912	115.639736	-79.941005	17.657144	115.352742
-41.631081	50.285454	118.464172	-24.806717	18.511417	115.518059	30.740694	-4.537892	113.293495	30.051991	43.059013	118.184235	30.3963425	19.2605605	115.738865	-80.0097765	17.7622735	115.297253
-40.957676	51.040405	118.627563	-24.831861	18.557619	115.612839	30.777651	-4.50201	113.339523	30.043921	43.11557	118.355957	30.410786	19.30678	115.84774	-80.074508	17.808458	115.377938
-40.217499	51.667862	118.768402	-24.86014	18.593899	115.547729	30.775145	-4.43911	113.331879	30.03326	43.183891	118.490814	30.4042025	19.3723905	115.9113465	-80.1244825	17.8154075	115.1841115
-39.47448	52.206741	118.953583	-24.879711	18.615324	115.566109	30.757898	-4.404108	113.31382	30.023321	43.224289	118.573059	30.3906095	19.4100905	115.9434395	-80.1500315	17.8205575	115.1887785
-38.410126	52.501957	118.897881	-24.950682	18.682581	115.727379	30.745911	-4.368035	113.280212	30.022474	43.252377	118.612183	30.3841925	19.442171	115.9461975	-80.2855565	17.922991	115.5085605
-37.629868	52.819752	118.954643	-24.92127	18.710484	115.680336	30.712646	-4.362398	113.328026	30.023432	43.263588	118.648788	30.368039	19.450595	115.988407	-80.210579	17.970373	115.372265
-36.701508	53.268085	119.062363	-24.919716	18.724522	115.755913	30.692497	-4.45048	113.490143	30.041636	43.209011	118.718399	30.3670665	19.3792655	116.104271	-80.2064985	18.0697785	115.407555
-35.900528	53.294647	118.997337	-25.009048	18.734573	115.86702	30.693003	-4.543839	113.648514	30.045765	43.151962	118.793503	30.369384	19.3040615	116.2210085	-80.38748	18.1650845	115.5130315
-35.096405	53.209805	118.936012	-25.003046	18.675472	115.832222	30.701977	-4.669867	113.816772	30.044228	43.042255	118.881073	30.3731025	19.186194	116.3489225	-80.3791945	18.16475	115.3155215
-34.338821	52.976437	118.884743	-25.026958	18.541086	115.830589	30.717035	-4.814785	113.95369	30.035929	42.944927	118.999481	30.376482	19.065071	116.4765855	-80.430398	18.017101	115.1845925
-33.568108	52.617943	118.833565	-25.15678	18.499796	115.856895	30.760038	-4.953437	114.060471	30.015242	42.815872	119.101212	30.38764	18.9312175	116.5808415	-80.7012	18.0683745	115.1329485
-32.788471	52.167847	118.728165	-25.033876	18.332218	115.745316	30.822008	-5.091586	114.106918	30.016064	42.714466	119.169846	30.419036	18.81144	116.638382	-80.486788	17.852996	114.85225
-31.919146	51.603706	118.618797	-24.991747	18.285797	115.747284	30.886333	-5.18934	114.13295	30.072451	42.610394	119.189896	30.479392	18.710527	116.661423	-80.462886	17.861067	114.833145
-30.764584	50.637066	118.490028	-24.836285	18.237743	115.798119	31.005774	-5.31858	114.178886	30.230639	42.485321	119.119629	30.6182065	18.5833705	116.6492575	-80.2907765	17.8921155	114.9469805
-30.007229	49.867966	118.383064	-24.755333	18.240011	115.870598	31.105221	-5.400027	114.229897	30.358324	42.415482	119.056297	30.7317725	18.5077275	116.643097	-80.2424385	17.9722945	115.098099
-29.275259	49.036758	118.300072	-24.585649	18.216072	115.988815	31.218132	-5.482197	114.287804	30.469814	42.345474	118.985687	30.843973	18.4316385	116.6367455	-80.015271	18.0005055	115.3408845
-28.646702	48.106487	118.220711	-24.489017	18.215258	116.073097	31.3344	-5.580583	114.366188	30.568037	42.268623	118.885658	30.9512185	18.34402	116.625923	-79.9292525	18.086496	115.520271
-27.973335	47.129635	118.070946	-24.374979	18.161371	116.166595	31.407721	-5.680482	114.493774	30.662083	42.17466	118.713486	31.034902	18.247089	116.60363	-79.78486	18.075653	115.72956
-27.327208	46.057381	117.820526	-24.332151	18.141125	116.328224	31.458694	-5.723103	114.694	30.715275	42.085255	118.447319	31.0869845	18.181076	116.5706595	-79.7512865	18.101174	116.0857885
-26.703131	44.977268	117.460381	-24.208717	18.114986	116.350052	31.54582	-5.8754	114.902473	30.776152	41.978149	118.069313	31.160986	18.0513745	116.485893	-79.57842	18.1785975	116.214211
-25.865959	43.23584	116.826485	-24.146996	18.060858	116.481606	31.602972	-6.106946	115.354218	30.787165	41.769859	117.279366	31.1950685	17.8314565	116.316792	-79.4890605	18.2902595	116.64642
-25.305885	41.986267	116.36171	-24.12932	17.972166	116.52578	31.612602	-6.294739	115.677055	30.767605	41.578011	116.622124	31.1901035	17.641636	116.1495895	-79.4487435	18.302696	116.9019705
-24.774624	40.759232	115.841743	-24.095226	17.884321	116.549828	31.610695	-6.49972	116.03849	30.717581	41.351673	115.939522	31.164138	17.4259765	115.989006	-79.35459	18.3426655	117.11065
-24.292656	39.466965	115.394081	-24.096483	17.715208	116.540977	31.607481	-6.712731	116.370796	30.639706	41.055683	115.185547	31.1235935	17.171476	115.7781715	-79.3165595	18.25894	117.3037825
-23.729511	38.237247	114.974228	-24.072048	17.509027	116.497269	31.610781	-6.954322	116.645256	30.571457	40.748035	114.500175	31.091119	16.8968565	115.5727155	-79.235215	18.1211975	117.4218225
-23.238876	36.944603	114.658653	-24.026529	17.212463	116.445648	31.611183	-7.244763	116.825127	30.50543	40.386684	114.034401	31.0583065	16.5709605	115.429764	-79.1113645	17.8539655	117.461532
-22.712332	35.737251	114.431572	-23.982487	16.925098	116.368881	31.640244	-7.547647	116.918076	30.508411	40.040302	113.630798	31.0743275	16.2463275	115.274437	-79.0393015	17.6038685	117.463325
-22.004627	33.976631	114.244232	-23.850853	16.460497	116.208282	31.652048	-7.928936	116.987419	30.602238	39.598236	113.236198	31.127143	15.83465	115.1118085	-78.828849	17.086344	117.3047555
-21.424957	32.928009	114.157379	-23.796183	16.215487	116.135681	31.650846	-8.160147	116.943123	30.667301	39.351791	113.095299	31.1590735	15.595822	115.019211	-78.7514395	16.835152	117.252151
-20.914436	31.927473	114.134933	-23.734509	16.026859	116.06237	31.66301	-8.327354	116.903984	30.743582	39.151554	113.023697	31.203296	15.4121	114.9638405	-78.672314	16.641618	117.1608995
-20.419586	30.999866	114.15403	-23.674574	15.919935	116.041962	31.668139	-8.468826	116.840019	30.820406	39.006851	113.007034	31.2442725	15.2690125	114.9235265	-78.5934205	16.5708575	117.1603975
-19.933397	30.131031	114.192261	-23.59609	15.822803	116.004753	31.673882	-8.602358	116.738045	30.888828	38.873257	113.028122	31.281355	15.1354495	114.8830835	-78.473535	16.5101565	117.1264225
-19.513481	29.305836	114.245903	-23.559576	15.707599	115.942299	31.711266	-8.755325	116.575607	30.969589	38.757961	113.070251	31.3404275	15.001318	114.822929	-78.4595795	16.41388	117.061669
-18.917391	28.537071	114.247169	-23.537182	15.638635	115.881058	31.68751	-8.837511	116.489777	31.04702	38.664314	113.159821	31.367265	14.9134015	114.824799	-78.441629	16.3638685	116.937317
-18.184666	27.413004	114.264938	-23.464853	15.529747	115.785614	31.692842	-8.972971	116.238403	31.154213	38.469444	113.367249	31.4235275	14.7482365	114.802826	-78.3532335	16.3112575	116.768402
-17.712202	26.737738	114.273331	-23.445492	15.461304	115.707909	31.737604	-9.017126	116.05835	31.215677	38.50853	113.458099	31.4766405	14.745702	114.7582245	-78.3676245	16.176906	116.6575935
-17.330364	26.083786	114.378647	-23.411633	15.460999	115.667274	31.791952	-9.010686	115.887047	31.272654	38.543461	113.5205	31.532303	14.7663875	114.7037735	-78.355569	16.1556105	116.6307745
-16.843327	25.465294	114.434097	-23.304916	15.445326	115.686989	31.875786	-8.960917	115.736069	31.294424	38.605999	113.621246	31.585105	14.822541	114.6786575	-78.194937	16.068111	116.6953205
-16.286757	24.885895	114.447845	-23.239815	15.466606	115.693077	31.994951	-8.88078	115.647697	31.31465	38.670776	113.646873	31.6548005	14.894998	114.647285	-78.1344305	16.038214	116.738869
-15.833516	24.300879	114.461884	-23.173164	15.466067	115.694321	32.133282	-8.823931	115.599182	31.322113	38.716946	113.604546	31.7276975	14.9465075	114.601864	-78.0740255	15.9856265	116.786778
-15.365995	23.754282	114.404083	-23.065809	15.460305	115.68383	32.250946	-8.745076	115.61409	31.334156	38.723541	113.491997	31.792551	14.9892325	114.5530435	-77.924169	15.9313775	116.8146165
-14.729804	22.962624	114.289986	-22.958311	15.46033	115.64621	32.415676	-8.676728	115.78627	31.306414	38.757854	113.16227	31.861045	15.040563	114.47427	-77.777667	15.880097	116.81815
-14.26014	22.439157	114.171494	-22.910013	15.448834	115.626213	32.520996	-8.653515	115.974152	31.290182	38.709698	112.776505	31.905589	15.0280915	114.3753285	-77.725615	15.8695765	116.8770975
-13.818911	21.953487	114.10788	-22.830305	15.396921	115.636971	32.591553	-8.652106	116.164063	31.2896	38.632538	112.344826	31.9405765	14.990216	114.2544445	-77.6011865	15.803626	117.0194975
-13.382086	21.531778	114.121986	-22.760315	15.307956	115.731918	32.698532	-8.704171	116.320923	31.262196	38.544075	112.00222	31.980364	14.919952	114.1615715	-77.500994	15.69596	117.3022645
-12.944503	21.149925	114.153015	-22.718386	15.183089	115.782463	32.774296	-8.722534	116.414726	31.207302	38.492001	111.913857	31.990799	14.8847335	114.1642915	-77.427571	15.4814445	117.4006345
-12.522329	20.799646	114.196075	-22.694551	15.029242	115.83992	32.83799	-8.723276	116.451157	31.173941	38.488674	111.900154	32.0059655	14.882699	114.1756555	-77.3950675	15.175785	117.5041845
-12.157687	20.589861	114.247688	-22.668999	14.911689	115.837242	32.883274	-8.68292	116.411293	31.133688	38.53764	111.917625	32.008481	14.92736	114.164459	-77.346479	14.896018	117.510025
-11.344493	20.250944	114.223137	-22.67156	14.865355	115.860512	32.926022	-8.572412	116.283356	31.084261	38.656326	111.936714	32.0051415	15.041957	114.110035	-77.3482615	14.688753	117.610989
-10.812874	20.139317	114.210365	-22.64925	14.957102	115.844788	32.946785	-8.458399	116.250061	31.052584	38.788864	111.96035	31.9996845	15.1652325	114.1052055	-77.2981845	14.7489715	117.5843705
-10.305973	20.079893	114.200089	-22.682426	15.048686	115.817047	32.964237	-8.320105	116.21904	31.012579	38.917561	111.939072	31.988408	15.298728	114.079056	-77.35326	14.798644	117.555038
-9.770892	20.062668	114.134277	-22.696337	15.192109	115.741661	32.974087	-8.222227	116.186844	31.000359	39.040272	111.874565	31.987223	15.4090225	114.0307045	-77.379897	14.9751955	117.4526175
-9.213467	20.115917	114.072334	-22.675674	15.253165	115.666374	32.958004	-8.164189	116.08313	30.982393	39.119061	111.982788	31.9701985	15.477436	114.032959	-77.3215465	15.028894	117.299789
-8.624699	20.195562	114.085342	-22.671877	15.268861	115.650627	32.921677	-8.129743	115.956139	31.039024	39.175217	112.252792	31.9803505	15.522737	114.1044655	-77.3241045	15.014985	117.1967885
-8.007537	20.251398	114.244095	-22.670937	15.253407	115.667877	32.888783	-8.121434	115.73156	31.132877	39.262726	112.781845	32.01083	15.570646	114.2567025	-77.352704	14.936168	117.0790515
-7.069658	20.47596	114.524017	-22.749062	15.230892	115.717354	32.854645	-7.966915	115.370178	31.230923	39.56197	113.891792	32.042784	15.7975275	114.630985	-77.540908	14.6642565	116.803723
-6.381678	20.672215	114.855133	-22.834261	15.284612	115.804161	32.849274	-7.773473	115.113281	31.216351	39.787712	114.84063	32.0328125	16.0071195	114.9769555	-77.7013345	14.5621045	116.6313665
-5.659005	20.795441	115.187195	-22.893353	15.335411	116.002228	32.854713	-7.599475	115.029594	31.217152	39.954498	115.62384	32.0359325	16.1775115	115.326717	-77.8226385	14.4933105	116.677739
-4.962969	20.932671	115.507057	-22.96644	15.468494	116.190735	32.824219	-7.497907	115.046272	31.273859	40.064186	116.277565	32.049039	16.2831395	115.6619185	-77.981919	14.6538485	116.7195515
-4.261758	20.963226	115.804039	-23.06785	15.609034	116.339508	32.749401	-7.453222	115.109146	31.365467	40.12257	116.835548	32.057434	16.334674	115.972347	-78.193134	14.883394	116.706669
-3.544224	20.931377	116.064034	-23.173693	15.717587	116.416725	32.681023	-7.432191	115.116096	31.436855	40.14856	117.422905	32.058939	16.3581845	116.2695005	-78.406325	15.0769895	116.5639495
-2.818564	20.87249	116.293808	-23.283655	15.688117	116.374138	32.626446	-7.399424	114.94278	31.448183	40.158306	118.165329	32.0373145	16.379441	116.5540545	-78.6046245	14.996793	116.1942215
-1.783816	20.557993	116.526535	-23.524635	15.579343	116.099098	32.59206	-7.251594	114.430145	31.277424	40.166996	119.481636	31.934742	16.457701	116.9558905	-78.984012	14.700985	115.2423055
-1.100659	20.254246	116.555298	-23.591822	15.48023	115.736771	32.59972	-7.091033	114.067528	31.038021	40.137314	120.137665	31.8188705	16.5231405	117.1025965	-79.0025145	14.4373195	114.3709455
-0.450869	19.830912	116.419891	-23.609253	15.583383	115.551064	32.628582	-6.890203	113.798164	30.73749	40.133492	120.508942	31.683036	16.6216445	117.153553	-78.901542	14.5451215	113.948575
0.236937	19.298588	116.18174	-23.63505	15.705259	115.347519	32.701122	-6.677568	113.686287	30.580795	40.261375	120.520996	31.6409585	16.7919035	117.1036415	-78.9110585	14.6186145	113.5913965
0.832148	18.639763	115.914764	-23.740507	15.905264	115.197495	32.73843	-6.55352	113.741943	30.515682	40.415092	120.358719	31.627056	16.930786	117.050331	-79.10807	14.879742	113.344659
1.404473	17.884871	115.618195	-23.692366	15.985672	114.968658	32.734314	-6.58903	113.847412	30.48304	40.416302	120.056625	31.608677	16.913636	116.9520185	-78.993409	15.057708	112.9852975
1.90538	16.923586	115.406456	-23.700527	15.995373	114.79818	32.70443	-6.768885	114.018616	30.513742	40.304462	119.685043	31.609086	16.7677885	116.8518295	-79.01014	15.2229575	112.7445305
2.573244	15.249571	115.092278	-23.685411	15.911931	114.688805	32.647171	-7.117812	114.37484	30.586117	40.017845	119.077721	31.616644	16.4500165	116.7262805	-78.987466	15.3738455	112.6513295
2.937276	13.997333	114.936195	-23.640903	15.762396	114.511452	32.643188	-7.370619	114.663589	30.666855	39.84631	118.708633	31.6550215	16.2378455	116.686111	-78.9368275	15.2869465	112.336793
3.254655	12.735614	114.81147	-23.614897	15.6214	114.395538	32.665199	-7.593282	114.981018	30.732277	39.683651	118.36541	31.698738	16.0451845	116.673214	-78.928532	15.1976155	112.117862
3.454563	11.40006	114.728439	-23.55769	15.493507	114.284882	32.691898	-7.815938	115.302155	30.797085	39.498234	118.083748	31.7444915	15.841148	116.6929515	-78.8598715	15.145866	111.8768125
3.65253	9.955986	114.731255	-23.525894	15.348058	114.199104	32.69796	-8.055195	115.689156	30.855385	39.304745	117.798004	31.7766725	15.624775	116.74358	-78.8284605	15.071341	111.654628
3.74152	8.522945	114.812531	-23.542334	15.200845	114.143333	32.695572	-8.319626	116.117561	30.94429	39.080715	117.557922	31.819931	15.3805445	116.8377415	-78.904599	15.0211455	111.4489245
3.737517	7.095479	114.953575	-23.556433	15.061476	114.095818	32.672459	-8.609477	116.58522	31.050629	38.853218	117.349693	31.861544	15.1218705	116.9674565	-78.97441	15.0010815	111.2241795
3.622214	4.918862	115.169785	-23.590651	14.848958	114.007484	32.606079	-9.018838	117.233994	31.166309	38.507641	117.070724	31.886194	14.7444015	117.152359	-79.067496	14.9535145	110.862609
3.472502	3.513055	115.309349	-23.59922	14.699107	113.973877	32.534607	-9.232234	117.525986	31.203724	38.276634	116.870224	31.8691655	14.5222	117.198105	-79.0676055	14.876014	110.749649
3.268568	2.165238	115.397003	-23.61129	14.571765	113.941933	32.460331	-9.458707	117.742332	31.24637	38.057102	116.656647	31.8533505	14.2991975	117.1994895	-79.0759305	14.8443325	110.6843765
2.980504	0.788318	115.388107	-23.582891	14.416276	113.92337	32.401409	-9.647128	117.835258	31.291103	37.837509	116.434219	31.846256	14.0951905	117.1347385	-79.012038	14.7373615	110.7120015
2.648044	-0.498085	115.408012	-23.559414	14.271394	113.934174	32.359913	-9.83831	117.825211	31.355959	37.66029	116.229057	31.857936	13.91099	117.027134	-78.976764	14.631798	110.841214
2.233658	-1.728685	115.415466	-23.529596	14.17594	113.970139	32.33313	-9.937525	117.846855	31.387403	37.515266	116.028389	31.8602665	13.7888705	116.937622	-78.9194585	14.5630095	111.002656
1.715624	-2.837869	115.44706	-23.47826	14.095956	113.997505	32.35202	-10.044015	117.841934	31.381638	37.400372	115.820869	31.866829	13.6781785	116.8314015	-78.823349	14.5137335	111.1636085
0.876669	-4.520004	115.511909	-23.481987	13.998246	114.046715	32.351738	-10.164614	117.912552	31.397215	37.237926	115.490364	31.8744765	13.536656	116.701458	-78.8384505	14.459836	111.391972
0.205799	-5.502845	115.599442	-23.439131	13.909019	114.08577	32.341785	-10.288113	117.9561	31.417645	37.098156	115.225449	31.879715	13.4050215	116.5907745	-78.757977	14.4130165	111.5807655
-0.481668	-6.45139	115.678741	-23.408615	13.836575	114.124504	32.319138	-10.397358	117.997826	31.433397	36.949799	114.989265	31.8762675	13.2762205	116.4935455	-78.6934975	14.3969295	111.7554625
-1.228705	-7.339619	115.753922	-23.403055	13.710385	114.146553	32.327076	-10.507279	118.015121	31.429567	36.823895	114.80397	31.8783215	13.158308	116.4095455	-78.6844315	14.262462	111.8835605
-2.020533	-8.126983	115.835381	-23.384132	13.59002	114.176033	32.312473	-10.65617	118.038712	31.426361	36.660938	114.571587	31.869417	13.002384	116.3051495	-78.637681	14.177656	112.0469165
-2.869066	-8.807009	115.936569	-23.386625	13.445826	114.200577	32.27544	-10.783991	118.064728	31.41629	36.485188	114.349792	31.845865	12.8505985	116.20726	-78.619115	14.0410535	112.193894
-3.734046	-9.446439	116.046761	-23.398628	13.285051	114.207542	32.238045	-10.964147	118.048431	31.41872	36.277889	114.089272	31.8283825	12.656871	116.0688515	-78.6256385	13.913231	112.3462325
-5.115235	-10.178358	116.196236	-23.428696	13.042831	114.215553	32.13052	-11.276153	118.126846	31.438328	35.912006	113.698029	31.784424	12.3179265	115.9124375	-78.641816	13.7677355	112.5186685
-6.05783	-10.567745	116.26178	-23.442526	12.88098	114.216545	32.030884	-11.497661	118.16037	31.473892	35.662968	113.504288	31.752388	12.0826535	115.832329	-78.63744	13.6793065	112.600761
-6.948358	-10.811464	116.246544	-23.469734	12.726924	114.230705	31.983438	-11.700245	118.159805	31.495739	35.42421	113.31662	31.7395885	11.8619825	115.7382125	-78.6790565	13.5918655	112.7231975
-7.966421	-10.892918	116.296684	-23.476742	12.547324	114.228127	31.946793	-11.875931	118.106667	31.508291	35.254608	113.197884	31.727542	11.6893385	115.6522755	-78.681026	13.4053095	112.8039785
-8.809892	-10.967566	116.06456	-23.474419	12.37907	114.243103	31.919952	-11.975626	117.998611	31.515772	35.151913	113.165161	31.717862	11.5881435	115.581886	-78.6667	13.1699965	112.90432
-9.783195	-10.955803	115.839684	-23.482555	12.279498	114.252838	31.92205	-12.019958	117.84568	31.485569	35.125446	113.193153	31.7038095	11.552744	115.5194165	-78.6689195	13.006252	112.9862595
-10.662324	-10.790145	115.580009	-23.470322	12.210331	114.283821	31.932241	-11.988591	117.65078	31.438812	35.167866	113.291122	31.6855265	11.5896375	115.470951	-78.6261705	12.8310245	113.096691
-12.009502	-10.418926	115.164803	-23.479774	12.218993	114.517281	31.968102	-11.80389	117.242554	31.35652	35.422928	113.754639	31.662311	11.809519	115.4985965	-78.621859	12.628467	113.5359655
-12.9187	-10.03721	114.858498	-23.488272	12.270047	114.744911	31.998352	-11.613487	116.865906	31.306908	35.681808	114.328537	31.65263	12.0341605	115.5972215	-78.629174	12.5059335	113.8926005
-13.87429	-9.68192	114.534065	-23.485184	12.348991	114.997902	32.031116	-11.366895	116.469284	31.234158	35.987061	115.055939	31.632637	12.310083	115.7626115	-78.603005	12.387899	114.2331925
-14.754693	-9.2258	114.220169	-23.545729	12.497435	115.23925	32.029949	-11.032102	116.110138	31.163553	36.328434	115.857567	31.596751	12.648166	115.9838525	-78.688209	12.346704	114.4946475
-15.65993	-8.780099	113.945915	-23.571138	12.738654	115.457703	32.037075	-10.679398	115.827988	31.079229	36.694664	116.608704	31.558152	13.007633	116.218346	-78.700428	12.469675	114.69706
-16.512737	-8.291638	113.763748	-23.661665	13.031017	115.607513	32.02491	-10.29149	115.636467	31.007858	37.058582	117.217812	31.516384	13.383546	116.4271395	-78.839714	12.678488	114.7878865
-17.443445	-7.813063	113.653587	-23.767746	13.383887	115.78038	31.991747	-9.955915	115.54924	30.92495	37.396042	117.68676	31.4583485	13.7200635	116.618	-78.9938405	13.0477105	114.94276
-18.82486	-7.212298	113.606201	-23.861309	13.77798	115.795326	31.934219	-9.602056	115.566872	30.811813	37.775265	118.016922	31.373016	14.0866045	116.791897	-79.095634	13.4693555	114.798755
-19.668194	-6.865056	113.604332	-23.941057	13.939756	115.802696	31.866449	-9.473128	115.610329	30.761322	37.929417	118.100609	31.3138855	14.2281445	116.855469	-79.1959995	13.6513675	114.749923
-20.529089	-6.579767	113.651695	-23.983307	14.050781	115.80175	31.809315	-9.3915	115.675117	30.719236	38.007256	118.091652	31.2642755	14.307878	116.8833845	-79.2308895	13.793684	114.7201155
-21.360834	-6.275691	113.734184	-24.004141	14.070746	115.805962	31.786188	-9.377987	115.784027	30.687773	38.044731	117.994583	31.2369805	14.333372	116.889305	-79.2452625	13.80812	114.722619
-22.044928	-6.270554	113.744583	-24.002886	14.066598	115.778732	31.788465	-9.396292	115.895828	30.664379	38.044117	117.844055	31.226422	14.3239125	116.8699415	-79.232194	13.8092835	114.6875225
-23.063425	-5.897634	113.958862	-23.95652	14.000469	115.735352	31.826797	-9.441455	116.01918	30.652395	38.03117	117.57634	31.239596	14.2948575	116.79776	-79.152636	13.7060805	114.672944
-23.866697	-5.670002	114.106163	-23.938047	13.904341	115.674255	31.861729	-9.513726	116.123749	30.637667	37.97802	117.195427	31.249698	14.232147	116.659588	-79.125792	13.576535	114.688922
-25.05809	-5.442877	114.238319	-23.886011	13.779764	115.430855	31.856298	-9.690283	116.295563	30.6222	37.805489	116.520439	31.239249	14.057603	116.408001	-79.011271	13.501925	114.453709
-25.857914	-5.21717	114.258781	-23.855705	13.669513	115.315521	31.838924	-9.855358	116.348251	30.637625	37.643902	116.109619	31.2382745	13.894272	116.228935	-78.9496845	13.444754	114.402107
-26.671337	-5.021454	114.234795	-23.825119	13.555055	115.233192	31.799269	-9.986639	116.334137	30.67297	37.484505	115.846481	31.2361195	13.748933	116.090309	-78.8863575	13.361177	114.376075
-27.417761	-4.753686	114.199173	-23.809313	13.49202	115.20591	31.782064	-10.06616	116.273224	30.723524	37.398174	115.748367	31.252794	13.666007	116.0107955	-78.87142	13.318033	114.4010245
-28.111595	-4.458213	114.14299	-23.758078	13.468962	115.220932	31.780901	-10.069093	116.191826	30.77709	37.381958	115.846291	31.2789955	13.6564325	116.0190585	-78.7951515	13.2814915	114.4228055
-28.822556	-4.12176	114.089584	-23.782484	13.506932	115.291389	31.792131	-10.038282	116.127312	30.815994	37.427719	116.04776	31.3040625	13.6947185	116.087536	-78.8690305	13.3191455	114.495242
-29.530806	-3.746365	114.02758	-23.744751	13.602118	115.341209	31.813112	-9.980381	116.086563	30.85634	37.483276	116.276039	31.334726	13.7514475	116.181301	-78.824228	13.4527885	114.501117
-30.635374	-3.144353	113.877106	-23.756678	13.774896	115.389191	31.803816	-9.887027	115.969345	30.92486	37.588417	116.660713	31.364338	13.850695	116.315029	-78.877694	13.699097	114.463353
-31.311831	-2.739813	113.733498	-23.725977	13.881304	115.412819	31.789694	-9.810695	115.855835	30.991354	37.667225	116.940735	31.390524	13.928265	116.398285	-78.842478	13.834343	114.427353
-31.930452	-2.321584	113.551094	-23.734114	13.993149	115.410385	31.787121	-9.742709	115.699265	31.057882	37.726284	117.26606	31.4225015	13.9917875	116.4826625	-78.8907295	13.9945105	114.3381075
-32.578884	-1.929736	113.331619	-23.68644	14.08274	115.426102	31.801582	-9.66934	115.482903	31.108723	37.784622	117.593231	31.4551525	14.057641	116.538067	-78.8280325	14.107839	114.314137
-33.175591	-1.57355	113.185707	-23.631292	14.17581	115.413734	31.823036	-9.603517	115.284241	31.173403	37.811665	117.848167	31.4982195	14.104074	116.566204	-78.7608035	14.247546	114.261264
-33.824291	-1.248667	113.100693	-23.579454	14.23116	115.440918	31.853214	-9.552341	115.114906	31.242006	37.847633	117.980934	31.54761	14.147646	116.54792	-78.706518	14.314674	114.333916
-34.43515	-0.965714	113.121605	-23.497099	14.291024	115.452065	31.898975	-9.538817	115.001762	31.311941	37.85598	118.007278	31.605458	14.1585815	116.50452	-78.599656	14.4234665	114.39961
-35.278244	-0.60721	113.283394	-23.403927	14.314214	115.460136	31.997589	-9.598465	115.002594	31.447401	37.774422	117.745659	31.722495	14.0879785	116.3741265	-78.530349	14.5404495	114.5461455
-35.828297	-0.381729	113.440994	-23.315977	14.277307	115.460419	32.059425	-9.730501	115.084824	31.920933	37.494915	117.299522	31.990179	13.882207	116.192173	-78.622133	14.672407	114.728665
-36.358757	-0.249342	113.614746	-23.23815	14.189282	115.426697	32.116402	-9.936382	115.250656	31.62682	37.484768	117.101692	31.871611	13.774193	116.176174	-78.347911	14.604371	114.67722
-36.842407	-0.12292	113.796425	-23.161715	14.027487	115.360962	32.165756	-10.192967	115.499283	31.721922	37.246193	116.759956	31.943839	13.526613	116.1296195	-78.267269	14.528361	114.5923045
-37.365376	0.00371	113.969383	-23.096872	13.840243	115.33873	32.24144	-10.496418	115.759834	31.820961	36.945965	116.487503	32.0312005	13.2247735	116.1236685	-78.2249445	14.4557125	114.5537915
-37.862972	0.159833	114.122353	-23.000568	13.591455	115.337547	32.321793	-10.819296	116.026581	31.94536	36.618477	116.319954	32.1335765	12.8995905	116.1732675	-78.1347125	14.2833195	114.5018265
-38.297417	0.302411	114.268089	-22.918255	13.342169	115.403	32.408302	-11.145443	116.250267	32.088921	36.294319	116.198708	32.2486115	12.574438	116.2244875	-78.0851215	14.1099	114.5815125
-38.855366	0.590003	114.425362	-22.747807	13.030784	115.468193	32.476719	-11.539426	116.480545	32.36364	35.882618	116.052498	32.4201795	12.171596	116.2665215	-77.9157935	13.889972	114.6698645
-39.225109	0.85483	114.42392	-22.633801	12.932337	115.449074	32.508923	-11.693752	116.608253	32.55349	35.672478	115.936172	32.5312065	11.989363	116.2722125	-77.7988085	13.875311	114.6259355
-39.571526	1.128104	114.380768	-22.483965	12.894487	115.372742	32.621937	-11.872111	116.630829	32.729076	35.550995	115.806068	32.6755065	11.839442	116.2184485	-77.6434365	13.949532	114.5270355
-39.895729	1.480443	114.325439	-22.353971	12.91568	115.267159	32.724304	-11.898565	116.67482	32.870701	35.481644	115.558937	32.7975025	11.7915395	116.1168785	-77.5054445	14.0398205	114.4174395
-40.233356	1.884459	114.295708	-22.220955	13.012138	115.142586	32.83289	-11.855224	116.716003	32.97459	35.463181	115.202042	32.90374	11.8039785	115.9590225	-77.34565	14.2202975	114.3261495
-40.568893	2.338911	114.32946	-22.03866	13.088344	115.026077	32.935883	-11.81636	116.760925	33.08469	35.482948	114.799797	33.0102865	11.833294	115.780361	-77.0876065	14.343394	114.271793
-40.853264	2.854556	114.342499	-21.928984	13.144304	114.921173	33.059414	-11.811648	116.835129	33.208065	35.463181	114.390945	33.1337395	11.8257665	115.613037	-76.9917075	14.4628415	114.229309
-41.162766	3.676095	114.3675	-21.691072	13.164738	114.821182	33.212845	-11.864327	117.055664	33.396648	35.354485	113.883125	33.3047465	11.745079	115.4693945	-76.6868905	14.584397	114.1729695
-41.326313	4.298102	114.364792	-21.55497	13.138002	114.785645	33.317543	-11.949385	117.125534	33.534111	35.253304	113.661469	33.425827	11.6519595	115.3935015	-76.535767	14.6240445	114.1777885
-41.489349	4.953909	114.389595	-21.415831	13.066668	114.79763	33.42321	-12.057279	117.243454	33.693336	35.13409	113.489555	33.558273	11.5384055	115.3665045	-76.389935	14.5949305	114.2287555
-41.572002	5.716697	114.452469	-21.278835	12.990677	114.831993	33.488659	-12.165642	117.398537	33.857059	34.983543	113.345612	33.672859	11.4089505	115.3720745	-76.230529	14.5724035	114.2919115
-41.636082	6.563898	114.49115	-21.137562	12.923339	114.903351	33.579933	-12.3374	117.524467	34.021622	34.829769	113.214409	33.8007775	11.2461845	115.369438	-76.0759015	14.6004935	114.437264
-41.667225	7.440742	114.503242	-21.084911	12.869373	114.934982	33.632103	-12.451472	117.703995	34.166157	34.675457	113.092018	33.89913	11.1119925	115.3980065	-76.068952	14.6267535	114.4719575
-41.660385	8.377614	114.417038	-21.024483	12.784616	114.925514	33.691994	-12.563837	117.791214	34.261776	34.549366	112.987946	33.976885	10.9927645	115.38958	-76.025851	14.5764675	114.461448
-41.543732	9.915132	114.174423	-20.953859	12.670638	114.838043	33.723957	-12.722072	117.750595	34.316628	34.393768	113.011803	34.0202925	10.835848	115.381199	-75.9280105	14.505428	114.294887
-41.447548	11.03809	113.971802	-20.960257	12.601987	114.786301	33.726147	-12.799801	117.592033	34.345673	34.373196	113.035286	34.03591	10.7866975	115.3136595	-75.956424	14.4172765	114.2589425
-41.336544	12.202066	113.779892	-20.956881	12.534852	114.705788	33.71278	-12.854735	117.313217	34.387886	34.384613	113.195129	34.050333	10.764939	115.254173	-75.964095	14.304765	114.157403
-41.182034	13.43213	113.589325	-20.984125	12.515987	114.63623	33.682384	-12.858006	116.930832	34.401886	34.451641	113.341507	34.042135	10.7968175	115.1361695	-76.010385	14.2351565	114.1362905
-40.961357	14.746563	113.486732	-20.96328	12.549895	114.539696	33.64888	-12.801427	116.494133	34.445995	34.530224	113.577698	34.0474375	10.8643985	115.0359155	-75.9739975	14.2353915	114.0434765
-40.744934	16.121847	113.410294	-20.973879	12.648969	114.468071	33.631783	-12.695593	116.052284	34.427589	34.663879	113.744148	34.029686	10.984143	114.898216	-75.977444	14.313795	114.037926
-40.484428	17.466558	113.455872	-20.920776	12.792828	114.433052	33.586414	-12.551891	115.652779	34.422741	34.811066	113.895645	34.0045775	11.1295875	114.774212	-75.8461295	14.4560685	114.091892
-39.967068	19.594252	113.693115	-20.892908	13.07075	114.504456	33.558338	-12.34536	115.217316	34.433495	35.002338	113.975929	33.9959165	11.328489	114.5966225	-75.7817325	14.813011	114.4122895
-39.564793	20.950102	113.88974	-20.835566	13.206943	114.61824	33.536121	-12.26548	115.078339	34.467243	35.096447	114.044846	34.001682	11.4154835	114.5615925	-75.672814	14.9984025	114.6748875
-39.193474	22.332623	114.024338	-20.845343	13.321206	114.699699	33.498444	-12.202605	114.98027	34.505295	35.143738	114.108124	34.0018695	11.4705665	114.544197	-75.6925555	15.1718455	114.855201
-38.728531	23.662771	114.089951	-20.87381	13.3452	114.751724	33.46516	-12.286777	114.878204	34.53886	35.117252	114.141335	34.00201	11.4152375	114.5097695	-75.74963	15.2751625	114.9936785
-38.270615	24.956678	114.124596	-20.913397	13.300121	114.741623	33.378071	-12.375816	114.755951	34.55484	35.018654	114.193451	33.9664555	11.321419	114.474701	-75.7932495	15.278823	115.008545
-37.745235	26.226583	114.104889	-20.961578	13.206697	114.682182	33.309738	-12.463649	114.657417	34.538975	34.948807	114.278435	33.9243565	11.242579	114.467926	-75.8475125	15.170815	114.896438
-37.190449	27.474604	114.063705	-21.011997	13.138654	114.647423	33.262276	-12.535408	114.573708	34.506451	34.877094	114.37796	33.8843635	11.170843	114.475834	-75.9083575	15.106465	114.819012
-36.270969	29.29705	114.122559	-21.051771	12.993036	114.603569	33.21241	-12.640461	114.396873	34.485306	34.81422	114.527237	33.848858	11.0868795	114.462055	-75.9524	14.8991925	114.745083
-35.623249	30.526505	114.195778	-21.076553	12.967445	114.556076	33.151936	-12.668692	114.268219	34.512966	34.770634	114.574089	33.832451	11.050971	114.421154	-75.985557	14.883919	114.690998
-34.919876	31.698681	114.310074	-21.087593	12.965303	114.512276	33.082058	-12.685004	114.106766	34.508656	34.78054	114.639282	33.795357	11.047768	114.373024	-75.970543	14.882838	114.651528
-34.220238	32.869225	114.500771	-21.170797	13.02067	114.48262	32.994236	-12.594957	113.86911	34.469387	34.861149	114.798225	33.7318115	11.133096	114.3336675	-76.0734055	14.908244	114.6315725
-33.464344	33.993984	114.769485	-21.242487	13.08456	114.471748	32.903053	-12.416783	113.593315	34.374626	35.030605	114.995369	33.6388395	11.306911	114.294342	-76.1238135	14.862209	114.649154
-32.752151	35.044376	115.133652	-21.352983	13.227659	114.489426	32.813011	-12.186339	113.329231	34.232571	35.263184	115.321175	33.522791	11.5384225	114.325203	-76.228757	14.9168955	114.653649
-31.965479	36.064575	115.643356	-21.552963	13.355515	114.585472	32.73888	-11.876431	113.083145	34.067558	35.549973	115.795029	33.403219	11.836771	114.439087	-76.509145	14.874259	114.731857
-30.768034	37.37611	116.50795	-21.822817	13.605197	114.571968	32.682098	-11.316692	112.793114	33.741615	36.096371	116.831314	33.2118565	12.3898395	114.812214	-76.8574905	14.8205545	114.331722
-30.011412	38.154648	117.088654	-22.03425	13.838675	114.681313	32.631687	-10.858368	112.684616	33.508564	36.507233	117.617203	33.0701255	12.8244325	115.1509095	-77.1386255	14.8529175	114.2117165
-29.165051	38.904667	117.583252	-22.382391	14.34457	114.984932	32.623203	-10.39865	112.643288	33.256004	36.933586	118.350685	32.9396035	13.267468	115.4969865	-77.7043855	15.421672	114.4728775
-28.329525	39.506714	118.001282	-22.355133	14.490231	114.900116	32.646179	-9.984587	112.695763	33.039913	37.359657	118.899712	32.843046	13.687535	115.7977375	-77.553312	15.292927	114.0024945
-27.547949	40.02692	118.340347	-22.469212	14.886896	115.037262	32.652111	-9.57039	112.790474	32.855579	37.751087	119.279251	32.753845	14.0903485	116.0348625	-77.692269	15.6834435	114.0396615
-26.963392	40.584202	118.655632	-22.805017	15.467405	115.329506	32.676392	-9.260437	112.950134	32.705898	38.122387	119.577873	32.691145	14.430975	116.2640035	-78.301179	16.503835	114.3950085
-25.829718	40.663536	118.631271	-22.710344	15.643579	115.332756	32.687813	-8.997748	113.153862	32.578766	38.411568	119.757591	32.6332895	14.70691	116.4557265	-78.0539775	16.580248	114.2097855
-24.856966	40.898163	118.759201	-22.827564	15.923492	115.480873	32.713669	-8.757912	113.477798	32.421886	38.716728	119.904724	32.5677775	14.979408	116.691261	-78.2229055	16.867576	114.270485
-24.024149	40.751678	118.758057	-23.070356	16.116276	115.827072	32.724266	-8.696561	113.667549	32.308128	38.807106	119.93586	32.516197	15.0552725	116.8017045	-78.656909	17.1772795	114.8524395
-22.931541	40.363255	118.544151	-23.104481	16.136065	115.902863	32.705963	-8.68642	113.878044	32.20026	38.849224	119.948456	32.4531115	15.081402	116.91325	-78.6620735	17.190728	114.892476
-22.465649	40.093399	118.552948	-23.195818	16.124046	115.933273	32.65744	-8.738452	114.090584	32.079468	38.841267	119.913124	32.368454	15.0514075	117.001854	-78.76009	17.1966845	114.864692
-21.700161	39.625954	118.342377	-23.326851	16.012711	116.023087	32.572369	-8.821459	114.296135	31.948212	38.804333	119.854271	32.2602905	14.991437	117.075203	-78.9139925	17.033985	114.970971
-21.013905	39.023037	118.159798	-23.460934	15.940578	116.052734	32.429657	-8.941417	114.552376	31.799334	38.725071	119.718529	32.1144955	14.891827	117.1354525	-79.0363635	16.989329	114.9700155
-20.271219	38.310928	117.947021	-23.571201	15.786284	116.037079	32.263592	-9.096068	114.764702	31.618135	38.619949	119.522263	31.9408635	14.7619405	117.1434825	-79.0832655	16.8106275	114.9306755
-19.306229	37.067303	117.467514	-23.886955	15.625681	116.037621	31.925369	-9.365458	115.105713	31.319397	38.388592	118.958427	31.622383	14.511567	117.03207	-79.396293	16.739795	115.043172
-18.486652	36.118759	116.915085	-24.145451	15.581605	116.06443	31.655529	-9.538576	115.341034	31.086367	38.193947	118.346535	31.370948	14.3276855	116.8437845	-79.66185	16.8355245	115.2850755
-17.898294	35.168102	116.329453	-24.32716	15.467632	115.906372	31.35351	-9.713477	115.590927	30.871683	37.993221	117.671143	31.1125965	14.139872	116.631035	-79.7669165	16.795392	115.181709
-17.287336	34.184952	115.745079	-24.542461	15.336265	115.754333	31.073103	-9.926126	115.82756	30.653933	37.768429	116.994774	30.863518	13.9211515	116.411167	-79.94844	16.7513785	115.097499
-16.829729	33.158939	115.251633	-24.743963	15.16992	115.609085	30.810463	-10.161246	116.087852	30.439842	37.523315	116.297623	30.6251525	13.6810345	116.1927375	-80.1130785	16.6588055	115.0254325
-16.278749	32.124313	114.802406	-24.90937	14.95391	115.487267	30.595526	-10.389146	116.306755	30.242039	37.269318	115.712753	30.4187825	13.440086	116.009754	-80.2375225	16.467734	114.96478
-15.743424	31.045038	114.443085	-25.041828	14.706649	115.350189	30.414762	-10.589136	116.460548	30.034595	37.041588	115.190216	30.2246785	13.226226	115.825382	-80.3083345	16.187072	114.874996
-15.0419	29.477259	114.014374	-25.224676	14.401642	115.110519	30.180443	-10.800683	116.583275	29.760126	36.756611	114.540276	29.9702845	12.977964	115.5617755	-80.4196365	15.82532	114.6592625
-14.570817	28.493223	113.780174	-25.367161	14.243442	114.961838	30.060848	-10.918741	116.558609	29.58008	36.633034	114.187912	29.820464	12.8571465	115.3732605	-80.554786	15.6297375	114.5504155
-14.138386	27.578518	113.599602	-25.481737	14.105768	114.853607	29.932543	-10.965539	116.578247	29.445288	36.684776	114.105797	29.6889155	12.8596185	115.342022	-80.6523895	15.3519175	114.365192
-13.708201	26.654608	113.43689	-25.578901	13.989671	114.733574	29.826155	-11.026391	116.557503	29.228479	36.497467	113.581146	29.527317	12.735538	115.0693245	-80.685119	15.243804	114.3978235
-13.326566	25.769176	113.340797	-25.68186	13.896331	114.636574	29.706282	-11.055366	116.534233	29.063719	36.436497	113.378189	29.3850005	12.6905655	114.956211	-80.7487205	15.1020965	114.316937
-12.974042	24.978825	113.287666	-25.849638	13.832378	114.562477	29.576878	-11.079344	116.506126	28.89818	36.423302	113.223663	29.237529	12.671979	114.8648945	-80.936805	14.992777	114.2600595
-12.61556	24.233877	113.263153	-26.000244	13.731011	114.505661	29.453712	-11.077158	116.4487	28.709909	36.400116	113.122307	29.0818105	12.661479	114.7855035	-81.0822985	14.800543	114.2258185
-12.140949	23.145823	113.279877	-26.214561	13.586036	114.433929	29.272539	-11.084903	116.292679	28.414791	36.408894	113.049629	28.843665	12.6619955	114.671154	-81.272787	14.5100765	114.196704
-11.833114	22.494402	113.299583	-26.347506	13.501841	114.434647	29.169279	-11.058135	116.182503	28.21118	36.447762	113.063667	28.6902295	12.6948135	114.623085	-81.3852415	14.3088685	114.246209
-11.57362	21.865427	113.340904	-26.460711	13.452344	114.459595	29.084713	-11.019135	116.141319	28.03476	36.493256	113.076126	28.5597365	12.7370605	114.6087225	-81.4811585	14.1676275	114.3104675
-11.340837	21.269335	113.398514	-26.573107	13.397778	114.464973	29.008081	-10.969779	116.170074	27.892994	36.532413	113.102089	28.4505375	12.781317	114.6360815	-81.5967515	14.014239	114.2938645
-11.107121	20.770554	113.417145	-26.666679	13.330404	114.473663	28.97183	-10.96913	116.2099	27.782965	36.550358	113.155075	28.3773975	12.790614	114.6824875	-81.7107555	13.870194	114.2648385
-10.847761	20.254328	113.463425	-26.744144	13.221584	114.481941	28.919584	-10.917004	116.285217	27.69091	36.55098	113.254532	28.305247	12.816988	114.7698745	-81.793535	13.62618	114.1940075
-10.614991	19.784174	113.527596	-26.775387	13.116458	114.479042	28.942314	-10.970963	116.306473	27.626928	36.54644	113.334511	28.284621	12.7877385	114.820492	-81.835395	13.4451775	114.137592
-10.285613	19.110186	113.610733	-26.802402	12.972055	114.503441	29.002645	-10.958586	116.195511	27.560509	36.603046	113.483086	28.281577	12.82223	114.8392985	-81.886381	13.12188	114.1675835
-10.085833	18.729013	113.655235	-26.781338	12.933904	114.533707	29.071081	-10.876228	116.100311	27.512983	36.677189	113.49691	28.292032	12.9004805	114.7986105	-81.854708	12.9673275	114.2688035
-9.899405	18.367233	113.678024	-26.761204	12.919092	114.566193	29.12426	-10.753137	116.023766	27.439409	36.786503	113.466713	28.2818345	13.016683	114.7452395	-81.8042425	12.821501	114.3871465
-9.758692	18.05962	113.667786	-26.778927	12.922271	114.55703	29.155451	-10.599986	115.927353	27.342541	36.927044	113.378021	28.248996	13.163529	114.652687	-81.80685	12.681013	114.461373
-9.636387	17.769873	113.592064	-26.814667	12.940377	114.502182	29.156675	-10.469925	115.820526	27.220827	37.042282	113.190369	28.188751	13.2861785	114.5054475	-81.818085	12.5945755	114.4989165
-9.571227	17.542099	113.4869	-26.850187	12.949347	114.471039	29.102951	-10.325976	115.686462	27.072453	37.128723	112.875999	28.087702	13.4013735	114.2812305	-81.788076	12.4973205	114.6608475
-9.508011	17.364464	113.353577	-26.903114	12.945294	114.440514	29.055876	-10.199828	115.544868	26.909071	37.204109	112.475754	27.9824735	13.5021405	114.010311	-81.7887015	12.3884475	114.870717
-9.377659	17.141264	113.139999	-26.975649	12.912003	114.341606	29.047731	-10.063436	115.492645	26.676882	37.241745	111.871788	27.8623065	13.5891545	113.6822165	-81.8136045	12.2348515	115.0009955
-9.30028	17.030439	113.029625	-27.005112	12.861198	114.313469	29.050356	-9.998457	115.5606	26.566454	37.228661	111.529854	27.808405	13.615102	113.545227	-81.818629	12.107294	115.081711
-9.21697	17.000631	112.94693	-26.992931	12.780304	114.316025	29.034536	-9.968877	115.6203	26.503832	37.180336	111.262192	27.769184	13.6057295	113.441246	-81.755046	11.9548785	115.190804
-9.136039	16.974358	112.911133	-26.981667	12.652987	114.343521	29.043316	-9.99317	115.574173	26.458311	37.137039	111.137299	27.7508135	13.5719345	113.355736	-81.7141475	11.7340395	115.331306
-9.038138	17.063055	112.957977	-26.906258	12.550221	114.453461	29.075342	-9.999122	115.548096	26.493853	37.124268	111.128189	27.7845975	13.562573	113.3381425	-81.5971135	11.537869	115.5687795
-8.964128	17.236811	113.107178	-26.849854	12.483918	114.587463	29.155392	-9.966917	115.566895	26.541954	37.196522	111.331642	27.848673	13.6148025	113.4492685	-81.548381	11.3530335	115.7256575
-8.877931	17.491735	113.252769	-26.795622	12.487992	114.681229	29.260412	-9.848589	115.548531	26.600384	37.36578	111.594536	27.930398	13.7585955	113.5715335	-81.521642	11.2173885	115.7909245
-8.708186	18.071241	113.358307	-26.713306	12.587192	114.735962	29.378658	-9.532181	115.376892	26.637968	37.755383	111.970726	28.008313	14.111601	113.673809	-81.434925	11.062783	115.798115
-8.59806	18.557777	113.4356	-26.701092	12.734821	114.721718	29.457691	-9.250185	115.154503	26.637793	38.097942	112.291084	28.047742	14.4238785	113.7227935	-81.449926	11.0457635	115.7206425
-8.451393	19.124765	113.532814	-26.679876	12.921211	114.69706	29.541809	-8.891775	114.812218	26.625828	38.518463	112.686691	28.0838185	14.813344	113.7494545	-81.4435705	11.029078	115.6446655
-8.33247	19.760258	113.625626	-26.664043	13.149995	114.666603	29.627523	-8.46345	114.367355	26.556459	38.988731	113.12928	28.091991	15.2626405	113.7483175	-81.420077	11.0373495	115.5848885
-8.168328	20.394348	113.722023	-26.699677	13.406504	114.631317	29.709471	-7.979366	113.810791	26.440166	39.48381	113.526321	28.0748185	15.752222	113.668556	-81.4741725	11.060786	115.594078
-8.009254	21.067471	113.771309	-26.697451	13.710946	114.59993	29.73139	-7.496628	113.303589	26.313519	39.947102	113.879189	28.0224545	16.225237	113.591389	-81.4173565	11.196655	115.608471
-7.836536	21.756252	113.891617	-26.752546	14.027533	114.728615	29.705473	-7.013782	112.777184	26.213556	40.363026	114.193115	27.9595145	16.674622	113.4851495	-81.4646065	11.380444	115.9720805
-7.565369	22.641296	114.151886	-26.724398	14.505119	114.85479	29.690685	-6.454465	112.373589	26.17248	40.862507	114.558388	27.9315825	17.204021	113.4659885	-81.3803785	11.806217	116.2435915
-7.402719	23.152033	114.34816	-26.690393	14.738626	114.935974	29.691753	-6.215516	112.283394	26.212368	41.059868	114.845909	27.9520605	17.422176	113.5646515	-81.3328465	12.055076	116.3072965
-7.241761	23.586903	114.527962	-26.660038	14.916529	115.050766	29.686611	-6.109522	112.290207	26.291245	41.151619	115.111397	27.988928	17.5210485	113.700802	-81.309004	12.3120095	116.40073
-7.062347	23.89613	114.693298	-26.598108	15.026715	115.128502	29.696924	-6.115793	112.336639	26.403749	41.137634	115.40744	28.0503365	17.5109205	113.8720395	-81.2465525	12.5425095	116.3849645
-6.87292	24.116877	114.897766	-26.574436	15.027378	115.171432	29.718151	-6.177409	112.398766	26.532524	40.446972	115.940353	28.1253375	17.1347815	114.1695595	-81.2742095	12.9199745	116.1733045
-6.680948	24.304474	115.192238	-26.527939	14.991663	115.269325	29.773369	-6.218844	112.462128	26.683096	40.47438	116.394928	28.2282325	17.127768	114.428528	-81.2841105	12.855558	116.110122
-6.472569	24.409031	115.508186	-26.494539	14.911045	115.355408	29.863405	-6.236869	112.53717	26.812195	40.418743	117.000916	28.3378	17.090937	114.769043	-81.326878	12.731153	115.941773
-6.141016	24.411192	115.965858	-26.42256	14.880854	115.437569	30.020731	-6.270855	112.609673	26.934135	40.857021	117.941772	28.477433	17.293083	115.2757225	-81.322553	12.468625	115.5994155
-5.930362	24.359373	116.222313	-26.393911	14.890149	115.458855	30.12315	-6.271583	112.651169	27.057583	40.82032	118.509171	28.5903665	17.2743685	115.58017	-81.3781885	12.5059295	115.33754
-5.729527	24.248686	116.358673	-26.339397	14.968252	115.546822	30.216616	-6.269464	112.662361	27.170034	40.770813	118.976677	28.693325	17.2506745	115.819519	-81.372119	12.6858295	115.274125
-5.485337	24.048187	116.417824	-26.25078	15.070102	115.593697	30.318542	-6.267695	112.682556	27.300756	40.743279	119.269218	28.809649	17.237792	115.975887	-81.311209	12.902412	115.211507
-5.335234	23.686136	116.526505	-26.136992	15.156057	115.625046	30.427128	-6.266358	112.742424	27.454615	40.720341	119.464661	28.9408715	17.2269915	116.1035425	-81.2148555	13.0851225	115.1465495
-5.238194	23.328808	116.559456	-26.021278	15.277081	115.761658	30.516562	-6.304539	112.835373	27.630383	40.704453	119.638359	29.0734725	17.199957	116.236866	-81.1160285	13.354205	115.28645
-5.083529	22.732796	116.583206	-25.900057	15.41629	115.92572	30.600231	-6.381265	112.947151	27.826782	40.63068	119.762421	29.2135065	17.1247075	116.354786	-81.0136205	13.7078725	115.496654
-4.79711	21.517567	116.512619	-25.90971	15.666753	116.195808	30.722916	-6.531212	113.126434	28.062422	40.513142	119.879494	29.392669	16.990965	116.502964	-81.212089	14.342541	115.888652
-4.713727	20.694088	116.49839	-25.79768	15.665113	116.228119	30.828699	-6.625757	113.267075	28.203291	40.435619	119.902107	29.515995	16.904931	116.584591	-81.111355	14.425295	115.871647
-4.568089	19.781206	116.26712	-25.594702	15.581438	116.062149	30.920876	-6.728611	113.419792	28.331938	40.384926	119.852623	29.626407	16.8281575	116.6362075	-80.815811	14.3347185	115.4880905
-4.276249	18.794615	116.172241	-25.650629	15.758887	116.220322	31.001673	-6.819052	113.517738	28.460539	40.323448	119.719734	29.731106	16.752198	116.618736	-81.032364	14.765576	115.821908
-3.949995	17.731857	115.931915	-25.600025	15.852761	116.209137	31.059032	-6.90665	113.64566	28.580013	40.272839	119.500076	29.8195225	16.6830945	116.572868	-81.0195725	15.0224275	115.845406
-3.584494	16.566156	115.741142	-25.31428	15.703275	116.053246	31.136232	-7.030285	113.788269	28.716198	40.207241	119.213821	29.926215	16.588478	116.501045	-80.554775	14.818072	115.605447
-3.251564	15.335756	115.559235	-25.284657	15.832231	116.257141	31.211308	-7.166862	113.9972	28.858753	40.121723	118.875549	30.0350305	16.4774305	116.4363745	-80.6043445	15.1870315	116.0779075
-2.860742	13.522389	115.38398	-24.997383	15.811658	116.076614	31.365294	-7.382068	114.472435	29.094578	39.994553	118.313576	30.229936	16.3062425	116.3930055	-80.224702	15.3170735	115.7602225
-2.587977	12.200984	115.40506	-24.889343	15.847221	115.957436	31.484627	-7.57783	114.969971	29.258051	39.862904	117.846748	30.371339	16.142537	116.4083595	-80.150025	15.551905	115.5065125
-2.373517	10.918787	115.435005	-24.806389	15.813598	115.754845	31.615108	-7.831749	115.53817	29.417229	39.682365	117.355179	30.5161685	15.925308	116.4466745	-80.1289465	15.701888	115.0630155
-2.298608	9.781329	115.641144	-24.707308	15.774958	115.522934	31.725948	-8.120893	116.148064	29.598036	39.420174	116.836418	30.661992	15.6496405	116.492241	-80.076608	15.9002755	114.553627
-2.295056	8.717805	115.458168	-24.584991	15.670511	115.252686	31.848919	-8.421314	116.807816	29.799524	39.137096	116.371407	30.8242215	15.357891	116.5896115	-79.9942035	15.983131	113.9157605
-2.441233	7.673825	115.748718	-24.441906	15.482736	115.034332	31.951851	-8.721508	117.404236	30.023796	38.815994	115.945923	30.9878235	15.047243	116.6750795	-79.8716355	15.918229	113.3935845
-2.593132	6.620112	115.740692	-24.323915	15.275688	114.857277	32.066135	-8.969747	117.947685	30.25071	38.483437	115.627083	31.1584225	14.756845	116.787384	-79.8062525	15.794531	112.92717
-2.896253	5.243442	115.913818	-24.071621	14.926698	114.782349	32.292332	-9.389916	118.426064	30.594784	38.064667	115.426109	31.443558	14.3373755	116.9260865	-79.5868	15.5160205	112.6386115
-3.067382	4.368672	116.015533	-23.956423	14.752954	114.779129	32.456665	-9.57579	118.636932	30.79735	37.89703	115.490295	31.6270075	14.16062	117.0636135	-79.5398535	15.345288	112.4946445
-3.223917	3.690671	115.936867	-23.82954	14.629406	114.790817	32.580082	-9.670876	118.778442	31.010824	37.869598	115.867424	31.795453	14.099361	117.322933	-79.454533	15.159451	112.258701
-3.522588	3.178573	116.159462	-23.731554	14.606062	114.812004	32.650463	-9.679909	118.857971	31.132816	37.806747	115.889168	31.8916395	14.063419	117.3735695	-79.3547475	15.148705	112.2504385
-3.737933	2.526615	116.120529	-23.635334	14.630906	114.839088	32.743774	-9.671649	118.801704	31.286291	37.853329	116.131508	32.0150325	14.09084	117.466606	-79.2857005	15.170972	112.21157
-4.030283	2.030938	116.077843	-23.551331	14.770977	114.904869	32.811047	-9.585125	118.762756	31.422773	37.979965	116.399849	32.11691	14.19742	117.5813025	-79.219572	15.344534	112.2284355
-4.342065	1.640628	115.997185	-23.487143	15.010574	114.963089	32.88015	-9.45446	118.659279	31.546349	38.138836	116.667435	32.2132495	14.342188	117.663357	-79.1875355	15.67896	112.262821
-4.792705	1.202325	115.970337	-23.393093	15.385387	115.018341	32.935898	-9.234013	118.491638	31.723148	38.3992	117.092529	32.329523	14.5825935	117.7920835	-79.115709	16.1881805	112.2445985
-5.007605	0.890295	115.819511	-23.309166	15.656807	115.066696	32.96056	-9.072857	118.326569	31.852091	38.578026	117.363312	32.4063255	14.7525845	117.8449405	-79.0246575	16.5610295	112.2884515
-5.328044	0.673386	115.719833	-23.244646	15.939933	115.148369	32.9575	-8.89821	118.164551	31.97785	38.757439	117.650391	32.467675	14.9296145	117.907471	-78.956967	16.9502515	112.389267
-5.637324	0.271785	115.626976	-23.155262	16.194201	115.233147	33.008717	-8.726974	118.040825	32.100338	38.940659	117.919113	32.5545275	15.1068425	117.979969	-78.8650515	17.2815595	112.486325
-6.038381	-0.06125	115.56414	-23.117565	16.454094	115.332794	33.031124	-8.52201	117.992828	32.208344	39.143993	118.194405	32.619734	15.3109915	118.0936165	-78.854864	17.5971965	112.5719715
-6.458385	-0.33724	115.564796	-23.034412	16.735682	115.411293	33.073215	-8.327622	118.017723	32.306919	39.355953	118.411469	32.690067	15.5141655	118.214596	-78.758891	17.9571985	112.60799
-6.840401	-0.582258	115.559837	-22.999119	16.975618	115.474236	33.131443	-8.148941	118.107018	32.383766	39.540436	118.507813	32.7576045	15.6957475	118.3074155	-78.7558425	18.2554885	112.6410565
-7.437799	-0.997527	115.731384	-22.971136	17.323957	115.469345	33.185543	-7.961831	118.323303	32.445007	39.74958	118.45504	32.815275	15.8938745	118.3891715	-78.757547	18.7540395	112.5495185
-7.944584	-1.260154	115.877327	-22.936464	17.457052	115.444603	33.225193	-7.892947	118.509201	32.487564	39.813564	118.30722	32.8563785	15.9603085	118.4082105	-78.7293065	18.9537955	112.4809955
-8.427649	-1.706447	115.977821	-22.912628	17.558321	115.374199	33.231384	-7.872015	118.731865	32.509731	39.822834	118.074097	32.8705575	15.9754095	118.402981	-78.6958135	19.1412325	112.345417
-9.005773	-2.043202	116.112068	-22.901878	17.619278	115.306007	33.230656	-7.892373	118.907227	32.536678	39.804932	117.810867	32.883667	15.9562795	118.359047	-78.687423	19.2822765	112.252967
-9.57359	-2.378998	116.171097	-22.855471	17.641066	115.209137	33.230858	-7.914803	119.06208	32.57082	39.75885	117.52874	32.900839	15.9220235	118.29541	-78.611781	19.3601085	112.122864
-10.123171	-2.742076	116.133987	-22.8375	17.649698	115.112213	33.240501	-7.937209	119.185661	32.605003	39.734627	117.23143	32.922752	15.898709	118.2085455	-78.597752	19.400687	112.0158805
-10.603046	-2.816665	116.049324	-22.813421	17.691793	114.978683	33.247288	-7.913962	119.227348	32.608711	39.740105	116.943619	32.9279995	15.9130715	118.0854835	-78.5548415	19.4705145	111.8718825
-11.569403	-2.80736	115.841331	-22.739594	17.817657	114.764091	33.290096	-7.818028	119.23922	32.599163	39.842396	116.585938	32.9446295	16.012184	117.912579	-78.4238175	19.62313	111.615603
-12.245647	-2.723608	115.748276	-22.724258	17.940126	114.709	33.310093	-7.707679	119.213142	32.623524	39.942253	116.436348	32.9668085	16.117287	117.824745	-78.4153245	19.762965	111.593255
-12.99182	-2.530775	115.648422	-22.659357	18.083181	114.672707	33.354305	-7.588858	119.198921	32.679462	40.055401	116.32737	33.0168835	16.2332715	117.7631455	-78.3355975	19.9330905	111.5822685
-13.801014	-2.308837	115.589989	-22.617256	18.252985	114.655861	33.391903	-7.440878	119.165398	32.742668	40.201862	116.320778	33.0672855	16.380492	117.743088	-78.3017975	20.125478	111.568634
-14.543024	-2.037213	115.441345	-22.539795	18.432751	114.66993	33.440208	-7.261711	119.128563	32.81741	40.372063	116.383514	33.128809	16.555176	117.7560385	-78.208399	20.310326	111.5838215
-15.298443	-1.871457	115.315941	-22.469368	18.655186	114.702377	33.473663	-7.079743	119.068382	32.912094	40.559147	116.562447	33.1928785	16.739702	117.8154145	-78.1316145	20.57067	111.5893395
-16.072023	-1.668565	115.058372	-22.403105	18.888668	114.792931	33.503883	-6.896547	118.919014	33.016663	40.785393	116.816498	33.260273	16.944423	117.867756	-78.066483	20.832913	111.718106
-17.348373	-1.282741	114.716385	-22.300789	19.320688	115.008888	33.565987	-6.531542	118.464752	33.166225	41.205891	117.421638	33.366106	17.3371745	117.943195	-77.967684	21.3042015	112.074581
-18.248325	-0.991823	114.495171	-22.214962	19.625845	115.248199	33.611507	-6.204511	118.123711	33.262886	41.50127	117.892769	33.4371965	17.6483795	118.00824	-77.8671205	21.6033105	112.488158
-18.972387	-0.665844	114.466454	-22.185886	19.963364	115.483269	33.647255	-5.85998	117.788742	33.355129	41.84808	118.416389	33.501192	17.99405	118.1025655	-77.872964	21.932678	112.8639725
-19.649624	-0.290477	114.268806	-22.113749	20.281536	115.69809	33.698429	-5.51567	117.553688	33.414955	42.184746	118.894875	33.556692	18.334538	118.2242815	-77.78419	22.228534	113.1718985
-20.329	0.104952	114.113663	-22.116011	20.620676	115.855171	33.723969	-5.199736	117.433716	33.453091	42.488049	119.250145	33.58853	18.6441565	118.3419305	-77.820552	22.5971955	113.3684115
-21.088444	0.465701	114.115692	-22.099701	20.902924	115.97496	33.731773	-4.957328	117.4049	33.460194	42.748016	119.467331	33.5959835	18.895344	118.4361155	-77.7953855	22.910504	113.5138045
-21.867378	0.789435	114.11216	-22.125933	21.171116	115.989876	33.726295	-4.781835	117.479233	33.43819	42.942177	119.485878	33.5822425	19.080171	118.4825555	-77.8341085	23.262061	113.4971965
-23.128557	1.124277	114.186409	-22.150074	21.416529	115.950081	33.740574	-4.637474	117.694405	33.413525	43.136772	119.224808	33.5770495	19.249649	118.4596065	-77.8771975	23.583409	113.4405555
-23.914068	1.259087	114.317558	-22.159628	21.477539	115.841057	33.757992	-4.592867	117.860565	33.393463	43.200409	118.875137	33.5757275	19.303771	118.367851	-77.8949835	23.651307	113.314263
-24.768375	1.295522	114.40078	-22.138815	21.435898	115.726616	33.794151	-4.613521	118.050293	33.375748	43.196785	118.423508	33.5849495	19.291632	118.2369005	-77.8625795	23.580164	113.2163315
-25.644054	1.318522	114.491203	-22.092968	21.355213	115.598473	33.816856	-4.653931	118.215851	33.34045	43.1301	117.879196	33.578653	19.2380845	118.0475235	-77.764589	23.4723415	113.1494225
-26.546225	1.337875	114.575638	-22.079096	21.261715	115.489212	33.855503	-4.702103	118.285179	33.317413	43.060478	117.383514	33.586458	19.1791875	117.8343465	-77.74465	23.3442425	113.1440775
-27.446709	1.352423	114.607368	-21.995384	21.137047	115.377174	33.91843	-4.740642	118.322083	33.334717	42.997303	116.958893	33.6265735	19.1283305	117.640488	-77.6173415	23.1457635	113.11386
-28.331411	1.325634	114.641739	-21.936188	21.027058	115.314247	33.964172	-4.753483	118.383263	33.371292	42.952885	116.680817	33.667732	19.099701	117.53204	-77.540108	22.954415	113.096454
-29.736906	1.318726	114.52047	-21.826668	20.929369	115.24633	34.032364	-4.792057	118.376228	33.459686	42.916153	116.54229	33.746025	19.062048	117.459259	-77.399361	22.79669	113.033401
-30.709732	1.369302	114.444077	-21.80673	20.887133	115.252098	34.040054	-4.773599	118.369965	33.530624	42.911514	116.614166	33.785339	19.0689575	117.4920655	-77.398799	22.7053085	113.0121305
-31.696724	1.440829	114.368332	-21.797205	20.877861	115.317772	34.046619	-4.76266	118.334366	33.606876	42.929295	116.774109	33.8267475	19.0833175	117.5542375	-77.4211575	22.6724045	113.0813065
-32.613911	1.455043	114.305649	-21.773247	20.921721	115.385223	34.049385	-4.729146	118.321861	33.654465	42.974739	116.985031	33.851925	19.1227965	117.653446	-77.398419	22.7206455	113.117
-33.592072	1.470732	114.226624	-21.738377	20.953802	115.468491	34.060802	-4.706757	118.328346	33.686253	43.015644	117.173782	33.8735275	19.1544435	117.751064	-77.3502815	22.7531605	113.185918
-34.630524	1.509726	114.25985	-21.710869	20.990355	115.548668	34.073708	-4.712512	118.352745	33.738407	43.018536	117.222359	33.9060575	19.153012	117.787552	-77.3277955	22.827698	113.309784
-35.703777	1.564044	114.374161	-21.700565	20.996105	115.571007	34.069496	-4.759353	118.404732	33.770527	42.978142	117.132423	33.9200115	19.1093945	117.7685775	-77.3211415	22.8828155	113.3734365
-37.235657	1.565299	114.549232	-21.742041	20.905804	115.531036	34.019135	-4.982335	118.550385	33.776615	42.731266	116.72863	33.897875	18.8744655	117.6395075	-77.381957	22.9371425	113.4225645
-38.344452	1.539813	114.703644	-21.76363	20.735346	115.481056	33.954655	-5.202551	118.674599	33.763954	42.461319	116.36174	33.8593045	18.629384	117.5181695	-77.3865645	22.841308	113.4439425
-39.423866	1.550908	114.867554	-21.758564	20.51515	115.415703	33.887981	-5.466621	118.819321	33.747337	42.140602	115.915253	33.817659	18.3369905	117.367287	-77.334787	22.6933095	113.464119
-40.529625	1.582406	115.136505	-21.774969	20.25083	115.385948	33.830349	-5.767608	118.96566	33.720764	41.767239	115.394554	33.7755565	17.9998155	117.180107	-77.3254945	22.5018445	113.591789
-41.556133	1.578271	115.500999	-21.802437	19.908003	115.430435	33.755638	-6.078591	119.061134	33.648987	41.380009	114.853241	33.7023125	17.650709	116.9571875	-77.3071865	22.165297	113.9036825
-42.691986	1.620061	115.962997	-21.81385	19.551163	115.568459	33.692066	-6.379558	119.13015	33.550186	40.984989	114.308182	33.621126	17.3027155	116.719166	-77.248826	21.7996105	114.417752
-43.745472	1.744336	116.583595	-21.85714	19.167652	115.836426	33.645409	-6.705398	119.184448	33.413551	40.600281	113.805702	33.52948	16.9474415	116.495075	-77.24376	21.3878625	115.177777
-45.341717	2.033417	117.757431	-21.919697	18.536667	116.472832	33.562122	-7.125507	119.257225	33.11166	40.064949	113.34597	33.336891	16.469721	116.3015975	-77.176285	20.603613	116.6440665
-46.405006	2.211395	118.546654	-22.034191	18.149408	117.012955	33.499821	-7.398817	119.291565	32.892937	39.73864	113.113655	33.196379	16.1699115	116.20261	-77.264761	20.1289045	117.8233
-47.474842	2.534535	119.340767	-22.115398	17.780682	117.550873	33.389679	-7.652207	119.317451	32.650486	39.442593	112.9748	33.0200825	15.895193	116.1461255	-77.2508785	19.666171	118.9556205
-48.528774	2.893722	119.962921	-22.24122	17.418911	117.996368	33.256283	-7.908417	119.31678	32.425297	39.148037	112.931824	32.84079	15.61981	116.124302	-77.32323	19.218012	119.868434
-49.438087	3.256305	120.651611	-22.404503	17.061203	118.354347	33.102825	-8.189437	119.274101	32.225552	38.888992	112.958015	32.6641885	15.3497775	116.116058	-77.4731945	18.7726285	120.592636
-50.289196	3.617813	120.681915	-22.564676	16.754107	118.599655	32.908337	-8.458122	119.151733	32.035099	38.650864	112.997795	32.471718	15.096371	116.074764	-77.60107	18.411843	121.124546
-51.07795	4.183275	121.010696	-22.730961	16.466059	118.780968	32.678215	-8.718901	118.941071	31.846809	38.411064	112.970947	32.262512	14.8460815	115.956009	-77.724434	18.0860365	121.605927
-52.112186	5.08278	121.400322	-22.919289	16.138645	119.010864	32.331337	-9.057834	118.488274	31.531412	38.090931	112.740646	31.9313745	14.5165485	115.61446	-77.7699525	17.7607415	122.407268
-52.463062	5.588418	121.601738	-23.04431	15.973311	119.159058	32.104019	-9.252028	118.167206	31.309376	37.885864	112.495674	31.7066975	14.316918	115.33144	-77.7953175	17.629704	122.986676
-52.979034	6.455182	121.94928	-23.135525	15.855289	119.321426	31.898916	-9.417673	117.87262	31.101135	37.68391	112.215958	31.5000255	14.1331185	115.044289	-77.7710755	17.5774595	123.598563
-53.424156	7.413495	122.312294	-23.236708	15.721202	119.481644	31.69648	-9.570968	117.617561	30.881977	37.518417	112.000061	31.2892285	13.9737245	114.808811	-77.7626445	17.4686795	124.154477
-53.762997	8.413808	122.607948	-23.328377	15.552812	119.656631	31.48336	-9.722626	117.40477	30.66571	37.389462	111.795006	31.074535	13.833418	114.599888	-77.731289	17.272206	124.713374
-53.900112	9.343844	123.09359	-23.484255	15.364645	119.82399	31.283369	-9.879864	117.195763	30.458921	37.242393	111.741402	30.871145	13.6812645	114.4685825	-77.839655	17.0480255	125.1793975
-54.104424	10.303049	123.00119	-23.629705	15.145439	120.001923	31.123007	-10.05796	117.001785	30.261955	37.09795	111.776199	30.692481	13.519995	114.388992	-77.951891	16.770883	125.614854
-54.026138	11.953118	123.158409	-23.880194	14.818197	120.113075	30.844769	-10.244245	116.830765	29.95233	36.973541	111.977364	30.3985495	13.364648	114.4040645	-78.1589375	16.271746	125.8220855
-53.923649	12.962845	122.885986	-24.095968	14.611713	120.079651	30.687805	-10.361204	116.677048	29.779259	36.894016	112.168289	30.233532	13.266406	114.4226685	-78.425468	15.95702	125.7366335
-53.757233	14.160244	122.340904	-24.266418	14.45459	119.979271	30.515633	-10.432535	116.582062	29.643736	36.834118	112.340591	30.0796845	13.2007915	114.4613265	-78.6125205	15.7083885	125.4972155
-53.421719	15.397731	121.916534	-24.389301	14.299457	119.766701	30.384239	-10.521496	116.428413	29.553391	36.781544	112.476585	29.968815	13.130024	114.452499	-78.747417	15.46889	125.080903
-53.264397	16.849472	121.48793	-24.495687	14.196814	119.509781	30.282074	-10.596365	116.281082	29.489183	36.743538	112.592636	29.8856285	13.0735865	114.436859	-78.8770025	15.3200415	124.582703
-52.836437	18.223738	120.834412	-24.593409	14.103612	119.150688	30.228472	-10.634125	116.108475	29.464895	36.718327	112.718773	29.8466835	13.042101	114.413624	-79.0335015	15.165123	123.887752
-52.309753	19.591024	120.041992	-24.681789	14.005944	118.698624	30.193186	-10.667138	115.946838	29.44313	36.725029	112.821114	29.818158	13.0289455	114.383976	-79.181736	14.9829425	123.013272
-51.376957	21.68833	118.652328	-24.816946	13.916759	117.838715	30.176979	-10.696118	115.7276	29.432329	36.735588	112.881104	29.804654	13.019735	114.304352	-79.438546	14.813783	121.373078
-50.676804	23.160788	117.632385	-24.887552	13.920101	117.151764	30.170315	-10.743497	115.637276	29.441496	36.706772	112.8153	29.8059055	12.9816375	114.226288	-79.5810095	14.8585645	120.07724
-49.976128	24.532492	116.469208	-24.964731	13.849502	116.468391	30.136368	-10.810802	115.605232	29.475147	36.638016	112.718048	29.8057575	12.913607	114.16164	-79.7352195	14.785397	118.775142
-49.164574	26.062101	115.529297	-25.025351	13.778478	115.807999	30.086905	-10.931129	115.435829	29.508945	36.532555	112.665047	29.797925	12.800713	114.050438	-79.848627	14.756243	117.56556
-48.259968	27.553562	114.83326	-25.027969	13.654502	115.302452	30.026684	-11.052578	115.21714	29.538969	36.416328	112.610397	29.7828265	12.681875	113.9137685	-79.8387645	14.627129	116.6911355
-47.358791	29.050192	114.475082	-24.964451	13.52529	114.992798	30.001312	-11.157409	114.901863	29.602995	36.316963	112.593285	29.8021535	12.579777	113.747574	-79.7310555	14.470803	116.238022
-46.412132	30.579659	114.395012	-24.919098	13.388912	114.777588	29.986769	-11.225207	114.518272	29.657932	36.255783	112.711632	29.8223505	12.515288	113.614952	-79.6605465	14.262536	115.940224
-44.915592	32.824173	114.497887	-24.857046	13.244001	114.608574	29.976934	-11.271341	113.970039	29.73119	36.223972	113.071167	29.854062	12.4763155	113.520603	-79.568154	14.0116865	115.696545
-43.882507	34.352505	114.659515	-24.892435	13.210858	114.507996	29.94515	-11.265137	113.662781	29.748571	36.238434	113.469193	29.8468605	12.4866485	113.565987	-79.6317305	13.9350675	115.450005
-42.793869	35.80743	114.853897	-24.965052	13.18474	114.418709	29.876909	-11.232408	113.4123	29.797346	36.407997	114.215538	29.8371275	12.5877945	113.813919	-79.7672315	13.7816855	115.023499
-41.748676	37.298088	115.225349	-25.058191	13.2421	114.435211	29.799911	-11.143406	113.168404	29.726881	36.386726	114.577522	29.763396	12.62166	113.872963	-79.879778	13.86254	114.997459
-40.68203	38.660614	115.667091	-25.191832	13.387726	114.489021	29.762999	-10.996696	112.947891	29.669172	36.482014	115.233681	29.7160855	12.742659	114.090786	-80.0997495	14.032793	114.887256
-39.568855	40.029652	116.100433	-25.318115	13.529876	114.516022	29.751173	-10.826596	112.847946	29.583803	36.646313	115.885712	29.667488	12.9098585	114.366829	-80.303718	14.1498935	114.665215
-38.430878	41.335331	116.400276	-25.435257	13.757367	114.503654	29.751608	-10.614215	112.828842	29.527231	36.812786	116.522964	29.6394195	13.0992855	114.675903	-80.5099335	14.4154485	114.331405
-36.766556	43.107761	116.690353	-25.611214	14.14751	114.449951	29.781298	-10.287061	112.96183	29.43104	37.057678	117.354408	29.606169	13.3853085	115.158119	-80.828597	14.9097115	113.741783
-35.596199	44.208576	116.875366	-25.608543	14.370044	114.456963	29.859564	-10.083302	113.11908	29.329092	37.234676	117.708084	29.594328	13.575687	115.413582	-80.811414	15.164401	113.500344
-34.518173	45.184296	117.068115	-25.649578	14.577966	114.52066	29.96821	-9.902308	113.312294	29.256359	37.423119	117.997421	29.6122845	13.7604055	115.6548575	-80.9114405	15.3955265	113.3864625
-33.422173	46.072933	117.185822	-25.724274	14.756463	114.607063	30.10466	-9.750436	113.521301	29.207653	37.599178	118.286011	29.6561565	13.924371	115.903656	-81.1047045	15.588555	113.31047
-32.274689	46.832718	117.396751	-25.776628	14.916621	114.80497	30.229235	-9.662292	113.737556	29.15954	37.737144	118.506828	29.6943875	14.037426	116.122192	-81.2476435	15.795816	113.487748
-31.227081	47.480473	117.617081	-25.723488	14.945273	114.905617	30.32918	-9.56778	113.872292	29.134321	37.835152	118.727089	29.7317505	14.133686	116.2996905	-81.1787265	15.75686	113.5115435
-29.746128	47.833191	117.646172	-25.805368	14.999922	115.096817	30.425781	-9.478686	114.004181	29.108519	37.91465	118.929039	29.76715	14.217982	116.46661	-81.377886	15.781862	113.727024
-28.039038	48.452686	117.987183	-25.752148	15.026214	115.234818	30.600929	-9.432878	114.22113	29.064619	38.007252	119.217339	29.832774	14.287187	116.7192345	-81.33707	15.765241	113.7504015
-27.018106	48.784908	118.238831	-25.873751	15.07997	115.379967	30.698702	-9.422997	114.343246	29.011997	38.050701	119.470886	29.8553495	14.313852	116.907066	-81.6028515	15.846088	113.852868
-26.091852	48.867455	118.471542	-25.827927	15.048519	115.438545	30.752602	-9.373448	114.448204	28.952499	38.100739	119.697426	29.8525505	14.3636455	117.072815	-81.5084045	15.7333925	113.804275
-25.047636	49.028633	118.68811	-25.839117	15.049355	115.495995	30.825848	-9.316805	114.532219	28.878906	38.180561	119.893646	29.852377	14.431878	117.2129325	-81.530611	15.666832	113.7790575
-24.126814	48.941185	118.852219	-25.908937	15.092747	115.695763	30.881929	-9.261481	114.619041	28.821304	38.25679	120.035194	29.8516165	14.4976545	117.3271175	-81.6694905	15.6878395	114.0644085
-23.129822	48.901546	118.975815	-25.914654	15.108037	115.799248	30.927298	-9.222128	114.783737	28.76721	38.327332	120.15947	29.847254	14.552602	117.4716035	-81.676562	15.663472	114.1268925
-22.311104	48.663353	119.052803	-25.930458	15.149429	115.97496	30.965836	-9.174666	114.971176	28.745131	38.385735	120.268059	29.8554835	14.6055345	117.6196175	-81.7163995	15.6933235	114.3303025
-21.014946	48.26685	119.096329	-26.003521	15.236293	116.222206	31.005215	-9.133987	115.310478	28.717077	38.464066	120.422577	29.861146	14.6650395	117.8665275	-81.868188	15.8075465	114.5778845
-20.086878	47.91925	119.111977	-26.045328	15.329549	116.441406	31.051865	-9.122189	115.544403	28.716856	38.510277	120.510773	29.8843605	14.694044	118.027588	-81.9750165	15.965054	114.855224
-19.282318	47.465618	119.165802	-26.09617	15.376733	116.574966	31.115654	-9.13069	115.712761	28.700787	38.539799	120.590195	29.9082205	14.7045545	118.151478	-82.1005605	16.0489115	114.998454
-18.651754	46.876293	119.194839	-26.001783	15.361307	116.619217	31.200525	-9.137709	115.82608	28.704411	38.572529	120.67543	29.952468	14.71741	118.250755	-81.956034	16.005204	114.987679
-17.846626	46.286144	119.203056	-26.016087	15.409706	116.695107	31.269106	-9.135495	115.896317	28.738424	38.585972	120.742058	30.003765	14.7252385	118.3191875	-82.035939	16.0941735	115.0710265
-17.219126	45.527138	119.216873	-25.942125	15.399042	116.762794	31.343046	-9.10849	115.902695	28.778509	38.602402	120.772514	30.0607775	14.746956	118.3376045	-81.9450275	16.051128	115.1879835
-16.54269	44.789471	119.170532	-25.946873	15.505341	116.881653	31.422472	-9.104971	115.919586	28.833099	38.634903	120.746231	30.1277855	14.764966	118.3329085	-82.0215315	16.245716	115.4303975
-16.124268	43.752796	119.257759	-25.802645	15.52825	116.892563	31.497181	-9.102097	115.858337	28.916126	38.642239	120.603874	30.2066535	14.770071	118.2311055	-81.8119435	16.286429	115.5540205
-15.492953	42.773132	119.098198	-25.827404	15.64354	117.025139	31.5252	-9.126352	115.869049	28.973862	38.652515	120.432732	30.249531	14.7630815	118.1508905	-81.904339	16.5239985	115.8993875
-15.087954	41.867592	118.884018	-25.70528	15.644683	117.0504	31.522617	-9.143725	115.891716	29.026306	38.650173	120.141457	30.2744615	14.753224	118.0165865	-81.6850215	16.536142	116.0842135
-14.438632	40.789341	118.547569	-25.68261	15.744546	117.112137	31.495932	-9.18467	115.980957	29.072851	38.622536	119.643524	30.2843915	14.718933	117.8122405	-81.6496115	16.770159	116.4120335
-13.962764	39.728455	118.106438	-25.702843	15.840292	117.196129	31.405243	-9.266775	116.089561	29.132622	38.538349	119.009468	30.2689325	14.635787	117.5495145	-81.6746185	17.044797	116.8427435
-13.510682	38.630474	117.574585	-25.625664	15.889947	117.092239	31.28623	-9.394593	116.183701	29.200966	38.406895	118.294273	30.243598	14.506151	117.238987	-81.494926	17.273743	116.945491
-13.184955	37.571571	117.070137	-25.577847	15.88466	117.016159	31.153393	-9.548707	116.248405	29.271688	38.205002	117.491638	30.2125405	14.3281475	116.8700215	-81.3682345	17.4411725	117.1622965
-12.441899	35.796349	116.168892	-25.405334	15.748233	116.803909	31.005484	-9.763039	116.223419	29.399982	37.320042	116.374016	30.202733	13.7785015	116.2987175	-81.013401	17.7179645	117.3091005
-12.044156	34.614544	115.696251	-25.311729	15.593455	116.669418	30.935192	-9.921722	116.130569	29.446993	37.074543	115.694153	30.1910925	13.5764105	115.912361	-80.8145505	17.6104995	117.426475
-11.684111	33.447361	115.306877	-25.250101	15.442735	116.489998	30.896742	-10.087718	116.057899	29.476494	37.007847	115.093399	30.186618	13.4600645	115.575649	-80.68682	17.4254055	117.404347
-11.312592	32.347427	114.990082	-25.219658	15.320131	116.337181	30.834652	-10.257211	115.988907	29.566759	36.822159	114.680267	30.2007055	13.282474	115.334587	-80.6400215	17.357788	117.339775
-10.980147	31.337849	114.749237	-25.185575	15.243181	116.211342	30.751196	-10.407334	115.892776	29.529303	36.999096	114.197182	30.1402495	13.295881	115.044979	-80.5113995	17.190481	117.377705
-10.640307	30.319887	114.589218	-25.168451	15.188519	116.152443	30.680544	-10.488303	115.849014	29.542278	36.891975	113.879982	30.111411	13.201836	114.864498	-80.448313	17.175202	117.440388
-10.331037	29.39868	114.495552	-25.172319	15.210912	116.116478	30.609184	-10.539289	115.892349	29.550188	36.832409	113.689194	30.079686	13.14656	114.7907715	-80.424324	17.275264	117.4421845
-9.838937	28.075001	114.430908	-25.204	15.295383	116.035751	30.546909	-10.520146	115.942001	29.57399	36.874565	113.524452	30.0604495	13.1772095	114.7332265	-80.4684495	17.4135565	117.3382755
-9.516906	27.317354	114.37249	-25.224659	15.355992	115.949463	30.481285	-10.479294	115.968262	29.574024	36.919476	113.435867	30.0276545	13.220091	114.7020645	-80.4769725	17.491893	117.1968615
-9.216515	26.549419	114.284492	-25.256496	15.407991	115.837311	30.383434	-10.409364	115.941254	29.550501	36.97942	113.264763	29.9669675	13.285028	114.6030085	-80.4799595	17.530954	117.0716135
-8.913146	25.850973	114.188698	-25.28772	15.43387	115.765762	30.288839	-10.339825	115.917564	29.504961	37.017815	113.022102	29.8969	13.338995	114.469833	-80.47234	17.528745	117.061691
-8.589831	25.177795	114.108917	-25.332979	15.458645	115.718735	30.229509	-10.281133	115.869095	29.427286	37.055424	112.803734	29.8283975	13.3871455	114.3364145	-80.4943555	17.5301445	117.1010555
-8.299894	24.570293	114.050804	-25.409847	15.488839	115.607925	30.136581	-10.205899	115.907051	29.357124	37.104004	112.643684	29.7468525	13.4490525	114.2753675	-80.5665465	17.5286255	116.9404825
-7.936128	24.079287	113.954498	-25.463947	15.500479	115.50264	30.071527	-10.159187	115.920959	29.28944	37.154774	112.52282	29.6804835	13.4977935	114.2218895	-80.6083775	17.5031645	116.7833905
-7.47747	23.418756	113.821236	-25.540051	15.516742	115.362183	29.985067	-10.109182	115.918159	29.207388	37.199318	112.368141	29.5962275	13.545068	114.14315	-80.6763295	17.488416	116.581216
-7.129793	22.991585	113.792778	-25.597509	15.515412	115.299416	29.921162	-10.077054	115.914452	29.145145	37.223656	112.269081	29.5331535	13.573301	114.0917665	-80.7281715	17.457523	116.5070655
-6.760097	22.628845	113.786377	-25.625757	15.49782	115.298485	29.883776	-10.047315	115.965065	29.11289	37.23634	112.214409	29.498333	13.5945125	114.089737	-80.749847	17.4011275	116.507233
-6.373701	22.353043	113.857437	-25.674047	15.476045	115.306381	29.836559	-9.996618	116.048195	29.074526	37.269211	112.26165	29.4555425	13.6362965	114.1549225	-80.8036365	17.3157935	116.4578395
-5.983103	22.076515	113.913277	-25.734219	15.449065	115.2882	29.800692	-9.952166	116.062843	29.045931	37.333702	112.416687	29.4233115	13.690768	114.239765	-80.8917495	17.207362	116.336635
-5.624571	21.874146	114.044846	-25.813255	15.418163	115.274773	29.766056	-9.888183	115.947304	28.994989	37.466347	112.711716	29.3805225	13.789082	114.32951	-81.0070325	17.047244	116.220036
-5.261826	21.749292	114.190735	-25.92675	15.414951	115.204468	29.737282	-9.741745	115.723	28.917721	37.678871	113.226089	29.3275015	13.968563	114.4745445	-81.1810015	16.861339	115.9343915
-4.776624	21.682219	114.487137	-26.068771	15.470387	115.129364	29.734955	-9.347931	115.317307	28.764725	38.151466	114.268875	29.24984	14.4017675	114.793091	-81.387382	16.5390065	115.465637
-4.424281	21.605349	114.720711	-26.15962	15.591725	115.0298	29.772055	-8.995043	115.062248	27.941681	38.668537	115.396942	28.856868	14.836747	115.229595	-81.176108	16.346703	114.830005
-4.074843	21.539249	114.902588	-26.203743	15.785031	114.969742	29.832294	-8.60169	114.8312	28.60384	38.892391	115.839851	29.218067	15.1453505	115.3355255	-81.625553	16.4247115	114.6039585
-3.704621	21.481939	115.057961	-26.212126	16.088243	114.924309	29.926664	-8.18591	114.637169	28.583599	39.287556	116.453156	29.2551315	15.550823	115.5451625	-81.6793835	16.625663	114.3034555
-3.302653	21.346642	115.139175	-26.145229	16.42346	114.91674	30.010197	-7.781261	114.477745	28.570604	39.668972	116.958954	29.2904005	15.9438555	115.7183495	-81.5808585	16.9030645	114.1151305
-2.962988	21.235029	115.254906	-26.085678	16.776209	114.92807	30.119015	-7.404412	114.400673	28.611492	40.026695	117.283508	29.3652535	16.3111415	115.8420905	-81.5366095	17.2412765	114.0140495
-2.674794	21.104658	115.357742	-26.020187	17.106298	114.970184	30.217018	-7.086604	114.331139	28.662174	40.334274	117.580452	29.439596	16.623835	115.9557955	-81.47997	17.588761	113.9845725
-2.235901	20.752352	115.463219	-25.899797	17.531166	115.16272	30.340914	-6.685666	114.364578	28.766012	40.71542	117.900681	29.553463	17.014877	116.1326295	-81.353057	18.047455	114.1928105
-2.030775	20.420143	115.58213	-25.830135	17.754	115.323975	30.421829	-6.467513	114.439919	28.848684	40.925358	118.103729	29.6352565	17.2289225	116.271824	-81.2955265	18.2790775	114.376126
-1.831762	19.988752	115.680138	-25.789005	17.921843	115.439133	30.518051	-6.310723	114.590218	28.942513	41.113377	118.262505	29.730282	17.401327	116.4263615	-81.308292	18.442359	114.4519045
-1.682854	19.497623	115.741745	-25.700569	18.035347	115.500427	30.649969	-6.172464	114.772812	29.045551	41.269455	118.40757	29.84776	17.5484955	116.590191	-81.248898	18.5221985	114.410663
-1.540953	18.893772	115.754044	-25.603754	18.139627	115.49202	30.794167	-6.050091	114.969826	29.143026	41.412487	118.546906	29.9685965	17.681198	116.758366	-81.1761045	18.598056	114.225674
-1.428874	18.313791	115.752602	-25.493494	18.20153	115.386787	30.967453	-5.94866	115.142357	29.241627	41.52879	118.626213	30.10454	17.790065	116.884285	-81.091528	18.612995	113.889289
-1.356236	17.664463	115.661621	-25.363663	18.236389	115.269028	31.153923	-5.895084	115.280579	29.362041	41.602974	118.660057	30.257982	17.853945	116.970318	-80.985308	18.618833	113.567738
-1.299899	16.665251	115.457199	-25.101921	18.246902	115.033318	31.441351	-5.843509	115.514008	29.587215	41.682899	118.492821	30.514283	17.919695	117.0034145	-80.718125	18.574109	113.0632215
-1.340333	15.941998	115.294945	-24.887922	18.239679	114.902222	31.634405	-5.844747	115.601097	29.785936	41.705379	118.31237	30.7101705	17.930316	116.9567335	-80.4860145	18.549042	112.8477105
-1.415522	15.106636	115.103424	-24.670464	18.248167	114.810028	31.79954	-5.876641	115.682777	29.987356	41.688725	118.108131	30.893448	17.906042	116.895454	-80.234376	18.590292	112.724602
-1.537795	14.335012	114.981064	-24.491383	18.240292	114.764572	31.958801	-5.894038	115.703476	30.178181	41.682137	117.895996	31.068491	17.8940495	116.799736	-80.051257	18.5865345	112.729408
-1.699439	13.50331	114.89196	-24.299168	18.241892	114.767441	32.106712	-5.913953	115.693748	30.36319	41.673016	117.744972	31.234951	17.8795315	116.71936	-79.833287	18.6042525	112.815522
-1.851057	12.716928	114.836929	-24.135706	18.290165	114.79261	32.20723	-5.910548	115.688744	30.543152	41.678123	117.647766	31.375191	17.8837875	116.668255	-79.646603	18.6965425	112.916965
-2.11485	11.893997	114.759361	-23.977903	18.323309	114.855911	32.280201	-5.915937	115.652954	30.690102	41.689953	117.584595	31.4851515	17.887008	116.6187745	-79.4409575	18.75961	113.0930475
-2.57661	10.58133	114.695656	-23.825212	18.454008	115.022148	32.341938	-5.890833	115.544785	30.882286	41.7244	117.571617	31.612112	17.9167835	116.558201	-79.262536	18.9912325	113.486095
-2.936133	9.758908	114.68576	-23.76177	18.590269	115.17469	32.360737	-5.846248	115.493309	30.991337	41.754936	117.57151	31.676037	17.954344	116.5324095	-79.199577	19.226194	113.8169705
-3.339178	8.922645	114.701508	-23.676378	18.711298	115.338242	32.38023	-5.801735	115.44976	31.100555	41.791367	117.58474	31.7403925	17.994816	116.51725	-79.0931485	19.42778	114.159234
-3.801256	8.025836	114.730362	-23.596807	18.826841	115.4804	32.384796	-5.736364	115.465202	31.214159	41.809696	117.594337	31.7994775	18.036666	116.5297695	-78.9930915	19.617016	114.4310305
-4.252554	7.065539	114.699493	-23.562037	18.923653	115.535248	32.449646	-5.787774	115.478203	31.31966	41.80439	117.566368	31.884653	18.008308	116.5222855	-79.008727	19.838998	114.5482105
-4.736601	6.184658	114.680969	-23.479248	18.998848	115.511475	32.488243	-5.797949	115.530777	31.398994	41.798752	117.476036	31.9436185	18.0004015	116.5034065	-78.9021145	19.9972945	114.5195435
-5.233562	5.250777	114.615753	-23.414194	19.04332	115.428566	32.538422	-5.836486	115.603188	31.486458	41.772575	117.318878	32.01244	17.9680445	116.461033	-78.840828	20.1185955	114.396099
-6.030755	3.758558	114.491486	-23.275553	19.04697	115.196846	32.640381	-5.862655	115.775467	31.60214	41.704067	116.911926	32.1212605	17.920706	116.3436965	-78.6723665	20.173234	114.0499955
-6.604131	2.809851	114.434341	-23.204174	19.039864	115.001808	32.762852	-5.955629	115.894905	31.665867	41.667603	116.577576	32.2143595	17.855987	116.2362405	-78.6227075	20.223741	113.7673755
-7.170379	1.882271	114.363182	-23.100531	18.987932	114.800415	32.867214	-5.990082	116.031036	31.724459	41.644901	116.226837	32.2958365	17.8274095	116.1289365	-78.4968985	20.1484545	113.4718935
-7.79458	0.966594	114.301178	-22.998344	18.932426	114.566826	32.991257	-6.019063	116.156212	31.768517	41.61515	115.91185	32.379887	17.7980435	116.034031	-78.376575	20.0668085	113.099621
-8.396194	-0.056624	114.161751	-22.888639	18.860046	114.333221	33.129242	-6.048956	116.261124	31.807631	41.593811	115.691986	32.4684365	17.7724275	115.976555	-78.2457145	19.9476645	112.689887
-9.137677	-0.92116	114.076469	-22.812595	18.762619	114.087311	33.273041	-6.059923	116.399857	31.845015	41.587013	115.557648	32.559028	17.763545	115.9787525	-78.184218	19.761693	112.1958695
-9.784683	-1.783458	113.916603	-22.733219	18.639868	113.850784	33.407124	-6.077721	116.491959	31.882862	41.590717	115.471329	32.644993	17.756498	115.981644	-78.111431	19.523238	111.719924
-10.818473	-3.044652	113.640465	-22.611414	18.490557	113.523415	33.618607	-6.094151	116.556763	31.971724	41.583328	115.367363	32.7951655	17.7445885	115.962063	-78.0179935	19.2365255	111.084767
-11.652702	-3.827208	113.498459	-22.51823	18.365217	113.342194	33.740997	-6.128235	116.61776	32.026245	41.553852	115.246597	32.883621	17.7128085	115.9321785	-77.920081	19.0176255	110.7522095
-12.446407	-4.539421	113.446136	-22.391024	18.281853	113.224205	33.848618	-6.183225	116.669861	32.125298	41.486694	115.09285	32.986958	17.6517345	115.8813555	-77.769006	18.9119715	110.5670545
-13.39159	-5.188834	113.491096	-22.268993	18.212812	113.185516	33.959785	-6.273124	116.75869	32.248455	41.389862	114.921486	33.10412	17.558369	115.840088	-77.642106	18.867255	110.530944
-14.276557	-5.866847	113.565842	-22.147892	18.1255	113.156525	34.051598	-6.396185	116.855263	32.385052	41.239296	114.731239	33.218325	17.4215555	115.793251	-77.514109	18.8294445	110.519799
-15.226563	-6.468925	113.710144	-22.027662	18.035841	113.193703	34.109062	-6.549471	116.996429	32.534565	41.058876	114.537964	33.3218135	17.2547025	115.7671965	-77.3771375	18.8169795	110.6202095
-16.17049	-6.991965	113.98867	-21.936695	17.967758	113.256241	34.178585	-6.734241	117.150436	32.662045	40.854424	114.285912	33.420315	17.0600915	115.718174	-77.293705	18.8754245	110.794308
-17.682165	-7.611552	114.598724	-21.760828	17.753387	113.477066	34.263962	-7.090305	117.519089	32.887875	40.430103	113.803574	33.5759185	16.669899	115.6613315	-77.0975745	18.836875	111.2928005
-18.782394	-7.968814	115.017525	-21.665468	17.612099	113.645805	34.26796	-7.364861	117.775604	33.036953	40.109356	113.529671	33.6524565	16.3722475	115.6526375	-76.9833925	18.8519505	111.6389725
-19.851547	-8.239812	115.33654	-21.626314	17.406672	113.780632	34.28373	-7.666059	117.955017	33.167912	39.781139	113.34549	33.725821	16.05754	115.6502535	-76.978449	18.755804	111.9110105
-20.914389	-8.430845	115.49469	-21.592859	17.189003	113.858673	34.28289	-7.938028	118.079994	33.259708	39.481056	113.212379	33.771299	15.771514	115.6461865	-76.957017	18.606492	112.0711595
-22.005791	-8.496642	115.505127	-21.586626	16.966019	113.887039	34.27013	-8.197319	118.134262	33.314301	39.208202	113.135933	33.7922155	15.5054415	115.6350975	-76.9654675	18.4265965	112.1389805
-23.138012	-8.494825	115.525146	-21.563093	16.76049	113.906952	34.233856	-8.427274	118.12825	33.355267	38.959213	113.046089	33.7945615	15.2659695	115.5871695	-76.9207475	18.2550105	112.2267345
-24.244692	-8.381024	115.523361	-21.552214	16.607862	113.922165	34.200619	-8.624306	118.134247	33.416523	38.751232	112.967445	33.808571	15.063463	115.550846	-76.912999	18.152261	112.293484
-25.828453	-8.011505	115.358627	-21.509211	16.456013	113.865959	34.170559	-8.82779	118.13269	33.482002	38.544975	112.979294	33.8262805	14.8585925	115.555992	-76.8447025	18.0534335	112.175926
-26.960621	-7.633349	115.165817	-21.524569	16.389551	113.815331	34.163445	-8.90827	118.110191	33.527489	38.451828	112.97982	33.845467	14.771779	115.5450055	-76.894605	18.007323	112.0856565
-28.029686	-7.154762	114.941917	-21.461975	16.335129	113.738564	34.161663	-8.992806	118.03112	33.568901	38.389355	112.992714	33.865282	14.6982745	115.511917	-76.789232	17.9719835	111.965211
-29.073439	-6.61623	114.691208	-21.430679	16.318914	113.697495	34.170731	-9.045856	117.903992	33.618366	38.346699	113.016304	33.8945485	14.6504215	115.460148	-76.7559065	17.9874065	111.934842
-30.136135	-5.943624	114.473	-21.357586	16.326975	113.671913	34.221664	-9.061192	117.791176	33.679211	38.351582	113.087097	33.9504375	14.645195	115.4391365	-76.6656095	18.008755	111.9046895
-31.159649	-5.190803	114.270927	-21.291836	16.354597	113.665298	34.275173	-9.050283	117.642593	33.744968	38.392174	113.17836	34.0100705	14.6709455	115.4104765	-76.5937425	18.0382485	111.9201195
-32.231529	-4.372826	114.121902	-21.221359	16.376404	113.687813	34.345448	-9.010001	117.530228	33.803875	38.442051	113.243034	34.0746615	14.716025	115.386631	-76.5173795	18.036783	111.988995
-33.754898	-2.928354	114.123665	-21.091751	16.438353	113.818253	34.401356	-8.960331	117.480576	33.897598	38.483578	113.234497	34.149477	14.7616235	115.3575365	-76.332979	18.1150825	112.2789695
-34.770958	-1.891741	114.319626	-21.054979	16.447752	113.935623	34.416737	-8.979236	117.4991	33.954895	38.443081	113.172737	34.185816	14.7319225	115.3359185	-76.295774	18.1635815	112.5353275
-35.766991	-0.824515	114.460709	-21.048716	16.436094	114.063599	34.37925	-9.073316	117.530357	34.004128	38.333111	113.097855	34.191689	14.6298975	115.314106	-76.289121	18.2422905	112.813092
-36.790909	0.34952	114.455162	-21.059513	16.375498	114.184479	34.278244	-9.229018	117.548576	34.031792	38.166775	113.046173	34.155018	14.4688785	115.2973745	-76.274044	18.2821175	113.0715835
-37.778202	1.603403	114.490387	-21.082367	16.204041	114.317917	34.187107	-9.450765	117.394531	34.055275	37.979744	113.069878	34.121191	14.2644895	115.2322045	-76.285925	18.1435925	113.4036295
-38.735832	2.823448	114.434013	-21.115295	16.017065	114.491882	34.091942	-9.678487	117.114807	34.066551	37.803001	113.203941	34.0792465	14.062257	115.159374	-76.3098365	17.971873	113.82439
-39.683407	4.180053	114.343735	-21.123623	15.812312	114.640129	34.048294	-9.874638	116.765656	34.07431	37.118229	113.54039	34.061302	13.6217955	115.153023	-76.308548	18.0028285	114.127235
-41.037235	6.19155	114.197777	-21.176559	15.529651	114.842155	34.004093	-10.086564	116.208923	34.001057	37.599705	113.867226	34.002575	13.7565705	115.0380745	-76.355693	17.3027315	114.6462355
-41.882553	7.673857	114.265701	-21.208458	15.414675	114.920792	33.94035	-10.142832	115.787422	34.432659	37.437351	113.741257	34.1865045	13.6472595	114.7643395	-76.6034205	17.1820905	115.0772445
-42.698799	9.135127	114.448868	-21.219915	15.378736	115.0326	33.864342	-10.135953	115.332565	34.325382	37.431561	113.639275	34.094862	13.647804	114.48592	-76.534692	17.109668	115.57928
-43.459236	10.660893	114.746239	-21.217054	15.379522	115.157761	33.744846	-10.109024	114.802727	33.766479	37.603687	113.719681	33.7556625	13.7473315	114.261204	-76.1897705	17.0117125	116.054318
-44.183853	12.181915	115.137352	-21.179993	15.377469	115.2388	33.633125	-10.10746	114.288689	34.171352	37.417759	113.344658	33.9022385	13.6551495	113.8166735	-76.2622245	17.0997885	116.6609265
-44.816799	13.645453	115.461174	-21.186806	15.317367	115.38166	33.501209	-10.161881	113.839722	33.639805	37.49588	113.468018	33.570507	13.6669995	113.65387	-75.944119	16.9677345	117.10945
-45.358765	15.194988	115.737106	-21.208105	15.238253	115.476349	33.358978	-10.233731	113.42617	33.695362	36.922516	113.510223	33.52717	13.3443925	113.4681965	-75.94338	17.1321135	117.4845015
-46.114876	17.400196	116.0205	-21.259087	15.061517	115.52005	33.127804	-10.523478	112.919876	33.689602	36.956329	113.581482	33.408703	13.2164255	113.250679	-75.926877	16.9066085	117.789421
-46.478035	18.870773	116.107986	-21.305361	15.00139	115.481827	32.955505	-10.684636	112.629578	33.764248	36.916046	113.670349	33.3598765	13.115705	113.1499635	-75.9705985	16.887075	117.8136905
-46.792923	20.259411	116.143181	-21.351044	14.891256	115.389725	32.801853	-10.857008	112.323952	33.78096	36.769184	113.776886	33.2914065	12.956088	113.050419	-75.9934945	16.826424	117.729031
-46.986137	21.65292	116.117706	-21.461849	14.820401	115.266159	32.67123	-11.026324	112.040924	33.757065	36.640488	113.8293	33.2141475	12.807082	112.935112	-76.1378455	16.83372	117.597206
-47.106689	23.025105	116.037704	-21.582499	14.820519	115.072189	32.507011	-11.160194	111.807335	33.757282	36.524841	113.786682	33.1321465	12.6823235	112.7970085	-76.2971445	16.9587145	117.3473695
-47.196121	24.335184	115.954102	-21.689367	14.798946	114.889999	32.324455	-11.290046	111.526527	33.753277	36.426579	113.675812	33.038866	12.5682665	112.6011695	-76.4176	17.0296255	117.1788285
-47.151783	25.601488	115.818314	-21.773108	14.768967	114.727463	32.101368	-11.410907	111.337921	33.728516	36.320744	113.460693	32.914942	12.4549185	112.399307	-76.461158	17.0830155	117.055619
-46.986908	27.469856	115.625252	-21.932913	14.777702	114.389679	31.787056	-11.620007	110.931824	33.675377	36.156544	113.043251	32.7312165	12.2682685	111.9875375	-76.5970425	17.2871355	116.7918205
-46.79438	28.628286	115.50412	-22.029438	14.717309	114.196083	31.585968	-11.778723	110.730385	33.63615	36.059704	112.756157	32.611059	12.1404905	111.743271	-76.669935	17.2941275	116.648895
-46.494987	29.722742	115.282143	-22.083467	14.637409	113.968491	31.42458	-11.928052	110.619041	33.594368	35.949818	112.479553	32.509474	12.010883	111.549297	-76.676408	17.263935	116.387685
-46.112846	30.809113	115.033806	-22.180962	14.590391	113.776268	31.308035	-12.112435	110.501633	33.544102	35.850849	112.29628	32.4260685	11.869207	111.3989565	-76.7879925	17.311575	116.1535795
-45.735691	31.811657	114.834503	-22.261246	14.515315	113.635162	31.208572	-12.308793	110.445343	33.521271	35.737801	112.166039	32.3649215	11.714504	111.305691	-76.8874135	17.316126	115.964633
-45.218758	32.819244	114.615692	-22.297937	14.40799	113.488663	31.121424	-12.497876	110.455795	33.507881	35.600235	112.056671	32.3146525	11.5511795	111.256233	-76.9105265	17.2648005	115.721093
-44.59483	33.740669	114.34729	-22.397051	14.332747	113.334045	31.035515	-12.702149	110.510788	33.494747	35.454063	111.983444	32.265131	11.375957	111.247116	-77.059233	17.289537	115.420974
-43.63768	35.145561	113.992432	-22.492884	14.205686	113.20121	30.885056	-12.991985	110.661255	33.501457	35.206928	111.909691	32.1932565	11.1074715	111.285473	-77.1790245	17.3039005	115.116947
-42.917137	36.0299	113.842438	-22.588358	14.177168	113.115349	30.769321	-13.164644	110.783241	33.496464	35.03307	111.915993	32.1328925	10.934213	111.349617	-77.3096085	17.420123	114.881081
-42.090069	36.83387	113.732971	-22.693686	14.097455	113.104439	30.664562	-13.328417	110.90934	33.497169	34.872238	112.038422	32.0808655	10.7719105	111.473881	-77.4682375	17.4229995	114.734997
-41.24712	37.668678	113.701569	-22.792788	14.02799	113.159622	30.591852	-13.454439	111.090553	33.500366	34.737309	112.202538	32.046109	10.641435	111.6465455	-77.631685	17.414545	114.6726985
-40.338699	38.459698	113.755646	-22.825365	13.963993	113.277229	30.559414	-13.577268	111.27565	33.52652	34.618042	112.462997	32.042967	10.520387	111.8693235	-77.693697	17.407599	114.6851345
-39.349529	39.187309	113.823547	-22.960693	13.907451	113.365112	30.531696	-13.674887	111.478531	33.539711	34.530861	112.77877	32.0357035	10.427987	112.1286505	-77.9570895	17.386915	114.6015735
-38.3283	39.870461	113.89698	-23.057938	13.901913	113.493431	30.526552	-13.741364	111.745667	33.570583	34.445744	113.117302	32.0485675	10.35219	112.4314845	-78.1644435	17.451636	114.5553775
-36.820011	40.891174	114.075676	-23.175531	13.824755	113.70208	30.562405	-13.810283	112.179504	33.606953	34.364475	113.721977	32.084679	10.277096	112.9507405	-78.435741	17.372414	114.4534195
-35.726452	41.472164	114.228012	-23.260868	13.791808	113.860069	30.641916	-13.862188	112.508812	33.623199	34.330418	114.174248	32.1325575	10.234115	113.34153	-78.6542935	17.349501	114.378608
-34.672523	42.026688	114.419731	-23.325716	13.749404	114.070831	30.739086	-13.908765	112.791046	33.655201	34.318523	114.654861	32.1971435	10.204879	113.7229535	-78.8485755	17.293929	114.4187085
-33.489452	42.51582	114.675461	-23.443521	13.674911	114.2145	30.813847	-13.963725	113.037979	33.647202	34.29245	115.126503	32.2305245	10.1643625	114.082241	-79.1175665	17.1854595	114.346759
-32.407959	42.918774	114.989975	-23.513351	13.631765	114.362511	30.881256	-14.018835	113.237122	33.632671	34.273697	115.554466	32.2569635	10.127431	114.395794	-79.2836655	17.136099	114.329228
-31.225893	43.202461	115.283249	-23.570126	13.583641	114.427124	30.924072	-14.053348	113.362411	33.604385	34.239857	115.982674	32.2642285	10.0932545	114.6725425	-79.4044805	17.0740275	114.1817055
-30.007753	43.448166	115.612854	-23.666534	13.578471	114.586349	30.990007	-14.053856	113.43647	33.594296	34.223774	116.374115	32.2921515	10.084959	114.9052925	-79.6252195	17.071983	114.2674055
-28.334354	43.628471	116.084122	-23.646065	13.544044	114.581726	31.179165	-14.020939	113.38813	33.531223	34.295292	116.850891	32.355194	10.1371765	115.1195105	-79.647324	16.9509115	114.0439415
-27.411858	43.691914	116.544518	-23.627905	13.579535	114.677605	31.29957	-13.939134	113.238907	33.50362	34.336452	117.115273	32.401595	10.198659	115.17709	-79.657405	16.960411	114.17812
-25.915426	43.575676	116.635117	-23.572332	13.61354	114.711403	31.409498	-13.886253	113.070419	33.507771	34.357487	117.259308	32.4586345	10.235617	115.1648635	-79.6032985	16.991463	114.2579425
-25.076857	43.596008	116.987778	-23.619711	13.728407	114.854881	31.485674	-13.873249	112.958435	33.537872	34.325783	117.335907	32.511773	10.226267	115.147171	-79.751195	17.230547	114.562591
-23.908434	43.417698	117.023422	-23.453423	13.707122	114.853813	31.5411	-13.89078	112.924744	33.563553	34.270729	117.370522	32.5523265	10.1899745	115.147633	-79.4591725	17.2242695	114.559993
-22.774382	43.096653	116.962135	-23.411303	13.708891	114.903702	31.570002	-13.926665	113.014175	33.565666	34.204243	117.367065	32.567834	10.138789	115.19062	-79.39044	17.278993	114.616784
-21.632727	42.776413	116.871513	-23.46455	13.739856	115.048233	31.582905	-14.004803	113.204239	33.570084	34.147678	117.335976	32.5764945	10.0714375	115.2701075	-79.5055945	17.4082745	114.8263585
-20.028805	42.056992	116.698601	-23.409176	13.665957	115.185997	31.585621	-14.081317	113.597595	33.550812	34.127121	117.259834	32.5682165	10.022902	115.4287145	-79.3865685	17.309012	114.9432795
-19.020779	41.509487	116.587761	-23.463846	13.605259	115.328613	31.58662	-14.170946	113.902092	33.527149	34.084747	117.199615	32.5568845	9.9569005	115.5508535	-79.4845765	17.2536175	115.1063725
-17.956448	40.886692	116.496742	-23.470398	13.610924	115.45887	31.618092	-14.254967	114.177689	33.847469	33.834057	116.990593	32.7327805	9.789545	115.584141	-79.6735765	17.432303	115.333599
-16.863602	40.164131	116.411736	-23.506714	13.618866	115.574196	31.68729	-14.284928	114.406326	33.790771	33.932602	117.006516	32.7390305	9.823837	115.706421	-79.7524585	17.413895	115.441971
-16.027788	39.577431	116.412315	-23.53393	13.677408	115.631523	31.785816	-14.258392	114.58062	33.276051	34.17482	117.18351	32.5309335	9.958214	115.882065	-79.5987935	17.396602	115.380981
-15.082203	38.852318	116.379105	-23.547373	13.79973	115.696693	31.874245	-14.170307	114.701447	33.141418	34.308643	117.174843	32.5078315	10.069168	115.938145	-79.6025775	17.530292	115.455241
-14.069176	38.025658	116.321335	-23.562016	13.901402	115.740463	31.932768	-14.030324	114.812561	33.052643	34.479023	117.139587	32.4927055	10.2243495	115.976074	-79.6167375	17.5784545	115.504852
-12.719371	36.834084	116.249382	-23.515171	14.152196	115.874359	32.049465	-13.801859	115.026283	32.972191	34.775837	117.063774	32.510828	10.486989	116.0450285	-79.54117	17.817403	115.7036895
-11.918915	36.036053	116.241325	-23.48082	14.334612	115.943787	32.130043	-13.628647	115.201721	32.944263	34.999744	116.994301	32.537153	10.6855485	116.098011	-79.498793	17.9836755	115.789563
-10.980187	35.132988	116.111389	-23.435726	14.500398	115.99791	32.207737	-13.435366	115.373825	32.944794	35.202908	116.868279	32.5762655	10.883771	116.121052	-79.4477175	18.117025	115.874768
-10.163142	34.211792	115.975273	-23.402695	14.678979	116.009399	32.263149	-13.281592	115.52198	32.925777	35.402607	116.737137	32.594463	11.0605075	116.1295585	-79.399853	18.2974505	115.8892395
-9.361678	33.31881	115.821159	-23.404766	14.827883	115.93895	32.296448	-13.116092	115.641441	32.909184	35.546196	116.589676	32.602816	11.215052	116.1155585	-79.412348	18.440714	115.7623415
-8.616262	32.376457	115.670967	-23.403971	14.925164	115.805611	32.293324	-12.996927	115.709877	32.891548	35.67532	116.491653	32.592436	11.3391965	116.100765	-79.400378	18.5111315	115.510457
-7.881116	31.370535	115.553116	-23.415751	14.987831	115.659561	32.285645	-12.87201	115.750351	32.837982	35.799606	116.425156	32.5618135	11.463798	116.0877535	-79.3933155	18.511864	115.2313685
-6.845788	29.908287	115.415337	-23.405302	15.087374	115.511993	32.330521	-12.663591	115.754677	32.755409	36.017166	116.389465	32.542965	11.6767875	116.072071	-79.353569	18.4979605	114.951915
-6.186123	28.896263	115.380569	-23.389515	15.151066	115.439377	32.376244	-12.50263	115.791084	32.711594	36.207943	116.392365	32.543919	11.8526565	116.0917245	-79.322949	18.4494755	114.7870295
-5.562855	27.881802	115.33593	-23.398981	15.238978	115.422318	32.416721	-12.289993	115.865257	32.65416	36.43108	116.359352	32.5354405	12.0705435	116.1123045	-79.3334025	18.4074125	114.7323315
-4.951602	26.912344	115.278008	-23.406433	15.393411	115.404747	32.439785	-12.020288	115.957771	32.605759	36.66745	116.261459	32.522772	12.323581	116.109615	-79.335638	18.463241	114.699879
-4.423378	25.88673	115.219269	-23.40378	15.5534	115.384995	32.467476	-11.847697	116.037819	32.56031	36.871502	116.144196	32.513893	12.5119025	116.0910075	-79.321453	18.5948975	114.6789825
-3.882604	24.866365	115.146591	-23.446987	15.685569	115.318825	32.441036	-11.6239	116.13623	32.504459	37.049355	115.989746	32.4727475	12.7127275	116.062988	-79.3667215	18.6584105	114.574662
-3.37585	23.877413	114.994415	-23.441433	15.822034	115.209152	32.434502	-11.50377	116.169891	32.445641	37.202072	115.839401	32.4400715	12.849151	116.004646	-79.3229375	18.794917	114.413658
-2.695308	22.307518	114.839813	-23.496113	15.954595	115.048615	32.425446	-11.270587	116.216194	32.374592	37.431046	115.634727	32.400019	13.0802295	115.9254605	-79.392245	18.8289605	114.1717695
-2.272009	21.298964	114.746223	-23.444338	16.029728	114.922737	32.439075	-11.131022	116.226074	32.355816	37.572906	115.528786	32.3974455	13.220942	115.87743	-79.2861215	18.838514	113.968044
-1.86305	20.299427	114.634384	-23.442871	16.091412	114.794495	32.480831	-10.993246	116.209328	32.380589	37.708817	115.476135	32.43071	13.3577855	115.8427315	-79.316452	18.8250385	113.7462585
-1.489134	19.265987	114.566841	-23.398977	16.138393	114.66967	32.574688	-10.854774	116.231003	32.421291	37.859619	115.44751	32.4979895	13.5024225	115.8392565	-79.2959435	18.7743635	113.5000835
-1.126352	18.268711	114.522217	-23.331673	16.173672	114.550743	32.675308	-10.694315	116.263771	32.484081	38.004051	115.428368	32.5796945	13.654868	115.8460695	-79.2430405	18.692476	113.2554165
-0.802731	17.337305	114.495972	-23.209141	16.239943	114.402214	32.814198	-10.513625	116.316353	32.541317	38.186691	115.441467	32.6777575	13.836533	115.87891	-79.0960395	18.643353	112.925518
-0.533487	16.424269	114.441994	-23.08745	16.273012	114.268837	33.001633	-10.306708	116.360565	32.625099	38.374851	115.511528	32.813366	14.0340715	115.9360465	-78.988266	18.5119525	112.6016275
-0.179449	15.010506	114.360085	-22.944353	16.324478	113.904785	33.35561	-10.01101	116.402649	32.752945	38.700939	115.768494	33.0542775	14.3449645	116.0855715	-78.9429835	18.3039915	111.7239985
0.038379	14.098683	114.242805	-22.791567	16.335888	113.645828	33.585587	-9.810589	116.352356	32.832359	38.928055	115.951797	33.208973	14.558733	116.1520765	-78.792107	18.113043	111.1395795
0.158092	13.236101	114.099594	-22.617002	16.359447	113.44075	33.843567	-9.542505	116.219902	32.945976	39.156311	116.118706	33.3947715	14.806903	116.169304	-78.6287755	17.911991	110.712196
0.268917	12.377558	113.94149	-22.412416	16.427942	113.311852	34.102711	-9.280395	116.067017	33.06562	39.406582	116.327621	33.5841655	15.0630935	116.197319	-78.4089975	17.7927905	110.426385
0.293242	11.485694	113.915375	-22.188831	16.521524	113.345512	34.400616	-8.975224	115.898537	33.202614	39.679996	116.537392	33.801615	15.352386	116.2179645	-78.179277	17.690662	110.4730595
0.277427	10.662868	113.945984	-21.954973	16.676752	113.437126	34.686226	-8.678758	115.807251	33.372532	39.973091	116.708015	34.029379	15.6471665	116.257633	-77.939325	17.7063375	110.616619
0.185436	9.883909	113.970543	-21.738947	16.861122	113.5354	34.94783	-8.375855	115.798553	33.547508	40.253113	116.883469	34.247669	15.938629	116.341011	-77.725563	17.783615	110.729789
-0.06337	8.638631	114.001801	-21.458876	17.161734	113.666046	35.275665	-7.976155	115.861221	33.795036	40.629532	117.116776	34.5353505	16.3266885	116.4889985	-77.4531025	17.9967795	110.8430935
-0.316889	7.799759	114.008797	-21.294254	17.386431	113.738823	35.440212	-7.719713	115.923141	33.958141	40.852501	117.223763	34.6991765	16.566394	116.573452	-77.2876845	18.206468	110.904194
-0.590807	6.95382	114.037384	-21.144341	17.559996	113.845978	35.594578	-7.478275	115.963921	34.092041	41.061993	117.322609	34.8433095	16.791859	116.643265	-77.1319915	18.328133	111.048691
-0.984203	6.123151	114.055809	-21.013222	17.701511	113.966774	35.741379	-7.267261	116.03891	34.224659	41.255886	117.400208	34.983019	16.9943125	116.719559	-77.009463	18.4087095	111.213989
-1.376912	5.268232	114.071365	-20.873529	17.816486	114.063606	35.895931	-7.080682	116.131485	34.36483	41.437954	117.467133	35.1303805	17.178636	116.799309	-76.8774385	18.454336	111.327903
-1.860396	4.393085	114.130333	-20.73052	17.939894	114.139832	36.058247	-6.908119	116.202293	34.48175	41.604263	117.472946	35.2699985	17.348072	116.8376195	-76.7310385	18.531716	111.4420445
-2.368597	3.522358	114.131805	-20.605307	18.036221	114.181923	36.211891	-6.745874	116.327217	34.58469	41.767044	117.380104	35.3982905	17.510585	116.8536605	-76.6089045	18.561857	111.5101855
-3.274382	2.258263	114.117668	-20.417294	18.182133	114.15992	36.432224	-6.542748	116.509689	34.720428	41.974598	117.072723	35.576326	17.715925	116.791206	-76.410914	18.648341	111.528634
-3.979205	1.430491	114.199066	-20.285828	18.239708	114.079834	36.571636	-6.471111	116.679558	34.806461	42.056721	116.734436	35.6890485	17.792805	116.706997	-76.2607045	18.686611	111.452671
-4.691882	0.6002	114.321098	-20.178661	18.293308	114.022293	36.698116	-6.430527	116.891205	34.91642	42.071228	116.347862	35.807268	17.8203505	116.6195335	-76.16459	18.7662655	111.4250525
-5.489476	-0.210273	114.416214	-20.035454	18.271511	113.924614	36.794384	-6.457503	117.149246	35.027973	41.999798	115.960518	35.9111785	17.7711475	116.554882	-75.9820865	18.7718745	111.294346
-6.317194	-0.984908	114.517143	-19.927818	18.220854	113.85907	36.880421	-6.543266	117.358696	35.14394	41.909428	115.624405	36.0121805	17.683081	116.4915505	-75.8678165	18.758627	111.2265895
-7.175681	-1.751231	114.556953	-19.826759	18.123386	113.797485	36.96347	-6.604454	117.509369	35.243397	41.815159	115.342415	36.1034335	17.6053525	116.425892	-75.7569515	18.6414195	111.169078
-8.108423	-2.400353	114.589653	-19.717026	18.017139	113.752556	37.045498	-6.645256	117.555702	35.339703	41.753399	115.135643	36.1926005	17.5540715	116.3456725	-75.6266525	18.4802065	111.1594395
-9.500133	-3.237753	114.491783	-19.566284	17.92404	113.750252	37.213428	-6.611532	117.551247	35.454159	41.758713	115.007782	36.3337935	17.5735905	116.2795145	-75.4663615	18.2744895	111.2209895
-10.450851	-3.699935	114.432297	-19.447355	17.928055	113.743568	37.331444	-6.552158	117.559418	35.505207	41.81612	114.971092	36.4183255	17.631981	116.265255	-75.3130355	18.224129	111.221881
-11.519069	-4.033182	114.456161	-19.340216	17.963964	113.742188	37.433357	-6.466645	117.591133	35.589886	41.880116	114.914307	36.5116215	17.7067355	116.25272	-75.1920535	18.2211925	111.231656
-12.487136	-4.326191	114.38105	-19.398363	18.147812	113.787201	37.523499	-6.37773	117.647324	35.692043	41.956036	114.815414	36.607771	17.789153	116.231369	-75.404497	18.506471	111.343033
-13.620232	-4.555971	114.398277	-19.282263	18.230749	113.757935	37.621559	-6.316022	117.708183	35.791012	42.040367	114.681351	36.7062855	17.8621725	116.194767	-75.2708115	18.5993255	111.321103
-14.70615	-4.695449	114.338341	-19.045893	18.296238	113.672897	37.672279	-6.275565	117.712234	35.901024	42.078312	114.551582	36.7866515	17.9013735	116.131908	-74.8784375	18.6911025	111.213886
-15.819684	-4.741968	114.227119	-18.939131	18.367527	113.641403	37.715038	-6.296995	117.678848	36.011879	42.086254	114.444946	36.8634585	17.8946295	116.061897	-74.7417205	18.8404245	111.220909
-17.593504	-4.782701	113.932457	-18.965954	18.455391	113.653275	37.735504	-6.392888	117.521873	36.134605	42.029236	114.314484	36.9350545	17.818174	115.9181785	-74.8669625	19.092608	111.3883715
-18.776323	-4.727399	113.74469	-18.761421	18.370499	113.533447	37.743977	-6.438385	117.356125	36.168842	41.9981	114.262688	36.9564095	17.7798575	115.8094065	-74.4792515	18.9611405	111.2574875
-19.948683	-4.544205	113.672958	-18.729254	18.348593	113.502586	37.75782	-6.436984	117.247902	36.188759	41.972515	114.172188	36.9732895	17.7677655	115.710045	-74.4317975	18.9294205	111.295127
-21.210503	-4.350009	113.649895	-18.803709	18.367449	113.563065	37.772915	-6.437881	117.197906	36.213516	41.947674	114.069435	36.9932155	17.7548965	115.6336705	-74.6006335	18.9800015	111.4924595
-22.4049	-4.071751	113.746597	-18.765875	18.328697	113.578667	37.77002	-6.459647	117.256989	36.245869	41.869324	113.92907	37.0079445	17.7048385	115.5930295	-74.5396945	18.9525555	111.5643045
-23.608505	-3.723171	113.843796	-18.567097	18.168673	113.551208	37.778008	-6.559236	117.344154	36.270096	41.735592	113.752388	37.024052	17.588178	115.548271	-74.158246	18.749168	111.554145
-24.901997	-3.28239	113.926872	-18.584421	18.084549	113.577248	37.787376	-6.680726	117.48365	36.292084	41.561775	113.524605	37.03973	17.4405245	115.5041275	-74.208572	18.7285735	111.6503685
-26.715153	-2.537924	113.952431	-18.61697	17.880543	113.566849	37.798084	-6.889995	117.599121	36.294674	41.296337	113.172737	37.046379	17.203171	115.385929	-74.280319	18.557915	111.747769
-27.897566	-1.943013	113.898849	-18.521427	17.693802	113.48629	37.815342	-7.016319	117.633728	36.283638	41.13517	112.95829	37.04949	17.0594255	115.296009	-74.092344	18.3281785	111.676571
-29.151308	-1.260269	113.816246	-18.664986	17.605219	113.566742	37.832325	-7.134667	117.584	36.245525	41.009426	112.781052	37.038925	16.9373795	115.182526	-74.368897	18.2730585	111.950958
-30.291418	-0.523776	113.721489	-18.470005	17.345873	113.468742	37.854397	-7.195446	117.497162	36.202404	40.917492	112.67469	37.0284005	16.861023	115.085926	-73.9684105	17.830723	111.851558
-31.48633	0.36528	113.631607	-18.434015	17.20203	113.519051	37.891483	-7.219453	117.400192	36.158497	40.873196	112.659439	37.02499	16.8268715	115.0298155	-73.89302	17.5771885	112.0082865
-32.645325	1.29907	113.523575	-18.4466	17.102533	113.556625	37.918327	-7.212664	117.303635	36.119724	40.883808	112.751945	37.0190255	16.835572	115.02779	-73.9122255	17.369494	112.08546
-33.770576	2.267548	113.347313	-18.565868	17.10107	113.669312	37.937988	-7.216882	117.194138	36.093884	40.91927	112.950897	37.015936	16.851194	115.0725175	-74.147672	17.350946	112.2661065
-35.471207	3.956982	113.068748	-18.448902	16.954842	113.696381	37.911961	-7.226804	116.913139	36.065338	41.000408	113.422501	36.9886495	16.886802	115.16782	-73.8864535	17.022882	112.224942
-36.544235	5.139469	112.888802	-18.47999	16.936007	113.770607	37.862679	-7.264269	116.607841	36.063637	41.02404	113.845428	36.963158	16.8798855	115.2266345	-73.923138	16.9921285	112.3145795
-37.63055	6.397471	112.735245	-18.502367	16.9235	113.84668	37.768871	-7.306603	116.275978	36.079964	41.044922	114.29821	36.9244175	16.8691595	115.287094	-73.9291515	16.9778405	112.406266
-38.706459	7.688591	112.684044	-18.540783	16.930939	113.954079	37.62532	-7.341167	115.912918	36.091331	41.017498	114.742531	36.8583255	16.8381655	115.3277245	-73.9398915	17.0237125	112.5804335
-39.741528	9.001355	112.703033	-18.614677	16.98328	114.073036	37.428349	-7.363158	115.610573	36.090031	40.955986	115.05941	36.75919	16.796414	115.3349915	-73.988544	17.170146	112.8110805
-40.76326	10.358112	112.840202	-18.752882	17.082577	114.274391	37.256413	-7.406791	115.26976	36.086086	40.893669	115.168152	36.6712495	16.743439	115.218956	-74.1770135	17.421715	113.329826
-41.753887	11.714518	113.111092	-18.846054	17.173487	114.379433	37.020893	-7.432672	114.958069	36.042656	40.832676	115.083023	36.5317745	16.700002	115.020546	-74.2238825	17.646972	113.73832
-43.187283	13.643038	113.714394	-18.934954	17.196646	114.570549	36.556358	-7.37564	114.470421	35.880016	40.7019	114.531578	36.218187	16.66313	114.5009995	-74.088095	17.730162	114.6400985
-44.070015	14.930879	114.256882	-18.951721	17.07877	114.643227	36.198307	-7.349899	114.088654	35.640846	40.587902	113.971802	35.9195765	16.6190015	114.030228	-73.8230185	17.5385385	115.256226
-44.93898	16.1558	114.863571	-19.10994	16.994133	114.843559	35.882931	-7.428267	113.56752	35.30162	40.460243	113.308952	35.5922755	16.515988	113.438236	-73.8121555	17.472278	116.248882
-45.747334	17.362326	115.457008	-19.332781	16.851284	115.009521	35.488312	-7.493924	113.105568	34.914543	40.30592	112.714836	35.2014275	16.405998	112.910202	-73.8669895	17.29657	117.10884
-46.509953	18.584377	115.972771	-19.572342	16.666388	115.158096	35.082169	-7.60225	112.815979	34.897388	39.985832	112.04567	34.9897785	16.191791	112.4308245	-74.1344625	17.140985	117.8853675
-47.152184	19.76162	116.298615	-19.842407	16.482698	115.276672	34.743797	-7.779213	112.548515	34.15712	39.383743	112.010429	34.4504585	15.802265	112.279472	-74.1352725	17.163131	118.273872
-47.699402	20.994808	116.527161	-20.095095	16.274239	115.324799	34.412148	-7.993242	112.334381	33.825878	39.195297	111.823059	34.119013	15.6010275	112.07872	-74.309203	16.9474505	118.570878
-48.379196	22.807798	116.634705	-20.453981	15.967245	115.280678	33.93235	-8.263827	112.026321	33.453114	38.905811	111.740288	33.692732	15.320992	111.8833045	-74.600694	16.613498	118.6780515
-48.722931	24.001829	116.61998	-20.685707	15.821041	115.198875	33.638226	-8.412847	111.856285	33.285172	38.775635	111.795868	33.461699	15.181394	111.8260765	-74.833113	16.460688	118.5716735
-48.931278	25.243177	116.571999	-20.920559	15.7298	115.099655	33.36478	-8.487062	111.676964	33.165421	38.734257	111.866714	33.2651005	15.1235975	111.771839	-75.1062185	16.3360025	118.427471
-49.124969	26.429176	116.579033	-21.101606	15.68038	114.976166	33.117016	-8.530252	111.442352	33.043671	38.752651	111.959862	33.0803435	15.1111995	111.701107	-75.2835555	16.2495605	118.251225
-49.199169	27.621784	116.534714	-21.319864	15.67587	114.856163	32.872364	-8.519804	111.208092	32.930836	38.793884	112.032593	32.9016	15.13704	111.6203425	-75.541328	16.2147	118.0919835
-49.114655	28.816792	116.510544	-21.508083	15.70181	114.734604	32.664852	-8.493951	110.979866	32.813145	38.86657	112.067436	32.7389985	15.1863095	111.523651	-75.7551645	16.2173105	117.945557
-48.978271	29.940775	116.521385	-21.638762	15.735287	114.658562	32.485271	-8.468826	110.797165	32.692486	38.906456	112.109627	32.5888785	15.218815	111.453396	-75.8664025	16.251759	117.863728
-48.579727	31.572598	116.459885	-21.805784	15.810795	114.547073	32.247795	-8.418236	110.64241	32.538532	38.969696	112.115608	32.3931635	15.27573	111.379009	-76.0047315	16.34586	117.715137
-48.145679	32.62505	116.446709	-21.940313	15.865046	114.493736	32.125916	-8.392642	110.558167	32.457001	38.982246	112.140724	32.2914585	15.294802	111.3494455	-76.1720845	16.43529	117.6380265
-47.7118	33.581558	116.416725	-22.054096	15.929975	114.443016	32.011063	-8.388693	110.481583	32.375481	39.03104	112.14151	32.193272	15.3211735	111.3115465	-76.301464	16.5387765	117.5744855
-47.156353	34.529896	116.428932	-22.112217	15.932359	114.422478	31.887794	-8.398497	110.416565	32.299809	39.013134	112.158493	32.0938015	15.3073185	111.287529	-76.3182355	16.5573995	117.557427
-46.478954	35.366718	116.371521	-22.200363	15.937708	114.394867	31.77014	-8.43737	110.387459	32.240833	38.973976	112.210045	32.0054865	15.268303	111.298752	-76.4062125	16.607113	117.490982
-45.772339	36.193596	116.261879	-22.380859	15.958598	114.326332	31.663292	-8.516555	110.393105	32.192333	38.918114	112.246155	31.9278125	15.2007795	111.31963	-76.6895305	16.7164165	117.333034
-44.988586	36.9431	116.176819	-22.46356	15.917474	114.334663	31.538958	-8.594769	110.435913	32.14703	38.84877	112.279236	31.842994	15.1270005	111.3575745	-76.770114	16.7079475	117.3117515
-43.595234	37.951809	116.00219	-22.65221	15.894416	114.367233	31.363306	-8.732433	110.562729	32.066006	38.708878	112.391922	31.714656	14.9882225	111.4773255	-77.019076	16.8006095	117.2571405
-42.614761	38.560741	115.884575	-22.795448	15.876128	114.299812	31.273645	-8.795205	110.692703	32.01305	38.645851	112.480545	31.6433475	14.925323	111.586624	-77.2342435	16.826933	117.013
-41.583935	39.10606	115.699097	-22.883186	15.847097	114.3536	31.186724	-8.866614	110.84008	31.961796	38.618313	112.540146	31.57426	14.8758495	111.690113	-77.340632	16.8183445	117.017087
-40.462318	39.630981	115.390312	-23.016125	15.890561	114.276054	31.104544	-8.939524	111.03817	31.934246	38.581825	112.558624	31.519395	14.8211505	111.798397	-77.551645	16.9599715	116.753711
-39.288345	40.070801	115.015305	-23.145775	15.938762	114.163376	31.017626	-9.027445	111.318634	31.902176	38.516785	112.524284	31.459901	14.74467	111.921459	-77.751451	17.132854	116.405293
-38.125107	40.518658	114.551369	-23.277838	15.95348	113.990189	30.92795	-9.15077	111.528984	31.885878	38.408531	112.483025	31.406914	14.6288805	112.0060045	-77.96259	17.2780795	115.9743735
-36.816574	40.901325	114.134857	-23.432856	15.978411	113.772247	30.816471	-9.232816	111.696747	NaN	NaN	NaN	NaN	NaN	NaN	NaN	NaN	NaN
-34.839218	41.32859	113.842628	-23.505241	15.924721	113.557503	30.670595	-9.322252	111.721848	31.797297	38.244854	112.379623	31.233946	14.461301	112.0507355	-78.244428	17.388141	115.0642705
-33.415215	41.540531	113.805832	-23.568306	15.874979	113.536133	30.654991	-9.321078	111.742783	31.72691	38.803566	112.346909	31.1909505	14.741244	112.044846	-78.3275625	17.008714	115.02742
-32.02702	41.773216	113.847122	-23.586115	15.857555	113.584938	30.686007	-9.275455	111.796295	31.761444	38.259148	112.50399	31.2237255	14.4918465	112.1501425	-78.3959555	17.2232635	115.0197335
-30.604788	41.87915	113.85585	-23.579554	15.84605	113.592026	30.768183	-9.223726	111.898354	31.759274	38.323177	112.646378	31.2637285	14.5497255	112.272366	-78.4228365	17.1423745	114.911686
-29.026009	41.972179	113.774933	-23.564518	15.848695	113.527107	30.859324	-9.168291	112.020966	31.720083	38.955952	112.719154	31.2897035	14.8938305	112.37006	-78.4187395	16.8035595	114.684154
-27.627178	42.126865	113.629509	-23.585705	15.859387	113.405701	30.924898	-9.120399	112.111076	31.706451	39.036674	112.824059	31.3156745	14.9581375	112.4675675	-78.4870845	16.7606365	114.3438345
-26.244623	42.21804	113.577271	-23.603802	15.88722	113.238487	30.980215	-9.043571	112.159882	31.696583	39.127365	112.942924	31.338399	15.041897	112.551403	-78.546003	16.732543	113.925571
-23.94084	42.238121	113.436905	-23.649731	15.865891	112.960854	31.048552	-8.961428	112.13311	31.680601	39.241337	113.170052	31.3645765	15.1399545	112.651581	-78.6640385	16.5918275	113.270127
-22.28775	42.049343	113.261284	-23.659428	15.858485	112.785294	31.109873	-8.917603	112.120483	31.674147	39.308487	113.291107	31.39201	15.195442	112.705795	-78.710866	16.521528	112.864793
-20.767599	42.008266	113.228607	-23.656965	15.847723	112.6464	31.168594	-8.853989	112.142471	31.674883	39.381763	113.388046	31.4217385	15.263887	112.7652585	-78.7356685	16.431559	112.5275415
-19.106792	41.767773	113.069794	-23.635798	15.836689	112.559662	31.256659	-8.834783	112.214767	31.699181	39.428257	113.499321	31.47792	15.296737	112.857044	-78.749516	16.376641	112.26228
-17.48024	41.465267	112.995361	-23.580673	15.80856	112.515282	31.360758	-8.833818	112.319984	31.725555	39.4697	113.575836	31.5431565	15.317941	112.94791	-78.7045025	16.299179	112.082654
-15.878666	41.15192	112.973442	-23.52104	15.808195	112.531219	31.469894	-8.840302	112.451637	31.76969	39.480484	113.629494	31.619792	15.320091	113.0405655	-78.661872	16.296299	112.0218725
-14.294809	40.818634	112.984695	-23.457199	15.802421	112.551079	31.585083	-8.834819	112.601974	31.821007	39.47913	113.735352	31.703045	15.3221555	113.168663	-78.617443	16.2826865	111.933495
-11.894477	40.132797	113.063751	-23.378176	15.753616	112.539482	31.805208	-8.876117	112.836823	31.923777	39.489357	114.020111	31.8644925	15.30662	113.428467	-78.6208445	16.200612	111.650497
-10.370821	39.664604	113.105103	-23.343815	15.735597	112.490311	31.9491	-8.880418	113.014496	31.977442	39.500832	114.272079	31.963271	15.310207	113.6432875	-78.650901	16.160987	111.3373345
-8.814007	39.083256	113.178619	-23.33947	15.696441	112.43856	32.086929	-8.876465	113.156654	32.004578	39.542862	114.55722	32.0457535	15.3331985	113.856937	-78.7246935	16.0596835	111.020183
-7.332148	38.4856	113.308022	-23.332058	15.691153	112.330032	32.237583	-8.834949	113.258408	32.010628	39.605972	114.885696	32.1241055	15.3855115	114.072052	-78.7882215	15.9967945	110.588012
-5.862404	37.858669	113.43055	-23.351191	15.679916	112.289009	32.386654	-8.766885	113.314865	32.006298	39.666939	115.179131	32.196476	15.450027	114.246998	-78.898858	15.909805	110.33102
-4.410472	37.162254	113.5532	-23.3095	15.672093	112.138725	32.542439	-8.673974	113.408371	31.987694	39.781982	115.492455	32.2650665	15.554004	114.450413	-78.8840665	15.790182	109.827037
-3.072846	36.438404	113.674782	-23.28969	15.680313	112.005005	32.711449	-8.550134	113.495361	31.972813	39.899578	115.764572	32.342131	15.674722	114.6299665	-78.921511	15.685904	109.3800435
-1.054244	35.262432	113.736809	-23.240089	15.729393	111.721596	32.973175	-8.384356	113.674454	31.955576	40.076988	116.12809	32.4643755	15.846316	114.901272	-78.9445535	15.61247	108.54192
0.21036	34.369499	113.74202	-23.179296	15.725918	111.529007	33.14436	-8.296025	113.759232	31.940302	40.176434	116.325401	32.542331	15.9402045	115.0423165	-78.900923	15.5116315	108.0156975
1.481702	33.48867	113.705894	-23.119345	15.753533	111.391319	33.30302	-8.224598	113.849045	31.955137	40.248264	116.417847	32.6290785	16.011833	115.133446	-78.8677685	15.495233	107.649192
2.675489	32.509441	113.690926	-23.036407	15.771389	111.375595	33.461323	-8.165586	113.966927	32.009048	40.32074	116.433868	32.7351855	16.077577	115.2003975	-78.8079995	15.465201	107.5507925
3.802299	31.433445	113.718506	-22.922863	15.802327	111.453262	33.616184	-8.109254	114.071037	32.077763	40.360863	116.453003	32.8469735	16.1258045	115.26202	-78.6926995	15.4788495	107.644504
4.885548	30.389299	113.791954	-22.80652	15.806155	111.575951	33.768024	-8.068455	114.24308	32.165085	40.402966	116.502678	32.9665545	16.1672555	115.372879	-78.5795945	15.4450545	107.779023
5.880147	29.218855	113.934036	-22.738596	15.833531	111.706032	33.916016	-8.00746	114.475822	32.2505	40.457973	116.614426	33.083258	16.2252565	115.545124	-78.56045	15.4418055	107.86694
7.195744	27.453068	114.189316	-22.629444	15.914886	111.901642	34.147457	-7.913078	114.900017	32.344467	40.576485	116.817055	33.245962	16.3317035	115.858536	-78.50485	15.4980685	107.944748
8.003591	26.158909	114.350342	-22.593903	15.961677	112.011543	34.280624	-7.820434	115.217148	32.3992	40.662266	116.943649	33.339912	16.420916	116.0803985	-78.527718	15.502438	107.9426875
8.732248	24.892817	114.518188	-22.557074	16.043161	112.112442	34.421516	-7.738269	115.550568	32.453911	40.756081	117.067528	33.4377135	16.508906	116.309048	-78.5518615	15.577416	107.915836
9.338469	23.631954	114.705917	-22.513912	16.07671	112.222923	34.543503	-7.647662	115.88324	32.514729	40.824436	117.188347	33.529116	16.588387	116.5357935	-78.55694	15.565033	107.9100525
9.891341	22.283358	114.87397	-22.487192	16.085567	112.351944	34.653561	-7.580055	116.174973	32.545101	40.893822	117.299057	33.599331	16.6568835	116.737015	-78.573715	15.5142505	107.966873
10.376265	20.951914	115.06498	-22.426109	16.056108	112.505783	34.767303	-7.514077	116.417374	32.595554	40.960442	117.388367	33.6814285	16.7231825	116.9028705	-78.5336465	15.3890335	108.1086955
10.76412	19.641356	115.218178	-22.384712	16.032518	112.682854	34.877853	-7.487802	116.612419	32.63168	40.999611	117.44381	33.7547665	16.7559045	117.0281145	-78.5241905	15.3091315	108.3375935
11.250613	17.617249	115.41188	-22.321478	15.999993	112.932144	35.025017	-7.451939	116.838776	32.675312	41.042835	117.502258	33.8501645	16.795448	117.170517	-78.4931205	15.204538	108.693771
11.45124	16.266359	115.526184	-22.252777	15.957184	113.075081	35.094795	-7.390285	116.98307	32.737553	41.075905	117.513885	33.916174	16.84281	117.2484775	-78.421728	15.071558	108.9016845
11.587637	14.945355	115.602585	-22.202051	15.924576	113.18679	35.192448	-7.414696	117.112747	32.785683	41.085617	117.489838	33.9890655	16.8354605	117.3012925	-78.3931675	15.0136915	109.0722875
11.621361	13.567545	115.650902	-22.139351	15.886673	113.247742	35.250156	-7.420939	117.275047	32.855068	41.068832	117.41748	34.052612	16.8239465	117.3462635	-78.331314	14.9493995	109.1492205
11.590104	12.237135	115.694725	-22.086758	15.847971	113.267853	35.336067	-7.444765	117.392822	32.919243	41.04644	117.309067	34.127655	16.8008375	117.3509445	-78.301171	14.8951045	109.1847615
11.426195	10.936214	115.708458	-22.062592	15.799925	113.258018	35.39262	-7.468112	117.558289	32.952385	41.006733	117.156448	34.1725025	16.7693105	117.3573685	-78.2976865	14.8305395	109.1586675
11.220091	9.640937	115.718842	-21.990499	15.715185	113.191513	35.468498	-7.509843	117.701302	32.980274	40.95446	116.973114	34.224386	16.7223085	117.337208	-78.205384	14.7080615	109.045818
10.726679	7.719825	115.686165	-21.905003	15.55209	113.086525	35.571568	-7.587161	117.894852	33.035801	40.830601	116.625198	34.3036845	16.62172	117.260025	-78.1136905	14.48246	108.913025
10.285542	6.541979	115.631653	-21.817299	15.407838	113.013199	35.655445	-7.690744	117.984215	33.062428	40.727333	116.392899	34.3589365	16.5182945	117.188557	-77.9935345	14.2973815	108.837841
9.77452	5.358348	115.574028	-21.73168	15.222926	112.947357	35.726582	-7.802951	118.041084	33.114769	40.583988	116.159943	34.4206755	16.3905185	117.1005135	-77.8840355	14.0553335	108.7942005
9.204609	4.221835	115.489891	-21.654594	15.015597	112.92067	35.813293	-7.965117	118.085457	33.182194	40.405445	115.916168	34.4977435	16.220164	117.0008125	-77.8069315	13.81103	108.8405275
8.534937	3.15993	115.387192	-21.513742	14.830072	112.897636	35.909882	-8.118569	118.074654	33.255352	40.230408	115.674782	34.582617	16.0559195	116.874718	-77.610101	13.6042245	108.920554
7.859553	2.153938	115.242783	-21.412683	14.634901	112.924706	35.981541	-8.252852	118.020187	33.340843	40.082569	115.510689	34.661192	15.9148585	116.765438	-77.486558	13.3549435	109.083974
7.088826	1.246541	115.113541	-21.284342	14.496744	112.956558	36.088364	-8.347132	117.919922	33.40995	39.973949	115.41613	34.749157	15.8134085	116.668026	-77.317841	13.1800795	109.24509
5.795379	0.03463	114.85289	-21.120943	14.303941	112.993431	36.254234	-8.423561	117.708267	33.483734	39.913265	115.431252	34.868984	15.744852	116.5697595	-77.11087	12.86303	109.4171025
4.879354	-0.734907	114.586929	-21.052813	14.250748	113.028427	36.363564	-8.446667	117.489815	33.504959	39.91703	115.496323	34.9342615	15.7351815	116.493069	-77.0398875	12.7663145	109.563785
3.898538	-1.380737	114.313438	-20.960421	14.197204	113.140068	36.441139	-8.413887	117.20269	33.523972	39.955784	115.629936	34.9825555	15.7709485	116.416313	-76.9033975	12.6234595	109.863823
2.871459	-2.006022	114.080391	-20.890913	14.186722	113.336304	36.513348	-8.398392	116.871368	33.56057	39.984489	115.825821	35.036959	15.7930485	116.3485945	-76.818785	12.5803955	110.3240135
1.801566	-2.562074	113.899887	-20.799883	14.221087	113.634781	36.568584	-8.360822	116.517494	33.6185	40.025978	116.087891	35.093542	15.832578	116.3026925	-76.693308	12.609596	110.9668695
0.709566	-3.126823	113.684166	-20.716892	14.24879	113.950768	36.595322	-8.337994	116.155327	33.672386	40.06945	116.427383	35.133854	15.865728	116.291355	-76.567638	12.631852	111.610181
-0.462304	-3.622222	113.508499	-20.685465	14.272198	114.234093	36.578415	-8.2898	115.821007	33.729271	40.08189	116.777382	35.153843	15.896045	116.2991945	-76.524773	12.648351	112.1689915
-2.210104	-4.454736	113.223495	-20.615803	14.334132	114.567688	36.545502	-8.264918	115.348183	33.820221	40.103916	117.245232	35.1828615	15.919499	116.2967075	-76.4144675	12.748765	112.8386685
-3.45329	-5.007915	113.099518	-20.605759	14.386646	114.637924	36.514019	-8.285502	115.165161	33.86042	40.078999	117.423592	35.1872195	15.8967485	116.2943765	-76.3987375	12.8765435	112.9814715
-4.726641	-5.616366	113.024101	-20.627893	14.431684	114.67112	36.481239	-8.333729	115.077415	33.907768	40.034924	117.417236	35.1945035	15.8505975	116.2473255	-76.4502895	13.0127705	113.0949145
-6.009031	-6.220857	113.028549	-20.621487	14.485228	114.61692	36.440662	-8.404643	115.095482	33.940758	39.973831	117.238808	35.19071	15.784594	116.167145	-76.433684	13.185862	113.066695
-7.304379	-6.783718	113.052818	-20.615879	14.517705	114.496124	36.419403	-8.525929	115.200294	33.975346	39.892151	116.902863	35.1973745	15.683111	116.0515785	-76.4291325	13.352299	112.9406695
-8.609225	-7.452999	113.175179	-20.558573	14.464134	114.338837	36.417751	-8.658927	115.374741	33.995514	39.753521	116.417	35.2066325	15.547297	115.8958705	-76.3237785	13.380971	112.7818035
-9.87988	-8.088427	113.286743	-20.484655	14.345518	114.15033	36.462337	-8.820856	115.564415	34.011414	39.570885	115.893196	35.2368755	15.3750145	115.7288055	-76.2061855	13.3160215	112.5718545
-11.85209	-9.044662	113.543831	-20.364445	14.096956	113.884392	36.574268	-9.097286	115.933075	34.072159	39.245087	115.10186	35.3232135	15.0739005	115.5174675	-76.0521035	13.1200115	112.2513165
-13.175334	-9.588873	113.699547	-20.241238	13.84036	113.726868	36.662308	-9.299955	116.178276	34.142521	39.013939	114.664291	35.4024145	14.856992	115.4212835	-75.8848905	12.823728	112.0324525
-14.469504	-10.157291	113.765503	-20.068295	13.566754	113.584778	36.755161	-9.47299	116.345024	34.24062	38.792225	114.314331	35.4978905	14.6596175	115.3296775	-75.6344805	12.4738905	111.8398785
-15.792423	-10.61204	113.7892	-19.93577	13.32839	113.519203	36.8452	-9.632294	116.445633	34.340427	38.601578	114.03093	35.5928135	14.484642	115.2382815	-75.4643535	12.172138	111.8001245
-17.106005	-10.985112	113.79628	-19.789993	13.107268	113.463272	36.958046	-9.736737	116.470894	34.433418	38.431065	113.81813	35.695732	14.347164	115.144512	-75.275718	11.867372	111.782032
-18.419998	-11.322618	113.70002	-19.656681	12.944648	113.455048	37.099384	-9.829257	116.406181	34.536575	38.317097	113.707672	35.8179795	14.24392	115.0569265	-75.1313415	11.645376	111.8531695
-19.758371	-11.530391	113.632561	-19.532978	12.837405	113.422325	37.210785	-9.871498	116.361359	34.639759	38.277992	113.636696	35.925272	14.203247	114.9990275	-74.991228	11.471563	111.8456225
-21.754152	-11.630571	113.551201	-19.364346	12.767665	113.374123	37.316887	-9.895994	116.302284	34.797535	38.234848	113.470123	36.057211	14.169427	114.8862035	-74.785903	11.365903	111.8620425
-23.103214	-11.636054	113.58799	-19.241798	12.745025	113.339828	37.350609	-9.929815	116.292023	34.914402	38.201992	113.269974	36.1325055	14.1360885	114.7809985	-74.6161015	11.3539615	111.8986575
-24.442326	-11.523531	113.732841	-19.151501	12.751575	113.324318	37.323292	-9.951555	116.403137	35.020073	38.117031	112.998184	36.1716825	14.082738	114.7006605	-74.4746845	11.420412	111.9479755
-25.784216	-11.286909	113.9114	-19.067177	12.697601	113.3209	37.345303	-10.074535	116.509941	35.090923	37.95134	112.652733	36.218113	13.9384025	114.581337	-74.352467	11.4567995	112.060463
-27.141932	-11.0064	114.116669	-19.02272	12.611568	113.330009	37.366013	-10.196477	116.610596	35.138138	37.785885	112.322021	36.2520755	13.794704	114.4663085	-74.2975155	11.428432	112.1937095
-28.431484	-10.660978	114.351784	-18.965588	12.502362	113.386848	37.410526	-10.316857	116.736519	35.147617	37.602177	112.018646	36.2790715	13.64266	114.3775825	-74.2102475	11.362064	112.3961135
-29.68795	-10.201165	114.635551	-18.931515	12.333433	113.461723	37.449963	-10.366799	116.839851	35.116253	37.431633	111.718918	36.283108	13.532417	114.2793845	-74.146138	11.134449	112.6440615
-31.532515	-9.33975	114.992249	-18.869408	12.096844	113.623726	37.592613	-10.607564	117.008743	35.089375	37.230824	111.348701	36.340994	13.31163	114.178722	-74.07981	10.882058	113.06873
-32.730278	-8.661812	115.150955	-18.820162	11.929249	113.700851	37.591949	-10.631062	117.246391	35.097298	37.077408	111.121033	36.3446235	13.223173	114.183712	-73.9849475	10.635325	113.21799
-33.932281	-7.849327	115.221939	-18.802401	11.758368	113.712738	37.682995	-10.844809	117.275658	35.107586	36.931953	110.911324	36.3952905	13.043572	114.093491	-74.0000925	10.473164	113.331985
-35.028313	-6.942969	115.183929	-18.744469	11.633469	113.693878	37.684032	-10.977458	117.343269	35.124588	36.761909	110.713364	36.40431	12.8922255	114.0283165	-73.893248	10.3747125	113.3594395
-36.121601	-5.88084	115.111839	-18.717205	11.488252	113.672241	37.608635	-11.014292	117.408752	35.161331	36.596115	110.561897	36.384983	12.7909115	113.9853245	-73.819393	10.1855925	113.3591575
-37.157333	-4.735714	114.919067	-18.659655	11.406418	113.642014	37.659843	-11.227347	117.22908	35.215607	36.472721	110.500107	36.437725	12.622687	113.8645935	-73.757035	10.190149	113.4194345
-38.112595	-3.484501	114.665588	-18.577929	11.312867	113.606026	37.663288	-11.316413	117.051605	35.288612	36.412041	110.525085	36.47595	12.547814	113.788345	-73.631808	10.07792	113.423707
-39.454147	-1.331985	114.17347	-18.532066	11.293186	113.530304	37.650471	-11.362674	116.665092	35.397263	36.41872	110.751747	36.523867	12.528023	113.7084195	-73.587999	10.058349	113.3521885
-40.270607	0.212529	113.807999	-18.47151	11.332332	113.448372	37.634686	-11.335154	116.368713	35.469898	36.507633	110.933258	36.552292	12.5862395	113.6509855	-73.495312	10.0784245	113.2457585
-41.059322	1.895252	113.45018	-18.443804	11.411574	113.35157	37.623753	-11.256179	116.043602	35.547031	36.655415	111.165955	36.585392	12.699618	113.6047785	-73.473	10.12353	113.0983615
-41.781502	3.64823	113.191925	-18.384235	11.519651	113.282967	37.584808	-11.157674	115.756943	35.614494	36.817146	111.401031	36.599651	12.829736	113.578987	-73.368121	10.209566	112.986947
-42.493633	5.450175	112.982925	-18.399776	11.671715	113.279747	37.592213	-11.092249	115.378357	35.689667	36.95435	111.640526	36.64094	12.9310505	113.5094415	-73.440492	10.4123795	113.0500525
-43.148186	7.356225	112.847992	-18.376064	11.791167	113.27829	37.567226	-10.979857	115.027794	35.729122	37.14806	111.90004	36.648174	13.0841015	113.463917	-73.400302	10.4982325	113.092663
-43.71843	9.264665	112.854637	-18.400547	11.9482	113.326836	37.504356	-10.8318	114.67234	35.727459	37.333332	112.237976	36.6159075	13.250766	113.455158	-73.4170015	10.645634	113.198514
-44.526958	12.216069	113.207054	-18.522799	12.210402	113.634239	37.330097	-10.51481	114.127602	35.639938	37.10717	112.852646	36.4850175	13.29618	113.490124	-73.5306155	11.124624	113.778354
-44.761208	14.394897	113.63903	-18.633778	12.345081	113.916313	37.234394	-10.325284	113.780907	35.514069	37.355328	113.249115	36.3742315	13.515022	113.515011	-73.6417875	11.17514	114.317615
-45.454475	16.198965	114.159027	-18.775158	12.565331	114.23687	37.090508	-10.092007	113.525131	35.335339	38.171612	113.617432	36.2129235	14.0398025	113.5712815	-73.7632395	11.0908595	114.9024585
-45.805702	18.146935	114.646385	-18.945984	12.776023	114.512566	36.90984	-9.846004	113.357819	35.198296	38.40234	114.028419	36.054068	14.278168	113.693119	-73.946036	11.273878	115.332013
-46.085171	20.109274	115.162048	-19.172359	13.003807	114.890945	36.725773	-9.643089	113.234482	35.061798	38.643333	114.413132	35.8937855	14.500122	113.823807	-74.2385035	11.507492	115.958083
-46.323524	22.020975	115.716934	-19.339468	13.22101	115.131546	36.515945	-9.436956	113.147949	34.919903	38.844723	114.731285	35.717924	14.7038835	113.939617	-74.39686	11.7381365	116.323475
-46.513828	23.865103	116.345337	-19.499012	13.38978	115.460793	36.35252	-9.284958	113.085472	34.773098	39.0327	115.041641	35.562809	14.873871	114.0635565	-74.560833	11.905689	116.8580295
-46.665424	26.511574	117.191803	-19.798849	13.580012	115.914795	36.154114	-9.050474	113.01223	34.566479	39.262386	115.597221	35.3602965	15.105956	114.3047255	-74.9579945	12.054068	117.5248645
-46.638947	28.244982	117.67012	-19.984331	13.725664	116.185295	36.063232	-8.915595	112.999573	34.445293	39.417267	115.943527	35.2542625	15.250836	114.47155	-75.2229245	12.200492	117.89904
-46.558872	29.874727	118.083778	-20.105799	13.901436	116.359589	35.988686	-8.77727	112.960228	34.311478	39.571701	116.253433	35.150082	15.3972155	114.6068305	-75.36168	12.4056565	118.1123475
-46.440933	31.453154	118.421921	-20.233006	14.003366	116.432175	35.894093	-8.59611	112.9459	34.193516	39.737713	116.512909	35.0438045	15.5708015	114.7294045	-75.5098165	12.4359305	118.1349455
-46.18227	32.971748	118.692039	-20.296722	14.185779	116.50045	35.812481	-8.429161	112.952682	34.10408	39.922039	116.721382	34.9582805	15.746439	114.837032	-75.5517245	12.625119	118.163868
-45.92276	34.431953	118.863388	-20.40274	14.356645	116.507469	35.766853	-8.275759	112.951317	34.062023	40.087349	116.902924	34.914438	15.905795	114.9271205	-75.719918	12.807495	118.0878175
-45.581299	35.794361	118.93866	-20.232672	14.379862	116.413963	35.731644	-8.165221	112.957939	34.047485	40.230682	117.064461	34.8895645	16.0327305	115.0112	-75.3549085	12.7269935	117.816726
-44.873093	37.714157	118.954765	-20.577721	14.919991	116.397324	35.679916	-8.027083	112.956253	34.081329	40.425861	117.234596	34.8806225	16.199389	115.0954245	-76.0360645	13.640593	117.6992235
-44.372604	38.860641	118.969513	-20.353678	14.900066	116.245781	35.630093	-7.92208	112.93428	34.118191	40.561344	117.318153	34.874142	16.319632	115.1262165	-75.581498	13.4805	117.3653455
-43.808453	39.877575	119.106758	-20.659391	15.262363	116.293083	35.593029	-7.797702	112.88208	34.116856	40.681004	117.41996	34.8549425	16.441651	115.15102	-76.1737245	14.083075	117.435146
-43.150955	40.771545	119.263252	-20.448059	15.219887	116.197029	35.567619	-7.676068	112.82164	34.090473	40.798683	117.565384	34.829046	16.5613075	115.193512	-75.725164	13.8784665	117.200546
-42.456642	41.55043	119.481361	-20.728546	15.551245	116.328308	35.544731	-7.530382	112.787483	34.07217	40.939598	117.714539	34.8084505	16.704608	115.251011	-76.2655425	14.397882	117.405605
-41.76479	42.266407	119.674316	-20.745499	15.719773	116.421555	35.532475	-7.390925	112.783607	34.070156	41.08704	117.808762	34.8013155	16.8480575	115.2961845	-76.2923135	14.5914885	117.5469255
-41.006374	42.87574	119.781006	-20.75775	15.943973	116.546761	35.502769	-7.2667	112.840118	34.073185	41.23233	117.869034	34.787977	16.982815	115.354576	-76.303477	14.905131	117.738946
-39.793221	43.62426	119.725754	-20.868069	16.302879	116.696289	35.404549	-7.117008	113.031998	34.060116	41.428364	117.888855	34.7323325	17.155678	115.4604265	-76.4684705	15.45008	117.9321515
-38.952618	43.976051	119.545761	-20.993605	16.514662	116.756546	35.321133	-7.078543	113.212227	34.047729	41.499779	117.850136	34.684431	17.210618	115.5311815	-76.671641	15.818706	117.9819105
-38.091888	44.232258	119.293907	-21.050882	16.708332	116.78363	35.213654	-7.108291	113.418831	34.037624	41.522476	117.748955	34.625639	17.2070925	115.583893	-76.727403	16.2095715	117.983367
-37.158096	44.398746	119.00415	-21.160164	16.84271	116.78997	35.091412	-7.180892	113.631485	34.051304	41.472641	117.634537	34.571358	17.1458745	115.633011	-76.891686	16.5395455	117.946929
-36.24049	44.442333	118.762802	-21.245796	16.949289	116.911804	34.955505	-7.294277	113.83802	34.066051	41.425152	117.481171	34.510778	17.0654375	115.6595955	-77.00237	16.8331405	118.1640125
-35.299881	44.412865	118.524345	-21.284781	16.990122	116.916824	34.793747	-7.379746	113.985786	34.089943	41.3367	117.34034	34.441845	16.978477	115.663063	-77.011407	17.001767	118.170585
-34.377716	44.26318	118.290009	-21.351204	17.030262	116.837898	34.676048	-7.491401	114.131607	34.115349	41.253475	117.195747	34.3956985	16.881037	115.663677	-77.0981065	17.179487	118.012119
-32.869865	43.901199	117.794945	-21.374468	17.080578	116.700981	34.533947	-7.610151	114.357773	34.124306	41.143532	116.917511	34.3291265	16.7666905	115.637642	-77.0780625	17.3944655	117.76432
-31.8993	43.593788	117.366745	-21.399862	17.12059	116.588486	34.491463	-7.625228	114.537964	34.122448	41.087704	116.583023	34.3069555	16.731238	115.5604935	-77.1066795	17.509942	117.6164785
-30.941093	43.257778	116.914032	-21.375599	17.203314	116.482224	34.498592	-7.604166	114.787521	34.096676	41.105572	116.194046	34.297634	16.750703	115.4907835	-77.048832	17.655925	117.4736645
-29.962355	42.865856	116.388557	-21.344767	17.280882	116.377579	34.56953	-7.54261	115.045151	34.037037	41.139503	115.778908	34.3032835	16.7984465	115.4120295	-76.9928175	17.7633175	117.3431285
-28.910313	42.457111	115.865387	-21.265244	17.346058	116.236366	34.689301	-7.453638	115.289452	33.942665	41.18623	115.343239	34.315983	16.866296	115.3163455	-76.846471	17.82582	117.1563865
-27.905285	41.992825	115.376495	-21.209888	17.364296	116.09185	34.852646	-7.380573	115.512558	33.88789	41.247295	114.892326	34.370268	16.933361	115.202442	-76.790044	17.795231	116.981258
-26.873966	41.530796	115.000114	-21.067915	17.36746	115.961647	34.984875	-7.323811	115.661301	33.857826	41.285934	114.469513	34.4213505	16.9810615	115.065407	-76.5571805	17.7538585	116.857887
-25.326214	40.76215	114.633499	-20.923325	17.267563	115.783783	35.127155	-7.263514	115.780174	33.853115	41.3078	113.986572	34.490135	17.022143	114.883373	-76.336785	17.512983	116.684193
-24.237349	40.268234	114.415565	-20.835943	17.172228	115.657974	35.177391	-7.18335	115.82428	33.872032	41.317261	113.793091	34.5247115	17.0669555	114.8086855	-76.1965975	17.2775005	116.5072625
-23.251972	39.770466	114.220444	-20.788343	17.120575	115.506538	35.287983	-7.254174	115.706024	33.884094	41.340786	113.63044	34.5860385	17.043306	114.668232	-76.1627245	17.197844	116.344844
-22.18236	39.285412	114.03476	-20.730558	17.072348	115.416481	35.311256	-7.261952	115.653419	33.891518	41.326771	113.443481	34.601387	17.0324095	114.54845	-76.062503	17.1122865	116.284512
-21.311243	38.828873	113.942078	-20.673178	17.043417	115.344597	35.289703	-7.305751	115.629753	33.916019	41.260139	113.267578	34.602861	16.977194	114.4486655	-75.949217	17.10964	116.2405285
-20.215969	38.34692	113.80452	-20.646753	17.016052	115.316689	35.237728	-7.37321	115.690063	33.966965	41.16227	113.139984	34.6023465	16.89453	114.4150235	-75.8958525	17.137574	116.2183545
-18.99107	37.749977	113.635719	-20.6259	16.946732	115.268967	35.247589	-7.508858	115.708649	34.020401	41.055683	113.05304	34.633995	16.7734125	114.3808445	-75.885795	17.1200515	116.1570895
-17.337997	37.013672	113.476822	-20.597847	16.878567	115.19104	35.22086	-7.621633	115.764442	34.051098	40.918888	112.985382	34.635979	16.6486275	114.374912	-75.831673	17.1085065	116.007168
-16.330402	36.560669	113.45385	-20.61986	16.820011	115.155777	35.238998	-7.67768	115.768829	34.072029	40.886765	112.993073	34.6555135	16.6045425	114.380951	-75.8952335	17.0354795	115.930603
-15.175815	36.088364	113.455406	-20.560215	16.759056	115.113892	35.292702	-7.702128	115.731201	34.110432	40.891872	113.074409	34.701567	16.594872	114.402805	-75.821997	16.92324	115.824979
-14.114868	35.668015	113.546455	-20.543985	16.686977	115.083054	35.382507	-7.717188	115.665863	34.156208	40.914932	113.204536	34.7693575	16.598872	114.4351995	-75.8573275	16.775082	115.7309085
-13.001917	35.239948	113.628975	-20.486849	16.619074	115.01281	35.475903	-7.678486	115.568756	34.181049	40.956352	113.380692	34.828476	16.638933	114.474724	-75.802174	16.599215	115.550896
-11.826759	34.839161	113.695763	-20.473894	16.577076	114.895676	35.601078	-7.64744	115.377258	34.212585	41.023254	113.581848	34.9068315	16.687907	114.479553	-75.8546195	16.466245	115.311799
-10.721992	34.439171	113.709915	-20.412346	16.569487	114.712585	35.702454	-7.553653	115.210655	34.270683	41.124599	113.8134	34.9865685	16.785473	114.5120275	-75.8112605	16.353501	114.9131425
-8.994215	33.891735	113.650307	-20.368198	16.597677	114.233627	35.824181	-7.48288	115.022278	34.420105	41.270458	114.305321	35.122143	16.893789	114.6637995	-75.858539	16.301565	113.8034545
-7.820425	33.493423	113.525307	-20.406313	16.625519	113.703514	35.91716	-7.492671	114.907959	34.538242	41.313488	114.748489	35.227701	16.9104085	114.828224	-76.040327	16.3406295	112.578804
-6.75828	33.043282	113.3536	-20.435781	16.635502	113.095383	35.985966	-7.53152	114.778877	34.629051	41.340065	115.18277	35.3075085	16.9042725	114.9808235	-76.1790705	16.3667315	111.2099425
-5.653434	32.605129	113.094414	-20.440105	16.677254	112.504128	36.042046	-7.526533	114.628136	34.689537	41.341366	115.468575	35.3657915	16.9074165	115.0483555	-76.2460015	16.4470915	109.9599005
-4.609354	32.086418	112.857567	-20.381454	16.731552	112.034416	36.082138	-7.394526	114.504875	34.738167	41.381382	115.611252	35.4101525	16.993428	115.0580635	-76.1730605	16.469676	109.0107685
-3.615595	31.572962	112.695221	-20.196901	16.846197	111.784767	36.276985	-7.38114	114.173317	34.849991	41.384869	115.525414	35.563488	17.0018645	114.8493655	-75.95729	16.6905295	108.7201685
-2.64147	30.966736	112.627808	-19.955353	16.925339	111.760056	36.423828	-7.266597	113.902031	35.012482	41.395985	115.339211	35.718155	17.064694	114.620621	-75.628861	16.785984	108.899491
-1.251323	30.034124	112.59922	-19.578129	17.012558	111.834587	36.666256	-7.154783	113.538109	35.254433	41.340801	115.047501	35.9603445	17.093009	114.292805	-75.1166025	16.932107	109.376369
-0.415056	29.313194	112.574234	-19.468018	17.046751	111.902939	36.829025	-7.071095	113.360703	35.376904	41.313908	114.991608	36.1029645	17.1214065	114.1761555	-75.0390005	16.9720955	109.6297225
0.371211	28.594908	112.587616	-19.366674	17.117651	112.014999	36.986412	-6.980998	113.301941	35.452442	41.337585	115.028175	36.219427	17.1782935	114.165058	-74.952775	17.0570085	109.86494
1.081943	27.817423	112.688004	-19.254135	17.110607	112.08596	37.120159	-6.838861	113.362694	35.509811	41.418934	115.170708	36.314985	17.2900365	114.266701	-74.823255	16.9311775	109.905219
1.75775	27.035648	112.826385	-19.185524	17.14563	112.188148	37.267036	-6.682677	113.527008	35.558884	41.533272	115.432755	36.41296	17.4252975	114.4798815	-74.784008	16.8659625	109.8964145
2.374641	26.201885	112.975945	-18.996025	17.169802	112.23835	37.432568	-6.654222	113.686455	35.61702	41.65527	115.730011	36.524794	17.500524	114.708233	-74.516844	16.83908	109.768467
2.947359	25.304842	113.129745	-18.960213	17.218904	112.367439	37.542404	-6.588391	113.901161	35.682232	41.738979	115.990044	36.612318	17.575294	114.9456025	-74.532744	16.862514	109.7892755
3.69161	23.964226	113.314507	-18.967224	17.345615	112.514709	37.605022	-6.460861	114.245377	35.775791	41.864674	116.238197	36.6904065	17.7019065	115.241787	-74.6248545	16.9893235	109.787631
4.135075	23.021416	113.372826	-19.071047	17.444853	112.632927	37.642159	-6.432295	114.45459	35.781464	41.942078	116.317451	36.7118115	17.7548915	115.3860205	-74.8539055	17.1348145	109.8798335
4.493484	22.020613	113.368904	-19.095331	17.491972	112.628571	37.648346	-6.356663	114.635803	35.783173	42.037689	116.324661	36.7157595	17.840513	115.480232	-74.9064215	17.143431	109.77691
4.847296	21.007385	113.360367	-18.982492	17.449989	112.512383	37.741318	-6.379545	114.767792	35.761375	42.124943	116.313614	36.7513465	17.872699	115.540703	-74.7163305	17.027279	109.484063
5.08729	20.003031	113.327118	-19.133837	17.502728	112.490295	37.816391	-6.393331	114.968407	35.721615	42.200592	116.279861	36.769003	17.9036305	115.624134	-75.036677	17.1018255	109.356456
5.319443	18.978136	113.278732	-19.037331	17.401466	112.313019	37.90115	-6.421367	115.174522	35.6852	42.241108	116.208694	36.793175	17.9098705	115.691608	-74.867837	16.8930615	108.93443
5.468994	17.86944	113.208565	-19.032667	17.334148	112.200356	37.970345	-6.469296	115.332565	35.657673	42.248123	116.096436	36.814009	17.8894135	115.7145005	-74.879343	16.7788825	108.6862115
5.615966	16.21998	113.069443	-19.097441	17.225876	112.115791	38.077271	-6.597476	115.422379	35.625668	42.145287	115.822151	36.8514695	17.7739055	115.622265	-75.0463515	16.6778465	108.609317
5.624691	15.145456	112.922012	-18.900637	17.038609	111.960831	38.127892	-6.693871	115.404198	35.613205	41.999187	115.609154	36.8705485	17.652658	115.506676	-74.6718225	16.42456	108.414986
5.603845	14.078154	112.769844	-18.923801	16.933908	111.947693	38.181541	-6.808293	115.362274	35.623421	41.83345	115.374496	36.902481	17.5125785	115.368385	-74.750083	16.3552375	108.527001
5.499837	12.959792	112.635979	-18.719328	16.721333	111.828789	38.240532	-6.953383	115.325165	35.666512	41.677319	115.133179	36.953522	17.361968	115.229172	-74.392178	16.080698	108.428406
5.347884	11.926067	112.5317	-18.658266	16.596502	111.833572	38.329048	-7.066062	115.302589	35.730728	41.556725	114.909828	37.029888	17.2453315	115.1062085	-74.34642	15.9476725	108.5609355
5.14292	10.889525	112.469391	-18.584595	16.524593	111.862038	38.438713	-7.158621	115.312698	35.765663	41.44643	114.701523	37.102188	17.1439045	115.0071105	-74.271378	15.9052815	108.7169655
4.897223	9.9259	112.388885	-18.408173	16.374672	111.837753	38.549706	-7.212529	115.288101	35.812019	41.35936	114.533638	37.1808625	17.0734155	114.9108695	-73.9972085	15.6759285	108.7646365
4.390368	8.474293	112.305092	-18.15428	16.208984	111.830391	38.732727	-7.275683	115.23217	35.863251	41.261898	114.287476	37.297989	16.9931075	114.759823	-73.606549	15.4248605	108.900959
4.005735	7.546971	112.261093	-18.202948	16.215117	111.954903	38.794769	-7.256301	115.171387	35.86676	41.260311	114.101097	37.3307645	17.002005	114.636242	-73.7366605	15.428229	109.273564
3.551567	6.679628	112.249611	-18.118013	16.190393	112.107597	38.843422	-7.175702	115.096054	35.848175	41.298538	113.943924	37.3457985	17.061418	114.519989	-73.5818245	15.319368	109.695205
3.089594	5.847015	112.334023	-17.909544	16.156538	112.281631	38.86071	-7.079659	115.083931	35.857704	41.354156	113.893257	37.359207	17.1372485	114.488594	-73.178295	15.1758275	110.074668
2.553403	5.055439	112.525085	-18.010164	16.22118	112.639824	38.874458	-7.04912	115.136482	35.876621	41.372021	113.94265	37.3755395	17.1614505	114.539566	-73.3958675	15.2809095	110.740082
1.992931	4.273812	112.777969	-17.854109	16.151785	112.915924	38.896145	-7.060659	115.235924	35.902481	41.356083	114.07682	37.399313	17.147712	114.656372	-73.107531	15.155858	111.175476
1.396549	3.528647	113.016632	-17.856161	16.134415	113.206062	38.906849	-7.086308	115.340927	35.9272	41.325481	114.24382	37.4170245	17.1195865	114.7923735	-73.1293465	15.1492435	111.6197505
0.510806	2.444033	113.232979	-17.981199	16.125423	113.559067	38.886658	-7.156859	115.535423	35.951012	41.267632	114.482307	37.418835	17.0553865	115.008865	-73.381233	15.1954595	112.109269
-0.133724	1.75153	113.297691	-18.032612	16.132488	113.651421	38.850327	-7.211187	115.60923	35.956478	41.234364	114.596497	37.4034025	17.0115885	115.1028635	-73.4686265	15.2533875	112.1999785
-0.797654	1.097433	113.31385	-17.953781	16.053782	113.608566	38.804646	-7.243031	115.661034	35.947838	41.205898	114.675842	37.376242	16.9814335	115.168438	-73.283804	15.1261305	112.048694
-1.47724	0.521657	113.300751	-18.008307	16.028803	113.585457	38.772324	-7.28697	115.681526	35.914734	41.167271	114.719246	37.343529	16.9401505	115.200386	-73.360143	15.1174555	111.970528
-2.185189	-0.06955	113.237999	-18.145752	16.024916	113.591492	38.731567	-7.362851	115.695663	35.88195	41.093403	114.73793	37.3067585	16.865276	115.2167965	-73.5982625	15.184556	111.9661875
-2.862187	-0.726638	113.190529	-18.047386	15.868809	113.469719	38.689682	-7.472171	115.724411	35.861523	40.97966	114.691879	37.2756025	16.7537445	115.208145	-73.3703745	14.9838735	111.731293
-3.569175	-1.218534	113.218399	-18.210396	15.820597	113.519981	38.671814	-7.618112	115.766647	35.850159	40.834641	114.637039	37.2609865	16.6082645	115.201843	-73.6817785	15.0329295	111.838119
-4.708929	-2.036287	113.251709	-18.213003	15.611251	113.550125	38.660721	-7.82029	115.811447	35.828423	40.58897	114.547218	37.244572	16.38434	115.1793325	-73.670578	14.838162	111.9209175
-5.454555	-2.481224	113.250992	-18.230074	15.449235	113.544106	38.660175	-7.935083	115.809647	35.831394	40.453506	114.545715	37.2457845	16.2592115	115.177681	-73.7059325	14.6392585	111.910531
-6.214551	-2.888593	113.173996	-18.110485	15.240963	113.410553	38.665203	-8.047135	115.80397	35.834522	40.347118	114.647255	37.2498625	16.1499915	115.2256125	-73.4708325	14.3319345	111.5954935
-6.976028	-3.303458	113.034676	-18.118914	15.102137	113.339027	38.684212	-8.167462	115.778221	35.852921	40.241928	114.779747	37.2685665	16.037233	115.278984	-73.5063945	14.167041	111.39907
-7.751318	-3.648608	112.908554	-18.082445	14.961903	113.283241	38.705303	-8.310702	115.692612	35.897331	40.107925	114.912354	37.301317	15.8986115	115.302483	-73.466207	14.0251945	111.263999
-8.535028	-3.984971	112.764145	-18.154612	14.910734	113.330101	38.710941	-8.470048	115.573273	36.009525	39.958176	115.053352	37.360233	15.744064	115.3133125	-73.669457	14.077404	111.3468895
-9.337328	-4.252365	112.567902	-17.976997	14.79404	113.29689	38.714222	-8.636078	115.371552	36.141796	39.809875	115.224754	37.428009	15.5868985	115.298153	-73.382003	14.0011815	111.295627
-10.472486	-4.522451	112.239113	-18.046099	14.83913	113.429413	38.716736	-8.806731	114.963768	36.340954	39.655491	115.568558	37.528845	15.42438	115.266163	-73.621043	14.25388	111.592663
-11.264489	-4.732942	112.017929	-17.990059	14.883884	113.483551	38.707706	-8.814949	114.6968	36.464386	39.645828	115.814743	37.586046	15.4154395	115.2557715	-73.566164	14.3523285	111.7113305
-12.127135	-4.83218	111.822937	-17.823433	14.982286	113.494621	38.68573	-8.715279	114.476326	36.558384	39.711662	116.07795	37.622057	15.4981915	115.277138	-73.268923	14.4663805	111.712104
-12.988919	-5.002501	111.726807	-17.92902	15.211429	113.60817	38.693844	-8.54255	114.346825	37.038624	39.650322	116.079018	37.866234	15.553886	115.2129215	-73.724274	14.868972	112.0034185
-13.86692	-5.079201	111.653557	-17.751717	15.380779	113.572708	38.776112	-8.480474	114.234886	36.692505	39.906059	116.375877	37.7343085	15.7127925	115.3053815	-73.2377425	15.0487655	111.8400345
-14.724281	-5.231487	111.658585	-17.670706	15.546103	113.586067	38.861511	-8.374757	114.216576	36.767174	40.00922	116.447388	37.8143425	15.8172315	115.331982	-73.1557545	15.2749745	111.840152
-15.538391	-5.397115	111.653076	-17.688148	15.675257	113.632736	38.936039	-8.291471	114.262619	36.853172	40.097965	116.41259	37.8946055	15.903247	115.3376045	-73.2709015	15.447267	111.9278675
-16.718611	-5.918573	111.629166	-17.529167	15.782969	113.657967	39.089825	-8.234655	114.312759	36.966038	40.196274	116.307594	38.0279315	15.9808095	115.3101765	-73.0862655	15.5851285	112.0057575
-17.779818	-5.945426	111.793648	-17.498423	15.808349	113.687706	39.223209	-8.215146	114.375816	37.004288	40.217487	116.190636	38.1137485	16.0011705	115.283226	-73.1105945	15.6155275	112.092186
-18.645084	-6.191363	111.893761	-17.387508	15.761248	113.696243	39.366028	-8.241096	114.495445	37.034466	40.192245	115.988731	38.200247	15.9755745	115.242088	-72.975263	15.5469215	112.150398
-19.513979	-6.513846	112.030365	-17.19132	15.658309	113.647095	39.50853	-8.296319	114.686882	37.477314	39.979561	115.507492	38.492922	15.841621	115.097187	-72.875562	15.474997	112.197003
-20.474321	-6.788046	112.2463	-17.216412	15.615751	113.666245	39.671509	-8.406927	114.8937	37.121864	40.058994	115.350281	38.3966865	15.8260335	115.1219905	-72.8295105	15.4054685	112.2104995
-21.350153	-7.071798	112.465775	-16.989038	15.380012	113.522079	39.839821	-8.57869	115.143822	37.18758	39.949085	114.95253	38.5137005	15.6851975	115.048176	-72.4917765	15.0748265	111.995982
-22.243155	-7.302074	112.726952	-17.005665	15.243273	113.493172	39.967258	-8.764733	115.463448	37.24287	39.790382	114.50721	38.605064	15.5128245	114.985329	-72.616394	14.9737215	112.001015
-23.621552	-7.630139	113.086761	-16.769035	14.838454	113.33506	40.116589	-9.094009	115.860451	37.312042	39.42654	113.819016	38.7143155	15.1662655	114.8397335	-72.2523855	14.5106425	111.8303865
-24.563656	-7.804721	113.303802	-16.759274	14.552067	113.32338	40.175964	-9.369989	116.111542	37.35144	39.132801	113.32737	38.763702	14.881406	114.719456	-72.28225	14.222728	111.927304
-25.452209	-7.903968	113.473022	-16.637239	14.227	113.265015	40.206268	-9.641215	116.216316	37.351097	38.793991	112.97094	38.7786825	14.576388	114.593628	-72.0531605	13.877612	111.936402
-26.361189	-7.940845	113.597038	-16.625246	13.903067	113.298813	40.188652	-9.933467	116.243805	37.330982	38.505207	112.75135	38.759817	14.28587	114.4975775	-72.010309	13.520264	112.1000485
-27.275415	-7.925915	113.684654	-16.658743	13.549024	113.384628	40.142155	-10.222869	116.239799	37.298401	38.19968	112.570282	38.720278	13.9884055	114.4050405	-72.037764	13.1096425	112.3642155
-28.189737	-7.755326	113.8629	-16.777246	13.263207	113.548698	40.062927	-10.508245	116.186157	37.252945	37.920933	112.526215	38.657936	13.706344	114.356186	-72.212428	12.82007	112.74121
-29.06912	-7.580952	114.007309	-16.918314	13.04378	113.749573	39.939583	-10.806689	116.164413	37.199589	37.646614	112.574997	38.569586	13.4199625	114.369705	-72.406214	12.6675975	113.129441
-30.325396	-7.137379	114.096512	-16.947765	12.630397	113.88726	39.706776	-11.280601	116.163132	37.177586	37.194897	112.761627	38.442181	12.957148	114.4623795	-72.337711	12.303646	113.3121405
-30.980305	-6.902438	113.961838	-17.195063	12.487109	114.030945	39.514057	-11.579927	116.114578	37.179924	36.899246	112.90554	38.3469905	12.6596595	114.510059	-72.7371165	12.3145585	113.551831
-31.954617	-6.187243	114.002106	-17.185265	12.247107	113.99202	39.334694	-11.916598	116.039169	37.196152	36.62888	113.014175	38.265423	12.356141	114.526672	-72.635953	12.138073	113.457368
-32.726425	-5.646227	113.967659	-17.297081	12.096341	113.995483	39.134853	-12.185799	115.967583	37.191082	36.33955	113.024292	38.1629675	12.0768755	114.4959375	-72.7571295	12.1158065	113.4950285
-33.445847	-5.043047	113.976204	-17.36437	11.924794	114.004745	38.938953	-12.479153	115.887749	37.195049	36.054466	112.97699	38.067001	11.7876565	114.4323695	-72.795741	12.0619315	113.5771205
-34.077881	-4.368437	114.057335	-17.463829	11.794953	114.051262	38.751419	-12.739044	115.838882	37.207096	35.803467	112.899307	37.9792575	11.5322115	114.3690945	-72.9069155	12.0576945	113.7334295
-34.704647	-3.689793	114.145042	-17.537617	11.69254	114.121712	38.604179	-12.960426	115.840996	37.194401	35.561928	112.807549	37.89929	11.300751	114.3242725	-72.974524	12.084329	113.9191515
-35.524021	-2.458066	114.398621	-17.607443	11.526039	114.260933	38.381271	-13.166239	116.063751	37.180958	35.19981	112.683632	37.7811145	11.0167855	114.3736915	-72.9960005	12.0352925	114.1481745
-35.999157	-1.593523	114.543129	-17.660002	11.397705	114.361938	38.272896	-13.357006	116.249741	37.185364	34.960213	112.673294	37.72913	10.8016035	114.4615175	-73.049134	11.9938065	114.2623585
-36.42025	-0.689598	114.590408	-17.70738	11.282769	114.496742	38.180195	-13.568254	116.445175	37.208057	34.733139	112.779976	37.694126	10.5824425	114.6125755	-73.108886	11.9830955	114.3809085
-36.794216	0.285228	114.528931	-17.781282	11.109342	114.593002	38.124092	-13.832645	116.614021	37.259502	34.555752	112.942268	37.691797	10.3615535	114.7781445	-73.254361	11.8571305	114.4078595
-37.164066	1.304274	114.481499	-17.823242	10.956303	114.674271	38.108765	-14.042583	116.610252	37.292213	34.418392	113.164078	37.700489	10.1879045	114.887165	-73.346973	11.7247015	114.461377
-37.460022	2.392024	114.410889	-17.848663	10.877427	114.74894	38.030384	-14.152458	116.593552	37.310772	34.32896	113.420189	37.670578	10.088251	115.0068705	-73.367904	11.666603	114.4910095
-37.748142	3.545963	114.284645	-17.891663	10.793131	114.798721	37.950714	-14.139116	116.599396	37.320572	34.298595	113.72242	37.635643	10.0797395	115.160908	-73.418969	11.5065225	114.436534
-38.048424	5.347307	114.028427	-17.932108	10.754883	114.828812	37.964386	-14.197617	116.399506	37.357071	34.313408	114.312996	37.6607285	10.0578955	115.356251	-73.5249445	11.4518705	114.301373
-38.230671	6.598294	113.800957	-17.947853	10.732996	114.801613	37.937492	-14.159252	116.238297	37.402325	34.34087	114.779327	37.6699085	10.090809	115.508812	-73.5656145	11.375183	114.094414
-38.332066	7.891443	113.631531	-17.970274	10.76207	114.766022	37.884251	-14.099662	116.02478	37.447906	34.410358	115.223038	37.6660785	10.155348	115.623909	-73.6066265	11.368792	113.908135
-38.426498	9.201096	113.560608	-18.006172	10.837898	114.757904	37.809322	-13.973159	115.808403	37.485661	34.51812	115.604568	37.6474915	10.2724805	115.7064855	-73.6598355	11.4033155	113.8093225
-38.555927	10.524226	113.530304	-17.989199	10.962872	114.748917	37.761131	-13.848101	115.575317	37.514118	34.638569	115.851418	37.6376245	10.395234	115.7133675	-73.6160225	11.53051	113.7844665
-38.590199	11.828966	113.552986	-18.026939	11.127452	114.711311	37.722641	-13.706623	115.389694	37.53075	34.785633	115.995705	37.6266955	10.539505	115.6926995	-73.6805735	11.715399	113.7299225
-38.640461	13.150846	113.525246	-18.024099	11.334566	114.67556	37.671535	-13.555166	115.288338	37.518909	34.940784	116.05471	37.595222	10.692809	115.671524	-73.64342	11.976323	113.679596
-38.587193	15.062041	113.558815	-18.050797	11.704954	114.616516	37.590504	-13.275682	115.268036	37.463123	35.196388	115.930161	37.5268135	10.960353	115.5990985	-73.6284075	12.449555	113.6339335
-38.606358	16.321449	113.561844	-18.05834	11.88856	114.582825	37.554062	-13.072268	115.32222	37.392994	35.401848	115.804291	37.473528	11.16479	115.5632555	-73.590208	12.61233	113.6023945
-38.468361	17.537542	113.557884	-18.152779	12.108948	114.630531	37.568535	-12.912237	115.362373	37.287907	35.61116	115.644852	37.428221	11.3494615	115.5036125	-73.733779	12.8684345	113.7574495
-38.330292	18.749302	113.619194	-18.18746	12.286269	114.63076	37.536869	-12.732926	115.489151	37.144199	35.797588	115.409134	37.340534	11.532331	115.4491425	-73.715454	13.040207	113.8123775
-38.158546	19.882553	113.766571	-18.259478	12.436228	114.713463	37.493092	-12.550042	115.629128	36.952477	35.959953	115.140129	37.2227845	11.7049555	115.3846285	-73.7417405	13.1675005	114.0422975
-38.010201	21.043425	113.871681	-18.367304	12.568294	114.835442	37.409531	-12.379328	115.828529	36.750603	36.105885	114.8013	37.080067	11.8632785	115.3149145	-73.814675	13.2733095	114.3559695
-37.768181	22.193867	113.938103	-18.508276	12.657936	114.946686	37.305973	-12.223854	116.034508	36.513206	36.233528	114.494072	36.9095895	12.004837	115.26429	-73.9261415	13.311035	114.629082
-37.396938	23.852905	113.941956	-18.726196	12.729639	115.053955	37.128113	-12.062999	116.367279	36.185188	36.391117	114.144012	36.6566505	12.164059	115.2556455	-74.1090425	13.295219	114.8522645
-37.120159	25.009993	113.851334	-18.937305	12.749039	115.079391	36.981922	-11.991902	116.56456	35.961838	36.456959	114.028404	36.47188	12.2325285	115.296482	-74.34649	13.2655495	114.8623
-36.735573	26.164726	113.74041	-19.116081	12.753743	115.07325	36.807953	-11.910854	116.693436	35.744755	36.526241	113.994347	36.276354	12.3076935	115.3438915	-74.508516	13.1997925	114.8026085
-36.382149	27.316782	113.664505	-19.326637	12.780826	115.054131	36.640007	-11.83074	116.747108	35.565975	36.6367	113.994888	36.102991	12.40298	115.370998	-74.756265	13.158672	114.737264
-35.911053	28.530645	113.633553	-19.522341	12.84602	115.038551	36.454414	-11.734704	116.700447	35.390289	36.799137	114.050125	35.9223515	12.5322165	115.375286	-74.9670335	13.1598235	114.701816
-35.430122	29.754375	113.619057	-19.710573	12.951528	114.99926	36.260143	-11.607857	116.566399	35.210304	36.957287	114.114067	35.7352235	12.674715	115.340233	-75.1563695	13.228341	114.658287
-34.95713	31.013033	113.586685	-19.934114	13.10339	114.930252	36.051075	-11.435528	116.344086	35.004448	37.139957	114.146507	35.5277615	12.8522145	115.2452965	-75.3959895	13.3545655	114.6152075
-34.10223	32.914837	113.629448	-20.285885	13.426672	114.761398	35.659863	-11.15949	115.899704	34.666981	37.460266	114.207436	35.163422	13.150388	115.05357	-75.735192	13.702956	114.469226
-33.470367	34.182487	113.663506	-20.540262	13.66202	114.65033	35.356766	-10.92194	115.635086	34.405834	37.688313	114.257744	34.8813	13.3831865	114.946415	-75.961824	13.9408535	114.354245
-32.899166	35.462856	113.680359	-20.822998	13.949649	114.527855	35.104469	-10.724718	115.314651	34.146877	37.92968	114.322075	34.625673	13.602481	114.818363	-76.271669	14.296817	114.237347
-32.198895	36.720978	113.716484	-21.116594	14.217475	114.389229	34.797256	-10.468583	115.070168	34.289879	38.037422	114.218918	34.5435675	13.7844195	114.644543	-76.7767555	14.6505305	114.133915
-31.472075	37.920296	113.767075	-21.347225	14.515966	114.240288	34.53495	-10.272423	114.740036	34.031509	38.226284	114.274384	34.2832295	13.9769305	114.50721	-76.9776795	15.0550015	113.973366
-30.764374	39.083431	113.809296	-21.625399	14.793645	114.100441	34.224571	-10.039314	114.459846	33.397667	38.688873	114.581955	33.811119	14.3247795	114.5209005	-77.061917	15.2625105	113.6799815
-29.969427	40.250095	113.895943	-21.880697	15.064473	113.915398	33.936508	-9.831771	114.10614	33.193043	38.860619	114.660561	33.5647755	14.514424	114.3833505	-77.3261695	15.614522	113.4474455
-28.693569	41.810406	114.172173	-22.161341	15.47535	113.775047	33.54364	-9.489133	113.572403	32.914444	39.203663	114.83934	33.229042	14.857265	114.2058715	-77.551724	16.093435	113.3442225
-27.864126	42.8032	114.384987	-22.362188	15.723567	113.696465	33.318211	-9.279314	113.296875	32.771667	39.420925	115.02639	33.044939	15.0708055	114.1616325	-77.769315	16.3763285	113.2312975
-26.956743	43.725349	114.57782	-22.531811	16.00485	113.65287	33.149384	-9.041872	113.143585	32.644997	39.637257	115.252899	32.8971905	15.2976925	114.198242	-77.9608125	16.7120075	113.107498
-26.22995	44.645508	114.884827	-22.653582	16.26269	113.631966	33.000401	-8.767155	113.076019	32.541336	39.915676	115.475548	32.7708685	15.5742605	114.2757835	-78.0780325	16.9511195	112.9881485
-25.073797	45.299431	114.87355	-22.773392	16.565569	113.629448	32.899902	-8.473435	113.030266	32.440125	40.208241	115.668396	32.6700135	15.867403	114.349331	-78.2167975	17.263735	112.909565
-24.287785	46.110256	115.186707	-22.860491	16.849047	113.649414	32.870476	-8.188229	112.965439	32.364491	40.530949	115.879593	32.6174835	16.17136	114.422516	-78.3384655	17.526734	112.876312
-23.313501	46.73315	115.39267	-22.89867	17.108023	113.690079	32.842033	-7.871851	112.938965	32.29343	40.861519	116.109169	32.5677315	16.494834	114.524067	-78.3650715	17.721212	112.856091
-21.749092	47.36124	115.688156	-23.002274	17.502037	113.750229	32.843292	-7.399156	112.925812	32.202351	41.342979	116.506783	32.5228215	16.9719115	114.7162975	-78.5273695	18.0321625	112.7841605
-20.81426	47.797024	116.000237	-23.066919	17.756632	113.77317	32.871304	-7.076155	112.9562	32.134281	41.647827	116.767761	32.5027925	17.285836	114.8619805	-78.6366305	18.227428	112.6843595
-19.63426	47.989666	116.161034	-23.111652	18.007847	113.826843	32.888477	-6.68447	113.023712	32.046978	41.969109	117.072334	32.4677275	17.6423195	115.048023	-78.6910315	18.3733745	112.605663
-18.697443	48.171741	116.452148	-23.184746	18.261295	113.928749	32.955566	-6.367118	113.046562	31.95256	42.313049	117.39167	32.454063	17.9729655	115.219116	-78.823555	18.5496245	112.638382
-17.836527	48.209431	116.8293	-23.196545	18.478004	114.005806	33.024712	-5.970036	113.08107	31.859568	42.684113	117.713463	32.44214	18.3570385	115.3972665	-78.83523	18.5989695	112.6143455
-16.872498	48.112415	117.09964	-23.222174	18.690838	114.097343	33.129642	-5.598675	113.131691	31.774611	43.076668	118.06192	32.4521265	18.7389965	115.5968055	-78.8964745	18.6426795	112.5978805
-15.981049	47.972523	117.359077	-23.235338	18.883904	114.120171	33.283813	-5.242257	113.194	31.689798	43.425121	118.436386	32.4868055	19.091432	115.815193	-78.9574815	18.676376	112.425149
-14.678078	47.607838	117.491959	-23.209208	19.185295	114.171265	33.523697	-4.754087	113.38382	31.594664	43.904987	118.845284	32.5591805	19.57545	116.114552	-78.9775965	18.79514	112.227978
-13.754578	47.155563	117.463707	-23.158403	19.390526	114.243423	33.665462	-4.490647	113.615334	31.587002	44.203083	118.933167	32.626232	19.856218	116.2742505	-78.943038	18.924834	112.2125955
-12.87125	46.623493	117.382324	-23.110613	19.580914	114.357033	33.818729	-4.260669	113.838211	31.624729	44.448971	118.966255	32.721729	20.094151	116.402233	-78.942955	19.067677	112.311833
-12.03892	45.972404	117.310883	-23.066938	19.76128	114.454163	33.973766	-4.106373	114.094246	31.66078	44.673164	118.991486	32.817273	20.2833955	116.542866	-78.951149	19.2391645	112.36546
-11.247368	45.271362	117.178345	-22.958166	19.876511	114.544449	34.164394	-4.015899	114.345634	31.718222	44.808968	118.974052	32.941308	20.3965345	116.659843	-78.85764	19.3564875	112.429055
-10.471945	44.36961	117.102074	-22.879074	19.978247	114.651825	34.311447	-3.941233	114.628159	31.753155	44.935337	118.931709	33.032301	20.497052	116.779934	-78.790449	19.459442	112.523716
-9.736689	43.439522	116.956802	-22.783773	20.03134	114.821281	34.456394	-3.89537	114.86702	31.808266	45.018597	118.855545	33.13233	20.5616135	116.8612825	-78.699876	19.5010665	112.7812795
-8.712302	41.888313	116.663071	-22.677996	20.089071	115.041771	34.650211	-3.861118	115.286598	31.883474	45.119438	118.623177	33.2668425	20.62916	116.9548875	-78.6228345	19.548982	113.1286545
-8.070264	40.762962	116.403511	-22.641819	20.112659	115.184677	34.735516	-3.890626	115.614578	31.959381	45.136898	118.372215	33.3474485	20.623136	116.9933965	-78.6310865	19.602182	113.3759575
-7.491611	39.616131	116.122887	-22.59697	20.155315	115.305183	34.801952	-3.982572	115.944031	32.019978	45.113926	118.023888	33.410965	20.565677	116.9839595	-78.604905	19.744953	113.6264065
-6.97227	38.382713	115.795258	-22.556137	20.205118	115.377769	34.776024	-4.080054	116.329315	32.094688	45.048946	117.56852	33.435356	20.484446	116.9489175	-78.54763	19.92579	113.8066205
-6.449153	37.165722	115.49308	-22.556297	20.227724	115.47493	34.735924	-4.207678	116.672203	32.133423	44.921719	117.022644	33.4346735	20.3570205	116.8474235	-78.5472675	20.0984275	114.1024365
-6.009965	35.920677	115.213348	-22.548172	20.229111	115.506996	34.723412	-4.396604	116.885948	32.154621	44.749146	116.478607	33.4390165	20.176271	116.6822775	-78.5353605	20.281951	114.3317145
-5.581306	34.683945	114.949814	-22.542629	20.203485	115.505806	34.691853	-4.565599	117.1129	32.145821	44.574715	115.912186	33.418837	20.004558	116.512543	-78.504095	20.402412	114.499069
-4.984055	32.826084	114.540901	-22.56778	20.082756	115.398117	34.641666	-4.808173	117.337563	32.101055	44.271187	115.107582	33.3713605	19.731507	116.2225725	-78.5069205	20.434005	114.5736615
-4.679655	31.629429	114.282227	-22.564293	20.000679	115.261421	34.611675	-4.956144	117.405083	32.027157	44.098553	114.642509	33.319416	19.5712045	116.023796	-78.448002	20.4301535	114.499046
-4.369317	30.486029	114.052368	-22.579203	19.865231	115.055489	34.59903	-5.072783	117.423332	31.98041	43.921707	114.217125	33.28972	19.424462	115.8202285	-78.448126	20.306	114.2907495
-4.149215	29.382654	113.864639	-22.559353	19.771217	114.870056	34.576061	-5.175643	117.355362	31.93199	43.77063	113.923141	33.2540255	19.2974935	115.6392515	-78.3727315	20.2449405	114.1008605
-3.896767	28.362474	113.720284	-22.551741	19.624199	114.722015	34.569202	-5.284337	117.24678	31.923935	43.641209	113.730957	33.2465685	19.178436	115.4888685	-78.3500505	20.069962	113.9551615
-3.690969	27.364254	113.690552	-22.532393	19.523455	114.652596	34.530571	-5.367015	117.173241	31.956303	43.527603	113.584091	33.243437	19.080294	115.378666	-78.308223	19.966616	113.926526
-3.508434	26.444319	113.683464	-22.49007	19.402378	114.599922	34.531403	-5.398091	117.032196	31.984844	43.47723	113.579384	33.2581235	19.0395695	115.30579	-78.2382635	19.7651865	113.894054
-3.339416	25.19289	113.715073	-22.426151	19.278473	114.535774	34.639126	-5.560775	116.677795	32.026134	43.456955	113.659737	33.33263	18.94809	115.168766	-78.184932	19.608856	113.902782
-3.234132	24.41283	113.741852	-22.401348	19.245049	114.503014	34.665154	-5.591059	116.501808	32.067345	43.438374	113.759384	33.3662495	18.9236575	115.130596	-78.1689455	19.5664405	113.875432
-3.112398	23.68532	113.743034	-22.34556	19.185547	114.448074	34.676151	-5.654622	116.297981	32.141357	43.407597	113.920197	33.408754	18.8764875	115.109089	-78.099874	19.4946065	113.787059
-3.030371	23.008535	113.741394	-22.31473	19.121838	114.36232	34.693138	-5.728323	116.08403	32.218628	43.365635	114.115814	33.455883	18.818656	115.099922	-78.085343	19.42502	113.624718
-2.984919	22.320442	113.742355	-22.305351	19.071091	114.287117	34.694138	-5.796936	115.845894	32.240662	43.391647	114.377022	33.4674	18.7973555	115.111458	-78.078102	19.3448265	113.462776
-2.990958	21.692961	113.729004	-22.255547	19.014778	114.250137	34.695671	-5.878839	115.526428	32.697777	43.213448	114.451859	33.696724	18.6673045	114.9891435	-78.207818	19.3622515	113.5111305
-3.051631	21.080517	113.758766	-22.246677	18.971972	114.311279	34.69775	-5.915132	115.21312	32.308483	43.353401	114.864563	33.5031165	18.7191345	115.0388415	-77.9964705	19.2248095	113.5837165
-3.302715	20.232265	113.839737	-22.203506	18.94813	114.422348	34.752995	-5.904091	114.826416	32.323372	43.34795	115.229645	33.5381835	18.7219295	115.0280305	-77.9451955	19.1743305	113.8166655
-3.535869	19.691198	113.904358	-22.191137	18.946938	114.505066	34.758751	-5.829096	114.691139	32.33807	43.412052	115.487579	33.5484105	18.791478	115.089359	-77.9306845	19.102398	113.920773
-3.784859	19.162558	113.939095	-22.161356	18.963251	114.537941	34.767567	-5.724614	114.58844	32.359249	43.47625	115.716705	33.563408	18.875818	115.1525725	-77.88612	19.050684	113.9233095
-4.046558	18.645473	113.957451	-22.159006	18.978123	114.57592	34.809395	-5.728719	114.47345	32.383949	43.524189	115.911888	33.596672	18.897735	115.192669	-77.914684	19.058511	113.959171
-4.336906	18.140457	113.961586	-22.162497	18.990475	114.623085	34.856773	-5.720107	114.377228	32.391632	43.577942	116.102516	33.6242025	18.9289175	115.239872	-77.9491965	19.0520325	114.006298
-4.579244	17.586437	113.967552	-22.135115	18.989521	114.691605	34.918911	-5.710292	114.315773	32.401993	43.602222	116.253258	33.660452	18.945965	115.2845155	-77.930682	19.033077	114.0986945
-4.832822	17.025238	114.017166	-22.115129	18.986385	114.81366	34.998207	-5.660883	114.226387	32.421116	43.632538	116.432297	33.7096615	18.9858275	115.329342	-77.9399195	18.9869425	114.297978
-5.296875	16.12574	114.103638	-22.023293	18.949764	115.024963	35.091061	-5.596016	114.111458	32.472572	43.67997	116.77182	33.7818165	19.041977	115.441639	-77.8284025	18.857551	114.608287
-5.651781	15.518169	114.179207	-22.011414	18.914234	115.159927	35.122665	-5.593015	114.020119	32.51178	43.657417	117.044518	33.8172225	19.032201	115.5323185	-77.8400505	18.796267	114.7875355
-5.972243	14.855947	114.223007	-21.984549	18.887827	115.306297	35.123493	-5.603727	113.947906	32.565815	43.625946	117.299332	33.844654	19.0111095	115.623619	-77.813752	18.7645445	114.988975
-6.258724	14.139488	114.20826	-21.975117	18.896242	115.432724	35.124443	-5.631863	113.87925	32.629753	43.609516	117.532715	33.877098	18.9888265	115.7059825	-77.827332	18.8036575	115.1594655
-6.564228	13.398234	114.198013	-21.962858	18.921738	115.501236	35.117836	-5.641938	113.809982	32.67654	43.59853	117.736504	33.897188	18.978296	115.773243	-77.822904	18.86518	115.229229
-6.898687	12.580268	114.180267	-21.942242	18.99815	115.611458	35.122532	-5.614497	113.77581	32.701809	43.616943	117.870308	33.9121705	19.001223	115.823059	-77.7966545	18.995077	115.399857
-7.257341	11.732332	114.123299	-21.934418	19.122295	115.684914	35.142223	-5.566418	113.75946	32.70752	43.658386	117.922256	33.9248715	19.045984	115.840858	-77.7937075	19.198606	115.52897
-7.788219	10.398065	114.078011	-21.92259	19.326231	115.79821	35.158207	-5.491172	113.777306	32.730621	43.711937	117.841599	33.944414	19.1103825	115.8094525	-77.789594	19.5420795	115.7869675
-8.106027	9.378222	114.04258	-21.870211	19.42621	115.867149	35.166954	-5.486293	113.872841	32.739166	43.733421	117.696831	33.95306	19.123564	115.784836	-77.693482	19.728856	115.949462
-8.463841	8.318869	114.009644	-21.84346	19.482199	115.894402	35.199295	-5.525393	114.003204	32.759727	43.716034	117.551697	33.979511	19.0953205	115.7774505	-77.666431	19.8690775	116.0113535
-8.810595	7.189111	113.998642	-21.816088	19.508596	115.880905	35.240368	-5.611486	114.185837	32.773575	43.642895	117.396965	34.0069715	19.0157045	115.791401	-77.6391475	20.0014875	115.970409
-9.156122	6.048054	113.961235	-21.798716	19.49856	115.766815	35.276443	-5.736587	114.417015	32.793541	43.516376	117.248405	34.034992	18.8898945	115.83271	-77.632424	20.1072255	115.70092
-9.508484	4.818665	113.92189	-21.797146	19.433697	115.601326	35.342072	-5.927677	114.675774	32.833412	43.345158	117.10997	34.087742	18.7087405	115.892872	-77.682034	20.1586535	115.30978
-9.924392	3.603252	113.907639	-21.771708	19.293516	115.348724	35.399349	-6.14045	114.995239	32.913788	43.143894	116.979996	34.1565685	18.501722	115.9876175	-77.6999845	20.08531	114.7098305
-10.523026	1.596954	113.850548	-21.793327	18.976715	114.723679	35.50724	-6.488206	115.616905	33.002232	42.732506	116.799721	34.254736	18.12215	116.208313	-77.84139	19.83128	113.239045
-10.915022	0.19964	113.850853	-21.823332	18.68593	114.311111	35.545544	-6.777633	116.109062	33.083134	42.41716	116.639915	34.314339	17.8197635	116.3744885	-77.961003	19.5520965	112.2477335
-11.408719	-1.168672	113.977119	-21.782753	18.334671	114.000008	35.539089	-7.133625	116.592133	33.187862	42.001045	116.304993	34.3634755	17.43371	116.448563	-77.9289815	19.235632	111.551453
-11.859505	-2.508556	114.138069	-21.737055	17.92145	113.895836	35.502689	-7.526821	116.944489	33.349888	41.515835	115.947365	34.4262885	16.994507	116.445927	-77.9003985	18.848393	111.345745
-12.430809	-3.808815	114.378845	-21.626469	17.480265	113.87571	35.504784	-7.932512	117.190704	33.524628	41.042023	115.695976	34.514706	16.5547555	116.44334	-77.767644	18.4057745	111.30808
-13.014608	-5.054615	114.55294	-21.525303	17.087196	113.875473	35.536892	-8.311876	117.411339	33.673431	40.602638	115.497673	34.6051615	16.145381	116.454506	-77.6557675	18.029011	111.29644
-13.642587	-6.175565	114.673141	-21.430977	16.75754	113.856613	35.567417	-8.609887	117.554344	33.797157	40.254707	115.356758	34.682287	15.82241	116.455551	-77.544241	17.69267	111.257675
-14.691715	-7.73579	114.856064	-21.309757	16.371014	113.898811	35.58503	-8.934966	117.756737	33.993828	39.825813	115.173485	34.789429	15.4454235	116.465111	-77.408943	17.2966045	111.332511
-15.427578	-8.651823	115.017525	-21.222166	16.217575	113.986053	35.62912	-9.083508	117.883995	34.138493	39.628914	115.101578	34.8838065	15.272703	116.4927865	-77.3281385	17.162447	111.4793195
-16.133167	-9.504296	115.148285	-21.155748	16.089027	114.096176	35.680344	-9.188435	118.019936	34.237217	39.471928	115.102516	34.9587805	15.1417465	116.561226	-77.2702765	17.0363075	111.631126
-16.91324	-10.241685	115.2715	-21.078186	16.002621	114.203773	35.729343	-9.283163	118.191757	34.339951	39.348637	115.113899	35.034647	15.032737	116.652828	-77.191019	16.972505	111.754718
-17.754576	-10.91441	115.342262	-21.036131	15.976148	114.280548	35.761116	-9.329365	118.304016	34.425354	39.290829	115.093948	35.093235	14.980732	116.698982	-77.165497	16.971564	111.862114
-18.585323	-11.477353	115.402077	-20.98793	15.959986	114.343666	35.80212	-9.347057	118.344704	34.494011	39.261894	115.010246	35.1480655	14.9574185	116.677475	-77.1239255	16.9625535	112.009857
-19.415155	-12.004599	115.407471	-20.953827	15.96687	114.350494	35.825146	-9.323817	118.360428	34.494476	39.306862	114.886566	35.159811	14.9915225	116.623497	-77.067465	16.9422175	112.077491
-20.789135	-12.622777	115.567375	-20.916262	16.004211	114.28981	35.896534	-9.196219	118.378998	34.421242	39.403793	114.592239	35.158888	15.103787	116.4856185	-76.991412	16.904635	112.0940015
-21.724131	-12.895085	115.736427	-20.875463	16.036892	114.199196	35.979916	-9.139754	118.487846	34.387867	39.423729	114.329185	35.1838915	15.1419875	116.4085155	-76.9348175	16.9317965	111.9898765
-22.700682	-13.078923	115.932915	-20.820911	15.997812	114.097633	36.018524	-9.148574	118.638168	34.385014	39.384586	114.012993	35.201769	15.118006	116.3255805	-76.843591	16.877618	111.8696855
-23.638027	-13.182488	116.109131	-20.803362	15.931498	113.997879	36.007675	-9.223619	118.778694	34.398773	39.240231	113.693008	35.203224	15.008306	116.235851	-76.809948	16.85469	111.759907
-24.662331	-13.22853	116.239838	-20.739128	15.807159	113.937592	35.969814	-9.371078	118.837547	34.437267	39.045231	113.353859	35.2035405	14.8370765	116.095703	-76.6817965	16.7772415	111.779481
-25.670353	-13.148752	116.298386	-20.72695	15.630377	113.92791	35.944183	-9.539151	118.838921	34.469368	38.825905	113.068138	35.2067755	14.643377	115.9535295	-76.6606755	16.617377	111.9022905
-26.638117	-12.977779	116.258659	-20.707464	15.456963	113.938293	35.94722	-9.739676	118.757652	34.463001	38.634983	112.887398	35.2051105	14.4476535	115.822525	-76.6200385	16.4662725	112.054061
-28.079054	-12.513122	116.059708	-20.713108	15.212804	113.958107	35.922562	-9.918159	118.547569	34.412289	38.459908	112.739967	35.1674255	14.2708745	115.643768	-76.5936415	16.1547335	112.272446
-29.070229	-12.053197	115.854874	-20.734682	15.101798	113.937523	35.907841	-9.94777	118.352295	34.362736	38.428318	112.673164	35.1352885	14.240274	115.5127295	-76.6046525	15.963322	112.3623165
-29.986116	-11.487638	115.5867	-20.751038	14.985045	113.898376	35.895752	-9.938455	118.135986	34.265614	38.459843	112.691353	35.080683	14.260694	115.4136695	-76.582759	15.709396	112.3830825
-30.91189	-10.835757	115.274033	-20.765348	14.913207	113.863602	35.887478	-9.912115	117.885628	34.194843	38.498043	112.70845	35.0411605	14.292964	115.297039	-76.5718565	15.53345	112.430165
-31.809879	-10.055107	114.893486	-20.81159	14.828997	113.854347	35.888515	-9.858606	117.605278	34.116207	38.579376	112.843445	35.002361	14.360385	115.2243615	-76.625541	15.297609	112.4843325
-32.70319	-9.204223	114.534248	-20.858902	14.788495	113.905212	35.884277	-9.793061	117.279961	34.059258	38.695122	113.104332	34.9717675	14.4510305	115.1921465	-76.6895715	15.1259595	112.6182775
-33.558475	-8.277963	114.215973	-20.870857	14.792106	114.005783	35.817215	-9.61494	117.040321	34.010853	38.864082	113.386276	34.914034	14.624571	115.2132985	-76.655748	14.959641	112.7982675
-34.789341	-6.690469	114.004753	-20.874271	14.86417	114.255501	35.842823	-9.574744	116.570976	33.964912	39.096252	113.902023	34.9038675	14.760754	115.2364995	-76.6524095	14.967586	113.2745025
-35.578503	-5.590879	113.971664	-20.921127	14.970593	114.415779	35.811466	-9.479419	116.373787	33.964458	39.221481	114.201294	34.887962	14.871031	115.2875405	-76.730216	15.070155	113.5440175
-36.33791	-4.455806	113.916565	-20.950228	15.041646	114.520004	35.761841	-9.381617	116.240273	33.950752	39.332546	114.455353	34.8562965	14.9754645	115.347813	-76.7567525	15.1078275	113.692195
-37.088688	-3.253937	113.868759	-20.981321	15.174305	114.550735	35.678925	-9.291636	116.142143	33.919167	39.439285	114.610222	34.799046	15.0738245	115.3761825	-76.761688	15.2747855	113.7252875
-37.816841	-2.071305	113.812462	-21.072281	15.266249	114.572838	35.572311	-9.243294	116.075096	33.872429	39.490128	114.64653	34.72237	15.123417	115.360813	-76.866932	15.409081	113.784863
-38.525806	-0.825081	113.80545	-21.120756	15.32091	114.570763	35.462898	-9.209663	115.964195	33.817348	39.518429	114.626762	34.640123	15.154383	115.2954785	-76.881635	15.487437	113.8460475
-39.158905	0.37032	113.839378	-21.172363	15.388494	114.600601	35.348675	-9.181596	115.870895	33.758923	39.542908	114.552483	34.553799	15.180656	115.211689	-76.898525	15.596332	113.989513
-40.064816	2.235778	114.130821	-21.226234	15.402922	114.776001	35.224499	-9.150204	115.747688	33.644924	39.591206	114.435997	34.4347115	15.220501	115.0918425	-76.8871795	15.585343	114.4601595
-40.625076	3.502116	114.381287	-21.242275	15.405697	114.921585	35.173737	-9.140369	115.752159	33.555489	39.613827	114.364983	34.364613	15.236729	115.058571	-76.849163	15.574665	114.784599
-41.087574	4.763376	114.555672	-21.253099	15.396256	115.051178	35.151546	-9.165359	115.813766	33.498711	39.586033	114.277527	34.3251285	15.210337	115.0456465	-76.8313265	15.582175	115.0567095
-41.545185	6.054038	114.632103	-21.289713	15.382391	115.083374	35.073277	-9.164436	115.997871	33.456402	39.553612	114.176285	34.2648395	15.194588	115.087078	-76.8442655	15.570194	115.07967
-41.970753	7.360169	114.587677	-21.323523	15.351386	115.039215	35.053909	-9.240911	116.018715	33.3871	39.517681	114.046623	34.2205045	15.138385	115.032669	-76.8675505	15.564387	115.045761
-42.310387	8.645844	114.41214	-21.371265	15.294498	114.919365	34.984024	-9.248725	116.037178	33.284779	39.47414	113.96109	34.1344015	15.1127075	114.999134	-76.8769315	15.4762885	114.839596
-42.65345	9.987432	114.227585	-21.437046	15.215768	114.773918	34.973465	-9.299934	115.938393	33.172699	39.458557	113.905975	34.073082	15.0793115	114.922184	-76.947174	15.3522245	114.625652
-43.1441	11.986424	113.876747	-21.510864	15.081945	114.541748	34.937416	-9.29821	115.700294	32.99371	39.487209	113.9105	33.965563	15.0944995	114.805397	-76.987291	15.0693905	114.278099
-43.358894	13.348724	113.569618	-21.569611	15.042665	114.327026	34.90139	-9.233293	115.478531	32.877094	39.575577	113.949539	33.889242	15.171142	114.714035	-77.028464	14.914188	113.940017
-43.547817	14.790946	113.342163	-21.606018	15.047646	114.113045	34.887501	-9.102317	115.219986	32.768623	39.715527	113.942955	33.828062	15.306605	114.5814705	-77.040098	14.788687	113.6446195
-43.769924	16.18634	113.165154	-21.612324	15.108673	113.911476	34.856464	-8.970632	114.983978	32.680153	39.848431	113.888046	33.7683085	15.4388995	114.436012	-76.9929565	14.7784465	113.38694
-43.822361	17.616371	113.084518	-21.635185	15.225135	113.804855	34.775936	-8.80109	114.822662	32.62394	39.977917	113.801147	33.699938	15.5884135	114.3119045	-76.970308	14.8618565	113.2978055
-43.944778	19.050446	113.17012	-21.636133	15.355099	113.763428	34.700142	-8.681993	114.670479	32.588047	40.074348	113.667168	33.6440945	15.6961775	114.1688235	-76.9163605	15.0140205	113.3580325
-43.926006	20.484409	113.291512	-21.647821	15.534122	113.822433	34.624146	-8.602507	114.543022	32.563641	40.169014	113.610435	33.5938935	15.7832535	114.0767285	-76.8895355	15.2849905	113.5681375
-43.830521	22.623644	113.600067	-21.755413	15.69322	113.995255	34.464916	-8.518051	114.388618	32.507309	40.30975	113.66861	33.4861125	15.8958495	114.028614	-76.9969385	15.4905905	113.961896
-43.816326	24.024292	113.884674	-21.854376	15.765676	114.155052	34.327633	-8.467357	114.24395	32.429371	40.383781	113.803116	33.378502	15.958212	114.023533	-77.087254	15.57314	114.286571
-43.656036	25.387209	114.128708	-22.015944	15.781708	114.275505	34.180878	-8.42333	114.093521	32.336136	40.4515	114.015915	33.258507	16.014085	114.054718	-77.290395	15.549331	114.496292
-43.469872	26.692411	114.365402	-22.136192	15.778121	114.345871	34.02586	-8.388822	113.9375	32.216347	40.518154	114.278198	33.1211035	16.064666	114.107849	-77.3934875	15.491576	114.583893
-43.259678	27.991068	114.58503	-22.344564	15.785252	114.413902	33.879349	-8.338367	113.773346	32.087658	40.560646	114.540077	32.9835035	16.1111395	114.1567115	-77.6726315	15.4593645	114.6710925
-42.970039	29.242764	114.71859	-22.484652	15.84838	114.433205	33.723667	-8.27641	113.655281	31.950661	40.621738	114.771591	32.837164	16.172664	114.213436	-77.806468	15.524096	114.652974
-42.601631	30.48509	114.790894	-22.656948	15.936852	114.445198	33.585526	-8.178817	113.555504	31.820742	40.715816	114.956451	32.703134	16.2684995	114.2559775	-78.01703	15.6052045	114.6344185
-41.987694	32.249371	114.934799	-22.848145	16.099197	114.470337	33.418255	-8.031176	113.504684	31.627476	40.89658	115.128281	32.5228655	16.432702	114.3164825	-78.2191555	15.765692	114.6241915
-41.485329	33.344753	115.009048	-23.022905	16.273262	114.528015	33.322807	-7.952204	113.545418	31.496912	40.990593	115.193008	32.4098595	16.5191945	114.369213	-78.4556695	16.0273295	114.686817
-40.986729	34.39061	115.054321	-23.157043	16.361179	114.578285	33.229046	-7.90873	113.600029	31.371891	41.049179	115.282127	32.3004685	16.5702245	114.441078	-78.6145545	16.1521335	114.715492
-40.377434	35.354675	115.143761	-23.323614	16.43733	114.649986	33.129677	-7.908255	113.644394	31.265005	41.076149	115.401329	32.197341	16.583947	114.5228615	-78.844569	16.290713	114.7771105
-39.791164	36.267883	115.255798	-23.425154	16.470074	114.68499	33.020145	-7.922793	113.695587	31.19235	41.075371	115.535034	32.1062475	16.576289	114.6153105	-78.9565555	16.363859	114.7546695
-39.076183	37.091434	115.357422	-23.657845	16.500189	114.805153	32.90522	-7.954013	113.706123	31.12031	41.066513	115.701103	32.012765	16.55625	114.703613	-79.328455	16.444128	114.906693
-38.426167	37.852272	115.491631	-23.734133	16.52113	114.803055	32.78019	-7.939335	113.733711	31.040287	41.082382	115.865997	31.9102385	16.5715235	114.799854	-79.3785045	16.4707365	114.806256
-37.291656	38.854008	115.71196	-23.933739	16.58083	114.908562	32.636284	-7.850524	113.762627	30.897068	41.15374	116.134659	31.766676	16.651608	114.948643	-79.634154	16.510052	114.868481
-36.516521	39.404724	115.827133	-24.035002	16.611719	114.958939	32.571896	-7.791378	113.814888	30.793308	41.231697	116.290833	31.682602	16.7201595	115.0528605	-79.752606	16.5032785	114.8650175
-35.697849	39.882488	115.8815	-24.171873	16.678196	115.023125	32.507504	-7.717269	113.884926	30.693813	41.323887	116.438698	31.6006585	16.803309	115.161812	-79.9444045	16.553083	114.884438
-34.841892	40.303513	115.921829	-24.288841	16.745789	115.062332	32.426025	-7.665826	113.966545	30.572561	41.414017	116.55806	31.499293	16.8740955	115.2623025	-80.076975	16.6174825	114.8623615
-33.953506	40.628002	115.982567	-24.458412	16.816143	115.087082	32.302723	-7.614728	114.045891	30.459734	41.468716	116.647888	31.3812285	16.926994	115.3468895	-80.2980525	16.705292	114.8272745
-33.095219	40.862476	116.025497	-24.561365	16.858671	115.093925	32.192257	-7.614828	114.034119	30.339817	41.519707	116.726578	31.266037	16.9524395	115.3803485	-80.388767	16.7649025	114.8075015
-32.233273	40.963966	116.086197	-24.70645	16.895781	115.076065	32.045876	-7.585	114.016594	30.216467	41.561672	116.787102	31.1311715	16.988336	115.401848	-80.5440715	16.803226	114.750282
-30.820349	41.044598	116.021286	-24.931038	16.912279	115.027702	31.856426	-7.554057	114.012733	30.027431	41.592796	116.821846	30.9419285	17.0193695	115.4172895	-80.8040045	16.8051885	114.6381145
-29.935801	40.97596	115.876129	-25.028696	16.932568	115.010818	31.74262	-7.552199	114.068184	29.900211	41.623722	116.763794	30.8214155	17.0357615	115.415989	-80.8788075	16.8293745	114.605647
-29.033482	40.886971	115.655624	-25.16745	16.974798	114.995316	31.591419	-7.509854	114.220238	29.784039	41.627876	116.611824	30.687729	17.059011	115.416031	-81.022629	16.890585	114.574601
-28.136925	40.676323	115.407654	-25.266747	17.034204	115.068504	31.519989	-7.643424	114.403572	29.683165	41.585751	116.332878	30.601577	16.9711635	115.368225	-81.135071	17.0972445	114.768783
-27.164343	40.42614	115.155159	-25.336552	17.036919	115.18618	31.38203	-7.680892	114.747681	29.57885	41.51157	116.010078	30.48044	16.915339	115.3788795	-81.153544	17.158499	114.9934805
-26.284039	40.116379	114.913246	-25.440872	17.004808	115.290749	31.307405	-7.891913	115.076355	29.460695	41.411903	115.677094	30.38405	16.759995	115.3767245	-81.265794	17.249621	115.2047735
-25.394938	39.756603	114.665245	-25.558928	16.90893	115.336098	31.237442	-8.132215	115.329659	29.332745	41.2411	115.357674	30.2850935	16.5544425	115.3436665	-81.4029495	17.2634175	115.3285295
-24.259693	39.179386	114.365593	-25.714096	16.670475	115.271889	31.058105	-8.411184	115.650246	29.116417	40.913761	114.910278	30.087261	16.2512885	115.280262	-81.515453	17.0896615	115.263516
-23.314877	38.719387	114.114716	-25.801992	16.457048	115.166176	30.908056	-8.49736	115.841187	28.983891	40.70182	114.621353	29.9459735	16.10223	115.23127	-81.5499575	16.811866	115.101082
-22.43305	38.195126	113.900665	-25.841818	16.245314	115.036949	30.911625	-8.71441	115.813271	28.827312	40.508038	114.432999	29.8694685	15.896814	115.123135	-81.5531045	16.593814	114.950763
-21.522072	37.739605	113.668907	-25.89209	16.065065	114.892288	30.886051	-8.784336	115.773216	28.63199	40.424572	114.077995	29.7590205	15.820118	114.9256055	-81.5432005	16.310012	114.8589705
-20.600758	37.244694	113.426949	-25.899792	15.943972	114.781845	30.89782	-8.788657	115.698036	28.48881	40.340298	113.874496	29.693315	15.7758205	114.786266	-81.492899	16.1121235	114.777424
-19.473072	36.717533	113.136757	-25.90048	15.821645	114.705132	30.92972	-8.789436	115.637062	28.385511	40.334969	113.553894	29.6576155	15.7727665	114.595478	-81.4585755	15.8705235	114.814786
-18.568668	36.260704	112.975021	-25.893244	15.755767	114.593277	30.975353	-8.805331	115.579376	28.313944	40.268345	113.44944	29.6446485	15.731507	114.514408	-81.4311365	15.780027	114.672146
-17.223141	35.596329	112.888542	-25.847736	15.613222	114.515877	30.980778	-8.85868	115.495155	28.300608	40.231342	113.314781	29.640693	15.686331	114.404968	-81.336165	15.540113	114.626786
-16.362164	35.219845	112.917709	-25.860994	15.564086	114.456894	30.975269	-8.898194	115.401924	28.326992	40.20768	113.337563	29.6511305	15.654743	114.3697435	-81.3731185	15.473429	114.5440445
-15.314047	34.796322	112.952896	-25.85656	15.52936	114.415016	30.950901	-8.91232	115.275429	28.380091	40.215149	113.458649	29.665496	15.6514145	114.367039	-81.378616	15.4073055	114.462993
-14.391436	34.361748	113.134766	-25.836636	15.499709	114.383804	30.914684	-8.922073	115.11264	28.466156	40.259449	113.589752	29.69042	15.668688	114.351196	-81.363692	15.33073	114.416412
-13.449871	33.944374	113.339851	-25.835014	15.498203	114.347878	30.891436	-8.87359	114.937233	28.530767	40.361786	114.105919	29.7111015	15.744098	114.521576	-81.3811295	15.252308	114.17418
-12.541664	33.506084	113.570229	-25.877615	15.556027	114.312157	30.896849	-8.795597	114.78566	28.548897	40.392281	114.367935	29.722873	15.798342	114.5767975	-81.478103	15.313712	114.0475165
-11.634906	33.094055	113.787102	-25.876274	15.59692	114.282188	30.931017	-8.706674	114.636269	28.605505	40.505821	114.797653	29.768261	15.8995735	114.716961	-81.520809	15.2942665	113.847415
-10.316732	32.37859	114.054596	-25.925419	15.711755	114.108429	30.94776	-8.48728	114.47171	28.645935	40.708241	115.441605	29.7968475	16.1104805	114.9566575	-81.6476855	15.3130295	113.2602005
-9.408694	31.871315	114.183952	-25.947359	15.769531	113.971802	30.985693	-8.3512	114.314095	28.623421	40.874096	115.72567	29.804557	16.261448	115.0198825	-81.699275	15.277614	112.9237215
-8.639756	31.269964	114.261543	-25.953514	15.823889	113.795517	31.038851	-8.192965	114.217361	28.6075	41.01001	116.055534	29.8231755	16.4085225	115.1364475	-81.7302035	15.2392555	112.4545865
-7.818329	30.628323	114.275154	-25.945068	15.903318	113.636436	31.140348	-8.064299	114.119789	28.595716	41.153069	116.328392	29.868032	16.544385	115.2240905	-81.758168	15.262251	112.0487815
-7.095445	29.887577	114.209602	-25.930305	15.938635	113.485245	31.240002	-7.920301	113.998482	28.588673	41.258076	116.479279	29.9143375	16.6688875	115.2388805	-81.7749475	15.2083825	111.7316095
-6.341342	29.117352	114.11705	-25.88912	16.0224	113.441956	31.3542	-7.811686	113.89785	28.580475	41.369171	116.489197	29.9673375	16.7787425	115.1935235	-81.7455775	15.2660575	111.6903885
-5.663515	28.243908	113.994003	-25.755913	15.992257	113.33976	31.495312	-7.702666	113.778625	28.6057	41.452808	116.385651	30.050506	16.875071	115.082138	-81.562332	15.109443	111.597382
-4.802835	26.831589	113.817284	-25.582079	16.038084	113.346481	31.687481	-7.62243	113.687553	28.673597	41.530987	116.184761	30.180539	16.9542785	114.936157	-81.344697	15.1218895	111.756805
-4.295362	25.775227	113.698685	-25.471943	16.006628	113.355652	31.797695	-7.584205	113.676689	28.741047	41.547218	116.082909	30.269371	16.9815065	114.879799	-81.213257	15.0317495	111.831505
-3.805781	24.664139	113.642975	-25.387415	15.956751	113.409111	31.905321	-7.591633	113.717522	28.813787	41.531425	115.996277	30.359554	16.969896	114.8568995	-81.134384	14.943606	111.9613225
-3.365457	23.5483	113.606499	-25.291178	15.873062	113.512299	32.005154	-7.622663	113.798477	28.912729	41.471661	115.94838	30.4589415	16.924499	114.8734285	-81.0412975	14.821625	112.1511695
-2.980633	22.346153	113.64888	-25.178802	15.777889	113.60582	32.094025	-7.706138	113.933167	28.998009	41.404499	115.970001	30.546017	16.8491805	114.951584	-80.903621	14.7065975	112.260056
-2.647037	21.079266	113.697601	-25.145	15.680607	113.730431	32.182564	-7.83303	114.092186	29.102261	41.302456	116.060364	30.6424125	16.734713	115.076275	-80.9324125	14.626501	112.384587
-2.367081	19.828419	113.776482	-25.069696	15.580135	113.84903	32.267372	-7.997178	114.265129	29.222345	41.178669	116.160919	30.7448585	16.5907455	115.213024	-80.8842505	14.5695245	112.485036
-1.950374	17.870268	113.862526	-24.951759	15.415338	113.975334	32.362537	-8.254827	114.471146	29.400757	40.944935	116.361305	30.881647	16.345054	115.4162255	-80.785165	14.485622	112.5344425
-1.743542	16.493383	113.901199	-24.908382	15.313397	114.043579	32.398598	-8.372406	114.585701	29.540386	40.789547	116.486382	30.969492	16.2085705	115.5360415	-80.786256	14.4182235	112.5511165
-1.571434	15.167072	113.951721	-24.833946	15.207765	114.064201	32.470589	-8.577337	114.645958	29.698515	40.625954	116.578926	31.084552	16.0243085	115.612442	-80.752444	14.3912215	112.51596
-1.403014	13.783375	113.908623	-24.70331	15.100321	114.059105	32.531555	-8.732432	114.697182	29.868343	40.481041	116.638313	31.199949	15.8743045	115.6677475	-80.606569	14.3263375	112.4504625
-1.279179	12.35113	113.858292	-24.61916	15.017483	114.025352	32.620888	-8.882597	114.721741	30.029709	40.308712	116.663727	31.3252985	15.7130575	115.692734	-80.5636185	14.3219085	112.35797
-1.188545	10.945453	113.781212	-24.493553	14.918472	113.925705	32.721237	-9.038233	114.756134	30.178589	40.162949	116.628036	31.449913	15.562358	115.692085	-80.437019	14.274586	112.159325
-1.146739	9.558912	113.68132	-24.360052	14.846653	113.8582	32.836662	-9.161762	114.82029	30.325684	40.048431	116.546318	31.581173	15.4433345	115.683304	-80.301277	14.2499715	112.033096
-1.125123	7.440866	113.541924	-24.151608	14.768531	113.748184	33.043705	-9.28848	114.890434	30.521484	39.899792	116.363647	31.7825945	15.305656	115.6270405	-80.0858105	14.231406	111.8693275
-1.129456	5.995941	113.468765	-23.971931	14.714615	113.703728	33.2061	-9.332586	114.966789	30.642599	39.833851	116.219292	31.9243495	15.2506325	115.5930405	-79.8682115	14.1785975	111.8144155
-1.184731	4.62323	113.430008	-23.781597	14.67847	113.665703	33.378693	-9.335567	115.094566	30.785728	39.79076	116.067589	32.0822105	15.2275965	115.5810775	-79.6454045	14.1293435	111.7503285
-1.314697	3.215333	113.448845	-23.577171	14.643303	113.639496	33.613567	-9.414459	115.204826	30.924473	39.762894	115.924942	32.26902	15.1742175	115.564884	-79.423362	14.1123885	111.714108
-1.463461	1.834192	113.491356	-23.399916	14.577227	113.649796	33.842926	-9.427795	115.393951	31.061571	39.713078	115.741478	32.4522485	15.1426415	115.5677145	-79.2520805	14.0118125	111.7318775
-1.671998	0.476323	113.613686	-23.191353	14.503683	113.689194	34.119347	-9.506222	115.546593	31.18903	39.681671	115.564934	32.6541885	15.0877245	115.5557635	-79.0368945	13.9196415	111.8226245
-1.906582	-0.877557	113.761841	-22.997171	14.419296	113.710388	34.366146	-9.543678	115.810013	31.331142	39.613861	115.389595	32.848644	15.0350915	115.599804	-78.842986	13.8035005	111.820972
-2.351986	-2.885429	114.085411	-22.729168	14.217657	113.758804	34.725273	-9.658936	116.205666	31.548449	39.462696	115.169266	33.136861	14.90188	115.687466	-78.595197	13.533434	111.830142
-2.695332	-4.160921	114.298187	-22.541018	14.025228	113.763741	34.929264	-9.767521	116.452827	31.72645	39.309097	115.018547	33.327857	14.770788	115.735687	-78.409893	13.279668	111.791795
-3.072192	-5.413492	114.513	-22.365332	13.844438	113.794029	35.088314	-9.88898	116.73423	31.925606	39.124233	114.874229	33.50696	14.6176265	115.8042295	-78.237624	13.0712495	111.7838285
-3.507457	-6.620217	114.743614	-22.162802	13.624485	113.804886	35.286015	-10.094623	116.929924	32.152859	38.908745	114.720131	33.719437	14.407061	115.8250275	-78.045041	12.841909	111.7847445
-4.001603	-7.735364	114.998421	-21.942801	13.400747	113.826736	35.468563	-10.286382	117.14151	32.392414	38.662701	114.551315	33.9304885	14.1881595	115.8464125	-77.8160905	12.6133345	111.8070595
-4.439924	-8.821914	115.18766	-21.727892	13.165776	113.823997	35.644146	-10.514327	117.355659	32.637379	38.399357	114.376007	34.1407625	13.942515	115.865833	-77.5965465	12.389037	111.782161
-4.929967	-9.815835	115.378067	-21.516565	12.972951	113.821266	35.81366	-10.71887	117.539558	32.888844	38.116993	114.227951	34.351252	13.6990615	115.8837545	-77.384382	12.2468405	111.7587775
-5.726669	-11.189663	115.570869	-21.130709	12.658076	113.80632	36.083771	-11.028708	117.728851	33.311954	37.732807	113.957809	34.6978625	13.3520495	115.84333	-76.9592805	11.9641025	111.76931
-6.315615	-11.903048	115.671921	-20.866673	12.458405	113.792328	36.279072	-11.209713	117.782036	33.594627	37.513004	113.833214	34.9368495	13.1516455	115.807625	-76.6701955	11.7651645	111.777031
-6.847442	-12.633894	115.662529	-20.624767	12.252816	113.756836	36.471443	-11.376099	117.796692	33.85598	37.305103	113.713684	35.1637115	12.964502	115.755188	-76.4132455	11.54113	111.758484
-7.388649	-13.218176	115.537575	-20.371359	12.025372	113.742126	36.650219	-11.510435	117.726387	34.08812	37.112637	113.619576	35.3691695	12.801101	115.6729815	-76.1118875	11.249643	111.8112705
-8.084134	-13.650285	115.488747	-20.155329	11.826308	113.746712	36.831203	-11.610979	117.578911	34.298496	36.981834	113.57235	35.5648495	12.6854275	115.5756305	-75.8755075	10.9671885	111.9177935
-8.685077	-14.099487	115.244034	-19.949903	11.68941	113.750458	36.984859	-11.649925	117.445114	34.472801	36.894554	113.55246	35.72883	12.6223145	115.498787	-75.628636	10.7565055	112.002129
-9.317496	-14.343431	115.055779	-19.791035	11.561809	113.742401	37.145985	-11.657262	117.300949	34.597664	36.870815	113.572433	35.8718245	12.6067765	115.436691	-75.4538945	10.5168415	112.048111
-10.298547	-14.555524	114.800575	-19.537172	11.488121	113.729881	37.376366	-11.623419	117.077812	34.762932	36.936291	113.605156	36.069649	12.656436	115.341484	-75.143993	10.319806	112.118278
-10.961941	-14.547979	114.684067	-19.376249	11.489014	113.766113	37.536118	-11.580674	116.971756	34.872231	36.967293	113.671051	36.2041745	12.6933095	115.3214035	-74.9566725	10.2847185	112.2108225
-11.662117	-14.469101	114.654854	-19.229877	11.470292	113.805115	37.686367	-11.539416	116.895744	35.000202	37.003632	113.774445	36.3432845	12.732108	115.3350945	-74.8030385	10.208476	112.2751355
-12.333751	-14.275744	114.632622	-19.060535	11.502861	113.907745	37.814537	-11.510716	116.874382	35.158424	37.045433	113.906006	36.4864805	12.7673585	115.390194	-74.6075505	10.2383635	112.425296
-12.966982	-14.082347	114.625206	-18.918579	11.489482	113.991615	37.94067	-11.486955	116.849968	35.342838	37.046452	114.032814	36.641754	12.7797485	115.441391	-74.478912	10.1992155	112.541839
-13.629137	-13.814841	114.539207	-18.736618	11.473043	114.098969	38.03651	-11.458562	116.805115	35.507019	37.041477	114.224327	36.7717645	12.7914575	115.514721	-74.2450005	10.1546285	112.683217
-14.254597	-13.449989	114.473793	-18.593697	11.479538	114.213799	38.149899	-11.421396	116.732445	35.68137	37.048775	114.46608	36.9156345	12.8136895	115.5992625	-74.1030285	10.1453865	112.8283355
-15.167149	-12.838903	114.354065	-18.341784	11.468936	114.38913	38.336948	-11.383386	116.620979	35.941818	37.068569	114.80188	37.139383	12.8425915	115.7114295	-73.822951	10.0952805	113.0668305
-15.740887	-12.372877	114.203026	-18.13501	11.494614	114.493622	38.473312	-11.368224	116.515907	36.128017	37.0984	115.038147	37.3006645	12.865088	115.777027	-73.5706845	10.12414	113.210217
-16.29656	-11.895494	114.021194	-17.982002	11.516745	114.54908	38.591511	-11.359616	116.36969	36.301723	37.121193	115.266594	37.446617	12.8807885	115.818142	-73.410621	10.1527015	113.280018
-16.836252	-11.318723	113.80024	-17.798704	11.575227	114.583076	38.702866	-11.312134	116.180542	36.462029	37.177818	115.476334	37.5824475	12.932842	115.828438	-73.1798555	10.217612	113.337714
-17.401178	-10.703968	113.599731	-17.671955	11.637809	114.603279	38.797333	-11.23889	115.959892	36.579998	37.257065	115.674103	37.6886655	13.0090875	115.8169975	-73.0325755	10.2665305	113.3895605
-17.897739	-10.133637	113.404778	-17.576035	11.75304	114.615646	38.86869	-11.136886	115.721558	36.682041	37.341686	115.838577	37.7753655	13.1024	115.7800675	-72.9274355	10.40368	113.4512245
-18.418509	-9.458958	113.244102	-17.488142	11.920305	114.667442	38.878071	-10.99343	115.47551	36.755711	37.450024	116.023109	37.816891	13.228297	115.7493095	-72.793175	10.612313	113.5855745
-19.160519	-8.505881	113.041916	-17.404354	12.213603	114.77668	38.880554	-10.735453	115.140411	36.894329	37.659775	116.346123	37.8874415	13.462161	115.743267	-72.6961495	10.965045	113.810093
-19.637024	-7.848671	112.911621	-17.382563	12.491857	114.840439	38.875301	-10.558178	114.967644	36.981583	37.837769	116.66198	37.928442	13.6397955	115.814812	-72.693568	11.3439185	113.866066
-20.071424	-7.174167	112.776909	-17.368559	12.771138	114.949631	38.867451	-10.363911	114.801826	37.079899	38.022255	117.006828	37.973675	13.829172	115.904327	-72.710793	11.713104	113.994935
-20.486355	-6.529123	112.703384	-17.345572	13.030033	115.063751	38.852364	-10.19126	114.632126	37.168186	38.203777	117.387939	38.010275	14.0062585	116.0100325	-72.701419	12.0538075	114.1174695
-20.865513	-5.91496	112.648216	-17.428549	13.329413	115.29361	38.817913	-9.971252	114.493599	37.244652	38.364853	117.750252	38.0312825	14.1968005	116.1219255	-72.8883805	12.4620255	114.4652945
-21.202337	-5.37142	112.632454	-17.457668	13.631825	115.394119	38.824093	-9.801332	114.383339	37.332336	38.521633	118.075302	38.0782145	14.3601505	116.2293205	-72.9935505	12.9034995	114.5589175
-21.50696	-4.858956	112.6343	-17.30328	13.760548	115.394402	38.833832	-9.691185	114.360901	37.429451	38.640793	118.309952	38.1316415	14.474804	116.3354265	-72.7382015	13.046292	114.4533775
-21.904669	-4.240607	112.697174	-17.326929	14.082318	115.524117	38.857143	-9.588253	114.415359	37.584614	38.750275	118.464874	38.2208785	14.581011	116.4401165	-72.8747365	13.583625	114.6081175
-22.15344	-3.952683	112.758789	-17.319149	14.262269	115.536079	38.88739	-9.512824	114.464806	37.660686	38.814243	118.48159	38.274038	14.6507095	116.473198	-72.912336	13.8738285	114.59896
-22.389187	-3.749454	112.877563	-17.136326	14.316884	115.551399	38.915424	-9.465447	114.508507	37.727421	38.867901	118.468773	38.3214225	14.701227	116.48864	-72.5940745	13.932541	114.614158
-22.611866	-3.622386	112.992653	-17.171051	14.415799	115.655136	38.962669	-9.424769	114.573479	37.771961	38.885914	118.483116	38.367315	14.7305725	116.5282975	-72.709417	14.1010255	114.7819745
-22.816143	-3.534297	113.081512	-17.042248	14.463036	115.692078	39.009598	-9.374468	114.700905	37.850513	38.924088	118.550529	38.4300555	14.77481	116.625717	-72.5145515	14.151262	114.758439
-23.01602	-3.4834	113.093903	-17.113256	14.595077	115.813339	39.059155	-9.319997	114.867004	37.942295	38.985462	118.689095	38.500725	14.8327325	116.7780495	-72.727237	14.3574215	114.8486285
-23.202543	-3.495413	113.045952	-17.058609	14.635386	115.798332	39.122849	-9.264472	115.038025	38.034039	39.075478	118.831345	38.578444	14.905503	116.934685	-72.695662	14.365269	114.661979
-23.483057	-3.563652	112.971962	-16.994122	14.718212	115.712044	39.302288	-9.195943	115.230286	38.157677	39.179909	119.006714	38.7299825	14.991983	117.1185	-72.7182265	14.444441	114.305588
-23.703966	-3.659153	112.879791	-16.915962	14.80954	115.583847	39.428955	-9.16903	115.458954	38.246052	39.231537	119.042099	38.8375035	15.0312535	117.2505265	-72.6694275	14.5878265	113.9171675
-23.946772	-3.829335	112.740746	-16.788797	14.833271	115.380226	39.552605	-9.192581	115.759789	38.363968	39.250095	119.039764	38.9582865	15.028757	117.3997765	-72.5358805	14.637785	113.3606755
-24.193592	-4.008882	112.536659	-16.695902	14.838232	115.104378	39.660404	-9.25724	116.057144	38.481838	39.207996	119.001732	39.071121	14.975378	117.529438	-72.462925	14.701086	112.679318
-24.4884	-4.240644	112.38475	-16.588259	14.804552	114.837029	39.756454	-9.367079	116.329697	38.612156	39.127186	118.814934	39.184305	14.8800535	117.5723155	-72.360823	14.7290505	112.1017425
-24.845327	-4.459239	112.319199	-16.374701	14.722401	114.578804	39.793034	-9.501699	116.503334	38.747753	38.991482	118.543854	39.2703935	14.7448915	117.523594	-72.0197955	14.6999105	111.634014
-25.266609	-4.705522	112.388969	-16.324194	14.652824	114.534126	39.826073	-9.683784	116.612717	38.876968	38.822109	118.241867	39.3515205	14.5691625	117.427292	-71.9999085	14.7364855	111.64096
-25.937771	-5.06708	112.54258	-16.219816	14.455422	114.495705	39.843792	-9.971476	116.837898	39.038071	38.529842	117.849709	39.4409315	14.279183	117.3438035	-71.8805635	14.631661	111.6476065
-26.431347	-5.242572	112.716583	-16.147318	14.346801	114.494583	39.813892	-10.158494	116.97879	39.098797	38.357388	117.616287	39.4563445	14.099447	117.2975385	-71.7509805	14.594155	111.6916275
-26.763561	-5.522885	112.908318	-16.281115	14.243403	114.631477	39.757404	-10.308117	117.090012	39.097191	38.202713	117.356552	39.4272975	13.947298	117.223282	-71.9895275	14.539508	112.039672
-27.484972	-5.49275	113.223793	-16.232445	14.085097	114.635277	39.686165	-10.470271	117.195641	39.059063	38.03764	117.039742	39.372614	13.7836845	117.1176915	-71.837504	14.3865095	112.1528625
-28.058647	-5.613252	113.470314	-16.451689	14.035291	114.745689	39.614601	-10.629314	117.344772	38.99297	37.860485	116.739594	39.3037855	13.6155855	117.042183	-72.2071635	14.4549965	112.449195
-28.641037	-5.690225	113.667847	-16.430416	13.862835	114.656982	39.515408	-10.793275	117.561104	38.897552	37.679653	116.408279	39.20648	13.443189	116.9846915	-72.067312	14.282481	112.3292725
-29.258091	-5.709081	113.750481	-16.571093	13.787942	114.5569	39.407482	-10.934134	117.795738	38.800865	37.521812	116.053032	39.1041735	13.293839	116.924385	-72.2463595	14.282045	112.189415
-30.194134	-5.6032	113.752426	-16.85025	13.726304	114.320358	39.226814	-11.079951	118.028664	38.641369	37.35725	115.515793	38.9340915	13.1386495	116.7722285	-72.6345915	14.3139585	111.8684875
-30.821381	-5.45881	113.720856	-16.913187	13.631135	114.138641	39.11895	-11.154271	118.0728	38.548401	37.246258	115.082611	38.8336755	13.0459935	116.5777055	-72.6600495	14.2162765	111.6995765
-31.40448	-5.238307	113.705917	-16.940516	13.593033	113.981804	39.083942	-11.205188	118.069206	38.471027	37.152317	114.661919	38.7774845	12.9735645	116.3655625	-72.6585165	14.2125015	111.5980455
-31.903011	-4.893509	113.676163	-16.784353	13.468464	113.816238	39.094666	-11.22987	117.99958	38.396957	37.090729	114.350914	38.7458115	12.9304295	116.175247	-72.3145175	14.0064985	111.457229
-32.21986	-4.667004	113.591911	-16.759832	13.37649	113.747131	39.142181	-11.231407	117.946854	38.347282	37.062897	114.020157	38.7447315	12.915745	115.9835055	-72.2643955	13.837235	111.5107565
-32.877048	-3.941611	113.707039	-16.692797	13.300305	113.721275	39.208214	-11.210411	117.852852	38.282021	37.040577	113.739929	38.7451175	12.915083	115.7963905	-72.1307115	13.685527	111.6461595
-33.321922	-3.324233	113.799347	-16.650599	13.249988	113.728226	39.283051	-11.178977	117.757782	38.216496	37.05999	113.48735	38.7497735	12.9405065	115.622566	-72.0509715	13.5594695	111.833886
-33.880287	-2.248887	113.935066	-16.718914	13.201073	113.812088	39.369873	-11.143402	117.803101	38.119881	37.043293	113.041222	38.744877	12.9499455	115.4221615	-72.182705	13.4522005	112.2020145
-34.182877	-1.3881	113.916306	-16.663542	13.102543	113.748619	39.403347	-11.126493	117.840836	38.032917	37.036915	112.84597	38.718132	12.955211	115.343403	-72.045216	13.249875	112.153835
-34.472672	-0.473732	113.790382	-16.599745	13.021427	113.655449	39.396259	-11.110485	117.871765	37.958942	37.041672	112.686195	38.6776005	12.9655935	115.27898	-71.8770905	13.0772605	112.031918
-34.67524	0.481191	113.607346	-16.64706	12.940288	113.597633	39.371685	-11.1085	117.865692	37.886692	37.028358	112.594475	38.6291885	12.959929	115.2300835	-71.9233085	12.920647	111.9651825
-34.906345	1.550292	113.431969	-16.841372	12.953539	113.584435	39.337147	-11.121052	117.821442	37.807362	37.016727	112.589661	38.5722545	12.9478375	115.2055515	-72.2549985	12.9592405	111.9633185
-35.045166	2.69767	113.183678	-16.747423	12.847766	113.459839	39.291653	-11.14145	117.791008	37.75758	37.014595	112.614716	38.5246165	12.9365725	115.202862	-72.0194625	12.7589595	111.716816
-35.203262	3.925254	112.921997	-16.89604	12.883708	113.443611	39.219364	-11.158741	117.742134	37.746944	37.004337	112.67244	38.483154	12.922798	115.207287	-72.275234	12.844618	111.679935
-35.329403	5.906657	112.474892	-16.775345	12.873919	113.202179	39.14233	-11.160686	117.574417	37.785088	37.030262	112.824722	38.463709	12.934788	115.1995695	-72.014399	12.81305	111.2047885
-35.391731	7.333498	112.158142	-16.825277	12.941423	113.116966	39.127205	-11.140219	117.370605	37.844242	37.084148	112.97673	38.4857235	12.9719645	115.1736675	-72.1362775	12.9108815	111.0602645
-35.402962	8.784472	111.857452	-16.702894	13.029901	112.984344	39.141724	-11.091434	117.109726	37.925526	37.179569	113.180305	38.533625	13.0440675	115.1450155	-71.939413	13.0157345	110.8236725
-35.394615	10.332335	111.559769	-16.641014	13.129389	112.844955	39.185265	-10.988561	116.791451	38.025768	37.316154	113.449394	38.6055165	13.1637965	115.1204225	-71.8875445	13.0949815	110.5694875
-35.336193	11.921764	111.260185	-16.604742	13.294059	112.716309	39.244373	-10.848259	116.427521	38.129898	37.503708	113.761459	38.6871355	13.3277245	115.09449	-71.8966195	13.2603935	110.338128
-35.309959	13.549622	110.985184	-16.583542	13.534347	112.555504	39.305351	-10.652964	116.057228	38.207966	37.749077	114.098846	38.7566585	13.5480565	115.078037	-71.9237425	13.5206375	110.032971
-35.293217	15.181342	110.709381	-16.435501	13.727082	112.278618	39.361084	-10.416764	115.705643	38.259262	38.003296	114.393951	38.810173	13.793266	115.049797	-71.681175	13.660898	109.507439
-35.179428	17.578768	110.399452	-16.455702	14.047694	112.023186	39.412151	-10.112782	115.22541	38.252991	38.320457	114.730415	38.832571	14.1038375	114.9779125	-71.743975	13.9915505	109.0684595
-35.129089	19.190313	110.335457	-16.438023	14.242455	111.883141	39.405888	-9.956361	114.932083	38.219379	38.487499	114.833084	38.8126335	14.265569	114.8825835	-71.6886795	14.219341	108.8836985
-35.054295	20.733475	110.351089	-16.430538	14.424748	111.79966	39.377811	-9.853294	114.683578	38.198402	38.578125	114.775253	38.7881065	14.3624155	114.7294155	-71.6491825	14.4870805	108.8699045
-34.954979	22.257502	110.392288	-16.449804	14.559489	111.73687	39.317822	-9.786471	114.475998	38.190113	38.64613	114.641464	38.7539675	14.4298295	114.558731	-71.6535755	14.6891485	108.915009
-34.909111	23.779062	110.442566	-16.513815	14.690886	111.742294	39.244434	-9.743546	114.338493	38.182663	38.67767	114.387878	38.7135485	14.467062	114.3631855	-71.7411785	14.91471	109.1214025
-34.837086	25.235996	110.522522	-16.495836	14.735339	111.710945	39.155094	-9.722729	114.214096	38.126587	38.682201	114.001503	38.6408405	14.479736	114.1077995	-71.6325125	14.990942	109.3140905
-34.751965	26.676317	110.628258	-16.53706	14.773387	111.734566	39.068897	-9.681479	114.09671	38.002197	38.695942	113.552055	38.535547	14.5072315	113.8243825	-71.609667	15.0395425	109.6447495
-34.624783	28.775883	110.912636	-16.639027	14.825067	111.866966	38.919361	-9.620903	113.934151	37.719582	38.726608	112.809395	38.3194715	14.5528525	113.371773	-71.5975255	15.0972815	110.362159
-34.55814	30.188805	111.129669	-16.820478	14.807582	112.082603	38.799713	-9.598689	113.843834	37.504326	38.756916	112.35347	38.1520195	14.5791135	113.098652	-71.7929755	15.0360505	111.066554
-34.458225	31.562412	111.42347	-17.009703	14.773464	112.276566	38.664581	-9.564152	113.740746	37.261139	38.198517	112.009285	37.96286	14.3171825	112.8750155	-71.982266	15.2297455	111.6781165
-34.331192	32.953369	111.752083	-17.247822	14.765316	112.474892	38.488777	-9.490958	113.511261	36.910282	38.300644	111.653435	37.6995295	14.404843	112.582348	-72.1951735	15.125789	112.367436
-34.212414	34.331776	112.091377	-17.499353	14.753175	112.607254	38.345615	-9.407516	113.109779	36.514355	38.408516	111.407867	37.429985	14.5005	112.258823	-72.428691	15.00585	112.955685
-34.058475	35.707458	112.392548	-17.733995	14.77139	112.645638	38.096001	-9.189809	112.749168	36.071198	38.597988	111.183205	37.0835995	14.7040895	111.9661865	-72.5515895	14.8386905	113.3250895
-33.858986	37.090916	112.664673	-18.031664	14.82767	112.680756	37.861271	-8.994634	112.303505	35.61602	38.821827	111.084236	36.7386455	14.9135965	111.6938705	-72.8019735	14.7417435	113.6676415
-33.435528	39.179276	113.103989	-18.557762	14.972997	112.644745	37.414383	-8.632333	111.702667	35.00082	39.186455	111.093819	36.2076015	15.277061	111.398243	-73.3231255	14.668933	113.891247
-33.126034	40.527313	113.535011	-18.904581	15.121752	112.654663	37.086945	-8.389088	111.273643	34.611038	39.472782	111.221985	35.8489915	15.541847	111.247814	-73.6581535	14.701657	114.061512
-32.695663	41.862469	114.000404	-19.182964	15.302484	112.705597	36.751442	-8.082691	110.864235	34.219841	40.361519	111.391449	35.4856415	16.139414	111.127842	-73.8515695	14.465554	114.283352
-32.141045	43.12764	114.448776	-19.480642	15.508574	112.70282	36.454773	-7.742572	110.493935	33.913975	40.678822	111.613556	35.184374	16.468125	111.0537455	-74.145658	14.549023	114.3518945
-31.65695	44.383469	114.859154	-19.72006	15.772525	112.67662	36.211895	-7.41343	110.163391	33.643795	41.005203	111.849197	34.927845	16.7958865	111.006294	-74.367965	14.7491635	114.346946
-30.983725	45.557892	115.105568	-19.956402	16.044226	112.595245	36.019966	-7.09179	109.85482	33.416443	41.35046	112.062981	34.7182045	17.129335	110.9589005	-74.6310085	14.959117	114.2315895
-30.274519	46.670483	115.281067	-20.1304	16.345356	112.502441	35.830864	-6.782112	109.618973	33.223549	41.668846	112.174988	34.5272065	17.443367	110.8969805	-74.7880065	15.247345	114.1079015
-29.11895	48.206799	115.359238	-20.426952	16.864473	112.260139	35.60434	-6.330875	109.261108	32.976032	42.118946	112.250099	34.290186	17.8940355	110.7556035	-75.14409	15.8349105	113.7646745
-28.206459	49.076721	115.299583	-20.501795	17.128332	112.102219	35.496159	-6.064479	109.094666	32.850311	42.384521	112.261734	34.173235	18.160021	110.6782	-75.176825	16.096643	113.526238
-27.266956	49.865498	115.24292	-20.582758	17.424397	111.927124	35.432724	-5.831253	108.945419	32.768295	42.615475	112.308731	34.1005095	18.392111	110.627075	-75.2660255	16.456683	113.227173
-26.223833	50.473606	115.162155	-20.605839	17.639656	111.784782	35.396362	-5.628612	108.79705	32.729019	42.804768	112.392365	34.0626905	18.588078	110.5947075	-75.2743685	16.691234	112.9748565
-25.161489	51.031651	115.195511	-20.62009	17.840784	111.693939	35.376823	-5.453678	108.688774	32.726311	42.968056	112.492409	34.051567	18.757189	110.5905915	-75.291747	16.924379	112.7972865
-24.069715	51.411991	115.245644	-20.598816	18.027918	111.671051	35.386566	-5.288255	108.597549	32.74778	43.121986	112.65593	34.067173	18.9168655	110.6267395	-75.264805	17.1389705	112.7153625
-22.874538	51.732891	115.30249	-20.550104	18.202276	111.659203	35.421608	-5.155621	108.572647	32.822449	43.267765	112.808121	34.1220285	19.056072	110.690384	-75.2222365	17.34848	112.628022
-21.19162	52.066116	115.480927	-20.463232	18.534277	111.750885	35.526802	-4.983595	108.642075	32.970894	43.486927	113.081024	34.248848	19.251666	110.8615495	-75.175312	17.816888	112.6402205
-19.690916	52.0126	115.390099	-20.387108	18.768997	111.846054	35.609142	-4.884951	108.773926	33.104008	43.620499	113.303017	34.356575	19.367774	111.0384715	-75.130791	18.17022	112.6536365
-18.493996	51.943691	115.490211	-20.418283	18.975748	112.050735	35.682446	-4.826183	108.942162	33.24416	43.731384	113.525269	34.463303	19.4526005	111.2337155	-75.299869	18.4988955	112.8677545
-17.16238	51.774586	115.479805	-20.434551	19.288656	112.151016	35.778709	-4.763937	109.161293	33.37986	43.843956	113.772942	34.5792845	19.5400095	111.4671175	-75.4483865	19.0373025	112.8349145
-15.785962	51.510342	115.424469	-20.352926	19.44313	112.286934	35.876823	-4.69753	109.394859	33.498646	43.946545	113.976692	34.6877345	19.6245075	111.6857755	-75.3935865	19.2617525	112.8880925
-14.432758	51.114815	115.360153	-20.304247	19.668856	112.359329	35.978977	-4.59962	109.638702	33.608498	44.076649	114.193367	34.7937375	19.7385145	111.9160345	-75.4022315	19.5991975	112.8026235
-13.031316	50.64687	115.254974	-20.270573	19.901781	112.434685	36.088451	-4.515162	109.884239	33.717915	44.231308	114.406433	34.903183	19.858073	112.145336	-75.444329	19.945489	112.724034
-10.939676	49.761589	115.073349	-20.091682	20.205484	112.432648	36.296577	-4.375263	110.27578	33.891563	44.43679	114.648346	35.09407	20.0307635	112.462063	-75.277434	20.3802045	112.403233
-9.51636	49.064976	114.932884	-20.1071	20.442858	112.558556	36.435623	-4.301661	110.536942	34.029739	44.570095	114.791336	35.232681	20.134217	112.664139	-75.446881	20.751499	112.452973
-8.107047	48.248287	114.835251	-19.890114	20.61537	112.550179	36.557083	-4.21869	110.763596	34.155212	44.694519	114.885902	35.3561475	20.2379145	112.824749	-75.1363755	20.9928255	112.275609
-6.71154	47.319473	114.784111	-19.776464	20.773006	112.590469	36.712353	-4.135069	110.937881	34.302113	44.800522	115.025398	35.507233	20.3327265	112.9816395	-75.060161	21.2132855	112.1992985
-5.295628	46.327667	114.765701	-19.650747	20.901171	112.609253	36.874744	-4.104447	111.085213	34.45433	44.88179	115.205574	35.664537	20.3886715	113.1453935	-74.966031	21.4136705	112.0731125
-3.899462	45.188679	114.734032	-19.667307	20.977579	112.623634	37.05888	-4.067084	111.185158	34.606869	44.959755	115.436974	35.8328745	20.4463355	113.311066	-75.1674885	21.5088225	111.936202
-2.548435	43.937302	114.674973	-19.521986	21.003223	112.503479	37.249207	-4.032468	111.188416	34.737404	45.010925	115.675697	35.9933055	20.4892285	113.4320565	-75.0372775	21.5172175	111.5749015
-0.537227	41.961018	114.344421	-19.227352	21.019545	112.204918	37.470688	-3.934391	111.1492	34.881134	45.077591	115.703354	36.175911	20.5716	113.426277	-74.630615	21.46749	110.983559
0.822212	40.543766	113.987541	-19.086348	21.059172	112.047638	37.631054	-3.904375	111.111092	34.959908	45.114586	115.601135	36.295481	20.6051055	113.3561135	-74.468177	21.5132385	110.7391625
2.135745	39.029816	113.608047	-19.064199	21.103374	111.948738	37.801159	-3.894885	111.18779	35.055065	45.139786	115.428993	36.428112	20.6224505	113.3083915	-74.55651	21.5842975	110.5890845
3.424025	37.386848	113.157257	-18.884893	21.047287	111.670128	38.007797	-3.920003	111.368469	35.169044	45.133968	115.262985	36.5884205	20.6069825	113.315727	-74.3582065	21.4875915	110.024529
4.700368	35.69165	112.690773	-18.815399	20.960873	111.341202	38.218044	-4.025441	111.684357	35.240963	45.074001	115.130447	36.7295035	20.52428	113.407402	-74.3603015	21.397466	109.275002
5.919811	33.896599	112.19754	-18.65633	20.791521	110.76783	38.417328	-4.203768	112.105164	35.286625	44.940853	114.988182	36.8519765	20.3685425	113.546673	-74.1646365	21.2144995	107.988987
7.086424	32.046513	111.730125	-18.732952	20.632277	110.277725	38.557922	-4.409445	112.584473	35.314034	44.730915	114.791344	36.935978	20.160735	113.6879085	-74.401882	21.103819	106.8675415
8.7214	29.156685	111.246201	-18.585297	20.205311	109.533882	38.770004	-4.796682	113.20459	35.429104	44.370564	114.411987	37.099554	19.786941	113.8082885	-74.270148	20.623681	105.2594755
9.725532	27.177599	111.048615	-18.49169	19.944937	109.166023	38.849468	-5.033734	113.635361	35.548927	44.101334	114.14151	37.1991975	19.5338	113.8884355	-74.1825775	20.356074	104.4436105
10.639976	25.210821	110.927818	-18.341513	19.643787	108.901382	38.954128	-5.276135	113.938629	35.700409	43.827343	113.90773	37.3272685	19.275604	113.9231795	-74.0102945	20.01197	103.8795845
11.489432	23.262442	110.898148	-18.16831	19.356859	108.736336	39.091389	-5.506469	114.12706	35.862167	43.576462	113.752197	37.476778	19.0349965	113.9396285	-73.813398	19.6787215	103.5330435
12.308706	21.285887	110.887215	-17.999842	19.103584	108.63147	39.257065	-5.699883	114.206192	36.013351	43.384869	113.723885	37.635208	18.842493	113.9650385	-73.634892	19.364675	103.2979015
12.974996	19.384399	110.919937	-17.781111	18.923504	108.571136	39.463711	-5.831031	114.24041	36.181103	43.269947	113.7864	37.822407	18.719458	114.013405	-73.384629	19.12755	103.128867
13.560216	17.484253	110.984299	-17.600042	18.824127	108.569321	39.633938	-5.891026	114.302101	36.369202	43.212528	113.885033	38.00157	18.660751	114.093567	-73.201654	18.987503	103.045075
14.262189	14.722022	111.115456	-17.35396	18.817003	108.612968	39.881496	-5.885633	114.457413	36.629791	43.226486	114.007629	38.2556435	18.6704265	114.232521	-72.9635635	18.9635795	102.993415
14.607009	12.890255	111.227402	-17.206522	18.895962	108.654198	40.047691	-5.849093	114.611374	36.793041	43.291851	114.048935	38.420366	18.721379	114.3301545	-72.83341	19.070545	102.9782415
14.835761	11.085335	111.345497	-17.080212	18.975712	108.66481	40.2146	-5.815979	114.817261	36.907024	43.347115	114.034126	38.560812	18.765568	114.4256935	-72.721236	19.185856	102.9039265
14.993959	9.289552	111.491165	-16.982985	19.050236	108.611465	40.344963	-5.7868	115.075195	36.994984	43.375011	113.935341	38.6699735	18.7941055	114.505268	-72.6359435	19.3063665	102.717662
15.048563	7.494978	111.637375	-16.879087	19.070204	108.506691	40.429581	-5.798921	115.35363	37.083008	43.351089	113.778076	38.7562945	18.776084	114.565853	-72.5144685	19.364324	102.447529
14.998629	5.714347	111.823563	-16.798119	19.035152	108.428635	40.489544	-5.852065	115.657021	37.165478	43.244938	113.576065	38.827511	18.6964365	114.616543	-72.423749	19.3738675	102.240727
14.854744	3.932601	112.073051	-16.7257	18.905119	108.42202	40.529575	-5.987373	115.991379	37.259987	43.075974	113.345757	38.894781	18.5443005	114.668568	-72.346181	19.2659375	102.175472
14.432815	1.328895	112.482796	-16.607626	18.633951	108.534309	40.590942	-6.252676	116.427376	37.380814	42.737553	112.992943	38.985878	18.2424385	114.7101595	-72.20113	19.0254635	102.3584585
13.99661	-0.311514	112.797585	-16.533596	18.419031	108.671654	40.657242	-6.454721	116.691422	37.443058	42.489838	112.733337	39.05015	18.0175585	114.7123795	-72.117342	18.8205035	102.6309285
13.496184	-1.891631	113.140068	-16.464005	18.179066	108.827972	40.732449	-6.636868	116.946541	37.497028	42.225967	112.481331	39.1147385	17.7945495	114.713936	-72.0427485	18.5635825	102.942008
12.941207	-3.403242	113.457535	-16.397467	17.904779	108.955727	40.796909	-6.856112	117.197273	37.567978	41.95248	112.259972	39.1824435	17.548184	114.7286225	-71.9773775	18.261374	103.1828315
12.26201	-4.796982	113.780235	-16.344648	17.61187	109.049713	40.786358	-6.965539	117.565239	37.620663	41.665798	112.0746	39.2035105	17.3501295	114.8199195	-71.8928065	17.8736105	103.2795065
11.484877	-6.064506	114.049622	-16.251188	17.312698	109.060516	40.801979	-7.180263	117.779121	37.656548	41.387585	111.95993	39.2292635	17.103661	114.8695255	-71.7316395	17.521735	103.2515065
10.662622	-7.308189	114.184044	-16.212681	17.013451	109.122559	40.87318	-7.518566	117.832825	37.668064	41.112995	111.865273	39.270622	16.7972145	114.849049	-71.695984	17.2296875	103.396069
9.364158	-8.907372	114.194527	-16.201885	16.555176	109.177849	40.885296	-7.841147	117.885231	37.646645	40.754272	111.804756	39.2659705	16.4565625	114.8449935	-71.6697405	16.6537895	103.5107045
8.350064	-9.823583	114.129486	-16.266413	16.291464	109.293556	40.878681	-8.038829	117.827293	37.613712	40.5625	111.837029	39.2461965	16.2618355	114.832161	-71.7790225	16.3210925	103.754951
7.310398	-10.665372	113.999237	-16.200281	16.047024	109.397758	40.878208	-8.214369	117.718979	37.591022	40.370499	111.860916	39.234615	16.078065	114.7899475	-71.635177	16.015983	104.0055685
6.253246	-11.332547	113.81675	-16.243675	15.84869	109.64267	40.861938	-8.360935	117.556725	37.58963	40.213058	111.882904	39.225784	15.9260615	114.7198145	-71.713134	15.7713185	104.5655255
5.089476	-11.934182	113.607918	-16.158794	15.697733	109.862755	40.844696	-8.462011	117.332802	37.590321	40.095226	111.915543	39.2175085	15.8166075	114.6241725	-71.5350965	15.5788585	105.1013375
3.865912	-12.353764	113.426041	-16.213343	15.642822	110.188675	40.827763	-8.505995	117.095146	37.556313	40.046223	111.991203	39.192038	15.770114	114.5431745	-71.618724	15.51553	105.8341755
2.629647	-12.682581	113.239548	-16.235598	15.607155	110.484268	40.799095	-8.497551	116.898109	37.488235	40.07132	112.067093	39.143665	15.7868845	114.482601	-71.614861	15.4274255	106.485935
0.641835	-13.024359	113.075996	-16.321819	15.590662	110.927902	40.725578	-8.454577	116.691986	37.304802	40.125031	112.340309	39.01519	15.835227	114.5161475	-71.658828	15.346097	107.3396565
-0.74403	-13.10802	113.04554	-16.396921	15.599543	111.26033	40.641029	-8.448211	116.588852	37.183659	40.145332	112.518135	38.912344	15.8485605	114.5534935	-71.706186	15.3505255	107.9671665
-2.122285	-13.129969	113.005127	-16.550034	15.647372	111.674675	40.53688	-8.438712	116.507065	37.069771	40.195972	112.748787	38.8033255	15.87863	114.627926	-71.9033935	15.416114	108.721424
-3.562174	-13.090462	112.97139	-16.635904	15.61182	112.038254	40.427555	-8.437339	116.379562	36.951447	40.239815	113.058708	38.689501	15.901238	114.719135	-71.961309	15.322402	109.357373
-4.993711	-12.98311	112.931671	-16.728739	15.567547	112.363861	40.32719	-8.45742	116.197716	36.815983	40.280487	113.442787	38.5715865	15.9115335	114.8202515	-72.0290645	15.2235605	109.9074705
-6.445239	-12.855101	112.814796	-16.876623	15.498729	112.63887	40.198151	-8.502606	116.005875	36.68692	40.262302	113.818344	38.4425355	15.879848	114.9121095	-72.1957815	15.11761	110.3656305
-7.875242	-12.647122	112.682274	-17.021891	15.389292	112.812721	40.023392	-8.607891	115.77195	36.568283	40.172661	114.142273	38.2958375	15.782385	114.9571115	-72.3396195	14.996199	110.6683305
-10.053264	-12.348867	112.49826	-17.375015	15.291135	112.967361	39.737049	-8.84718	115.50798	36.492706	39.940937	114.457214	38.1148775	15.5468785	114.982597	-72.8649075	15.0353915	110.952125
-11.442611	-12.132473	112.394356	-17.38468	15.129741	112.881454	39.527515	-9.057864	115.433952	36.479084	39.740078	114.521721	38.0032995	15.341107	114.9778365	-72.7726595	14.918375	110.7850715
-12.921803	-11.82309	112.359703	-17.617695	15.115113	112.913155	39.329895	-9.268973	115.399109	36.498451	39.503727	114.516983	37.914173	15.117377	114.958046	-73.149563	15.112849	110.868264
-14.280126	-11.514937	112.286507	-17.682508	15.001324	112.880638	39.196236	-9.485836	115.386749	36.510731	39.27433	114.492035	37.8534835	14.894247	114.939392	-73.2184995	15.108401	110.821884
-15.691754	-11.17677	112.21386	-17.735949	14.899133	112.859581	39.096348	-9.683761	115.35981	36.52388	39.065563	114.455078	37.810114	14.690901	114.907444	-73.282012	15.107365	110.811718
-17.063114	-10.783705	112.107101	-17.629089	14.724879	112.765762	39.033733	-9.838882	115.30545	36.522854	38.905777	114.421059	37.7782935	14.5334475	114.8632545	-73.0364715	14.9163105	110.6682695
-18.392143	-10.360763	112.016769	-17.642847	14.639565	112.783958	38.973537	-9.919296	115.203224	36.520794	38.807121	114.424423	37.7471655	14.4439125	114.8138235	-73.0328595	14.8352175	110.7540925
-20.401754	-9.65768	111.872017	-17.751993	14.543191	112.873672	38.953625	-9.962197	115.108261	36.494488	38.733707	114.508308	37.7240565	14.385755	114.8082845	-73.2280425	14.700627	110.9390595
