# Supplementary material for: How to jointly control a ball trajectory on a moving board: Methodological insights into Motor Learning and Rehabilitation
Source: PLoS One. 2025 Oct 15;20(10):e0334588. doi: 10.1371/journal.pone.0334588 (PMC12527165; doi:10.1371/journal.pone.0334588)
Supplement: S2 Data — (ZIP) [file pone.0334588.s002.zip › D4_005.csv]

Ball_X	Ball_Y	Ball_Z	BoardCentre_X	BoardCentre_Y	BoardCentre_Z	P1LeftHand_X	P1LeftHand_Y	P1LeftHand_Z	P1RightHand_X	P1RightHand_Y	P1RightHand_Z	P1MidHands_X	P1MidHands_Y	P1MidHands_Z	P2MidHands_X	P2MidHands_Y	P2MidHands_Z
-6.132504	5.754457	114.050087	-25.318634	17.699409	114.017365	29.969767	-8.180141	116.557693	31.525967	38.935055	117.110504	30.747867	15.377457	116.8340985	-81.385135	20.021361	111.2006315
-6.482453	4.756898	113.982239	-25.258108	17.736834	114.012566	30.051374	-8.151997	116.605637	31.561834	38.952263	116.940186	30.806604	15.400133	116.7729115	-81.32282	20.073535	111.2522205
-6.941461	3.7955	113.987175	-25.166365	17.773552	113.962982	30.141226	-8.155249	116.717163	31.617731	38.94643	116.705177	30.8794785	15.3955905	116.71117	-81.2122085	20.1515135	111.214794
-7.427959	2.81306	113.996887	-25.076368	17.739079	113.942947	30.240063	-8.184541	116.832558	31.674627	38.892483	116.467262	30.957345	15.353971	116.64991	-81.110081	20.124187	111.235984
-7.939012	1.879459	114.052032	-24.990519	17.676828	113.952148	30.367044	-8.246645	116.926849	31.73579	38.830841	116.290108	31.051417	15.292098	116.6084785	-81.032455	20.061558	111.2958175
-8.463252	0.965391	114.090256	-24.899954	17.568584	113.959297	30.483011	-8.333402	117.017708	31.800743	38.761395	116.183708	31.141877	15.2139965	116.600708	-80.941785	19.9231715	111.317886
-9.296237	-0.390787	114.029564	-24.721001	17.388422	113.980064	30.666637	-8.414899	117.088684	31.909605	38.703064	116.179634	31.288121	15.1440825	116.634159	-80.730123	19.6327615	111.325969
-9.9661	-1.223863	114.062294	-24.666609	17.277695	114.021751	30.780453	-8.42458	117.092308	31.969048	38.712738	116.243515	31.3747505	15.144079	116.6679115	-80.7079685	19.411311	111.3755905
-10.625253	-1.992592	114.125404	-24.584311	17.221092	114.0746	30.907366	-8.411998	117.152939	32.040764	38.743603	116.27623	31.474065	15.1658025	116.7145845	-80.642687	19.2763815	111.4346155
-11.265882	-2.757116	114.232292	-24.523954	17.200617	114.158295	31.033596	-8.371219	117.302742	32.10788	38.77808	116.257385	31.570738	15.2034305	116.7800635	-80.618646	19.1978035	111.5365265
-11.968326	-3.476657	114.435234	-24.397091	17.203114	114.254913	31.167772	-8.350556	117.575218	32.199921	38.790031	116.172829	31.6838465	15.2197375	116.8740235	-80.4780285	19.1864905	111.6358025
-12.779806	-4.162492	114.656082	-24.326029	17.196775	114.330223	31.282795	-8.358249	117.84761	32.291836	38.775478	116.109406	31.7873155	15.2086145	116.978508	-80.4393735	19.1849355	111.681938
-13.562192	-4.768587	114.800331	-24.207705	17.15797	114.418602	31.402006	-8.387009	118.010674	32.375977	38.740238	116.049622	31.8889915	15.1766145	117.030148	-80.3044015	19.1393255	111.807056
-14.725574	-5.617296	114.788071	-24.057713	17.062178	114.452339	31.608927	-8.392632	118.084427	32.487503	38.742561	116.046211	32.048215	15.1749645	117.065319	-80.163641	18.9493915	111.839359
-15.63092	-6.123819	114.681282	-23.984844	17.006435	114.422394	31.750158	-8.366334	118.05191	32.556812	38.784676	116.057457	32.153485	15.209171	117.0546835	-80.123173	18.803699	111.7901045
-16.457653	-6.601688	114.592728	-23.860813	16.952442	114.355347	31.894043	-8.327168	117.997322	32.621265	38.825504	116.072723	32.257654	15.249168	117.0350225	-79.97928	18.655716	111.6756715
-17.302938	-6.922393	114.531921	-23.759714	16.937347	114.324974	32.033806	-8.252687	117.98687	32.709198	38.885914	116.049026	32.371502	15.3166135	117.017948	-79.89093	18.5580805	111.632
-18.187988	-7.252526	114.551697	-23.627682	16.893166	114.336601	32.176849	-8.196081	118.008133	32.823452	38.935406	115.960297	32.5001505	15.3696625	116.984215	-79.7555145	18.4166695	111.688987
-19.107231	-7.52339	114.611794	-23.456251	16.884132	114.38044	32.311977	-8.153532	118.028641	32.942745	38.945225	115.907524	32.627361	15.3958465	116.9680825	-79.539863	18.3724175	111.7927975
-20.041336	-7.74077	114.653183	-23.33572	16.840481	114.479126	32.474731	-8.135739	118.049446	33.072414	38.965908	115.84568	32.7735725	15.4150845	116.947563	-79.4450125	18.2658775	112.010689
-21.389261	-7.949598	114.621506	-23.164042	16.756031	114.546982	32.707405	-8.144978	118.071983	33.25666	38.975132	115.888069	32.9820325	15.415077	116.980026	-79.3101165	18.096985	112.113938
-22.33383	-8.061827	114.516724	-23.018684	16.688009	114.573051	32.837044	-8.154566	118.046097	33.356888	38.969574	115.957878	33.096966	15.407504	117.0019875	-79.134334	17.968514	112.1441145
-23.385519	-8.087769	114.463005	-22.903179	16.642754	114.56456	32.962002	-8.146093	117.987617	33.463516	38.982422	115.921844	33.212759	15.4181645	116.9547305	-79.019117	17.8673435	112.1743895
-24.330795	-8.070181	114.492477	-22.810318	16.611057	114.583443	33.094524	-8.137	117.976105	33.532001	38.966431	115.886078	33.3132625	15.4147155	116.9310915	-78.9338985	17.8073985	112.2357945
-25.267988	-7.987436	114.57795	-22.675831	16.548759	114.623047	33.233158	-8.149435	118.033279	33.622128	38.938961	115.766144	33.427643	15.394763	116.8997115	-78.779305	17.702755	112.3463825
-26.334255	-7.871835	114.67067	-22.563812	16.466278	114.644371	33.374596	-8.178133	118.11702	33.685936	38.912788	115.656349	33.530266	15.3673275	116.8866845	-78.65789	17.5652285	112.4020575
-27.324909	-7.708604	114.762939	-22.462786	16.370293	114.659454	33.501675	-8.237204	118.201744	33.736443	38.84407	115.515923	33.619059	15.303433	116.8588335	-78.544631	17.437153	112.4600745
-28.824749	-7.332243	114.78788	-22.344532	16.173794	114.670692	33.684929	-8.330266	118.223251	33.765434	38.743107	115.270699	33.7251815	15.2064205	116.746975	-78.4142455	17.1411675	112.594409
-29.832033	-7.015508	114.721001	-22.24563	16.066223	114.608505	33.786522	-8.393364	118.155884	33.773987	38.654022	115.043091	33.7802545	15.130329	116.5994875	-78.2715145	17.002117	112.6175225
-30.84256	-6.634063	114.572563	-22.173325	15.932231	114.481201	33.869591	-8.463857	118.044556	33.793304	38.561283	114.82724	33.8314475	15.048713	116.435898	-78.1780975	16.815749	112.526504
-31.796402	-6.206202	114.376358	-22.105404	15.81019	114.319298	33.917156	-8.544648	117.908417	33.806438	38.46648	114.593208	33.861797	14.960916	116.2508125	-78.072605	16.659464	112.3877835
-32.781155	-5.694913	114.158928	-22.010593	15.700537	114.137985	33.981972	-8.64556	117.747879	33.863197	38.354225	114.344528	33.9225845	14.8543325	116.0462035	-77.9437705	16.5467415	112.2297665
-33.768749	-5.077621	113.921394	-21.95167	15.598306	113.997391	34.02034	-8.755291	117.61731	33.912933	38.222839	114.138733	33.9666365	14.733774	115.8780215	-77.8699765	16.462838	112.1167605
-34.737545	-4.433135	113.772461	-21.848757	15.509148	113.879837	34.089699	-8.865785	117.470551	33.967281	38.100918	113.968384	34.02849	14.6175665	115.7194675	-77.726004	16.4007295	112.0402065
-36.078403	-3.30097	113.58255	-21.674803	15.435113	113.820419	34.191181	-9.054259	117.28817	34.125641	37.918007	113.899574	34.158411	14.431874	115.593872	-77.508017	16.438352	112.046966
-36.99329	-2.441519	113.512054	-21.53686	15.384733	113.835159	34.261757	-9.170246	117.199516	34.269573	37.804787	113.952133	34.265665	14.3172705	115.5758245	-77.339385	16.4521955	112.0944935
-37.883411	-1.557831	113.44973	-21.398335	15.316584	113.9161	34.34613	-9.298864	117.097321	34.443825	37.697021	114.129135	34.3949775	14.1990785	115.613228	-77.1916475	16.4340895	112.218972
-38.702209	-0.609551	113.409355	-21.286951	15.261267	114.014709	34.445858	-9.462714	117.031494	34.636398	37.57341	114.33593	34.541128	14.055348	115.683712	-77.11503	16.467186	112.345706
-39.518105	0.348136	113.424873	-21.123234	15.169829	114.151596	34.536045	-9.614043	116.956329	34.830055	37.442398	114.556732	34.68305	13.9141775	115.7565305	-76.929518	16.4254805	112.5466615
-40.370079	1.382831	113.551483	-21.020704	15.0753	114.341797	34.589012	-9.764469	116.85704	34.988529	37.312965	114.745689	34.7887705	13.774248	115.8013645	-76.8301785	16.376352	112.8822295
-41.115334	2.418114	113.78231	-20.905546	14.969362	114.612434	34.661991	-9.883967	116.68531	35.112946	37.183277	114.901924	34.8874685	13.649655	115.793617	-76.6985605	16.289069	113.431251
-42.244194	4.018071	114.315773	-20.775301	14.794781	115.128395	34.761314	-10.033237	116.417107	35.217972	37.050907	115.221298	34.989643	13.508835	115.8192025	-76.540245	16.080727	114.4375875
-42.960884	5.112899	114.66153	-20.751432	14.646651	115.451622	34.809738	-10.094275	116.281441	35.240746	36.993114	115.440384	35.025242	13.4494195	115.8609125	-76.528106	15.8438825	115.0423315
-43.653778	6.189424	114.944588	-20.705645	14.565608	115.72541	34.850052	-10.147903	116.147957	35.242878	36.943863	115.605675	35.046465	13.39798	115.876816	-76.457755	15.733236	115.574004
-44.3274	7.328271	115.146339	-20.709188	14.501171	115.85096	34.841682	-10.181726	116.005234	35.233982	36.893848	115.665749	35.037832	13.356061	115.8354915	-76.456208	15.646281	115.8664285
-44.956146	8.434188	115.210381	-20.752289	14.438001	115.942177	34.815899	-10.234318	115.839851	35.207188	36.812614	115.622116	35.0115435	13.289148	115.7309835	-76.5161215	15.586854	116.1533705
-45.520081	9.549043	115.165901	-20.742243	14.3766	115.79229	34.751122	-10.304626	115.58477	35.167866	36.709892	115.527603	34.959494	13.202633	115.5561865	-76.44398	15.550567	116.0283935
-46.068333	10.67353	115.06369	-20.73143	14.27167	115.635895	34.648651	-10.383717	115.267632	35.10313	36.592194	115.353951	34.8758905	13.1042385	115.3107915	-76.3387505	15.4391015	115.9609985
-46.808453	12.290814	114.860893	-20.7556	14.099808	115.315315	34.434086	-10.563374	114.65242	35.04855	36.293594	114.968369	34.741318	12.86511	114.8103945	-76.252518	15.334506	115.8202355
-47.210457	13.357096	114.7621	-20.799765	13.945025	115.090797	34.244305	-10.716596	114.248512	35.000599	36.070919	114.733253	34.622452	12.6771615	114.4908825	-76.221982	15.2128885	115.6907115
-47.574596	14.421911	114.742638	-20.813646	13.764109	114.936897	34.050777	-10.888192	113.878189	34.992966	35.830956	114.510635	34.5218715	12.471382	114.194412	-76.1491635	15.056836	115.679382
-47.912476	15.449403	114.752129	-20.783592	13.622673	114.800194	33.892876	-11.085931	113.589844	35.017117	35.598518	114.401649	34.4549965	12.2562935	113.9957465	-76.0221805	14.9890525	115.6046415
-48.094696	16.434465	114.79583	-20.789627	13.445004	114.755508	33.809967	-11.2961	113.424065	35.074692	35.373001	114.355408	34.4423295	12.0384505	113.8897365	-76.0215835	14.8515575	115.6212795
-48.053356	17.578341	114.824654	-20.787333	13.273671	114.732452	33.777946	-11.516905	113.303413	35.16927	35.144947	114.415703	34.473608	11.814021	113.859558	-76.048274	14.733321	115.605346
-48.339684	18.38814	114.839447	-20.769745	13.135858	114.698257	33.743492	-11.729319	113.230659	35.261463	34.943642	114.513031	34.5024775	11.6071615	113.871845	-76.0419675	14.6645545	115.524669
-48.451176	19.74732	114.875031	-20.699532	12.892595	114.689003	33.710041	-12.029754	113.128136	35.435459	34.654842	114.619507	34.57275	11.312544	113.8738215	-75.971814	14.472646	115.5041845
-48.358879	20.63435	114.919388	-20.684299	12.778248	114.685295	33.708931	-12.230787	113.062546	35.551037	34.487297	114.668037	34.629984	11.128255	113.8652915	-75.998582	14.428241	115.5052985
-48.239365	21.480761	114.918884	-20.645151	12.664429	114.659134	33.711658	-12.411291	113.012634	35.654671	34.326351	114.699089	34.6831645	10.95753	113.8558615	-75.9734665	14.371328	115.4624065
-47.916832	22.119534	114.891724	-20.582535	12.53042	114.593033	33.712967	-12.573782	112.990273	35.733707	34.169777	114.693054	34.723337	10.7979975	113.8416635	-75.888407	14.2628425	115.3444025
-47.88744	23.018742	114.916245	-20.562498	12.469867	114.553619	33.726395	-12.733203	112.93615	35.799362	34.013985	114.696968	34.7628785	10.640391	113.816559	-75.8878745	14.299343	115.290679
-47.60569	23.729599	114.902771	-20.537992	12.348769	114.528397	33.72781	-12.873551	112.92099	35.858177	33.870327	114.743217	34.7929935	10.498388	113.8321035	-75.8689775	14.19915	115.2246905
-47.274132	24.346027	114.892769	-20.505783	12.258452	114.495697	33.714836	-13.029549	112.935745	35.936298	33.717995	114.817917	34.825567	10.344223	113.876831	-75.837133	14.172681	115.114563
-46.725689	25.261995	114.880241	-20.468605	12.102219	114.477692	33.680359	-13.266453	112.962868	36.066837	33.520416	114.965965	34.873598	10.1269815	113.9644165	-75.810808	14.0774565	114.9909675
-46.298557	25.806534	114.859688	-20.476627	11.973148	114.524734	33.655579	-13.417116	113.002968	36.143505	33.382801	115.010094	34.899542	9.9828425	114.006531	-75.852796	13.9634535	115.042937
-45.802914	26.30246	114.792931	-20.433846	11.921012	114.39817	33.618347	-13.568989	113.014626	36.223541	33.249645	114.987091	34.920944	9.840328	114.0008585	-75.788636	14.001696	114.7954815
-45.286228	26.719431	114.767876	-20.389648	11.823695	114.35437	33.570347	-13.726321	113.037338	36.282425	33.105698	114.907898	34.926386	9.6896885	113.972618	-75.705682	13.9577015	114.736122
-44.737511	27.084885	114.685318	-20.408621	11.715826	114.341118	33.530613	-13.923663	113.111206	36.342648	32.932285	114.772751	34.9366305	9.504311	113.9419785	-75.7538725	13.927341	114.7402575
-44.144974	27.420959	114.573631	-20.385296	11.583407	114.321091	33.468048	-14.158485	113.203583	36.425392	32.698711	114.661835	34.94672	9.270113	113.932709	-75.717312	13.896701	114.709473
-43.526398	27.708599	114.496246	-20.349602	11.437694	114.270798	33.409412	-14.445855	113.291504	36.498135	32.445492	114.533089	34.9537735	8.9998185	113.9122965	-75.6529775	13.8755695	114.6292995
-42.450985	28.047171	114.323166	-20.361376	11.17264	114.218056	33.314667	-14.845642	113.404976	36.591011	32.119629	114.388908	34.952839	8.6369935	113.896942	-75.675591	13.7082865	114.53917
-41.791752	28.227558	114.122566	-20.324209	10.979912	114.13195	33.296967	-15.081279	113.451859	36.612789	31.934271	114.205704	34.954878	8.426496	113.8287815	-75.603296	13.533328	114.4351185
-41.045029	28.323544	113.929619	-20.322735	10.817404	114.010384	33.271252	-15.249266	113.521179	36.60099	31.750891	113.996521	34.936121	8.2508125	113.75885	-75.581591	13.3839955	114.261918
-40.282204	28.420683	113.667885	-20.293613	10.718423	113.880859	33.289886	-15.397281	113.565552	36.572083	31.595224	113.725517	34.9309845	8.0989715	113.6455345	-75.5182105	13.3378745	114.1161835
-39.481579	28.521126	113.439392	-20.275084	10.542536	113.77877	33.327553	-15.500209	113.663437	36.535435	31.50034	113.475632	34.931494	8.0000655	113.5695345	-75.481662	13.0850065	113.9880055
-38.604172	28.578897	113.234245	-20.234331	10.430698	113.726715	33.393814	-15.565452	113.793655	36.509357	31.447744	113.242088	34.9515855	7.941146	113.5178715	-75.4202475	12.92025	113.9355585
-37.813545	28.669331	113.044563	-20.22382	10.350524	113.684807	33.473232	-15.584631	113.955757	36.495365	31.439295	113.086296	34.9842985	7.927332	113.5210265	-75.4319385	12.773716	113.8485875
-36.498329	28.715689	112.774216	-20.150816	10.224578	113.643433	33.647198	-15.610607	114.264366	36.501949	31.442789	112.807823	35.0745735	7.916091	113.5360945	-75.3762055	12.533065	113.7507715
-35.620983	28.771141	112.554916	-20.100225	10.162636	113.605324	33.726395	-15.611686	114.472923	36.491508	31.435181	112.715553	35.1089515	7.9117475	113.594238	-75.3094015	12.4135245	113.61641
-34.607967	28.858927	112.380775	-20.07688	10.10231	113.59819	33.824493	-15.653905	114.576462	36.480434	31.442919	112.63636	35.1524635	7.894507	113.606411	-75.3062235	12.310113	113.589969
-33.726513	28.996965	112.261497	-20.077629	10.042145	113.556061	33.864235	-15.663783	114.688789	36.458881	31.418249	112.590424	35.161558	7.877233	113.6396065	-75.316816	12.207057	113.4725155
-32.799892	29.059118	112.134598	-20.06743	9.978313	113.498116	33.856117	-15.651761	114.759399	36.472733	31.426325	112.451363	35.164425	7.887282	113.605381	-75.299285	12.069344	113.390851
-31.844923	29.161522	111.98008	-20.069883	9.927161	113.402084	33.858906	-15.655191	114.737305	36.425571	31.431839	112.419128	35.1422385	7.888324	113.5782165	-75.2820045	11.965998	113.2259515
-30.787674	29.308998	111.844231	-20.125467	9.850657	113.30999	33.8764	-15.658601	114.594398	36.385895	31.437811	112.330841	35.1311475	7.889605	113.4626195	-75.3820815	11.811709	113.1573605
-29.283577	29.583433	111.666664	-20.135956	9.79657	113.086227	33.858757	-15.602754	114.390717	36.314556	31.489649	112.270645	35.0866565	7.9434475	113.330681	-75.3585685	11.6496925	112.841773
-28.282639	29.75069	111.607254	-20.157463	9.781891	112.910629	33.827232	-15.503438	114.259529	36.275097	31.573963	112.299309	35.0511645	8.0352625	113.279419	-75.3660905	11.5285195	112.541839
-27.242455	29.949087	111.49366	-20.166752	9.76171	112.737968	33.838566	-15.400177	114.0569	36.230202	31.691229	112.365616	35.034384	8.145526	113.211258	-75.367888	11.377894	112.264678
-26.096365	30.17445	111.459091	-20.216295	9.77392	112.484825	33.87075	-15.264894	113.805725	36.181362	31.863228	112.466858	35.026056	8.299167	113.1362915	-75.458646	11.248673	111.8333585
-25.109486	30.407927	111.397865	-20.25638	9.8101	112.272682	33.87994	-15.08211	113.48748	36.076088	32.073746	112.587715	34.978014	8.495818	113.0375975	-75.490774	11.124382	111.5077665
-24.038969	30.58861	111.322845	-20.286802	9.911503	112.058365	33.912834	-14.870088	113.204361	35.965515	32.278149	112.618134	34.9391745	8.7040305	112.9112475	-75.5127785	11.1189755	111.2054825
-22.900051	30.782801	111.269272	-20.294533	9.968325	111.943886	33.93565	-14.677243	112.961731	35.888458	32.470284	112.617744	34.912054	8.8965205	112.7897375	-75.50112	11.0401295	111.0980345
-21.199059	31.113047	111.360764	-20.305195	10.134868	111.938118	33.964737	-14.433294	112.693619	35.819016	32.698486	112.640656	34.8918765	9.132596	112.6671375	-75.5022665	11.13714	111.2090985
-20.164085	31.206209	111.485497	-20.280821	10.219171	111.8731	33.981705	-14.31064	112.581337	35.798561	32.823391	112.686394	34.890133	9.2563755	112.6338655	-75.451775	11.1819665	111.1123345
-18.966385	31.285021	111.525047	-20.321304	10.320769	111.808105	33.974873	-14.193625	112.461136	35.76564	32.953945	112.816002	34.8702565	9.38016	112.638569	-75.5128645	11.261378	110.977641
-17.787323	31.378115	111.694023	-20.35334	10.352433	111.773666	33.955597	-14.058354	112.30397	35.705521	33.086784	113.011154	34.830559	9.514215	112.657562	-75.537239	11.190651	110.88977
-16.778307	31.408278	111.878677	-20.470198	10.418397	111.778198	33.91188	-13.903144	112.101616	35.618599	33.248775	113.257431	34.7652395	9.6728155	112.6795235	-75.7056355	11.1639785	110.8768725
-15.67089	31.364351	112.065483	-20.551748	10.456788	111.781372	33.873512	-13.725493	111.924553	35.529625	33.390381	113.474777	34.7015685	9.832444	112.699665	-75.8050645	11.081132	110.863079
-14.489213	31.266924	112.228432	-20.607721	10.572739	111.689651	33.851582	-13.552959	111.76416	35.448734	33.543564	113.710548	34.650158	9.9953025	112.737354	-75.8656	11.1501755	110.641948
-12.789442	31.0648	112.315308	-20.705763	10.726439	111.717522	33.813995	-13.299511	111.61097	35.386597	33.745949	114.001999	34.600296	10.223219	112.8064845	-76.011822	11.229659	110.6285595
-11.647277	30.839241	112.274765	-20.726942	10.894291	111.637138	33.789925	-13.188595	111.557808	35.389282	33.839661	114.051224	34.5896035	10.325533	112.804516	-76.0434875	11.463049	110.46976
-10.47022	30.548933	112.180984	-20.672745	10.994143	111.525848	33.762318	-13.099368	111.546112	35.41217	33.922989	114.046135	34.587244	10.4118105	112.7961235	-75.932734	11.5764755	110.2555725
-9.296977	30.220264	112.081467	-20.677588	11.169514	111.540482	33.763439	-13.044003	111.614189	35.453018	33.973	114.03363	34.6082285	10.4644985	112.8239095	-75.9634045	11.8745295	110.2570545
-8.194735	29.800426	112.033447	-20.632154	11.263474	111.512329	33.782356	-13.02035	111.725533	35.510471	33.980293	114.094414	34.6464135	10.4799715	112.9099735	-75.9107215	12.0469765	110.1146845
-7.037989	29.323084	112.00811	-20.599991	11.333307	111.421165	33.825581	-13.011785	111.884964	35.550545	33.986614	114.205765	34.688063	10.4874145	113.0453645	-75.888045	12.1791995	109.7969655
-5.986115	28.765926	112.053177	-20.622288	11.409553	111.408295	33.853184	-12.979216	112.065002	35.581249	34.000744	114.368118	34.7172165	10.510764	113.21656	-75.9617925	12.308342	109.60003
-4.386387	27.824265	112.129784	-20.52199	11.460569	111.507858	33.962749	-12.9183	112.302986	35.66412	34.063652	114.531853	34.8134345	10.572676	113.4174195	-75.8574145	12.348462	109.5982965
-3.34033	27.17194	112.166428	-20.460711	11.51275	111.632141	34.034241	-12.850279	112.490929	35.731972	34.127266	114.630447	34.8831065	10.6384935	113.560688	-75.8045285	12.3870065	109.703594
-2.357167	26.408451	112.257515	-20.390413	11.604419	111.70533	34.126255	-12.771291	112.67495	35.787727	34.209801	114.708481	34.956991	10.719255	113.6917155	-75.737817	12.489583	109.7189445
-1.363835	25.659433	112.296654	-20.372423	11.695159	111.778328	34.210079	-12.69039	112.839088	35.832741	34.297943	114.764153	35.02141	10.8037765	113.8016205	-75.766256	12.5865415	109.7550355
-0.439036	24.836798	112.26786	-20.335884	11.831621	111.795868	34.270515	-12.589024	112.94577	35.854427	34.390236	114.803673	35.062471	10.900606	113.8747215	-75.734239	12.762636	109.7170145
0.436577	23.97683	112.221359	-20.333	11.892514	111.752441	34.300716	-12.495689	113.040993	35.866703	34.492107	114.818405	35.0837095	10.998209	113.929699	-75.7497095	12.786819	109.575183
1.306264	23.079412	112.145172	-20.302101	11.97613	111.623039	34.311562	-12.405111	113.080643	35.866852	34.577038	114.850723	35.089207	11.0859635	113.965683	-75.693409	12.8662965	109.280395
2.495509	21.636082	111.978683	-20.325411	12.072847	111.382507	34.350296	-12.311646	113.080109	35.878201	34.671745	114.830307	35.1142485	11.1800495	113.955208	-75.7650705	12.9656445	108.809806
3.233026	20.630358	111.844925	-20.303753	12.107782	111.196136	34.354145	-12.237252	113.105415	35.911423	34.72649	114.805031	35.132784	11.244619	113.955223	-75.74029	12.970945	108.437049
3.953705	19.601238	111.745598	-20.258957	12.134312	111.029411	34.406273	-12.18955	113.100258	35.972519	34.767159	114.798508	35.189396	11.2888045	113.949383	-75.70731	12.9798195	108.109439
4.599496	18.523762	111.648026	-20.205448	12.164517	110.887238	34.463455	-12.146917	113.101341	36.036175	34.807926	114.820328	35.249815	11.3305045	113.9608345	-75.660711	12.9985295	107.8136415
5.219092	17.423162	111.555466	-20.092541	12.217912	110.785255	34.557491	-12.107301	113.155769	36.134022	34.843052	114.833359	35.3457565	11.3678755	113.994564	-75.5308385	13.0679485	107.575946
5.777096	16.258936	111.577103	-19.97986	12.238762	110.752892	34.685097	-12.07623	113.271843	36.255638	34.875824	114.876244	35.4703675	11.399797	114.0740435	-75.4300875	13.077727	107.4317405
6.250712	15.110075	111.628601	-19.865686	12.291471	110.753273	34.851089	-12.033195	113.464531	36.390244	34.92944	115.004135	35.6206665	11.4481225	114.234333	-75.3520385	13.1348195	107.272213
6.853248	13.320398	111.751556	-19.684334	12.350398	110.768578	35.130711	-11.929436	113.89817	36.572926	35.040924	115.246758	35.8518185	11.555744	114.572464	-75.2204865	13.145052	106.964692
7.176077	12.070395	111.913918	-19.511209	12.410081	110.81562	35.35965	-11.858068	114.248672	36.691933	35.155907	115.457275	36.0257915	11.6489195	114.8529735	-75.0482095	13.1712425	106.7782665
7.378733	10.898491	112.1063	-19.36985	12.473265	110.866562	35.611324	-11.752256	114.636681	36.816025	35.293411	115.649117	36.2136745	11.7705775	115.142899	-74.9533745	13.1759525	106.590225
7.520824	9.692269	112.259033	-19.240944	12.566972	110.935249	35.855408	-11.624032	115.046501	36.952576	35.44574	115.809341	36.403992	11.910854	115.427921	-74.88588	13.22309	106.442577
7.563624	8.509038	112.450638	-19.113094	12.632364	110.991142	36.101933	-11.494795	115.436897	37.057667	35.599022	115.91864	36.5798	12.0521135	115.6777685	-74.805988	13.2126145	106.3045155
7.537519	7.340771	112.587097	-19.003387	12.692644	111.009323	36.314781	-11.365096	115.804306	37.123367	35.757309	115.966927	36.719074	12.1961065	115.8856165	-74.725848	13.1891815	106.1330295
7.404411	6.158611	112.674644	-18.893803	12.760663	111.036179	36.494648	-11.227118	116.122093	37.172272	35.911869	115.927673	36.83346	12.3423755	116.024883	-74.621066	13.1789505	106.047475
7.046077	4.443507	112.849487	-18.772476	12.77923	111.156143	36.728912	-11.058776	116.513336	37.22081	36.089264	115.748024	36.974861	12.515244	116.13068	-74.519813	13.043216	106.181606
6.707046	3.350691	112.952637	-18.669886	12.808542	111.250259	36.845295	-10.961449	116.701591	37.266571	36.181515	115.639786	37.055933	12.610033	116.1706885	-74.395705	13.007051	106.3298295
6.246537	2.288207	113.05162	-18.603359	12.829455	111.403	36.952877	-10.867707	116.832886	37.308769	36.272449	115.595665	37.130823	12.702371	116.2142755	-74.337541	12.956539	106.5917245
5.746247	1.259639	113.101868	-18.556152	12.823784	111.559845	37.038383	-10.77179	116.891823	37.338402	36.360073	115.607277	37.1883925	12.7941415	116.24955	-74.3006965	12.8534265	106.87014
5.150937	0.31018	113.115295	-18.519533	12.829592	111.715446	37.128307	-10.686172	116.843056	37.380638	36.477116	115.697441	37.2544725	12.895472	116.2702485	-74.2935385	12.763712	107.1606435
4.475806	-0.58944	113.057388	-18.479416	12.863617	111.862854	37.201542	-10.553633	116.753746	37.413876	36.613197	115.831665	37.307709	13.029782	116.2927055	-74.266541	12.697452	107.4330025
3.75373	-1.434692	112.992691	-18.405481	12.969001	112.006821	37.263863	-10.409738	116.648399	37.461613	36.758373	115.968384	37.362738	13.1743175	116.3083915	-74.1737	12.7636845	107.7052505
2.517718	-2.601967	112.939873	-18.313208	13.232021	112.228867	37.347309	-10.167171	116.517471	37.565987	37.016068	116.146553	37.456648	13.4244485	116.332012	-74.083064	13.0395935	108.125722
1.649645	-3.380488	112.869873	-18.273159	13.456138	112.36515	37.413891	-9.988552	116.451645	37.650139	37.183388	116.22332	37.532015	13.597418	116.3374825	-74.078333	13.314858	108.3928175
0.667877	-4.080016	112.883888	-18.16044	13.703884	112.515366	37.476616	-9.846423	116.465851	37.746887	37.334545	116.202141	37.6117515	13.744061	116.333996	-73.9326315	13.663707	108.696736
-0.351294	-4.744018	112.982346	-18.077038	13.943436	112.692627	37.514954	-9.714645	116.462982	37.865162	37.452309	116.102135	37.690058	13.868832	116.2825585	-73.844134	14.01804	109.1026955
-1.430746	-5.401124	113.059807	-18.08663	14.21269	113.026466	37.554707	-9.638577	116.41626	37.985039	37.531357	115.937897	37.769873	13.94639	116.1770785	-73.943133	14.47899	109.8758535
-2.554187	-5.956106	113.19239	-17.846569	14.35505	113.300636	37.580826	-9.55513	116.329887	38.127945	37.591805	115.821434	37.8543855	14.0183375	116.0756605	-73.5475235	14.6917625	110.5256115
-3.737237	-6.55165	113.389565	-17.743597	14.540636	113.677109	37.607597	-9.488256	116.260445	38.262482	37.635815	115.773598	37.9350395	14.0737795	116.0170215	-73.4222335	15.0074925	111.3371965
-5.558242	-7.301752	113.731644	-17.6852	14.815349	114.193581	37.638206	-9.386103	116.277023	38.440346	37.703808	115.706657	38.039276	14.1588525	115.99184	-73.409676	15.4718455	112.395322
-6.790759	-7.797102	113.964973	-17.693054	14.983639	114.394272	37.652935	-9.360657	116.43219	38.541584	37.725075	115.626862	38.0972595	14.182209	116.029526	-73.4833675	15.785069	112.759018
-8.057034	-8.243876	114.148422	-17.651651	15.085008	114.367737	37.660175	-9.375556	116.674545	38.624428	37.710754	115.538582	38.1423015	14.167599	116.1065635	-73.4456035	16.002417	112.6289105
-9.198875	-8.768975	114.168884	-17.64699	15.168534	114.23391	37.655876	-9.366518	116.935143	38.672413	37.651432	115.406189	38.1641445	14.142457	116.170666	-73.4581245	16.194611	112.297154
-10.454316	-9.262812	114.199242	-17.498426	15.184302	114.084854	37.658031	-9.447546	116.978622	38.672752	37.602158	115.129616	38.1653915	14.077306	116.054119	-73.1622435	16.291298	112.115589
-11.729504	-9.602477	114.251305	-17.437321	15.190994	114.119873	37.653549	-9.443335	116.822449	38.674259	37.587555	114.828041	38.163904	14.07211	115.825245	-73.038546	16.309878	112.414501
-12.878543	-9.897606	114.276901	-17.397903	15.186505	114.246521	37.710987	-9.383396	116.692802	38.666656	37.618095	114.58033	38.1888215	14.1173495	115.636566	-72.9846275	16.2556605	112.856476
-14.729868	-10.194022	114.511681	-17.456413	15.246595	114.637169	37.847404	-9.226	116.61972	38.658901	37.764534	114.549461	38.2531525	14.269267	115.5845905	-73.1659785	16.223923	113.6897475
-15.929501	-10.226271	114.67099	-17.213291	15.23947	114.70549	37.917881	-9.109032	116.670082	38.653072	37.88063	114.594734	38.2854765	14.385799	115.632408	-72.7120585	16.093141	113.778572
-17.096539	-10.184034	114.839851	-17.251934	15.329242	114.830162	37.961979	-9.002132	116.764282	38.655247	37.983177	114.624634	38.308613	14.4905225	115.694458	-72.812481	16.1679615	113.965866
-18.366467	-10.081452	115.060677	-17.369806	15.496865	115.032516	37.960884	-8.912989	116.892685	38.681175	38.063789	114.597977	38.3210295	14.5754	115.745331	-73.0606415	16.41833	114.319701
-19.548153	-9.847372	115.226006	-17.246477	15.526523	115.106567	37.934189	-8.859998	116.985809	38.706657	38.138527	114.609123	38.320423	14.6392645	115.797466	-72.813377	16.4137815	114.415668
-20.698263	-9.58455	115.328667	-17.228933	15.587152	115.257515	37.922421	-8.812439	117.004105	38.71526	38.196098	114.678299	38.3188405	14.6918295	115.841202	-72.7767065	16.4824745	114.673828
-21.844582	-9.24998	115.346672	-17.385357	15.699286	115.442062	37.896164	-8.74841	116.962257	38.717392	38.261894	114.738892	38.306778	14.756742	115.8505745	-73.077492	16.64183	115.0335495
-23.550377	-8.679746	115.246414	-17.310852	15.747478	115.420494	37.83633	-8.554837	116.911911	38.686787	38.423164	114.872337	38.2615585	14.9341635	115.892124	-72.8832625	16.5607925	114.948864
-24.62583	-8.221328	115.143929	-17.353443	15.82267	115.387367	37.825386	-8.480367	116.874245	38.621857	38.526066	114.937988	38.2236215	15.0228495	115.9061165	-72.9305075	16.6224905	114.8686175
-25.692535	-7.713925	115.090141	-17.40527	15.892898	115.361931	37.834808	-8.407063	116.792572	38.563122	38.653183	114.874771	38.198965	15.12306	115.8336715	-73.009505	16.662736	114.8901905
-26.720589	-7.129173	115.146652	-17.441977	15.999539	115.391632	37.756657	-8.26921	116.856468	38.472343	38.733894	114.813385	38.1145	15.232342	115.8349265	-72.998454	16.766736	114.9483375
-27.704126	-6.53087	115.271416	-17.609531	16.115562	115.538727	37.765434	-8.222053	116.914642	38.417606	38.796089	114.78521	38.09152	15.287018	115.849926	-73.310582	16.944106	115.227528
-28.637196	-5.888489	115.347305	-17.514935	16.089909	115.499748	37.797409	-8.212605	117.075607	38.415691	38.816101	114.768242	38.10655	15.301748	115.9219245	-73.13642	16.87807	115.0775715
-29.551008	-5.210202	115.317383	-17.550425	16.086842	115.43409	37.826553	-8.265415	117.264389	38.420891	38.766949	114.843735	38.123722	15.250767	116.054062	-73.224572	16.922917	114.814118
-30.902052	-4.11657	115.143623	-17.569338	15.963951	115.203201	37.786854	-8.411619	117.468071	38.421364	38.60844	114.758614	38.104109	15.0984105	116.1133425	-73.242785	16.8294915	114.2930595
-31.697115	-3.326853	115.026642	-17.59565	15.875713	115.09861	37.753551	-8.560254	117.472313	38.42672	38.439156	114.658447	38.0901355	14.939451	116.06538	-73.2814355	16.811975	114.13184
-32.495094	-2.532526	114.926186	-17.603247	15.708198	115.050568	37.707024	-8.709423	117.449486	38.423882	38.297958	114.610527	38.065453	14.7942675	116.0300065	-73.271947	16.6221285	114.0711295
-33.245747	-1.656372	114.882195	-17.563843	15.555634	115.074478	37.715969	-8.831639	117.419792	38.42495	38.158054	114.611015	38.0704595	14.6632075	116.0154035	-73.1981455	16.4480605	114.1335525
-33.971104	-0.719551	114.803192	-17.539606	15.398489	115.10228	37.72871	-8.937612	117.396118	38.433941	38.05143	114.707138	38.0813255	14.556909	116.051628	-73.1605375	16.240069	114.152932
-34.621632	0.225217	114.64032	-17.560707	15.270938	115.101135	37.738522	-9.033374	117.365578	38.453629	37.989887	114.851189	38.0960755	14.4782565	116.1083835	-73.2174895	16.0636195	114.0938865
-35.287621	1.265581	114.407242	-17.70591	15.230923	115.144363	37.745518	-9.098616	117.289177	38.452236	37.936337	115.070854	38.098877	14.4188605	116.1800155	-73.510697	16.0429855	114.1087105
-36.19532	2.853273	114.09346	-17.623119	15.035044	115.008888	37.731518	-9.161694	117.019821	38.401386	37.954262	115.320335	38.066452	14.396284	116.170078	-73.31269	15.673804	113.847698
-36.76479	3.962819	113.961052	-17.653994	14.989879	114.962212	37.696281	-9.18544	116.829849	38.35844	37.950058	115.390869	38.0273605	14.382309	116.110359	-73.3353485	15.597449	113.814065
-37.254055	5.093948	113.961174	-17.824684	15.065023	115.000771	37.635479	-9.222921	116.65741	38.315971	37.911266	115.354965	37.975725	14.3441725	116.0061875	-73.625093	15.7858735	113.9953545
-37.783531	6.277073	114.056206	-17.689722	15.009488	114.978394	37.560024	-9.271036	116.503952	38.269268	37.824467	115.21907	37.914646	14.2767155	115.861511	-73.29409	15.7422605	114.095277
-38.194473	7.471416	114.306763	-17.81731	15.103529	115.178429	37.483566	-9.364038	116.372971	38.253258	37.701626	115.055977	37.868412	14.168794	115.714474	-73.503032	16.038264	114.642384
-38.620304	8.637578	114.595604	-17.649723	14.990774	115.297112	37.436913	-9.483863	116.296921	38.231796	37.567375	114.999451	37.8343545	14.041756	115.648186	-73.1338005	15.939792	114.946038
-38.981621	9.819827	114.845184	-17.781261	14.879444	115.571068	37.420033	-9.631398	116.244972	38.217258	37.415401	115.046249	37.8186455	13.8920015	115.6456105	-73.3811675	15.8668865	115.4965255
-39.463669	11.538828	114.993217	-17.648365	14.553992	115.642906	37.427322	-9.876819	116.21785	38.179077	37.193222	115.250519	37.8031995	13.6582015	115.7341845	-73.0999295	15.4497825	115.5516275
-39.721912	12.674493	114.968658	-17.684076	14.337355	115.636383	37.420376	-10.006424	116.203835	38.162212	37.018532	115.367844	37.791294	13.506054	115.7858395	-73.159446	15.168656	115.4869265
-39.949715	13.835364	114.940262	-17.712519	14.139279	115.595757	37.428127	-10.249962	116.203117	38.151863	36.854179	115.375427	37.789995	13.3021085	115.789272	-73.215033	14.9764495	115.402242
-40.126038	14.964878	114.912163	-17.743303	13.955315	115.566612	37.381592	-10.443207	116.158607	38.126457	36.676216	115.361389	37.7540245	13.1165045	115.759998	-73.2406305	14.7941255	115.373226
-40.259151	16.126564	114.95266	-17.775057	13.81398	115.581131	37.35812	-10.605397	116.120026	38.092594	36.48856	115.30687	37.725357	12.9415815	115.713448	-73.275471	14.6863785	115.448814
-40.286961	17.293762	114.997147	-17.795784	13.639752	115.585457	37.334244	-10.758043	116.078339	38.058292	36.326199	115.287247	37.696268	12.784078	115.682793	-73.287836	14.495426	115.488121
-40.374882	18.421995	115.019104	-17.813292	13.481169	115.571487	37.302654	-10.924387	116.059998	38.021255	36.177818	115.274429	37.6619545	12.6267155	115.6672135	-73.2885385	14.3356225	115.4757605
-40.341331	20.129854	114.922401	-17.902868	13.293916	115.5	37.224693	-11.150495	116.044525	37.976368	35.952229	115.196419	37.6005305	12.400867	115.620472	-73.4062665	14.186965	115.379528
-40.252438	21.268127	114.869293	-17.963318	13.222526	115.456833	37.1553	-11.261647	116.01973	37.910751	35.82843	115.09713	37.5330255	12.2833915	115.55843	-73.4596615	14.1616605	115.355236
-40.169983	22.409462	114.799942	-18.044451	13.137033	115.398933	37.079693	-11.336475	116.023293	37.834888	35.744934	114.997444	37.4572905	12.2042295	115.5103685	-73.5461925	14.0698365	115.2874975
-40.018642	23.577209	114.67234	-18.102222	13.131772	115.336014	36.997505	-11.400886	116.073181	37.751198	35.678883	114.886795	37.3743515	12.1389985	115.479988	-73.5787955	14.1245455	115.19204
-39.835892	24.737726	114.504471	-18.189642	13.132524	115.237999	36.91761	-11.449123	116.160622	37.65543	35.621597	114.798187	37.28652	12.086237	115.4794045	-73.665804	14.178811	114.9965935
-39.656036	25.895182	114.389923	-18.333267	13.134636	115.166183	36.801102	-11.497581	116.213676	37.557949	35.57703	114.733398	37.1795255	12.0397245	115.473537	-73.8460595	14.2295475	114.858829
-39.357624	27.043882	114.243958	-18.468281	13.160523	115.060928	36.686836	-11.533292	116.171394	37.460484	35.555779	114.751877	37.07366	12.0112435	115.4616355	-74.010222	14.3098025	114.6602205
-38.926472	28.779074	114.143539	-18.654915	13.168733	114.89061	36.513115	-11.558555	115.980362	37.306702	35.554932	114.918388	36.9099085	11.9981885	115.449375	-74.2197385	14.3392775	114.331845
-38.594822	29.888916	114.195763	-18.777557	13.107795	114.750244	36.390564	-11.557594	115.706528	37.180672	35.580299	115.148148	36.785618	12.0113525	115.427338	-74.340732	14.2042375	114.07315
-38.198616	30.962378	114.330124	-18.943447	13.088937	114.652725	36.23103	-11.541875	115.364418	37.010666	35.631798	115.36412	36.620848	12.0449615	115.364269	-74.507742	14.1329125	113.941181
-37.822079	32.034798	114.532921	-19.067965	13.052483	114.630997	36.075798	-11.501859	115.04425	36.845989	35.660515	115.5812	36.4608935	12.079328	115.312725	-74.5968235	14.025638	113.949269
-37.377972	33.020306	114.757141	-19.259958	13.020892	114.634026	35.90234	-11.481252	114.80632	36.682411	35.670338	115.797104	36.2923755	12.094543	115.301712	-74.8122915	13.947241	113.96634
-36.93681	33.971493	115.012802	-19.404524	13.023379	114.672325	35.7309	-11.495142	114.647903	36.514671	35.674332	116.033981	36.1227855	12.089595	115.340942	-74.9318335	13.957163	114.003708
-36.427902	34.854145	115.185783	-19.623035	13.007034	114.695145	35.534267	-11.542853	114.564789	36.352688	35.637386	116.263603	35.9434775	12.0472665	115.414196	-75.1895475	13.9668015	113.976094
-35.641102	36.110558	115.47892	-19.921392	12.957677	114.810303	35.258995	-11.664968	114.496849	36.089352	35.525288	116.538475	35.6741735	11.93016	115.517662	-75.5169575	13.985194	114.102944
-35.115345	36.820786	115.7341	-20.119083	12.878113	114.89447	35.076733	-11.751292	114.450287	35.911263	35.450665	116.691032	35.493998	11.8496865	115.5706595	-75.732164	13.9065395	114.2182805
-34.53825	37.471634	115.988182	-20.423252	12.82195	115.048096	34.882328	-11.81497	114.387535	35.697624	35.389587	116.854004	35.289976	11.7873085	115.6207695	-76.13648	13.8565915	114.4754225
-33.941219	38.008915	116.234314	-20.585514	12.751961	115.055298	34.700169	-11.877323	114.320602	35.472569	35.336445	117.021217	35.086369	11.729561	115.6709095	-76.257397	13.774361	114.4396865
-33.393764	38.513271	116.428505	-20.843359	12.653375	115.107582	34.52634	-11.922487	114.268959	35.240562	35.266499	117.174934	34.883451	11.672006	115.7219465	-76.570169	13.634744	114.4932175
-32.769112	38.927631	116.546227	-21.139845	12.656528	115.201637	34.349079	-12.002156	114.218857	35.039272	35.190559	117.3321	34.6941755	11.5942015	115.7754785	-76.9738655	13.7188545	114.6277955
-32.13319	39.279514	116.596687	-21.299036	12.529641	115.200768	34.176422	-12.083862	114.188156	34.848289	35.102169	117.45105	34.5123555	11.5091535	115.819603	-77.1104275	13.5501285	114.581933
-31.069798	39.605721	116.644905	-21.510639	12.384249	115.184494	33.900841	-12.286345	114.084015	34.626148	34.929745	117.529556	34.2634945	11.3217	115.8067855	-77.2847725	13.446798	114.5622025
-30.391533	39.771561	116.683975	-21.638769	12.312639	115.19072	33.721725	-12.416236	114.018044	34.522091	34.801617	117.499603	34.121908	11.1926905	115.7588235	-77.399446	13.4325875	114.6226165
-29.629955	39.81311	116.630127	-21.725998	12.258784	115.120064	33.534298	-12.568912	113.992012	34.445686	34.65242	117.405807	33.989992	11.041754	115.6989095	-77.441988	13.475814	114.5412185
-28.893026	39.778458	116.563057	-21.997288	12.2473	115.182899	33.349846	-12.749775	113.984177	34.359795	34.467445	117.317154	33.8548205	10.858835	115.6506655	-77.8493965	13.635765	114.7151325
-28.191883	39.678741	116.417671	-22.092728	12.130774	115.188812	33.151814	-12.942431	114.024376	34.269554	34.27512	117.235474	33.710684	10.6663445	115.629925	-77.89614	13.5952035	114.747699
-27.51219	39.444695	116.261101	-22.208015	12.024379	115.145256	32.965794	-13.155803	114.07235	34.174007	34.104706	117.147911	33.5699005	10.4744515	115.6101305	-77.9859305	13.5743065	114.6803815
-26.8146	39.119469	116.120598	-22.339701	11.896252	115.011177	32.773403	-13.333063	114.10788	34.049942	33.93605	117.064346	33.4116725	10.3014935	115.586113	-78.0910745	13.4910105	114.436241
-26.042006	38.671406	116.029083	-22.534098	11.764745	115.000427	32.51746	-13.572206	114.138306	33.831043	33.722015	116.910759	33.1742515	10.0749045	115.5245325	-78.2424475	13.4545855	114.4763215
-25.398308	38.19112	115.878418	-22.759264	11.749957	115.118683	32.361454	-13.693544	114.206955	33.682804	33.604702	116.756714	33.022129	9.955579	115.4818345	-78.540657	13.544335	114.7555315
-24.754568	37.684361	115.714027	-22.820807	11.623308	115.128983	32.197678	-13.812508	114.302185	33.533409	33.495144	116.526154	32.8655435	9.841318	115.4141695	-78.5071575	13.405298	114.8437965
-23.956772	36.949543	115.445747	-23.011879	11.606104	115.223862	32.01442	-13.934994	114.49295	33.369492	33.365028	116.252563	32.691956	9.715017	115.3727565	-78.715714	13.497191	115.0749675
-23.367218	36.29092	115.238251	-23.166292	11.548657	115.348648	31.808666	-14.045732	114.688942	33.204659	33.239819	115.914345	32.5066625	9.5970435	115.3016435	-78.8392465	13.5002705	115.3956525
-22.975742	35.668694	115.067116	-23.347351	11.517261	115.354942	31.603357	-14.170384	114.902428	32.996841	33.112934	115.47818	32.300099	9.471275	115.190304	-78.994801	13.563247	115.51958
-22.39637	34.973534	114.728378	-23.508505	11.471575	115.313126	31.389576	-14.281973	115.05188	32.76767	32.987144	115.038254	32.078623	9.3525855	115.045067	-79.095633	13.5905645	115.581185
-21.33592	33.844719	114.145386	-23.82827	11.328484	115.131615	31.120756	-14.445947	115.20343	32.409714	32.824718	114.53228	31.765235	9.1893855	114.867855	-79.421775	13.4675825	115.395375
-20.943827	33.13879	113.98909	-23.968466	11.196309	115.035378	30.972504	-14.53902	115.248871	32.184269	32.717644	114.253021	31.5783865	9.089312	114.750946	-79.5153185	13.303306	115.31981
-20.223621	32.330902	113.70919	-24.07299	11.065168	114.936134	30.838589	-14.621069	115.289452	31.989578	32.60561	114.015152	31.4140835	8.9922705	114.652302	-79.5600635	13.1380655	115.219966
-19.753515	31.667307	113.560272	-24.162697	10.951396	114.840103	30.754766	-14.68548	115.312073	31.825811	32.508244	113.794312	31.2902885	8.911382	114.5531925	-79.6156825	12.99141	115.1270135
-19.009747	30.916918	113.307449	-24.256136	10.826076	114.745926	30.670033	-14.74966	115.349106	31.717705	32.426823	113.627365	31.193869	8.8385815	114.4882355	-79.706141	12.8135705	115.0036165
-18.415289	30.179256	113.19101	-24.291571	10.740841	114.698074	30.613152	-14.801272	115.378738	31.63459	32.35725	113.516762	31.123871	8.777989	114.44775	-79.707013	12.703693	114.948398
-17.856735	29.518959	113.170555	-24.31951	10.657588	114.650391	30.583864	-14.851568	115.418449	31.579403	32.313202	113.448906	31.0816335	8.730817	114.4336775	-79.7206535	12.584359	114.8671045
-16.866512	28.54199	113.133369	-24.352242	10.605053	114.615631	30.544197	-14.854368	115.39782	31.542229	32.308254	113.433411	31.043213	8.726943	114.4156155	-79.747697	12.483163	114.8156465
-16.187946	27.970552	113.111732	-24.363249	10.59688	114.565598	30.533218	-14.816854	115.351173	31.508116	32.353058	113.424721	31.020667	8.768102	114.387947	-79.747165	12.425658	114.743249
-15.536982	27.397871	113.130783	-24.37484	10.612089	114.519859	30.539152	-14.750178	115.289078	31.459051	32.422741	113.415909	30.9991015	8.8362815	114.3524935	-79.7487815	12.3878965	114.6872245
-14.955536	26.862368	113.151703	-24.407846	10.653557	114.525345	30.544132	-14.66444	115.225044	31.42131	32.497143	113.371429	30.982721	8.9163515	114.2982365	-79.798413	12.3907625	114.7524535
-14.280023	26.341698	113.139633	-24.392963	10.700088	114.512764	30.568085	-14.569958	115.21624	31.387117	32.57534	113.303223	30.977601	9.002691	114.2597315	-79.763527	12.397485	114.7657965
-13.63679	25.82159	113.0681	-24.374552	10.739371	114.488129	30.59951	-14.493686	115.22747	31.377415	32.640739	113.25779	30.9884625	9.0735265	114.24263	-79.7375665	12.4052155	114.733628
-12.917902	25.357033	112.977203	-24.356709	10.773913	114.360443	30.629026	-14.443935	115.235924	31.383499	32.698849	113.202713	31.0062625	9.127457	114.2193185	-79.7196805	12.420369	114.5015675
-11.916553	24.630741	112.823471	-24.320158	10.820207	114.167572	30.679461	-14.377096	115.201019	31.408484	32.765068	113.158844	31.0439725	9.193986	114.1799315	-79.6842885	12.446428	114.1552125
-11.20235	24.161486	112.78466	-24.287628	10.813152	114.054443	30.732801	-14.322191	115.133026	31.446535	32.826241	113.187752	31.089668	9.252025	114.160389	-79.664924	12.374279	113.948497
-10.521555	23.710478	112.808929	-24.235828	10.804577	114.043022	30.817457	-14.255624	115.040123	31.488514	32.909256	113.247444	31.1529855	9.326816	114.1437835	-79.6246415	12.282338	113.9422605
-9.830476	23.288246	112.866798	-24.106838	10.779216	114.088058	30.941423	-14.171064	114.997734	31.565479	32.996429	113.323174	31.253451	9.4126825	114.160454	-79.467127	12.1457495	114.015662
-9.09548	22.914459	112.943802	-24.009026	10.793909	114.154228	31.072067	-14.089911	114.969788	31.677485	33.088242	113.435623	31.374776	9.4991655	114.2027055	-79.392828	12.0886525	114.1057505
-8.362507	22.507725	113.017021	-23.876659	10.819652	114.220955	31.200161	-14.017049	114.963257	31.80728	33.177231	113.528099	31.5037205	9.580091	114.245678	-79.2570385	12.059213	114.196232
-7.661305	22.141922	113.079796	-23.749605	10.880245	114.235237	31.311464	-13.951014	114.9636	31.957371	33.254833	113.631462	31.6344175	9.6519095	114.297531	-79.1336275	12.1085805	114.172943
-6.589389	21.621878	113.188614	-23.590771	10.987	114.158478	31.448347	-13.805203	114.942863	32.204021	33.412048	113.90554	31.826184	9.8034225	114.4242015	-79.007726	12.1705775	113.8927545
-5.864851	21.250286	113.314629	-23.513474	11.097429	114.11245	31.552073	-13.676516	114.933884	32.358532	33.561455	114.228348	31.9553025	9.9424695	114.581116	-78.9822505	12.2523885	113.643784
-5.140558	20.961771	113.464287	-23.47357	11.204286	114.029297	31.682581	-13.515897	114.934525	32.511856	33.73317	114.65789	32.0972185	10.1086365	114.7962075	-79.0443585	12.2999355	113.2623865
-4.447364	20.645164	113.607788	-23.407927	11.335012	113.961388	31.81378	-13.325982	114.945389	32.641266	33.947395	115.176918	32.227523	10.3107065	115.0611535	-79.043377	12.3593175	112.8616225
-3.773899	20.264688	113.729034	-23.309156	11.445131	113.885292	31.95602	-13.113999	114.969086	32.765587	34.150845	115.600494	32.3608035	10.518423	115.28479	-78.9791155	12.371839	112.485794
-3.100341	19.89448	113.822083	-23.213387	11.606837	113.892296	32.092484	-12.921513	115.006233	32.896595	34.326664	115.964218	32.4945395	10.7025755	115.4852255	-78.9213135	12.5110985	112.2993665
-2.429102	19.470222	113.962387	-23.121367	11.792608	114.01445	32.261665	-12.753482	115.111221	33.085506	34.496613	116.254639	32.6735855	10.8715655	115.68293	-78.9163195	12.7136505	112.34597
-1.500644	18.860872	114.194023	-22.828249	12.049711	114.104713	32.540627	-12.563764	115.379753	33.419952	34.688328	116.590866	32.9802895	11.062282	115.9853095	-78.6367875	13.03714	112.2241165
-0.887676	18.421133	114.349052	-22.619493	12.227346	114.206207	32.707375	-12.461252	115.561951	33.615292	34.773094	116.849091	33.1613335	11.155921	116.205521	-78.4003195	13.298771	112.206893
-0.347532	17.912069	114.487717	-22.526659	12.384013	114.35479	32.857136	-12.377972	115.708008	33.815132	34.854992	117.022812	33.336134	11.23851	116.36541	-78.389452	13.529516	112.34417
0.172871	17.341318	114.599625	-22.333065	12.450019	114.334198	33.023434	-12.325912	115.832611	33.988419	34.906662	117.278221	33.5059265	11.290375	116.555416	-78.1720565	13.609663	112.11298
0.654499	16.790983	114.710083	-22.201941	12.552402	114.348343	33.171799	-12.260317	115.905701	34.165798	34.97266	117.472778	33.6687985	11.3561715	116.6892395	-78.0726805	13.7486325	112.0074465
1.079881	16.208641	114.774155	-22.065712	12.644027	114.352928	33.314571	-12.178879	116.001579	34.303173	35.041725	117.711975	33.808872	11.431423	116.856777	-77.940296	13.856631	111.849079
1.49607	15.63384	114.798248	-21.944553	12.752011	114.294281	33.45853	-12.101377	116.123703	34.453671	35.112896	117.875084	33.9561005	11.5057595	116.9993935	-77.8452065	13.9982625	111.5891685
2.018214	14.703538	114.77034	-21.772369	12.9071	114.242378	33.642544	-11.984123	116.250053	34.593838	35.234642	118.006851	34.118191	11.6252595	117.128452	-77.662929	14.1889405	111.356304
2.286885	14.00363	114.75351	-21.693504	13.050495	114.245117	33.753567	-11.897752	116.360542	34.697792	35.327934	117.955994	34.2256795	11.715091	117.158268	-77.6126875	14.385899	111.331966
2.502013	13.31941	114.744461	-21.595583	13.182184	114.253189	33.830029	-11.815316	116.508354	34.797424	35.428776	117.897987	34.3137265	11.80673	117.2031705	-77.5048925	14.557638	111.3032075
2.663013	12.61958	114.794067	-21.520452	13.286726	114.283493	33.898613	-11.730465	116.703392	34.893841	35.515976	117.832336	34.396227	11.8927555	117.267864	-77.437131	14.6806965	111.299122
2.793525	11.908375	114.875725	-21.477921	13.387847	114.402733	33.963959	-11.698524	116.904297	34.984657	35.578102	117.819748	34.474308	11.939789	117.3620225	-77.43015	14.835905	111.4434435
2.874294	11.186707	114.968323	-21.418438	13.462374	114.517128	34.034435	-11.675196	117.078804	35.092079	35.612514	117.809799	34.563257	11.968659	117.4443015	-77.400133	14.956089	111.5899545
2.874225	10.447704	115.079788	-21.359325	13.511006	114.667427	34.102863	-11.658106	117.208328	35.207497	35.616455	117.862251	34.65518	11.9791745	117.5352895	-77.37383	15.0428375	111.7995645
2.790336	9.322001	115.204796	-21.257374	13.568993	114.835777	34.169167	-11.641235	117.314934	35.372246	35.636093	117.918755	34.7707065	11.997429	117.6168445	-77.2854545	15.140557	112.0547095
2.68013	8.639387	115.277122	-21.20554	13.625969	114.90126	34.202568	-11.612512	117.356346	35.477814	35.671494	117.95076	34.840191	12.029491	117.653553	-77.251271	15.222447	112.148967
2.515568	7.973354	115.294662	-21.127823	13.692476	114.934647	34.231491	-11.593877	117.391144	35.593418	35.713963	117.966881	34.9124545	12.060043	117.6790125	-77.1681005	15.324909	112.1902815
2.329597	7.288416	115.290321	-21.078793	13.758389	114.947578	34.24332	-11.560004	117.436615	35.698277	35.736897	118.06369	34.9707985	12.0884465	117.7501525	-77.1283845	15.4283315	112.1450035
2.105244	6.621367	115.259148	-21.018785	13.839489	114.903343	34.277447	-11.524741	117.476273	35.800762	35.759457	118.108032	35.0391045	12.117358	117.7921525	-77.0766745	15.56162	112.0145335
1.791426	5.971305	115.248337	-20.952351	13.897544	114.8936	34.338299	-11.503396	117.482086	35.909214	35.776371	118.139992	35.1237565	12.1364875	117.811039	-77.0284585	15.6586005	111.976161
1.460209	5.343328	115.209496	-20.85062	13.961655	114.92189	34.389565	-11.475019	117.44722	36.015831	35.795815	118.17495	35.202698	12.160398	117.811085	-76.903938	15.762912	112.032695
0.848755	4.439435	115.16864	-20.710951	14.068203	115.001282	34.488186	-11.448443	117.375145	36.203228	35.829453	118.221413	35.345707	12.190505	117.798279	-76.767609	15.945901	112.204285
0.440321	3.876076	115.099022	-20.610102	14.135822	115.041756	34.540833	-11.393266	117.287758	36.322048	35.880013	118.32991	35.4314405	12.2433735	117.808834	-76.6516445	16.0282705	112.274678
-0.043182	3.273939	115.068665	-20.541025	14.230604	115.093521	34.583591	-11.296886	117.200172	36.41148	35.948078	118.476997	35.4975355	12.325596	117.8385845	-76.5795855	16.135612	112.3484575
-0.573549	2.698857	115.045105	-20.526072	14.336761	115.21299	34.602718	-11.186266	117.11676	36.458862	36.058414	118.594421	35.53079	12.436074	117.8555905	-76.582934	16.237448	112.5703895
-1.160267	2.15229	115.022911	-20.47385	14.483253	115.335022	34.628712	-11.054317	117.012314	36.52227	36.172169	118.777588	35.575491	12.558926	117.894951	-76.523191	16.40758	112.775093
-1.761195	1.629485	115.014854	-20.464951	14.653824	115.463364	34.642811	-10.917033	116.947083	36.578602	36.284332	118.920502	35.6107065	12.6836495	117.9337925	-76.5406085	16.6239985	112.9929355
-2.371469	1.091955	114.983871	-20.448612	14.879549	115.580078	34.621086	-10.750036	116.903046	36.641312	36.426319	119.064331	35.631199	12.8381415	117.9836885	-76.528423	16.9209565	113.1764675
-3.455117	0.388168	115.009773	-20.367645	15.251292	115.760529	34.586136	-10.513546	116.919197	36.737026	36.63586	119.161545	35.661581	13.061157	118.040371	-76.396871	17.441427	113.480687
-4.151866	-0.255292	115.0205	-20.323233	15.548162	115.823624	34.573929	-10.371716	116.985786	36.819481	36.793102	119.176033	35.696705	13.210693	118.0809095	-76.343171	17.885631	113.5663385
-4.926201	-0.812285	115.012825	-20.315657	15.814561	115.864738	34.569885	-10.278761	117.082451	36.906937	36.903748	119.11142	35.738411	13.3124935	118.0969355	-76.369725	18.3166285	113.6325405
-5.696637	-1.366578	115.009567	-20.254156	16.08312	115.823708	34.56934	-10.207048	117.224945	36.962006	36.981422	118.954376	35.765673	13.387187	118.0896605	-76.273985	18.779053	113.5577555
-6.57864	-1.8441	115.049591	-20.242186	16.269653	115.71907	34.569965	-10.177201	117.350159	36.99509	37.022732	118.718872	35.7825275	13.4227655	118.0345155	-76.2668995	19.1165405	113.4036245
-7.447383	-2.498675	115.022469	-20.190321	16.39835	115.545036	34.571762	-10.176446	117.5028	37.004745	37.0364	118.425537	35.7882535	13.429977	117.9641685	-76.1688955	19.366723	113.1259035
-8.350585	-3.092567	115.023888	-20.173115	16.444334	115.371941	34.550045	-10.208649	117.658638	37.005177	36.99905	118.082169	35.777611	13.3952005	117.8704035	-76.123841	19.4934675	112.8734785
-9.70412	-3.941259	114.95739	-20.148621	16.371622	115.123322	34.569382	-10.309618	117.849289	37.019558	36.860584	117.600502	35.79447	13.275483	117.7248955	-76.091712	19.467761	112.5217485
-10.596533	-4.550903	114.858856	-20.086565	16.230856	114.96563	34.611919	-10.436847	117.937683	37.034206	36.735527	117.373131	35.8230625	13.14934	117.655407	-75.9961925	19.312372	112.275853
-11.555193	-5.027302	114.80172	-20.048212	16.078669	114.815842	34.645607	-10.577438	117.978706	37.03614	36.580894	117.137527	35.8408735	13.001728	117.5581165	-75.9372975	19.15561	112.0735675
-12.502214	-5.52709	114.752724	-19.982246	15.90172	114.723801	34.703625	-10.744379	117.975952	37.049202	36.407501	116.926872	35.8764135	12.831561	117.451412	-75.8409055	18.971879	111.99619
-13.466221	-5.945316	114.747498	-19.904076	15.733704	114.660286	34.755589	-10.890267	118.046844	37.077206	36.240372	116.733017	35.9163975	12.6750525	117.3899305	-75.7245495	18.7923555	111.9306415
-14.505082	-6.320885	114.836845	-19.834269	15.588787	114.63797	34.802048	-11.045154	118.12986	37.135494	36.072136	116.559288	35.968771	12.513491	117.344574	-75.637309	18.664083	111.931366
-15.518691	-6.589217	114.950134	-19.767473	15.451509	114.636169	34.869442	-11.207873	118.203423	37.220619	35.924179	116.413879	36.0450305	12.358153	117.308651	-75.5799765	18.544865	111.963687
-17.060705	-6.892301	115.091064	-19.629938	15.290106	114.687057	34.931992	-11.398871	118.345856	37.367897	35.712894	116.290497	36.1499445	12.1570115	117.3181765	-75.4098205	18.4232005	112.0559375
-18.151016	-7.014809	115.198807	-19.568394	15.191158	114.776215	34.997974	-11.512918	118.439186	37.473209	35.569061	116.270195	36.2355915	12.0280715	117.3546905	-75.3723795	18.3542445	112.1977395
-19.194267	-7.061817	115.252579	-19.468603	15.102935	114.844467	35.058697	-11.61807	118.495216	37.595341	35.458221	116.317535	36.327019	11.9200755	117.4063755	-75.264225	18.2857945	112.2825585
-20.252029	-7.00174	115.230438	-19.417418	15.046295	114.910683	35.112347	-11.712735	118.490372	37.70277	35.384499	116.364037	36.4075585	11.835882	117.4272045	-75.2423945	18.256708	112.3941615
-21.293344	-6.910901	115.152824	-19.344187	14.961711	114.940178	35.133282	-11.756126	118.453239	37.778618	35.345001	116.425491	36.45595	11.7944375	117.439365	-75.144324	18.1289845	112.440991
-22.393707	-6.72669	115.013901	-19.340607	14.942861	114.968277	35.145573	-11.760544	118.386337	37.802441	35.369553	116.460098	36.474007	11.8045045	117.4232175	-75.155221	18.0812175	112.5133365
-23.44474	-6.470999	114.864822	-19.336903	14.949207	114.983597	35.150688	-11.728971	118.269691	37.777348	35.403393	116.50528	36.464018	11.837211	117.3874855	-75.137824	18.061203	112.5797085
-25.05204	-5.939771	114.598724	-19.34551	15.014627	115.012344	35.159302	-11.586657	118.011459	37.72187	35.533012	116.576515	36.440586	11.9731775	117.293987	-75.131606	18.0560765	112.730701
-26.149767	-5.513633	114.445969	-19.373283	15.097157	115.021957	35.169582	-11.455295	117.852379	37.666695	35.673298	116.621712	36.4181385	12.1090015	117.2370455	-75.1647045	18.0853125	112.8068685
-27.241444	-5.071496	114.322876	-19.389959	15.187446	114.994827	35.178974	-11.292687	117.725899	37.597702	35.814217	116.640839	36.388338	12.260765	117.183369	-75.168256	18.114127	112.806285
-28.32798	-4.561136	114.26902	-19.436634	15.300238	114.948997	35.172604	-11.167445	117.668388	37.522404	35.931221	116.555595	36.347504	12.381888	117.1119915	-75.220772	18.218588	112.7860025
-29.419598	-4.032091	114.251839	-19.419769	15.385432	114.850906	35.153049	-11.089307	117.691208	37.475212	36.003704	116.357697	36.3141305	12.4571985	117.0244525	-75.1536685	18.3136655	112.6773595
-30.499386	-3.418405	114.329109	-19.484709	15.442087	114.788948	35.098309	-11.093794	117.796997	37.428173	35.990108	116.098259	36.263241	12.448157	116.947628	-75.232659	18.436017	112.630268
-31.586912	-2.810764	114.439438	-19.518002	15.449233	114.750984	35.047161	-11.176077	117.910728	37.359249	35.895622	115.807106	36.203205	12.3597725	116.858917	-75.239209	18.5386935	112.643051
-33.212376	-1.83551	114.607689	-19.569427	15.33245	114.740456	34.971928	-11.287324	118.073799	37.273155	35.729572	115.277206	36.1225415	12.221124	116.6755025	-75.2613955	18.443776	112.8054095
-34.226707	-1.143371	114.652382	-19.573584	15.188724	114.740799	34.985378	-11.394039	118.093666	37.196533	35.632481	115.013412	36.0909555	12.119221	116.553539	-75.2381235	18.258227	112.928059
-35.270222	-0.35009	114.625488	-19.573992	15.013732	114.695145	35.010357	-11.431446	118.159485	37.097885	35.575001	114.835754	36.054121	12.0717775	116.4976195	-75.202105	17.9556865	112.8926705
-36.266384	0.44399	114.538895	-19.570969	14.829883	114.610222	35.049915	-11.46466	118.197701	37.02726	35.516933	114.64753	36.0385875	12.0261365	116.4226155	-75.1805255	17.6336295	112.7978285
-37.229141	1.336181	114.377045	-19.618099	14.667845	114.537666	35.083996	-11.513923	118.19693	36.961304	35.475239	114.503929	36.02265	11.980658	116.3504295	-75.258848	17.355032	112.7249025
-38.171883	2.278504	114.23941	-19.5819	14.529358	114.465462	35.105007	-11.550041	118.209877	36.920403	35.424614	114.375099	36.012705	11.9372865	116.292488	-75.176505	17.1214295	112.638436
-39.118244	3.333591	114.132713	-19.598143	14.394119	114.440331	35.118172	-11.598091	118.201469	36.862858	35.39101	114.286896	35.990515	11.8964595	116.2441825	-75.186801	16.8917785	112.6364795
-40.470852	5.066961	114.066269	-19.638744	14.286383	114.493622	35.114803	-11.676941	118.163895	36.753216	35.315285	114.190102	35.9340095	11.819172	116.1769985	-75.2114975	16.753594	112.8102455
-41.335312	6.328997	114.097092	-19.667959	14.217713	114.550743	35.085644	-11.703108	118.134285	36.722858	35.272228	114.117119	35.904251	11.78456	116.125702	-75.240169	16.650866	112.975784
-42.179428	7.661564	114.066818	-19.655754	14.142403	114.631042	35.064747	-11.747982	118.126907	36.700954	35.227043	114.086746	35.8828505	11.7395305	116.1068265	-75.1943585	16.5452755	113.1552575
-43.012859	9.0582	113.99678	-19.692751	14.088022	114.661217	35.036968	-11.806223	118.110641	36.651634	35.173264	114.096489	35.844301	11.6835205	116.103565	-75.229803	16.4925235	113.218869
-43.815498	10.528156	113.903679	-19.763201	14.010255	114.693741	34.958752	-11.870625	118.01474	36.565575	35.123802	114.139595	35.7621635	11.6265885	116.0771675	-75.2885655	16.3939215	113.3103145
-44.599174	12.092777	113.890587	-19.852497	13.940069	114.747154	34.857235	-11.935975	117.791748	36.900879	34.915516	113.902283	35.879057	11.4897705	115.8470155	-75.584051	16.3903675	113.6472925
-45.325298	13.729212	114.139496	-19.949831	13.85536	114.917015	34.719883	-11.950161	117.475975	36.741604	34.886093	113.907661	35.7307435	11.467966	115.691818	-75.6304055	16.242754	114.142212
-46.326954	16.263357	114.8657	-20.148283	13.73305	115.430939	34.503128	-11.883392	116.845154	35.950325	35.105328	114.215515	35.2267265	11.610968	115.5303345	-75.5232925	15.855132	115.3315435
-46.922161	18.009335	115.462219	-20.320749	13.68813	115.830864	34.350319	-11.764241	116.418671	35.696445	35.199554	114.434525	35.023382	11.7176565	115.426598	-75.66488	15.6586035	116.23513
-47.412663	19.800747	116.096115	-20.547642	13.642986	116.238426	34.164082	-11.624846	115.978493	35.808155	35.104538	114.516594	34.9861185	11.739846	115.2475435	-76.0814025	15.546126	117.2293085
-47.88274	21.609035	116.806015	-20.777426	13.61147	116.609314	33.91283	-11.435896	115.529274	35.552628	35.356411	114.919662	34.732729	11.9602575	115.224468	-76.287581	15.2626825	117.99416
-48.273361	23.38949	117.530289	-21.087807	13.674214	116.960121	33.633244	-11.183839	115.050255	34.802097	35.762001	115.547302	34.2176705	12.289081	115.2987785	-76.3932845	15.059347	118.6214635
-48.607044	25.199974	118.261742	-21.339869	13.744288	117.246841	33.368507	-10.916173	114.543343	34.48243	35.992668	116.014908	33.9254685	12.5382475	115.2791255	-76.6052065	14.9503285	119.2145565
-48.851959	26.994198	118.888535	-21.612291	13.875964	117.443153	33.096058	-10.629686	114.086067	34.189945	36.2206	116.477814	33.6430015	12.795457	115.2819405	-76.8675835	14.956471	119.6043655
-49.079758	29.550669	119.451332	-22.007128	14.020862	117.383194	32.730808	-10.235724	113.507637	33.832939	36.486916	117.005409	33.2818735	13.125596	115.256523	-77.2961295	14.916128	119.509865
-49.04554	31.250282	119.465614	-22.213398	14.233022	117.214981	32.541103	-10.041991	113.249878	33.639511	36.647682	117.206512	33.090307	13.3028455	115.228195	-77.517103	15.1631985	119.201767
-48.962002	32.828827	119.431053	-22.35346	14.469081	117.000916	32.369576	-9.906943	113.082336	33.475433	36.763374	117.206573	32.9225045	13.4282155	115.1444545	-77.6294245	15.5099465	118.8573775
-48.827545	34.372349	119.397202	-22.511915	14.682065	116.834518	32.198368	-9.807525	112.978279	33.355373	36.877789	117.10762	32.7768705	13.535132	115.0429495	-77.8007005	15.828998	118.6260865
-48.523682	35.784393	119.428528	-22.35857	14.637489	116.670692	32.066811	-9.768811	112.938782	33.260326	36.915279	116.991508	32.6635685	13.573234	114.965145	-77.3807085	15.701744	118.376239
-48.194038	37.04464	119.48278	-22.650183	14.951565	116.739502	31.958792	-9.781178	112.968842	33.203129	36.901875	116.900337	32.5809605	13.5603485	114.9345895	-77.8813265	16.3427815	118.5444145
-47.750366	38.206215	119.484367	-22.514921	14.715799	116.653954	31.860125	-9.865245	113.038635	33.14835	36.824043	116.810951	32.5042375	13.479399	114.924793	-77.5340795	15.952199	118.383115
-46.96394	39.764874	119.335617	-22.635229	14.635489	116.584312	31.723776	-10.059392	113.203339	33.052769	36.663517	116.659889	32.3882725	13.3020625	114.931614	-77.6587305	15.9689155	118.23701
-46.427052	40.67709	119.255936	-22.964197	14.772572	116.638657	31.59849	-10.203121	113.299644	32.948841	36.535748	116.575607	32.2736655	13.1663135	114.9376255	-78.2020595	16.3788305	118.3396885
-45.768814	41.458244	119.13266	-23.077629	14.675199	116.615677	31.493668	-10.333268	113.384987	32.833759	36.427864	116.496452	32.1637135	13.047298	114.9407195	-78.3189715	16.3031	118.2906345
-45.049553	42.19175	119.023094	-23.209721	14.583201	116.577133	31.394905	-10.457474	113.464973	32.722057	36.31823	116.397179	32.058481	12.930378	114.931076	-78.477923	16.236024	118.22319
-44.278194	42.82655	118.78389	-23.323471	14.553843	116.581467	31.29014	-10.581342	113.537704	32.629982	36.205772	116.310669	31.960061	12.812215	114.9241865	-78.607003	16.295471	118.2387475
-43.449528	43.443378	118.462837	-23.426317	14.519283	116.453362	31.164724	-10.710714	113.653824	32.55476	36.102768	116.195229	31.859742	12.696027	114.9245265	-78.712376	16.342539	117.9821975
-42.532452	43.944466	118.138016	-23.571568	14.530948	116.373444	31.016651	-10.813324	113.73085	32.508057	35.992531	116.098251	31.762354	12.5896035	114.9145505	-78.90549	16.4722925	117.8323375
-41.125732	44.5606	117.923805	-23.733397	14.612234	116.082405	30.786558	-10.900695	113.683197	32.417603	35.912643	116.102097	31.6020805	12.505974	114.892647	-79.0688745	16.718494	117.272163
-40.151241	44.837612	118.012062	-23.785713	14.660889	116.023163	30.675861	-10.878231	113.542999	32.357063	35.928299	116.238914	31.516462	12.525034	114.8909565	-79.087888	16.796744	117.1553695
-39.097847	45.032227	118.19165	-23.869123	14.671166	115.932594	30.60363	-10.793787	113.414131	32.324158	35.996864	116.47242	31.463894	12.6015385	114.9432755	-79.20214	16.7407935	116.9219125
-38.056156	45.126457	118.415596	-23.9083	14.722948	115.933022	30.576588	-10.67472	113.294586	32.298706	36.098648	116.788315	31.437647	12.711964	115.0414505	-79.254247	16.733932	116.8245935
-36.963619	45.132652	118.583488	-23.971085	14.841104	115.990623	30.570681	-10.531114	113.243912	32.288277	36.237888	117.089119	31.429479	12.853387	115.1665155	-79.371649	16.828821	116.8147305
-35.847702	45.062374	118.662025	-23.980383	15.024452	116.069855	30.568081	-10.406477	113.27655	32.273129	36.364822	117.247368	31.420605	12.9791725	115.261959	-79.381371	17.0697315	116.877751
-34.699337	44.921665	118.692375	-24.003267	15.205422	116.216698	30.562813	-10.302114	113.399902	32.26128	36.484211	117.34079	31.4120465	13.0910485	115.370346	-79.4185805	17.3197955	117.06305
-33.002533	44.520096	118.509148	-23.820313	15.243443	116.312073	30.537144	-10.270357	113.750328	32.264935	36.557083	117.422165	31.4010395	13.143363	115.5862465	-79.0416655	17.343523	117.0378995
-31.849628	44.12439	118.294228	-24.097837	15.609752	116.507767	30.500418	-10.340908	114.027008	32.276501	36.52092	117.436577	31.3884595	13.090006	115.7317925	-79.5841335	18.129498	117.2837415
-30.728817	43.661575	118.07785	-24.176029	15.640738	116.599724	30.418543	-10.46049	114.26001	32.287788	36.448746	117.396011	31.3531655	12.994128	115.8280105	-79.7052235	18.287348	117.3714375
-29.609909	43.035301	117.878555	-24.210241	15.624835	116.528687	30.322012	-10.591244	114.402351	32.279739	36.332756	117.276894	31.3008755	12.870756	115.8396225	-79.7213575	18.378914	117.2177515
-28.420607	42.347412	117.679306	-24.279579	15.609603	116.607414	30.247412	-10.726578	114.478127	32.273567	36.210842	117.067245	31.2604895	12.742132	115.772686	-79.8196475	18.477074	117.442142
-27.611324	41.757141	117.610397	-24.240641	15.486704	116.487228	30.185297	-10.862458	114.509941	32.232124	36.064697	116.783669	31.2087105	12.6011195	115.646805	-79.6899925	18.3722885	117.327651
-26.473204	40.913757	117.239067	-24.30748	15.389969	116.508881	30.149137	-11.007927	114.597908	32.184891	35.92421	116.427765	31.167014	12.4581415	115.5128365	-79.781974	18.3217965	117.5049255
-24.714787	39.561203	116.446236	-24.252405	15.224261	116.251839	30.10342	-11.265738	114.789413	32.125572	35.690746	115.821709	31.114496	12.212504	115.305561	-79.619306	18.236018	117.198117
-23.534338	38.607647	115.868164	-24.291845	15.102567	116.069435	30.074177	-11.496212	115.007042	32.076256	35.490471	115.355728	31.0752165	11.9971295	115.181385	-79.6589065	18.2080045	116.957485
-22.40276	37.618088	115.330887	-24.325853	14.954112	115.940544	30.029491	-11.732821	115.21299	32.063248	35.206299	114.886139	31.0463695	11.736739	115.0495645	-79.6980755	18.171485	116.8315235
-21.007341	36.501595	114.704689	-24.342649	14.772163	115.764572	30.007538	-11.985389	115.428078	32.00584	34.975399	114.473724	31.006689	11.495005	114.950901	-79.691987	18.049321	116.578243
-19.854286	35.510044	114.280212	-24.356365	14.594076	115.603897	29.988882	-12.250542	115.604652	31.972328	34.722717	114.10997	30.980605	11.2360875	114.857311	-79.693335	17.9520645	116.350483
-18.668716	34.45607	113.924614	-24.368937	14.361567	115.450943	29.954763	-12.486917	115.704071	31.94055	34.488686	113.787445	30.9476565	11.0008845	114.745758	-79.6855305	17.7222495	116.156128
-17.509129	33.436672	113.634171	-24.365496	14.149525	115.263092	29.949352	-12.678352	115.728806	31.894371	34.293728	113.513145	30.9218615	10.807688	114.6209755	-79.6528535	17.491362	115.9052085
-15.842841	31.957865	113.299728	-24.348907	13.861457	114.985298	29.942326	-12.895691	115.712372	31.859535	34.08622	113.10717	30.9009305	10.5952645	114.409771	-79.5987445	17.1276495	115.560825
-14.659225	30.981653	113.087547	-24.361616	13.706213	114.815178	29.931677	-13.013341	115.660812	31.823814	33.984001	112.929344	30.8777455	10.48533	114.295078	-79.6009775	16.927096	115.335278
-13.512464	30.028587	112.926674	-24.339537	13.577649	114.650497	29.912996	-13.094337	115.604309	31.768551	33.855282	112.791969	30.8407735	10.3804725	114.198139	-79.5198475	16.7748255	115.102855
-12.342438	29.121098	112.81501	-24.357588	13.437069	114.48188	29.903851	-13.153803	115.504799	31.760862	33.835011	112.748184	30.8323565	10.340604	114.1264915	-79.5475325	16.533534	114.8372685
-11.18081	28.213825	112.773514	-24.383005	13.374265	114.354454	29.878601	-13.181382	115.390755	31.703133	33.800652	112.7985	30.790867	10.309635	114.0946275	-79.556877	16.438895	114.6142805
-10.035775	27.297358	112.773178	-24.441771	13.265806	114.217484	29.864904	-13.195755	115.302368	31.659004	33.789555	112.986053	30.761954	10.2969	114.1442105	-79.645496	16.234712	114.2907575
-8.917652	26.470041	112.839149	-24.458708	13.216999	114.070953	29.85745	-13.197735	115.240036	31.658131	33.79871	113.29023	30.7577905	10.3004875	114.265133	-79.6752065	16.1335105	113.876773
-7.228304	25.175545	112.931168	-24.564543	13.149927	113.736282	29.845327	-13.180141	115.141037	31.683823	33.845997	113.933907	30.764575	10.332928	114.537472	-79.893661	15.966926	112.935092
-6.156606	24.331472	112.967934	-24.589396	13.134024	113.444504	29.848057	-13.120224	115.137817	31.735723	33.917439	114.436981	30.79189	10.3986075	114.787399	-79.970682	15.8694405	112.101609
-5.089833	23.498446	113.054825	-24.673452	13.127966	113.071404	29.882288	-13.075088	115.153976	31.804329	33.989872	115.061607	30.8433085	10.457392	115.1077915	-80.1902125	15.79854	111.0350165
-4.024316	22.650948	113.10173	-24.718679	13.132209	112.70256	29.947266	-13.040802	115.168121	31.859966	34.050125	115.643715	30.903616	10.5046615	115.405918	-80.340974	15.7597565	109.999202
-3.03933	21.775576	113.178123	-24.698532	13.118796	112.366394	30.050844	-12.996515	115.195724	31.928843	34.139343	116.168579	30.9898435	10.571414	115.6821515	-80.3869075	15.666178	109.0506365
-2.069674	20.889465	113.228416	-24.645971	13.136875	112.03743	30.179539	-12.957727	115.226105	32.030552	34.18576	116.650818	31.1050455	10.6140165	115.9384615	-80.3969875	15.6597335	108.1363985
-1.128893	19.949255	113.290764	-24.560289	13.129722	111.802383	30.32431	-12.916192	115.243378	32.133678	34.231697	117.002472	31.228994	10.6577525	116.122925	-80.349572	15.6016915	107.481841
0.131963	18.502724	113.307152	-24.350353	13.156433	111.613754	30.57847	-12.877211	115.235985	32.347374	34.276123	117.252098	31.462922	10.699456	116.2440415	-80.163628	15.61341	106.9834665
0.905583	17.524605	113.313736	-24.162436	13.160753	111.62661	30.763498	-12.861345	115.259048	32.506092	34.2971	117.249336	31.634795	10.7178775	116.254192	-79.959667	15.6036285	106.999028
1.589224	16.459013	113.346222	-23.998468	13.150252	111.692741	30.950466	-12.841418	115.317932	32.649437	34.309437	117.240295	31.7999515	10.7340095	116.2791135	-79.7968875	15.5664945	107.1063685
2.184645	15.374282	113.412384	-23.883936	13.124774	111.778625	31.122929	-12.840754	115.445175	32.754047	34.305416	117.247299	31.938488	10.732331	116.346237	-79.70636	15.517217	107.211013
2.657529	14.286176	113.494431	-23.768543	13.084024	111.881699	31.28171	-12.853101	115.645706	32.836205	34.296463	117.249748	32.0589575	10.721681	116.447727	-79.5960435	15.446367	107.315671
3.054113	13.14195	113.622192	-23.700075	13.052717	112.012192	31.409889	-12.867379	115.880753	32.901485	34.315578	117.254051	32.155687	10.7240995	116.567402	-79.555837	15.3813345	107.456982
3.381914	11.989435	113.747192	-23.628481	12.997207	112.127701	31.534035	-12.893618	116.146919	32.975964	34.309406	117.233025	32.2549995	10.707894	116.689972	-79.5119615	15.28652	107.56543
3.673386	10.272103	113.926147	-23.542168	12.936004	112.31134	31.690178	-12.925406	116.496368	33.076622	34.283833	117.228104	32.3834	10.6792135	116.862236	-79.467736	15.1927945	107.760444
3.79162	9.153987	114.050545	-23.459335	12.880797	112.450363	31.787327	-12.929511	116.707565	33.152691	34.275917	117.223694	32.470009	10.673203	116.9656295	-79.388679	15.088391	107.9350965
3.8216	8.039865	114.173721	-23.370842	12.830422	112.567307	31.888502	-12.927473	116.898773	33.240318	34.274849	117.233421	32.56441	10.673688	117.066097	-79.306094	14.987156	108.068517
3.790236	6.938487	114.304207	-23.290545	12.799406	112.694077	31.98362	-12.90386	117.07283	33.319401	34.293495	117.254616	32.6515105	10.6948175	117.163723	-79.2326005	14.9039945	108.224431
3.675338	5.848575	114.3778	-23.218119	12.809226	112.795723	32.079422	-12.85314	117.194733	33.387146	34.336102	117.255905	32.733284	10.741481	117.225319	-79.169522	14.876971	108.366127
3.511077	4.792648	114.419029	-23.107973	12.837851	112.890541	32.188473	-12.769632	117.31427	33.488487	34.409626	117.236244	32.83848	10.819997	117.275257	-79.054426	14.855705	108.505825
3.259359	3.810659	114.464447	-22.94899	12.859175	112.933624	32.35743	-12.660417	117.402458	33.58976	34.512722	117.23111	32.973595	10.9261525	117.316784	-78.871575	14.7921975	108.550464
2.793937	2.346636	114.441254	-22.729525	12.926003	112.997177	32.640369	-12.458586	117.495087	33.751431	34.738346	117.204033	33.1959	11.13988	117.34956	-78.65495	14.712126	108.644794
2.416619	1.408303	114.413345	-22.515423	12.960996	113.014641	32.839649	-12.310851	117.507599	33.887066	34.88142	117.119095	33.3633575	11.2852845	117.313347	-78.3942035	14.6367075	108.715935
1.950662	0.534965	114.332344	-22.321724	12.991696	113.003647	33.057449	-12.184214	117.486107	34.033543	35.009167	116.994461	33.545496	11.4124765	117.240284	-78.188944	14.5709155	108.76701
1.457888	-0.330981	114.239433	-22.107117	13.007795	113.01123	33.268555	-12.072704	117.492149	34.185444	35.117481	116.87162	33.7269995	11.5223885	117.1818845	-77.9412335	14.4932015	108.8405755
0.878695	-1.152147	114.187828	-21.927183	12.993664	112.986481	33.453323	-11.989196	117.504097	34.336792	35.199341	116.761948	33.8950575	11.6050725	117.1330225	-77.7494235	14.3822555	108.8399395
0.262503	-1.95681	114.13559	-21.734091	12.958035	112.995468	33.632141	-11.914249	117.549278	34.498753	35.256706	116.646729	34.065447	11.6712285	117.0980035	-77.533629	14.2448415	108.8929325
-0.438637	-2.663997	114.138771	-21.540884	12.9593	113.070976	33.819664	-11.884126	117.583786	34.6483	35.288654	116.53669	34.233982	11.702264	117.060238	-77.31575	14.216336	109.081714
-1.597977	-3.714061	114.157333	-21.288214	12.853641	113.212143	34.081398	-11.882243	117.58165	34.854092	35.29879	116.421745	34.467745	11.7082735	117.0016975	-77.044173	13.9990085	109.4225885
-2.414686	-4.407125	114.157425	-21.142162	12.792937	113.334335	34.190338	-11.879308	117.629578	34.986938	35.283218	116.40358	34.588638	11.701955	117.016579	-76.872962	13.883919	109.652091
-3.278973	-4.980449	114.22007	-21.03404	12.763821	113.503441	34.281616	-11.891909	117.6213	35.100739	35.264854	116.405914	34.6911775	11.6864725	117.013607	-76.7592575	13.8411695	109.993275
-4.169892	-5.574141	114.235756	-20.959354	12.749969	113.726974	34.371861	-11.922272	117.552673	35.197899	35.249428	116.404091	34.78488	11.663578	116.978382	-76.703588	13.83636	110.475566
-5.12743	-6.05341	114.288208	-20.830355	12.789042	113.983025	34.434597	-11.86853	117.459381	35.291061	35.274567	116.433952	34.862829	11.7030185	116.9466665	-76.523539	13.8750655	111.0193835
-6.100495	-6.521267	114.359367	-20.727501	12.848001	114.30912	34.516266	-11.784395	117.341705	35.379791	35.349308	116.498062	34.9480285	11.7824565	116.9198835	-76.4030305	13.9135455	111.6983565
-7.114593	-6.893502	114.456535	-20.622728	12.964052	114.581657	34.603943	-11.680325	117.256271	35.474415	35.444683	116.641251	35.039179	11.882179	116.948761	-76.284635	14.045925	112.214553
-8.657895	-7.420802	114.531876	-20.513605	13.158229	114.865936	34.717163	-11.524383	117.157234	35.638889	35.609539	116.74527	35.178026	12.042578	116.951252	-76.205236	14.27388	112.78062
-9.654567	-7.723217	114.468529	-20.421503	13.299457	114.907715	34.789177	-11.429391	117.122696	35.723721	35.7094	116.760231	35.256449	12.1400045	116.9414635	-76.099455	14.4589095	112.8739665
-10.689761	-7.95404	114.375877	-20.384165	13.468976	114.829781	34.837143	-11.343898	117.082214	35.797195	35.800182	116.704819	35.317169	12.228142	116.8935165	-76.085499	14.70981	112.7660455
-11.756482	-8.198974	114.285172	-20.312559	13.593392	114.676872	34.885544	-11.271562	117.066551	35.869591	35.851311	116.577736	35.3775675	12.2898745	116.8221435	-76.0026855	14.8969095	112.5316005
-12.892951	-8.361805	114.195946	-20.194765	13.706495	114.539299	34.965317	-11.230668	117.072464	35.958485	35.894333	116.383888	35.461901	12.3318325	116.728176	-75.851431	15.0811575	112.350422
-13.915421	-8.554326	114.116547	-20.092375	13.789928	114.372429	35.077774	-11.214871	117.090416	36.066643	35.902706	116.107559	35.5722085	12.3439175	116.5989875	-75.7569585	15.2359385	112.1458705
-15.018222	-8.643313	114.05603	-19.960291	13.823959	114.192726	35.212597	-11.203284	117.084038	36.178467	35.896835	115.838493	35.695532	12.3467755	116.4612655	-75.616114	15.3011425	111.9241865
-16.670897	-8.789347	113.933655	-19.705811	13.794942	113.913834	35.443295	-11.22943	117.082047	36.356113	35.828091	115.424309	35.899704	12.2993305	116.253178	-75.311326	15.2905535	111.57449
-17.755239	-8.828444	113.800957	-19.533985	13.732197	113.711205	35.598	-11.266297	117.076729	36.508324	35.768826	115.201988	36.053162	12.2512645	116.1393585	-75.121132	15.2131295	111.2830515
-18.801128	-8.795366	113.666985	-19.347387	13.664884	113.561295	35.754776	-11.290401	117.059135	36.647213	35.707405	114.984955	36.2009945	12.208502	116.022045	-74.8957685	15.121266	111.100545
-19.871283	-8.738161	113.570702	-19.158054	13.595785	113.474632	35.915234	-11.325601	117.003975	36.787842	35.661598	114.828621	36.351538	12.1679985	115.916298	-74.667646	15.0235715	111.032966
-20.964579	-8.566634	113.524712	-18.963478	13.527354	113.441696	36.07621	-11.348035	116.943192	36.940598	35.619564	114.703819	36.508404	12.1357645	115.8235055	-74.43536	14.9189435	111.0598865
-22.04302	-8.338603	113.437057	-18.784311	13.507302	113.449135	36.204575	-11.361754	116.895256	37.093761	35.596622	114.654228	36.649168	12.117434	115.774742	-74.21779	14.89717	111.123528
-23.119549	-8.065542	113.34642	-18.613056	13.494789	113.468323	36.310524	-11.29091	116.838989	37.23653	35.604698	114.651787	36.773527	12.156894	115.745388	-73.999639	14.832684	111.191258
-24.797157	-7.46268	113.183884	-18.430073	13.60444	113.472488	36.478008	-11.244919	116.674278	37.442448	35.670654	114.673378	36.960228	12.2128675	115.673828	-73.820374	14.9960125	111.271148
-25.877842	-6.986091	113.050667	-18.300333	13.740094	113.464012	36.574425	-11.184204	116.589035	37.557655	35.743145	114.710999	37.06604	12.2794705	115.650017	-73.666706	15.2007175	111.278007
-26.974281	-6.47182	112.947952	-18.201612	13.901443	113.471642	36.657555	-11.079115	116.464996	37.68029	35.833977	114.754013	37.1689225	12.377431	115.6095045	-73.5721465	15.425455	111.3337795
-28.060801	-5.856219	112.880875	-18.084738	14.084058	113.486115	36.735096	-10.97354	116.381432	37.782803	35.951096	114.781723	37.2589495	12.488778	115.5815775	-73.4284255	15.679338	111.3906525
-29.165077	-5.205108	112.865341	-17.999926	14.295657	113.501717	36.817604	-10.855663	116.331825	37.887249	36.072376	114.790253	37.3524265	12.6083565	115.561039	-73.3522785	15.9829575	111.442395
-30.200151	-4.496672	112.935814	-18.048542	14.536199	113.614777	36.891476	-10.76594	116.315857	37.998787	36.167221	114.722382	37.4451315	12.7006405	115.5191195	-73.5422155	16.3717575	111.7104345
-31.086975	-3.901029	112.978508	-17.833679	14.613783	113.603958	36.941475	-10.643878	116.376289	38.097141	36.21685	114.591942	37.519308	12.786486	115.4841155	-73.186666	16.44108	111.7238005
-32.833397	-2.543841	113.376488	-17.71183	14.783442	113.733841	37.029068	-10.643913	116.595566	38.232685	36.229355	114.262222	37.6308765	12.792721	115.428894	-73.0545365	16.774163	112.038788
-33.831535	-1.696407	113.614632	-17.658209	14.848137	113.818016	37.083454	-10.652278	116.760651	38.271107	36.188866	113.9814	37.6772805	12.768294	115.3710255	-72.9936985	16.92798	112.2650065
-34.830578	-0.813455	113.825226	-17.631275	14.862309	113.921501	37.10144	-10.647315	116.89254	38.274967	36.167404	113.681564	37.6882035	12.7600445	115.287052	-72.9507535	16.9645735	112.55595
-35.824673	0.148501	114.088379	-17.651108	14.847742	114.044952	37.102242	-10.640965	116.960014	38.237816	36.151054	113.390732	37.670029	12.7550445	115.175373	-72.972245	16.9404395	112.914531
-36.71843	1.121187	114.369354	-17.670275	14.804941	114.213158	37.088032	-10.633115	117.006325	38.163673	36.104439	113.11557	37.6258525	12.735662	115.0609475	-72.9664025	16.87422	113.3653685
-37.651024	2.166247	114.655533	-17.697668	14.72065	114.417938	37.053387	-10.620047	117.033195	38.05534	36.05286	112.88385	37.5543635	12.7164065	114.9585225	-72.9496995	16.7248935	113.8773535
-38.53957	3.321549	114.922821	-17.772484	14.656736	114.640221	37.022572	-10.615767	117.042397	37.94701	36.003502	112.71666	37.484791	12.6938675	114.8795285	-73.029759	16.6196045	114.4009135
-39.771225	5.108033	115.072144	-17.816315	14.538109	114.867607	36.986115	-10.594304	117.039536	37.805073	36.007999	112.655792	37.395594	12.7068475	114.847664	-73.028224	16.3693705	114.88755
-40.530571	6.402703	115.035645	-17.892735	14.483501	114.932381	36.942089	-10.551251	116.984322	37.703426	36.057526	112.721756	37.3227575	12.7531375	114.853039	-73.1082275	16.2138645	115.011723
-41.27956	7.729403	114.927933	-17.999475	14.4629	114.959839	36.924858	-10.483562	116.875717	37.603504	36.147884	112.774574	37.264181	12.832161	114.8251455	-73.263131	16.093639	115.0945325
-41.954437	9.135919	114.860474	-18.047649	14.451918	114.975548	36.886845	-10.400409	116.705704	37.473309	36.233269	112.83606	37.180077	12.91643	114.770882	-73.275375	15.987406	115.180214
-42.603485	10.631318	114.957443	-18.10598	14.459464	115.069878	36.821781	-10.31989	116.500771	37.348141	36.32077	112.893471	37.084961	13.00044	114.697121	-73.296921	15.918488	115.442635
-43.160126	12.141077	115.173424	-18.182812	14.421713	115.239265	36.754807	-10.246361	116.273758	37.234627	36.398743	113.002792	36.994717	13.076191	114.638275	-73.360341	15.767235	115.840255
-43.664654	13.721635	115.479836	-18.22473	14.426976	115.515579	36.667755	-10.174022	116.055748	37.137959	36.488693	113.203979	36.902857	13.1573355	114.6298635	-73.352317	15.6966165	116.4012945
-44.32333	16.124708	116.019691	-18.341766	14.438835	115.947685	36.538677	-10.082854	115.794159	37.017204	36.650482	113.711594	36.7779405	13.283814	114.7528765	-73.4614725	15.593856	117.1424935
-44.724857	17.746466	116.302216	-18.437687	14.410252	116.199371	36.444195	-10.046391	115.644791	36.957977	36.723045	114.15081	36.701086	13.338327	114.8978005	-73.57646	15.482177	117.5009415
-45.046391	19.410934	116.563416	-18.541067	14.424504	116.398636	36.330219	-10.018368	115.545799	36.905117	36.812122	114.640343	36.617668	13.396877	115.093071	-73.699802	15.452131	117.704201
-45.250496	21.095865	116.699493	-18.654589	14.415242	116.525223	36.196091	-9.985109	115.457809	36.860924	36.891544	115.154884	36.5285075	13.4532175	115.3063465	-73.8376855	15.3772665	117.7440995
-45.490135	22.730078	116.819	-18.810671	14.488894	116.60746	36.07209	-9.929093	115.358032	36.808182	36.988762	115.647934	36.440136	13.5298345	115.502983	-74.061478	15.4479535	117.711937
-45.678345	24.367451	116.909424	-18.955496	14.551291	116.64537	35.923851	-9.858957	115.293587	36.7248	37.072849	116.059555	36.3243255	13.606946	115.676571	-74.2353175	15.495636	117.614169
-45.763668	26.020229	117.043594	-19.158278	14.695902	116.679932	35.783257	-9.781422	115.221535	36.631248	37.150429	116.393646	36.2072525	13.6845035	115.8075905	-74.5238085	15.7073005	117.5522735
-45.824745	28.409025	117.26799	-19.384499	14.931162	116.819641	35.545437	-9.654694	115.171143	36.473259	37.295486	116.828857	36.009348	13.820396	116	-74.778346	16.041928	117.639282
-45.847485	29.94692	117.454865	-19.55629	15.102164	116.830826	35.388668	-9.554694	115.16732	36.345783	37.411922	117.08403	35.8672255	13.928614	116.125675	-74.9798055	16.275714	117.535977
-45.765678	31.444592	117.618797	-19.692797	15.270408	116.915489	35.24815	-9.452822	115.179016	36.206169	37.531422	117.333199	35.7271595	14.0393	116.2561075	-75.1127535	16.501516	117.5748705
-45.688801	32.912724	117.825958	-19.905949	15.420183	117.019653	35.082809	-9.331559	115.201843	36.056583	37.66581	117.593475	35.569696	14.1671255	116.397659	-75.381594	16.6732405	117.641647
-45.589012	34.294205	118.008438	-20.192142	15.607342	117.127487	34.938831	-9.192987	115.208878	35.894932	37.807724	117.839264	35.4168815	14.3073685	116.524071	-75.8011655	16.9073155	117.730903
-45.388641	35.597042	118.215752	-20.324841	15.696279	117.132996	34.774334	-9.055422	115.184166	35.716583	37.939091	118.071663	35.2454585	14.4418345	116.6279145	-75.8951405	16.9507235	117.6380775
-45.175667	36.860836	118.42955	-20.542297	15.83199	117.149986	34.601673	-8.90424	115.132416	35.533417	38.075481	118.321083	35.067545	14.5856205	116.7267495	-76.152139	17.0783595	117.5732225
-44.782585	38.59166	118.754982	-20.810162	16.045942	117.1978	34.349232	-8.660275	115.035698	35.261269	38.310162	118.630577	34.8052505	14.8249435	116.8331375	-76.4255745	17.2669405	117.5624625
-44.457199	39.667122	118.848595	-21.033659	16.221119	117.222557	34.182186	-8.496416	115.009293	35.085224	38.444981	118.775391	34.633705	14.9742825	116.892342	-76.701023	17.4679555	117.552772
-44.123379	40.695023	118.89386	-21.195477	16.421173	117.188736	34.008381	-8.357302	115.027168	34.920208	38.596226	118.896744	34.4642945	15.119462	116.961956	-76.8552485	17.722884	117.415516
-43.718445	41.624477	118.903801	-21.401051	16.61072	117.175308	33.824554	-8.237076	115.065575	34.78949	38.742706	118.953827	34.307022	15.252815	117.009701	-77.109124	17.968625	117.340915
-43.30521	42.485565	118.980499	-21.56142	16.79162	117.169907	33.62849	-8.12578	115.120102	34.638474	38.875683	118.976738	34.133482	15.3749515	117.04842	-77.256322	18.2082885	117.291394
-42.87944	43.233566	119.02224	-21.749073	16.952627	117.185684	33.458927	-8.011312	115.165352	34.474148	38.993271	118.999901	33.9665375	15.4909795	117.0826265	-77.4646835	18.4142745	117.2887415
-42.393818	43.864174	119.036278	-21.950764	17.088348	117.193161	33.294113	-7.883334	115.218819	34.279419	39.130981	119.05661	33.786766	15.6238235	117.1377145	-77.688294	18.5528725	117.2486075
-41.70158	44.677197	119.072845	-22.243061	17.245207	117.195358	33.0662	-7.644406	115.295563	33.947147	39.382912	119.039223	33.5066735	15.869253	117.167393	-77.9927955	18.621161	117.223323
-41.16428	45.092136	119.06778	-22.458975	17.408224	117.179642	32.940189	-7.467308	115.350639	33.719398	39.570827	118.963684	33.3297935	16.0517595	117.1571615	-78.2477435	18.7646885	117.2021225
-40.640774	45.390232	119.049438	-22.593168	17.547668	117.23291	32.818092	-7.291825	115.432632	33.494411	39.760551	118.83329	33.1562515	16.234363	117.132961	-78.3425875	18.860973	117.332859
-40.087307	45.634262	118.942116	-22.75036	17.657953	117.255272	32.718941	-7.148308	115.543114	33.263367	39.949715	118.640396	32.991154	16.4007035	117.091755	-78.491874	18.9152025	117.418789
-39.542068	45.786251	118.742142	-22.879904	17.727495	117.280914	32.625954	-7.041535	115.686798	33.0285	40.094685	118.414017	32.827227	16.526575	117.0504075	-78.587035	18.928415	117.5114205
-38.973202	45.868946	118.447281	-23.061743	17.797779	117.265617	32.517113	-6.985711	115.865578	32.796356	40.201717	118.073105	32.6567345	16.608003	116.9693415	-78.7802205	18.987555	117.5618925
-38.292431	45.889656	118.039444	-23.239761	17.839727	117.24881	32.393051	-6.987993	116.090866	32.558357	40.236279	117.649498	32.475704	16.624143	116.870182	-78.955226	19.055311	117.627438
-37.417973	45.799412	117.295708	-23.524422	17.863049	117.188118	32.135838	-7.054657	116.4991	32.212143	40.210445	116.975403	32.1739905	16.577894	116.7372515	-79.2228345	19.148204	117.6389845
-36.832634	45.711777	116.756226	-23.667517	17.875654	117.135712	31.953993	-7.153723	116.84021	31.982523	40.110302	116.487	31.968258	16.4782895	116.663605	-79.303292	19.2730185	117.607819
-36.183716	45.601219	116.185402	-23.880733	17.815065	117.085632	31.776281	-7.270094	117.158195	31.813128	39.927448	115.953171	31.7947045	16.328677	116.555683	-79.5561705	19.301453	117.615581
-35.502045	45.404396	115.66658	-24.0397	17.733534	116.997505	31.579002	-7.410497	117.420601	31.55562	39.777363	115.463852	31.567311	16.183433	116.4422265	-79.646711	19.283635	117.5527835
-34.799904	45.231647	115.204147	-24.206146	17.638565	116.911568	31.394287	-7.548847	117.578758	31.326935	39.585732	115.039207	31.360611	16.0184425	116.3089825	-79.772903	19.2586875	117.5141535
-34.124779	45.07798	114.783966	-24.383389	17.521568	116.745972	31.214869	-7.665683	117.64238	31.096548	39.452446	114.671753	31.1557085	15.8933815	116.1570665	-79.9224865	19.1497545	117.3348775
-33.488712	44.937958	114.416359	-24.538452	17.407673	116.544197	31.036224	-7.736093	117.627121	30.847307	39.336563	114.427292	30.9417655	15.800235	116.0272065	-80.0186695	19.015111	117.0611875
-32.394558	44.786919	114.038239	-24.750021	17.271341	116.267464	30.797504	-7.785083	117.436684	30.557875	39.283051	114.087616	30.6776895	15.748984	115.76215	-80.1777315	18.793698	116.772778
-31.591204	44.697849	113.952347	-24.8804	17.205536	116.130676	30.661636	-7.768368	117.263519	30.422085	39.306145	113.925682	30.5418605	15.7688885	115.5946005	-80.3026605	18.6421835	116.6667515
-30.794817	44.673813	113.965591	-24.9849	17.22385	116.021111	30.553972	-7.693213	117.040276	30.280769	39.369205	113.896477	30.4173705	15.837996	115.4683765	-80.3871705	18.609704	116.5738455
-30.0089	44.698269	114.060913	-25.099949	17.268242	115.923332	30.450922	-7.593413	116.7948	30.144045	39.505859	113.94558	30.2974835	15.956223	115.37019	-80.4973815	18.580261	116.476474
-29.220793	44.757523	114.188683	-25.189295	17.337343	115.821289	30.365335	-7.454614	116.54763	30.025301	39.664883	114.04525	30.195318	16.1051345	115.29644	-80.573908	18.5695515	116.346138
-28.367102	44.786396	114.333702	-25.275581	17.45085	115.723396	30.303406	-7.278986	116.280617	29.945591	39.85273	114.228294	30.1244985	16.286872	115.2544555	-80.6756605	18.614828	116.1923365
-27.453972	44.833309	114.525375	-25.341734	17.594675	115.577492	30.25374	-7.094532	116.00602	29.877174	40.078373	114.466331	30.065457	16.4919205	115.2361755	-80.748925	18.6974295	115.9188085
-26.16905	44.902973	114.775726	-25.436882	17.780167	115.325562	30.200926	-6.792468	115.550438	29.793983	40.44371	114.892487	29.9974545	16.825621	115.2214625	-80.8712185	18.734713	115.4296615
-25.299622	44.969883	114.943336	-25.486046	17.936293	115.156158	30.195496	-6.569184	115.281204	29.772726	40.668892	115.164742	29.984111	17.049854	115.222973	-80.956203	18.822732	115.089343
-24.341415	44.954918	114.990196	-25.490582	18.10482	114.96489	30.200514	-6.367253	115.056702	29.779259	40.876225	115.434692	29.9898865	17.254486	115.245697	-80.9710505	18.955154	114.684083
-23.584238	45.006306	115.075027	-25.498339	18.248138	114.756134	30.215601	-6.193595	114.89267	29.792685	41.064663	115.671959	30.004143	17.435534	115.2823145	-81.000821	19.060742	114.2299535
-22.450151	44.845009	114.929031	-25.501881	18.423437	114.588821	30.250099	-6.06216	114.791153	29.829252	41.213768	115.819405	30.0396755	17.575804	115.305279	-81.0434375	19.27107	113.872363
-21.681618	44.79398	114.934219	-25.455156	18.56316	114.483009	30.298256	-5.939328	114.739952	29.890814	41.321209	115.916893	30.094535	17.6909405	115.3284225	-81.004847	19.4353795	113.6375955
-20.591604	44.601311	114.819489	-25.413109	18.688833	114.393402	30.339415	-5.847301	114.714172	29.969543	41.415855	116.004013	30.154479	17.784277	115.3590925	-80.980697	19.593389	113.4277115
-19.132019	44.226601	114.801941	-25.289457	18.806786	114.409233	30.435701	-5.756151	114.778641	30.124041	41.485756	116.147362	30.279871	17.8648025	115.4630015	-80.858785	19.7487695	113.3554645
-18.290522	43.926098	114.95253	-25.191807	18.89238	114.487862	30.522303	-5.7054	114.868355	30.229527	41.537762	116.290901	30.375915	17.916181	115.579628	-80.759529	19.868579	113.396096
-17.382008	43.563606	115.097427	-25.140753	18.942762	114.555611	30.618032	-5.647424	114.982513	30.345594	41.607216	116.492859	30.481813	17.979896	115.737686	-80.763319	19.905628	113.373536
-16.456367	43.207447	115.26992	-25.026072	18.994123	114.679596	30.735796	-5.565193	115.056465	30.461193	41.694695	116.72715	30.5984945	18.064751	115.8918075	-80.6506385	19.923495	113.4673845
-15.455442	42.780895	115.431335	-24.916496	19.062542	114.844826	30.874052	-5.481877	115.153908	30.595287	41.792252	116.953346	30.7346695	18.1551875	116.053627	-80.5676615	19.9698965	113.636025
-14.672639	42.303879	115.708351	-24.796133	19.140295	115.022087	31.024832	-5.353744	115.256157	30.7363	41.888569	117.153656	30.880566	18.2674125	116.2049065	-80.472832	20.0131775	113.8392675
-13.825311	41.768219	115.914299	-24.688906	19.225807	115.161118	31.176085	-5.242585	115.394333	30.844828	42.057781	117.367493	31.0104565	18.407598	116.380913	-80.3882685	20.044016	113.941323
-12.534912	40.958775	116.001595	-24.533924	19.444035	115.32962	31.376986	-5.088511	115.616867	31.011667	42.217663	117.454956	31.1943265	18.564576	116.5359115	-80.2621745	20.323494	114.1233285
-11.766307	40.338474	115.960075	-24.484837	19.545527	115.397346	31.478718	-4.982385	115.684662	31.071774	42.341373	117.402634	31.275246	18.679494	116.543648	-80.24492	20.41156	114.251044
-10.988797	39.695652	115.869057	-24.424509	19.702749	115.417122	31.528469	-4.877617	115.741577	31.135803	42.390171	117.241585	31.332136	18.756277	116.491581	-80.181154	20.649221	114.342663
-10.222052	38.985424	115.734222	-24.373909	19.801504	115.396179	31.555769	-4.793499	115.737022	31.158796	42.477577	117.070892	31.3572825	18.842039	116.403957	-80.1051005	20.760969	114.388401
-9.478236	38.272968	115.587189	-24.326492	19.887531	115.322922	31.582588	-4.727687	115.684601	31.180529	42.527069	116.873886	31.3815585	18.899691	116.2792435	-80.0345425	20.875371	114.3666005
-8.781389	37.52459	115.426003	-24.283846	19.906446	115.240456	31.605486	-4.683128	115.565941	31.212246	42.566814	116.664825	31.408866	18.941843	116.115383	-79.976558	20.871049	114.365529
-8.097466	36.687572	115.231499	-24.264931	19.926266	115.076317	31.615236	-4.628695	115.392456	31.23587	42.594593	116.440346	31.425553	18.982949	115.916401	-79.955415	20.869583	114.236233
-7.096263	35.393246	114.935562	-24.169123	19.937635	114.843979	31.661438	-4.596553	115.086052	31.274492	42.6376	116.134331	31.467965	19.0205235	115.6101915	-79.806211	20.8547465	114.0777665
-6.420338	34.533596	114.741577	-24.045383	19.940336	114.754501	31.712502	-4.57765	114.901558	31.351894	42.66428	115.973701	31.532198	19.043315	115.4376295	-79.622964	20.837357	114.0713725
-5.807809	33.570007	114.599815	-23.960585	19.941252	114.689026	31.780668	-4.592275	114.826523	31.456148	42.645779	115.84581	31.618408	19.026752	115.3361665	-79.539578	20.855752	114.0418855
-5.179142	32.614899	114.505043	-23.835783	19.962551	114.64785	31.884026	-4.618126	114.806137	31.607973	42.627014	115.782715	31.7459995	19.004444	115.294426	-79.4175655	20.920658	114.001274
-4.545976	31.619104	114.408669	-23.686504	19.943512	114.574471	31.989679	-4.64034	114.827179	31.785271	42.595329	115.749229	31.887475	18.9774945	115.288204	-79.260483	20.9095295	113.860738
-3.95176	30.643345	114.285027	-23.566029	19.993862	114.424431	32.094242	-4.69233	114.89946	31.975594	42.551022	115.711304	32.034918	18.929346	115.305382	-79.166976	21.058378	113.54348
-3.396928	29.603893	114.089394	-23.431007	19.973797	114.197815	32.214928	-4.771695	114.993988	32.168121	42.477558	115.68483	32.1915245	18.8529315	115.339409	-79.0535385	21.0946625	113.056221
-2.55959	28.008947	113.761864	-23.289394	19.905914	113.643196	32.398735	-4.902084	115.178047	32.415745	42.3801	115.737343	32.40724	18.739008	115.457695	-78.986028	21.07282	111.828697
-2.076913	26.952271	113.507256	-23.146431	19.828609	113.278152	32.513813	-4.965975	115.192177	32.555416	42.314026	115.744003	32.5346145	18.6740255	115.46809	-78.8274765	20.9831925	111.088214
-1.60081	25.857157	113.286591	-22.967409	19.753996	113.00396	32.660217	-5.020108	115.189728	32.713181	42.240635	115.671478	32.686699	18.6102635	115.430603	-78.621517	20.8977285	110.577317
-1.164755	24.722445	113.155975	-22.770092	19.674383	112.903717	32.844231	-5.079269	115.131744	32.900303	42.17651	115.578171	32.872267	18.5486205	115.3549575	-78.412451	20.8001455	110.4524765
-0.751492	23.603647	113.162971	-22.539339	19.629349	112.981606	33.056465	-5.112747	115.09417	33.113873	42.120163	115.524803	33.085169	18.503708	115.3094865	-78.163847	20.75499	110.6537255
-0.419032	22.533195	113.214325	-22.27059	19.593187	113.098816	33.2854	-5.128165	115.079567	33.325367	42.07914	115.542389	33.3053835	18.4754875	115.310978	-77.8465635	20.7108865	110.886654
-0.110543	21.423964	113.290154	-22.058601	19.574053	113.228516	33.487297	-5.136795	115.08493	33.528118	42.076672	115.66156	33.5077075	18.4699385	115.373245	-77.6249095	20.6781675	111.083787
0.235608	19.734461	113.429749	-21.793301	19.598259	113.41478	33.750164	-5.148777	115.116074	33.827686	42.076015	115.9235	33.788925	18.463619	115.519787	-77.375527	20.732899	111.309773
0.418396	18.652737	113.545868	-21.662975	19.658228	113.520882	33.892921	-5.164398	115.199219	34.024334	42.060982	116.1399	33.9586275	18.448292	115.6695595	-77.2845775	20.868164	111.3722045
0.544135	17.561413	113.653549	-21.547443	19.716887	113.634201	33.983467	-5.183219	115.319954	34.228939	42.038803	116.36454	34.106203	18.427792	115.842247	-77.201089	21.005982	111.426155
0.635046	16.417774	113.730827	-21.432102	19.825668	113.696381	34.05415	-5.233245	115.451065	34.409447	42.003716	116.572281	34.2317985	18.3852355	116.011673	-77.0960025	21.2661005	111.381089
0.692392	15.263399	113.803696	-21.325062	19.899065	113.796822	34.118542	-5.29581	115.578751	34.585003	41.943718	116.689072	34.3517725	18.323954	116.1339115	-77.0018965	21.474176	111.4597325
0.678007	14.134055	113.847443	-21.270592	19.978434	113.861122	34.135258	-5.372162	115.6642	34.746197	41.872292	116.748665	34.4407275	18.250065	116.2064325	-76.9819115	21.706803	111.5158115
0.654312	12.965648	113.853493	-21.169123	20.022413	113.948647	34.136414	-5.402911	115.711678	34.889713	41.781132	116.82502	34.5130635	18.1891105	116.268349	-76.8513095	21.8557155	111.628945
0.482987	11.194043	113.897743	-21.069036	20.053772	114.012024	34.243038	-5.573388	115.781769	35.094757	41.663109	116.975578	34.6688975	18.0448605	116.3786735	-76.8069695	22.0626835	111.6453745
0.334135	10.055332	113.891495	-20.945326	20.04722	113.990318	34.335167	-5.664598	115.856956	35.211082	41.590397	117.034866	34.7731245	17.9628995	116.445911	-76.6637765	22.1315405	111.534725
0.11886	8.864254	113.804771	-20.883087	20.043322	113.902115	34.444981	-5.764679	115.93158	35.293137	41.514694	116.977539	34.869059	17.8750075	116.4545595	-76.635233	22.2116365	111.3496705
-0.131775	7.696705	113.689079	-20.779575	19.995481	113.726593	34.563343	-5.878297	115.988708	35.384052	41.419365	116.79232	34.9736975	17.770534	116.390514	-76.5328475	22.220428	111.062672
-0.42322	6.497932	113.568115	-20.716009	19.954031	113.544701	34.64727	-5.992135	116.040932	35.435776	41.325939	116.540657	35.041523	17.666902	116.2907945	-76.473541	22.24116	110.7986075
-0.760226	5.316164	113.464081	-20.618341	19.876501	113.375702	34.723083	-6.10481	116.060745	35.502796	41.193104	116.272804	35.1129395	17.544147	116.1667745	-76.3496215	22.208855	110.5846295
-1.107773	4.140246	113.359848	-20.522484	19.755537	113.187202	34.81559	-6.24557	116.110802	35.564507	41.051762	116.009438	35.1900485	17.403096	116.06012	-76.2350165	22.107978	110.314284
-1.740167	2.382298	113.29863	-20.387157	19.577099	112.919662	34.907825	-6.495894	116.285614	35.640388	40.792603	115.696732	35.2741065	17.1483545	115.991173	-76.0484205	22.0058435	109.848151
-2.243547	1.254547	113.398743	-20.296371	19.438641	112.840866	34.973755	-6.712451	116.498093	35.729927	40.587894	115.438126	35.351841	16.9377215	115.9681095	-75.944583	21.9395605	109.7136225
-2.787599	0.180191	113.597641	-20.186644	19.314774	112.815079	35.030315	-6.924338	116.809845	35.85643	40.364098	115.183708	35.4433725	16.71988	115.9967765	-75.8166605	21.909668	109.6333815
-3.379393	-0.830357	113.892937	-20.062082	19.182667	112.827667	35.106323	-7.105944	117.208244	35.985348	40.141338	114.976906	35.5458355	16.517697	116.092575	-75.6699995	21.847637	109.562759
-4.027421	-1.791963	114.163651	-19.959146	18.992754	112.80587	35.209278	-7.309438	117.623642	36.098854	39.923782	114.815781	35.654066	16.307172	116.2197115	-75.572358	21.678336	109.3920285
-4.725586	-2.692068	114.428673	-19.845037	18.820038	112.788246	35.290092	-7.498589	117.988373	36.219593	39.708069	114.667656	35.7548425	16.10474	116.3280145	-75.4449165	21.535336	109.2484775
-5.474011	-3.465804	114.619354	-19.889624	18.709534	112.820282	35.357059	-7.669801	118.27829	36.340672	39.500446	114.538788	35.8488655	15.9153225	116.408539	-75.6281135	21.5037455	109.232025
-6.618373	-4.484002	114.669327	-19.630703	18.396921	112.674583	35.44471	-7.914506	118.459	36.438011	39.239388	114.428116	35.9413605	15.662441	116.443558	-75.2027665	21.131401	108.905608
-7.438355	-5.062057	114.574684	-19.696703	18.306919	112.739037	35.499512	-8.043509	118.331078	36.516045	39.122643	114.416794	36.0077785	15.539567	116.373936	-75.4011845	21.074271	109.104138
-8.276776	-5.494715	114.422501	-19.579544	18.175949	112.767914	35.571133	-8.129002	118.141785	36.602222	39.036091	114.43129	36.0866775	15.4535445	116.2865375	-75.2457655	20.8983535	109.2492905
-9.191859	-5.830784	114.279495	-19.361515	18.070944	112.800217	35.641609	-8.169956	117.944649	36.768879	39.006676	114.442123	36.205244	15.41836	116.193386	-74.928274	20.723528	109.407048
-9.934891	-6.212005	114.036713	-19.222336	18.052767	112.903725	35.727203	-8.178525	117.781189	36.878197	39.01672	114.594994	36.3027	15.4190975	116.1880915	-74.747372	20.6864365	109.6193585
-10.875612	-6.417084	113.934067	-19.137175	18.082911	113.035461	35.804657	-8.157111	117.632362	36.999619	39.058239	114.783791	36.402138	15.450564	116.2080765	-74.676488	20.715258	109.8628455
-11.816179	-6.508096	113.780342	-19.069313	18.148191	113.133278	35.877697	-8.120515	117.502502	37.112648	39.122505	114.981483	36.4951725	15.500995	116.2419925	-74.6337985	20.795387	110.0245635
-13.262812	-6.541765	113.438728	-18.983204	18.336641	113.258026	35.959061	-8.053255	117.240356	37.248074	39.246071	115.28759	36.6035675	15.596408	116.263973	-74.5699755	21.076874	110.252079
-14.246726	-6.50306	113.192131	-18.912937	18.455317	113.295975	36.029701	-7.994298	117.022942	37.311508	39.362995	115.454803	36.6706045	15.6843485	116.2388725	-74.4964785	21.2262855	110.3530775
-15.26893	-6.430151	113.033714	-19.003017	18.595617	113.409065	36.090424	-7.910812	116.814331	37.349873	39.464405	115.593674	36.7201485	15.7767965	116.2040025	-74.7261825	21.4144375	110.6141275
-16.26058	-6.286011	112.97921	-18.831402	18.65053	113.434616	36.179848	-7.835162	116.664719	37.376713	39.558311	115.676605	36.7782805	15.8615745	116.170662	-74.4410845	21.4394855	110.69857
-17.291809	-6.122468	113.074516	-18.775639	18.707108	113.529518	36.24279	-7.795382	116.645882	37.418892	39.60112	115.661667	36.830841	15.902869	116.1537745	-74.382119	21.511347	110.9052615
-18.358303	-5.901786	113.270363	-18.74884	18.740377	113.666985	36.297443	-7.813855	116.732155	37.445202	39.587711	115.622803	36.8713225	15.886928	116.177479	-74.3690025	21.593826	111.156491
-19.430723	-5.653084	113.495338	-18.730648	18.742123	113.819443	36.313843	-7.894483	116.879204	37.47554	39.502022	115.562691	36.8946915	15.8037695	116.2209475	-74.3559875	21.6804765	111.4179385
-21.032187	-5.211525	113.823044	-18.72706	18.628157	114.028191	36.275642	-8.110551	117.093239	37.491436	39.291023	115.457222	36.883539	15.590236	116.2752305	-74.337659	21.666078	111.7811515
-22.134424	-4.868046	113.944534	-18.745438	18.535397	114.136108	36.218452	-8.285344	117.171135	37.488678	39.10297	115.364769	36.853565	15.408813	116.267952	-74.344441	21.661981	112.004264
-23.18955	-4.453329	114.050484	-18.776749	18.380259	114.224586	36.164757	-8.452846	117.203644	37.472897	38.911228	115.277359	36.818827	15.229191	116.2405015	-74.372325	21.531327	112.2086705
-24.228043	-4.044669	114.076172	-18.799988	18.22241	114.3013	36.10017	-8.61458	117.177727	37.439747	38.743198	115.217499	36.7699585	15.064309	116.197613	-74.3699345	21.380511	112.404987
-25.249458	-3.535962	114.117203	-18.976759	18.164692	114.446274	36.052383	-8.741295	117.119553	37.386127	38.593193	115.19265	36.719255	14.925949	116.1561015	-74.672773	21.403435	112.7364465
-26.251299	-2.966923	114.115356	-18.854912	17.963118	114.457153	36.031349	-8.847785	117.053947	37.340858	38.481983	115.18222	36.6861035	14.817099	116.1180835	-74.3959275	21.109137	112.7962225
-27.235609	-2.373776	114.058052	-18.865963	17.870718	114.497208	36.008144	-8.949701	116.979683	37.308441	38.37326	115.226746	36.6582925	14.7117795	116.1032145	-74.3902185	21.0296565	112.8912015
-28.645252	-1.356656	113.872826	-18.922518	17.714205	114.512321	35.958759	-9.090917	116.85144	37.259731	38.24028	115.360306	36.609245	14.5746815	116.105873	-74.454281	20.8537285	112.918769
-29.577801	-0.614938	113.7136	-18.921104	17.625278	114.50602	35.900436	-9.152418	116.707397	37.225056	38.177536	115.526833	36.562746	14.512559	116.117115	-74.404954	20.737997	112.894925
-30.442825	0.187031	113.609505	-18.956329	17.572565	114.549385	35.878349	-9.19023	116.569649	37.194069	38.145782	115.662041	36.536209	14.477776	116.115845	-74.448867	20.667354	112.982925
-31.287544	1.011866	113.544655	-18.978691	17.564137	114.593651	35.868408	-9.194972	116.449905	37.174393	38.145573	115.815689	36.5214005	14.4753005	116.132797	-74.4787825	20.6529735	113.054505
-32.108089	1.908046	113.419411	-18.965712	17.574356	114.612724	35.858528	-9.184537	116.339363	37.177525	38.161789	116.005516	36.5180265	14.488626	116.1724395	-74.4494505	20.660086	113.0530085
-32.848621	2.767467	113.205826	-19.098881	17.649866	114.629112	35.837181	-9.156067	116.197182	37.206615	38.198627	116.211853	36.521898	14.52128	116.2045175	-74.71966	20.778452	113.0537065
-33.615852	3.708018	113.019653	-18.923565	17.650551	114.484962	35.827026	-9.11104	116.011559	37.216301	38.243675	116.401184	36.5216635	14.5663175	116.2063715	-74.3687935	20.7347845	112.7635525
-34.643398	5.077397	112.920547	-18.902636	17.669905	114.473259	35.822304	-9.049976	115.697754	37.244926	38.275967	116.619026	36.533615	14.6129955	116.15839	-74.338887	20.7268145	112.788128
-35.328918	5.994258	112.971367	-18.877909	17.667793	114.557899	35.814545	-9.058121	115.53315	37.280602	38.243568	116.700653	36.5475735	14.5927235	116.1169015	-74.3033915	20.7428625	112.9988965
-35.943241	6.91746	113.130356	-18.982254	17.71628	114.75943	35.805763	-9.108712	115.423248	37.324299	38.189358	116.793526	36.565031	14.540323	116.108387	-74.529539	20.892237	113.410473
-36.525154	7.805191	113.312172	-18.822159	17.634439	114.82077	35.781853	-9.164839	115.387428	37.387951	38.111687	116.86145	36.584902	14.473424	116.124439	-74.22922	20.795454	113.517101
-37.070572	8.700157	113.493393	-18.83663	17.590761	114.942345	35.747726	-9.228685	115.397682	37.418713	38.036613	116.928993	36.5832195	14.403964	116.1633375	-74.2564795	20.777558	113.7213525
-37.559517	9.564177	113.577484	-18.972075	17.555614	115.101494	35.732765	-9.310549	115.435539	37.418304	37.966728	116.939774	36.5755345	14.3280895	116.1876565	-74.5196845	20.7831385	114.0153315
-38.045776	10.419114	113.700653	-18.888809	17.441086	115.064034	35.707264	-9.388255	115.456429	37.377251	37.89505	116.882301	36.5422575	14.2533975	116.169365	-74.3198755	20.6287745	113.958703
-38.686764	11.630033	113.865662	-18.961533	17.331285	115.068863	35.680218	-9.47607	115.46624	37.230927	37.80603	116.551926	36.4555725	14.16498	116.009083	-74.3786385	20.49759	114.128643
-39.062675	12.427572	113.954712	-19.027224	17.248434	115.06176	35.665604	-9.52324	115.490486	37.105892	37.762627	116.222977	36.385748	14.1196935	115.8567315	-74.440196	20.3771745	114.2667885
-39.383522	13.230027	113.98735	-19.07007	17.110029	115.012215	35.650284	-9.566302	115.541267	36.954845	37.700623	115.889954	36.3025645	14.0671605	115.7156105	-74.4427045	20.1528975	114.3088195
-39.670784	13.960923	113.947891	-19.17016	16.952566	114.88681	35.630886	-9.601606	115.61953	36.787842	37.647137	115.577606	36.209364	14.0227655	115.598568	-74.549684	19.8823665	114.175052
-39.950565	14.710872	113.832352	-19.237202	16.743616	114.770058	35.620396	-9.664774	115.693665	36.624489	37.596226	115.339005	36.1224425	13.965726	115.516335	-74.5968465	19.521506	114.023781
-40.071606	15.453551	113.718323	-19.294252	16.537352	114.614632	35.627827	-9.746499	115.801712	36.47541	37.519634	115.095947	36.0516185	13.8865675	115.4488295	-74.6401225	19.1881365	113.7804345
-40.183281	16.199848	113.583733	-19.342142	16.333344	114.5159	35.643711	-9.846427	115.908157	36.342361	37.427094	114.845779	35.993036	13.7903335	115.376968	-74.67732	18.8763545	113.654832
-40.229343	17.36005	113.485107	-19.362297	16.03351	114.388084	35.67765	-10.003013	116.078041	36.20533	37.261406	114.46804	35.94149	13.6291965	115.2730405	-74.666084	18.4378235	113.5031275
-40.261181	18.134514	113.495743	-19.364077	15.822527	114.394333	35.700321	-10.115357	116.201653	36.090748	37.174633	114.23185	35.8955345	13.529638	115.2167515	-74.6236885	18.115416	113.5719145
-40.125885	18.937769	113.619377	-19.384922	15.616398	114.494087	35.708664	-10.243091	116.314819	36.019974	37.033581	114.012566	35.864319	13.395245	115.1636925	-74.634163	17.837551	113.8244815
-40.071453	19.7526	113.790749	-19.413687	15.38517	114.651634	35.721832	-10.384398	116.461304	35.947918	36.873173	113.861259	35.834875	13.2443875	115.1612815	-74.662249	17.5259525	114.1419865
-39.863285	20.574455	113.905952	-19.45434	15.147384	114.808044	35.71381	-10.566822	116.587662	36.249252	36.516876	113.611534	35.981531	12.975027	115.099598	-74.890211	17.319741	114.51649
-39.714657	21.467045	114.013504	-19.561117	14.86235	114.943985	35.673485	-10.743616	116.695961	36.127304	36.331356	113.606407	35.9003945	12.79387	115.151184	-75.0226285	16.93083	114.736786
-39.451027	22.332369	114.03772	-19.70348	14.607843	115.022346	35.58532	-10.925354	116.758278	35.595348	36.31181	113.804176	35.590334	12.693228	115.281227	-74.997294	16.522458	114.763465
-39.038555	23.70635	114.023544	-19.926292	14.23934	115.051285	35.420425	-11.20437	116.739563	35.363621	36.07233	113.947678	35.392023	12.43398	115.3436205	-75.244607	16.0447	114.7589495
-38.724335	24.684868	113.973427	-20.085552	14.013879	115.051437	35.273544	-11.337907	116.689026	35.204372	35.931702	114.007248	35.238958	12.2968975	115.348137	-75.410062	15.7308605	114.754737
-38.339668	25.669411	113.962959	-20.268291	13.811226	115.050903	35.150116	-11.455459	116.598	35.016697	35.830082	114.099869	35.0834065	12.1873115	115.3489345	-75.6199885	15.4351405	114.7528715
-37.881763	26.643503	113.908386	-20.444315	13.642831	115.036545	35.028259	-11.546465	116.531525	34.830582	35.751652	114.166008	34.9294205	12.1025935	115.3487665	-75.8180505	15.1830685	114.7243235
-37.434052	27.688343	113.849709	-20.620827	13.502826	115.008247	34.930489	-11.610489	116.463997	34.630276	35.706226	114.265839	34.7803825	12.0478685	115.364918	-76.0220365	14.9577835	114.651576
-36.922264	28.728771	113.746605	-20.769142	13.399574	114.947662	34.844383	-11.644897	116.408684	34.446022	35.671719	114.348389	34.6452025	12.013411	115.3785365	-76.1834865	14.785737	114.5167875
-36.392445	29.7924	113.723648	-20.909843	13.280371	114.907112	34.749348	-11.707364	116.343307	34.287029	35.623413	114.438522	34.5181885	11.9580245	115.3909145	-76.3378745	14.6027175	114.4233095
-35.481915	31.379848	113.825439	-21.146788	13.066305	114.833832	34.576767	-11.783585	116.150902	34.07045	35.580433	114.764694	34.3236085	11.898424	115.457798	-76.6171845	14.234186	114.209866
-34.885864	32.413273	114.04071	-21.315805	12.908361	114.836212	34.442856	-11.831156	115.922905	33.91864	35.585968	115.121902	34.180748	11.877406	115.5224035	-76.812358	13.939316	114.1500205
-34.190784	33.398548	114.369308	-21.516241	12.729109	114.858261	34.303207	-11.838235	115.633438	33.734631	35.620926	115.584305	34.018919	11.8913455	115.6088715	-77.051401	13.5668725	114.1076505
-33.530228	34.430607	114.79319	-21.654814	12.563727	114.869293	34.155048	-11.811152	115.33194	33.54578	35.668926	116.135826	33.850414	11.928887	115.733883	-77.160042	13.198567	114.004703
-32.869087	35.387024	115.254044	-21.885132	12.514879	114.98597	34.028141	-11.759964	115.079842	33.373932	35.733829	116.755447	33.7010365	11.9869325	115.9176445	-77.4713005	13.0428255	114.0542955
-32.087681	36.276733	115.77774	-22.021599	12.407894	115.000221	33.905914	-11.67835	114.889992	33.235592	35.807018	117.396309	33.570753	12.064334	116.1431505	-77.613951	12.751454	113.8572915
-31.378906	37.147324	116.309807	-22.222647	12.409432	115.093384	33.828625	-11.567719	114.745354	33.097843	35.900894	118.072334	33.463234	12.1665875	116.408844	-77.908528	12.6522765	113.777924
-30.277916	38.313248	117.029533	-22.474861	12.461135	115.17514	33.761883	-11.3482	114.662064	32.871773	36.076797	119.013191	33.316828	12.3642985	116.8376275	-78.26655	12.5579715	113.5126525
-29.472975	38.961704	117.499672	-22.671202	12.581881	115.317047	33.725445	-11.193609	114.591942	32.717083	36.219521	119.526657	33.221264	12.512956	117.0592995	-78.563668	12.650806	113.5747945
-28.698631	39.488976	117.988014	-22.766628	12.714659	115.468788	33.709888	-11.003316	114.526001	32.57864	36.376953	119.885513	33.144264	12.6868185	117.205757	-78.67752	12.7424995	113.731819
-27.878834	39.923332	118.389534	-22.80365	12.824602	115.487587	33.726315	-10.824252	114.451958	32.491413	36.517193	120.219131	33.108864	12.8464705	117.3355445	-78.716164	12.8027335	113.6396295
-27.090063	40.266312	118.731667	-22.800041	12.931766	115.614937	33.748756	-10.680899	114.41983	32.441429	36.63784	120.486923	33.0950925	12.9784705	117.4533765	-78.6951745	12.8850615	113.7764975
-26.258781	40.47311	118.900848	-22.951401	13.144538	115.738831	33.795368	-10.558578	114.433159	32.421169	36.73819	120.65313	33.1082685	13.089806	117.5431445	-79.0110705	13.19927	113.9345175
-25.463337	40.559826	118.969193	-22.822975	13.204514	115.717659	33.821316	-10.456331	114.432922	32.405861	36.814156	120.703674	33.1135885	13.1789125	117.568298	-78.7595385	13.2301155	113.86702
-24.263514	40.395699	118.893883	-22.82836	13.332049	115.880035	33.885162	-10.405672	114.48243	32.405373	36.869877	120.562836	33.1452675	13.2321025	117.522633	-78.8019875	13.4319955	114.237437
-23.540125	40.240032	118.764755	-22.811825	13.341561	115.889122	33.908237	-10.398062	114.540627	32.388832	36.890045	120.443893	33.1485345	13.2459915	117.49226	-78.7721845	13.4371305	114.285984
-22.739885	39.816032	118.525436	-22.821621	13.364962	115.917	33.927826	-10.394514	114.635933	32.358212	36.909607	120.267067	33.143019	13.2575465	117.4515	-78.786261	13.4723775	114.3825
-22.237715	39.43314	118.358742	-22.831287	13.365923	115.930046	33.940826	-10.396226	114.773918	32.290455	36.936272	120.027878	33.1156405	13.270023	117.400898	-78.7782145	13.461823	114.459194
-21.418066	38.766582	117.984154	-22.916668	13.394891	115.970482	33.940289	-10.385923	114.878098	32.19487	36.970989	119.72802	33.0675795	13.292533	117.303059	-78.9009155	13.497249	114.637905
-20.761513	38.120861	117.630402	-22.908554	13.361605	115.921417	33.913498	-10.365842	114.991463	32.078545	37.019817	119.364967	32.9960215	13.3269875	117.178215	-78.8131295	13.3962225	114.664619
-20.201767	37.367523	117.251244	-23.012791	13.393497	115.875229	33.872044	-10.321586	115.112984	31.944613	37.098236	118.928459	32.9083285	13.388325	117.0207215	-78.9339105	13.398669	114.7297365
-19.377317	36.171692	116.600784	-23.068735	13.421996	115.809021	33.753105	-10.240012	115.318916	31.745581	37.191738	118.095673	32.749343	13.475863	116.7072945	-78.886813	13.368129	114.9107475
-18.870255	35.262825	116.116524	-23.130096	13.46612	115.699448	33.668541	-10.180705	115.481247	31.617939	37.279457	117.416908	32.64324	13.549376	116.4490775	-78.903432	13.382864	114.9498185
-18.350351	34.374908	115.587852	-23.235352	13.533805	115.613892	33.58733	-10.129892	115.692184	31.47732	37.316166	116.723801	32.532325	13.593137	116.2079925	-79.003029	13.474473	115.0197915
-17.933119	33.415596	115.080353	-23.285046	13.574407	115.521118	33.52541	-10.102809	115.913483	31.337324	37.349804	116.054245	32.431367	13.6234975	115.983864	-79.001459	13.5253165	115.058372
-17.502775	32.443111	114.58461	-23.353951	13.613261	115.40387	33.464005	-10.094576	116.144768	31.195656	37.387009	115.384781	32.3298305	13.6462165	115.7647745	-79.0377325	13.5803055	115.0429655
-17.088547	31.446726	114.170242	-23.412024	13.614466	115.255714	33.386044	-10.086111	116.347244	31.115866	37.363136	114.801956	32.250955	13.6385125	115.5746	-79.075003	13.5904195	114.936828
-16.68257	30.477438	113.830841	-23.439423	13.588819	115.138412	33.337067	-10.060293	116.48687	31.007353	37.388359	114.289711	32.17221	13.664033	115.3882905	-79.051056	13.513605	114.8885335
-16.147549	29.049448	113.516022	-23.498255	13.574472	114.995613	33.30571	-9.981126	116.573212	30.852867	37.435139	113.687897	32.0792885	13.7270065	115.1305545	-79.0757985	13.4219375	114.8606715
-15.859612	28.152266	113.423172	-23.500643	13.577496	114.929855	33.30125	-9.89223	116.603935	30.780828	37.538132	113.409714	32.041039	13.822951	115.0068245	-79.042325	13.332041	114.8528855
-15.661417	27.300974	113.356865	-23.534767	13.621512	114.882347	33.292923	-9.768739	116.60186	30.713118	37.631115	113.247536	32.0030205	13.931188	114.924698	-79.0725545	13.311836	114.839996
-15.420936	26.5177	113.29126	-23.593815	13.711381	114.840843	33.284309	-9.627708	116.626106	30.657413	37.777832	113.053062	31.970861	14.075062	114.839584	-79.158491	13.3477	114.842102
-15.215481	25.761873	113.234222	-23.609217	13.868374	114.739227	33.261517	-9.483483	116.612564	30.604979	37.913853	112.896523	31.933248	14.215185	114.7545435	-79.151682	13.521563	114.7239105
-15.075539	25.100639	113.165283	-23.636112	13.981493	114.667221	33.223923	-9.339133	116.547119	30.543026	38.047321	112.787865	31.8834745	14.354094	114.667492	-79.1556985	13.608892	114.66695
-14.981866	24.469788	113.135529	-23.664124	14.150143	114.605156	33.188133	-9.200168	116.513893	30.478987	38.180656	112.713684	31.83356	14.490244	114.6137885	-79.161808	13.810042	114.5965235
-14.877001	23.614969	113.19091	-23.76132	14.316003	114.607147	33.115414	-9.011778	116.485283	30.380232	38.351044	112.668205	31.747823	14.669633	114.576744	-79.270463	13.962373	114.63755
-14.782392	23.125721	113.262794	-23.786467	14.451265	114.665314	33.066715	-8.897135	116.492805	30.310791	38.459282	112.655365	31.688753	14.7810735	114.574085	-79.261687	14.1214565	114.756543
-14.718786	22.697405	113.373924	-23.866068	14.548816	114.764496	33.006588	-8.79203	116.544701	30.23353	38.548058	112.675949	31.620059	14.878014	114.610325	-79.352195	14.219618	114.918667
-14.655626	22.321165	113.469299	-23.924704	14.673586	114.891777	32.941284	-8.679433	116.678772	30.186144	38.628738	112.601639	31.563714	14.9746525	114.6402055	-79.413122	14.3725195	115.1433485
-14.590341	22.054487	113.536812	-23.997528	14.772539	114.978851	32.888424	-8.55983	116.83242	30.108059	38.715946	112.575317	31.4982415	15.078058	114.7038685	-79.4932975	14.46702	115.2538335
-14.466098	21.846182	113.645157	-24.08843	14.87446	115.080093	32.828403	-8.445254	117.01741	30.039177	38.811203	112.558617	31.43379	15.1829745	114.7880135	-79.61065	14.5659455	115.3721725
-14.335665	21.715332	113.747025	-24.167688	14.965475	115.212563	32.783478	-8.315929	117.1996	29.948702	38.905025	112.549355	31.36609	15.294548	114.8744775	-79.701466	14.636402	115.5506485
-14.155878	21.635038	114.003014	-24.265654	15.062086	115.4935	32.728409	-8.088951	117.316414	29.808786	39.106686	112.561989	31.2685975	15.5088675	114.9392015	-79.7999055	14.6153045	116.0477985
-14.02839	21.666355	114.180252	-24.313231	15.093038	115.658249	32.679497	-7.871204	117.257751	29.673967	39.294662	112.65609	31.176732	15.711729	114.9569205	-79.803194	14.474347	116.3595775
-13.869529	21.734261	114.298058	-24.38718	15.150658	115.769669	32.613071	-7.633152	117.160835	29.554955	39.524437	112.749527	31.084013	15.9456425	114.955181	-79.858373	14.3556735	116.584157
-13.725239	21.881956	114.364944	-24.469393	15.225591	115.831795	32.55978	-7.385689	117.016159	29.410812	39.779266	112.881851	30.985296	16.1967885	114.949005	-79.924082	14.2543935	116.714585
-13.553102	22.10586	114.410187	-24.550255	15.35587	115.886093	32.502544	-7.112996	116.828629	29.267279	40.049187	112.972855	30.8849115	16.4680955	114.900742	-79.9854215	14.2436445	116.871444
-13.326545	22.337351	114.46743	-24.64958	15.55416	115.916145	32.429413	-6.834702	116.723701	29.145823	40.322914	113.063454	30.787618	16.744106	114.8935775	-80.086778	14.364214	116.9387125
-13.05405	22.604544	114.529404	-24.722363	15.765519	115.943039	32.370811	-6.583102	116.683449	29.076231	40.578041	113.156746	30.723521	16.9974695	114.9200975	-80.168247	14.5335685	116.9659805
-12.568153	23.056595	114.559769	-24.791868	16.100546	115.948914	32.277985	-6.270296	116.640327	29.061853	40.953827	113.30545	30.669919	17.3417655	114.9728885	-80.253655	14.8593265	116.9249395
-12.195265	23.423437	114.550827	-24.839607	16.309137	115.911377	32.219772	-6.096267	116.592285	29.0546	41.119698	113.580284	30.637186	17.5117155	115.0862845	-80.3164	15.1065585	116.7364695
-11.766841	23.765221	114.564072	-24.86795	16.50289	115.891823	32.164124	-5.940256	116.502991	29.070505	41.324852	113.78019	30.6173145	17.692298	115.1415905	-80.3532145	15.313482	116.6420555
-11.285453	24.174559	114.644363	-24.880672	16.687815	115.930199	32.113758	-5.784015	116.397736	29.115149	41.567184	114.059364	30.6144535	17.8915845	115.22855	-80.3757975	15.4840455	116.631848
-10.799124	24.546583	114.744934	-24.919863	16.858557	115.994087	32.070831	-5.619143	116.314224	29.087955	41.710247	114.155975	30.579393	18.045552	115.2350995	-80.419119	15.671562	116.7530745
-10.362742	24.930748	114.819847	-24.958633	17.066046	116.003159	32.042496	-5.426439	116.216888	29.097834	41.903229	114.381111	30.570165	18.238395	115.2989995	-80.487431	15.893697	116.7073185
-9.861146	25.325006	114.86393	-24.992722	17.26689	115.964745	31.993383	-5.252781	116.138985	29.106565	42.122337	114.604462	30.549974	18.434778	115.3717235	-80.535418	16.099002	116.5577665
-9.05849	25.882849	114.851189	-25.104958	17.58992	115.698029	31.919348	-4.976381	115.964294	29.083656	42.488453	114.939812	30.501502	18.756036	115.452053	-80.711418	16.423804	115.944005
-8.517188	26.244984	114.767769	-25.188148	17.783495	115.41684	31.854715	-4.774249	115.799263	29.06768	42.724373	115.315186	30.4611975	18.975062	115.5572245	-80.8374935	16.591928	115.2764555
-7.91726	26.591078	114.754166	-25.253223	17.932718	115.163216	31.803179	-4.609437	115.556145	29.052628	42.892365	115.867447	30.4279035	19.141464	115.711796	-80.9343495	16.723972	114.614636
-7.29653	26.849266	114.791611	-25.293087	18.060682	114.962784	31.755424	-4.424809	115.293571	29.028595	43.103565	116.310081	30.3920095	19.339378	115.801826	-80.9781835	16.781986	114.123742
-6.691927	27.04554	114.932228	-25.341499	18.202072	114.836395	31.728994	-4.268427	115.047455	29.034462	43.256077	116.830849	30.381728	19.493825	115.939152	-81.064726	16.910319	113.733638
-6.144751	27.181648	115.099228	-25.309763	18.36644	114.827522	31.727325	-4.087213	114.87793	29.100996	43.387707	117.285133	30.4141605	19.650247	116.0815315	-81.0336865	17.082633	113.5735125
-5.555477	27.20871	115.273895	-25.324806	18.529411	114.92971	31.728851	-3.944762	114.760117	29.174747	43.510391	117.652786	30.451799	19.7828145	116.2064515	-81.101411	17.2760075	113.6529685
-4.667508	27.148989	115.489899	-25.288153	18.824083	114.980125	31.718964	-3.787095	114.683357	29.293797	43.611465	118.129387	30.5063805	19.912185	116.406372	-81.0826865	17.735981	113.553878
-4.109135	26.985258	115.643036	-25.245985	18.988861	115.100792	31.720505	-3.760275	114.760124	29.395161	43.653728	118.36554	30.557833	19.9467265	116.562832	-81.049803	18.0309955	113.638752
-3.603346	26.728746	115.789726	-25.198252	19.109529	115.300705	31.74881	-3.798501	114.946838	29.501062	43.620087	118.627762	30.624936	19.910793	116.7873	-81.02144	18.308265	113.81411
-3.098534	26.333778	116.002502	-25.174728	19.187849	115.478874	31.781078	-3.885538	115.240608	29.676756	43.562336	118.778122	30.728917	19.838399	117.009365	-81.078373	18.537299	113.948383
-2.64468	25.860268	116.185974	-25.124556	19.204609	115.658821	31.818501	-4.023946	115.518715	29.799261	43.449257	118.976631	30.808881	19.7126555	117.247673	-81.057993	18.6965625	114.069969
-2.253619	25.313776	116.347908	-25.05337	19.158735	115.743187	31.846714	-4.164876	115.773903	29.89246	43.299412	119.24086	30.869587	19.567268	117.5073815	-80.976327	18.750202	113.9789925
-1.875089	24.675474	116.471031	-25.063457	19.080025	115.800323	31.896227	-4.299658	115.976372	29.971241	43.182281	119.497391	30.933734	19.4413115	117.7368815	-81.060648	18.7187385	113.8637645
-1.386408	23.588753	116.516922	-25.043222	18.911846	115.754379	31.963257	-4.465936	116.180817	30.058516	43.022545	119.767189	31.0108865	19.2783045	117.974003	-81.0973305	18.5453875	113.534755
-1.131019	22.779671	116.463402	-25.021076	18.846849	115.690056	32.022331	-4.563106	116.366493	30.103354	42.962471	119.79538	31.0628425	19.1996825	118.0809365	-81.1049945	18.4940155	113.2991755
-0.922867	21.914135	116.352501	-24.984222	18.752289	115.579239	32.08699	-4.650577	116.55201	30.128935	42.874722	119.742821	31.1079625	19.1120725	118.1474155	-81.0764065	18.3925055	113.0110625
-0.781344	21.03986	116.200897	-24.958708	18.728142	115.461372	32.165997	-4.759827	116.751801	30.154579	42.827942	119.531311	31.160288	19.0340575	118.141556	-81.077704	18.4222265	112.781188
-0.698838	20.106243	116.028305	-24.901031	18.650576	115.309593	32.236313	-4.884552	116.941559	30.183264	42.720638	119.292221	31.2097885	18.918043	118.11689	-81.0118505	18.383109	112.502296
-0.652794	19.125559	115.89196	-24.811956	18.548454	115.198433	32.304756	-5.026762	117.079559	30.251682	42.600529	119.122231	31.278219	18.7868835	118.100895	-80.902131	18.3100245	112.295971
-0.66035	18.072361	115.785851	-24.729689	18.393261	115.162102	32.375378	-5.206223	117.173004	30.341175	42.422207	119.015373	31.3582765	18.607992	118.0941885	-80.8176545	18.17853	112.2300155
-0.808183	16.491812	115.701553	-24.555754	18.204004	115.175713	32.50341	-5.48446	117.228737	30.529202	42.152653	119.014587	31.516306	18.3340965	118.121662	-80.627814	18.0739115	112.229764
-1.006041	15.463119	115.678551	-24.45083	18.104237	115.2285	32.58564	-5.668038	117.26326	30.656916	42.002918	119.099152	31.621278	18.16744	118.181206	-80.522938	18.041034	112.275794
-1.235646	14.406772	115.680489	-24.353537	18.046356	115.343628	32.654972	-5.81896	117.316414	30.808302	41.873577	119.119347	31.731637	18.0273085	118.2178805	-80.438711	18.0654035	112.4693755
-1.549046	13.307703	115.704155	-24.279514	18.065947	115.450165	32.712437	-5.943737	117.401733	30.925501	41.757912	119.223572	31.818969	17.9070875	118.3126525	-80.377997	18.2248065	112.5876775
-1.883174	12.234794	115.771233	-24.217224	18.102341	115.567764	32.738739	-6.04779	117.519775	31.05065	41.67366	119.281784	31.8946945	17.812935	118.4007795	-80.3291425	18.391747	112.7347485
-2.313946	11.172331	115.837669	-24.175922	18.124645	115.703011	32.763245	-6.191031	117.681458	31.158785	41.558231	119.323135	31.961015	17.6836	118.5022965	-80.312859	18.56569	112.9037255
-2.803638	10.063724	115.89389	-24.152807	18.150234	115.766655	32.743614	-6.362637	117.802338	31.264299	41.389576	119.372643	32.0039565	17.5134695	118.5874905	-80.3095705	18.7869985	112.9458195
-3.602727	8.364428	115.907036	-24.127659	18.126867	115.903244	32.664787	-6.663648	117.914604	31.422722	41.107376	119.236984	32.0437545	17.221864	118.575794	-80.2990725	19.03187	113.230694
-4.239427	7.254954	115.907288	-24.107359	18.084892	115.947128	32.617588	-6.891342	117.961525	31.505999	40.899536	119.143974	32.0617935	17.004097	118.5527495	-80.2765115	19.165687	113.3415065
-4.874691	6.116249	115.907097	-24.082314	18.017117	115.990112	32.574318	-7.096843	118.033554	31.578728	40.689568	118.996872	32.076523	16.7963625	118.515213	-80.241151	19.2378715	113.465011
-5.563087	5.008472	115.908241	-24.04274	17.961218	116.016495	32.579746	-7.287	118.117455	31.628281	40.522034	118.853714	32.1040135	16.617517	118.4855845	-80.1894935	19.304919	113.5474055
-6.299012	3.912956	115.964195	-23.992012	17.879395	115.97364	32.607597	-7.44241	118.247017	31.689484	40.335194	118.567062	32.1485405	16.446392	118.4070395	-80.1325645	19.312398	113.5402405
-7.127129	2.866007	116.060791	-23.955437	17.828081	115.890083	32.657166	-7.627177	118.457504	31.743172	40.164379	118.272827	32.200169	16.268601	118.3651655	-80.111043	19.387561	113.4150005
-7.917425	1.799946	116.137299	-23.90803	17.73695	115.737999	32.717342	-7.788037	118.736473	31.806118	39.980011	117.929146	32.26173	16.095987	118.3328095	-80.07779	19.377913	113.1431885
-9.280269	0.410515	116.284813	-23.798239	17.572973	115.506195	32.800995	-8.097559	119.145348	31.866051	39.679779	117.425987	32.333523	15.79111	118.2856675	-79.930001	19.354836	112.7267225
-10.214545	-0.486745	116.373932	-23.684019	17.407053	115.407501	32.872334	-8.293146	119.270966	31.957769	39.428783	117.067184	32.4150515	15.5678185	118.169075	-79.7830895	19.2462875	112.645927
-10.94584	-1.469365	116.268227	-23.562088	17.180376	115.406097	32.950832	-8.488148	119.32663	32.04842	39.186241	116.820435	32.499626	15.3490465	118.0735325	-79.623802	19.0117055	112.7386615
-11.946615	-2.257289	116.360382	-23.438974	16.953518	115.416245	33.054699	-8.7198	119.364532	32.172382	38.937752	116.685425	32.6135405	15.108976	118.0249785	-79.4914885	18.79806	112.8075115
-12.921248	-2.97215	116.369034	-23.312525	16.708836	115.462173	33.164562	-8.961318	119.367531	32.309963	38.694458	116.629013	32.7372625	14.86657	117.998272	-79.3623125	18.551102	112.926074
-13.905707	-3.612048	116.404114	-23.179358	16.496662	115.513077	33.284794	-9.180145	119.386436	32.441406	38.458347	116.546188	32.8631	14.639101	117.966312	-79.221816	18.354223	113.059842
-14.923885	-4.158901	116.446068	-23.008873	16.313543	115.574417	33.377205	-9.381994	119.348969	32.575798	38.252266	116.408516	32.9765015	14.435136	117.8787425	-78.9942475	18.19195	113.2700915
-16.524773	-4.828115	116.524979	-22.853798	16.131296	115.703407	33.501919	-9.576142	119.22377	32.729771	38.028442	116.156113	33.115845	14.22615	117.6899415	-78.823441	18.036442	113.7168725
-17.5418	-5.137558	116.572861	-22.75095	16.062645	115.74012	33.580822	-9.651111	119.212006	32.803749	37.933712	116.076431	33.1922855	14.1413005	117.6442185	-78.6941855	17.9839895	113.8360215
-18.616266	-5.408904	116.579292	-22.646887	16.003395	115.755608	33.663925	-9.697845	119.184151	32.878529	37.862156	115.930595	33.271227	14.0821555	117.557373	-78.565001	17.9246345	113.953843
-19.741068	-5.559227	116.582764	-22.581081	15.963909	115.78125	33.742458	-9.732619	119.179153	32.930954	37.814793	115.878723	33.336706	14.041087	117.528938	-78.498868	17.886731	114.033562
-20.79682	-5.654658	116.540001	-22.488773	15.900096	115.805458	33.81715	-9.750581	119.160881	32.963909	37.802143	115.835274	33.3905295	14.025781	117.4980775	-78.3680755	17.774411	114.1128385
-21.851822	-5.639479	116.503059	-22.446262	15.856639	115.834702	33.91156	-9.747214	119.101624	32.998188	37.796574	115.83654	33.454874	14.02468	117.469082	-78.347398	17.688598	114.200322
-22.963858	-5.568934	116.51355	-22.369755	15.775533	115.908417	34.012493	-9.758506	119.093231	33.051743	37.795811	115.847488	33.532118	14.0186525	117.4703595	-78.271628	17.5324135	114.3464745
-24.558302	-5.346201	116.55407	-22.252985	15.667256	116.007996	34.182693	-9.81448	119.116257	33.141045	37.773643	115.874741	33.661869	13.9795815	117.495499	-78.167839	17.3549305	114.520493
-25.618383	-5.061509	116.604675	-22.201307	15.570179	116.104492	34.285629	-9.872065	119.092491	33.201866	37.7099	115.871361	33.7437475	13.9189175	117.481926	-78.1463615	17.2214405	114.727058
-26.659048	-4.717718	116.663445	-22.10117	15.482034	116.208443	34.363583	-9.947378	119.067909	33.26305	37.641163	115.85424	33.8133165	13.8468925	117.4610745	-78.0156565	17.1171755	114.9558115
-27.702621	-4.266287	116.727364	-22.010105	15.387069	116.339508	34.444611	-9.992724	119.033012	33.33989	37.585567	115.852592	33.8922505	13.7964215	117.442802	-77.9124605	16.9777165	115.236214
-28.672977	-3.799374	116.731476	-21.933331	15.332313	116.435089	34.562538	-10.009342	118.986198	33.410225	37.586632	115.877243	33.9863815	13.788645	117.4317205	-77.8530435	16.875981	115.4384575
-29.667843	-3.23112	116.66037	-21.813055	15.273916	116.514542	34.674091	-9.995031	118.921722	33.469261	37.633266	115.943886	34.071676	13.8191175	117.432804	-77.697786	16.7287145	115.59628
-30.662447	-2.532391	116.573868	-21.747683	15.267354	116.555664	34.787853	-9.911593	118.829437	33.510216	37.739609	116.056061	34.1490345	13.914008	117.442749	-77.6444005	16.6207	115.668579
-32.047932	-1.463133	116.359055	-21.623148	15.261761	116.611389	34.970276	-9.744859	118.660446	33.566967	37.957825	116.245293	34.2686215	14.106483	117.4528695	-77.5149175	16.417039	115.7699085
-33.009911	-0.67513	116.133858	-21.537506	15.319522	116.604683	35.060242	-9.60068	118.457809	33.585312	38.138035	116.406227	34.322777	14.2686775	117.432018	-77.397789	16.3703665	115.777348
-33.903507	0.180265	115.838257	-21.509527	15.371668	116.551079	35.13047	-9.435166	118.212852	33.591671	38.329556	116.583839	34.3610705	14.447195	117.3983455	-77.3801245	16.296141	115.7038125
-34.781391	1.043125	115.511742	-21.501287	15.476173	116.500603	35.195316	-9.263211	117.830101	33.563812	38.545921	116.793655	34.379564	14.641355	117.311878	-77.382138	16.310991	115.689328
-35.619312	1.979825	115.330017	-21.483681	15.604019	116.470131	35.244846	-9.06206	117.497192	33.516644	38.774616	116.934982	34.380745	14.856278	117.216087	-77.348107	16.35176	115.724175
-36.463444	2.91332	115.289978	-21.447514	15.788022	116.484177	35.256622	-8.862831	117.26947	33.493622	38.945885	117.012337	34.375122	15.041527	117.1409035	-77.27015	16.534517	115.8274505
-37.269886	3.897741	115.283836	-21.397076	15.998318	116.495392	35.320339	-8.727123	117.18148	33.506035	39.098801	117.065575	34.413187	15.185839	117.1235275	-77.207339	16.810797	115.8672565
-38.419361	5.354384	115.237961	-21.296122	16.26668	116.398262	35.386692	-8.619589	117.107834	33.618565	39.207535	117.131042	34.5026285	15.293973	117.119438	-77.0948725	17.239387	115.677086
-39.15062	6.30057	115.218185	-21.189882	16.398994	116.335007	35.419567	-8.664143	117.082596	33.737076	39.173744	117.083374	34.5783215	15.2548005	117.082985	-76.9580855	17.5431875	115.587029
-39.842449	7.311677	115.262833	-21.08367	16.475307	116.316582	35.425602	-8.792562	117.049789	33.911549	39.039665	116.966202	34.6685755	15.1235515	117.0079955	-76.8359155	17.8270625	115.6251685
-40.50378	8.253963	115.367828	-20.947008	16.457958	116.33345	35.41465	-8.961792	117.031548	34.130409	38.848541	116.867294	34.7725295	14.9433745	116.949421	-76.6665455	17.9725415	115.717479
-41.072075	9.221812	115.480759	-20.799709	16.371895	116.42244	35.446255	-9.172826	116.970955	34.353516	38.614868	116.865219	34.8998855	14.721021	116.918087	-76.4993035	18.022769	115.926793
-41.666061	10.150209	115.548302	-20.648094	16.262835	116.492294	35.493885	-9.359705	116.895805	34.567936	38.425594	116.966415	35.0309105	14.5329445	116.93111	-76.3270985	17.9927255	116.053478
-42.194462	11.125676	115.595177	-20.597795	16.150688	116.544426	35.52607	-9.511659	116.752113	34.757961	38.260605	117.139778	35.1420155	14.374473	116.9459455	-76.3376055	17.926903	116.1429065
-42.912529	12.553486	115.73365	-20.47016	16.098665	116.627975	35.534904	-9.640221	116.482841	34.912968	38.151104	117.238007	35.223936	14.2554415	116.860424	-76.164256	17.9418885	116.395526
-43.383606	13.528119	115.891335	-20.394836	16.161573	116.674492	35.541924	-9.618966	116.378273	34.947334	38.159378	117.132141	35.244629	14.270206	116.755207	-76.034301	18.05294	116.593777
-43.798313	14.51122	116.12738	-20.394352	16.228565	116.762886	35.575329	-9.524763	116.398048	34.899963	38.248398	116.907738	35.237646	14.3618175	116.652893	-76.02635	18.0953125	116.872879
-44.192215	15.50968	116.41674	-20.396517	16.38966	116.89843	35.606483	-9.395988	116.507927	34.773823	38.353657	116.585884	35.190153	14.4788345	116.5469055	-75.983187	18.3004855	117.2499545
-44.483879	16.442478	116.691246	-20.444466	16.513283	117.039909	35.601513	-9.233006	116.668785	34.597507	38.491074	116.242981	35.09951	14.629034	116.455883	-75.988442	18.397532	117.623935
-44.754051	17.411604	116.9608	-20.478285	16.649548	117.200729	35.600098	-9.114656	116.885376	34.427399	38.61179	115.905128	35.0137485	14.748567	116.395252	-75.9703185	18.550529	118.006206
-44.959354	18.397749	117.199181	-20.571617	16.69688	117.360016	35.568043	-9.025845	117.084061	34.259373	38.676502	115.5923	34.913708	14.8253285	116.3381805	-76.056942	18.5684315	118.3818515
-45.153351	19.89575	117.52269	-20.734928	16.728483	117.566216	35.396461	-9.016837	117.314682	34.000019	38.689716	115.176483	34.69824	14.8364395	116.2455825	-76.168096	18.6205265	118.8868495
-45.261269	20.84915	117.556488	-20.916197	16.687538	117.600586	35.256241	-9.06218	117.337845	33.82122	38.642399	115.030243	34.5387305	14.7901095	116.184044	-76.3711245	18.5849665	119.017128
-45.295353	21.840364	117.446075	-21.057968	16.615852	117.534294	35.108585	-9.152437	117.336098	33.686684	38.581432	114.955772	34.3976345	14.7144975	116.145935	-76.5135705	18.5172065	118.922653
-45.270355	22.869497	117.218544	-21.228651	16.534176	117.395691	34.95879	-9.230762	117.264786	33.555714	38.528721	114.89241	34.257252	14.6489795	116.078598	-76.714554	18.4193725	118.712784
-45.149414	23.868114	116.956902	-21.406586	16.469299	117.182175	34.817982	-9.298136	117.153633	33.834049	38.301338	114.599739	34.3260155	14.501601	115.876686	-77.1391875	18.436997	118.487664
-45.05032	24.927469	116.673279	-21.494059	16.472494	116.966339	34.712116	-9.327418	117.073059	33.287388	38.472061	114.666878	33.999752	14.5723215	115.8699685	-76.98787	18.3726665	118.0627095
-44.751682	26.010769	116.398636	-21.576687	16.477856	116.79007	34.631901	-9.317291	117.041077	33.195732	38.434746	114.491524	33.9138165	14.5587275	115.7663005	-77.0671905	18.3969845	117.8138395
-44.29364	27.653049	116.18985	-21.664356	16.504496	116.69384	34.558891	-9.314878	117.011024	33.0718	38.393574	114.284157	33.8153455	14.539348	115.6475905	-77.1440575	18.469644	117.7400895
-43.888195	28.768557	116.108582	-21.697163	16.476263	116.695831	34.510307	-9.367212	117.035744	33.042072	38.338425	114.208511	33.7761895	14.4856065	115.6221275	-77.1705155	18.4669195	117.7695345
-43.457626	29.915747	116.002251	-21.724936	16.418644	116.685295	34.470917	-9.458646	117.066467	33.031929	38.264328	114.212547	33.751423	14.402841	115.639507	-77.201295	18.434447	117.731083
-42.984383	31.084637	115.884331	-21.772808	16.345631	116.660728	34.419018	-9.555081	117.087471	33.022591	38.175697	114.22644	33.7208045	14.310308	115.6569555	-77.2664205	18.380954	117.6645005
-42.454113	32.236561	115.782753	-21.829405	16.258963	116.609383	34.349129	-9.651743	117.077377	32.992203	38.105522	114.245728	33.670666	14.2268895	115.6615525	-77.329476	18.2910365	117.5572135
-41.871918	33.466881	115.672318	-21.895451	16.183447	116.562775	34.26857	-9.72021	117.033409	32.922089	38.036339	114.279953	33.5953295	14.1580645	115.656681	-77.3862315	18.2088295	117.468869
-41.317646	34.698547	115.584709	-22.033382	16.075079	116.521538	34.187092	-9.782784	117.002693	32.82457	37.988262	114.368187	33.505831	14.102739	115.68544	-77.572595	18.047419	117.357636
-40.365158	36.579571	115.494583	-22.227741	15.963672	116.401352	34.029518	-9.826688	116.897224	32.637196	37.990837	114.586082	33.333357	14.0820745	115.741653	-77.788839	17.8452695	117.061051
-39.695	37.822838	115.453445	-22.409578	15.85132	116.3507	33.919899	-9.814958	116.786514	32.463802	38.010471	114.763222	33.1918505	14.0977565	115.774868	-78.0110065	17.6048835	116.926532
-38.982071	39.090004	115.522957	-22.596827	15.74461	116.241837	33.795368	-9.795017	116.619408	32.276649	38.08036	115.025925	33.0360085	14.1426715	115.8226665	-78.2296625	17.3465485	116.6610075
-38.250328	40.317383	115.653839	-22.848227	15.661094	116.157684	33.662575	-9.733728	116.424942	32.079613	38.18618	115.388313	32.871094	14.226226	115.9066275	-78.567548	17.095962	116.4087405
-37.503578	41.583019	115.947617	-23.036354	15.588622	116.05574	33.505913	-9.608009	116.178978	31.869158	38.336704	115.856766	32.6875355	14.3643475	116.017872	-78.7602435	16.8128965	116.093608
-36.671314	42.780396	116.344116	-23.230679	15.551442	115.985397	33.343975	-9.455647	115.941444	32.02879	38.377304	116.23114	32.6863825	14.4608285	116.086292	-79.1477405	16.6420555	115.884502
-35.815136	43.936462	116.777588	-23.425299	15.57254	115.984222	33.198242	-9.288061	115.751907	31.429094	38.7439	117.08493	32.313668	14.7279195	116.4184185	-79.164266	16.4171605	115.5500255
-34.54855	45.633617	117.520584	-23.815556	15.681952	115.96891	32.967396	-9.008205	115.553497	31.149002	39.001015	118.229317	32.058199	14.996405	116.891407	-79.689311	16.367499	115.046413
-33.641113	46.633564	118.118301	-24.109545	15.780335	115.930626	32.815517	-8.842644	115.403877	30.950188	39.16259	119.019936	31.8828525	15.159973	117.2119065	-80.1019425	16.400697	114.6493455
-32.81356	47.578419	118.865051	-24.32099	15.883811	116.024063	32.706566	-8.668129	115.258873	30.766254	39.327267	119.731918	31.73641	15.329569	117.4953955	-80.37839	16.438053	114.5527305
-31.568333	48.214851	119.333412	-24.559774	16.056124	116.204811	32.638508	-8.479091	115.155434	30.607466	39.504383	120.337379	31.622987	15.512646	117.7464065	-80.742535	16.599602	114.6632155
-30.694088	48.930733	119.9478	-24.696407	16.224834	116.456497	32.638561	-8.280327	115.158012	30.481216	39.675598	120.874428	31.5598885	15.6976355	118.01622	-80.9527025	16.7520325	114.896774
-29.729858	49.530766	120.422661	-24.815989	16.340279	116.615501	32.657516	-8.111527	115.226128	30.364258	39.850788	121.379784	31.510887	15.8696305	118.302956	-81.142865	16.8109275	114.928046
-28.71657	50.085281	120.794853	-24.906435	16.410395	116.758072	32.708694	-7.987054	115.32518	30.232048	39.964985	121.819534	31.470371	15.9889655	118.572357	-81.283241	16.8318245	114.943787
-27.488771	50.434406	121.30127	-24.964418	16.427475	116.895309	32.770931	-7.80425	115.438042	30.061007	40.118622	122.305092	31.415969	16.157186	118.871567	-81.344805	16.697764	114.919051
-26.50724	50.638275	121.536003	-25.034697	16.447039	117.042648	32.805553	-7.725044	115.529945	29.876089	40.218544	122.528549	31.340821	16.24675	119.029247	-81.410215	16.647328	115.056049
-25.673145	50.601814	121.683548	-25.137688	16.48019	117.167923	32.828175	-7.640664	115.583382	29.762936	40.303185	122.738312	31.2955555	16.3312605	119.160847	-81.5709315	16.6291195	115.174999
-24.771955	50.45945	121.837631	-25.268116	16.557308	117.335846	32.824524	-7.57108	115.698196	29.625607	40.39016	122.894203	31.2250655	16.40954	119.2961995	-81.7612975	16.705076	115.3754925
-24.036776	50.167171	121.889984	-25.35988	16.558231	117.456757	32.823967	-7.51984	115.859077	29.592609	40.43224	122.952629	31.208288	16.4562	119.405853	-81.928048	16.660262	115.507661
-23.237476	49.82021	121.864975	-25.389326	16.563992	117.616608	32.828037	-7.447662	116.002205	29.431915	40.527176	123.01252	31.129976	16.539757	119.5073625	-81.908628	16.588227	115.7258535
-22.461704	49.294945	121.788284	-25.465342	16.587915	117.789749	32.837753	-7.396799	116.210648	29.382563	40.602257	122.962212	31.110158	16.602729	119.58643	-82.040842	16.573101	115.993068
-21.363178	48.314449	121.508347	-25.489435	16.622328	117.979492	32.82793	-7.374357	116.612198	29.674969	40.541767	122.635696	31.2514495	16.583705	119.623947	-82.2303195	16.660951	116.335037
-20.59413	47.62912	121.190155	-25.548855	16.644468	118.083595	32.806011	-7.373949	116.905998	29.245043	40.762161	122.660957	31.025527	16.694106	119.7834775	-82.123237	16.59483	116.3837125
-20.072489	46.712769	120.854233	-25.640614	16.710522	118.151833	32.74498	-7.393748	117.220177	29.116011	40.81638	122.483444	30.9304955	16.711316	119.8518105	-82.2117235	16.709728	116.4518555
-19.443565	45.771824	120.480331	-25.687038	16.699909	118.219688	32.689182	-7.430328	117.511574	29.035091	40.840412	122.273621	30.8621365	16.705042	119.8925975	-82.2362125	16.694776	116.5467785
-19.295082	44.858181	120.43837	-25.736088	16.691544	118.286095	32.644409	-7.506859	117.769096	29.42774	40.63702	121.835472	31.0360745	16.5650805	119.802284	-82.5082505	16.8180075	116.769906
-18.745562	43.76059	120.128204	-25.838041	16.673382	118.376945	32.578419	-7.603837	117.985497	29.400269	40.606789	121.578201	30.989344	16.501476	119.781849	-82.665426	16.845288	116.972041
-18.339094	42.534611	119.843819	-25.826799	16.605904	118.334457	32.515308	-7.691645	118.138077	28.940449	40.710583	121.533798	30.7278785	16.509469	119.8359375	-82.3814765	16.702339	116.8329765
-17.681849	40.635059	119.401573	-25.897577	16.518358	118.313957	32.428093	-7.824552	118.254623	28.924433	40.617317	120.998573	30.676263	16.3963825	119.626598	-82.471417	16.6403335	117.001316
-17.270542	39.33857	119.019112	-25.918859	16.483599	118.241524	32.354065	-7.919537	118.300758	28.902193	40.515362	120.640732	30.628129	16.2979125	119.470745	-82.465847	16.6692855	117.012303
-17.041828	38.015427	118.71035	-25.966021	16.431704	118.193993	32.2756	-8.042032	118.35334	28.865967	40.394058	120.167778	30.5707835	16.176013	119.260559	-82.5028255	16.687395	117.127427
-16.71578	36.628063	118.287598	-25.968243	16.414223	118.107948	32.188789	-8.131567	118.413803	28.847805	40.229805	119.615387	30.518297	16.049119	119.014595	-82.454783	16.779327	117.201301
-16.446617	35.249828	117.852913	-25.992447	16.371468	118.040558	32.083313	-8.242711	118.462242	28.844606	40.046066	119.012047	30.4639595	15.9016775	118.7371445	-82.4488535	16.8412585	117.3439715
-16.213816	33.832878	117.456985	-25.966824	16.316137	117.935959	31.950083	-8.37042	118.529617	28.84301	39.800186	118.366005	30.3965465	15.714883	118.447811	-82.3301945	16.917391	117.424107
-15.984033	32.460804	117.102173	-25.984415	16.219999	117.886879	31.814688	-8.520019	118.518684	28.835981	39.545914	117.715523	30.3253345	15.5129475	118.1171035	-82.2941645	16.9270505	117.6566545
-15.731843	30.388159	116.65065	-25.994991	16.003128	117.756294	31.604368	-8.773604	118.470993	28.780931	39.137741	116.83799	30.1926495	15.1820685	117.6544915	-82.1826315	16.8241875	117.8580965
-15.631936	29.043596	116.477882	-26.018562	15.826183	117.71656	31.491051	-8.964607	118.471886	28.73983	38.872494	116.341934	30.1154405	14.9539435	117.40691	-82.1525645	16.6984225	118.02621
-15.51168	27.733427	116.349152	-26.057106	15.68449	117.669632	31.411861	-9.146949	118.501007	28.696198	38.633083	115.984276	30.0540295	14.743067	117.2426415	-82.1682415	16.625913	118.0966225
-15.441123	26.517948	116.263832	-26.091507	15.556494	117.62999	31.323566	-9.315474	118.565132	28.654078	38.406025	115.794685	29.988822	14.5452755	117.1799085	-82.171836	16.5677125	118.0800715
-15.37939	25.363398	116.167427	-26.139563	15.446435	117.569458	31.273726	-9.480727	118.66037	28.616528	38.249847	115.476967	29.945127	14.38456	117.0686685	-82.224253	16.50831	118.0702475
-15.33654	24.265177	116.142334	-26.192326	15.395193	117.505325	31.203152	-9.601405	118.773315	28.639912	38.122177	115.388512	29.921532	14.260386	117.0809135	-82.306184	16.53	117.9297365
-15.300411	23.239893	116.168388	-26.214796	15.29922	117.45076	31.189018	-9.691907	118.848351	28.660805	38.04081	115.370216	29.9249115	14.1744515	117.1092835	-82.3545035	16.4239885	117.7922365
-15.266228	21.865259	116.266396	-26.237265	15.228015	117.41996	31.219807	-9.774251	118.884155	28.680367	37.995766	115.500809	29.950087	14.1107575	117.192482	-82.424617	16.3452725	117.647438
-15.296417	21.05225	116.32415	-26.223295	15.208215	117.431297	31.249798	-9.774208	118.866646	28.68939	38.031174	115.467789	29.969594	14.128483	117.1672175	-82.416184	16.287947	117.6953765
-15.290152	20.292831	116.389557	-26.186388	15.2146	117.497063	31.297611	-9.752523	118.805252	28.701996	38.0639	115.477837	29.9998035	14.1556885	117.1415445	-82.3725795	16.2735115	117.8525815
-15.324516	19.613407	116.518661	-26.152737	15.224129	117.59446	31.321409	-9.737388	118.775269	28.728422	38.093487	115.505455	30.0249155	14.1780495	117.140362	-82.3303895	16.2702085	118.048558
-15.43399	19.017834	116.65995	-26.105469	15.246513	117.68705	31.336826	-9.7259	118.769791	28.77025	38.111244	115.576729	30.053538	14.192672	117.17326	-82.264476	16.300354	118.20084
-15.502816	18.481606	116.768921	-26.089447	15.276107	117.767456	31.353357	-9.727058	118.773308	28.820728	38.118019	115.651772	30.0870425	14.1954805	117.21254	-82.2659365	16.3567335	118.322372
-15.687185	18.046915	116.897896	-26.063538	15.29016	117.81144	31.373245	-9.747149	118.765533	28.870028	38.126995	115.758179	30.1216365	14.189923	117.261856	-82.2487125	16.390397	118.361024
-15.882217	17.456263	117.018867	-26.036041	15.27936	117.848801	31.417332	-9.784739	118.674759	28.931973	38.128681	115.914726	30.1746525	14.171971	117.2947425	-82.2467345	16.386749	118.4028595
-15.939925	17.136545	116.968384	-25.974628	15.252077	117.868027	31.450766	-9.81257	118.601814	28.958426	38.138607	116.044983	30.204596	14.1630185	117.3233985	-82.153852	16.3411355	118.4126555
-16.074074	16.877634	117.02459	-25.962746	15.254304	117.921509	31.507477	-9.814493	118.496658	28.979588	38.174175	116.215912	30.2435325	14.179841	117.356285	-82.1690245	16.328767	118.486733
-16.242188	16.667585	117.115852	-25.920132	15.254228	117.989815	31.585136	-9.785919	118.400421	29.018064	38.228466	116.415771	30.3016	14.2212735	117.408096	-82.141864	16.2871825	118.571534
-16.397627	16.532728	117.219162	-25.881914	15.259671	118.089401	31.670614	-9.721216	118.289566	29.038521	38.339603	116.671692	30.3545675	14.3091935	117.480629	-82.1183955	16.2101485	118.698173
-16.587601	16.41466	117.331764	-25.858147	15.283033	118.155464	31.741735	-9.594385	118.139198	29.058439	38.492496	116.990639	30.400087	14.4490555	117.5649185	-82.116381	16.1170105	118.7460095
-16.808149	16.369328	117.432091	-25.840017	15.305548	118.185089	31.803782	-9.429116	117.935623	29.054646	38.683739	117.404602	30.429214	14.6273115	117.6701125	-82.109248	15.9837845	118.7000655
-17.079775	16.391287	117.513481	-25.920605	15.411157	118.254814	31.904575	-9.171729	117.496849	29.026285	39.008339	118.088463	30.46543	14.918305	117.792656	-82.30664	15.904009	118.716972
-17.193514	16.421301	117.530731	-25.877365	15.464619	118.196892	31.948549	-8.930826	117.123245	28.964626	39.277676	118.55732	30.4565875	15.173425	117.8402825	-82.2113175	15.755813	118.5535015
-17.213129	16.441935	117.498055	-25.925468	15.619081	118.267395	32.034771	-8.659352	116.803047	28.896809	39.536289	118.923889	30.46579	15.4384685	117.863468	-82.316726	15.7996935	118.671322
-17.311314	16.477871	117.516449	-25.850714	15.745893	118.211746	32.086693	-8.378579	116.533302	28.822514	39.767681	119.121696	30.4546035	15.694551	117.827499	-82.1560315	15.797235	118.595993
-17.401302	16.504244	117.434647	-25.86993	15.919478	118.183861	32.104092	-8.171938	116.38253	28.766724	39.959518	119.206085	30.435408	15.89379	117.7943075	-82.175268	15.945166	118.5734145
-17.474752	16.511452	117.375656	-25.85829	16.077557	118.103317	32.093178	-8.059629	116.283226	28.76013	40.059505	119.212616	30.426654	15.999938	117.747921	-82.143234	16.155176	118.458713
-17.517033	16.486488	117.276642	-25.868965	16.178162	118.039345	32.069622	-8.030888	116.216301	28.778019	40.098312	119.162476	30.4238205	16.033712	117.6893885	-82.1617505	16.322612	118.3893015
-17.808237	16.46722	117.285469	-25.847261	16.241867	117.950378	32.043034	-8.040996	116.086594	28.801611	40.080666	119.035103	30.4223225	16.019835	117.5608485	-82.1168445	16.463899	118.3399075
-17.709736	16.268394	117.126785	-25.849733	16.217665	117.878387	32.032139	-8.055806	115.944695	28.796677	40.042797	118.93576	30.414408	15.9934955	117.4402275	-82.113874	16.4418345	118.3165465
-17.957066	16.297396	117.136551	-25.833508	16.206139	117.849823	32.032642	-8.048194	115.834106	28.788788	40.041435	118.822433	30.410715	15.9966205	117.3282695	-82.077731	16.4156575	118.3713765
-18.009653	16.158762	117.097435	-25.811571	16.221312	117.818535	32.039925	-8.019643	115.753082	28.797153	40.060478	118.742218	30.418539	16.0204175	117.24765	-82.041681	16.4222065	118.38942
-18.08462	16.004908	117.093826	-25.769663	16.257233	117.84166	32.070267	-7.969932	115.741966	28.821463	40.116962	118.692223	30.445865	16.073515	117.2170945	-81.985191	16.440951	118.4662255
-18.031021	15.751431	117.022797	-25.815239	16.403133	117.912743	32.121487	-7.905493	115.789032	28.860781	40.194981	118.666328	30.491134	16.144744	117.22768	-82.121612	16.661522	118.597806
-18.181087	15.54022	116.965164	-25.696486	16.474365	117.815521	32.152901	-7.839522	115.810516	28.90481	40.262852	118.631424	30.5288555	16.211665	117.22097	-81.9218275	16.737065	118.410072
-18.337725	15.164152	116.770676	-25.667011	16.607264	117.70121	32.146996	-7.761869	115.728844	28.960487	40.339436	118.566368	30.5537415	16.2887835	117.147606	-81.8877635	16.9257445	118.254814
-18.441437	14.827138	116.684792	-25.645012	16.698298	117.678848	32.127388	-7.663895	115.576706	29.008722	40.41618	118.542503	30.568055	16.3761425	117.0596045	-81.858079	17.0204535	118.2980915
-18.582886	14.449899	116.69313	-25.573803	16.815788	117.716789	32.14698	-7.566515	115.434036	29.035006	40.500202	118.614616	30.590993	16.4668435	117.024326	-81.738599	17.1647325	118.409252
-18.711761	14.061361	116.723648	-25.559843	16.96417	117.834023	32.157276	-7.418071	115.363777	29.083469	40.630211	118.752274	30.6203725	16.60607	117.0580255	-81.7400585	17.32227	118.6100205
-18.895699	13.60608	116.767418	-25.554115	17.119001	117.887817	32.180336	-7.282506	115.309731	29.114441	40.765636	118.919312	30.6473885	16.741565	117.1145215	-81.7556185	17.496437	118.6611125
-19.020218	13.152939	116.695297	-25.535328	17.284649	117.887589	32.187122	-7.156593	115.300385	29.132887	40.893326	119.00811	30.6600045	16.8683665	117.1542475	-81.7306605	17.7009315	118.6209305
-19.222963	12.681411	116.659378	-25.542387	17.466291	117.868172	32.145832	-7.043531	115.293671	29.115231	41.028873	118.993446	30.6305315	16.992671	117.1435585	-81.7153055	17.939911	118.5927855
-19.487083	11.846166	116.527199	-25.584841	17.728079	117.808327	32.09861	-6.944669	115.38694	29.120953	41.133186	118.7686	30.6097815	17.0942585	117.07777	-81.7794635	18.3618995	118.538884
-19.710087	11.132303	116.489731	-25.55843	17.843319	117.800034	32.076065	-6.934567	115.599129	29.171518	41.168354	118.523422	30.6237915	17.1168935	117.0612755	-81.7406515	18.5697445	118.5387925
-19.864637	10.468666	116.537498	-25.532255	17.980053	117.749718	32.077126	-6.96419	115.951553	29.226187	41.156029	118.270126	30.6516565	17.0959195	117.1108395	-81.7161665	18.8641865	118.3885965
-20.235689	9.883826	116.767754	-25.49369	18.033155	117.696289	32.085709	-7.02101	116.44838	29.322668	41.089771	117.996834	30.7041885	17.0343805	117.222607	-81.6915685	19.0319295	118.169971
-20.242544	9.07294	116.805305	-25.465685	18.013733	117.689362	32.116219	-7.144484	116.950653	29.451841	40.968151	117.802689	30.78403	16.9118335	117.376671	-81.7154	19.1156325	118.002053
-20.44525	8.294155	116.970215	-25.431038	17.893589	117.748009	32.159702	-7.313321	117.419937	29.59379	40.818699	117.720833	30.876746	16.752689	117.570385	-81.738822	19.034489	117.925633
-20.663246	7.53036	117.112907	-25.356924	17.737644	117.82756	32.204285	-7.473921	117.833862	29.737068	40.640606	117.740288	30.9706765	16.5833425	117.787075	-81.6845245	18.8919455	117.868045
-20.984745	6.432447	117.278633	-25.280003	17.465305	117.905106	32.295895	-7.696542	118.308853	29.969772	40.441437	117.954659	31.1328335	16.3724475	118.131756	-81.6928395	18.5581625	117.678456
-21.20002	5.753867	117.282394	-25.248108	17.371841	117.891106	32.33725	-7.776438	118.535248	30.102842	40.375244	118.143227	31.220046	16.299403	118.3392375	-81.716262	18.444279	117.4429745
-21.427717	5.146657	117.265739	-25.234896	17.341282	117.825722	32.336571	-7.820354	118.637726	30.220526	40.360386	118.278633	31.2785485	16.270016	118.4581795	-81.7483405	18.412548	117.1932645
-21.719505	4.580345	117.20076	-25.207264	17.378977	117.797707	32.327915	-7.813998	118.621719	30.290979	40.359871	118.326042	31.309447	16.2729365	118.4738805	-81.723975	18.4850175	117.1215335
-22.026651	4.08568	117.137512	-25.166538	17.449072	117.759369	32.340488	-7.742124	118.526329	30.341953	40.413353	118.246803	31.3412205	16.3356145	118.386566	-81.6742965	18.5625295	117.132172
-22.339989	3.580463	117.020401	-25.107113	17.550087	117.72541	32.363789	-7.629627	118.387985	30.337414	40.519871	118.228951	31.3506015	16.445122	118.308468	-81.5648275	18.655052	117.142352
-22.683805	3.080733	116.897621	-25.044331	17.65484	117.654106	32.390587	-7.490708	118.230293	30.353264	40.65205	118.06955	31.3719255	16.580671	118.1499215	-81.4605875	18.729009	117.1582905
-23.177038	2.430218	116.743973	-24.982283	17.846239	117.551186	32.412952	-7.273723	117.995598	30.333004	40.866741	117.828705	31.372978	16.796509	117.9121515	-81.337544	18.895969	117.1902205
-23.531038	2.044687	116.697609	-24.936235	17.928667	117.507133	32.438984	-7.150473	117.88131	30.32439	40.975838	117.705956	31.381687	16.9126825	117.793633	-81.254157	18.9446515	117.220633
-23.839554	1.673784	116.587433	-24.916571	18.014503	117.446968	32.494289	-7.045837	117.834999	30.315676	41.086803	117.618309	31.4049825	17.020483	117.726654	-81.2381245	19.008523	117.167282
-24.308645	1.345699	116.610252	-24.897404	18.035038	117.413071	32.538685	-6.977792	117.887711	30.301323	41.154266	117.52536	31.420004	17.088237	117.7065355	-81.214812	18.981839	117.1196065
-24.459448	0.788587	116.614021	-24.848932	18.016794	117.371155	32.625778	-6.945909	117.963364	30.288279	41.184597	117.377029	31.4570285	17.119344	117.6701965	-81.1548925	18.914244	117.0721135
-24.812593	0.385402	116.718002	-24.831854	17.999468	117.324463	32.69191	-6.953647	118.152657	30.284691	41.162388	117.197777	31.4883005	17.1043705	117.675217	-81.1520085	18.8945655	116.973709
-25.471983	0.202162	116.958931	-24.801741	17.942497	117.269836	32.766979	-6.992588	118.402687	30.31274	41.08791	117.011681	31.5398595	17.047661	117.707184	-81.1433415	18.837333	116.832488
-26.067165	-0.219748	117.145119	-24.74931	17.757317	117.211891	32.833977	-7.163837	118.767952	30.397171	40.877499	116.757813	31.615574	16.856831	117.7628825	-81.114194	18.657803	116.6608995
-26.446739	-0.449382	117.198982	-24.701157	17.595306	117.151321	32.852749	-7.305043	118.948326	30.468967	40.708763	116.627632	31.660858	16.70186	117.787979	-81.063172	18.488752	116.514663
-26.795206	-0.633988	117.152084	-24.657621	17.417568	117.074966	32.860806	-7.457147	119.003593	30.553085	40.546246	116.537842	31.7069455	16.5445495	117.7707175	-81.0221875	18.2905865	116.3792145
-27.163267	-0.718278	117.042015	-24.594488	17.269947	116.99369	32.893745	-7.570865	118.984772	30.606064	40.429523	116.517235	31.7499045	16.429329	117.7510035	-80.9388805	18.110565	116.2363765
-27.459139	-0.703936	116.894325	-24.524807	17.153252	116.939011	32.958637	-7.628158	118.885574	30.666033	40.366478	116.541229	31.812335	16.36916	117.7134015	-80.861949	17.937344	116.1646205
-27.624434	-0.784723	116.652832	-24.435734	17.099987	116.886177	33.021305	-7.627801	118.754181	30.704456	40.408348	116.615738	31.8628805	16.3902735	117.6849595	-80.7343485	17.8097005	116.0873945
-28.193766	-0.429419	116.514626	-24.381479	17.096542	116.835495	33.109467	-7.553484	118.617096	30.75901	40.462074	116.735649	31.9342385	16.454295	117.6763725	-80.6971965	17.738789	115.9946175
-28.722525	-0.106428	116.109154	-24.229374	17.175283	116.728615	33.279213	-7.390662	118.368195	30.867464	40.63763	117.095543	32.0733385	16.623484	117.731869	-80.5320865	17.727082	115.725361
-29.050097	0.194557	115.79126	-24.117796	17.230457	116.662872	33.390102	-7.271085	118.156075	30.963329	40.774303	117.587837	32.1767155	16.751609	117.871956	-80.4123075	17.709305	115.453788
-29.316727	0.520952	115.395294	-24.012644	17.266428	116.649353	33.514912	-7.13759	117.929733	31.066545	40.909412	118.170952	32.2907285	16.885911	118.0503425	-80.3160165	17.646945	115.2483635
-29.576704	0.851181	114.992607	-23.899965	17.319231	116.616837	33.66127	-6.980131	117.693344	31.164398	41.090481	118.845703	32.412834	17.055175	118.2695235	-80.212764	17.583287	114.9641505
-29.873016	1.187863	114.652359	-23.842493	17.434088	116.605965	33.779587	-6.774124	117.476967	31.212006	41.312778	119.443108	32.4957965	17.269327	118.4600375	-80.1807825	17.598849	114.7518925
-30.157284	1.522187	114.462769	-23.769115	17.607336	116.597328	33.89941	-6.543099	117.340897	31.252035	41.543232	119.810928	32.5757225	17.5000665	118.5759125	-80.1139525	17.7146055	114.6187435
-30.477928	1.898511	114.471031	-23.695009	17.851616	116.669357	34.006844	-6.323824	117.324432	31.273252	41.751007	119.907379	32.640048	17.7135915	118.6159055	-80.030066	17.9896405	114.7228085
-30.966848	2.36057	114.618935	-23.590302	18.170298	116.673317	34.172009	-6.110249	117.488411	31.312824	41.988213	119.801308	32.7424165	17.938982	118.6448595	-79.9230205	18.401614	114.7017745
-31.34531	2.586448	114.686882	-23.512121	18.307333	116.661324	34.270184	-6.056298	117.67292	31.400883	42.02351	119.704422	32.8355335	17.983606	118.688671	-79.8597755	18.63106	114.633977
-31.75967	2.792564	114.723297	-23.379236	18.289753	116.618156	34.378811	-6.127781	117.850891	31.531059	41.96867	119.61042	32.954935	17.9204445	118.7306555	-79.713407	18.6590615	114.5056565
-32.094944	2.958308	114.677467	-23.248102	18.206907	116.548286	34.497372	-6.256172	117.967537	31.68276	41.856743	119.562927	33.090066	17.8002855	118.765232	-79.58627	18.6135285	114.33134
-32.454144	3.111354	114.619675	-23.076511	18.090935	116.491959	34.640602	-6.400066	118.031418	31.82995	41.712658	119.506882	33.235276	17.656296	118.76915	-79.388298	18.525574	114.214768
-32.841553	3.229864	114.546646	-22.915203	17.947937	116.43084	34.796295	-6.542781	118.02095	31.985268	41.582787	119.452095	33.3907815	17.520003	118.7365225	-79.2211875	18.375871	114.1251575
-33.188831	3.351973	114.523277	-22.763216	17.821642	116.359352	34.939804	-6.697191	117.996468	32.13755	41.437305	119.349731	33.538677	17.370057	118.6730995	-79.065109	18.273227	114.0456045
-33.722107	3.618799	114.591805	-22.497948	17.643206	116.330956	35.136551	-6.950468	118.00885	32.387535	41.19585	119.091118	33.762043	17.122691	118.549984	-78.757939	18.163721	114.111928
-34.144871	3.728354	114.590607	-22.353916	17.521244	116.317619	35.237347	-7.156615	118.030548	32.549046	40.984573	118.91227	33.8931965	16.913979	118.471409	-78.6010285	18.128509	114.163829
-34.561138	3.887397	114.568115	-22.250362	17.397072	116.264153	35.327366	-7.374379	118.032906	32.707611	40.774448	118.735184	34.0174885	16.7000345	118.384045	-78.5182125	18.0941095	114.144261
-34.974724	4.055071	114.457748	-22.125414	17.280336	116.182686	35.388447	-7.576867	117.977943	32.8526	40.549858	118.548012	34.1205235	16.4864955	118.2629775	-78.3713515	18.0741765	114.1023945
-35.404625	4.218184	114.34008	-21.987099	17.131523	116.070534	35.449024	-7.769759	117.867973	32.986446	40.352821	118.436302	34.217735	16.291531	118.1521375	-78.191933	17.971515	113.9889305
-35.814621	4.374222	114.216316	-21.871248	17.004555	115.962372	35.505665	-7.917402	117.736282	33.105278	40.201309	118.332336	34.3054715	16.1419535	118.034309	-78.0479675	17.8671565	113.890435
-36.043751	4.362821	114.054726	-21.793415	16.923391	115.908638	35.565777	-8.07434	117.643234	33.200413	40.060303	118.203102	34.383095	15.9929815	117.923168	-77.969925	17.8538005	113.894108
-36.644627	4.686048	114.162231	-21.387989	16.673603	115.835342	35.643562	-8.307214	117.662521	33.34549	39.827614	117.973412	34.494526	15.7602	117.8179665	-77.270504	17.587006	113.8527175
-37.12463	4.924484	114.229294	-21.342028	16.531466	115.78479	35.683815	-8.487139	117.733063	33.433147	39.642288	117.751678	34.558481	15.5775745	117.7423705	-77.242537	17.4853575	113.8272095
-37.771084	5.298269	114.37323	-21.302629	16.389233	115.716087	35.710018	-8.690719	117.837814	33.477089	39.446407	117.477821	34.5935535	15.377844	117.6578175	-77.1988115	17.400622	113.7743565
-38.23954	5.552173	114.339127	-21.521093	16.416302	115.732933	35.718822	-8.895581	117.917358	33.51199	39.224037	117.180634	34.615406	15.164228	117.548996	-77.657592	17.668376	113.91687
-38.702808	5.790144	114.252388	-21.513647	16.234518	115.567757	35.702282	-9.171211	117.944702	33.540478	38.948978	116.829208	34.62138	14.8888835	117.386955	-77.648674	17.5801525	113.748559
-39.186127	6.030233	114.136467	-21.490452	16.011133	115.400757	35.673962	-9.469807	117.912148	33.573509	38.637661	116.503288	34.6237355	14.583927	117.207718	-77.6046395	17.438339	113.593796
-39.606361	6.301784	114.032433	-21.467934	15.786905	115.208748	35.644051	-9.755318	117.836739	33.601959	38.346573	116.165886	34.623005	14.2956275	117.0013125	-77.558873	17.2781825	113.4161835
-40.22456	6.830014	113.962494	-21.410128	15.460396	115.030205	35.608074	-10.097075	117.75116	33.616547	37.949055	115.624962	34.6123105	13.92599	116.688061	-77.4325665	16.994802	113.372349
-40.682304	7.259547	114.025307	-21.362377	15.311226	114.990982	35.59161	-10.30007	117.758476	33.625038	37.715	115.220428	34.608324	13.707465	116.489452	-77.333078	16.914987	113.492512
-41.067677	7.762446	114.131332	-21.326117	15.139363	114.980171	35.564617	-10.503914	117.857948	33.644913	37.454067	114.764656	34.604765	13.4750765	116.311302	-77.256999	16.8036495	113.64904
-41.536224	8.29671	114.235817	-21.337137	14.9818	114.977058	35.532566	-10.722499	117.964104	33.649082	37.18137	114.369331	34.590824	13.2294355	116.1667175	-77.265098	16.7341645	113.7873985
-41.899799	8.87495	114.287064	-21.360685	14.779578	114.966057	35.45977	-10.939656	118.102158	33.601566	36.910706	113.990578	34.530668	12.985525	116.046368	-77.252038	16.573631	113.885746
-42.259918	9.523204	114.27227	-21.420469	14.547592	114.927689	35.389957	-11.152015	118.156227	33.519245	36.650204	113.688873	34.454601	12.7490945	115.92255	-77.295539	16.3460895	113.932828
-42.61422	10.259453	114.164146	-21.489738	14.316519	114.896523	35.298935	-11.357692	118.151237	33.412109	36.417999	113.460884	34.355522	12.5301535	115.8060605	-77.334998	16.1028845	113.9869855
-43.086044	11.485284	114.121521	-21.576994	14.023377	114.871422	35.103043	-11.642691	118.049934	33.235188	36.064293	113.209	34.1691155	12.210801	115.629467	-77.3231035	15.835953	114.113377
-43.355049	12.416384	114.130127	-21.687708	13.867906	114.902092	34.939804	-11.810824	117.910065	33.113224	35.893013	113.031921	34.026514	12.0410945	115.470993	-77.40193	15.6947175	114.333191
-43.577736	13.476534	114.248169	-21.786491	13.734248	114.972458	34.746433	-11.925122	117.723236	32.971416	35.788368	112.820244	33.8589245	11.931623	115.27174	-77.4319065	15.536873	114.673176
-43.777439	14.592621	114.426567	-21.921387	13.621499	115.134575	34.507359	-12.010696	117.496887	32.76968	35.672302	112.727882	33.6385195	11.830803	115.1123845	-77.4812935	15.412195	115.1567655
-43.958469	15.800858	114.737091	-22.123844	13.536871	115.354645	34.231052	-12.07085	117.221329	32.501728	35.649353	112.653542	33.36639	11.7892515	114.9374355	-77.614078	15.2844905	115.7718545
-44.067108	17.04538	115.013779	-22.330723	13.465148	115.543617	33.958431	-12.042129	116.927132	32.202129	35.670166	112.679352	33.08028	11.8140185	114.803242	-77.741726	15.1162775	116.283992
-44.165085	18.36256	115.221642	-22.625319	13.39158	115.759895	33.652653	-12.01447	116.627396	31.869301	35.525948	112.806175	32.760977	11.755739	114.7167855	-78.011615	15.027421	116.8030045
-44.21093	20.417561	115.415169	-23.110231	13.265669	115.884041	33.148758	-11.924875	116.173698	31.358231	35.827896	113.067482	32.2534945	11.9515105	114.62059	-78.4739565	14.5798275	117.147492
-44.113674	21.843321	115.406586	-23.45636	13.180226	115.850113	32.808365	-11.879094	115.793503	31.016211	36.024769	113.264641	31.912288	12.0728375	114.529072	-78.825008	14.2876145	117.171154
-43.993587	23.277718	115.424797	-23.781019	13.162065	115.758804	32.477039	-11.811622	115.355278	30.686712	36.140617	113.527855	31.5818755	12.1644975	114.4415665	-79.1439135	14.1596325	117.0760415
-43.825977	24.725004	115.409065	-24.071926	13.150513	115.607681	32.15868	-11.730337	114.942993	30.375126	36.255516	113.757011	31.266903	12.2625895	114.350002	-79.410755	14.0384365	116.86536
-43.587273	26.20162	115.368149	-24.348867	13.196098	115.444206	31.87525	-11.670993	114.55114	30.116943	36.350025	113.972054	30.9960965	12.339516	114.261597	-79.6938305	14.05268	116.626815
-43.234135	27.646	115.357552	-24.596949	13.224548	115.340088	31.607767	-11.609521	114.219833	29.913223	36.435326	114.151344	30.760495	12.4129025	114.1855885	-79.954393	14.0361935	116.4945875
-42.831486	29.073435	115.382095	-24.789656	13.282518	115.218178	31.356609	-11.576644	114.005829	29.76091	36.457512	114.231506	30.5587595	12.440434	114.1186675	-80.1380715	14.124602	116.3176885
-42.096691	31.168102	115.295303	-25.026249	13.337235	115.064369	31.073099	-11.596284	113.755669	29.553404	36.433289	114.269424	30.3132515	12.4185025	114.0125465	-80.3657495	14.2559675	116.1161915
-41.56031	32.45837	115.196457	-25.192165	13.303677	114.920822	30.909807	-11.680758	113.634254	29.469204	36.607204	114.529587	30.1895055	12.463223	114.0819205	-80.5738355	14.144131	115.7597235
-40.912075	33.789711	115.127625	-25.341734	13.232112	114.849236	30.73926	-11.784235	113.487068	29.343933	35.73024	114.340172	30.0415965	11.9730025	113.91362	-80.7250645	14.4912215	115.784852
-40.263096	34.996635	115.160736	-25.472185	13.101682	114.715752	30.557749	-11.889385	113.287369	29.165649	36.219822	114.377151	29.861699	12.1652185	113.83226	-80.806069	14.0381455	115.599244
-39.561382	36.119617	115.310112	-25.705338	13.028643	114.606026	30.359978	-11.955166	113.044266	28.976261	36.153522	114.596161	29.6681195	12.099178	113.8202135	-81.0787955	13.958108	115.3918385
-38.819672	37.235348	115.517792	-26.011982	12.990299	114.524971	30.172066	-11.9744	112.773636	28.776705	36.12421	114.942978	29.4743855	12.074905	113.858307	-81.4983495	13.905693	115.191635
-38.041378	38.252384	115.833755	-26.271503	12.896549	114.411201	29.998976	-11.935442	112.535629	28.557407	36.150192	115.383507	29.2781915	12.107375	113.959568	-81.8211975	13.685723	114.862834
-36.815495	39.623421	116.300293	-26.517445	12.827572	114.175369	29.788584	-11.781141	112.222015	28.257242	36.332226	116.126694	29.022913	12.2755425	114.1743545	-82.057803	13.3796015	114.1763835
-35.911674	40.492393	116.598381	-26.73484	12.892927	114.038193	29.679543	-11.64134	112.046982	28.030172	36.413166	116.628159	28.8548575	12.385913	114.3375705	-82.3245375	13.399941	113.7388155
-35.014923	41.211952	116.852592	-26.91556	12.995861	113.971092	29.612823	-11.465434	111.891983	27.824831	36.569935	117.074295	28.718827	12.5522505	114.483139	-82.549947	13.4394715	113.459045
-34.088871	41.849091	117.128731	-27.102283	13.13474	113.84343	29.592308	-11.285576	111.78981	27.635406	36.74762	117.437912	28.613857	12.731022	114.613861	-82.818423	13.538458	113.072999
-33.102245	42.361393	117.311142	-27.244932	13.250329	113.754128	29.580975	-11.10518	111.710403	27.46987	36.909893	117.823647	28.5254225	12.9023565	114.767025	-83.0152865	13.5983015	112.741231
-32.220387	42.796539	117.421318	-27.35841	13.39587	113.659027	29.551849	-10.95431	111.678253	27.285254	37.04866	118.123985	28.4185515	13.047175	114.901119	-83.1353715	13.744565	112.416935
-31.311003	43.047791	117.502151	-27.473694	13.502127	113.630882	29.528061	-10.848749	111.704742	27.132017	37.143482	118.242882	28.330039	13.1473665	114.973812	-83.277427	13.8568875	112.287952
-29.806587	43.198654	117.393875	-27.6339	13.590583	113.662888	29.437944	-10.808408	111.827553	26.960203	37.192951	118.225464	28.1990735	13.1922715	115.0265085	-83.4668735	13.9888945	112.2992675
-28.887447	43.14489	117.303024	-27.693707	13.569503	113.713577	29.361708	-10.855614	111.975945	26.852571	37.168888	118.122932	28.1071395	13.156637	115.0494385	-83.4945535	13.982369	112.3777155
-27.952469	42.959663	117.066025	-27.816671	13.521914	113.796791	29.279678	-10.958117	112.158058	26.735786	37.089581	117.942787	28.007732	13.065732	115.0504225	-83.641074	13.978096	112.5431595
-27.070955	42.598431	116.816246	-27.938	13.435979	113.848259	29.167542	-11.111047	112.391647	26.609591	36.991608	117.691231	27.8885665	12.9402805	115.041439	-83.7645665	13.9316775	112.655079
-26.122919	42.160393	116.373566	-28.124153	13.347471	113.816818	29.017702	-11.301925	112.65358	26.470181	36.85442	117.346359	27.7439415	12.7762475	114.9999695	-83.9922475	13.9186945	112.6336665
-25.294436	41.63044	115.948341	-28.27372	13.23145	113.844597	28.831745	-11.491526	112.904449	26.338163	36.759521	116.963593	27.584954	12.6339975	114.934021	-84.132394	13.8289025	112.755173
-24.693096	41.128357	115.604996	-28.458029	13.095957	113.830391	28.631491	-11.68693	113.135086	26.183823	35.954292	116.590775	27.407657	12.133681	114.8629305	-84.323715	14.058233	112.7978515
-23.441334	39.980976	114.854454	-28.781193	12.899264	113.846382	28.291018	-12.008499	113.443115	25.843891	36.222256	115.74395	27.0674545	12.1068785	114.5935325	-84.6298405	13.6916495	113.0992315
-22.632971	39.167183	114.391563	-28.977659	12.744637	113.858704	28.051979	-12.24834	113.662003	25.643188	35.986351	115.252213	26.8475835	11.8690055	114.457108	-84.8029015	13.6202685	113.2603
-21.692884	38.24931	113.836372	-29.183218	12.605597	113.847862	27.812487	-12.492844	113.871849	25.461525	35.74445	114.742981	26.637006	11.625803	114.307415	-85.003442	13.585391	113.388309
-21.141882	37.451397	113.482559	-29.377174	12.447528	113.830391	27.566189	-12.738625	114.095619	25.288708	35.493393	114.26712	26.4274485	11.377384	114.1813695	-85.1817965	13.517672	113.4794125
-20.355583	36.527302	113.094795	-29.552429	12.31976	113.799355	27.32173	-12.980665	114.257919	25.133932	35.250973	113.827919	26.227831	11.135154	114.042919	-85.332689	13.504366	113.555791
-19.540911	35.542995	112.72403	-29.692554	12.162623	113.723495	27.094355	-13.215092	114.388611	25.004271	34.993618	113.473701	26.049313	10.889263	113.931156	-85.434421	13.435983	113.515834
-18.8295	34.642811	112.485779	-29.85335	11.997429	113.66571	26.889837	-13.430511	114.499268	24.88369	34.761662	113.201164	25.8867635	10.6655755	113.850216	-85.5934635	13.3292825	113.481204
-17.752523	33.28825	112.286118	-30.033407	11.790511	113.579941	26.648653	-13.672228	114.568398	24.742983	34.491108	112.963043	25.695818	10.40944	113.7657205	-85.762632	13.171582	113.3941615
-17.045107	32.433716	112.237236	-30.141493	11.676458	113.513016	26.516422	-13.794863	114.576424	24.659788	34.365227	112.926544	25.588105	10.285182	113.751484	-85.871091	13.067734	113.274548
-16.363949	31.626358	112.277176	-30.211235	11.618924	113.475861	26.423115	-13.861788	114.576927	24.631565	34.295727	112.98214	25.52734	10.2169695	113.7795335	-85.94981	13.0208785	113.1721885
-15.664476	30.830786	112.375931	-30.246284	11.598639	113.417816	26.368353	-13.884785	114.546432	24.617792	34.271248	113.127541	25.4930725	10.1932315	113.8369865	-85.9856405	13.0040465	112.9986455
-15.058729	30.129265	112.568222	-30.264946	11.603171	113.382088	26.325762	-13.876211	114.492035	24.655581	34.271301	113.35714	25.4906715	10.197545	113.9245875	-86.0205635	13.008797	112.8395885
-14.360187	29.339207	112.718521	-30.278046	11.628483	113.251129	26.313156	-13.834819	114.396561	24.699924	34.332027	113.645241	25.50654	10.248604	114.020901	-86.062632	13.008362	112.481357
-13.690643	28.58654	112.778564	-30.279327	11.686149	113.050369	26.30294	-13.781181	114.283279	24.754204	34.417816	113.977287	25.528572	10.3183175	114.130283	-86.087226	13.0539805	111.970455
-12.826453	27.467663	112.751854	-30.311573	11.802592	112.546326	26.311516	-13.636822	113.991486	24.819807	34.58633	114.46199	25.5656615	10.474754	114.226738	-86.1888075	13.13043	110.865914
-12.305383	26.744148	112.657455	-30.27906	11.880463	112.136497	26.328859	-13.514797	113.775673	24.824162	34.721512	114.645195	25.5765105	10.6033575	114.210434	-86.1346305	13.1575685	110.06256
-11.770734	25.921906	112.40976	-30.224979	12.017807	111.787796	26.366604	-13.373528	113.532661	24.841816	34.85405	114.640083	25.60421	10.740261	114.086372	-86.054168	13.295353	109.48922
-11.235257	25.141603	112.152863	-30.098104	12.143256	111.542549	26.451057	-13.2187	113.316818	24.89241	34.993126	114.494705	25.6717335	10.887213	113.9057615	-85.8679415	13.399299	109.1793365
-10.77738	24.329205	111.934006	-29.968225	12.309519	111.371696	26.535183	-13.087891	113.153328	24.961836	35.111546	114.281639	25.7485095	11.0118275	113.7174835	-85.6849595	13.6072105	109.0259085
-10.32469	23.494535	111.718666	-29.856199	12.445995	111.312691	26.613409	-12.997353	113.045212	25.069567	35.199661	114.04023	25.841488	11.101154	113.542721	-85.553886	13.790836	109.082661
-9.964379	22.610395	111.598907	-29.723537	12.556076	111.307968	26.667583	-12.940918	112.992264	25.173616	35.246613	113.805183	25.9205995	11.1528475	113.3987235	-85.3676735	13.9593045	109.2172125
-9.486666	21.279448	111.522278	-29.619234	12.706211	111.445412	26.681948	-12.862842	113.010216	25.284475	35.314907	113.524185	25.9832115	11.2260325	113.2672005	-85.2216795	14.1863895	109.6236235
-9.258202	20.363272	111.547195	-29.629087	12.829619	111.600616	26.642454	-12.81178	113.073967	25.320286	35.366753	113.425362	25.98137	11.2774865	113.2496645	-85.239544	14.3817515	109.9515675
-9.043494	19.45661	111.610916	-29.627535	12.946264	111.793983	26.578287	-12.763211	113.18541	25.326527	35.431404	113.347588	25.952407	11.3340965	113.266499	-85.207477	14.5584315	110.321467
-8.920559	18.488333	111.776802	-29.658308	13.080992	112.08551	26.497152	-12.692417	113.326454	25.339577	35.501213	113.319969	25.9183645	11.404398	113.3232115	-85.2349805	14.757586	110.8478085
-8.749541	17.621536	111.988899	-29.654327	13.221722	112.44371	26.428619	-12.605463	113.478043	25.358625	35.590034	113.306381	25.893622	11.4922855	113.392212	-85.202276	14.9511585	111.495208
-8.639212	16.759775	112.210609	-29.672903	13.383779	112.736908	26.402876	-12.486293	113.631424	25.388536	35.718323	113.332115	25.895706	11.616015	113.4817695	-85.241512	15.151543	111.9920465
-8.513195	15.892303	112.404922	-29.673559	13.573636	113.023972	26.378382	-12.352561	113.783798	25.41658	35.872822	113.390373	25.897481	11.7601305	113.5870855	-85.244599	15.3871415	112.4608585
-8.411354	14.554155	112.65136	-29.660601	13.815454	113.276329	26.364141	-12.109664	114.010742	25.50423	36.124542	113.531746	25.9341855	12.007439	113.771244	-85.2553875	15.623469	112.781414
-8.29348	13.707016	112.706169	-29.660109	14.009826	113.294495	26.380384	-11.935223	114.150574	25.577398	36.325256	113.648018	25.978891	12.1950165	113.899296	-85.299109	15.8246355	112.689694
-8.241525	12.933628	112.706528	-29.639227	14.220969	113.23774	26.417393	-11.729142	114.24408	25.641251	36.573006	113.714157	26.029322	12.421932	113.9791185	-85.307776	16.020006	112.4963615
-8.150038	12.095247	112.617638	-29.561306	14.425409	113.118004	26.491079	-11.487672	114.265312	25.699717	36.836441	113.747177	26.095398	12.6743845	114.0062445	-85.21801	16.1764335	112.2297635
-8.105345	11.307531	112.586151	-29.490805	14.580266	113.039635	26.614702	-11.229284	114.23291	25.767719	37.087139	113.798782	26.1912105	12.9289275	114.015846	-85.1728205	16.2316045	112.063424
-8.008395	10.464764	112.545906	-29.341396	14.77494	112.954819	26.777575	-10.968299	114.202164	25.86956	37.362408	113.877228	26.3235675	13.1970545	114.039696	-85.0063595	16.3528255	111.869942
-7.968695	9.746047	112.518486	-29.180845	14.936792	112.91301	26.974255	-10.721542	114.212502	26.008636	37.608002	113.937294	26.4914455	13.44323	114.074898	-84.8531355	16.430354	111.751122
-7.947243	8.572023	112.50222	-28.923855	15.2226	112.869331	27.258209	-10.366646	114.272812	26.258976	37.947701	114.046249	26.7585925	13.7905275	114.1595305	-84.6063025	16.6546725	111.5791315
-7.955257	7.863923	112.549088	-28.752661	15.413477	112.901291	27.456841	-10.148088	114.358345	26.462364	38.159409	114.160904	26.9596025	14.0056605	114.2596245	-84.4649245	16.8212935	111.5429575
-7.990123	7.155959	112.636803	-28.526035	15.618022	112.995636	27.681494	-9.904694	114.450432	26.68676	38.377739	114.337051	27.184127	14.2365225	114.3937415	-84.236197	16.9995215	111.5975305
-8.02777	6.496991	112.728561	-28.31789	15.803711	113.051674	27.938471	-9.641908	114.550888	26.947065	38.367142	114.658142	27.442768	14.362617	114.604515	-84.078548	17.244805	111.498833
-8.105896	5.805364	112.7864	-28.080133	15.965225	113.141716	28.216671	-9.372272	114.63443	27.153755	38.850803	114.875618	27.685213	14.7392655	114.755024	-83.845479	17.1911845	111.528408
-8.203814	5.124568	112.790359	-27.828901	16.162569	113.168083	28.515152	-9.077847	114.68161	27.414154	39.122421	115.217033	27.964653	15.022287	114.9493215	-83.622455	17.302851	111.3868445
-8.341488	4.473416	112.80632	-27.575027	16.370613	113.151619	28.790611	-8.805079	114.715401	27.6991	39.435204	115.71125	28.2448555	15.3150625	115.2133255	-83.3949095	17.4261635	111.0899125
-8.5679	3.55227	112.731613	-27.215227	16.705473	113.142838	29.173935	-8.377845	114.781975	28.044922	39.738075	115.897476	28.6094285	15.680115	115.3397255	-83.0398825	17.730831	110.9459505
-8.808727	2.927963	112.723587	-26.968054	16.916708	113.158524	29.444864	-8.125527	114.884888	28.315331	39.957932	116.151451	28.8800975	15.9162025	115.5181695	-82.8162055	17.9172135	110.7988785
-9.062041	2.277048	112.729301	-26.746157	17.097876	113.138626	29.724434	-7.905103	115.010178	28.562481	40.166351	116.407761	29.1434575	16.130624	115.7089695	-82.6357715	18.065128	110.5682825
-9.398278	1.66403	112.714806	-26.497963	17.254662	113.14418	30.007877	-7.711908	115.131592	28.807407	40.353603	116.605827	29.407642	16.3208475	115.8687095	-82.403568	18.1884765	110.4196505
-9.771179	1.010529	112.736008	-26.239031	17.40505	113.165321	30.269518	-7.533465	115.241646	29.063442	40.514191	116.718445	29.66648	16.490363	115.9800455	-82.144542	18.319737	110.3505965
-10.157037	0.375468	112.699509	-25.96303	17.54615	113.221481	30.507357	-7.373528	115.338371	29.330944	40.643906	116.801346	29.9191505	16.635189	116.0698585	-81.8452105	18.457111	110.3731035
-10.600663	-0.262368	112.717926	-25.705776	17.7178	113.25769	30.744478	-7.248684	115.469398	29.601362	40.762161	116.88839	30.17292	16.7567385	116.178894	-81.584472	18.6788615	110.336486
-11.472084	-1.113491	112.811295	-25.37632	17.930853	113.303329	31.05444	-7.066936	115.688744	29.989281	40.931114	117.031059	30.5218605	16.932089	116.3599015	-81.2745005	18.929617	110.2467565
-11.924173	-1.791476	112.749084	-25.194717	18.06439	113.374123	31.240082	-6.976757	115.844872	30.221567	41.037079	117.042328	30.7308245	17.030161	116.4436	-81.1202585	19.098619	110.304646
-12.58177	-2.37938	112.823883	-25.000931	18.220959	113.446342	31.405514	-6.87633	115.998055	30.442642	41.137867	117.015884	30.924078	17.1307685	116.5069695	-80.92594	19.3111495	110.3857145
-13.271387	-3.01973	112.927925	-24.826027	18.310478	113.541473	31.577099	-6.771381	116.138771	30.651314	41.209667	117.01342	31.1142065	17.219143	116.5760955	-80.7662605	19.401813	110.5068505
-14.006305	-3.578367	113.035645	-24.628942	18.404263	113.622955	31.766499	-6.692587	116.307053	30.86784	41.274731	116.967758	31.3171695	17.291072	116.6374055	-80.5750535	19.517454	110.6085045
-14.735391	-4.183138	113.132843	-24.40906	18.465364	113.687286	31.96932	-6.643499	116.480782	31.085487	41.302963	116.860046	31.5274035	17.329732	116.670414	-80.3455235	19.600996	110.704158
-15.517108	-4.73244	113.266388	-24.195974	18.52529	113.699318	32.165417	-6.596142	116.656372	31.298759	41.340359	116.680321	31.732088	17.3721085	116.6683465	-80.124036	19.6784715	110.7302895
-16.781082	-5.545138	113.487801	-23.883238	18.565567	113.626053	32.444511	-6.55461	116.900948	31.592113	41.378731	116.203598	32.018312	17.4120605	116.552273	-79.784788	19.7190735	110.699833
-17.644075	-6.046838	113.654327	-23.667124	18.579103	113.553833	32.622967	-6.562912	117.068222	31.782394	41.355972	115.807251	32.2026805	17.39653	116.4377365	-79.5369285	19.761676	110.6699295
-18.503878	-6.51705	113.854362	-23.480356	18.549494	113.459335	32.793636	-6.638441	117.277184	31.9536	41.263321	115.378143	32.373618	17.31244	116.3276635	-79.33433	19.786548	110.5910065
-19.466658	-6.961775	114.111855	-23.264433	18.501844	113.393768	32.931625	-6.76704	117.508987	32.147243	41.096352	114.985619	32.539434	17.164656	116.247303	-79.0683	19.839032	110.540233
-20.437366	-7.305232	114.387741	-23.094215	18.40398	113.374863	33.037678	-6.967484	117.745987	32.338303	40.853699	114.640938	32.6879905	16.9431075	116.1934625	-78.8764205	19.8648525	110.5562635
-21.382307	-7.590305	114.594963	-22.947193	18.250162	113.382652	33.1297	-7.240864	117.959526	32.527512	40.55196	114.42437	32.828606	16.655548	116.191948	-78.722992	19.844776	110.573356
-22.370417	-7.804097	114.750755	-22.773012	18.055019	113.413391	33.188828	-7.527705	118.125114	32.750381	40.217438	114.202972	32.9696045	16.3448665	116.164043	-78.5156285	19.7651715	110.662739
-23.943844	-7.953104	114.925682	-22.567225	17.776367	113.493073	33.278942	-7.925251	118.267906	33.062286	39.79528	114.032257	33.170614	15.9350145	116.1500815	-78.305064	19.6177195	110.8360645
-24.95813	-7.955474	114.965904	-22.450905	17.576338	113.56559	33.334251	-8.182818	118.296204	33.256012	39.533386	114.03344	33.2951315	15.675284	116.164822	-78.1969415	19.477392	110.966358
-25.919931	-7.811531	114.925919	-22.314066	17.361673	113.646591	33.387959	-8.409526	118.280426	33.461288	39.289234	114.02317	33.4246235	15.439854	116.151798	-78.0527555	19.283492	111.141384
-26.977768	-7.587794	114.851852	-22.183146	17.201498	113.719284	33.440586	-8.609532	118.255486	33.622814	39.08205	114.069542	33.5317	15.236259	116.162514	-77.897992	19.166737	111.276054
-27.998898	-7.256643	114.766861	-22.079607	17.078665	113.776947	33.527748	-8.781509	118.201637	33.747437	38.912697	114.145508	33.6375925	15.065594	116.1735725	-77.7968065	19.091736	111.3803215
-29.041313	-6.836084	114.686249	-21.95858	16.969242	113.82505	33.587177	-8.897598	118.130424	33.863457	38.807343	114.18158	33.725317	14.9548725	116.156002	-77.642477	18.9836115	111.494098
-30.045197	-6.309375	114.554657	-21.873823	16.91803	113.862228	33.658825	-8.969956	118.005814	33.946533	38.729759	114.185776	33.802679	14.8799015	116.095795	-77.550325	18.9561585	111.628661
-31.55434	-5.335508	114.366638	-21.736164	16.892385	113.87075	33.75824	-9.001505	117.800117	34.065296	38.716843	114.137016	33.911768	14.857669	115.9685665	-77.384096	18.927101	111.7729335
-32.552887	-4.621006	114.163185	-21.673637	16.925325	113.843605	33.831543	-8.971314	117.645966	34.107979	38.761833	114.088837	33.969761	14.8952595	115.8674015	-77.317035	18.9553905	111.8198085
-33.533257	-3.754246	113.948837	-21.619766	16.926905	113.782028	33.887737	-8.938787	117.491325	34.118782	38.794781	114.050972	34.0032595	14.927997	115.7711485	-77.2427915	18.925813	111.7929075
-34.553974	-2.876695	113.745499	-21.576197	16.964825	113.70237	33.931675	-8.898719	117.328476	34.134377	38.828304	114.027443	34.033026	14.9647925	115.6779595	-77.18542	18.9648575	111.7267805
-35.489067	-1.940686	113.556763	-21.530209	16.985947	113.652191	33.971561	-8.897036	117.172729	34.154964	38.853279	114.005264	34.0632625	14.9781215	115.5889965	-77.1236805	18.9937725	111.7153855
-36.418922	-0.892825	113.452789	-21.455494	16.974741	113.631165	33.988285	-8.906195	117.048409	34.19178	38.855495	113.964226	34.0900325	14.97465	115.5063175	-77.0010205	18.974832	111.7560125
-37.33754	0.174095	113.418686	-21.387718	16.988811	113.662491	34.00806	-8.95372	116.941093	34.245384	38.802929	113.913742	34.126722	14.9246045	115.4274175	-76.902158	19.0530175	111.8975645
-38.705315	1.893784	113.49176	-21.325001	16.929989	113.783562	34.006424	-9.088354	116.85022	34.707825	38.49966	113.653221	34.3571245	14.705653	115.2517205	-77.0071265	19.154325	112.3154035
-39.587654	3.150988	113.641296	-21.293573	16.838694	113.902573	33.998199	-9.222642	116.818298	34.755791	38.357887	113.593437	34.376995	14.5676225	115.2058675	-76.964141	19.1097655	112.5992785
-40.447906	4.397549	113.83622	-21.252254	16.727768	114.074051	33.973408	-9.36742	116.81105	34.751591	38.207142	113.509369	34.3624995	14.419861	115.1602095	-76.8670075	19.035675	112.9878925
-41.25605	5.661303	114.047134	-21.265373	16.566374	114.26741	33.942993	-9.533448	116.78376	34.340569	38.203884	113.629547	34.141781	14.335218	115.2066535	-76.672527	18.79753	113.3281665
-42.079391	7.023848	114.210548	-21.314795	16.396568	114.471924	33.894272	-9.688136	116.721977	34.27758	38.049278	113.581299	34.085926	14.180571	115.151638	-76.715516	18.612565	113.79221
-42.856373	8.413934	114.414894	-21.378735	16.25942	114.660812	33.826538	-9.81515	116.589737	34.194611	37.883533	113.519478	34.0105745	14.0341915	115.0546075	-76.7680445	18.4846485	114.2670165
-43.569519	9.856733	114.568504	-21.454712	16.093002	114.809547	33.712059	-9.89828	116.328362	34.018673	37.823036	113.520119	33.865366	13.962378	114.9242405	-76.77479	18.223626	114.6948535
-44.639484	12.06608	114.785072	-21.671623	15.900877	114.981674	33.471931	-9.893447	115.779076	33.690483	37.799431	113.478981	33.581207	13.952992	114.6290285	-76.924453	17.848762	115.3343195
-45.219093	13.597989	114.948952	-21.818415	15.78566	115.072777	33.29871	-9.848664	115.325737	33.434181	37.869938	113.4832	33.3664455	14.010637	114.4044685	-77.0032755	17.560683	115.7410855
-45.816853	15.160076	115.098129	-22.005751	15.717414	115.141235	33.110435	-9.739902	114.869331	33.180168	37.973671	113.52372	33.1453015	14.1168845	114.1965255	-77.1568035	17.3179435	116.0859445
-46.302753	16.741558	115.223228	-22.159199	15.679657	115.194031	32.910374	-9.62457	114.425362	32.931606	38.099403	113.585709	32.92099	14.2374165	114.0055355	-77.239388	17.1218975	116.3825265
-46.740696	18.387709	115.32338	-22.345562	15.667066	115.177406	32.731182	-9.466255	113.973167	32.672916	38.337139	113.672852	32.702049	14.435442	113.8230095	-77.393173	16.89869	116.5318025
-47.086845	20.03635	115.402725	-22.50359	15.717093	115.102303	32.54277	-9.318137	113.540901	32.917465	38.332329	113.510689	32.7301175	14.507096	113.525795	-77.7372975	16.92709	116.678811
-47.3507	21.64386	115.438805	-22.675812	15.785655	115.014877	32.344807	-9.167049	113.152626	32.295982	38.121735	113.887283	32.3203945	14.477343	113.5199545	-77.6720185	17.093967	116.5097995
-47.687725	23.99263	115.500954	-22.920753	15.890263	114.924477	32.060001	-8.968833	112.729492	32.025112	38.893909	113.944138	32.0425565	14.962538	113.336815	-77.8840625	16.817988	116.512139
-47.71172	25.625511	115.49234	-23.094019	15.991105	114.860573	31.898308	-8.864169	112.529198	31.894156	39.01162	114.070618	31.896232	15.0737255	113.299908	-78.08427	16.9084845	116.421238
-47.725838	27.129551	115.575836	-23.247162	16.074661	114.792267	31.731049	-8.752193	112.37204	31.768694	39.117085	114.202133	31.7498715	15.182446	113.2870865	-78.2441955	16.966876	116.2974475
-47.665642	28.639809	115.721474	-23.409372	16.130579	114.815536	31.564606	-8.636749	112.202278	31.626637	39.242229	114.385544	31.5956215	15.30274	113.293911	-78.4143655	16.958418	116.337161
-47.510033	30.079498	115.861938	-23.568975	16.184538	114.781425	31.419468	-8.507909	112.086914	31.471378	39.351238	114.577614	31.445423	15.4216645	113.332264	-78.583373	16.9474115	116.230586
-47.237	31.440025	115.93869	-23.723721	16.219383	114.774849	31.327496	-8.378782	112.006233	31.334579	39.464134	114.813255	31.3310375	15.542676	113.409744	-78.7784795	16.89609	116.139954
-46.956097	32.78038	115.978798	-23.904819	16.272821	114.721153	31.245079	-8.253596	111.943581	31.198662	39.600491	115.039482	31.2218705	15.6734475	113.4915315	-79.0315085	16.8721945	115.9507745
-46.328835	34.616936	115.988708	-24.080301	16.366739	114.612404	31.097591	-8.085774	111.854469	30.973526	39.781345	115.152672	31.0355585	15.8477855	113.5035705	-79.1961605	16.8856925	115.7212375
-45.827682	35.779816	116.014992	-24.215498	16.461973	114.574364	30.978569	-7.941515	111.802116	30.827364	39.91502	115.138557	30.9029665	15.9867525	113.4703365	-79.3339625	16.9371935	115.6783915
-45.247833	36.872658	116.002167	-24.34794	16.554264	114.547821	30.894575	-7.823517	111.804024	30.688274	40.034771	115.092041	30.7914245	16.105627	113.4480325	-79.4873045	17.002901	115.6476095
-44.65432	37.899723	115.918007	-24.432194	16.683847	114.5373	30.805365	-7.717353	111.843788	30.523178	40.159431	115.021469	30.6642715	16.221039	113.4326285	-79.5286595	17.146655	115.6419715
-43.98111	38.845547	115.816795	-24.587151	16.796986	114.464691	30.704811	-7.601988	111.922882	30.360899	40.287399	114.934227	30.532855	16.3427055	113.4285545	-79.707157	17.2512665	115.5008275
-43.243042	39.742355	115.705238	-24.737455	16.902422	114.419281	30.598635	-7.482484	112.004028	30.206684	40.406425	114.880844	30.4026595	16.4619705	113.442436	-79.8775695	17.3428735	115.396126
-42.395161	40.503925	115.59819	-24.894991	16.993444	114.391693	30.473232	-7.374489	112.072815	30.033695	40.52129	114.859161	30.2534635	16.5734005	113.465988	-80.0434455	17.4134875	115.317398
-41.144787	41.565926	115.495171	-25.161308	17.152731	114.348076	30.281765	-7.174312	112.18586	29.794098	40.748413	114.896652	30.0379315	16.7870505	113.541256	-80.3605475	17.5184115	115.154896
-40.23275	42.165668	115.44738	-25.29319	17.260792	114.360451	30.169004	-7.001961	112.261246	29.638052	40.921547	114.970352	29.903528	16.959793	113.615799	-80.489908	17.561791	115.105103
-39.271225	42.695644	115.422081	-25.446909	17.420929	114.330734	30.070534	-6.807651	112.35939	29.47945	41.131271	115.047333	29.774992	17.16181	113.7033615	-80.66881	17.680048	114.9581065
-38.30608	43.180321	115.355232	-25.577419	17.578915	114.346992	29.996979	-6.580861	112.484612	29.32058	41.367924	115.12307	29.6587795	17.3935315	113.803841	-80.8136175	17.7642985	114.890143
-37.263088	43.577866	115.247604	-25.722218	17.758297	114.447876	29.934406	-6.360187	112.642418	29.164848	41.603344	115.18409	29.549627	17.6215785	113.913254	-80.994063	17.8950155	114.982498
-36.223064	43.924961	115.123894	-25.867188	17.914555	114.391098	29.880169	-6.159521	112.84095	29.011684	41.804607	115.236649	29.4459265	17.822543	114.0387995	-81.1803025	18.006567	114.7433965
-35.167458	44.15276	115.01033	-25.99634	18.066174	114.383522	29.805883	-5.982285	113.015938	28.873682	41.991959	115.285698	29.3397825	18.004837	114.150818	-81.3324625	18.127511	114.616226
-33.478962	44.425674	114.853683	-26.216516	18.25503	114.373306	29.6749	-5.756399	113.243279	28.687653	42.22641	115.371964	29.1812765	18.2350055	114.3076215	-81.6143085	18.2750545	114.4389905
-32.39642	44.526951	114.829575	-26.348125	18.334272	114.368668	29.579063	-5.635892	113.354263	28.549026	42.340679	115.424026	29.0640445	18.3523935	114.3891445	-81.7602945	18.3161505	114.3481915
-31.279772	44.488091	114.816925	-26.471743	18.373711	114.368248	29.485521	-5.533952	113.414093	28.41123	42.470665	115.46067	28.9483755	18.4683565	114.4373815	-81.8918615	18.2790655	114.2991145
-30.094683	44.455784	114.815178	-26.625156	18.422718	114.38459	29.397238	-5.434108	113.460876	28.263973	42.558765	115.499771	28.8306055	18.5623285	114.4803235	-82.0809175	18.2831075	114.2888565
-29.000681	44.33551	114.862297	-26.760807	18.409433	114.39959	29.316404	-5.335219	113.470993	28.123547	42.636768	115.543152	28.7199755	18.6507745	114.5070725	-82.2415895	18.1680915	114.2921075
-27.887615	44.11702	114.830307	-26.863762	18.44252	114.363335	29.245564	-5.255182	113.510086	27.995182	42.716759	115.582321	28.620373	18.7307885	114.5462035	-82.347897	18.1542515	114.1804665
-26.659039	43.88628	114.739929	-26.933483	18.497047	114.296341	29.189358	-5.187001	113.550308	27.914202	42.794041	115.606155	28.55178	18.80352	114.5782315	-82.418746	18.190574	114.0144505
-24.919741	43.421692	114.516411	-27.037424	18.560865	114.170242	29.137388	-5.088364	113.604759	27.804911	42.909466	115.573242	28.4711495	18.910551	114.5890005	-82.5459975	18.211179	113.7514835
-23.762659	43.040363	114.401733	-27.079117	18.640476	114.06189	29.08836	-5.035326	113.613602	27.763611	42.956589	115.499733	28.4259855	18.9606315	114.5566675	-82.5842195	18.3203205	113.5671125
-22.588949	42.612358	114.292755	-27.079475	18.67152	114.029587	29.059814	-5.007661	113.596764	27.745855	42.987347	115.426674	28.4028345	18.989843	114.511719	-82.5617845	18.353197	113.547455
-21.427177	42.097084	114.223732	-27.106682	18.711271	114.038971	29.029682	-4.997913	113.577362	27.754147	43.007648	115.554726	28.3919145	19.0048675	114.566044	-82.6052785	18.4176745	113.511898
-20.245245	41.524376	114.156975	-27.066648	18.726488	113.958649	28.998514	-4.996236	113.556229	27.759296	43.011974	115.285233	28.378905	19.007869	114.420731	-82.512201	18.445107	113.496567
-19.116575	40.920269	114.111504	-27.060711	18.753714	113.948097	28.973103	-4.989032	113.536713	27.773493	43.015755	115.246117	28.373298	19.0133615	114.391415	-82.49472	18.4940665	113.504779
-17.960449	40.257736	114.09565	-27.040237	18.784494	113.945053	28.967407	-4.965263	113.521339	27.783686	43.03466	115.223274	28.3755465	19.0346985	114.3723065	-82.4560205	18.5342895	113.5177995
-16.250029	39.199005	114.062737	-27.041933	18.866203	113.987556	28.982044	-4.924388	113.505646	27.802259	43.074333	115.237572	28.3921515	19.0749725	114.371609	-82.4760175	18.6574335	113.603503
-15.207772	38.422558	114.06617	-27.031479	18.909151	113.994614	28.995764	-4.904571	113.531326	27.836674	43.106903	115.270088	28.416219	19.101166	114.400707	-82.479177	18.717136	113.588521
-14.125946	37.590511	114.030815	-27.008556	18.979925	113.981735	29.005856	-4.868773	113.562378	27.885141	43.150726	115.305473	28.4454985	19.1409765	114.4339255	-82.4626105	18.8188735	113.5295445
-12.991698	36.749741	113.953957	-26.962599	19.049936	113.958252	29.014763	-4.85114	113.599609	27.932358	43.169109	115.332504	28.4735605	19.1589845	114.4660565	-82.3987585	18.9408875	113.4504475
-11.935454	35.839851	113.888618	-26.954746	19.141224	113.932762	29.018185	-4.838732	113.646759	27.998861	43.177132	115.309105	28.508523	19.1692	114.477932	-82.418015	19.113248	113.387592
-10.865525	34.906818	113.801338	-26.948833	19.205761	113.875427	29.032627	-4.834665	113.683662	28.05258	43.184219	115.275345	28.5426035	19.174777	114.4795035	-82.4402695	19.236745	113.2713505
-9.794874	33.936657	113.699471	-26.86755	19.271521	113.804947	29.059595	-4.843431	113.723923	28.129393	43.186707	115.225044	28.594494	19.171638	114.4744835	-82.329594	19.371404	113.1354105
-8.297749	32.377232	113.531563	-26.852652	19.298931	113.561264	29.101908	-4.853777	113.768913	28.223272	43.154873	115.367599	28.66259	19.150548	114.568256	-82.367894	19.447314	112.554272
-7.344659	31.279654	113.386261	-26.833729	19.299517	113.252983	29.148472	-4.860698	113.756607	28.294336	43.181606	115.359283	28.721404	19.160454	114.557945	-82.388862	19.43858	111.948021
-6.39325	30.166107	113.126251	-26.813709	19.287153	112.801971	29.213524	-4.845626	113.730728	28.330132	43.19426	115.553284	28.771828	19.174317	114.642006	-82.399246	19.399989	110.961936
-5.479235	28.9895	112.777481	-26.766163	19.277035	112.2192	29.287556	-4.849488	113.670563	28.393723	43.2374	115.65609	28.8406395	19.193956	114.6633265	-82.3729655	19.360114	109.7750735
-4.647916	27.8004	112.374619	-26.733234	19.263206	111.662506	29.352766	-4.85514	113.590919	28.40851	43.173111	115.414452	28.880638	19.1589855	114.5026855	-82.347106	19.3674265	108.8223265
-3.791533	26.579153	111.944626	-26.604477	19.249121	111.120201	29.444256	-4.873781	113.454147	28.474861	43.154556	115.121498	28.9595585	19.1403875	114.2878225	-82.1685125	19.3578545	107.9525795
-3.016161	25.288052	111.546707	-26.46307	19.232178	110.707535	29.545748	-4.920105	113.340691	28.600904	43.134575	115.074715	29.073326	19.107235	114.207703	-81.999466	19.357121	107.207367
-1.915393	23.343872	111.187363	-26.119938	19.134113	110.42627	29.773287	-5.022122	113.161766	28.848934	42.914288	114.464615	29.3111105	18.946083	113.8131905	-81.5509865	19.322143	107.0393495
-1.244689	21.945868	111.106148	-25.863445	19.09111	110.427834	29.948824	-5.111516	113.12603	29.065128	42.772942	114.288506	29.506976	18.830713	113.707268	-81.233866	19.351507	107.1484
-0.693885	20.585302	111.122299	-25.586452	18.99811	110.554779	30.1444	-5.19899	113.218666	29.304813	42.646618	114.191185	29.7246065	18.723814	113.7049255	-80.8975105	19.272406	107.4046325
-0.200209	19.211523	111.293808	-25.329422	18.978161	110.761879	30.368858	-5.240249	113.44558	29.556215	42.560387	114.248062	29.9625365	18.660069	113.846821	-80.6213805	19.296253	107.676937
0.243166	17.879433	111.545265	-25.156012	18.990786	110.991669	30.60993	-5.26087	113.796768	29.792446	42.519131	114.432892	30.201188	18.6291305	114.11483	-80.513212	19.3524415	107.868508
0.615084	16.507208	111.84874	-24.932089	19.026085	111.220825	30.872341	-5.264167	114.19883	30.020004	42.501392	114.655975	30.4461725	18.6186125	114.4274025	-80.3103505	19.4335575	108.0142475
0.915355	15.19008	112.158035	-24.741867	19.063374	111.435471	31.122728	-5.275087	114.604713	30.255217	42.507385	114.890396	30.6889725	18.616149	114.7475545	-80.1727065	19.510599	108.1233875
1.263308	13.214178	112.492203	-24.454021	19.12495	111.639832	31.514957	-5.231401	115.146111	30.561623	42.595844	115.189491	31.03829	18.6822215	115.167801	-79.946332	19.5676785	108.111863
1.404245	11.848372	112.662056	-24.308651	19.190151	111.692772	31.77478	-5.18609	115.458084	30.738014	42.6535	115.377937	31.256397	18.733705	115.4180105	-79.873699	19.646597	107.9675335
1.453787	10.582932	112.825951	-24.106123	19.201542	111.733284	32.036663	-5.153321	115.761604	30.917667	42.711803	115.551926	31.477165	18.779241	115.656765	-79.689411	19.623843	107.809803
1.489182	9.283542	112.978302	-23.92646	19.23295	111.789528	32.2845	-5.149074	116.061714	31.108936	42.725685	115.677223	31.696718	18.7883055	115.8694685	-79.549638	19.6775945	107.7095875
1.404224	8.000442	113.170242	-23.712578	19.228079	111.839005	32.519115	-5.179471	116.35276	31.343641	42.719559	115.775085	31.931378	18.770044	116.0639225	-79.356534	19.686114	107.6140875
1.285136	6.780411	113.310921	-23.491474	19.201876	111.908218	32.740192	-5.2366	116.631546	31.580696	42.668709	115.862694	32.160444	18.7160545	116.24712	-79.143392	19.6876975	107.569316
1.074006	5.542716	113.46241	-23.306395	19.17618	111.975571	32.958458	-5.31916	116.885437	31.827494	42.612583	115.933136	32.392976	18.6467115	116.4092865	-79.005766	19.7056485	107.5418555
0.642403	3.763845	113.690399	-23.003738	19.105164	112.087715	33.305557	-5.456739	117.242691	32.182613	42.500462	116.030296	32.744085	18.5218615	116.6364935	-78.751561	19.6884665	107.5389365
0.312508	2.631945	113.820885	-22.771992	19.05394	112.169052	33.521278	-5.559275	117.475868	32.403896	42.40752	116.074608	32.962587	18.4241225	116.775238	-78.506571	19.6837575	107.562866
-0.134702	1.514831	114.001274	-22.597521	18.972836	112.282028	33.743664	-5.691168	117.723587	32.612724	42.278217	116.074326	33.178194	18.2935245	116.8989565	-78.373236	19.6521475	107.6650995
-0.651212	0.453318	114.193939	-22.411318	18.882904	112.375786	33.943127	-5.833973	117.942825	32.826771	42.139072	116.064392	33.384949	18.1525495	117.0036085	-78.207585	19.6132585	107.7479635
-1.238686	-0.549629	114.319763	-22.24103	18.775623	112.462738	34.150566	-6.00249	118.139778	33.025558	41.977028	116.028107	33.588062	17.987269	117.0839425	-78.070122	19.563977	107.8415335
-1.887592	-1.506623	114.436066	-22.055401	18.635979	112.535477	34.311157	-6.167342	118.280098	33.20293	41.806042	115.992805	33.7570435	17.81935	117.1364515	-77.8678455	19.452608	107.9345025
-2.571695	-2.420744	114.499939	-21.916256	18.498659	112.631989	34.463726	-6.341993	118.374023	33.364395	41.62812	115.954742	33.9140605	17.6430635	117.1643825	-77.7465725	19.3542545	108.0995955
-3.762192	-3.65534	114.502731	-21.68297	18.254896	112.779953	34.676418	-6.608815	118.367676	33.638882	41.362896	115.956406	34.15765	17.3770405	117.162041	-77.52359	19.1327515	108.397865
-4.585377	-4.411274	114.400337	-21.528009	18.112316	112.862221	34.82589	-6.748898	118.317665	33.801399	41.228706	116.030121	34.3136445	17.239904	117.173893	-77.3696625	18.984728	108.550549
-5.477494	-5.10605	114.284348	-21.359692	17.987997	112.926826	34.97961	-6.856625	118.237068	33.943989	41.112846	116.131798	34.4617995	17.1281105	117.184433	-77.1811835	18.8478835	108.669219
-6.414918	-5.723093	114.158371	-21.221027	17.883177	113.00634	35.148571	-6.954237	118.149139	34.068142	41.025352	116.257881	34.6083565	17.0355575	117.20351	-77.0504105	18.7307965	108.80917
-7.457887	-6.209516	114.103783	-21.036144	17.813522	113.096306	35.298058	-7.051501	118.050972	34.238174	40.93074	116.299248	34.768116	16.9396195	117.17511	-76.840404	18.6874245	109.017502
-8.470531	-6.73569	114.008118	-20.881891	17.74577	113.219086	35.441872	-7.191409	117.949738	34.418793	40.817566	116.337296	34.9303325	16.8130785	117.143517	-76.6941145	18.6784615	109.294655
-9.492002	-7.244922	113.892403	-20.709854	17.690138	113.346352	35.552971	-7.340565	117.853859	34.637337	40.66626	116.355682	35.095154	16.6628475	117.1047705	-76.514862	18.7174285	109.5879335
-11.244201	-7.82741	113.801193	-20.444777	17.632412	113.538109	35.722561	-7.590846	117.682838	34.977982	40.420834	116.350723	35.3502715	16.414994	117.0167805	-76.2398255	18.84983	110.0594375
-12.427733	-8.137145	113.744499	-20.266735	17.579638	113.645866	35.847549	-7.751188	117.536995	35.181866	40.261765	116.366028	35.5147075	16.2552885	116.9515115	-76.0481775	18.9039875	110.3402205
-13.664389	-8.454498	113.690056	-20.091612	17.542255	113.750626	35.964626	-7.93341	117.418694	35.368118	40.086365	116.323807	35.666372	16.0764775	116.8712505	-75.849596	19.0080325	110.6300015
-14.919419	-8.729053	113.710953	-19.939651	17.461	113.834297	36.063896	-8.122015	117.300888	35.558998	39.876305	116.222786	35.811447	15.877145	116.761837	-75.690749	19.044855	110.906757
-16.163427	-8.929393	113.728508	-19.800463	17.357092	113.866631	36.148758	-8.346266	117.243507	35.730911	39.656963	116.060318	35.9398345	15.6553485	116.6519125	-75.5407605	19.0588355	111.0813495
-17.493393	-9.142594	113.778053	-19.704636	17.211052	113.857544	36.211567	-8.59839	117.207077	35.877106	39.414917	115.847527	36.0443365	15.4082635	116.527302	-75.4536085	19.0138405	111.187786
-18.833754	-9.304504	113.813316	-19.624813	17.004099	113.841591	36.258289	-8.874721	117.161705	35.979538	39.118923	115.590218	36.1189135	15.122101	116.3759615	-75.3685395	18.886097	111.3072205
-20.834333	-9.461369	113.934265	-19.549187	16.655294	113.798836	36.309696	-9.271021	117.167496	36.068653	38.677193	115.124741	36.1891745	14.703086	116.1461185	-75.2875485	18.607502	111.4515535
-22.175671	-9.523033	114.031891	-19.46632	16.41785	113.763153	36.335804	-9.506713	117.209946	36.112415	38.419788	114.841011	36.2241095	14.4565375	116.0254785	-75.1567495	18.3791625	111.5008275
-23.558718	-9.503371	114.224838	-19.416971	16.226604	113.760864	36.373268	-9.6984	117.323669	36.156445	38.203861	114.580063	36.2648565	14.2527305	115.951866	-75.0987985	18.2004775	111.569862
-24.90884	-9.392232	114.435913	-19.362736	16.061029	113.794067	36.40213	-9.843939	117.483543	36.207943	38.038139	114.359619	36.3050365	14.0971	115.921581	-75.0305085	18.024958	111.666553
-26.255898	-9.216629	114.607582	-19.317469	15.896662	113.820267	36.44408	-9.962231	117.650604	36.230583	37.8741	114.258934	36.3373315	13.9559345	115.954769	-74.9722695	17.8373895	111.685765
-27.634277	-8.9415	114.747643	-19.287859	15.753176	113.867882	36.482964	-10.103224	117.828049	36.292072	37.691982	114.103714	36.387518	13.794379	115.9658815	-74.963236	17.711973	111.7698825
-28.973345	-8.600218	114.782623	-19.267559	15.600583	113.893379	36.503239	-10.249444	117.992798	36.365379	37.53923	114.025879	36.434309	13.644893	116.0093385	-74.969427	17.556273	111.7774195
-31.048315	-7.92151	114.71814	-19.204313	15.349369	113.873672	36.499752	-10.496471	118.115318	36.458958	37.298058	113.966904	36.479355	13.4007935	116.041111	-74.887981	17.2979445	111.706233
-32.424725	-7.366338	114.609123	-19.231615	15.221155	113.867294	36.501804	-10.62376	118.104675	36.473217	37.177959	113.954842	36.4875105	13.2770995	116.0297585	-74.9507405	17.1652105	111.7048295
-33.773567	-6.707526	114.489304	-19.211235	15.096636	113.849327	36.496422	-10.745952	118.044807	36.474567	37.057243	113.891014	36.4854945	13.1556455	115.9679105	-74.9079645	17.0376265	111.7307435
-35.109715	-5.939284	114.382462	-19.229679	14.988409	113.836967	36.505779	-10.837466	117.990723	36.450684	36.966331	113.796844	36.4782315	13.0644325	115.8937835	-74.9375895	16.9123855	111.7801505
-36.450695	-5.109272	114.326111	-19.212025	14.884491	113.831451	36.510044	-10.929992	117.920532	36.445953	36.858402	113.654289	36.4779985	12.964205	115.7874105	-74.9020485	16.804777	111.8754915
-37.799606	-4.201687	114.264069	-19.220068	14.739063	113.834023	36.497421	-11.024351	117.85865	36.392109	36.756203	113.556229	36.444765	12.865926	115.7074395	-74.884901	16.6122	111.9606065
-39.127594	-3.184036	114.212509	-19.222755	14.647016	113.848068	36.486561	-11.122287	117.765282	36.32761	36.647511	113.410172	36.4070855	12.762612	115.587727	-74.8525955	16.53142	112.108409
-41.101425	-1.527929	114.250824	-19.256359	14.433606	113.963997	36.44865	-11.267705	117.565048	36.215382	36.506863	113.209297	36.332016	12.619579	115.3871725	-74.844734	16.247633	112.5408215
-42.368431	-0.318741	114.365234	-19.297617	14.289534	114.133057	36.427101	-11.343772	117.36274	36.111668	36.438751	113.104118	36.2693845	12.5474895	115.233429	-74.8646185	16.0315785	113.032685
-43.6143	0.977252	114.659645	-19.303244	14.15446	114.394737	36.400394	-11.405996	117.04129	35.977879	36.377777	113.08802	36.1891365	12.4858905	115.064655	-74.7956245	15.8230295	113.724819
-44.834637	2.368611	115.073814	-19.369444	14.000313	114.79483	36.344822	-11.446149	116.690613	35.821419	36.371883	113.029778	36.0831205	12.462867	114.8601955	-74.8220085	15.537759	114.7294645
-46.01894	3.795862	115.502884	-19.446438	13.818317	115.210052	36.287228	-11.461416	116.264893	35.665737	36.38435	113.189293	35.9764825	12.461467	114.727093	-74.8693585	15.175167	115.693011
-47.184147	5.295792	115.939537	-19.577051	13.680768	115.612427	36.180035	-11.459731	115.726959	35.483685	36.440487	113.402107	35.83186	12.490378	114.564533	-74.985962	14.871158	116.660321
-48.294605	6.850335	116.327492	-19.739733	13.580733	115.934074	36.00845	-11.442554	115.121353	35.263714	36.504662	113.599396	35.636082	12.531054	114.3603745	-75.115548	14.630412	117.5077735
-49.879185	9.268283	116.872658	-19.984114	13.495092	116.234123	35.641602	-11.272274	114.24408	34.88282	36.625729	113.869072	35.262211	12.6767275	114.056576	-75.230439	14.3134565	118.41167
-50.813133	10.905715	117.270912	-20.199125	13.493344	116.442383	35.332451	-11.092036	113.695801	34.59243	36.740963	114.015671	34.9624405	12.8244635	113.855736	-75.3606905	14.1622245	119.02903
-51.659084	12.539212	117.749596	-20.400574	13.555644	116.632843	35.02206	-10.888868	113.23037	34.290928	36.896511	114.142456	34.656494	13.0038215	113.686413	-75.457642	14.1074665	119.579273
-52.469082	14.196536	118.189919	-20.636265	13.621145	116.787766	34.731873	-10.682143	112.856377	33.974136	37.067223	114.261719	34.3530045	13.19254	113.559048	-75.6255345	14.04975	120.016484
-53.161335	15.842252	118.641624	-20.847277	13.716563	117.027092	34.438469	-10.460671	112.558571	33.677982	37.232571	114.345764	34.0582255	13.38595	113.4521675	-75.7527795	14.047176	120.6020165
-53.76823	17.478434	119.0308	-21.031826	13.823551	117.153419	34.168259	-10.249106	112.338081	33.41198	37.383995	114.414146	33.7901195	13.5674445	113.3761135	-75.8537715	14.0796575	120.9307245
-54.260761	19.075228	119.290146	-21.226103	13.944779	117.221771	33.946739	-10.090128	112.189194	33.208008	37.506821	114.451721	33.5773735	13.7083465	113.3204575	-76.0295795	14.1812115	121.1230845
-54.839527	21.418091	119.462791	-21.396538	14.069746	117.181442	33.708363	-9.919604	112.03157	32.986103	37.582703	114.455322	33.347233	13.8315495	113.243446	-76.140309	14.3079425	121.119438
-55.13797	22.913315	119.451073	-21.429873	14.114459	117.071243	33.615829	-9.845012	111.951378	32.91164	37.65543	114.427101	33.2637345	13.905209	113.1892395	-76.1234805	14.323709	120.9532465
-55.307823	24.375427	119.448639	-21.520029	14.108417	116.992569	33.54446	-9.78007	111.854195	32.842251	37.691345	114.37352	33.1933555	13.9556375	113.1138575	-76.2334135	14.2611965	120.8712805
-55.384064	25.775799	119.516739	-21.558968	14.101505	116.937599	33.452682	-9.722636	111.762032	32.775288	37.729637	114.299652	33.113985	14.0035005	113.030842	-76.231921	14.1995095	120.844356
-55.333118	27.128098	119.623199	-21.592995	14.101717	116.925903	33.384296	-9.691124	111.686707	32.706512	37.752323	114.246223	33.045404	14.0305995	112.966465	-76.231394	14.1728345	120.885341
-55.176109	28.408701	119.746422	-21.647934	14.116146	116.94281	33.29995	-9.663134	111.646828	32.651093	37.761219	114.244484	32.9755215	14.0490425	112.945656	-76.2713895	14.1832495	120.939964
-54.799416	29.519876	119.775513	-21.726789	14.146297	116.909538	33.224762	-9.63558	111.676048	32.612225	37.787292	114.255379	32.9184935	14.075856	112.9657135	-76.3720715	14.216738	120.8533625
-54.312122	31.352398	119.734467	-21.830498	14.169598	116.867004	33.133224	-9.577784	111.724472	32.534485	37.841885	114.287544	32.8338545	14.1320505	113.006008	-76.4948505	14.2071455	120.728
-53.89119	32.483082	119.59156	-21.943569	14.195615	116.780266	33.061508	-9.531179	111.767113	32.454277	37.887127	114.284134	32.7578925	14.177974	113.0256235	-76.6450305	14.213256	120.5349085
-53.46814	33.594166	119.39418	-22.036226	14.172613	116.699158	33.00341	-9.481624	111.78479	32.359898	37.931587	114.274635	32.681654	14.2249815	113.0297125	-76.754106	14.1202445	120.3686035
-53.070663	34.817848	119.25502	-22.163912	14.184263	116.683411	32.933079	-9.434624	111.811493	32.254845	37.978901	114.277328	32.593962	14.2721385	113.0444105	-76.921786	14.0963875	120.3224115
-52.458237	35.802895	119.091629	-22.257587	14.216185	116.552208	32.859882	-9.385545	111.846039	32.147408	38.024708	114.273247	32.503645	14.3195815	113.059643	-77.018819	14.1127885	120.044773
-51.765736	36.781841	118.995575	-22.333055	14.238472	116.531586	32.771931	-9.349741	111.903656	32.052307	38.05883	114.274612	32.412119	14.3545445	113.089134	-77.078229	14.1223995	119.974038
-50.973511	37.683094	118.914505	-22.463686	14.302312	116.499199	32.697655	-9.3135	111.970818	31.966928	38.105762	114.303955	32.3322915	14.396131	113.1373865	-77.2596635	14.208493	119.8610115
-49.635441	38.910034	118.88678	-22.607679	14.295533	116.625824	32.613243	-9.258885	112.059929	31.88385	38.157516	114.401901	32.2485465	14.4493155	113.230915	-77.4639045	14.1417505	120.020733
-48.647629	39.674099	118.897232	-22.664125	14.333714	116.567352	32.568581	-9.195546	112.108597	31.828386	38.20142	114.490829	32.1984835	14.502937	113.299713	-77.5267335	14.164491	119.834991
-47.625126	40.385651	118.848694	-22.703728	14.346703	116.571533	32.537346	-9.133367	112.147987	31.785007	38.258179	114.594177	32.1611765	14.562406	113.371082	-77.5686325	14.131	119.771984
-46.514832	41.033546	118.786285	-22.753704	14.373311	116.557732	32.509823	-9.066155	112.184059	31.722626	38.335171	114.709259	32.1162245	14.634508	113.446659	-77.6236325	14.112114	119.668805
-45.374664	41.640408	118.647072	-22.849567	14.423309	116.534958	32.481182	-8.961009	112.231598	31.654858	38.441113	114.823975	32.06802	14.740052	113.5277865	-77.767154	14.106566	119.5421295
-44.147808	42.229763	118.456985	-22.958158	14.502248	116.417038	32.419186	-8.874104	112.273743	31.585022	38.523533	114.92585	32.002104	14.8247145	113.5997965	-77.91842	14.1797815	119.2342795
-42.921288	42.764378	118.248001	-23.042646	14.630864	116.266693	32.336895	-8.779627	112.292412	31.512686	38.622639	115.039124	31.9247905	14.921506	113.665768	-78.0100825	14.340222	118.867618
-40.949055	43.473961	117.844116	-23.282537	14.80591	116.019226	32.19212	-8.645533	112.364517	31.375343	38.757095	115.19194	31.7837315	15.055781	113.7782285	-78.3488055	14.556039	118.2602235
-39.604614	43.873901	117.433701	-23.413103	14.947481	115.817665	32.085724	-8.564695	112.470306	31.303125	38.842468	115.27742	31.6944245	15.1388865	113.873863	-78.5206305	14.7560755	117.761467
-38.19788	44.246979	116.9655	-23.554369	15.088163	115.487396	32.014217	-8.482661	112.534454	31.25465	38.939793	115.344383	31.6344335	15.228566	113.9394185	-78.7431715	14.94776	117.0353735
-36.744728	44.555485	116.415276	-23.654097	15.240933	115.0373	31.947977	-8.386397	112.585762	31.205677	39.043724	115.430984	31.576827	15.3286635	114.008373	-78.885021	15.1532025	116.066227
-35.33519	44.804924	115.874504	-23.75761	15.392725	114.520157	31.902981	-8.273503	112.557076	31.150379	39.177479	115.505531	31.52668	15.451988	114.0313035	-79.0419	15.333462	115.0090105
-33.895546	44.980888	115.461456	-23.818596	15.500402	114.066299	31.875998	-8.098656	112.39579	31.09012	39.330204	115.564049	31.483059	15.615774	113.9799195	-79.120251	15.38503	114.1526785
-32.368866	45.050442	115.247932	-23.80826	15.594334	113.793755	31.910307	-7.906702	112.198296	31.05987	39.513145	115.555252	31.4850885	15.8032215	113.876774	-79.1016085	15.3854465	113.710736
-30.15575	45.008183	115.213821	-23.594965	15.688218	113.602219	32.107933	-7.593094	111.946014	31.102259	39.758492	115.470016	31.605096	16.082699	113.708015	-78.795026	15.293737	113.496423
-28.644905	44.85062	115.290237	-23.430405	15.766619	113.641167	32.283909	-7.412636	111.898949	31.167734	39.902584	115.427124	31.7258215	16.244974	113.6630365	-78.5866315	15.288264	113.6192975
-27.122072	44.655949	115.298866	-23.27273	15.861832	113.697601	32.475567	-7.238194	111.952171	31.246822	40.034313	115.424988	31.8611945	16.3980595	113.6885795	-78.4066545	15.3256045	113.7066225
-25.636875	44.41626	115.256966	-23.143759	15.990606	113.774429	32.648701	-7.089421	112.091873	31.334915	40.181915	115.426041	31.991808	16.546247	113.758957	-78.279326	15.434965	113.789901
-24.323097	44.169434	115.297089	-22.994761	16.09861	113.879135	32.802887	-6.99793	112.296104	31.417257	40.30851	115.437355	32.110072	16.65529	113.8667295	-78.099594	15.54193	113.8915405
-22.7897	43.784672	115.263786	-22.884785	16.204168	113.970711	32.954071	-6.929555	112.513565	31.572086	40.373611	115.534225	32.2630785	16.722028	114.023895	-78.0326485	15.686308	113.917527
-21.092327	43.225101	115.157127	-22.752741	16.288685	114.080513	33.087177	-6.890275	112.742737	31.717228	40.433186	115.608063	32.4022025	16.7714555	114.1754	-77.9076845	15.8059145	113.985626
-18.84586	42.440033	115.073898	-22.596018	16.423969	114.129768	33.291416	-6.83948	113.037895	31.958815	40.51252	115.741875	32.6251155	16.83652	114.389885	-77.8171515	16.011418	113.869651
-17.516998	41.879402	115.061905	-22.461226	16.475307	114.068474	33.423733	-6.824495	113.187859	32.126026	40.561874	115.816208	32.7748795	16.8686895	114.5020335	-77.6973315	16.0819245	113.6349145
-15.962235	41.162086	114.887772	-22.300472	16.536768	114.017105	33.5541	-6.803214	113.268913	32.284557	40.578194	115.853691	32.9193285	16.88749	114.561302	-77.5202725	16.186046	113.472908
-14.453062	40.464134	114.774429	-22.167046	16.546978	113.926056	33.691643	-6.789608	113.338028	32.458282	40.589367	115.882065	33.0749625	16.8998795	114.6100465	-77.4090545	16.1940765	113.2420655
-12.975391	39.670135	114.665901	-22.024872	16.605696	113.817886	33.831524	-6.784777	113.40889	32.64027	40.610737	115.901199	33.235897	16.91298	114.6550445	-77.285641	16.298412	112.9807275
-11.504894	38.863819	114.527039	-21.836849	16.637541	113.676918	34.00108	-6.787337	113.467964	32.829552	40.608192	115.936279	33.415316	16.9104275	114.7021215	-77.089014	16.3646545	112.6517145
-10.060278	38.006489	114.36982	-21.667143	16.687969	113.533356	34.181396	-6.799363	113.518822	33.037041	40.611954	115.944374	33.6092185	16.9062955	114.731598	-76.9435045	16.4696425	112.335114
-7.961982	36.618969	114.107048	-21.392874	16.728518	113.257179	34.417076	-6.81273	113.519516	33.317204	40.607235	115.878952	33.86714	16.8972525	114.699234	-76.652888	16.5597835	111.815124
-6.569541	35.608597	113.909828	-21.191706	16.781574	113.038727	34.576904	-6.812233	113.504539	33.496605	40.617622	115.840111	34.0367545	16.9026945	114.672325	-76.4201665	16.6604535	111.405129
-5.238429	34.555641	113.670624	-21.064209	16.830935	112.779739	34.724186	-6.812407	113.516685	33.676537	40.62273	115.753601	34.2003615	16.9051615	114.635143	-76.3287795	16.7567085	110.924335
-3.910467	33.519119	113.372055	-20.907963	16.906757	112.437141	34.867268	-6.829144	113.530663	33.834713	40.613617	115.672218	34.3509905	16.8922365	114.6014405	-76.1669165	16.9212775	110.2728415
-2.666962	32.387341	113.067581	-20.762712	16.917711	112.104187	34.973179	-6.87429	113.546463	33.98642	40.575012	115.544403	34.4797995	16.850361	114.545433	-76.0052235	16.985061	109.662941
-1.468141	31.195131	112.777451	-20.62047	16.978863	111.844421	35.074001	-6.943325	113.54554	34.154625	40.51413	115.39016	34.614313	16.7854025	114.46785	-75.855253	17.1723235	109.220992
-0.26482	29.998568	112.558983	-20.426304	16.984545	111.667778	35.176243	-7.009739	113.53862	34.316502	40.450577	115.204308	34.7463725	16.720419	114.371464	-75.5989805	17.248671	108.964092
1.384361	28.077692	112.399582	-20.226662	17.002468	111.587799	35.351311	-7.08348	113.647652	34.57473	40.373848	115.01342	34.9630205	16.645184	114.330536	-75.4163445	17.359752	108.845062
2.448972	26.793295	112.377678	-20.088152	16.995768	111.589668	35.487087	-7.122632	113.783524	34.73357	40.334454	114.983727	35.1103285	16.605911	114.3836255	-75.2866325	17.385625	108.7957105
3.427108	25.452173	112.404716	-19.94051	16.97436	111.609741	35.641403	-7.168481	113.964783	34.887314	40.311016	115.010475	35.2643585	16.5712675	114.487629	-75.1453785	17.3774525	108.731853
4.351785	24.11561	112.464783	-19.830332	16.983656	111.643204	35.779175	-7.189637	114.190735	35.040848	40.297771	115.045547	35.4100115	16.554067	114.618141	-75.0706755	17.413245	108.668267
5.25812	22.763309	112.562416	-19.800737	17.027744	111.786583	35.953297	-7.212784	114.410416	35.203804	40.290607	115.095879	35.5785505	16.5389115	114.7531475	-75.1800245	17.5165765	108.8200185
6.12246	21.387026	112.6735	-19.64657	17.052858	111.86528	36.115601	-7.202232	114.646568	35.357441	40.294273	115.131165	35.736521	16.5460205	114.8888665	-75.029661	17.5596955	108.8416935
6.918173	20.042498	112.769737	-19.39521	17.026585	111.842552	36.288345	-7.182832	114.877235	35.522671	40.322098	115.174995	35.905508	16.569633	115.026115	-74.695928	17.483537	108.658989
7.996652	17.945564	112.872948	-19.293432	17.145901	111.904968	36.536343	-7.163558	115.228699	35.753208	40.342018	115.172836	36.1447755	16.58923	115.2007675	-74.7316395	17.702572	108.6091685
8.645111	16.603609	112.982925	-19.089125	17.144676	111.846901	36.69952	-7.18015	115.47258	35.912491	40.351521	115.192352	36.3060055	16.5856855	115.332466	-74.4842555	17.7036665	108.361336
9.249409	15.229943	113.065552	-18.97897	17.208836	111.902573	36.87587	-7.210533	115.767097	36.087677	40.34235	115.215836	36.4817735	16.5659085	115.4914665	-74.4397135	17.8517635	108.3136795
9.75421	13.882995	113.279305	-18.764114	17.163345	111.921242	37.068169	-7.221139	116.152428	36.263649	40.35556	115.322914	36.665909	16.5672105	115.737671	-74.194137	17.7594795	108.104813
10.219644	12.559913	113.602783	-18.523623	17.159334	112.011597	37.296864	-7.20376	116.611465	36.41357	40.38678	115.586319	36.855217	16.59151	116.098892	-73.902463	17.727158	107.924302
10.567442	11.265837	114.018631	-18.443619	17.146748	112.204071	37.495113	-7.183646	117.179085	36.579723	40.408157	115.842987	37.037418	16.6122555	116.511036	-73.924656	17.6812405	107.897106
10.844678	10.003431	114.473053	-18.355513	17.105635	112.365601	37.671654	-7.18287	117.784325	36.719398	40.436287	116.168686	37.195526	16.6267085	116.9765055	-73.906552	17.5845615	107.7546965
11.066003	8.189416	115.149796	-18.312901	17.075514	112.598953	37.88718	-7.174606	118.612885	36.79628	40.487465	116.554749	37.34173	16.6564295	117.583817	-73.967532	17.4945985	107.614089
11.102574	7.042517	115.53421	-18.331749	17.074677	112.727646	37.993618	-7.149988	119.082138	36.796059	40.559952	116.692902	37.3948385	16.704982	117.88752	-74.0583365	17.444372	107.567772
11.0612	5.978611	115.876266	-18.357334	17.0623	112.852409	38.078743	-7.110343	119.46888	36.778233	40.614883	116.719307	37.428488	16.75227	118.0940935	-74.143156	17.37233	107.6107245
10.924689	4.929163	116.145744	-18.358179	17.051006	112.936996	38.17149	-7.056414	119.757904	36.743668	40.673714	116.709152	37.457579	16.80865	118.233528	-74.173937	17.293362	107.640464
10.739399	3.947347	116.320206	-18.346592	17.003796	113.038826	38.24398	-7.022677	119.93438	36.730831	40.715782	116.662888	37.4874055	16.8465525	118.298634	-74.1805895	17.1610395	107.779018
10.427751	3.021427	116.419533	-18.303391	16.89418	113.093529	38.330406	-6.998131	120.016373	36.728348	40.732208	116.621841	37.529377	16.8670385	118.319107	-74.136159	16.9213215	107.867951
10.163816	2.168604	116.425133	-18.274837	16.809475	113.191925	38.439579	-6.961969	120.049942	36.737125	40.759727	116.614082	37.588352	16.898879	118.332012	-74.138026	16.720071	108.051838
9.467231	1.037376	116.415993	-18.107491	16.652288	113.312057	38.653591	-6.895786	120.002518	36.7565	40.834961	116.736748	37.7050455	16.9695875	118.369633	-73.9200275	16.3349885	108.254481
8.942271	0.402623	116.356697	-18.026255	16.583149	113.41655	38.820248	-6.839174	119.936035	36.776817	40.919106	116.782013	37.7985325	17.039966	118.359024	-73.8510425	16.126332	108.474076
8.345626	-0.157167	116.258728	-17.917166	16.524813	113.549995	38.974838	-6.767212	119.846466	36.831699	41.024822	116.816696	37.9032685	17.128805	118.331581	-73.7376005	15.920821	108.768409
7.716735	-0.633968	116.1399	-17.836622	16.52327	113.721344	39.123692	-6.670949	119.727158	36.871891	41.14468	116.894936	37.9977915	17.2368655	118.311047	-73.6710355	15.8096745	109.131641
6.958955	-1.009766	116.027786	-17.725599	16.528883	113.909569	39.260933	-6.569313	119.564545	36.872768	41.265617	117.030159	38.0668505	17.348152	118.297352	-73.5180485	15.709614	109.521786
6.134535	-1.34832	115.923981	-17.635324	16.584099	114.13163	39.380898	-6.432035	119.406082	36.906891	41.416412	117.131546	38.1438945	17.4921885	118.268814	-73.4145425	15.6760095	109.994446
5.275151	-1.594424	115.809975	-17.636368	16.661213	114.370918	39.453247	-6.297029	119.229698	36.91806	41.559227	117.330757	38.1856535	17.631099	118.2802275	-73.4583895	15.691327	110.4616085
3.943032	-1.931977	115.600609	-17.565979	16.778461	114.700699	39.529671	-6.130157	118.979874	36.940712	41.753922	117.702438	38.2351915	17.8118825	118.341156	-73.3671495	15.7450395	111.060242
2.943137	-2.083233	115.497208	-17.685776	16.897575	114.990379	39.57439	-6.040424	118.78933	36.96484	41.853634	117.962692	38.269615	17.906605	118.376011	-73.641167	15.888545	111.604747
1.901148	-2.21288	115.41407	-17.538261	16.927921	115.128075	39.582664	-5.961476	118.631233	36.985424	41.933128	118.242989	38.284044	17.985826	118.437111	-73.360566	15.870016	111.819039
0.839786	-2.315117	115.308037	-17.665323	17.071495	115.369888	39.578918	-5.892121	118.475899	37.017536	42.021088	118.504272	38.298227	18.0644835	118.4900855	-73.628873	16.0785065	112.2496905
-0.228001	-2.418329	115.144386	-17.517822	17.076986	115.441872	39.558849	-5.82641	118.283546	37.050301	42.067932	118.733345	38.304575	18.120761	118.5084455	-73.340219	16.033211	112.3752985
-1.361633	-2.486997	114.993263	-17.547071	17.189369	115.538834	39.553684	-5.777864	118.109749	37.075703	42.120041	118.908585	38.3146935	18.1710885	118.509167	-73.4088355	16.2076495	112.568501
-2.524339	-2.597964	114.858688	-17.542233	17.262238	115.573524	39.523716	-5.71137	117.997276	37.077858	42.159317	119.011398	38.300787	18.2239735	118.504337	-73.385253	16.3005025	112.642711
-4.311787	-2.658127	114.672783	-17.686792	17.456877	115.76606	39.502327	-5.635808	117.746994	37.07935	42.20821	119.09549	38.2908385	18.286201	118.421242	-73.6644225	16.627553	113.110878
-5.536211	-2.729044	114.595558	-17.682533	17.531506	115.865959	39.500095	-5.576095	117.64109	37.089489	42.276745	119.159302	38.294792	18.350325	118.400196	-73.659858	16.712687	113.331722
-6.738067	-2.811324	114.560425	-17.574287	17.554485	115.895668	39.504185	-5.475185	117.605568	37.084808	42.362915	119.23143	38.2944965	18.443865	118.418499	-73.4430705	16.665105	113.372837
-8.039602	-2.813733	114.598846	-17.684736	17.727669	116.061447	39.526863	-5.363152	117.578827	37.077461	42.464565	119.320702	38.302162	18.5507065	118.4497645	-73.671634	16.9046315	113.6731295
-9.301708	-2.863996	114.541473	-17.705292	17.807838	116.11689	39.560474	-5.237865	117.586349	37.055313	42.586605	119.397163	38.3078935	18.67437	118.491756	-73.7184775	16.941306	113.742024
-10.598935	-2.93681	114.497292	-17.726101	17.909744	116.121468	39.585293	-5.122902	117.593002	37.015446	42.692673	119.439232	38.3003695	18.7848855	118.516117	-73.7525715	17.0346025	113.726819
-11.818948	-3.005797	114.35994	-17.764406	17.952324	116.134087	39.607445	-5.037896	117.580368	36.962105	42.779366	119.455505	38.284775	18.870735	118.5179365	-73.813587	17.033913	113.7502375
-13.788877	-3.147811	114.24202	-17.742365	17.948372	116.114464	39.662174	-4.952864	117.522034	36.908077	42.865639	119.370316	38.2851255	18.9563875	118.446175	-73.7698555	16.9403565	113.782753
-15.14817	-3.26372	114.302612	-17.62262	17.889204	116.079483	39.695419	-4.886478	117.53788	36.857754	42.921276	119.246483	38.2765865	19.017399	118.3921815	-73.5218265	16.761009	113.7667845
-16.494347	-3.318113	114.414505	-17.624468	17.881826	116.097237	39.72509	-4.846142	117.633774	36.795769	42.957767	119.037338	38.2604295	19.0558125	118.335556	-73.5093655	16.7078395	113.858918
-17.852961	-3.464665	114.60112	-17.762859	17.921165	116.164375	39.769112	-4.878371	117.799332	36.735939	42.953022	118.72448	38.2525255	19.0373255	118.261906	-73.7782435	16.8050045	114.066844
-19.235092	-3.605309	114.834595	-17.643373	17.775282	116.066765	39.792801	-4.949931	118.048683	36.666302	42.872581	118.315613	38.2295515	18.961325	118.182148	-73.5162975	16.589239	113.951382
-20.634348	-3.673336	115.105942	-17.654499	17.697025	116.000343	39.776722	-5.075519	118.303452	36.626122	42.748425	117.790672	38.201422	18.836453	118.047062	-73.51042	16.557597	113.953624
-22.058605	-3.740978	115.282654	-17.830729	17.630322	115.990761	39.715561	-5.228464	118.510246	36.569958	42.570702	117.292358	38.1427595	18.671119	117.901302	-73.8042175	16.589525	114.08022
-24.184578	-3.799034	115.570152	-17.728178	17.248869	115.870842	39.642586	-5.531417	118.669662	36.44865	42.206909	116.497742	38.045618	18.337746	117.583702	-73.501974	16.159992	114.157982
-25.56645	-3.737675	115.816559	-17.744356	16.948845	115.957893	39.589367	-5.74321	118.605301	36.332821	41.966801	116.011299	37.961094	18.1117955	117.3083	-73.449806	15.7858945	114.607486
-26.953083	-3.682344	116.150772	-17.880692	16.69961	116.229973	39.537186	-5.925527	118.444183	36.192436	41.740944	115.568855	37.864811	17.9077085	117.006519	-73.626195	15.4915115	115.453427
-28.320881	-3.521305	116.660118	-17.742487	16.34424	116.501091	39.471687	-6.080342	118.290421	36.042099	41.542355	115.17485	37.756893	17.7310065	116.7326355	-73.241867	14.9574735	116.2695465
-29.652658	-3.252729	117.239235	-17.759335	16.094826	116.941002	39.423035	-6.196507	118.12677	35.876362	41.385498	115.000664	37.6496985	17.5944955	116.563717	-73.1683685	14.5951565	117.318287
-30.947388	-2.944454	117.887238	-17.825726	15.85518	117.47686	39.325218	-6.297978	118.058861	35.682159	41.269241	114.940704	37.5036885	17.4856315	116.4997825	-73.1551405	14.2247285	118.4539375
-32.212288	-2.545474	118.529495	-17.90974	15.622701	118.005302	39.2094	-6.416938	118.032074	35.499084	41.150799	114.963387	37.354242	17.3669305	116.4977305	-73.173722	13.8784715	119.5128735
-34.029419	-1.779156	119.3638	-18.13575	15.38779	118.679306	38.963791	-6.601925	118.049263	35.178192	40.985332	115.040115	37.0709915	17.1917035	116.544689	-73.3424915	13.5838765	120.813923
-35.126949	-1.208936	119.658089	-18.319559	15.238703	118.931267	38.785652	-6.736465	118.055008	35.008057	40.863976	115.098846	36.8968545	17.0637555	116.576927	-73.5359725	13.4136505	121.285607
-36.243668	-0.569871	119.765366	-18.495975	15.114939	119.023407	38.570992	-6.901974	118.04702	34.843849	40.725689	115.129837	36.7074205	16.9118575	116.5884285	-73.6993705	13.3180205	121.4583855
-37.236526	0.126729	119.70385	-18.67128	15.002045	118.989708	38.333694	-7.065189	117.991676	34.686211	40.57169	115.10463	36.5099525	16.7532505	116.548153	-73.8525125	13.2508395	121.431263
-38.20203	0.881936	119.515923	-18.852888	14.897659	118.836975	38.064377	-7.247309	117.870422	34.542717	40.38092	115.038475	36.303547	16.5668055	116.4544485	-74.009323	13.2285125	121.2195015
-39.040039	1.684103	119.267632	-19.078812	14.808857	118.638992	37.792816	-7.439923	117.768028	34.405853	40.161888	114.927589	36.0993345	16.3609825	116.3478085	-74.2569585	13.2567315	120.9301755
-39.855881	2.560776	119.067825	-19.288574	14.698303	118.459511	37.523094	-7.632022	117.680725	34.273903	39.950798	114.802002	35.8984985	16.159388	116.2413635	-74.4756465	13.237218	120.6776585
-40.842117	3.947285	119.006287	-19.502453	14.55299	118.336235	37.141834	-7.951181	117.657806	34.090992	39.568115	114.706314	35.616413	15.808467	116.18206	-74.621319	13.297513	120.49041
-41.39777	4.957424	118.932579	-19.660204	14.434418	118.333694	36.953468	-8.177498	117.71389	34.01025	39.324402	114.671196	35.481859	15.573452	116.192543	-74.802267	13.295384	120.474845
-41.872086	5.981416	118.872322	-19.826441	14.280886	118.337288	36.787945	-8.424248	117.822227	33.933472	39.084274	114.686226	35.3607085	15.330013	116.2542265	-75.0135905	13.231759	120.4203495
-42.273014	7.043582	118.774475	-19.963938	14.147882	118.319954	36.64175	-8.650338	117.916016	33.888161	38.909683	114.634369	35.2649555	15.1296725	116.2751925	-75.1928315	13.1660915	120.3647155
-42.573261	8.177637	118.54007	-20.119062	14.050953	118.246857	36.496319	-8.855208	118.015205	33.825474	38.698231	114.798042	35.1608965	14.9215115	116.4066235	-75.3990205	13.1803945	120.0870905
-42.72541	9.378449	118.274078	-20.267307	13.938789	118.133995	36.349979	-9.033986	118.080986	33.758564	38.582439	114.806793	35.0542715	14.7742265	116.4438895	-75.5888855	13.1033515	119.8241005
-42.964378	10.591084	117.945953	-20.445391	13.847488	117.966209	36.204037	-9.193535	118.102608	33.663219	38.426193	115.018066	34.933628	14.616329	116.560337	-75.82441	13.078647	119.372081
-43.088894	12.456426	117.042694	-20.777124	13.804075	117.490517	35.936119	-9.367472	118.118027	33.514328	38.348721	115.156303	34.7252235	14.4906245	116.637165	-76.2794715	13.1175255	118.343869
-43.126442	13.742161	116.246811	-21.031975	13.788198	117.001472	35.740097	-9.442488	118.113419	33.406841	38.297092	115.285767	34.573469	14.427302	116.699593	-76.637419	13.149094	117.303351
-43.110909	15.078266	115.548203	-21.251764	13.815568	116.510773	35.493053	-9.517947	117.939445	33.261185	38.24036	115.313545	34.377119	14.3612065	116.626495	-76.880647	13.2699295	116.395051
-42.995705	16.440813	115.094589	-21.425797	13.826344	116.161362	35.268284	-9.557756	117.687881	33.105106	38.188538	115.232872	34.186695	14.315391	116.4603765	-77.038289	13.337297	115.8623475
-42.83865	17.824017	114.87883	-21.496572	13.866647	115.979935	35.096615	-9.542974	117.373741	32.997383	38.141991	115.137711	34.046999	14.2995085	116.255726	-77.040143	13.4337855	115.704144
-42.599899	19.217943	114.783409	-21.527882	13.963695	115.88166	34.983261	-9.503223	117.167496	32.93845	38.153423	115.101837	33.9608555	14.3251	116.1346665	-77.0166195	13.60229	115.6286535
-42.33057	20.65954	114.742302	-21.586193	14.026572	115.817963	34.882767	-9.437593	117.004051	32.87999	38.203072	115.054871	33.8813785	14.3827395	116.029461	-77.0537645	13.6704045	115.606465
-41.881763	22.761059	114.695953	-21.66971	14.106006	115.75602	34.772133	-9.318442	116.818535	32.717934	38.296501	114.972008	33.7450335	14.4890295	115.8952715	-77.0844535	13.7229825	115.6167685
-41.552429	24.174925	114.721748	-21.785496	14.152217	115.767632	34.692402	-9.241709	116.749954	32.552002	38.388878	114.984856	33.622202	14.5735845	115.867405	-77.193194	13.7308495	115.667859
-41.167217	25.599203	114.746391	-21.902267	14.198838	115.782524	34.600513	-9.187541	116.765282	32.402046	38.457996	115.054703	33.5012795	14.6352275	115.9099925	-77.3058135	13.7624485	115.6550555
-40.759628	26.981625	114.718292	-22.039841	14.220579	115.799606	34.510277	-9.190119	116.841209	32.294773	38.488033	115.142754	33.402525	14.648957	115.9919815	-77.482207	13.792201	115.6072305
-40.354462	28.426821	114.668022	-22.179495	14.198266	115.769783	34.354553	-9.220095	116.916618	32.202686	38.475975	115.208817	33.2786195	14.62794	116.0627175	-77.6376095	13.768592	115.4768485
-39.827946	29.851332	114.61322	-22.326916	14.203135	115.738388	34.18705	-9.271337	116.838539	32.114292	38.449635	115.30999	33.150671	14.589149	116.0742645	-77.804503	13.817121	115.4025115
-39.342968	31.204647	114.678398	-22.482481	14.178151	115.677666	34.033375	-9.304919	116.647545	32.029949	38.447392	115.497803	33.031662	14.5712365	116.072674	-77.996624	13.7850655	115.282658
-38.497337	33.30146	115.043518	-22.693981	14.135254	115.67012	33.807091	-9.287431	116.251221	31.911415	38.493687	115.931931	32.859253	14.603128	116.091576	-78.247215	13.66738	115.248664
-37.902855	34.639977	115.494194	-22.785383	14.156717	115.694489	33.672028	-9.233607	115.881493	31.815411	38.549213	116.325989	32.7437195	14.657803	116.103741	-78.3144855	13.655631	115.285237
-37.231808	35.948097	116.041443	-22.893621	14.226309	115.807686	33.552368	-9.115067	115.490273	31.707525	38.663097	116.744324	32.6299465	14.774015	116.1172985	-78.4171885	13.678603	115.4980735
-36.556366	37.254723	116.538063	-22.978525	14.38632	115.893997	33.452217	-8.94262	115.19239	31.655613	38.820534	117.141533	32.553915	14.938957	116.1669615	-78.510965	13.833683	115.6210325
-35.810749	38.511051	116.864883	-23.012138	14.603853	115.947189	33.359673	-8.761268	114.98777	31.634735	39.006363	117.477165	32.497204	15.1225475	116.2324675	-78.52148	14.0851585	115.6619105
-34.985855	39.713173	117.043839	-23.104507	14.89073	115.912987	33.265427	-8.576431	114.852943	31.642338	39.202957	117.699669	32.4538825	15.313263	116.276306	-78.6628965	14.468197	115.549668
-34.18903	40.858147	117.196991	-23.127911	15.175645	115.893349	33.15382	-8.416667	114.700081	31.63633	39.378864	117.772232	32.395075	15.4810985	116.2361565	-78.650897	14.8701915	115.5505415
-32.892014	42.392387	117.36071	-23.257183	15.617712	115.860107	32.996655	-8.192302	114.48008	31.597147	39.585861	117.795792	32.296901	15.6967795	116.137936	-78.811267	15.5386445	115.582278
-31.935495	43.235802	117.498734	-23.308397	15.830834	115.843353	32.905521	-8.066147	114.354347	31.57003	39.697598	117.843094	32.2377755	15.8157255	116.0987205	-78.8545695	15.8459425	115.5879855
-31.01548	43.96307	117.605949	-23.329704	15.98409	115.756813	32.833935	-7.95081	114.273956	31.546652	39.816154	117.928551	32.1902935	15.932672	116.1012535	-78.8497015	16.035508	115.4123725
-30.036179	44.627018	117.676254	-23.376175	16.154133	115.801491	32.764	-7.838027	114.237175	31.524229	39.910515	117.983154	32.1441145	16.036244	116.1101645	-78.8964645	16.272022	115.4928175
-29.074219	45.218185	117.726669	-23.44199	16.270832	115.794205	32.715878	-7.741267	114.229378	31.497782	40.032608	118.008148	32.10683	16.1456705	116.118763	-78.99081	16.3959935	115.469647
-28.044268	45.628418	117.676208	-23.469191	16.422766	115.802887	32.662899	-7.655638	114.288902	31.450552	40.132504	117.977585	32.0567255	16.238433	116.1332435	-78.9951075	16.607099	115.4725305
-27.062872	45.978184	117.569244	-23.475071	16.563044	115.747986	32.641346	-7.589155	114.372597	31.421703	40.217236	117.929665	32.0315245	16.3140405	116.151131	-78.9816665	16.8120475	115.344841
-25.776657	46.487576	117.528107	-23.553595	16.688595	115.823654	32.582527	-7.53301	114.57486	31.37553	40.299286	117.785774	31.9790285	16.383138	116.180317	-79.0862185	16.994052	115.466991
-24.739637	46.678768	117.330841	-23.587828	16.746004	115.849533	32.543839	-7.557479	114.712891	31.366697	40.325199	117.680954	31.955268	16.38386	116.1969225	-79.130924	17.108148	115.5021435
-23.722803	46.758415	117.132202	-23.619839	16.830606	115.890991	32.482506	-7.596058	114.886604	31.343073	40.322262	117.553154	31.9127895	16.363102	116.219879	-79.1524675	17.29811	115.562103
-22.699045	46.68404	116.955673	-23.680008	16.866823	115.896393	32.40659	-7.625576	115.033569	31.32234	40.300369	117.438126	31.864465	16.3373965	116.2358475	-79.224481	17.3962495	115.5569385
-21.685547	46.552155	116.816795	-23.783251	16.912901	115.938881	32.323582	-7.66523	115.195374	31.294409	40.30257	117.369667	31.8089955	16.31867	116.2825205	-79.3754975	17.507132	115.5952415
-20.67005	46.374451	116.762505	-23.863855	16.910948	115.941475	32.260323	-7.645365	115.321228	31.251272	40.329441	117.379379	31.7557975	16.342038	116.3503035	-79.4835075	17.479858	115.5326465
-19.702515	46.109146	116.779175	-23.947062	16.964224	115.928734	32.232365	-7.597241	115.432884	31.181494	40.414204	117.479004	31.7069295	16.4084815	116.455944	-79.6010535	17.5199665	115.401524
-18.03438	45.478802	116.838631	-24.028427	17.00598	115.904327	32.247021	-7.369752	115.471794	31.082594	40.657104	117.765579	31.6648075	16.643676	116.6186865	-79.7216615	17.368284	115.1899675
-17.327312	45.176193	117.097176	-24.05706	17.10437	115.906204	32.293945	-7.164339	115.425941	31.010347	40.872139	117.971863	31.652146	16.8539	116.698902	-79.766266	17.35484	115.113506
-16.352861	44.750061	117.204346	-24.03904	17.266813	115.955162	32.349182	-6.927644	115.396118	30.970398	41.097191	118.136658	31.65979	17.0847735	116.766388	-79.73787	17.4488525	115.143936
-15.338661	44.149345	117.20446	-23.995605	17.470211	116.021172	32.407909	-6.68973	115.406052	30.980093	41.325508	118.205322	31.694001	17.317889	116.805687	-79.685211	17.622533	115.236657
-14.382326	43.626022	117.176392	-23.955111	17.744707	116.087952	32.469742	-6.485157	115.43586	31.01963	41.537579	118.236328	31.744686	17.526211	116.836094	-79.654908	17.963203	115.33981
-13.439322	43.02317	117.061783	-23.919624	17.998175	116.123238	32.513069	-6.330988	115.518425	31.090523	41.725288	118.189308	31.801796	17.69715	116.8538665	-79.641044	18.2992	115.3926095
-12.539133	42.39822	116.9161	-23.882195	18.262695	116.145279	32.540874	-6.227281	115.662277	31.181532	41.850716	118.12104	31.861203	17.8117175	116.8916585	-79.625593	18.7136725	115.3988995
-11.216469	41.286762	116.753159	-23.841747	18.522636	116.149185	32.583183	-6.149043	115.916443	31.334963	41.959717	118.105354	31.959073	17.905337	117.0108985	-79.642567	19.139935	115.2874715
-10.3957	40.459042	116.727509	-23.785345	18.636045	116.136375	32.61158	-6.134408	116.045761	31.436247	41.996738	118.18132	32.0239135	17.931165	117.1135405	-79.5946035	19.340925	115.1592095
-9.572286	39.62669	116.722595	-23.742985	18.690149	116.082153	32.656136	-6.144855	116.113701	31.49815	42.008858	118.276001	32.077143	17.9320015	117.194851	-79.563113	19.4482965	114.969455
-8.825644	38.677689	116.760506	-23.714296	18.712828	116.071701	32.683247	-6.140891	116.076134	31.558523	42.003281	118.413078	32.120885	17.931195	117.244606	-79.549477	19.494461	114.898796
-8.057471	37.716259	116.805542	-23.669273	18.723288	116.080627	32.701038	-6.1198	116.030945	31.634697	42.013737	118.447792	32.1678675	17.9469685	117.2393685	-79.5064135	19.4996075	114.9218855
-7.346486	36.732819	116.78418	-23.614967	18.755817	116.091171	32.721802	-6.117544	115.988884	31.721249	42.005692	118.514946	32.2215255	17.944074	117.251915	-79.4514595	19.56756	114.930427
-6.645149	35.681595	116.747986	-23.560488	18.810087	116.07238	32.76458	-6.123019	115.990677	31.794781	41.988155	118.551163	32.2796805	17.932568	117.27092	-79.4006565	19.687606	114.87384
-5.658423	34.037586	116.625175	-23.462875	18.865938	116.042709	32.842361	-6.170105	116.063187	31.938404	41.946907	118.530678	32.3903825	17.888401	117.2969325	-79.3161325	19.843475	114.7884855
-5.043975	32.889214	116.496422	-23.388872	18.914276	116.030518	32.904278	-6.235413	116.105476	32.034302	41.89925	118.466652	32.46929	17.8319185	117.286064	-79.247034	19.9966335	114.774972
-4.489313	31.702307	116.350136	-23.314421	18.921528	115.977524	32.943829	-6.326264	116.147911	32.126022	41.828331	118.36972	32.5349255	17.7510335	117.2588155	-79.1637675	20.0920225	114.6962325
-3.930081	30.443632	116.211533	-23.281595	18.885157	115.932343	32.989033	-6.451803	116.17057	32.208954	41.730362	118.250359	32.5989935	17.6392795	117.2104645	-79.1621835	20.1310345	114.6542215
-3.410102	29.167667	116.085419	-23.214436	18.847723	115.855255	33.045635	-6.575088	116.162506	32.271976	41.632999	118.137375	32.6588055	17.5289555	117.1499405	-79.0876775	20.1664905	114.5605695
-2.985553	27.891937	115.949333	-23.178923	18.783421	115.811691	33.079464	-6.663787	116.160545	32.315681	41.55032	117.999695	32.6975725	17.4432665	117.08012	-79.0554185	20.1235755	114.543262
-2.566153	26.541138	115.835129	-23.155514	18.725557	115.756653	33.106453	-6.727882	116.194473	32.352753	41.495552	117.899147	32.729603	17.383835	117.04681	-79.040631	20.067279	114.466496
-1.978578	24.522713	115.694153	-23.103745	18.712639	115.694496	33.135487	-6.822727	116.381371	32.422985	41.411022	117.79319	32.779236	17.2941475	117.0872805	-78.986726	20.1311305	114.3017115
-1.626487	23.182026	115.620506	-23.068098	18.697878	115.653572	33.190556	-6.916551	116.547371	32.490082	41.344566	117.747513	32.840319	17.2140075	117.147442	-78.976515	20.1817485	114.159702
-1.327114	21.790903	115.562805	-23.031351	18.689861	115.609108	33.255901	-7.026211	116.752182	32.547501	41.281075	117.668282	32.901701	17.127432	117.210232	-78.964403	20.25229	114.007984
-1.036727	20.394348	115.493141	-22.946947	18.650908	115.493752	33.339649	-7.135277	116.975166	32.62104	41.211555	117.56617	32.9803445	17.038139	117.270668	-78.8742385	20.263677	113.716836
-0.793213	19.011919	115.370872	-22.862001	18.607491	115.382851	33.419754	-7.250155	117.178329	32.69693	41.113304	117.414894	33.058342	16.9315745	117.2966115	-78.782344	20.2834075	113.4690905
-0.611562	17.611368	115.303276	-22.786732	18.53618	115.23671	33.503685	-7.393988	117.401466	32.796375	40.955063	117.188477	33.15003	16.7805375	117.2949715	-78.723494	20.2918225	113.1784485
-0.440712	16.199081	115.247955	-22.689203	18.431532	115.094902	33.584953	-7.557849	117.655251	32.916962	40.782295	116.971909	33.2509575	16.612223	117.31358	-78.6293635	20.250841	112.876224
-0.306104	14.142178	115.2202	-22.498119	18.196791	114.896271	33.750122	-7.820209	118.022469	33.108406	40.460247	116.704353	33.429264	16.320019	117.363411	-78.425502	20.073563	112.429131
-0.288969	12.783601	115.26458	-22.405302	18.004625	114.814148	33.8787	-8.028011	118.238724	33.257889	40.239479	116.585121	33.5682945	16.105734	117.4119225	-78.3788985	19.903516	112.2163735
-0.308096	11.483849	115.308228	-22.253374	17.803434	114.721207	34.021912	-8.25135	118.430618	33.406353	40.00214	116.482033	33.7141325	15.875395	117.4563255	-78.2208805	19.731473	111.9860885
-0.441396	10.262769	115.354286	-22.124264	17.595999	114.669014	34.178024	-8.459874	118.584991	33.553391	39.785736	116.412376	33.8657075	15.662931	117.4986835	-78.1142355	19.529067	111.8393445
-0.578548	9.080135	115.358116	-21.998831	17.379389	114.607452	34.322823	-8.644765	118.683815	33.683208	39.598866	116.364479	34.0030155	15.4770505	117.524147	-78.0006775	19.2817275	111.690757
-0.788998	7.957172	115.333267	-21.8722	17.218771	114.517197	34.477905	-8.78843	118.744949	33.791805	39.438297	116.306747	34.134855	15.3249335	117.525848	-77.879255	19.1126085	111.508546
-1.0506	6.92695	115.261353	-21.76218	17.057764	114.404381	34.635044	-8.927809	118.79747	33.872829	39.315746	116.25959	34.2539365	15.1939685	117.52853	-77.7782965	18.9215595	111.280232
-1.548794	5.489263	115.149139	-21.576572	16.891426	114.23291	34.834015	-9.123163	118.750557	34.0047	39.147003	116.070709	34.4193575	15.01192	117.410633	-77.5725015	18.770932	111.055187
-1.909058	4.584032	115.031113	-21.486082	16.81982	114.179321	34.930401	-9.219667	118.658875	34.071152	39.047382	115.994202	34.5007765	14.9138575	117.3265385	-77.4729405	18.7257825	111.0321035
-2.373358	3.801162	114.997292	-21.382832	16.71874	114.197624	35.015896	-9.318865	118.587242	34.138386	38.951187	115.949738	34.577141	14.816161	117.26849	-77.342805	18.621319	111.126758
-2.878383	3.055218	114.994553	-21.30299	16.628349	114.227234	35.09301	-9.399362	118.506943	34.200775	38.875687	116.02285	34.6468925	14.7381625	117.2648965	-77.2528725	18.5185355	111.1895715
-3.452394	2.389146	114.987305	-21.253439	16.552626	114.332474	35.143436	-9.512908	118.415237	34.285221	38.791309	116.195381	34.7143285	14.6392005	117.305309	-77.2212065	18.4660515	111.359639
-4.090371	1.777997	114.937714	-21.196438	16.459204	114.421753	35.174522	-9.625957	118.250946	34.372551	38.702141	116.487518	34.7735365	14.538092	117.369232	-77.1664125	18.380316	111.474274
-4.730853	1.243786	114.82444	-21.17737	16.392071	114.551315	35.184055	-9.730493	118.073746	34.433315	38.628326	116.874969	34.808685	14.4489165	117.4743575	-77.163425	18.3352255	111.6282725
-5.828369	0.583983	114.653267	-21.16634	16.318535	114.695862	35.167412	-9.845314	117.714249	34.559784	38.541084	117.443718	34.863598	14.347885	117.5789835	-77.196278	18.289185	111.8127405
-6.579027	0.158434	114.492714	-21.155342	16.325274	114.810776	35.160934	-9.880898	117.463554	34.62764	38.495148	117.834724	34.894287	14.307125	117.649139	-77.204971	18.343423	111.972413
-7.419316	-0.107239	114.418243	-21.128641	16.356836	114.887115	35.151394	-9.921076	117.238907	34.690144	38.458225	118.171799	34.920769	14.2685745	117.705353	-77.178051	18.4450975	112.068877
-8.234837	-0.573546	114.206039	-21.1322	16.394653	114.981293	35.130013	-9.962259	117.019585	34.757637	38.413223	118.430176	34.943825	14.225482	117.7248805	-77.208225	18.563824	112.2377055
-9.080575	-0.851448	114.014854	-21.096771	16.455877	115.016472	35.107731	-9.985579	116.756126	34.811703	38.35865	118.59478	34.959717	14.1865355	117.675453	-77.153259	18.7252185	112.357491
-10.046226	-1.100891	113.840225	-21.078596	16.537779	115.071663	35.100365	-9.98976	116.470505	34.86412	38.325882	118.737747	34.9822425	14.168061	117.604126	-77.1394345	18.907497	112.5392
-10.953455	-1.401579	113.608154	-21.008896	16.621597	115.10923	35.090847	-9.959175	116.197411	34.909428	38.331181	118.880783	35.0001375	14.186003	117.539097	-77.0179295	19.057191	112.679363
-12.235179	-1.947107	113.256363	-20.961836	16.79513	115.162575	35.107883	-9.846186	115.877464	34.953262	38.406013	119.054207	35.0305725	14.2799135	117.4658355	-76.9542445	19.3103465	112.8593145
-13.23942	-2.261364	113.170914	-20.904222	16.88591	115.187897	35.121761	-9.782267	115.777733	34.970215	38.462151	119.09436	35.045988	14.339942	117.4360465	-76.854432	19.431878	112.9397475
-14.267746	-2.659744	113.096878	-20.922401	16.986748	115.193329	35.128712	-9.762006	115.757904	34.965073	38.496227	119.060814	35.0468925	14.3671105	117.409359	-76.8916945	19.6063855	112.977299
-15.30358	-3.062597	113.159004	-20.926336	17.029497	115.216721	35.143681	-9.777124	115.847107	34.930553	38.510818	118.931892	35.037117	14.366847	117.3894995	-76.889789	19.692147	113.0439425
-16.388412	-3.51748	113.282349	-20.933863	17.037161	115.231705	35.155293	-9.794386	116.010704	34.890709	38.512825	118.717194	35.023001	14.3592195	117.363949	-76.890727	19.7151025	113.099461
-17.479681	-3.978133	113.445137	-20.964075	17.006502	115.228065	35.169933	-9.825897	116.254272	34.824898	38.531338	118.45565	34.9974155	14.3527205	117.354961	-76.9255655	19.6602835	113.101169
-18.580133	-4.452763	113.642502	-20.960018	16.938017	115.170586	35.186161	-9.889826	116.584084	34.752518	38.488995	118.122719	34.9693395	14.2995845	117.3534015	-76.8893755	19.5764495	112.9877705
-20.317533	-5.13719	114.016762	-21.053938	16.747181	115.033592	35.221497	-10.03853	117.145004	34.61153	38.362064	117.424965	34.9165135	14.161767	117.2849845	-77.0243895	19.332595	112.7821995
-21.456631	-5.606834	114.274635	-21.091702	16.551086	114.892349	35.223232	-10.190465	117.470322	34.50351	38.243782	116.930733	34.863371	14.0266585	117.2005275	-77.046775	19.0755135	112.5841705
-22.670504	-6.009719	114.547691	-21.139128	16.2889	114.792229	35.206783	-10.382838	117.817474	34.402866	38.027317	116.346397	34.8048245	13.8222395	117.0819355	-77.0830805	18.7555605	112.5025225
-23.852156	-6.33932	114.785065	-21.158388	15.999551	114.685783	35.201134	-10.591257	118.127678	34.313446	37.778172	115.789413	34.75729	13.5934575	116.9585455	-77.074066	18.4056445	112.4130205
-25.041464	-6.649448	114.927307	-21.171406	15.669733	114.601967	35.165329	-10.795735	118.350113	34.222481	37.509617	115.357079	34.693905	13.356941	116.853596	-77.036717	17.982525	112.350338
-26.22089	-6.814713	115.017677	-21.194901	15.347534	114.569153	35.155834	-10.985808	118.481003	34.177734	37.341988	115.236534	34.666784	13.17809	116.8587685	-77.056586	17.516978	112.2795375
-27.389935	-6.952193	115.094528	-21.173433	15.069671	114.56765	35.167011	-11.115849	118.522003	34.088573	37.193584	114.973595	34.627792	13.0388675	116.747799	-76.974658	17.1004745	112.387501
-29.161369	-6.836617	115.312286	-21.197975	14.762989	114.702736	35.179512	-11.26149	118.495712	33.913925	36.939518	114.586662	34.5467185	12.839014	116.541187	-76.9426685	16.686964	112.864285
-30.310553	-6.574311	115.459229	-21.224308	14.600989	114.824333	35.142715	-11.316267	118.543755	33.849861	36.833836	114.41629	34.496288	12.7587845	116.4800225	-76.944904	16.4431935	113.1686435
-31.485525	-6.257487	115.480171	-21.285503	14.476383	114.898636	35.103386	-11.392875	118.590591	33.804848	36.764587	114.401031	34.454117	12.685856	116.495811	-77.025123	16.26691	113.301461
-32.61552	-5.811828	115.392387	-21.373501	14.350012	114.903366	35.027077	-11.469775	118.611755	33.728161	36.707409	114.486786	34.377619	12.618817	116.5492705	-77.124621	16.081207	113.2574615
-33.752495	-5.300934	115.22641	-21.462961	14.2562	114.868866	34.940132	-11.545385	118.546738	33.681499	36.666603	114.467468	34.3108155	12.560609	116.507103	-77.2367375	15.951791	113.230629
-34.538185	-4.853663	115.098419	-21.546028	14.134844	114.84568	34.844181	-11.644634	118.432579	33.589535	36.602036	114.541542	34.216858	12.478701	116.4870605	-77.308914	15.790987	113.2042995
-35.871471	-3.923625	114.940239	-21.621468	14.074018	114.844116	34.736286	-11.723544	118.293091	33.494099	36.503265	114.688065	34.1151925	12.3898605	116.490578	-77.3581285	15.7581755	113.197654
-37.390694	-2.648265	114.722122	-21.76078	14.016923	114.873375	34.588177	-11.837615	118.088997	33.434071	36.465599	114.729225	34.011124	12.313992	116.409111	-77.532684	15.719854	113.337639
-38.330124	-1.682234	114.601875	-21.839226	13.973978	114.876091	34.516029	-11.89004	117.979088	33.376141	36.432205	114.83165	33.946085	12.2710825	116.405369	-77.624537	15.6768735	113.346813
-39.208939	-0.684249	114.521637	-21.884121	13.941681	114.884094	34.439613	-11.945181	117.862686	33.31955	36.386265	114.862106	33.8795815	12.220542	116.362396	-77.6478235	15.66282	113.405792
-40.131378	0.39529	114.57077	-21.967564	13.878059	114.949501	34.378014	-11.983779	117.745735	33.242043	36.355801	114.829445	33.8100285	12.186011	116.28759	-77.7451565	15.570107	113.611412
-40.901394	1.547161	114.709213	-21.997772	13.841297	115.067566	34.320606	-12.008508	117.631439	33.15136	36.31279	114.747826	33.735983	12.152141	116.1896325	-77.731527	15.530453	113.9454995
-41.659702	2.762477	114.896263	-22.000195	13.773484	115.226318	34.283646	-12.03641	117.534065	33.033356	36.277466	114.646355	33.658501	12.120528	116.09021	-77.658891	15.42644	114.362426
-42.421234	4.023265	115.053574	-22.032129	13.697493	115.389977	34.244778	-12.082902	117.46714	32.953403	36.232628	114.589943	33.5990905	12.074863	116.0285415	-77.6633485	15.320123	114.7514125
-43.39262	6.005177	115.205528	-22.080666	13.586442	115.569176	34.216423	-12.116237	117.30555	32.8214	36.196354	114.577438	33.5189115	12.0400585	115.941494	-77.6802435	15.1328255	115.196858
-44.001377	7.377973	115.220192	-22.150852	13.476582	115.615501	34.177383	-12.147346	117.168961	32.724411	36.199806	114.645294	33.450897	12.02623	115.9071275	-77.752601	14.926934	115.3238745
-44.518879	8.799769	115.163803	-22.211113	13.377133	115.632881	34.121437	-12.157944	116.986801	32.62262	36.232914	114.759918	33.3720285	12.037485	115.8733595	-77.7942545	14.716781	115.3924025
-45.018669	10.258626	115.072823	-22.296589	13.297738	115.615486	34.039932	-12.158916	116.756927	32.542137	36.274765	114.880714	33.2910345	12.0579245	115.8188205	-77.8842125	14.5375515	115.4121515
-45.493713	11.79391	115.004097	-22.366356	13.254766	115.547089	33.915871	-12.166897	116.470543	32.477909	36.315041	115.016197	33.19689	12.074072	115.74337	-77.929602	14.43546	115.350808
-45.872162	13.323848	114.927887	-22.514471	13.215359	115.468666	33.78968	-12.152532	116.176056	32.414925	36.358585	115.114449	33.1023025	12.1030265	115.6452525	-78.1312445	14.3276915	115.2920795
-46.219177	14.87103	114.949104	-22.619219	13.203073	115.431534	33.643158	-12.113569	115.831055	32.329224	36.41188	115.20433	32.986191	12.1491555	115.5176925	-78.224629	14.2569905	115.3453755
-46.594833	17.196127	115.215874	-22.78245	13.203867	115.508568	33.406822	-12.030807	115.283691	32.168736	36.517433	115.388962	32.787779	12.243313	115.3363265	-78.352679	14.164421	115.6808095
-46.76757	18.749405	115.526283	-22.912205	13.204837	115.629684	33.270542	-11.927887	114.977798	32.056431	36.606892	115.574883	32.6634865	12.3395025	115.2763405	-78.4878965	14.0701715	115.9830275
-46.888428	20.26388	115.842834	-23.076979	13.259181	115.877151	33.150143	-11.80486	114.688126	31.9368	36.762123	115.84697	32.5434715	12.4786315	115.267548	-78.6974295	14.0397305	116.486754
-46.849583	21.81732	116.113243	-23.199665	13.31789	115.909836	33.042614	-11.642902	114.454178	31.805435	36.933594	116.135002	32.4240245	12.645346	115.29459	-78.8233545	13.990434	116.525082
-46.842472	23.243622	116.294037	-23.33061	13.365354	115.960869	32.930893	-11.42597	114.274391	31.679466	37.14621	116.433334	32.3051795	12.86012	115.3538625	-78.9663995	13.870588	116.5678755
-46.712364	24.717434	116.428085	-23.478212	13.465029	115.937103	32.827007	-11.224258	114.071571	31.555288	37.364513	116.729179	32.1911475	13.0701275	115.400375	-79.1475715	13.8599305	116.473831
-46.544014	26.09359	116.422844	-23.618572	13.575825	115.850578	32.723663	-11.032996	113.902733	31.445745	37.569443	116.941925	32.084704	13.2682235	115.422329	-79.321848	13.8834265	116.278827
-46.151306	28.114201	116.465569	-23.854021	13.860321	115.790031	32.581764	-10.737955	113.633713	31.344807	37.872494	117.081306	31.9632855	13.5672695	115.3575095	-79.6713275	14.1533725	116.2225525
-45.807556	29.373703	116.489449	-23.89673	14.052153	115.659294	32.523438	-10.564946	113.445808	31.287279	38.056053	117.112625	31.9053585	13.7455535	115.2792165	-79.6988185	14.3587525	116.0393715
-45.400002	30.545113	116.510483	-23.820694	14.09414	115.45327	32.475025	-10.400946	113.311005	31.23172	38.208939	117.070854	31.8533725	13.9039965	115.1909295	-79.4947605	14.2842835	115.7156105
-44.917316	31.643911	116.571892	-23.97415	14.206704	115.557945	32.420475	-10.287082	113.194321	31.195263	38.326401	117.023895	31.807869	14.0196595	115.109108	-79.756169	14.3937485	116.006782
-44.385647	32.693657	116.643166	-24.017221	14.296669	115.503273	32.366585	-10.207157	113.078163	31.189293	38.408203	116.972038	31.777939	14.100523	115.0251005	-79.812381	14.492815	115.9814455
-43.823738	33.632938	116.680168	-23.85347	14.335354	115.31749	32.319042	-10.165203	113.004044	31.194651	38.472034	116.939247	31.7568465	14.1534155	114.9716455	-79.4637865	14.5172925	115.6633345
-43.230076	34.513199	116.706062	-23.874012	14.360325	115.25209	32.261173	-10.133245	112.933418	31.225431	38.50856	116.946136	31.743302	14.1876575	114.939777	-79.491326	14.5329925	115.564403
-42.202168	35.69981	116.758057	-23.911701	14.483471	115.207443	32.180916	-10.101336	112.861252	31.286875	38.556931	116.977417	31.7338955	14.2277975	114.9193345	-79.5572975	14.7391445	115.4955515
-41.46822	36.388474	116.761139	-23.884417	14.594987	115.185944	32.114201	-10.072992	112.85083	31.325739	38.591263	116.964874	31.71997	14.2591355	114.907852	-79.488804	14.9308385	115.464036
-40.697693	37.021515	116.7323	-23.962183	14.724001	115.205208	32.054996	-10.036288	112.85849	31.356695	38.624043	116.956261	31.7058455	14.2938775	114.9073755	-79.6302115	15.1541245	115.5030405
-39.922424	37.58939	116.70327	-24.025349	14.966893	115.258232	31.998625	-10.001454	112.882912	31.366596	38.648479	116.983353	31.6826105	14.3235125	114.9331325	-79.7333085	15.6102735	115.5833315
-39.071114	38.05315	116.69455	-23.943756	14.959034	115.123161	31.951397	-9.958822	112.923836	31.368065	38.704517	117.014862	31.659731	14.3728475	114.969349	-79.547243	15.5452205	115.276973
-38.236458	38.45723	116.748848	-23.988359	15.154664	115.196037	31.897453	-9.89047	112.978661	31.351116	38.754093	117.059097	31.6242845	14.4318115	115.018879	-79.6010025	15.8775165	115.373195
-37.34761	38.76767	116.740654	-24.047419	15.293241	115.251991	31.858236	-9.798278	113.069954	31.308231	38.811584	117.028847	31.5832335	14.506653	115.0494005	-79.6780715	16.079829	115.4545815
-36.007954	39.108585	116.610909	-24.116016	15.543842	115.395424	31.829489	-9.635667	113.280693	31.16153	38.973179	116.78009	31.4955095	14.668756	115.0303915	-79.7275415	16.418928	115.7604565
-35.094589	39.298664	116.330765	-24.134565	15.710958	115.263542	31.842058	-9.504039	113.457909	31.01226	39.068897	116.481689	31.427159	14.782429	114.969799	-79.696289	16.639487	115.557285
-34.148567	39.366829	115.90477	-24.189642	15.885505	115.167938	31.84203	-9.398029	113.672913	30.873638	39.195843	116.113792	31.357834	14.898907	114.8933525	-79.737118	16.872103	115.4425235
-33.147358	39.422024	115.407776	-24.208883	16.010141	115.064835	31.864342	-9.334001	113.938263	30.755318	39.281193	115.68335	31.30983	14.973596	114.8108065	-79.727596	17.046686	115.3188635
-32.236198	39.432434	114.887962	-24.199907	16.081606	114.975121	31.886726	-9.311416	114.217041	30.670202	39.29314	115.137566	31.278464	14.990862	114.6773035	-79.678278	17.17235	115.2729385
-31.2132	39.402267	114.3209	-24.210138	16.14467	114.904747	31.924511	-9.355388	114.54834	30.636219	39.321007	114.521339	31.280365	14.9828095	114.5348395	-79.700641	17.3065305	115.2746545
-30.17219	39.260399	113.791862	-24.131138	16.121958	114.850319	31.997595	-9.426364	114.925003	30.618912	39.243752	113.987793	31.3082535	14.908694	114.456398	-79.5705295	17.335222	115.24424
-28.561167	39.121635	113.138374	-24.037176	16.000439	114.801529	32.137714	-9.613719	115.441788	30.637131	39.030697	113.401642	31.3874225	14.708489	114.421715	-79.4617745	17.292389	115.181343
-27.531445	39.001987	112.834564	-23.956398	15.858886	114.78038	32.211224	-9.751667	115.725578	30.664051	38.838039	113.183037	31.4376375	14.543186	114.4543075	-79.3504335	17.174586	115.1064525
-26.415421	38.921444	112.585556	-23.873093	15.674475	114.751984	32.285633	-9.90218	115.910133	30.75515	38.66951	112.949203	31.5203915	14.383665	114.429668	-79.2665775	16.965285	115.0743
-25.248941	38.829525	112.40728	-23.785982	15.512781	114.756645	32.343845	-10.028948	116.015854	30.817429	38.541084	112.866829	31.580637	14.256068	114.4413415	-79.152601	16.769494	115.0719485
-24.045269	38.831757	112.351357	-23.703194	15.387133	114.715614	32.428783	-10.096238	116.061653	30.924627	38.475941	112.806641	31.676705	14.1898515	114.434147	-79.083093	16.5844145	114.997081
-23.018887	38.901131	112.404076	-23.641035	15.319745	114.662506	32.524052	-10.109669	116.016457	31.016785	38.458435	112.92205	31.7704185	14.174383	114.4692535	-79.0524885	16.465107	114.8557585
-21.757463	38.958	112.401367	-23.54858	15.292342	114.560608	32.621716	-10.055498	115.905823	31.125492	38.523994	113.092766	31.873604	14.234248	114.4992945	-78.970764	16.350436	114.6219215
-19.931543	39.261623	112.690178	-23.431295	15.378007	114.434372	32.770477	-9.867188	115.622536	31.302183	38.756145	113.416519	32.03633	14.4444785	114.5195275	-78.89892	16.3115355	114.3492165
-18.633039	39.391003	112.882439	-23.334778	15.484637	114.368736	32.895874	-9.671307	115.416023	31.411903	38.969769	113.764931	32.1538885	14.649231	114.590477	-78.8234445	16.320043	114.146995
-17.366318	39.595825	113.212738	-23.247042	15.656446	114.30056	33.032269	-9.441425	115.18232	31.53038	39.210938	114.212669	32.2813245	14.8847565	114.6974945	-78.7754085	16.4281355	113.9036255
-16.033205	39.78801	113.562538	-23.151007	15.816752	114.244286	33.18158	-9.205599	114.942482	31.656002	39.477123	114.705551	32.418791	15.135762	114.8240165	-78.720805	16.497742	113.6645555
-14.722304	39.98748	113.942169	-23.063421	15.98763	114.200783	33.326385	-8.997802	114.706123	31.784016	39.696697	115.200363	32.5552005	15.3494475	114.953243	-78.6820425	16.6258125	113.448323
-13.451144	40.108463	114.33548	-22.967236	16.119375	114.146851	33.439358	-8.809485	114.465775	31.914431	39.894001	115.66777	32.6768945	15.542258	115.0667725	-78.6113665	16.696492	113.2269295
-12.159923	40.179111	114.669182	-22.899485	16.241638	114.094368	33.54348	-8.624482	114.206886	32.029007	40.060501	116.117188	32.7862435	15.7180095	115.162037	-78.5852135	16.7652665	113.026699
-10.15864	40.211765	115.099892	-22.739393	16.379795	113.976372	33.707695	-8.389859	113.843109	32.193382	40.242786	116.653732	32.9505385	15.9264635	115.2484205	-78.4293245	16.8331265	112.7043235
-8.888767	40.113941	115.257492	-22.667433	16.441782	113.85553	33.809395	-8.272505	113.597275	32.28627	40.294621	116.954086	33.0478325	16.011058	115.2756805	-78.3826985	16.872506	112.4353795
-7.599523	39.935867	115.330948	-22.555437	16.502657	113.712486	33.89959	-8.201514	113.37011	32.330235	40.325901	117.199562	33.1149125	16.0621935	115.284836	-78.2257865	16.9431205	112.140136
-6.297347	39.693104	115.353302	-22.487713	16.53297	113.564659	33.993469	-8.160717	113.156525	32.387245	40.318851	117.336632	33.190357	16.079067	115.2465785	-78.165783	16.986873	111.8827395
-5.057124	39.395546	115.267563	-22.404144	16.595469	113.385345	34.084408	-8.12536	112.965652	32.463669	40.327415	117.355453	33.2740385	16.1010275	115.1605525	-78.0823265	17.0899105	111.6101375
-3.793288	38.996071	115.089737	-22.282017	16.61068	113.278603	34.183865	-8.103486	112.809944	32.579659	40.364819	117.268906	33.381762	16.1306665	115.039425	-77.945796	17.0906935	111.517781
-2.600046	38.565575	114.898537	-22.168509	16.639536	113.20256	34.302467	-8.084438	112.701202	32.694069	40.378384	117.130913	33.498268	16.146973	114.9160575	-77.835286	17.132099	111.4890625
-0.770183	37.627865	114.774666	-21.969843	16.666414	113.074364	34.536942	-8.024762	112.666878	32.872944	40.416939	117.069534	33.704943	16.1960885	114.868206	-77.644629	17.1367395	111.280522
0.398968	36.932354	114.769112	-21.793245	16.627308	113.194946	34.747509	-7.986528	112.720535	33.010777	40.430565	117.161682	33.879143	16.2220185	114.9411085	-77.465633	17.0325975	111.4487835
1.564805	36.134895	114.887321	-21.620522	16.626047	113.341888	34.954781	-7.916717	112.841431	33.1814	40.453094	117.328575	34.0680905	16.2681885	115.085003	-77.3091345	16.9839055	111.598773
2.697029	35.272171	115.081749	-21.491266	16.64889	113.516129	35.189369	-7.854982	113.046349	33.387871	40.507523	117.541542	34.28862	16.3262705	115.2939455	-77.271152	16.9715095	111.7383125
3.779007	34.29388	115.296577	-21.303219	16.66066	113.746002	35.414478	-7.764578	113.312279	33.594151	40.593956	117.820587	34.5043145	16.414689	115.566433	-77.1107525	16.906631	111.925571
4.855891	33.316505	115.475639	-21.209291	16.724201	113.911926	35.63559	-7.634356	113.660347	33.757389	40.725327	118.142029	34.6964895	16.5454855	115.901188	-77.1150715	16.9029165	111.922664
5.869066	32.220711	115.727699	-21.167755	16.832806	114.050148	35.861645	-7.483147	114.050117	33.858368	40.897144	118.480156	34.8600065	16.7069985	116.2651365	-77.1955165	16.9586135	111.8351595
7.30245	30.498299	115.975143	-21.135227	16.956402	114.168533	36.182987	-7.223353	114.646889	33.899345	41.187416	118.968842	35.041166	16.9820315	116.8078655	-77.31162	16.9307725	111.5292005
8.152475	29.23008	116.142143	-21.147789	17.059401	114.215622	36.378731	-7.024218	115.101967	33.903393	41.387634	119.209503	35.141062	17.181708	117.155735	-77.43664	16.937094	111.275509
8.972545	27.868673	116.206787	-21.156702	17.151917	114.175781	36.559376	-6.85164	115.55545	33.925144	41.571487	119.392433	35.24226	17.3599235	117.4739415	-77.555664	16.9439105	110.8776205
9.700104	26.518635	116.309395	-21.205704	17.222591	114.126419	36.720322	-6.7075	116.045586	33.928825	41.747272	119.483063	35.3245735	17.519886	117.7643245	-77.7359815	16.925296	110.4885135
10.389126	25.075138	116.359138	-21.195086	17.256006	114.037193	36.884846	-6.595066	116.541275	33.935291	41.881897	119.49086	35.4100685	17.6434155	118.0160675	-77.8002405	16.8685965	110.0583185
10.980667	23.62207	116.362717	-21.157526	17.287256	113.912521	37.024387	-6.503092	116.969727	33.956997	41.986431	119.456909	35.490692	17.7416695	118.213318	-77.805744	16.8328425	109.611724
11.518744	22.051548	116.352715	-21.093084	17.260145	113.826073	37.162113	-6.449811	117.377007	33.995346	42.061775	119.325256	35.5787295	17.805982	118.3511315	-77.7648975	16.714308	109.3010145
12.136629	19.739168	116.373322	-20.994543	17.19973	113.771271	37.334538	-6.418162	117.928825	34.129002	42.115295	119.055031	35.73177	17.8485665	118.491928	-77.720856	16.5508935	109.050614
12.427109	18.179405	116.430832	-20.905382	17.117096	113.804123	37.451496	-6.41859	118.241821	34.212944	42.102268	118.896881	35.83222	17.841839	118.569351	-77.642984	16.392353	109.038895
12.588985	16.631927	116.535782	-20.78528	17.015554	113.894608	37.57766	-6.437609	118.497482	34.300686	42.112076	118.804466	35.939173	17.8372335	118.650974	-77.509733	16.1938745	109.138242
12.634951	15.088166	116.62307	-20.681749	16.945248	114.004372	37.710388	-6.43334	118.745338	34.363743	42.130421	118.729126	36.0370655	17.8485405	118.737232	-77.4005635	16.0419555	109.271512
12.587386	13.565562	116.717567	-20.638437	16.907646	114.123833	37.826637	-6.412755	118.898476	34.377235	42.179359	118.684944	36.101936	17.883302	118.79171	-77.37881	15.93199	109.455956
12.425631	12.114783	116.779831	-20.604132	16.890726	114.19313	37.921204	-6.356434	119.047668	34.35247	42.232601	118.647827	36.136837	17.9380835	118.8477475	-77.345101	15.8433685	109.5385125
12.143831	10.663285	116.809082	-20.621389	16.897593	114.237785	38.004742	-6.315328	119.170471	34.300961	42.318642	118.637939	36.1528515	18.001657	118.904205	-77.3956295	15.793529	109.571365
11.559858	8.571412	116.829285	-20.649607	16.933887	114.236221	38.017738	-6.213116	119.301369	34.213211	42.424244	118.670525	36.1154745	18.105564	118.985947	-77.4146885	15.76221	109.486495
11.008796	7.198789	116.824898	-20.701014	16.972692	114.241371	38.010567	-6.18986	119.37587	34.161182	42.442909	118.700424	36.0858745	18.1265245	119.038147	-77.4879025	15.8188595	109.444595
10.400618	5.884712	116.790649	-20.71591	16.980244	114.270721	37.997601	-6.213062	119.437698	34.130268	42.438881	118.73941	36.0639345	18.1129095	119.088554	-77.4957545	15.8475785	109.452888
9.677989	4.56205	116.747536	-20.709259	16.957552	114.33712	37.975441	-6.284722	119.478844	34.120651	42.393856	118.83432	36.048046	18.054567	119.156582	-77.466564	15.860537	109.517658
8.842463	3.29582	116.772102	-20.693371	16.893454	114.462784	37.971035	-6.351678	119.519318	34.129066	42.34343	118.960526	36.0500505	17.995876	119.239922	-77.4367925	15.791032	109.685646
7.939384	2.06315	116.814301	-20.719357	16.848816	114.603218	37.991249	-6.438957	119.600121	34.159927	42.278389	119.069443	36.075588	17.919716	119.334782	-77.514302	15.777916	109.871654
6.941074	0.875088	116.872643	-20.724144	16.800222	114.733696	38.021492	-6.53408	119.693184	34.164837	42.221951	119.141388	36.0931645	17.8439355	119.417286	-77.5414525	15.7565085	110.050106
5.23588	-0.799909	116.99511	-20.731155	16.766947	114.822159	38.052761	-6.635643	119.900215	34.190624	42.116158	119.060745	36.1216925	17.7402575	119.48048	-77.5840025	15.7936365	110.163838
3.987536	-1.83313	117.077148	-20.734497	16.757389	114.824997	38.06179	-6.690701	120.064857	34.18367	42.045029	118.923965	36.12273	17.677164	119.494411	-77.591724	15.837614	110.155583
2.673701	-2.823199	117.117714	-20.74913	16.73365	114.802376	38.071541	-6.748813	120.189819	34.187428	41.963585	118.758865	36.1294845	17.607386	119.474342	-77.6277445	15.859914	110.13041
1.303274	-3.738412	117.06604	-20.728428	16.683449	114.758728	38.066212	-6.756803	120.304276	34.166073	41.924892	118.56797	36.1161425	17.5840445	119.436123	-77.5729985	15.7828535	110.081333
-0.136014	-4.584106	116.970871	-20.724648	16.636992	114.745071	38.070652	-6.759912	120.319153	34.116219	41.897316	118.392303	36.0934355	17.568702	119.355728	-77.5427315	15.705282	110.134414
-1.649619	-5.39045	116.779922	-20.722992	16.572931	114.750412	38.097855	-6.729917	120.236191	34.030071	41.902107	118.254379	36.063963	17.586095	119.245285	-77.509947	15.559767	110.255539
-3.206528	-6.062311	116.561844	-20.710257	16.528078	114.801003	38.129898	-6.663983	120.113083	33.952351	41.955265	118.169548	36.0411245	17.645641	119.1413155	-77.4616385	15.410515	110.4606905
-5.645122	-6.971575	116.164848	-20.727312	16.518406	114.902077	38.181297	-6.50743	119.838699	33.837822	42.118553	118.116066	36.0095595	17.8055615	118.9773825	-77.4641835	15.2312505	110.8267715
-7.351391	-7.4361	115.948296	-20.723061	16.52137	115.027878	38.211601	-6.375408	119.627022	33.743271	42.226662	118.087959	35.977436	17.925627	118.8574905	-77.423558	15.117113	111.1982655
-9.072508	-7.841233	115.861061	-20.680996	16.573233	115.236984	38.248833	-6.255558	119.44342	33.689438	42.329491	118.008484	35.9691355	18.0369665	118.725952	-77.3311275	15.1094995	111.748016
-10.851185	-8.209115	116.040276	-20.64076	16.600273	115.623436	38.255127	-6.210557	119.30426	33.680672	42.376965	117.76664	35.9678995	18.083204	118.53545	-77.2494195	15.117342	112.711422
-12.72197	-8.468366	116.421463	-20.536703	16.573778	116.226257	38.245041	-6.231908	119.169449	33.699696	42.321194	117.462196	35.9723685	18.044643	118.3158225	-77.0457745	15.102913	114.1366915
-14.586946	-8.718829	116.944206	-20.434525	16.502254	116.955414	38.226173	-6.334375	118.990723	33.716103	42.217918	117.23938	35.971138	17.9417715	118.1150515	-76.840188	15.0627365	115.7957765
-16.406355	-8.913038	117.508354	-20.366093	16.364502	117.702248	38.207127	-6.447555	118.792877	33.678665	42.096581	117.152069	35.942896	17.824513	117.972473	-76.675082	14.904491	117.432023
-19.202528	-9.109441	118.120743	-20.415409	16.089497	118.491577	38.101246	-6.660488	118.570282	33.536472	41.930721	117.21859	35.818859	17.6351165	117.894436	-76.649677	14.5438775	119.088718
-21.040688	-9.179177	118.363129	-20.558825	15.93576	118.764854	37.950371	-6.831513	118.447517	33.413773	41.788273	117.254768	35.682072	17.47838	117.8511425	-76.799722	14.39314	119.6785655
-22.854134	-9.201873	118.577126	-20.698309	15.740911	118.873665	37.737431	-7.007004	118.342003	33.285999	41.634148	117.168739	35.511715	17.313572	117.755371	-76.908333	14.16825	119.991959
-24.655567	-9.153252	118.682648	-20.862288	15.564929	118.867508	37.495277	-7.198893	118.24826	33.160027	41.441936	117.042313	35.327652	17.1215215	117.6452865	-77.052228	14.0083365	120.0897295
-26.409203	-9.084187	118.684433	-21.073177	15.375921	118.785004	37.236042	-7.420597	118.161568	33.049976	41.221733	116.87558	35.143009	16.900568	117.518574	-77.289363	13.851274	120.051434
-28.101439	-8.955409	118.633057	-21.204073	15.148379	118.642738	36.973988	-7.658623	118.078278	32.929451	40.97327	116.677582	34.9517195	16.6573235	117.37793	-77.3598655	13.6394345	119.907546
-29.717854	-8.763767	118.539856	-21.376289	14.944241	118.477615	36.724174	-7.885522	117.967545	32.827148	40.716118	116.48333	34.775661	16.415298	117.2254375	-77.528239	13.473184	119.7297925
-32.09066	-8.371343	118.457886	-21.609144	14.660408	118.230911	36.3759	-8.155951	117.868423	32.659348	40.377937	116.143677	34.517624	16.110993	117.00605	-77.735912	13.209823	119.455772
-33.599316	-8.000216	118.438995	-21.716547	14.503667	118.107544	36.193142	-8.273629	117.807892	32.532253	40.214741	115.982422	34.3626975	15.970556	116.895157	-77.7957915	13.036778	119.319931
-35.023914	-7.594971	118.456253	-21.814753	14.402777	118.031326	36.070271	-8.356441	117.787643	32.439926	40.129517	115.80336	34.2550985	15.886538	116.7955015	-77.8846045	12.919016	119.2671505
-36.351402	-7.133663	118.410789	-21.924391	14.300723	117.907799	35.986694	-8.41467	117.805504	32.326088	40.067867	115.756714	34.156391	15.8265985	116.781109	-78.005173	12.7748475	119.034489
-37.670864	-6.603933	118.37912	-22.015455	14.219813	117.847549	35.92947	-8.501419	117.757095	32.247044	40.011086	115.656364	34.088257	15.7548335	116.7067295	-78.119167	12.6847925	118.9883685
-38.900833	-5.988725	118.398598	-22.063871	14.153525	117.792603	35.793884	-8.523694	117.727074	32.167141	39.947937	115.574013	33.9805125	15.7121215	116.6505435	-78.1082545	12.5949285	118.9346625
-40.087467	-5.33371	118.408569	-22.148539	14.063999	117.805885	35.703434	-8.564186	117.629333	32.120941	39.920677	115.514229	33.9121875	15.6782455	116.571781	-78.2092655	12.4497525	119.039989
-41.730927	-4.249362	118.329559	-22.208944	13.970497	117.853073	35.580017	-8.6607	117.403648	32.057106	39.88789	115.624657	33.8185615	15.613595	116.5141525	-78.2364495	12.327399	119.1919935
-42.749149	-3.491466	118.302917	-22.293861	13.873224	117.894051	35.475994	-8.699124	117.210518	32.005928	39.855976	115.732399	33.740961	15.578426	116.4714585	-78.328683	12.168022	119.3166435
-43.720329	-2.653856	118.288063	-22.347155	13.825828	117.970337	35.363476	-8.742777	117.013573	31.952921	39.823967	115.937279	33.6581985	15.540595	116.475426	-78.3525085	12.111061	119.465248
-44.6134	-1.779295	118.177032	-22.408066	13.765849	117.991516	35.272892	-8.755368	116.857132	31.946484	39.831818	116.12027	33.609688	15.538225	116.488701	-78.42582	11.993473	119.494331
-45.390575	-0.883202	118.049454	-22.45529	13.73141	117.964912	35.204891	-8.763304	116.7043	31.93236	39.846882	116.360069	33.5686255	15.541789	116.5321845	-78.4792055	11.921031	119.3976395
-46.173855	0.029449	117.900398	-22.509144	13.708138	117.894936	35.15984	-8.785398	116.525772	31.946798	39.875431	116.515007	33.553319	15.5450165	116.5203895	-78.571607	11.8712595	119.2694825
-46.85014	0.979986	117.75988	-22.559227	13.681072	117.816757	35.09758	-8.780528	116.407883	31.95137	39.907562	116.605507	33.524475	15.563517	116.506695	-78.642929	11.798627	119.126819
-47.676037	2.416301	117.701149	-22.635704	13.665792	117.751694	34.97636	-8.786705	116.223648	31.874657	39.90818	116.648232	33.4255085	15.5607375	116.43594	-78.6969165	11.7708465	119.067448
-48.152885	3.407361	117.747818	-22.690676	13.642579	117.742981	34.89093	-8.772775	116.144348	31.781902	39.92926	116.584885	33.336416	15.5782425	116.3646165	-78.717768	11.7069155	119.1213455
-48.519257	4.389707	117.744781	-22.77022	13.618979	117.691673	34.841061	-8.763266	116.137268	31.670782	39.963322	116.475174	33.2559215	15.600028	116.306221	-78.7963615	11.63793	119.077125
-48.820305	5.3898	117.646851	-22.812328	13.628337	117.590096	34.828579	-8.759937	116.151215	31.540684	39.964325	116.397186	33.1846315	15.602194	116.2742005	-78.8092875	11.65448	118.9059915
-49.002773	6.386453	117.533638	-22.885906	13.639479	117.457535	34.795975	-8.763328	116.197182	31.405493	39.974106	116.202637	33.100734	15.605389	116.1999095	-78.872546	11.673569	118.7151605
-49.090691	7.404163	117.41954	-22.967737	13.671181	117.302635	34.776051	-8.769347	116.243515	31.249756	39.981564	115.936073	33.0129035	15.6061085	116.089794	-78.9483775	11.7362535	118.515476
-49.073967	8.436558	117.276939	-23.010715	13.653651	117.15152	34.757954	-8.764111	116.271057	31.105772	39.971951	115.666115	32.931863	15.60392	115.968586	-78.953293	11.703382	118.334454
-48.972462	9.964447	116.905388	-23.07929	13.625314	116.842506	34.771908	-8.769806	116.355873	30.960331	39.961689	115.271988	32.8661195	15.5959415	115.8139305	-79.0246995	11.6546865	117.8710815
-48.752544	10.942415	116.530052	-23.099001	13.604173	116.572975	34.80159	-8.77781	116.438889	30.878601	39.958412	114.959892	32.8400955	15.590301	115.6993905	-79.0380975	11.618045	117.4465595
-48.485836	11.996989	116.104218	-23.136997	13.571983	116.256485	34.870518	-8.803154	116.493355	30.793308	39.931377	114.67482	32.831913	15.5641115	115.5840875	-79.105907	11.5798545	116.9288825
-48.147003	13.021433	115.529808	-23.150581	13.548618	115.896904	34.883308	-8.785952	116.668365	30.694139	39.902348	114.400902	32.7887235	15.558198	115.5346335	-79.0898855	11.539038	116.2591745
-47.795403	14.086864	114.928482	-23.191187	13.533817	115.512314	34.91024	-8.796575	116.80764	30.625587	39.879734	114.147202	32.7679135	15.5415795	115.477421	-79.1502875	11.5260545	115.547207
-47.32637	15.175626	114.226448	-23.206497	13.527405	115.084099	34.951702	-8.842957	116.944084	30.622431	39.846901	113.942848	32.7870665	15.501972	115.443466	-79.2000605	11.552838	114.724732
-46.867222	16.294149	113.558868	-23.186199	13.492963	114.671883	34.92791	-8.872807	117.077469	30.654621	39.78933	113.775696	32.7912655	15.4582615	115.4265825	-79.1636635	11.5276645	113.9171835
-46.076736	18.052254	112.724388	-23.157322	13.410443	114.128174	34.89407	-8.963808	116.998901	30.732304	39.702282	113.587067	32.813187	15.369237	115.292984	-79.127831	11.451649	112.963364
-45.425529	19.261015	112.392632	-23.091902	13.333972	113.862549	34.872662	-9.020182	116.819992	30.789841	39.654659	113.459846	32.8312515	15.3172385	115.139919	-79.0150555	11.3507055	112.585179
-44.820347	20.511013	112.202133	-23.016958	13.294376	113.667633	34.8778	-9.042478	116.583359	30.826145	39.628937	113.361359	32.8519725	15.2932295	114.972359	-78.8858885	11.2955225	112.362907
-44.175087	21.804909	112.107384	-22.949514	13.251207	113.567986	34.891865	-9.024997	116.314804	30.848766	39.646622	113.340317	32.8703155	15.3108125	114.8275605	-78.7693435	11.1916015	112.3084115
-43.501328	23.128902	112.073601	-22.909447	13.247272	113.475845	34.940304	-8.983378	115.99585	30.817926	39.705685	113.397804	32.879115	15.3611535	114.696827	-78.698009	11.1333905	112.254863
-42.822746	24.48621	112.081734	-22.887663	13.291266	113.420082	34.919003	-8.868474	115.749893	30.777079	39.815693	113.47979	32.848041	15.4736095	114.6148415	-78.623367	11.1089225	112.2253225
-42.137012	25.886955	112.131439	-22.88802	13.302785	113.350471	34.940952	-8.79498	115.43499	30.703598	39.931168	113.654343	32.822275	15.568094	114.5446665	-78.598315	11.037476	112.1562755
-41.055855	27.956047	112.252342	-22.931612	13.370678	113.348709	34.909313	-8.679769	115.109871	30.599689	40.084183	113.905952	32.754501	15.702207	114.5079115	-78.617725	11.039149	112.1895065
-40.269627	29.355082	112.436691	-22.973671	13.425906	113.395325	34.876503	-8.619812	114.880074	30.570143	40.153496	114.065422	32.723323	15.766842	114.472748	-78.670665	11.08497	112.317902
-39.482586	30.717924	112.703529	-22.9991	13.451105	113.423607	34.843616	-8.56755	114.56559	30.529669	40.225418	114.318336	32.6866425	15.828934	114.441963	-78.6848425	11.073276	112.405251
-38.682114	32.086971	113.127533	-23.056137	13.458814	113.468658	34.789383	-8.472536	114.194885	30.456474	40.31926	114.617958	32.6229285	15.923362	114.4064215	-78.7352025	10.994266	112.5308945
-37.835842	33.377819	113.646912	-23.16647	13.462877	113.525963	34.679214	-8.313399	113.782593	30.32748	40.430328	114.971504	32.503347	16.0584645	114.3770485	-78.836287	10.8672895	112.6748775
-36.975548	34.585583	114.232849	-23.32292	13.484883	113.694168	34.621342	-8.168919	113.28791	30.162594	40.562416	115.411438	32.391968	16.1967485	114.349674	-79.037808	10.7730175	113.038662
-36.121601	35.808563	114.883087	-23.414307	13.477458	113.675079	34.530182	-7.958854	112.811897	29.997602	40.709774	115.875755	32.263892	16.37546	114.343826	-79.092506	10.579456	113.006332
-34.784157	37.438522	115.839836	-23.727776	13.629755	113.870255	34.406181	-7.62256	112.090858	29.733545	41.015202	116.590569	32.069863	16.696321	114.3407135	-79.525415	10.563189	113.3997965
-33.840164	38.432892	116.404198	-23.738178	13.647392	113.700127	34.328003	-7.381403	111.658768	29.565849	41.203945	117.072472	31.946926	16.911271	114.36562	-79.423282	10.383513	113.034634
-32.883244	39.305229	116.820946	-23.877165	13.779828	113.628937	34.242363	-7.1376	111.298859	29.432631	41.406708	117.480721	31.837497	17.134554	114.38979	-79.591827	10.425102	112.868084
-31.87871	40.11676	117.014	-23.998243	13.933998	113.485992	34.179653	-6.933922	111.00528	29.335615	41.587101	117.849815	31.757634	17.3265895	114.4275475	-79.75412	10.5414065	112.5444365
-30.834335	40.841358	117.106033	-24.056534	14.185468	113.427826	34.101467	-6.770845	110.850105	29.272541	41.713394	118.036064	31.687004	17.4712745	114.4430845	-79.800072	10.8996615	112.4125675
-29.732716	41.40435	117.160439	-24.280565	14.539424	113.539841	34.06477	-6.633967	110.762665	29.265734	41.847088	118.061623	31.665252	17.6065605	114.412144	-80.226382	11.4722875	112.667538
-28.61838	41.841957	117.175003	-24.052811	14.567113	113.396141	34.077034	-6.512547	110.742744	29.300541	41.953274	118.06823	31.6887875	17.7203635	114.405487	-79.7944095	11.4138625	112.386795
-26.873524	42.207577	117.112282	-23.983614	14.814678	113.529289	34.157261	-6.394866	110.898544	29.393202	42.083557	118.08168	31.7752315	17.8443455	114.490112	-79.7424595	11.7850105	112.568466
-25.720314	42.293888	117.021599	-23.933199	14.969708	113.585136	34.240566	-6.329574	111.059296	29.44499	42.174236	118.070892	31.842778	17.922331	114.565094	-79.709176	12.017085	112.605178
-24.571899	42.215523	116.907677	-23.886118	15.050404	113.625038	34.339439	-6.267423	111.221695	29.532957	42.214108	118.047272	31.936198	17.9733425	114.6344835	-79.708434	12.1274655	112.6155925
-23.40295	42.048134	116.790642	-23.800112	15.153294	113.667801	34.434494	-6.172305	111.374962	29.606846	42.295315	118.015686	32.02067	18.061505	114.695324	-79.620894	12.245083	112.640278
-22.495626	41.845573	116.796455	-23.88987	15.394709	113.947334	34.568947	-6.085599	111.540733	29.674383	42.418636	118.012825	32.121665	18.1665185	114.776779	-79.901405	12.6228995	113.117889
-21.144785	41.345741	116.603386	-23.645819	15.438361	113.862015	34.704659	-5.959818	111.721016	29.730242	42.538486	118.046143	32.2174505	18.289334	114.8835795	-79.5090885	12.587388	112.8404505
-20.077934	40.799496	116.503395	-23.578072	15.558621	113.892448	34.841831	-5.815392	111.888229	29.771301	42.736618	118.098961	32.306566	18.460613	114.993595	-79.46271	12.656629	112.791301
-18.402935	39.847	116.332306	-23.490459	15.862913	113.944916	34.997459	-5.557589	112.05864	29.806387	43.069248	118.159996	32.401923	18.7558295	115.109318	-79.382841	12.9699965	112.780514
-17.283154	39.090973	116.185913	-23.400841	16.131407	113.963318	35.074348	-5.350749	112.163506	29.879168	43.268784	118.150284	32.476758	18.9590175	115.156895	-79.27844	13.3037965	112.769741
-16.289412	38.259949	116.029373	-23.350706	16.408211	113.969109	35.135086	-5.137044	112.253716	29.968527	43.509743	118.118492	32.5518065	19.1863495	115.186104	-79.2532185	13.6300725	112.752114
-15.143919	37.318779	115.84655	-23.26078	16.680811	114.011856	35.209835	-4.934681	112.329498	30.047819	43.73019	118.079117	32.628827	19.3977545	115.2043075	-79.150387	13.9638675	112.8194045
-14.116326	36.29615	115.690544	-23.186316	16.92679	114.052986	35.28093	-4.75226	112.421524	30.114491	43.932446	118.007813	32.6977105	19.590093	115.2146685	-79.0703425	14.263487	112.8913035
-13.03973	35.224091	115.433098	-23.061586	17.210396	114.145729	35.360519	-4.623477	112.571594	30.213284	44.09679	117.869476	32.7869015	19.7366565	115.220535	-78.9100735	14.6841355	113.070923
-12.018233	34.029953	115.115417	-22.99276	17.47858	114.144684	35.411388	-4.551525	112.806526	30.338865	44.242004	117.617737	32.8751265	19.8452395	115.2121315	-78.8606465	15.1119205	113.0772365
-10.439619	32.128628	114.550529	-22.898857	17.864264	114.170631	35.401848	-4.544314	113.410591	30.540764	44.385242	116.990471	32.971306	19.920464	115.200531	-78.76902	15.808064	113.140731
-9.444943	30.777771	114.175034	-22.847942	18.104912	114.193878	35.380955	-4.567856	113.918221	30.626863	44.395729	116.389915	33.003909	19.9139365	115.154068	-78.699793	16.2958875	113.233688
-8.457597	29.380566	113.853813	-22.834946	18.299467	114.19046	35.379566	-4.630787	114.401436	30.652281	44.345341	115.822639	33.0159235	19.857277	115.1120375	-78.6858155	16.741657	113.2688825
-7.513049	27.980099	113.587418	-22.866943	18.459383	114.139114	35.384178	-4.71469	114.879478	30.678406	44.289753	115.163971	33.031292	19.7875315	115.0217245	-78.765178	17.1312345	113.2565035
-6.578186	26.558945	113.362846	-22.841837	18.554596	114.068481	35.374146	-4.784434	115.361038	30.704426	44.216373	114.580368	33.039286	19.7159695	114.970703	-78.72296	17.3932225	113.166259
-5.695539	25.12112	113.221756	-22.842737	18.601332	114.022507	35.314766	-4.805496	115.83049	30.737444	44.126762	114.064453	33.026105	19.660633	114.9474715	-78.711579	17.542031	113.0975425
-4.884045	23.730528	113.193962	-22.839291	18.632975	113.951027	35.329395	-4.836183	116.171944	30.76652	44.059967	113.638664	33.0479575	19.611892	114.905304	-78.7265395	17.654058	112.99675
-3.670306	21.679958	113.190224	-22.801208	18.637186	113.831757	35.378944	-4.824102	116.57711	30.829176	44.011051	113.210609	33.10406	19.5934745	114.8938595	-78.706476	17.6808975	112.7696545
-2.937433	20.453657	113.346252	-22.765659	18.655556	113.711639	35.401814	-4.779805	116.782669	30.873997	44.034412	113.087868	33.1379055	19.6273035	114.9352685	-78.6692235	17.6838085	112.4880095
-2.270762	19.298998	113.387741	-22.710136	18.690548	113.576546	35.436718	-4.684044	116.91803	30.936304	44.102909	113.020348	33.186511	19.7094325	114.969189	-78.606783	17.6716635	112.183903
-1.653529	18.236294	113.408592	-22.683704	18.772959	113.444611	35.475735	-4.570861	116.963173	30.995598	44.217628	113.054787	33.2356665	19.8233835	115.00898	-78.6030745	17.7225345	111.880242
-1.052427	17.244555	113.424622	-22.675926	18.897448	113.365219	35.511177	-4.401524	116.957367	31.053274	44.397923	113.185143	33.2822255	19.9981995	115.071255	-78.6340775	17.7966965	111.659183
-0.539131	16.302174	113.534485	-22.62771	19.071617	113.297287	35.570534	-4.200901	116.934845	31.115082	44.600254	113.42366	33.342808	20.1996765	115.1792525	-78.598228	17.9435575	111.4153215
-0.018126	15.476699	113.690582	-22.576286	19.238916	113.306549	35.666115	-3.96247	116.946709	31.228504	44.853802	113.753677	33.4473095	20.445666	115.350193	-78.5998815	18.032166	111.262905
0.689936	14.345442	114.03241	-22.429409	19.525806	113.432625	35.873848	-3.597887	116.980827	31.468344	45.242889	114.482292	33.671096	20.822501	115.7315595	-78.529914	18.229111	111.1336905
1.10264	13.616419	114.348076	-22.351051	19.724117	113.597504	36.002968	-3.347463	117.121445	31.635469	45.483868	115.039734	33.8192185	21.0682025	116.0805895	-78.5213205	18.3800315	111.1144185
1.46655	12.973246	114.652313	-22.258394	19.916821	113.763069	36.118042	-3.060317	117.361519	31.809946	45.725655	115.653656	33.963994	21.332669	116.5075875	-78.480782	18.500973	111.0185505
1.782411	12.320817	114.980736	-22.176147	20.117254	113.949898	36.290459	-2.788606	117.566536	31.964203	46.000118	116.258049	34.127331	21.605756	116.9122925	-78.479625	18.628752	110.9875035
2.026483	11.75617	115.324654	-22.059879	20.331072	114.155647	36.466206	-2.517067	117.82576	32.103897	46.283165	116.744637	34.2850515	21.883049	117.2851985	-78.4048095	18.779095	111.0260955
2.243541	11.22825	115.633476	-21.930367	20.519642	114.359596	36.61998	-2.285906	118.121872	32.254848	46.554684	117.146446	34.437414	22.134389	117.634159	-78.298148	18.904895	111.085033
2.362189	10.725432	115.939758	-21.848803	20.688002	114.571999	36.759411	-2.057361	118.43647	32.385094	46.776669	117.43219	34.5722525	22.359654	117.93433	-78.2698585	19.01635	111.209668
2.373571	9.970145	116.321838	-21.678787	20.869522	114.807999	37.009941	-1.876232	118.755043	32.547466	46.973995	117.655579	34.7787035	22.5488815	118.205311	-78.1362775	19.1901625	111.410687
2.303725	9.532675	116.513718	-21.59853	20.952999	114.941765	37.133453	-1.804706	118.943275	32.647766	47.075638	117.671028	34.8906095	22.635466	118.3071515	-78.0876695	19.270532	111.5763785
2.169715	9.136041	116.652451	-21.501177	21.02281	115.025589	37.211796	-1.760623	119.077133	32.72366	47.118195	117.666878	34.967728	22.678786	118.3720055	-77.970082	19.366834	111.6791725
1.953287	8.793131	116.728653	-21.45623	21.05983	115.084984	37.283714	-1.760422	119.144119	32.807369	47.146423	117.653488	35.0455415	22.6930005	118.3988035	-77.9580015	19.4266595	111.7711645
1.652565	8.532071	116.708481	-21.386875	21.095736	115.108978	37.344894	-1.779606	119.108757	32.900005	47.139683	117.675957	35.1224495	22.6800385	118.392357	-77.8961995	19.5114335	111.825599
1.319038	8.326196	116.615273	-21.32114	21.13199	115.119728	37.351849	-1.753513	119.057892	32.975967	47.151775	117.760048	35.163908	22.699131	118.40897	-77.806188	19.564849	111.830486
0.901291	8.223132	116.48793	-21.23534	21.188177	115.146591	37.38501	-1.749705	118.937637	33.084484	47.159058	117.815826	35.234747	22.7046765	118.3767315	-77.705427	19.6716775	111.9164505
0.182141	8.176766	116.234085	-21.118317	21.293001	115.233444	37.438656	-1.722902	118.566277	33.233089	47.195919	118.072426	35.3358725	22.7365085	118.3193515	-77.5725065	19.8494935	112.1475365
-0.35304	8.200588	116.089645	-21.067238	21.398277	115.370956	37.45747	-1.674656	118.315742	33.36327	47.234272	118.251396	35.41037	22.779808	118.283569	-77.544846	20.016746	112.458343
-0.873033	8.29208	115.926254	-20.966234	21.560175	115.531387	37.458553	-1.58325	118.015198	33.466709	47.316505	118.477272	35.462631	22.8666275	118.246235	-77.395099	20.2537225	112.816539
-1.446346	8.473868	115.781868	-20.904932	21.773531	115.732559	37.474953	-1.437878	117.671219	33.576725	47.422787	118.788269	35.525839	22.9924545	118.229744	-77.335703	20.5546075	113.235374
-2.029893	8.603796	115.658607	-20.825117	22.025806	115.994629	37.504398	-1.341703	117.328751	33.671452	47.54834	119.133125	35.587925	23.1033185	118.230938	-77.238159	20.9482935	113.75832
-2.639101	8.777692	115.533783	-20.767536	22.292345	116.241158	37.52037	-1.15073	116.998001	33.771587	47.715031	119.576729	35.6459785	23.2821505	118.287365	-77.1810505	21.3025395	114.194951
-3.311766	8.956693	115.463257	-20.719334	22.547268	116.492722	37.529602	-0.957124	116.695976	33.8405	47.885212	120.084595	35.685051	23.464044	118.3902855	-77.123719	21.630492	114.5951585
-4.361134	9.185865	115.443123	-20.717733	22.922703	116.804245	37.536392	-0.714909	116.399254	34.344109	47.953804	120.559181	35.9402505	23.6194475	118.4792175	-77.3757165	22.2259585	115.1292725
-5.091392	9.292076	115.456436	-20.784136	23.175529	116.982162	37.521103	-0.600073	116.280495	33.932232	48.181362	121.081635	35.7266675	23.7906445	118.681065	-77.2949395	22.5604135	115.283259
-5.867376	9.365036	115.51387	-20.801758	23.372238	117.13884	37.481518	-0.534972	116.230309	34.378506	48.099144	121.049133	35.930012	23.782086	118.639721	-77.533528	22.96239	115.637959
-6.600833	9.317179	115.518318	-20.839079	23.547728	117.222557	37.4207	-0.554485	116.259476	34.382427	48.116741	121.122658	35.9015635	23.781128	118.691067	-77.5797215	23.314328	115.754047
-7.381245	9.234263	115.59256	-20.911545	23.656424	117.335663	37.346653	-0.628723	116.326561	34.395893	48.073311	121.147308	35.871273	23.722294	118.7369345	-77.694363	23.590554	115.9343915
-8.191627	9.061428	115.724052	-20.93915	23.689579	117.420174	37.26907	-0.765597	116.446945	34.38665	47.974541	121.112312	35.82786	23.604472	118.7796285	-77.70616	23.774686	116.0607195
-9.068168	8.875264	115.831757	-20.998301	23.685242	117.466644	37.207775	-0.931704	116.565872	34.412369	47.848961	121.044228	35.810072	23.4586285	118.80505	-77.806674	23.9118555	116.128238
-10.305541	8.555355	115.943466	-21.042076	23.5812	117.467545	37.127792	-1.241587	116.741074	34.42815	47.595329	120.872879	35.777971	23.176871	118.8069765	-77.862123	23.985529	116.1281135
-11.115221	8.238811	115.933952	-21.048607	23.453114	117.362305	37.081234	-1.455157	116.875374	34.001801	47.58157	120.91185	35.5415175	23.0632065	118.893612	-77.6387315	23.8430215	115.830998
-11.949862	7.925922	115.865623	-21.060026	23.373661	117.27623	37.039867	-1.678144	116.982162	34.052353	47.394756	120.695129	35.54611	22.858306	118.8386455	-77.666162	23.889016	115.7138145
-12.694401	7.543452	115.766968	-21.045527	23.241911	117.180099	36.994144	-1.887321	117.010834	34.062359	47.207169	120.451797	35.5282515	22.659924	118.7313155	-77.6193055	23.823898	115.6288825
-13.549884	7.18341	115.691307	-21.004108	23.171432	117.161369	36.965626	-2.059161	116.952225	34.085484	47.041534	120.245491	35.525555	22.4911865	118.598858	-77.533771	23.8516775	115.72388
-14.57189	6.971298	115.70079	-20.939558	23.108984	117.16304	36.963009	-2.176325	116.853844	34.123974	46.920185	120.174744	35.5434915	22.37193	118.514294	-77.4226075	23.846038	115.811786
-15.330997	6.572331	115.615997	-20.907701	23.100231	117.175468	36.981956	-2.252025	116.800224	34.179829	46.844204	120.191322	35.5808925	22.2960895	118.495773	-77.3962945	23.9043725	115.855163
-16.59148	6.099897	115.459206	-20.881132	23.143822	117.186546	36.969769	-2.342121	116.769623	34.287136	46.760513	120.308838	35.6284525	22.209196	118.5392305	-77.3907165	24.078448	115.8338615
-17.530354	5.770964	115.383255	-20.848999	23.205587	117.181084	36.941944	-2.411149	116.818367	34.336327	46.721573	120.374313	35.6391355	22.155212	118.59634	-77.3371335	24.255962	115.765828
-18.504393	5.399143	115.336884	-20.872805	23.291933	117.186928	36.897106	-2.473827	116.845261	34.377567	46.667336	120.37735	35.6373365	22.0967545	118.6113055	-77.3829465	24.4871115	115.7625505
-19.498808	5.039413	115.281509	-20.876961	23.304308	117.206314	36.859386	-2.588903	116.839622	34.385551	46.570358	120.336357	35.6224685	21.9907275	118.5879895	-77.3763905	24.6178885	115.8246385
-20.489567	4.646276	115.272903	-20.86614	23.219021	117.236725	36.821732	-2.730179	116.854607	34.372108	46.439999	120.248352	35.59692	21.85491	118.5514795	-77.3292	24.583132	115.9219705
-21.499739	4.195403	115.337311	-20.872337	23.111385	117.263054	36.775307	-2.928501	116.901276	34.395374	46.245235	120.084465	35.5853405	21.658367	118.4928705	-77.3300145	24.564403	116.0332375
-22.481581	3.733516	115.411087	-20.86408	22.919813	117.271439	36.766026	-3.185692	117.010857	34.41766	46.015636	119.961235	35.591843	21.414972	118.486046	-77.320003	24.424654	116.056832
-24.039534	3.062947	115.601013	-20.81284	22.570938	117.240128	36.76593	-3.611383	117.311653	34.480789	45.616749	119.550797	35.6233595	21.002683	118.431225	-77.2490395	24.139193	116.049031
-24.871948	2.350247	115.796616	-20.772837	22.269518	117.147949	36.778172	-3.93897	117.561134	34.504463	45.291237	119.152626	35.6413175	20.6761335	118.35688	-77.1869915	23.8629025	115.939018
-25.892248	1.879439	115.872955	-20.815762	21.980459	117.023315	36.768764	-4.317599	117.852196	34.457542	44.905621	118.712952	35.613153	20.294011	118.282574	-77.244677	23.666907	115.764056
-27.177221	1.686913	116.148849	-20.827066	21.604349	116.875221	36.718555	-4.708457	118.122147	34.451847	44.472672	118.189445	35.585201	19.8821075	118.155796	-77.239333	23.3265905	115.594646
-28.05401	1.072242	116.201996	-20.90229	21.18169	116.739334	36.640285	-5.137102	118.383743	34.40535	44.007813	117.673203	35.5228175	19.4353555	118.028473	-77.3273975	22.9280245	115.450195
-29.155884	0.754049	116.316246	-20.947638	20.746138	116.5802	36.561863	-5.570235	118.590225	34.341423	43.503643	117.186699	35.451643	18.966704	117.888462	-77.346919	22.525572	115.271938
-30.205223	0.46068	116.415871	-21.002556	20.274067	116.46595	36.441895	-5.977558	118.692741	34.260807	43.008266	116.731071	35.351351	18.515354	117.711906	-77.356463	22.03278	115.219994
-32.039459	0.375472	116.488968	-21.124067	19.556934	116.29348	36.269756	-6.5645	118.717613	34.1059	42.317654	116.065491	35.187828	17.876577	117.391552	-77.435962	21.237291	115.195408
-33.091309	0.260585	116.458191	-21.201555	19.120779	116.177048	36.137054	-6.895904	118.682884	33.970772	41.904743	115.765938	35.053913	17.5044195	117.224411	-77.457023	20.7371385	115.129685
-34.149311	0.27628	116.404549	-21.313995	18.723213	116.059708	36.004051	-7.218433	118.608986	33.850796	41.549328	115.507591	34.9274235	17.1654475	117.0582885	-77.5554135	20.2809785	115.0611275
-35.153599	0.401381	116.305878	-21.403639	18.347691	115.982643	35.873184	-7.495756	118.529854	33.748161	41.227131	115.30217	34.8106725	16.8656875	116.916012	-77.6179505	19.8296945	115.049274
-36.162968	0.596026	116.226067	-21.505144	18.053362	115.934715	35.747406	-7.734351	118.437103	33.63382	40.987511	115.206383	34.690613	16.62658	116.821743	-77.700901	19.480144	115.047687
-37.149921	0.936228	116.166832	-21.614065	17.773979	115.916382	35.629333	-7.915141	118.374931	33.503918	40.789806	115.129105	34.5666255	16.4373325	116.752018	-77.7947555	19.1106255	115.080746
-38.103886	1.351699	116.126862	-21.736462	17.582212	115.898537	35.538692	-8.053193	118.346725	33.372055	40.648701	115.073524	34.4553735	16.297754	116.7101245	-77.9282975	18.86667	115.0869495
-39.481728	2.148943	116.010559	-21.888901	17.320873	115.874191	35.413162	-8.165233	118.314636	33.146866	40.525181	115.019592	34.280014	16.179974	116.667114	-78.057816	18.461772	115.081268
-40.356453	2.825716	115.944778	-21.999311	17.176239	115.854057	35.347019	-8.197027	118.314552	32.987335	40.466537	114.955482	34.167177	16.134755	116.635017	-78.165799	18.217723	115.073097
-41.210777	3.569329	115.800461	-22.104946	17.038483	115.776573	35.280872	-8.231423	118.308044	32.821636	40.43771	114.930466	34.051254	16.1031435	116.619255	-78.261146	17.9738225	114.933891
-42.013748	4.385837	115.659889	-22.234764	16.908142	115.734482	35.196274	-8.222572	118.317429	32.660118	40.435272	114.882996	33.928196	16.10635	116.6002125	-78.397724	17.709934	114.8687515
-42.824368	5.288701	115.551125	-22.312397	16.832035	115.692566	35.122322	-8.205274	118.318535	32.510792	40.445179	114.781258	33.816557	16.1199525	116.5498965	-78.441351	17.5441175	114.8352355
-43.590862	6.301859	115.443573	-22.429581	16.75906	115.626816	35.053169	-8.178004	118.264374	32.354561	40.481216	114.627205	33.703865	16.151606	116.4457895	-78.563027	17.366514	114.8078425
-44.276955	7.396205	115.425835	-22.534027	16.67873	115.626396	34.972198	-8.110233	118.208435	32.175316	40.522457	114.406479	33.573757	16.206112	116.307457	-78.641811	17.151348	114.945335
-45.309219	9.166596	115.505577	-22.703487	16.56283	115.678009	34.835789	-8.013199	118.071007	31.83704	40.589375	114.057793	33.3364145	16.288088	116.0644	-78.7433885	16.837572	115.291618
-45.937069	10.464064	115.592155	-22.824455	16.448488	115.795578	34.749878	-7.972763	117.960617	31.625229	40.615891	113.876953	33.1875535	16.321564	115.918785	-78.8364635	16.575412	115.672371
-46.545429	11.797008	115.657593	-22.967579	16.301411	115.90078	34.64864	-7.965324	117.860771	31.42449	40.62553	113.79818	33.036565	16.330103	115.8294755	-78.971723	16.272719	115.9720845
-47.075047	13.274057	115.716347	-23.128895	16.161077	116.029953	34.537205	-7.982091	117.696274	31.226582	40.644695	113.776505	32.8818935	16.331302	115.7363895	-79.1396835	15.990852	116.3235165
-47.565193	14.756364	115.647194	-23.293535	16.019552	116.08181	34.387283	-8.031934	117.492783	31.045723	40.647079	113.808586	32.716503	16.3075725	115.6506845	-79.303573	15.7315315	116.5129355
-48.053467	16.300272	115.509674	-23.450869	15.877546	116.054535	34.22773	-8.105111	117.220901	30.871233	40.652733	113.897751	32.5494815	16.273811	115.559326	-79.4512195	15.481281	116.549744
-48.421146	17.971996	115.313866	-23.650866	15.718492	115.9403	34.044662	-8.188212	116.871559	30.711857	40.641792	114.014282	32.3782595	16.22679	115.4429205	-79.6799915	15.210194	116.4376795
-48.951576	20.475908	115.070068	-23.923168	15.520387	115.711685	33.72879	-8.307404	116.159805	30.456322	40.658112	114.303085	32.092556	16.175354	115.231445	-79.938892	14.86542	116.191925
-49.156364	22.237024	115.035698	-24.105721	15.433351	115.504395	33.481438	-8.315657	115.552376	30.247923	40.713539	114.473404	31.8646805	16.198941	115.01289	-80.0761225	14.667761	115.9959
-49.41568	23.994278	115.074692	-24.278236	15.357858	115.336777	33.242546	-8.269107	114.868858	30.038292	40.791763	114.708817	31.640419	16.261328	114.7888375	-80.196891	14.454388	115.8847165
-49.506123	25.796614	115.217125	-24.512398	15.368091	115.172279	32.960968	-8.105202	114.203598	29.845486	40.919704	115.071472	31.403227	16.407251	114.637535	-80.428023	14.328931	115.707023
-49.614475	27.52113	115.340866	-24.70961	15.422565	114.994286	32.711895	-7.904784	113.600815	29.669609	41.082642	115.410057	31.190752	16.588929	114.505436	-80.609972	14.256201	115.483136
-49.669209	29.296108	115.47921	-24.887524	15.539363	114.816261	32.47966	-7.710717	113.093842	29.513306	41.267818	115.723785	30.996483	16.7785505	114.4088135	-80.771531	14.3001755	115.2237085
-49.625805	31.013702	115.651062	-25.02285	15.663947	114.692375	32.271351	-7.507968	112.645676	29.38023	41.454487	115.950226	30.8257905	16.9732595	114.297951	-80.8714905	14.3546345	115.086799
-49.427444	33.487286	115.963554	-25.204033	15.979178	114.51461	31.986681	-7.231462	112.097862	29.240063	41.696571	116.123489	30.613372	17.2325545	114.1106755	-81.021438	14.7258015	114.9185445
-49.150814	35.006458	116.183746	-25.268299	16.097034	114.364311	31.850857	-7.092019	111.818626	29.165558	41.814102	116.249588	30.5082075	17.3610415	114.034107	-81.0448055	14.8330265	114.694515
-48.883881	36.443615	116.459717	-25.096432	16.00087	114.24012	31.745094	-6.971103	111.56144	29.099283	41.911427	116.37291	30.4221885	17.470162	113.967175	-80.6150525	14.531578	114.513065
-48.54998	37.748821	116.714111	-25.412304	16.299383	114.311508	31.642284	-6.885387	111.330864	29.007847	41.984264	116.456894	30.3250655	17.5494385	113.893879	-81.1496735	15.0493275	114.729137
-48.141296	38.965843	116.969643	-25.484444	16.308807	114.289627	31.534382	-6.818464	111.148163	28.967253	42.029362	116.526726	30.2508175	17.605449	113.8374445	-81.2197055	15.012165	114.7418095
-47.693161	40.092735	117.241814	-25.539108	16.326275	114.299271	31.428307	-6.743705	111.030708	28.89344	42.054298	116.623032	30.1608735	17.6552965	113.82687	-81.2390895	14.9972535	114.771672
-47.186214	41.083271	117.403496	-25.621599	16.379822	114.325424	31.339067	-6.691898	110.959793	28.812439	42.089615	116.71228	30.075753	17.6988585	113.8360365	-81.318951	15.0607855	114.8148115
-46.324879	42.457664	117.509125	-25.770729	16.489187	114.347588	31.196827	-6.608901	111.025894	28.746876	42.205029	116.993927	29.9718515	17.798064	114.0099105	-81.5133095	15.18031	114.6852655
-45.769329	43.25034	117.51152	-25.876308	16.579342	114.391312	31.117037	-6.5544	111.138176	28.62561	42.221909	117.010811	29.8713235	17.8337545	114.0744935	-81.6239395	15.3249295	114.7081305
-45.097847	43.950478	117.478477	-26.047426	16.680679	114.432762	31.018602	-6.490456	111.278198	28.422895	42.29073	116.857269	29.7207485	17.900137	114.0677335	-81.8156005	15.461221	114.7977905
-44.392906	44.500839	117.415276	-25.959278	16.578274	114.366364	30.922043	-6.407691	111.444054	28.296789	42.376526	116.905937	29.609416	17.9844175	114.1749955	-81.527972	15.1721305	114.5577325
-43.694923	44.959671	117.332687	-26.103151	16.701712	114.414978	30.826792	-6.284808	111.585617	28.158373	42.475632	116.988586	29.4925825	18.095412	114.2871015	-81.6988845	15.308012	114.5428545
-42.934521	45.336819	117.213043	-26.569805	17.104725	114.63237	30.746269	-6.138134	111.715546	28.006067	42.649689	116.961578	29.376168	18.2557775	114.338562	-82.515778	15.9536725	114.926178
-42.092728	45.579189	117.106331	-26.353067	16.954729	114.428642	30.67309	-5.949127	111.849991	27.845387	42.829475	116.893768	29.2592385	18.440174	114.3718795	-81.9653725	15.469284	114.4854045
-40.915752	45.762737	116.988579	-26.729342	17.316404	114.619804	30.61311	-5.692461	111.988197	27.627718	43.128242	116.736473	29.120414	18.7178905	114.362335	-82.579098	15.9149175	114.877273
-40.054516	45.732777	116.939835	-26.812305	17.413677	114.802483	30.58086	-5.560845	112.067497	27.502111	43.290905	116.586861	29.0414855	18.86503	114.327179	-82.6660955	15.962324	115.277787
-39.127739	45.602547	116.768555	-26.829126	17.455975	114.784622	30.547928	-5.479493	112.18177	27.386805	43.411674	116.382492	28.9673665	18.9660905	114.282131	-82.6256185	15.9458595	115.287113
-38.243214	45.426102	116.554153	-26.916779	17.52054	114.802505	30.535513	-5.433287	112.306404	27.295069	43.508888	116.146317	28.915291	19.0378005	114.2263605	-82.748849	16.0032795	115.3786495
-37.338921	45.190819	116.206398	-26.972336	17.550007	114.785599	30.489033	-5.448656	112.444923	27.202023	43.54977	115.870895	28.845528	19.050557	114.157909	-82.7902	16.049457	115.413289
-36.396351	44.849529	115.894043	-27.057314	17.527777	114.744591	30.412233	-5.478217	112.556366	27.116236	43.545715	115.574478	28.7642345	19.033749	114.065422	-82.8788625	16.021805	115.42376
-35.399021	44.432297	115.60067	-27.114401	17.495464	114.699577	30.326366	-5.572211	112.649834	27.036974	43.478874	115.265099	28.68167	18.9533315	113.9574665	-82.910472	16.0375965	115.4416875
-33.937115	43.677601	115.184227	-27.196667	17.36899	114.689346	30.206343	-5.743025	112.830269	26.926466	43.33004	114.850357	28.5664045	18.7935075	113.840313	-82.9597385	15.9444725	115.538379
-32.92701	43.127529	114.901436	-27.232927	17.269505	114.716812	30.167521	-5.893588	112.999496	26.886705	43.199356	114.532898	28.527113	18.652884	113.766197	-82.992967	15.886126	115.667427
-31.866858	42.545574	114.595016	-27.211344	17.205242	114.704201	30.151875	-6.035584	113.164162	26.841846	43.072353	114.206299	28.4968605	18.5183845	113.6852305	-82.9195485	15.8920995	115.7231715
-30.830297	41.930878	114.190361	-27.18516	17.156038	114.663567	30.156364	-6.194262	113.32444	26.827457	42.959381	113.797607	28.4919105	18.3825595	113.5610235	-82.8622305	15.9295165	115.7661105
-29.762787	41.335838	113.822472	-27.1698	17.117224	114.571014	30.16227	-6.323744	113.489655	26.827425	42.81982	113.383232	28.4948475	18.248038	113.4364435	-82.8344475	15.98641	115.7055845
-28.656382	40.687103	113.464424	-27.125156	17.03751	114.422096	30.176317	-6.455184	113.568268	26.862864	42.674316	113.008705	28.5195905	18.109566	113.2884865	-82.7699025	15.965454	115.5557055
-27.45517	40.054684	113.208298	-27.058271	16.977674	114.288567	30.218298	-6.557686	113.614532	26.90443	42.537968	112.660202	28.561364	17.990141	113.137367	-82.677906	15.965207	115.439767
-25.753244	39.104706	112.889435	-26.890442	16.911388	114.044807	30.305159	-6.613645	113.598991	26.99757	42.465645	112.273178	28.6513645	17.926	112.9360845	-82.4322485	15.896776	115.1535295
-24.550404	38.468956	112.713753	-26.78112	16.857761	113.876854	30.401833	-6.59937	113.499924	27.0403	42.491394	112.159286	28.7210665	17.946012	112.829605	-82.2833065	15.76951	114.924103
-23.283438	37.861961	112.548782	-26.701042	16.887806	113.718117	30.527592	-6.580002	113.379028	27.109068	42.547649	112.106598	28.81833	17.9838235	112.742813	-82.220414	15.7917885	114.693421
-22.105179	37.240059	112.411346	-26.616165	16.963226	113.609543	30.586376	-6.494005	113.359512	27.178043	42.61237	112.084984	28.8822095	18.0591825	112.722248	-82.1145395	15.8672695	114.496838
-20.844112	36.641766	112.287857	-26.561951	17.016811	113.573708	30.663372	-6.467127	113.354095	27.27552	42.64069	112.099037	28.969446	18.0867815	112.726566	-82.093348	15.9468405	114.42085
-19.667692	36.089783	112.304153	-26.466095	17.090137	113.596558	30.741417	-6.470171	113.462082	27.400726	42.639786	112.134995	29.0710715	18.0848075	112.7985385	-82.0032615	16.0954665	114.3945775
-18.301367	35.406429	112.260139	-26.373058	17.147032	113.642761	30.799166	-6.490855	113.612984	27.567127	42.618324	112.258652	29.1831465	18.0637345	112.935818	-81.9292625	16.2303295	114.349704
-16.309633	34.462334	112.30645	-26.287746	17.205139	113.685753	30.887503	-6.574165	113.809433	27.806374	42.571159	112.480774	29.3469385	17.998497	113.1451035	-81.9224305	16.411781	114.2264025
-14.931111	33.861092	112.364815	-26.217064	17.266169	113.671837	30.9188	-6.583427	113.966309	27.977219	42.551659	112.698624	29.4480095	17.984116	113.3324665	-81.8821375	16.548222	114.0112075
-13.606424	33.251167	112.455688	-26.179548	17.287445	113.565323	31.015884	-6.600237	114.052963	28.143484	42.540058	113.080025	29.579684	17.9699105	113.566494	-81.93878	16.6049795	113.564152
-12.296247	32.671093	112.559357	-26.201946	17.310745	113.333786	31.13236	-6.552899	114.119354	28.323988	42.616035	113.605919	29.728174	18.031568	113.8626365	-82.132066	16.589922	112.8049355
-10.958842	32.082607	112.647369	-26.278791	17.343609	112.882721	31.235907	-6.394665	114.217636	28.440634	42.767574	114.361908	29.8382705	18.1864545	114.289772	-82.3958525	16.5007635	111.47567
-9.732115	31.455338	112.678398	-26.415115	17.378407	112.315704	31.325781	-6.197404	114.352753	28.475151	42.986031	115.274986	29.900466	18.3943135	114.8138695	-82.730696	16.3625005	109.8175385
-8.492655	30.814526	112.72303	-26.45579	17.442245	111.726379	31.45248	-5.95964	114.429581	28.454586	43.197487	116.096329	29.953533	18.6189235	115.262955	-82.865113	16.2655665	108.189803
-6.707161	29.822678	112.787285	-26.347851	17.658924	111.265305	31.748051	-5.502824	114.502182	28.446728	43.51572	116.89534	30.0973895	19.006448	115.698761	-82.7930915	16.3114	106.831849
-5.544319	29.149353	112.92794	-26.144573	17.846291	111.287346	32.022034	-5.228564	114.57814	28.588533	43.731655	117.079735	30.3052835	19.2515455	115.8289375	-82.5944295	16.4410365	106.7457545
-4.476069	28.392366	113.1474	-25.886032	18.026371	111.459625	32.331963	-4.96526	114.662193	28.813049	43.953056	117.259476	30.572506	19.493898	115.9608345	-82.34457	16.558844	106.9584155
-3.464978	27.568045	113.39003	-25.598579	18.180038	111.674461	32.671272	-4.771808	114.798141	29.044741	44.141716	117.452393	30.8580065	19.684954	116.125267	-82.0551645	16.675122	107.223655
-2.507229	26.708046	113.642868	-25.386242	18.329683	111.943504	33.002022	-4.635868	114.985992	29.260271	44.314064	117.649185	31.1311465	19.839098	116.3175885	-81.9036305	16.820268	107.5694195
-1.632521	25.808659	113.920441	-25.129086	18.427784	112.201759	33.328831	-4.514909	115.198341	29.470905	44.465664	117.899574	31.399868	19.9753775	116.5489575	-81.65804	16.8801905	107.8545605
-0.861178	24.832943	114.215179	-24.933683	18.534603	112.504211	33.609333	-4.401879	115.437759	29.693529	44.559021	118.168449	31.651431	20.078571	116.803104	-81.518797	16.990635	108.205318
0.160392	23.295671	114.646484	-24.683651	18.653362	112.873421	33.973652	-4.279978	115.912689	29.968908	44.665813	118.620262	31.97128	20.1929175	117.2664755	-81.338582	17.1138065	108.4803665
0.712641	22.255196	114.905617	-24.523369	18.745945	113.112518	34.20261	-4.215243	116.26165	30.124096	44.744064	118.901505	32.163353	20.2644105	117.5815775	-81.210091	17.2274795	108.6434585
1.195941	21.111237	115.124069	-24.376486	18.855255	113.344231	34.413261	-4.192222	116.578033	30.252924	44.800297	119.157883	32.3330925	20.3040375	117.867958	-81.0860645	17.4064725	108.820504
1.600267	19.95817	115.375259	-24.244005	18.938267	113.640305	34.597675	-4.207963	116.862038	30.392288	44.820408	119.315376	32.4949815	20.3062225	118.088707	-80.9829915	17.5703115	109.191903
1.922259	18.78042	115.57338	-24.099415	19.019491	113.927689	34.758064	-4.248816	117.188942	30.541416	44.818027	119.379768	32.64974	20.2846055	118.284355	-80.84857	17.7543765	109.571023
2.125746	17.564621	115.772804	-23.949919	19.094667	114.199409	34.899555	-4.288345	117.479958	30.710564	44.823906	119.428848	32.8050595	20.2677805	118.454403	-80.7048975	17.9215535	109.944415
2.28214	16.345453	115.935051	-23.822353	19.111446	114.465202	35.031204	-4.357706	117.750191	30.862755	44.775875	119.419624	32.9469795	20.2090845	118.5849075	-80.5916855	18.0138075	110.3454965
2.332472	14.500237	116.155457	-23.623739	19.194277	114.850822	35.193817	-4.462826	118.066704	31.080633	44.713169	119.30648	33.137225	20.1251715	118.686592	-80.384703	18.2633825	111.015052
2.265674	13.285373	116.268944	-23.494762	19.249676	115.08744	35.293198	-4.510887	118.198433	31.214401	44.65683	119.217148	33.2537995	20.0729715	118.7077905	-80.2433235	18.4263805	111.4670895
2.110061	12.02214	116.402328	-23.385532	19.261898	115.307976	35.394527	-4.576267	118.303848	31.346539	44.600586	119.156219	33.370533	20.0121595	118.7300335	-80.141597	18.5116365	111.8859185
1.870278	10.804914	116.506851	-23.245853	19.257782	115.466217	35.466133	-4.660049	118.450821	31.493164	44.514408	119.1353	33.4796485	19.9271795	118.7930605	-79.9713545	18.5883845	112.1393735
1.582037	9.626432	116.622543	-23.158983	19.253031	115.603706	35.558693	-4.77857	118.595444	31.62882	44.419655	119.163216	33.5937565	19.8205425	118.87933	-79.9117225	18.6855195	112.328082
1.190813	8.418135	116.692558	-23.071585	19.23237	115.639725	35.601566	-4.900245	118.708244	31.755093	44.326839	119.238007	33.6783295	19.713297	118.9731255	-79.8214995	18.751443	112.3063245
0.743723	7.256787	116.711517	-22.977173	19.188612	115.702591	35.657158	-5.04072	118.745979	31.870934	44.216038	119.235275	33.764046	19.587659	118.990627	-79.718392	18.789565	112.414555
-0.011592	5.558748	116.565727	-22.827257	19.103344	115.75544	35.712528	-5.204473	118.662453	32.094261	44.048302	119.207123	33.9033945	19.4219145	118.934788	-79.5579085	18.7847735	112.576092
-0.613814	4.472763	116.415855	-22.693394	19.056749	115.731598	35.77639	-5.293711	118.536736	32.202217	43.936775	119.215057	33.9893035	19.321532	118.8758965	-79.3760915	18.791966	112.5872995
-1.261669	3.415321	116.205788	-22.606953	19.033768	115.706696	35.847542	-5.36072	118.356812	32.317883	43.859119	119.235481	34.0827125	19.2491995	118.7961465	-79.2966185	18.8183365	112.6172455
-1.95267	2.373238	115.968727	-22.437391	19.010471	115.613029	35.919323	-5.391913	118.178108	32.441841	43.801353	119.21489	34.180582	19.20472	118.696499	-79.055364	18.816222	112.529559
-2.707053	1.383663	115.755737	-22.334866	19.007231	115.553734	36.014812	-5.410769	117.99231	32.573338	43.746578	119.143059	34.294075	19.1679045	118.5676845	-78.963807	18.8465575	112.5397835
-3.491414	0.382694	115.574966	-22.132038	19.015581	115.490189	36.128044	-5.416421	117.836823	32.702591	43.708221	118.996742	34.4153175	19.1459	118.4167825	-78.6793935	18.885262	112.5635955
-4.337264	-0.5904	115.486465	-21.961782	19.000755	115.462318	36.250679	-5.428468	117.76992	32.852169	43.653885	118.806602	34.551424	19.1127085	118.288261	-78.474988	18.8888015	112.636375
-5.645646	-2.062284	115.396797	-21.664883	18.937435	115.420219	36.48114	-5.490859	117.733826	33.084675	43.571354	118.445549	34.7829075	19.0402475	118.0896875	-78.1126735	18.8346225	112.7507505
-6.568624	-2.989772	115.422081	-21.5112	18.860762	115.384125	36.642254	-5.569276	117.763535	33.222534	43.485626	118.209801	34.932394	18.958175	117.986668	-77.954794	18.763349	112.781582
-7.554764	-3.913999	115.487625	-21.346518	18.746822	115.364388	36.796387	-5.695211	117.806206	33.376034	43.337399	117.925522	35.0862105	18.821094	117.865864	-77.7792465	18.67255	112.862912
-8.507728	-4.828737	115.504944	-21.150415	18.5826	115.345787	36.928673	-5.878546	117.890701	33.550793	43.143375	117.603775	35.239733	18.6324145	117.747238	-77.540563	18.5327855	112.944336
-9.553816	-5.68603	115.68663	-20.985346	18.416792	115.362106	37.059734	-6.120279	118.011131	33.75787	42.874466	117.234993	35.408802	18.3770935	117.623062	-77.379494	18.4564905	113.10115
-10.664469	-6.476874	115.978386	-20.805605	18.204523	115.36763	37.169842	-6.398071	118.189705	33.958733	42.54892	116.876091	35.5642875	18.0754245	117.532898	-77.1754975	18.3336215	113.202362
-11.751335	-7.218064	116.186295	-20.652979	17.938547	115.350784	37.26712	-6.748216	118.442848	34.152241	42.167355	116.559433	35.7096805	17.7095695	117.5011405	-77.0156385	18.1675245	113.2004275
-13.530543	-8.231752	116.423836	-20.419846	17.490372	115.196823	37.379456	-7.292391	118.741653	34.426384	41.551254	116.064713	35.90292	17.1294315	117.403183	-76.742612	17.8513125	112.990463
