# Supplementary material for: How to jointly control a ball trajectory on a moving board: Methodological insights into Motor Learning and Rehabilitation
Source: PLoS One. 2025 Oct 15;20(10):e0334588. doi: 10.1371/journal.pone.0334588 (PMC12527165; doi:10.1371/journal.pone.0334588)
Supplement: S2 Data — (ZIP) [file pone.0334588.s002.zip › D4_006.csv]

Ball_X	Ball_Y	Ball_Z	BoardCentre_X	BoardCentre_Y	BoardCentre_Z	P1LeftHand_X	P1LeftHand_Y	P1LeftHand_Z	P1RightHand_X	P1RightHand_Y	P1RightHand_Z	P1MidHands_X	P1MidHands_Y	P1MidHands_Z	P2MidHands_X	P2MidHands_Y	P2MidHands_Z
-9.620335	38.175507	114.115906	-24.856878	16.519257	112.664413	30.750954	-9.73346	113.38372	32.37315	38.069778	116.881393	31.562052	14.168159	115.1325565	-81.275808	18.870355	110.1962695
-8.22407	37.80555	114.446083	-24.690351	16.589695	112.911156	31.013474	-9.664347	113.590881	32.532658	38.153679	117.165604	31.773066	14.244666	115.3782425	-81.153768	18.934724	110.4440695
-6.878841	37.358765	114.724792	-24.541346	16.620161	113.131882	31.221352	-9.61452	113.821808	32.679142	38.229126	117.416443	31.950247	14.307303	115.6191255	-81.032939	18.933019	110.6446385
-5.514181	36.937721	114.973808	-24.453182	16.664213	113.317551	31.408524	-9.582559	114.048531	32.790348	38.292183	117.656685	32.099436	14.354812	115.852608	-81.0058	18.973614	110.782494
-4.199081	36.447556	115.187286	-24.400942	16.681454	113.45079	31.55757	-9.555302	114.304222	32.875484	38.338718	117.876312	32.216527	14.391708	116.090267	-81.018411	18.9712	110.811313
-2.961021	35.968689	115.323654	-24.335184	16.671051	113.483025	31.68532	-9.510304	114.51416	32.939442	38.400631	118.112526	32.312381	14.4451635	116.313343	-80.982749	18.8969385	110.652707
-1.056919	35.112045	115.600143	-24.29353	16.644421	113.44297	31.88904	-9.475477	114.733765	33.042683	38.466476	118.577156	32.4658615	14.4954995	116.6554605	-81.0529215	18.7933425	110.2304795
0.117339	34.563126	115.815315	-24.256847	16.6138	113.341812	32.021732	-9.41863	114.846886	33.123978	38.500778	118.92173	32.572855	14.541074	116.884308	-81.086549	18.686526	109.799316
1.278529	33.908524	115.935135	-24.161768	16.610373	113.273476	32.168121	-9.373775	114.930641	33.223156	38.575821	119.283829	32.6956385	14.601023	117.107235	-81.0191745	18.619723	109.439717
2.395602	33.321041	116.112732	-24.016644	16.612846	113.275002	32.350651	-9.307246	115.035339	33.371555	38.656033	119.662247	32.861103	14.6743935	117.348793	-80.894391	18.5512985	109.201211
3.533324	32.569767	116.374634	-23.895676	16.652838	113.293457	32.57756	-9.249269	115.18898	33.54282	38.726532	119.982567	33.06019	14.7386315	117.5857735	-80.851542	18.5670445	109.0011405
4.593839	31.843508	116.584381	-23.753059	16.669971	113.34761	32.80743	-9.168204	115.410149	33.727535	38.786934	120.271812	33.2674825	14.809365	117.8409805	-80.7736005	18.530577	108.8542395
5.965693	30.921602	116.622749	-23.60243	16.745659	113.399872	33.046906	-9.124093	115.673592	33.870293	38.819	120.502296	33.4585995	14.8474535	118.087944	-80.6634595	18.6438645	108.7118
7.332954	29.722029	116.857269	-23.410204	16.857693	113.481163	33.366009	-9.105275	116.160217	34.116508	38.904972	120.740044	33.7412585	14.8998485	118.4501305	-80.5616665	18.8155375	108.5121955
7.920637	28.971539	117.078903	-23.313408	16.930618	113.566521	33.537567	-9.099686	116.513718	34.258289	38.955517	120.81488	33.897928	14.9279155	118.664299	-80.524744	18.9333205	108.468743
8.717257	28.097551	117.181335	-23.216158	17.003201	113.629822	33.70615	-9.124043	116.880753	34.384151	39.001961	120.836235	34.0451505	14.938959	118.858494	-80.4774665	19.067443	108.40115
9.423096	27.224743	117.189789	-23.139118	17.062748	113.641953	33.823185	-9.143083	117.261467	34.498791	39.046288	120.815887	34.160988	14.9516025	119.038677	-80.439224	19.1738935	108.245229
10.088111	26.245775	117.289337	-23.067028	17.094311	113.656029	33.913288	-9.127415	117.591454	34.594532	39.072922	120.758308	34.25391	14.9727535	119.174881	-80.387966	19.2158685	108.137177
10.664647	25.307135	117.306458	-22.973289	17.099333	113.652016	34.002045	-9.150434	117.865601	34.673454	39.085079	120.679703	34.3377495	14.9673225	119.272652	-80.2843275	19.2313435	108.03138
11.142465	24.375942	117.353378	-22.901522	17.071577	113.685135	34.08625	-9.194323	118.110466	34.746178	39.078453	120.56073	34.416214	14.942065	119.335598	-80.219258	19.201089	108.034672
11.79519	22.93177	117.319191	-22.787281	16.98786	113.70945	34.208317	-9.256358	118.38591	34.877224	39.04129	120.386055	34.5427705	14.892466	119.3859825	-80.1173325	19.083254	108.0329175
12.141676	21.905943	117.343414	-22.736814	16.887846	113.731148	34.29594	-9.305043	118.495216	34.960407	38.999889	120.319473	34.6281735	14.847423	119.4073445	-80.1018015	18.928269	108.0549515
12.368885	20.963875	117.357697	-22.639086	16.787376	113.740303	34.386162	-9.350281	118.556335	35.035912	38.965065	120.275925	34.711037	14.807392	119.41613	-79.989209	18.76736	108.064476
12.577812	20.05217	117.356003	-22.533937	16.687979	113.74855	34.487953	-9.397393	118.585716	35.103851	38.940765	120.254135	34.795902	14.771686	119.4199255	-79.863776	18.604272	108.0771745
12.736137	19.105093	117.301216	-22.453091	16.601196	113.762871	34.598167	-9.427181	118.597473	35.191422	38.915768	120.199333	34.8947945	14.7442935	119.398403	-79.8009765	18.4580985	108.127339
12.802325	18.210743	117.284775	-22.349085	16.546614	113.773514	34.711266	-9.435974	118.613052	35.276295	38.915154	120.138824	34.9937805	14.73959	119.375938	-79.6919505	18.353638	108.17109
12.821744	17.270592	117.235802	-22.230291	16.52132	113.77829	34.815701	-9.434444	118.61367	35.356285	38.919819	120.08741	35.085993	14.7426875	119.35054	-79.546575	18.2999525	108.20604
12.741343	16.042711	117.196014	-22.095146	16.468708	113.765228	34.982025	-9.421229	118.61483	35.466675	38.933441	120.052719	35.22435	14.756106	119.3337745	-79.414642	18.18131	108.1966815
12.6042	15.184895	117.167488	-22.0278	16.446672	113.751015	35.070717	-9.390741	118.603424	35.516403	38.959648	120.101738	35.29356	14.7844535	119.352581	-79.34916	18.1088905	108.149449
12.378702	14.328424	117.100647	-21.951872	16.390333	113.753304	35.144722	-9.383312	118.582939	35.546646	38.980549	120.146667	35.345684	14.7986185	119.364803	-79.249428	17.9820475	108.141805
12.077742	13.505608	117.10862	-21.916658	16.359512	113.786385	35.211597	-9.351605	118.514374	35.579174	39.0191	120.208313	35.3953855	14.8337475	119.3613435	-79.2287015	17.8852765	108.2114265
11.762048	12.666151	117.045578	-21.867393	16.343204	113.875435	35.29311	-9.315678	118.44207	35.597954	39.057919	120.262444	35.445532	14.8711205	119.352257	-79.180318	17.8152875	108.398613
11.397955	11.90771	117.00457	-21.829185	16.338194	113.924934	35.363152	-9.232247	118.383614	35.633781	39.116989	120.343529	35.4984665	14.942371	119.3635715	-79.1568365	17.734017	108.4862965
10.965512	11.075923	116.953682	-21.805761	16.338196	113.972107	35.454544	-9.160494	118.300102	35.639244	39.205303	120.464966	35.546894	15.0224045	119.382534	-79.158416	17.6539875	108.56168
10.190596	9.831556	116.82299	-21.720501	16.346359	114.022133	35.588497	-9.049037	118.183754	35.670456	39.302929	120.614288	35.6294765	15.126946	119.399021	-79.0704785	17.565772	108.645245
9.632463	8.980744	116.656586	-21.630781	16.427786	114.023186	35.666481	-8.963106	118.092308	35.706341	39.396919	120.662895	35.686411	15.2169065	119.3776015	-78.947973	17.6386655	108.6687705
9.034776	8.175821	116.523315	-21.561506	16.520517	114.055016	35.744083	-8.8302	117.991722	35.747269	39.508141	120.685196	35.745676	15.3389705	119.338459	-78.868688	17.7020635	108.771573
8.343906	7.293624	116.352402	-21.494829	16.630583	114.12532	35.832874	-8.739724	117.936981	35.831245	39.599606	120.665894	35.8320595	15.429941	119.3014375	-78.8217175	17.831225	108.9492025
7.594465	6.423193	116.259071	-21.360865	16.734821	114.210388	35.938988	-8.626412	117.897537	35.920856	39.705807	120.651451	35.929922	15.5396975	119.274494	-78.651652	17.9299445	109.146282
6.862267	5.564535	116.124634	-21.284567	16.815945	114.303848	36.051968	-8.516842	117.874435	36.007584	39.804745	120.590904	36.029776	15.6439515	119.2326695	-78.59891	17.9879385	109.3750265
6.022157	4.618377	115.992378	-21.14658	16.916452	114.391197	36.171566	-8.435321	117.860283	36.093918	39.895626	120.485771	36.132742	15.7301525	119.173027	-78.425902	18.1027515	109.609367
4.650424	3.171106	115.882072	-21.010082	17.030516	114.457474	36.303688	-8.363019	117.952385	36.22073	39.97673	120.156693	36.262209	15.8068555	119.054539	-78.282373	18.2541765	109.860409
3.7308	2.197273	115.860435	-20.909441	17.077026	114.466606	36.348412	-8.347651	118.064049	36.308922	39.982243	119.894707	36.328667	15.817296	118.979378	-78.147549	18.336756	109.953834
2.695777	1.210617	115.849808	-20.827147	17.109602	114.428017	36.40247	-8.37565	118.241119	36.382118	39.957966	119.614616	36.392294	15.791158	118.9278675	-78.046588	18.428046	109.9281665
1.656055	0.103783	115.8339	-20.76004	17.053642	114.330879	36.441711	-8.409372	118.411362	36.470016	39.899685	119.328239	36.4558635	15.7451565	118.8698005	-77.9759435	18.3621275	109.7919575
0.63586	-0.962306	115.818939	-20.70097	17.000622	114.198494	36.491947	-8.49758	118.573723	36.548607	39.819969	119.022797	36.520277	15.6611945	118.79826	-77.922217	18.3400495	109.598728
-0.505857	-1.968871	115.751305	-20.590977	16.902611	114.072189	36.527538	-8.597416	118.698227	36.630653	39.701981	118.733093	36.5790955	15.5522825	118.71566	-77.7610495	18.2529395	109.428718
-1.667444	-3.046834	115.689644	-20.492844	16.810688	113.965988	36.603405	-8.68463	118.782684	36.708046	39.595795	118.482185	36.6557255	15.4555825	118.6324345	-77.6414135	18.1657935	109.2995415
-3.423703	-4.586241	115.655945	-20.303312	16.691948	113.888977	36.708412	-8.77623	118.895424	36.871464	39.450619	118.06456	36.789938	15.3371945	118.479992	-77.396562	18.0467015	109.297962
-4.674544	-5.541007	115.732239	-20.143896	16.623373	113.899277	36.805565	-8.82979	118.988708	37.034668	39.354946	117.784859	36.9201165	15.262578	118.3867835	-77.2079085	17.984168	109.4117705
-5.914774	-6.481168	115.841805	-19.979343	16.56517	113.979042	36.911903	-8.893297	119.098579	37.20113	39.259563	117.530861	37.0565165	15.183133	118.31472	-77.0152025	17.947207	109.643364
-7.131426	-7.372398	115.926918	-19.819246	16.504742	114.081253	37.012512	-8.956009	119.19812	37.374519	39.144497	117.284714	37.1935155	15.094244	118.241417	-76.8320075	17.91524	109.921089
-8.504885	-8.179851	116.105743	-19.658813	16.470646	114.185753	37.104797	-9.02046	119.330177	37.539646	39.068974	117.036034	37.3222215	15.024257	118.1831055	-76.6398475	17.917035	110.1884005
-9.972847	-8.969355	116.299713	-19.535051	16.454372	114.315796	37.174652	-9.078557	119.41185	37.680611	38.975922	116.772125	37.4276315	14.9486825	118.0919875	-76.4977335	17.9600615	110.5396045
-11.347554	-9.67267	116.463852	-19.406094	16.39716	114.479851	37.231407	-9.143299	119.435249	37.786163	38.845226	116.510071	37.508785	14.8509635	117.97266	-76.320973	17.9433565	110.987042
-13.597088	-10.587729	116.826775	-19.230749	16.294722	114.80526	37.31636	-9.228981	119.379677	37.874741	38.6912	116.096184	37.5955505	14.7311095	117.7379305	-76.0570485	17.8583345	111.8725895
-14.912703	-11.226568	117.028198	-19.159386	16.185169	115.101151	37.356602	-9.252856	119.35183	37.888039	38.595329	115.836143	37.6223205	14.6712365	117.5939865	-75.9410925	17.6991015	112.6083155
-16.340628	-11.743166	117.403122	-19.100817	16.110807	115.436874	37.413834	-9.290052	119.302452	37.857742	38.515926	115.535782	37.635788	14.612937	117.419117	-75.837422	17.608677	113.454631
-17.880362	-12.175959	117.879532	-19.031269	16.000698	115.812126	37.441246	-9.299031	119.304024	37.790886	38.438374	115.267242	37.616066	14.5696715	117.285633	-75.678604	17.4317245	114.338619
-19.310694	-12.539625	118.413971	-19.012299	15.882073	116.206253	37.477081	-9.341474	119.329659	37.699337	38.350475	115.023354	37.588209	14.5045005	117.1765065	-75.612807	17.2596455	115.2359995
-20.705296	-12.883753	119.002556	-18.991018	15.797225	116.612541	37.499115	-9.388487	119.421318	37.615326	38.276016	114.842834	37.5572205	14.4437645	117.132076	-75.5392565	17.1506855	116.093006
-22.196419	-13.116028	119.567764	-19.006695	15.67065	116.999504	37.508575	-9.432052	119.534447	37.521614	38.218182	114.676331	37.5150945	14.393065	117.105389	-75.5284845	16.948235	116.893619
-24.236311	-13.323174	120.379166	-19.065409	15.510866	117.547516	37.475555	-9.521578	119.687202	37.379208	38.084839	114.494324	37.4273815	14.2816305	117.090763	-75.5581995	16.7401015	118.004269
-25.604195	-13.377407	120.846153	-19.064436	15.400331	117.854691	37.432732	-9.595863	119.786621	37.304302	37.99662	114.420906	37.368517	14.2003785	117.1037635	-75.497389	16.6002835	118.6056185
-26.978054	-13.363774	121.192215	-19.097046	15.291379	118.066368	37.409756	-9.629461	119.889641	37.238842	37.924484	114.371872	37.324299	14.1475115	117.1307565	-75.518391	16.4352465	119.0019795
-28.251257	-13.21616	121.406113	-19.147055	15.199028	118.218803	37.378384	-9.676906	119.925713	37.164909	37.883827	114.328491	37.2716465	14.1034605	117.127102	-75.5657565	16.2945955	119.310504
-29.523891	-13.059364	121.551476	-19.208195	15.10347	118.314705	37.363655	-9.675867	119.966934	37.090736	37.864792	114.239944	37.2271955	14.0944625	117.103439	-75.6435855	16.1124775	119.525971
-30.781025	-12.767577	121.65052	-19.192249	15.038544	118.341782	37.355896	-9.689025	119.936226	37.00824	37.837555	114.147476	37.182068	14.074265	117.041851	-75.566566	16.002823	119.641713
-31.918482	-12.400502	121.690643	-19.195206	14.980984	118.371437	37.359337	-9.686446	119.910706	36.945976	37.814781	114.03669	37.1526565	14.0641675	116.973698	-75.5430685	15.8978005	119.769176
-33.579781	-11.764106	121.605125	-19.222631	14.890904	118.330894	37.405376	-9.657361	119.854401	36.878967	37.832794	113.918137	37.1421715	14.0877165	116.886269	-75.5874335	15.6940915	119.775519
-34.706505	-11.213236	121.367058	-19.211092	14.814075	118.222664	37.417583	-9.646008	119.803879	36.831562	37.852272	113.898483	37.1245725	14.103132	116.851181	-75.5467565	15.525018	119.594147
-35.73587	-10.563507	121.020439	-19.264854	14.761069	118.039299	37.418663	-9.645082	119.725647	36.77142	37.873138	113.868988	37.0950415	14.114028	116.7973175	-75.6247495	15.40811	119.2812805
-36.831264	-9.890096	120.621765	-19.346092	14.731783	117.798683	37.384323	-9.648491	119.649422	36.682789	37.880257	113.831482	37.033556	14.115883	116.740452	-75.72574	15.347683	118.856914
-37.803478	-9.06652	120.309998	-19.431755	14.739744	117.594872	37.283562	-9.634604	119.547356	36.583965	37.876583	113.736084	36.9337635	14.1209895	116.64172	-75.7972735	15.3584985	118.548024
-38.777874	-8.151668	120.213844	-19.501833	14.720524	117.466331	37.227184	-9.64976	119.506752	36.495861	37.819542	113.501251	36.8615225	14.084891	116.5040015	-75.8651885	15.356157	118.4286605
-39.758759	-7.149395	120.281425	-19.566177	14.654915	117.4618	37.127689	-9.696057	119.495049	36.370815	37.728065	113.309273	36.749252	14.016004	116.402161	-75.881606	15.293826	118.521439
-41.114937	-5.51041	120.378204	-19.57761	14.522165	117.61731	37.070045	-9.810674	119.58712	36.247192	37.530762	113.158485	36.6586185	13.860044	116.3728025	-75.8138385	15.184286	118.8618175
-41.974602	-4.275817	120.412338	-19.63777	14.406578	117.708549	37.041946	-9.935801	119.70253	36.217194	37.403004	113.150024	36.62957	13.7336015	116.426277	-75.90511	15.0795545	118.990821
-42.849258	-3.009421	120.266571	-19.661936	14.255966	117.758087	36.978222	-9.996784	119.788315	36.184612	37.288208	113.164993	36.581417	13.645712	116.476654	-75.905289	14.86622	119.03952
-43.662022	-1.611744	120.156754	-19.696295	14.13411	117.799988	36.945824	-10.178851	119.763947	36.151554	37.178974	113.200035	36.548689	13.5000615	116.481991	-75.941279	14.7681585	119.117985
-44.531067	-0.167404	119.830086	-19.768356	14.039576	117.803017	36.905361	-10.262108	119.776726	36.143925	37.115486	113.31813	36.524643	13.426689	116.547428	-76.061355	14.652463	119.058606
-45.32365	1.399104	119.364037	-19.876047	13.969034	117.723808	36.855377	-10.315097	119.769417	36.124962	37.11039	113.513336	36.4901695	13.3976465	116.6413765	-76.2422635	14.5404215	118.8062395
-46.143139	3.025706	118.788895	-19.995682	13.919809	117.589035	36.774979	-10.339635	119.743301	36.073734	37.142666	113.722969	36.4243565	13.4015155	116.733135	-76.4157205	14.4381025	118.444935
-47.315235	5.676373	117.830551	-20.157242	13.912972	117.279854	36.628338	-10.325432	119.520416	35.996174	37.248802	114.034019	36.312256	13.461685	116.7772175	-76.62674	14.364259	117.7824905
-48.140301	7.538311	117.293381	-20.311811	13.910187	117.106186	36.544235	-10.304715	119.297501	35.907303	37.344814	114.222244	36.225769	13.5200495	116.7598725	-76.849391	14.3003245	117.4524995
-48.867123	9.523314	116.757797	-20.391514	13.924935	116.928459	36.425526	-10.265567	119.049873	35.845188	37.450184	114.404991	36.135357	13.5923085	116.727432	-76.918385	14.2575615	117.129486
-49.658813	11.532681	116.496185	-20.460585	13.964701	116.848114	36.32896	-10.207993	118.673409	35.764046	37.56908	114.607346	36.046503	13.6805435	116.6403775	-76.967673	14.2488585	117.0558505
-50.384937	13.652153	116.380264	-20.477781	13.977875	116.813866	36.275822	-10.16537	118.232086	35.701054	37.670551	114.79763	35.988438	13.7525905	116.514858	-76.944	14.2031595	117.112874
-51.17902	15.798524	116.494766	-20.480059	13.988943	116.917946	36.242641	-10.109351	117.759941	35.63987	37.805691	115.035187	35.9412555	13.84817	116.397564	-76.9013735	14.129716	117.438328
-51.895355	17.971943	116.789841	-20.503775	13.992489	117.069031	36.181435	-10.001961	117.252075	35.576187	37.991116	115.344849	35.878811	13.9945775	116.298462	-76.886361	13.9904005	117.8396
-53.051685	21.230227	117.684242	-20.638332	13.993086	117.47699	36.072205	-9.771944	116.453995	35.380993	38.295013	115.957932	35.726599	14.2615345	116.2059635	-77.003263	13.7246375	118.7480165
-53.86134	23.362436	118.521523	-20.722286	14.001987	117.85363	35.994564	-9.589667	115.899208	35.178356	38.52879	116.507996	35.58646	14.4695615	116.203602	-77.031032	13.5344125	119.503658
-54.611057	25.516632	119.333733	-20.87755	14.036968	118.174683	35.832119	-9.333748	115.471184	34.997307	38.755264	117.064438	35.414713	14.710758	116.267811	-77.169813	13.363178	120.081555
-55.066292	27.398825	120.048889	-21.034351	14.051723	118.475601	35.694492	-9.109313	115.093079	34.812931	38.995464	117.638779	35.2537115	14.9430755	116.365929	-77.3224135	13.1603705	120.585273
-56.040733	29.674984	120.444069	-21.24782	14.205935	118.484673	35.5783	-8.885525	114.777931	34.638767	39.189705	118.15728	35.1085335	15.15209	116.4676055	-77.6041735	13.25978	120.5017405
-54.618706	30.252064	120.615112	-21.389582	14.379354	118.444839	35.456669	-8.70054	114.513466	34.49041	39.356499	118.499146	34.9735395	15.3279795	116.506306	-77.7527035	13.4307285	120.383372
-53.941368	31.341866	120.577705	-21.548569	14.563968	118.271576	35.320007	-8.557481	114.305367	34.336391	39.504875	118.581642	34.828199	15.473697	116.4435045	-77.925337	13.654239	120.0996475
-52.886986	32.981407	120.55719	-21.695358	14.892451	118.101624	35.107525	-8.355101	114.063179	34.177322	39.635952	118.508408	34.6424235	15.6404255	116.2857935	-78.0331395	14.1444765	119.9174545
-51.924145	33.845856	120.459785	-21.785223	15.079506	118.089676	35.011765	-8.274705	113.981941	34.096317	39.727982	118.444717	34.554041	15.7266385	116.213329	-78.124487	14.4323735	119.966023
-50.909603	34.699184	120.450005	-21.825729	15.227598	118.059288	34.944431	-8.23339	113.983444	34.035629	39.76738	118.373779	34.49003	15.766995	116.1786115	-78.141488	14.688201	119.9399645
-49.960011	35.471111	120.349411	-21.855337	15.299602	118.042862	34.883297	-8.23944	114.044487	33.987747	39.764153	118.353607	34.435522	15.7623565	116.199047	-78.146196	14.8368475	119.886677
-48.988335	36.198517	120.10009	-21.951754	15.346591	118.011536	34.802402	-8.300505	114.198875	33.948292	39.740719	118.247696	34.375347	15.720107	116.2232855	-78.278855	14.973075	119.7997865
-47.959862	36.94128	119.820335	-22.044767	15.289762	117.995941	34.716736	-8.388014	114.448776	33.910069	39.679356	118.181656	34.3134025	15.645671	116.315216	-78.4029365	14.933853	119.676666
-46.955151	37.602001	119.527626	-22.174953	15.332547	117.942604	34.618694	-8.543154	114.736984	33.856144	39.589199	118.036095	34.237419	15.5230225	116.3865395	-78.587325	15.1420715	119.4986685
-45.415707	38.55859	119.026695	-22.362816	15.311633	117.918411	34.421894	-8.738688	115.169594	33.760067	39.449814	117.853394	34.0909805	15.355563	116.511494	-78.8166125	15.267703	119.325328
-44.361797	39.24968	118.819702	-22.508743	15.323716	117.911682	34.286968	-8.82811	115.372612	33.680908	39.347614	117.820511	33.983938	15.259752	116.5965615	-79.001424	15.38768	119.2268025
-43.352386	39.864761	118.736694	-22.656799	15.346172	117.892685	34.149418	-8.877151	115.467216	33.55925	39.289757	117.869308	33.854334	15.206303	116.668262	-79.167932	15.486041	119.117108
-42.294132	40.459309	118.619385	-22.809038	15.337107	117.808662	34.026772	-8.854238	115.497353	33.436974	39.273121	117.949852	33.731873	15.2094415	116.7236025	-79.349949	15.4647725	118.8937215
-41.200722	41.093784	118.487526	-22.966715	15.396595	117.670395	33.911819	-8.809673	115.483025	33.327293	39.302193	118.077232	33.619556	15.24626	116.7801285	-79.552986	15.54693	118.5606615
-40.15313	41.720604	118.334404	-23.115086	15.477772	117.457108	33.798416	-8.747997	115.467789	33.218697	39.357967	118.183006	33.5085565	15.304985	116.8253975	-79.7387285	15.650559	118.0888185
-39.10437	42.307056	118.139664	-23.245501	15.558788	117.195496	33.697933	-8.64838	115.382195	33.115314	39.438705	118.323555	33.4066235	15.3951625	116.852875	-79.8976255	15.7224135	117.538117
-37.509422	43.225567	117.862572	-23.437502	15.72489	116.67099	33.583782	-8.497433	115.134117	32.958904	39.590401	118.615509	33.271343	15.546484	116.874813	-80.146347	15.903296	116.467167
-36.464088	43.782642	117.531082	-23.581869	15.82492	116.381897	33.511993	-8.408568	115.001556	32.854374	39.682854	118.707321	33.1831835	15.637143	116.8544385	-80.3469215	16.012697	115.9093555
-35.377247	44.354267	117.220879	-23.632549	15.940018	115.906715	33.443302	-8.363759	114.851555	32.792557	39.728939	118.715981	33.1179295	15.68259	116.783768	-80.3830275	16.197446	115.029662
-34.306618	44.82864	116.942421	-23.674744	16.022882	115.554512	33.355053	-8.332267	114.686981	32.746342	39.740772	118.678299	33.0506975	15.7042525	116.68264	-80.4001855	16.3415115	114.426384
-33.274475	45.289654	116.912903	-23.651239	16.109539	115.33815	33.29372	-8.357364	114.466454	32.741703	39.712856	118.600502	33.0177115	15.677746	116.533478	-80.3201895	16.541332	114.142822
-32.25605	45.656239	116.880203	-23.680004	16.185305	115.261101	33.239853	-8.405008	114.285805	32.805206	39.660324	118.486473	33.0225295	15.627658	116.386139	-80.3825375	16.742952	114.136063
-31.198677	46.082767	116.911026	-23.536358	16.184362	115.084633	33.241192	-8.468669	114.134193	32.883938	39.575584	118.447517	33.062565	15.5534575	116.290855	-80.135281	16.8152665	113.878411
-29.709059	46.5005	116.990959	-23.454983	16.167669	114.846169	33.244152	-8.554667	113.899612	33.00383	39.456661	118.55452	33.123991	15.450997	116.227066	-80.033957	16.884341	113.465272
-28.801262	46.726086	117.130234	-23.422359	16.135887	114.714851	33.270992	-8.611144	113.748291	33.080353	39.356941	118.68367	33.1756725	15.3728985	116.2159805	-80.0203905	16.8988755	113.2137215
-27.865643	46.86269	117.321518	-23.375984	16.168545	114.690384	33.3232	-8.637896	113.580933	33.145607	39.280285	118.879509	33.2344035	15.3211945	116.230221	-79.9863715	17.0158955	113.150547
-26.894548	46.999767	117.598259	-23.349792	16.202988	114.830032	33.362709	-8.642851	113.491096	33.230701	39.256714	119.05674	33.296705	15.3069315	116.273918	-79.996289	17.0990445	113.386146
-26.019133	47.040173	117.841896	-23.250586	16.249908	114.858307	33.422966	-8.634469	113.454231	33.292595	39.257805	119.239784	33.3577805	15.311668	116.3470075	-79.8589525	17.188148	113.3696065
-25.149059	47.073364	117.992744	-23.225538	16.366539	115.043068	33.494759	-8.627523	113.463524	33.385025	39.256374	119.336685	33.439892	15.3144255	116.4001045	-79.890968	17.4186525	113.6860315
-24.328712	47.050552	118.022606	-23.155712	16.432552	115.006134	33.5378	-8.649339	113.494049	33.438232	39.246674	119.419952	33.488016	15.2986675	116.4570005	-79.79944	17.5664365	113.5552675
-23.002506	46.922646	118.003532	-23.193136	16.579828	115.173813	33.536575	-8.738077	113.535629	33.521191	39.168991	119.435585	33.528883	15.215457	116.485607	-79.915155	17.944199	113.862019
-22.16721	46.700981	117.981995	-23.10442	16.575449	115.199768	33.516293	-8.830147	113.578644	33.560883	39.084488	119.412018	33.538588	15.1271705	116.495331	-79.747428	18.0237275	113.904205
-21.36236	46.438511	117.993317	-23.087166	16.594223	115.189232	33.494419	-8.928787	113.640236	33.594849	38.998112	119.421242	33.544634	15.0346625	116.530739	-79.718966	18.1537835	113.847725
-20.594398	46.144547	117.981735	-23.11482	16.57675	115.322197	33.490566	-9.045907	113.689209	33.634579	38.902821	119.440964	33.5625725	14.928457	116.5650865	-79.7922125	18.225043	114.0793075
-19.853905	45.740173	118.044403	-23.147917	16.547522	115.33815	33.468235	-9.171442	113.737175	33.668919	38.780098	119.487976	33.568577	14.804328	116.6125755	-79.864411	18.290716	114.0637245
-18.935476	45.340382	117.998108	-23.1478	16.506275	115.347931	33.447529	-9.297393	113.760612	33.688023	38.682072	119.503571	33.567776	14.6923395	116.6320915	-79.863376	18.3202105	114.0637705
-18.271852	44.847645	117.985428	-23.157007	16.407537	115.332069	33.42873	-9.413442	113.795364	33.685818	38.585617	119.490242	33.557274	14.5860875	116.642803	-79.871288	18.2289865	114.021335
-17.105032	44.048779	117.737663	-23.153378	16.340046	115.151772	33.385761	-9.544629	113.844696	33.662262	38.450138	119.405518	33.5240115	14.4527545	116.625107	-79.8307675	18.2273375	113.678437
-16.306166	43.421383	117.505585	-23.16296	16.254723	115.01741	33.359486	-9.636997	113.878479	33.621262	38.377903	119.328857	33.490374	14.370453	116.603668	-79.816294	18.138993	113.431152
-15.512938	42.793049	117.238403	-23.165636	16.196825	114.88031	33.328304	-9.730439	113.891449	33.59734	38.292725	119.213676	33.462822	14.281143	116.5525625	-79.794094	18.112507	113.2080575
-14.772892	42.042995	116.977631	-23.214901	16.144875	114.786484	33.293457	-9.850381	113.873764	33.562923	38.199692	119.108368	33.42819	14.1746555	116.491066	-79.857992	18.1150945	113.081902
-14.036365	41.274544	116.767525	-23.183979	16.016356	114.624596	33.261757	-9.949824	113.862335	33.547749	38.100147	119.001389	33.404753	14.0751615	116.431862	-79.772711	17.9575505	112.81733
-13.270898	40.417843	116.577614	-23.180237	15.962471	114.555717	33.241089	-10.07589	113.861702	33.556087	37.994228	118.890472	33.398588	13.959169	116.376087	-79.759062	17.965773	112.735347
-12.479524	39.551796	116.400703	-23.229973	15.907351	114.583885	33.248966	-10.160005	113.875595	33.573948	37.903522	118.780609	33.411457	13.8717585	116.328102	-79.871403	17.9429435	112.839668
-11.408673	38.139496	116.126656	-23.11768	15.773755	114.476601	33.287395	-10.276581	113.938126	33.591427	37.807537	118.631027	33.439411	13.765478	116.2845765	-79.674771	17.782032	112.6686255
-10.671141	37.161316	115.986206	-23.057457	15.691868	114.497879	33.315624	-10.346618	114.018265	33.626663	37.74374	118.516792	33.4711435	13.698561	116.2675285	-79.5860575	17.685175	112.7282295
-9.910649	36.098526	115.818336	-23.023792	15.63691	114.550636	33.361469	-10.41745	114.165245	33.657486	37.682228	118.402229	33.5094775	13.632389	116.283737	-79.5570615	17.641431	112.817535
-9.216537	35.017578	115.657295	-22.973446	15.576156	114.622025	33.405735	-10.492992	114.370964	33.716476	37.612747	118.284058	33.5611055	13.5598775	116.327511	-79.5079975	17.5924345	112.916539
-8.464916	33.967068	115.518692	-22.947615	15.532668	114.672325	33.440117	-10.575733	114.631042	33.788536	37.555271	118.167831	33.6143265	13.489769	116.3994365	-79.5095565	17.575567	112.9452135
-7.723126	32.817001	115.371964	-22.910578	15.49659	114.722206	33.473625	-10.652752	114.937721	33.846394	37.490654	118.053116	33.6600095	13.418951	116.4954185	-79.4811655	17.574229	112.9489935
-7.019823	31.676775	115.253677	-22.936422	15.450822	114.780846	33.501774	-10.744979	115.256416	33.922558	37.425781	117.961716	33.712166	13.340401	116.609066	-79.58501	17.561243	112.952626
-5.94474	29.988653	115.120529	-22.901955	15.369861	114.764961	33.536575	-10.853397	115.661964	34.006008	37.34166	117.85556	33.7712915	13.2441315	116.758762	-79.5752015	17.4955905	112.77116
-5.211903	28.814407	115.026245	-22.877226	15.28282	114.70356	33.578999	-10.903373	115.864311	34.062149	37.293892	117.785034	33.820574	13.1952595	116.8246725	-79.575026	17.3703805	112.5824475
-4.592962	27.68305	114.961731	-22.846817	15.188137	114.657234	33.622475	-10.936837	115.990593	34.091969	37.261234	117.714569	33.857222	13.1621985	116.852581	-79.550856	17.2140755	112.461887
-3.907396	26.589302	114.903915	-22.82395	15.114635	114.602638	33.683819	-10.953666	116.106506	34.104897	37.249531	117.629829	33.894358	13.1479325	116.8681675	-79.542258	17.0813375	112.3371085
-3.23363	25.437981	114.852814	-22.79434	15.001501	114.579025	33.743416	-10.940393	116.180923	34.122551	37.263748	117.552208	33.9329835	13.1616775	116.8665655	-79.5216635	16.8413245	112.2914845
-2.561639	24.371777	114.853027	-22.721291	14.92165	114.584602	33.844357	-10.908802	116.232895	34.134697	37.286587	117.514565	33.989527	13.1888925	116.87373	-79.432109	16.6544075	112.295474
-1.936374	23.317976	114.881729	-22.679897	14.862758	114.593925	33.944294	-10.862779	116.298164	34.143547	37.328033	117.519066	34.0439205	13.232627	116.908615	-79.4037145	16.492889	112.279235
-0.970226	21.739349	114.967987	-22.606558	14.741582	114.619576	34.119167	-10.782392	116.407776	34.186241	37.410702	117.587196	34.152704	13.314155	116.997486	-79.36582	16.169009	112.241666
-0.336688	20.748135	115.011559	-22.587753	14.679901	114.604393	34.223907	-10.726805	116.525375	34.207287	37.474831	117.644501	34.215597	13.374013	117.084938	-79.391103	15.985789	112.123848
0.270435	19.76185	115.04834	-22.54644	14.621099	114.527153	34.317059	-10.670122	116.69693	34.232712	37.518944	117.704918	34.2748855	13.424411	117.200924	-79.3677655	15.817787	111.853382
0.869404	18.806992	115.090347	-22.52611	14.534515	114.443565	34.437576	-10.638726	116.888092	34.269104	37.539196	117.744102	34.35334	13.450235	117.316097	-79.40556	15.618795	111.571033
1.484189	17.803059	115.08017	-22.449162	14.423801	114.300896	34.575153	-10.611694	117.107048	34.31213	37.562992	117.749092	34.4436415	13.475649	117.42807	-79.3419655	15.371953	111.173722
2.053592	16.892994	115.047813	-22.359762	14.328604	114.07193	34.734406	-10.55888	117.358627	34.363277	37.578236	117.671669	34.5488415	13.509678	117.515148	-79.2683655	15.14753	110.628712
2.589917	16.004972	114.987816	-22.242643	14.21069	113.800285	34.912369	-10.532719	117.556534	34.415134	37.599503	117.56221	34.6637515	13.533392	117.559372	-79.1490375	14.887988	110.041198
3.395408	14.74314	114.804443	-22.048054	13.966572	113.344917	35.21814	-10.492927	117.741859	34.485718	37.617504	117.381737	34.851929	13.5622885	117.561798	-78.948037	14.3708555	109.128036
3.886302	13.877007	114.655937	-21.896955	13.812438	113.083839	35.434856	-10.479828	117.83625	34.536507	37.631031	117.199036	34.9856815	13.5756015	117.517643	-78.7795915	14.0492745	108.650035
4.330977	13.15173	114.542648	-21.716125	13.613373	112.889389	35.669098	-10.44272	117.847	34.568047	37.631573	117.056488	35.1185725	13.5944265	117.451744	-78.5508225	13.6323195	108.327034
4.715015	12.447565	114.516403	-21.53727	13.446084	112.862267	35.922825	-10.439089	117.829071	34.637794	37.606083	116.979172	35.2803095	13.583497	117.4041215	-78.3548495	13.308671	108.3204125
5.081092	11.812233	114.619873	-21.349958	13.255033	112.94986	36.180378	-10.434967	117.879959	34.756069	37.589561	117.014435	35.4682235	13.577297	117.447197	-78.1681395	12.932769	108.452523
5.409287	11.226491	114.792892	-21.179541	13.117263	113.101639	36.426933	-10.451361	117.93885	34.887062	37.600201	117.19928	35.6569975	13.57442	117.569065	-78.0160795	12.660106	108.634213
5.67934	10.68324	114.998123	-21.020563	13.00781	113.291595	36.622299	-10.459888	117.946411	35.023331	37.60347	117.486069	35.822815	13.571791	117.71624	-77.863941	12.443829	108.86695
5.997928	9.8664	115.214859	-20.857828	12.913084	113.526878	36.8372	-10.447879	117.831947	35.189674	37.638607	118.034004	36.013437	13.595364	117.9329755	-77.729093	12.230804	109.1207805
6.134502	9.360396	115.300575	-20.815273	12.900636	113.668892	36.9128	-10.389356	117.686691	35.277939	37.70153	118.433128	36.0953695	13.656087	118.0599095	-77.7259155	12.145185	109.2778745
6.26333	8.916457	115.349869	-20.773926	12.913311	113.79303	36.987053	-10.322254	117.471016	35.349445	37.797787	118.842529	36.168249	13.7377665	118.1567725	-77.716101	12.0888555	109.4292875
6.297024	8.535531	115.39476	-20.731743	13.000213	113.9272	37.073547	-10.166103	117.256256	35.369255	37.933968	119.230988	36.221401	13.8839325	118.243622	-77.684887	12.1164935	109.610778
6.348461	8.142204	115.41436	-20.713108	13.115114	114.033272	37.158714	-9.967907	117.071404	35.39394	38.105442	119.573807	36.276327	14.0687675	118.3226055	-77.702543	12.1614605	109.7439385
6.382676	7.704426	115.4282	-20.65896	13.292263	114.114044	37.262642	-9.757738	116.923569	35.416512	38.293613	119.875893	36.339577	14.2679375	118.399731	-77.657497	12.3165885	109.828357
6.346081	7.233933	115.428246	-20.606024	13.482849	114.161636	37.367149	-9.576714	116.846397	35.449444	38.458633	120.117882	36.4082965	14.4409595	118.4821395	-77.6203445	12.5247385	109.8411325
6.245981	6.439249	115.39991	-20.480207	13.690289	114.176559	37.533535	-9.35973	116.853333	35.496246	38.671734	120.31778	36.5148905	14.656002	118.5855565	-77.4753045	12.724576	109.7675615
6.135303	5.869161	115.32222	-20.431414	13.821806	114.196739	37.641331	-9.240352	116.903748	35.531357	38.80056	120.348778	36.586344	14.780104	118.626263	-77.449172	12.863508	109.767215
5.981227	5.255684	115.264763	-20.342463	13.885916	114.225922	37.742813	-9.110975	116.928276	35.568447	38.910587	120.35321	36.65563	14.899806	118.640743	-77.340556	12.872026	109.811101
5.795486	4.572093	115.217339	-20.254187	13.906525	114.244331	37.85041	-9.021192	116.952553	35.60276	39.005421	120.364418	36.726585	14.9921145	118.6584855	-77.234959	12.8209355	109.8301765
5.584602	3.822637	115.201225	-20.189651	13.923089	114.263451	37.94767	-8.940527	116.991341	35.627712	39.088455	120.366142	36.787691	15.073964	118.6787415	-77.166993	12.772214	109.8481605
5.325549	3.125921	115.157379	-20.123247	13.933213	114.267075	38.033779	-8.898677	117.056099	35.66177	39.143543	120.275604	36.8477745	15.122433	118.6658515	-77.0942685	12.743993	109.8682985
5.048319	2.245119	115.121437	-20.073784	13.951415	114.255081	38.119827	-8.863781	117.160881	35.697357	39.187984	120.078049	36.908592	15.1621015	118.619465	-77.05616	12.7407285	109.890697
4.578411	0.973205	115.161957	-19.965471	14.045471	114.185776	38.210945	-8.815206	117.419113	35.773487	39.262226	119.589554	36.992216	15.22351	118.5043335	-76.923158	12.867432	109.8672185
4.219159	0.073343	115.235374	-19.898876	14.087009	114.112213	38.239597	-8.801615	117.649391	35.82058	39.297089	119.194733	37.0300885	15.247737	118.422062	-76.8278405	12.926281	109.802364
3.812485	-0.754119	115.307091	-19.837502	14.124139	114.000107	38.275631	-8.811696	117.887207	35.870449	39.298969	118.748497	37.07304	15.2436365	118.317852	-76.748044	13.0046415	109.682362
3.404079	-1.756654	115.301933	-19.796915	14.125143	113.863411	38.293556	-8.824386	118.051529	35.894413	39.289257	118.34021	37.0939845	15.2324355	118.1958695	-76.6878145	13.0178505	109.5309525
2.931015	-2.615918	115.251938	-19.733835	14.099303	113.708755	38.331688	-8.836025	118.142632	35.919716	39.271881	117.930626	37.125702	15.217928	118.036629	-76.593372	12.980678	109.380881
2.495945	-3.531085	115.158669	-19.663887	14.085444	113.580322	38.363091	-8.802413	118.139313	35.943542	39.304527	117.572174	37.1533165	15.251057	117.8557435	-76.4810905	12.919831	109.3049005
1.988502	-4.359014	115.039696	-19.605103	14.102833	113.471809	38.392109	-8.725536	118.084229	35.972565	39.355701	117.279671	37.182337	15.3150825	117.68195	-76.392543	12.8905835	109.261668
1.199232	-5.64116	114.830246	-19.505901	14.170815	113.349197	38.487289	-8.584486	117.964935	36.004658	39.501266	116.948853	37.2459735	15.45839	117.456894	-76.2577755	12.88324	109.2415
0.660088	-6.400945	114.761246	-19.408056	14.285104	113.289474	38.549248	-8.440315	117.878044	36.039089	39.625435	116.781326	37.2941685	15.59256	117.329685	-76.1102805	12.977648	109.249263
0.079298	-7.115797	114.73687	-19.31813	14.420949	113.265923	38.607452	-8.291246	117.863693	36.091019	39.76466	116.610542	37.3492355	15.736707	117.2371175	-75.9854955	13.105191	109.2947285
-0.512911	-7.883457	114.815369	-19.251572	14.606842	113.24868	38.659931	-8.162754	117.897324	36.164345	39.896946	116.424965	37.412138	15.867096	117.1611445	-75.915282	13.346588	109.3362155
-1.138856	-8.54976	114.897797	-19.165693	14.770023	113.218544	38.706669	-8.040398	117.985657	36.223919	40.000931	116.228065	37.465294	15.9802665	117.106861	-75.79668	13.5597795	109.330227
-1.773747	-9.222145	115.013184	-19.11146	14.934376	113.214966	38.741814	-7.943969	118.075989	36.300392	40.073006	116.013649	37.521103	16.0645185	117.044819	-75.744023	13.8042335	109.385113
-2.427108	-9.885817	115.082024	-19.043301	15.046455	113.220703	38.770695	-7.844778	118.099106	36.339989	40.136917	115.797844	37.555342	16.1460695	116.948475	-75.641944	13.9468405	109.492931
-3.470426	-10.735779	115.300262	-18.921986	15.198594	113.254486	38.843765	-7.704219	118.120621	36.410503	40.251949	115.364281	37.627134	16.273865	116.742451	-75.471106	14.123323	109.766521
-4.199262	-11.255657	115.543243	-18.874771	15.322738	113.259628	38.878059	-7.570843	118.222008	36.454231	40.322521	115.003899	37.666145	16.375839	116.6129535	-75.415687	14.269637	109.9063025
-4.91041	-11.70899	115.871429	-18.811718	15.461113	113.229347	38.917706	-7.46801	118.389908	36.490147	40.368092	114.613495	37.7039265	16.450041	116.5017015	-75.3273625	14.472185	109.9569925
-5.711772	-12.057089	116.304207	-18.764198	15.605873	113.206879	38.932098	-7.358708	118.679855	36.525707	40.388714	114.180244	37.7289025	16.515003	116.4300495	-75.2572985	14.696743	109.9837085
-6.542929	-12.33689	116.723236	-18.736872	15.678011	113.185585	38.948776	-7.3053	118.954643	36.58696	40.34169	113.748787	37.767868	16.518195	116.351715	-75.241612	14.837827	110.019455
-7.311305	-12.564193	116.904427	-18.673409	15.717127	113.133682	38.956154	-7.305107	119.201912	36.641083	40.290016	113.448715	37.7986185	16.4924545	116.3253135	-75.1454365	14.9417995	109.9420505
-8.124758	-12.71618	116.973831	-18.628323	15.694753	113.077881	38.97538	-7.329792	119.342659	36.720161	40.212666	113.250458	37.8477705	16.441437	116.2965585	-75.1044165	14.948069	109.8592035
-9.360721	-12.870248	116.826073	-18.548283	15.596704	113.02211	39.010628	-7.398361	119.365189	36.810337	40.154057	113.169121	37.9104825	16.377848	116.267155	-75.0070485	14.81556	109.777065
-10.288025	-12.874924	116.616234	-18.47871	15.537317	113.001633	39.076405	-7.39498	119.256905	36.849739	40.187912	113.210358	37.963072	16.396466	116.2336315	-74.920492	14.678168	109.7696345
-11.136438	-12.719595	116.324364	-18.420782	15.546931	113.019798	39.153202	-7.338665	119.090271	36.888088	40.277805	113.277817	38.020645	16.46957	116.184044	-74.862209	14.624292	109.855552
-12.037575	-12.506929	116.123428	-18.370409	15.599446	113.097656	39.21616	-7.217947	118.921791	36.897816	40.41927	113.362503	38.056988	16.6006615	116.142147	-74.797806	14.5982305	110.053165
-12.936519	-12.251113	115.951515	-18.316692	15.73888	113.223526	39.276646	-7.105469	118.74659	36.952736	40.556149	113.43335	38.114691	16.72534	116.08997	-74.748075	14.75242	110.357082
-13.929195	-11.857107	115.796951	-18.238981	15.873384	113.40995	39.324532	-7.00371	118.556068	37.019955	40.696514	113.581642	38.1722435	16.846402	116.068855	-74.6502055	14.900366	110.751045
-14.915774	-11.425261	115.599907	-18.179909	16.041506	113.630211	39.349892	-6.909274	118.336823	37.105968	40.814667	113.772499	38.22793	16.9526965	116.054661	-74.587748	15.1303155	111.205761
-16.46282	-10.664787	115.334259	-18.108906	16.300453	113.945854	39.394363	-6.771943	118.011772	37.217461	41.046661	114.191673	38.305912	17.137359	116.1017225	-74.523724	15.463547	111.7899855
-17.434969	-10.114182	115.199242	-18.056971	16.466198	114.140144	39.39827	-6.697103	117.860756	37.283672	41.172321	114.447128	38.340971	17.237609	116.153942	-74.454913	15.694787	112.126346
-18.58235	-9.504991	115.143845	-18.052338	16.646204	114.282204	39.366444	-6.660776	117.765007	37.344078	41.250336	114.632484	38.355261	17.29478	116.1987455	-74.459937	15.997628	112.3656625
-19.678104	-8.871962	115.12233	-18.196852	16.828909	114.479279	39.308594	-6.664678	117.683731	37.384354	41.276093	114.755783	38.346474	17.3057075	116.219757	-74.740178	16.3521105	112.738801
-20.80192	-8.231338	115.135017	-18.071058	16.867998	114.491364	39.238773	-6.71112	117.640701	37.392296	41.267273	114.833595	38.3155345	17.2780765	116.237148	-74.4576505	16.4579195	112.74558
-21.885738	-7.59934	115.138229	-18.275547	16.969229	114.641083	39.156013	-6.786116	117.61116	37.402451	41.187088	114.834618	38.279232	17.200486	116.222889	-74.830326	16.737972	113.059277
-23.084995	-6.950985	115.141464	-18.177711	16.884314	114.644516	39.036354	-6.919329	117.539581	37.385674	41.051907	114.865387	38.211014	17.066289	116.202484	-74.566436	16.702339	113.086548
-24.868685	-6.005027	115.048325	-18.254452	16.718994	114.788071	38.827034	-7.192417	117.364349	37.424919	40.77076	114.939835	38.1259765	16.7891715	116.152092	-74.6348805	16.6488165	113.42405
-26.000551	-5.324794	114.966545	-18.297791	16.61739	114.896988	38.681824	-7.397972	117.242172	37.422028	40.573807	115.032158	38.051926	16.5879175	116.137165	-74.647508	16.6468625	113.656811
-27.234039	-4.631329	114.855171	-18.358583	16.522667	114.945854	38.559483	-7.573141	117.138931	37.424091	40.411434	115.149483	37.991787	16.4191465	116.144207	-74.708953	16.6261875	113.747501
-28.453749	-3.928424	114.745796	-18.423861	16.459932	114.940681	38.451157	-7.695841	117.055801	37.400661	40.298969	115.244362	37.925909	16.301564	116.1500815	-74.773631	16.6183	113.7312805
-29.611942	-3.226082	114.644333	-18.493206	16.410116	114.950119	38.341175	-7.773216	116.958199	37.351303	40.235336	115.292717	37.846239	16.23106	116.125458	-74.832651	16.589172	113.77478
-30.856573	-2.446329	114.670769	-18.763876	16.479023	115.097321	38.235283	-7.837747	116.884911	37.284832	40.175385	115.271927	37.7600575	16.168819	116.078419	-75.2878095	16.789227	114.116223
-32.080357	-1.721996	114.785515	-18.77936	16.461931	115.146126	38.126301	-7.884444	116.804123	37.216007	40.118305	115.226837	37.671154	16.1169305	116.01548	-75.229874	16.8069315	114.276772
-33.868671	-0.647804	114.995277	-18.672237	16.343977	115.329659	38.003857	-8.002528	116.702782	37.120472	40.005123	115.22834	37.5621645	16.0012975	115.965561	-74.9066385	16.6866565	114.693757
-35.102772	0.093254	115.197838	-18.724976	16.260086	115.525864	37.922604	-8.096268	116.614845	37.087692	39.924896	115.316391	37.505148	15.914314	115.965618	-74.9551	16.605858	115.08611
-36.315857	0.806787	115.345535	-18.75552	16.172781	115.732216	37.839645	-8.219875	116.538857	37.082512	39.816723	115.439629	37.4610785	15.798424	115.989243	-74.9721185	16.547138	115.475189
-37.4823	1.506238	115.547035	-18.772055	16.0826	115.935226	37.732811	-8.31548	116.436279	37.038231	39.712803	115.566269	37.385521	15.6986615	116.001274	-74.929631	16.4665385	115.869178
-38.665401	2.193	115.857628	-18.846174	15.975334	116.196716	37.61256	-8.416511	116.321266	36.986176	39.611084	115.669266	37.299368	15.5972865	115.995266	-74.991716	16.3533815	116.398166
-39.850521	2.876487	116.271927	-18.881237	15.881948	116.502998	37.517124	-8.482337	116.238937	36.891071	39.534206	115.727058	37.2040975	15.5259345	115.9829975	-74.9665715	16.2379615	117.0229985
-40.992611	3.521929	116.727959	-18.97426	15.761434	116.807487	37.395947	-8.545097	116.167618	36.761589	39.466064	115.736282	37.078768	15.4604835	115.95195	-75.027288	16.0623845	117.663024
-42.68219	4.463098	117.560127	-19.113304	15.554786	117.298042	37.21162	-8.623353	116.140701	36.488064	39.367954	115.62532	36.849842	15.3723005	115.8830105	-75.07645	15.7372715	118.7130735
-43.763939	5.103953	118.082466	-19.242102	15.45043	117.606903	37.083496	-8.657759	116.162537	36.257584	39.323895	115.481888	36.67054	15.333068	115.8222125	-75.154744	15.567792	119.3915935
-44.833138	5.686628	118.510925	-19.40819	15.38856	117.84977	36.971481	-8.659899	116.206024	35.990921	39.299065	115.31398	36.481201	15.319583	115.760002	-75.297581	15.457537	119.939538
-45.839153	6.298703	118.821808	-19.566776	15.301164	117.980827	36.881203	-8.630536	116.259781	35.70956	39.32151	115.13681	36.2953815	15.345487	115.6982955	-75.4289335	15.256841	120.2633585
-46.894836	6.902368	119.028976	-19.710142	15.229745	118.036339	36.753178	-8.568997	116.304932	35.448067	39.375038	114.947975	36.1006225	15.4030205	115.6264535	-75.5209065	15.0564695	120.4462245
-47.859158	7.497066	119.151619	-19.919886	15.184997	118.061897	36.625362	-8.495571	116.308189	35.155869	39.422886	114.789223	35.8906155	15.4636575	115.548706	-75.7303875	14.9063365	120.575088
-48.765079	8.095727	119.29493	-20.07519	15.108624	118.063118	36.508442	-8.410141	116.293785	34.885529	39.486488	114.636696	35.6969855	15.5381735	115.4652405	-75.8473655	14.6790745	120.6609955
-50.018616	8.992891	119.493614	-20.20891	15.004804	118.134239	36.377625	-8.285154	116.279671	34.563343	39.593906	114.543877	35.470484	15.654376	115.411774	-75.888304	14.355232	120.856704
-50.806004	9.60504	119.646439	-20.336443	14.956697	118.191238	36.294369	-8.19376	116.290688	34.386387	39.666809	114.517868	35.340378	15.7365245	115.404278	-76.013264	14.1768695	120.978198
-51.527702	10.224995	119.751694	-20.465258	14.958376	118.281517	36.200951	-8.105481	116.311821	34.224251	39.762863	114.502251	35.212601	15.828691	115.407036	-76.143117	14.088061	121.155998
-52.152699	10.904406	119.921783	-20.536283	14.9596	118.347656	36.113762	-8.016843	116.344536	34.060863	39.846176	114.502403	35.0873125	15.9146665	115.4234695	-76.1598785	14.0045335	121.2718425
-52.733742	11.607783	120.060966	-20.629383	14.990038	118.440628	36.038952	-7.91809	116.382767	33.925797	39.961468	114.517891	34.9823745	16.021689	115.450329	-76.2411405	13.958387	121.430927
-53.316158	12.304076	120.192352	-20.713039	15.042788	118.501556	35.949699	-7.824803	116.423248	33.79237	40.076412	114.546967	34.8710345	16.1258045	115.4851075	-76.2971125	13.9597715	121.5180045
-53.861279	13.016723	120.278152	-20.81493	15.093629	118.574837	35.881866	-7.732561	116.432297	33.667919	40.174297	114.574944	34.7748925	16.220868	115.5036205	-76.4047525	13.96639	121.6460535
-54.534595	14.083097	120.286987	-20.918018	15.079414	118.601883	35.764648	-7.592873	116.343155	33.481586	40.336189	114.606918	34.623117	16.371658	115.4750365	-76.459153	13.78717	121.7287295
-54.892433	14.810257	120.267441	-20.998833	15.072328	118.568573	35.661243	-7.495564	116.234039	33.358498	40.420883	114.646446	34.5098705	16.4626595	115.4402425	-76.5075365	13.6819965	121.6969035
-55.277771	15.546939	120.176186	-21.085487	15.089886	118.500435	35.529797	-7.378324	116.114594	33.265984	40.503845	114.703766	34.3978905	16.5627605	115.40918	-76.5688645	13.6170115	121.59169
-55.651546	16.281519	120.078018	-21.143518	15.094987	118.425514	35.389854	-7.266207	116.013924	33.16943	40.581745	114.770302	34.279642	16.657769	115.392113	-76.566678	13.532205	121.458915
-55.935623	17.023067	119.976212	-21.251518	15.087841	118.357384	35.21785	-7.149653	115.885529	33.100502	40.662693	114.846291	34.159176	16.75652	115.36591	-76.662212	13.419162	121.348858
-56.226742	17.780844	119.877853	-21.289457	15.079196	118.317589	35.058819	-7.057378	115.772499	33.02816	40.744514	114.914253	34.0434895	16.843568	115.343376	-76.6224035	13.314824	121.291802
-56.418205	18.536259	119.887352	-21.34281	15.078547	118.303322	34.914234	-6.981774	115.671577	32.976471	40.796547	114.978432	33.9453525	16.9073865	115.3250045	-76.6309725	13.2497075	121.2816395
-56.692432	19.699339	119.977173	-21.480518	15.069129	118.32563	34.785564	-6.939814	115.494705	32.878609	40.858902	115.120613	33.8320865	16.959544	115.307659	-76.7931225	13.178714	121.343601
-56.844254	20.470432	120.06031	-21.521095	15.061103	118.365395	34.694809	-6.901957	115.464249	32.839161	40.904953	115.207199	33.766985	17.001498	115.335724	-76.809175	13.120708	121.395066
-56.92802	21.254585	120.08815	-21.585218	15.101089	118.403206	34.596653	-6.843635	115.488075	32.804848	40.93224	115.293076	33.7007505	17.0443025	115.3905755	-76.8711865	13.1578755	121.4158365
-57.021278	22.038988	120.080551	-21.642199	15.118931	118.424202	34.535744	-6.825516	115.50251	32.77425	40.960049	115.349892	33.654997	17.0672665	115.426201	-76.939395	13.1705955	121.422203
-57.081638	22.814531	120.076965	-21.682968	15.136488	118.424118	34.489342	-6.82026	115.510178	32.730034	40.983849	115.404022	33.609688	17.0817945	115.4571	-76.975624	13.1911815	121.391136
-57.068504	23.582748	120.07016	-21.723949	15.145323	118.413498	34.432831	-6.824018	115.499512	32.707169	40.984093	115.463531	33.57	17.0800375	115.4815215	-77.017898	13.2106085	121.3454745
-57.072605	24.371647	120.067505	-21.775253	15.129425	118.405067	34.380768	-6.85052	115.486084	32.673592	40.965824	115.526375	33.52718	17.057652	115.5062295	-77.077686	13.201198	121.3039045
-56.920784	25.509701	120.096466	-21.839159	15.097603	118.424698	34.327091	-6.940574	115.39183	32.63842	40.915642	115.603592	33.4827555	16.987534	115.497711	-77.1610735	13.207672	121.351685
-56.799053	26.270176	120.15506	-21.896288	15.091687	118.452606	34.243359	-6.961498	115.3936	32.636608	40.872326	115.638374	33.4399835	16.955414	115.515987	-77.2325595	13.22796	121.389225
-56.455826	26.864075	120.162109	-21.919498	15.103726	118.476448	34.172188	-6.989955	115.384117	32.63282	40.849106	115.674675	33.402504	16.9295755	115.529396	-77.2415	13.2778765	121.4235
-56.288616	27.658329	120.191338	-21.937506	15.127359	118.490532	34.14072	-7.000392	115.375397	32.636112	40.853798	115.732635	33.388416	16.926703	115.554016	-77.263428	13.328015	121.427048
-56.071644	28.436937	120.168365	-21.940283	15.182924	118.470154	34.120876	-7.001731	115.376305	32.652508	40.870594	115.771469	33.386692	16.9344315	115.573887	-77.267258	13.4314165	121.366421
-55.81786	29.228466	120.120705	-22.002468	15.242203	118.416237	34.106007	-6.998138	115.354118	32.670002	40.878422	115.809372	33.3880045	16.940142	115.581745	-77.3929405	13.544264	121.250729
-55.550255	30.012299	120.021034	-21.99614	15.273457	118.3423	34.074799	-6.987689	115.279999	32.683273	40.890755	115.848747	33.379036	16.951533	115.564373	-77.371316	13.595381	121.120227
-55.072678	31.167873	119.91494	-21.98414	15.343046	118.234657	34.034573	-6.993103	115.114189	32.724716	40.892948	115.872787	33.3796445	16.9499225	115.493488	-77.3479245	13.7361695	120.975826
-54.744877	31.98011	119.889961	-22.00016	15.403408	118.170273	33.99332	-6.988291	114.999702	32.740776	40.900829	115.872894	33.367048	16.956269	115.436298	-77.367368	13.850547	120.904248
-54.594414	32.952587	119.945816	-22.01548	15.459999	118.117561	33.962559	-6.987877	114.896751	32.755356	40.902451	115.881073	33.3589575	16.957287	115.388912	-77.3899175	13.962711	120.84621
-54.187614	33.733685	119.926849	-22.012356	15.485336	118.087219	33.904133	-6.9577	114.882103	32.771534	40.901382	115.906815	33.3378335	16.971841	115.394459	-77.3625455	13.998831	120.779979
-53.757298	34.525005	119.884048	-22.010145	15.514777	118.057587	33.881916	-6.958467	114.840546	32.789742	40.902473	115.936325	33.335829	16.972003	115.3884355	-77.356119	14.057551	120.7267385
-53.316723	35.280991	119.80938	-21.995922	15.562707	118.00898	33.862877	-6.967404	114.825142	32.800655	40.905041	115.958061	33.331766	16.9688185	115.3916015	-77.32361	14.1565955	120.6263585
-52.901596	36.085232	119.703033	-22.015343	15.60608	117.960342	33.849865	-6.966901	114.818466	32.803074	40.912395	115.978279	33.3264695	16.972747	115.3983725	-77.3571555	14.239413	120.5223115
-52.150612	37.215431	119.524956	-22.069675	15.632044	117.858719	33.828991	-6.963605	114.810478	32.765984	40.923874	116.007637	33.2974875	16.9801345	115.4090575	-77.4368375	14.2839535	120.3083805
-51.630264	37.974339	119.445511	-22.117668	15.616579	117.7994	33.79565	-6.946059	114.792183	32.724773	40.940338	116.014503	33.2602115	16.9971395	115.403343	-77.4955475	14.2360185	120.195457
-51.05695	38.686283	119.348434	-22.160444	15.613983	117.753769	33.760128	-6.934422	114.77256	32.665733	40.953953	116.051414	33.2129305	17.0097655	115.411987	-77.5338185	14.2182005	120.095551
-50.493221	39.458584	119.30603	-22.207455	15.607768	117.727448	33.720669	-6.939952	114.77269	32.61256	40.95562	116.0933	33.1666145	17.007834	115.432995	-77.5815245	14.207702	120.021901
-49.8699	40.203613	119.27507	-22.276793	15.655746	117.676033	33.67065	-6.944736	114.779625	32.587669	40.950211	116.127029	33.1291595	17.0027375	115.453327	-77.6827455	14.3087545	119.898739
-49.216812	40.943027	119.192589	-22.327095	15.65948	117.64698	33.622658	-6.949238	114.770576	32.560776	40.957432	116.16143	33.091717	17.004097	115.466003	-77.745907	14.314863	119.827957
-48.535519	41.696148	119.051949	-22.363628	15.683073	117.556335	33.58358	-6.938625	114.745369	32.522186	40.980396	116.206406	33.052883	17.0208855	115.4758875	-77.780139	14.3452605	119.6367825
-47.584404	42.836121	118.876625	-22.430048	15.74768	117.391518	33.547829	-6.878711	114.659325	32.501892	41.029762	116.266335	33.0248605	17.0755255	115.46283	-77.8849565	14.4198345	119.320206
-46.870213	43.612644	118.839897	-22.434378	15.796556	117.309464	33.523903	-6.818561	114.591278	32.487064	41.080933	116.314445	33.0054835	17.131186	115.4528615	-77.8742395	14.461926	119.1660665
-46.11821	44.346199	118.885681	-22.425014	15.868258	117.300705	33.53392	-6.748581	114.537064	32.475597	41.139664	116.418541	33.0047585	17.1955415	115.4778025	-77.8547865	14.5409745	119.1236075
-45.323891	45.108749	118.998611	-22.422756	15.960778	117.344597	33.566399	-6.665224	114.502953	32.484055	41.207359	116.58194	33.025227	17.2710675	115.5424465	-77.870739	14.6504885	119.1467475
-44.590542	45.854454	119.20079	-22.44158	15.98582	117.41848	33.588154	-6.5409	114.481903	32.485718	41.330479	116.811325	33.036936	17.3947895	115.646614	-77.920096	14.5768505	119.190346
-43.802078	46.599354	119.45813	-22.438931	16.071989	117.470573	33.623135	-6.413658	114.428421	32.460052	41.445515	117.085716	33.0415935	17.5159285	115.7570685	-77.9194555	14.6280495	119.1840775
-42.982803	47.293613	119.725227	-22.518827	16.157005	117.513	33.642567	-6.274777	114.369904	32.430294	41.566151	117.385994	33.0364305	17.645687	115.877949	-78.0740845	14.668323	119.148051
-41.776077	48.318428	120.068016	-22.608595	16.25654	117.53582	33.643398	-6.042163	114.263023	32.380371	41.750408	117.971085	33.0118845	17.8541225	116.117054	-78.2290745	14.6589575	118.954586
-40.969543	48.988983	120.296387	-22.674555	16.41592	117.496513	33.647255	-5.893957	114.239861	32.33186	41.898857	118.370018	32.9895575	18.00245	116.3049395	-78.3386675	14.82939	118.6880865
-40.129574	49.605999	120.433174	-22.781181	16.532057	117.528	33.649315	-5.725133	114.249596	32.298496	42.033569	118.762146	32.9739055	18.154218	116.505871	-78.5362675	14.909896	118.550129
-39.288921	50.245605	120.468628	-22.82482	16.659748	117.32663	33.672081	-5.595073	114.298119	32.270363	42.16156	119.131218	32.971222	18.2832435	116.7146685	-78.620862	15.0362525	117.9385915
-38.163181	50.683372	120.257065	-22.890434	16.804644	117.201363	33.691681	-5.46949	114.364098	32.23278	42.277073	119.445847	32.9622305	18.4037915	116.9049725	-78.7430985	15.2054965	117.4977535
-37.546581	51.298897	120.360329	-22.978848	16.937559	117.127907	33.698685	-5.365633	114.376518	32.200165	42.362888	119.630493	32.949425	18.4986275	117.0035055	-78.907121	15.3764905	117.2523085
-36.706688	51.774891	120.265182	-23.008554	17.004204	116.956352	33.709312	-5.270971	114.390549	32.168255	42.411243	119.816223	32.9387835	18.570136	117.103386	-78.9558915	15.438272	116.809318
-35.104492	52.196674	119.949982	-23.041019	17.1255	116.60923	33.739235	-5.207532	114.43634	32.179043	42.453228	120.108559	32.959139	18.622848	117.2724495	-79.041177	15.628152	115.9460105
-34.222816	52.465065	119.874229	-23.095411	17.160738	116.543243	33.773186	-5.194918	114.471909	32.194374	42.46162	120.26973	32.98378	18.633351	117.3708195	-79.174602	15.688125	115.7156665
-33.5895	52.805042	120.005417	-23.067274	17.18285	116.370033	33.817173	-5.181465	114.504494	32.225964	42.469826	120.360291	33.0215685	18.6441805	117.4323925	-79.1561165	15.7215195	115.3076735
-32.741024	52.960594	120.049202	-23.020468	17.191067	116.392136	33.877815	-5.15699	114.496353	32.244701	42.470436	120.433975	33.061258	18.656723	117.465164	-79.102194	15.725411	115.319108
-31.92465	53.013588	120.003571	-22.970764	17.250481	116.397217	33.956276	-5.138494	114.538429	32.290737	42.465889	120.47908	33.1235065	18.6636975	117.5087545	-79.0650345	15.8372645	115.2856795
-30.697382	52.92561	119.845215	-22.93919	17.260323	116.401245	34.021751	-5.145738	114.617599	32.339149	42.460995	120.510147	33.18045	18.6576285	117.563873	-79.05883	15.8630175	115.238617
-30.250093	53.019989	119.889214	-22.886393	17.254032	116.428032	34.074554	-5.170032	114.707527	32.387276	42.449848	120.525467	33.230915	18.639908	117.616497	-79.003701	15.868156	115.239567
-28.523046	52.72393	119.6036	-22.802877	17.287346	116.37162	34.110432	-5.248899	114.846588	32.463245	42.400581	120.49073	33.2868385	18.575841	117.668659	-78.8925925	15.998851	115.074581
-27.711937	52.523285	119.507347	-22.77107	17.274036	116.458618	34.118317	-5.330974	114.929474	32.523949	42.333549	120.447266	33.321133	18.5012875	117.68837	-78.863273	16.0467845	115.228866
-26.897797	52.259739	119.497253	-22.781487	17.25452	116.549644	34.137665	-5.388711	114.989723	32.581974	42.280491	120.421394	33.3598195	18.44589	117.7055585	-78.9227935	16.06315	115.3937295
-25.965298	52.038498	119.490494	-22.724352	17.239233	116.527107	34.18708	-5.433578	115.044228	32.630367	42.23793	120.401001	33.4087235	18.402176	117.7226145	-78.8574275	16.07629	115.3315995
-25.201813	51.630306	119.450638	-22.6369	17.195284	116.586983	34.233807	-5.453525	115.064217	32.655487	42.211716	120.361374	33.444647	18.3790955	117.7127955	-78.718447	16.0114725	115.4611705
-24.690485	51.367493	119.582001	-22.602791	17.212925	116.577003	34.265099	-5.456316	115.069649	32.684959	42.192165	120.256111	33.475029	18.3679245	117.66288	-78.680611	16.0579255	115.491126
-23.816767	50.985737	119.399536	-22.532814	17.195484	116.586411	34.30378	-5.44943	115.062538	32.705624	42.16074	120.078613	33.504702	18.355655	117.5705755	-78.57033	16.035313	115.6022465
-22.475512	50.279808	118.999931	-22.387299	17.269239	116.572037	34.381721	-5.452772	115.053627	32.752888	42.12616	119.691345	33.5673045	18.336694	117.372486	-78.3419025	16.201784	115.771588
-21.54933	49.791546	118.737648	-22.24795	17.275587	116.580597	34.447212	-5.480106	115.056038	32.807575	42.074379	119.410881	33.6273935	18.2971365	117.2334595	-78.1232935	16.2540375	115.9277345
-20.636068	49.227798	118.452133	-22.138437	17.314499	116.572884	34.523617	-5.518814	115.083244	32.874912	42.026093	119.111572	33.6992645	18.2536395	117.097408	-77.9761385	16.3753585	116.04836
-19.660885	48.675537	118.228546	-22.009085	17.313496	116.568909	34.596886	-5.575756	115.134903	32.97311	41.980995	118.864288	33.784998	18.2026195	116.9995955	-77.803168	16.4243725	116.1382225
-18.732683	48.051826	117.999886	-21.901052	17.329395	116.54351	34.66341	-5.626199	115.176628	33.061607	41.936359	118.675064	33.8625085	18.15508	116.925846	-77.6646125	16.50371	116.161174
-17.813448	47.469635	117.878281	-21.808796	17.307077	116.524597	34.732155	-5.664671	115.193176	33.146202	41.92078	118.526283	33.9391785	18.1280545	116.8597295	-77.5567705	16.4860995	116.1894645
-16.815393	46.801834	117.73671	-21.719063	17.284908	116.515541	34.788052	-5.692502	115.197334	33.237637	41.902943	118.407463	34.0128445	18.1052205	116.8023985	-77.4509705	16.4645955	116.2286835
-15.291206	45.814888	117.564301	-21.629541	17.258383	116.546463	34.884964	-5.734186	115.223923	33.386326	41.892441	118.264183	34.135645	18.0791275	116.744053	-77.394727	16.4376385	116.348873
-14.226535	45.132305	117.43132	-21.527115	17.289465	116.56324	34.948696	-5.789028	115.278229	33.506889	41.864609	118.205353	34.2277925	18.0377905	116.741791	-77.2820225	16.5411395	116.384689
-13.118217	44.414494	117.321861	-21.451668	17.284744	116.531372	34.997623	-5.847912	115.349648	33.617836	41.842346	118.203293	34.3077295	17.997217	116.7764705	-77.2110655	16.572271	116.2862735
-12.007705	43.695606	117.281342	-21.406572	17.285473	116.476463	35.02364	-5.908338	115.394524	33.747231	41.788876	118.246437	34.3854355	17.940269	116.8204805	-77.1985795	16.630677	116.1324455
-10.936272	42.964489	117.237106	-21.354364	17.251099	116.426659	35.069584	-5.986085	115.429924	33.860867	41.733128	118.309662	34.4652255	17.8735215	116.869793	-77.1739535	16.6286765	115.983525
-9.76232	42.231506	117.246719	-21.284943	17.215122	116.352043	35.129974	-6.062925	115.458405	33.985622	41.680988	118.434204	34.557798	17.8090315	116.9463045	-77.127684	16.6212125	115.7577815
-8.616445	41.455677	117.275024	-21.264397	17.183571	116.309906	35.175983	-6.118165	115.462234	34.10347	41.629814	118.629646	34.6397265	17.7558245	117.04594	-77.1685205	16.6113175	115.573872
-6.920621	40.275337	117.311539	-21.163582	17.129807	116.098495	35.303925	-6.189874	115.476486	34.305782	41.570259	118.966057	34.8048535	17.6901925	117.2212715	-77.1320175	16.5694215	114.9757185
-5.722987	39.477055	117.298141	-21.108299	17.104343	116.020287	35.396626	-6.249913	115.509773	34.441021	41.522873	119.185677	34.9188235	17.63648	117.347725	-77.1354215	16.572206	114.692849
-4.539444	38.607033	117.284416	-21.057241	17.078321	115.794525	35.49255	-6.31426	115.580177	34.555382	41.466923	119.415497	35.023966	17.5763315	117.497837	-77.138448	16.5803105	114.091213
-3.432908	37.753452	117.249573	-20.970203	17.031185	115.5681	35.608864	-6.37224	115.676643	34.674595	41.407852	119.648483	35.1417295	17.517806	117.662563	-77.0821355	16.544564	113.473637
-2.268619	36.876358	117.140114	-20.902706	16.992752	115.304039	35.780914	-6.432014	115.791275	34.79879	41.366577	119.879448	35.289852	17.4672815	117.8353615	-77.095264	16.5182225	112.7727165
-1.127396	35.919346	117.027916	-20.818228	16.93277	114.996162	35.936199	-6.497732	115.9189	34.913971	41.328106	120.047806	35.425085	17.415187	117.983353	-77.061541	16.450353	112.008971
-0.022048	34.961143	116.80188	-20.728018	16.866632	114.67627	36.073071	-6.53602	116.043434	34.982708	41.315235	120.116722	35.5278895	17.3896075	118.080078	-76.9839255	16.3436565	111.272462
1.627527	33.461411	116.465439	-20.585588	16.73925	114.259659	36.311756	-6.595437	116.162621	35.095753	41.280357	120.032074	35.7037545	17.34246	118.0973475	-76.8749305	16.13604	110.4219705
2.680155	32.400303	116.218719	-20.459084	16.660938	114.008392	36.479782	-6.625061	116.252411	35.163628	41.244881	119.891525	35.821705	17.30991	118.071968	-76.739873	16.011966	109.944816
3.687545	31.349941	115.985977	-20.332378	16.576414	113.850227	36.647396	-6.660431	116.396667	35.219948	41.229527	119.693352	35.933672	17.284548	118.0450095	-76.598428	15.86828	109.6554445
4.695799	30.242857	115.795517	-20.226501	16.496994	113.695313	36.811821	-6.688539	116.583672	35.286694	41.227245	119.512436	36.0492575	17.269353	118.048054	-76.5022595	15.724635	109.342572
5.639823	29.104528	115.645027	-20.133505	16.426847	113.612106	36.998402	-6.71915	116.80162	35.346695	41.224262	119.334709	36.1725485	17.252556	118.0681645	-76.4395585	15.601138	109.1560475
6.543218	28.018852	115.571487	-20.021652	16.322794	113.563828	37.179382	-6.728339	117.059311	35.402645	41.246548	119.189072	36.2910135	17.2591045	118.1241915	-76.3343175	15.3864835	109.0034645
7.42944	26.890656	115.553322	-19.915947	16.245165	113.508583	37.339764	-6.733469	117.362679	35.453087	41.264065	119.072044	36.3964255	17.265298	118.2173615	-76.2283195	15.225032	108.7998045
8.606824	25.219503	115.536324	-19.793734	16.137367	113.384903	37.543144	-6.753551	117.810928	35.512032	41.295891	118.893417	36.527588	17.27117	118.3521725	-76.115056	15.003564	108.4176335
9.333777	24.127228	115.521065	-19.759136	16.070021	113.269981	37.648148	-6.792892	118.043098	35.562649	41.296036	118.716347	36.6053985	17.251572	118.3797225	-76.1236705	14.88847	108.1602395
10.02534	23.044132	115.45076	-19.692221	15.967107	113.115547	37.720795	-6.850506	118.227348	35.625465	41.255753	118.496071	36.67313	17.2026235	118.3617095	-76.057572	14.7315905	107.8693845
10.658123	21.946968	115.350388	-19.608923	15.868789	112.956085	37.77327	-6.940139	118.383347	35.693855	41.161877	118.237808	36.7335625	17.110869	118.3105775	-75.9514085	14.626709	107.6015925
11.267341	20.93763	115.253975	-19.519955	15.746643	112.799118	37.832893	-7.032142	118.499901	35.775799	41.054424	117.973419	36.804346	17.011141	118.23666	-75.844256	14.482145	107.361576
11.784719	19.957647	115.18927	-19.404722	15.617664	112.62233	37.88702	-7.161782	118.612267	35.875751	40.911903	117.737923	36.8813855	16.8750605	118.175095	-75.6908295	14.3602675	107.069565
12.265224	18.994579	115.105972	-19.308891	15.47633	112.436424	37.964725	-7.304644	118.705917	35.999664	40.73946	117.537621	36.9821945	16.717408	118.121769	-75.5999765	14.235252	106.751079
12.884681	17.596111	115.012657	-19.107958	15.220287	112.203384	38.127625	-7.484555	118.845818	36.179241	40.555035	117.305984	37.153433	16.53524	118.075901	-75.369349	13.905334	106.330867
13.239349	16.76087	114.987907	-18.970297	15.069095	112.103127	38.257553	-7.588902	118.930611	36.291653	40.463593	117.136597	37.274603	16.4373455	118.033604	-75.215197	13.7008445	106.17265
13.556233	16.0331	114.948151	-18.846502	14.910926	112.038162	38.393002	-7.674775	119.021843	36.403004	40.371056	116.949715	37.398003	16.3481405	117.985779	-75.091007	13.4737115	106.090545
13.795708	15.332052	114.937164	-18.682781	14.728344	112.002007	38.537426	-7.768279	119.081139	36.482002	40.277988	116.800537	37.509714	16.2548545	117.940838	-74.875276	13.2018335	106.063176
13.975366	14.680664	114.950371	-18.591444	14.556021	112.012352	38.673275	-7.8674	119.132355	36.535484	40.146221	116.693726	37.6043795	16.1394105	117.9130405	-74.7872675	12.9726315	106.1116635
14.064713	14.093211	114.989685	-18.499231	14.397407	112.048462	38.777199	-7.967614	119.189026	36.592148	40.031834	116.611336	37.6846735	16.03211	117.900181	-74.6831355	12.762704	106.196743
14.106724	13.54879	115.038658	-18.444593	14.210491	112.07048	38.855904	-8.081742	119.265007	36.640808	39.912708	116.576096	37.748356	15.915483	117.9205515	-74.637542	12.505499	106.2204085
13.990521	12.828464	115.090927	-18.375141	13.933622	112.049232	38.941883	-8.2792	119.310699	36.706173	39.74662	116.66964	37.824028	15.73371	117.9901695	-74.57431	12.133534	106.1082945
13.847734	12.434722	115.091614	-18.344324	13.755274	112.021553	38.969116	-8.410766	119.270325	36.725773	39.646126	116.804955	37.8474445	15.61768	118.03764	-74.5360925	11.892868	106.005466
13.666621	12.111422	115.029861	-18.3353	13.618152	111.968758	39.01432	-8.499249	119.141045	36.770267	39.589371	116.952347	37.8922935	15.545061	118.046696	-74.5628935	11.691243	105.89082
13.410356	11.917543	114.942146	-18.288809	13.500524	111.900902	39.061386	-8.539893	118.908264	36.780712	39.588375	117.134186	37.921049	15.524241	118.021225	-74.498667	11.476807	105.780579
13.156019	11.637743	114.799789	-18.225834	13.443856	111.85701	39.087498	-8.518452	118.597008	36.774929	39.627842	117.342827	37.9312135	15.554695	117.9699175	-74.3828815	11.333017	105.7441025
12.81555	11.483659	114.674629	-18.193935	13.453438	111.861382	39.141144	-8.451341	118.249489	36.753128	39.707241	117.559586	37.947136	15.62795	117.9045375	-74.335006	11.278926	105.8182265
12.413883	11.272151	114.546165	-18.294535	13.601458	111.985252	39.193176	-8.349868	117.889366	36.734715	39.832291	117.802811	37.9639455	15.7412115	117.8460885	-74.5530155	11.4617045	106.1244155
11.660213	10.982674	114.360023	-18.133514	13.801869	112.096428	39.22348	-8.079014	117.30442	36.737999	40.02195	118.279144	37.9807395	15.971468	117.791782	-74.2477675	11.63227	106.401074
11.123199	10.793242	114.264915	-18.151995	14.021521	112.285927	39.236416	-7.822611	116.887894	36.75383	40.217896	118.652252	37.995123	16.1976425	117.770073	-74.299113	11.8453995	106.801781
10.522023	10.55307	114.169838	-18.06156	14.262984	112.44342	39.247837	-7.553445	116.481552	36.74575	40.421852	119.002975	37.9967935	16.4342035	117.7422635	-74.1199135	12.0917645	107.1445765
9.908781	10.29287	114.066673	-18.16518	14.564608	112.707436	39.259716	-7.258898	116.127792	36.732246	40.662746	119.302345	37.995981	16.701924	117.7150685	-74.326341	12.427292	107.6998035
9.25083	9.915268	113.975235	-18.044224	14.81563	112.833832	39.240219	-6.986619	115.891144	36.711578	40.902119	119.544281	37.9758985	16.95775	117.7177125	-74.0643465	12.67351	107.9499515
8.524869	9.487112	113.87558	-18.208197	15.134857	113.08181	39.190121	-6.794477	115.782425	36.705826	41.082176	119.664063	37.9479735	17.1438495	117.723244	-74.3643675	13.1258645	108.440376
7.809704	8.949555	113.851677	-18.244663	15.371802	113.272156	39.129833	-6.685994	115.752029	36.707924	41.218025	119.703758	37.9188785	17.2660155	117.7278935	-74.4082045	13.4775885	108.8164185
6.619668	7.974034	113.827965	-18.204704	15.621246	113.532845	38.994308	-6.639872	115.760925	36.748089	41.264668	119.711197	37.8711985	17.312398	117.736061	-74.2806065	13.930094	109.329629
5.818165	7.170924	113.871803	-18.383162	15.782207	113.816681	38.878899	-6.681903	115.826141	36.770283	41.255028	119.711555	37.824591	17.2865625	117.768848	-74.590915	14.2778515	109.864514
4.993134	6.348328	113.89328	-18.464155	15.88078	113.958298	38.770737	-6.720084	115.915176	36.795296	41.222126	119.715286	37.7830165	17.251021	117.815231	-74.7113265	14.510539	110.101365
4.149138	5.416117	113.908241	-18.55418	15.944274	114.03772	38.675858	-6.767686	116.037659	36.778198	41.199688	119.68895	37.727028	17.216001	117.8633045	-74.835388	14.672547	110.2121355
3.297039	4.431974	113.874146	-18.479162	15.945127	113.982346	38.608746	-6.801392	116.193726	36.759834	41.19112	119.55587	37.68429	17.194864	117.874798	-74.642614	14.69539	110.089894
2.384033	3.408171	113.846985	-18.541515	16.000727	113.905975	38.552246	-6.835426	116.412605	36.722706	41.206657	119.300865	37.637476	17.1856155	117.856735	-74.720506	14.8158385	109.955215
1.502818	2.333715	113.883316	-18.591604	16.045847	113.815498	38.508766	-6.865273	116.693405	36.708069	41.202511	118.922066	37.6084175	17.168619	117.8077355	-74.7916255	14.923075	109.8232605
0.126684	0.606565	113.935722	-18.670704	16.116356	113.532806	38.473175	-6.962041	117.161537	36.653126	41.140846	118.158516	37.5631505	17.0894025	117.6600265	-74.9045585	15.1433095	109.4055855
-0.827433	-0.492162	113.979271	-18.688374	16.11661	113.326073	38.424091	-7.033078	117.488632	36.620461	41.057995	117.580643	37.522276	17.0124585	117.5346375	-74.899024	15.2207615	109.1175085
-1.794793	-1.716517	114.039925	-18.62956	16.042913	113.129059	38.380138	-7.150022	117.711464	36.662014	40.921028	117.020782	37.521076	16.885503	117.366123	-74.780196	15.200323	108.891995
-2.747484	-2.880607	114.074257	-18.642416	15.950316	113.001884	38.337292	-7.262157	117.88237	36.651577	40.784542	116.60656	37.4944345	16.7611925	117.244465	-74.7792665	15.1394395	108.759303
-3.770764	-3.983756	114.060249	-18.584505	15.837185	112.928391	38.341793	-7.357437	117.967499	36.653389	40.723289	116.344521	37.497591	16.682926	117.15601	-74.666601	14.991444	108.700772
-4.77239	-5.112691	114.069366	-18.705658	15.791598	112.993774	38.347839	-7.412111	118.016991	36.681335	40.620026	116.142784	37.514587	16.6039575	117.0798875	-74.925903	14.9792385	108.9076605
-5.770888	-6.196503	114.06385	-18.671764	15.701048	112.990105	38.404659	-7.414283	118.042458	36.663254	40.625687	116.063629	37.5339565	16.605702	117.0530435	-74.8774845	14.796394	108.9271665
-7.374361	-7.739772	114.121162	-18.643074	15.61552	112.974777	38.456264	-7.390491	118.136063	36.655312	40.625267	115.936371	37.555788	16.617388	117.036217	-74.841936	14.613652	108.913337
-8.438284	-8.693304	114.25824	-18.488144	15.536177	112.878265	38.466331	-7.391576	118.274498	36.64999	40.584923	115.716805	37.5581605	16.5966735	116.9956515	-74.5344485	14.4756805	108.7608785
-9.600846	-9.66301	114.482758	-18.502907	15.527855	112.827637	38.436516	-7.455268	118.474831	36.650581	40.504292	115.446709	37.5435485	16.524512	116.96077	-74.5493625	14.531198	108.694504
-10.823744	-10.541727	114.76561	-18.516621	15.503027	112.767685	38.353832	-7.555084	118.666061	36.6688	40.351055	115.073227	37.511316	16.3979855	116.869644	-74.544558	14.6080685	108.665726
-12.002432	-11.321245	114.890564	-18.57745	15.444601	112.697174	38.236183	-7.67404	118.769669	36.667656	40.160221	114.743851	37.4519195	16.2430905	116.75676	-74.6068195	14.6461115	108.637588
-13.1714	-12.220703	114.978287	-18.637306	15.352456	112.67775	38.143909	-7.805513	118.779877	36.616291	39.98103	114.448357	37.3801	16.0877585	116.614117	-74.654712	14.6171535	108.741383
-14.418976	-12.862585	115.192924	-18.660147	15.215765	112.660507	38.077553	-7.939661	118.8069	36.562893	39.809547	114.154778	37.320223	15.934943	116.480839	-74.640517	14.496587	108.840175
-16.106358	-13.979085	115.418945	-18.713251	15.04458	112.700859	37.989723	-8.10531	118.889938	36.477833	39.565292	113.726852	37.233778	15.729991	116.308395	-74.66028	14.359169	109.093323
-17.40786	-14.564148	115.728966	-18.776077	14.972988	112.741638	37.929951	-8.204701	119.037666	36.428185	39.405952	113.418922	37.179068	15.6006255	116.228294	-74.731222	14.3453505	109.254982
-18.458483	-15.129106	115.993942	-18.778048	14.881847	112.79454	37.862717	-8.321232	119.130798	36.381741	39.225491	113.112389	37.122229	15.4521295	116.1215935	-74.678325	14.3115645	109.4674865
-19.916113	-15.366846	116.371277	-18.805195	14.758812	112.92701	37.810631	-8.43996	119.198738	36.342327	39.027313	112.863144	37.076479	15.2936765	116.030941	-74.686869	14.2239475	109.823079
-21.206537	-15.69047	116.675461	-18.804979	14.590761	113.185707	37.788948	-8.596105	119.171997	36.315262	38.828384	112.697617	37.052105	15.1161395	115.934807	-74.662063	14.0653825	110.436607
-22.521435	-15.886882	117.020607	-18.751673	14.43837	113.551224	37.772671	-8.750048	119.097641	36.288349	38.644974	112.635132	37.03051	14.947463	115.8663865	-74.533856	13.929277	111.2360615
-23.747431	-15.96313	117.350792	-18.725468	14.278557	114.016869	37.767151	-8.913373	119.009888	36.269775	38.502464	112.676262	37.018463	14.7945455	115.843075	-74.469399	13.7625685	112.190663
-25.644922	-15.94336	117.903259	-18.709373	14.171214	114.762947	37.743862	-9.051478	118.91153	36.250595	38.390953	112.849869	36.9972285	14.6697375	115.8806995	-74.4159745	13.6726905	113.6451945
-26.983103	-15.751372	118.27079	-18.719357	14.144975	115.210464	37.711727	-9.088865	118.834343	36.206348	38.369728	113.000526	36.9590375	14.6404315	115.9174345	-74.3977515	13.6495185	114.5034935
-28.216145	-15.528684	118.477821	-18.768316	14.142513	115.561531	37.667324	-9.077785	118.787506	36.135925	38.391098	113.159561	36.9016245	14.6566565	115.9735335	-74.4382565	13.6283695	115.1495285
-29.458534	-15.197508	118.657394	-18.886272	14.176005	115.878891	37.603264	-9.050491	118.719208	36.044502	38.441406	113.299988	36.823883	14.6954575	116.009598	-74.596427	13.6565525	115.748184
-30.71508	-14.791369	118.825424	-18.950695	14.208282	116.135635	37.510532	-9.027925	118.621948	35.943794	38.497116	113.42614	36.727163	14.7345955	116.024044	-74.628553	13.6819685	116.247226
-31.929457	-14.28418	118.972778	-19.039713	14.270897	116.379753	37.411533	-9.008185	118.51194	35.85463	38.545212	113.54792	36.6330815	14.7685135	116.02993	-74.7125075	13.7732805	116.729576
-33.122375	-13.750071	119.145561	-19.106419	14.304739	116.640938	37.292252	-8.984671	118.371918	35.765137	38.562733	113.663399	36.5286945	14.789031	116.0176585	-74.7415325	13.820447	117.2642175
-34.84441	-12.824899	119.359383	-19.201986	14.388619	117.059502	37.105827	-8.981257	118.123459	35.613083	38.60218	113.855347	36.359455	14.8104615	115.989403	-74.763427	13.9667765	118.129601
-35.98016	-12.118832	119.546211	-19.308517	14.436725	117.344795	36.963062	-8.977455	117.891754	35.489746	38.616325	113.966629	36.226404	14.819435	115.9291915	-74.843438	14.054015	118.7603985
-37.092598	-11.402013	119.775024	-19.384682	14.473046	117.621056	36.798782	-8.966539	117.641159	35.347038	38.622971	114.048943	36.07291	14.828216	115.845051	-74.842274	14.117876	119.397061
-38.121407	-10.627954	119.987144	-19.487877	14.529103	117.906616	36.598942	-8.953569	117.391922	35.21521	38.612103	114.113129	35.907076	14.829267	115.7525255	-74.88283	14.228939	120.0607065
-39.115417	-9.807099	120.279678	-19.561499	14.548929	118.20488	36.37862	-8.961308	117.158852	35.091927	38.61293	114.154579	35.7352735	14.825811	115.6567155	-74.8582715	14.272047	120.7530445
-40.073112	-8.939693	120.56414	-19.69182	14.57853	118.476547	36.159523	-8.973335	116.986145	34.975819	38.592102	114.229454	35.567671	14.8093835	115.6077995	-74.951311	14.3476765	121.3452945
-41.024918	-8.061036	120.902565	-19.805962	14.623289	118.759048	35.931671	-9.014579	116.861176	34.862541	38.577347	114.312706	35.397106	14.781384	115.586941	-75.00903	14.465194	121.931155
-42.246361	-6.709057	121.343925	-20.005856	14.655381	119.189941	35.61739	-9.02883	116.834679	34.70277	38.530384	114.489922	35.16008	14.750777	115.6623005	-75.171792	14.559985	122.7175815
-43.02401	-5.719763	121.582497	-20.104963	14.676823	119.424072	35.472187	-9.13472	116.878593	34.637608	38.497692	114.67984	35.0548975	14.681486	115.7792165	-75.2648235	14.67216	123.0689275
-43.632164	-4.947013	121.581459	-20.237251	14.695792	119.572029	35.315006	-9.203328	116.945145	34.605175	38.465561	114.833557	34.9600905	14.6311165	115.889351	-75.4345925	14.7604675	123.254707
-44.337151	-3.989599	121.504486	-20.340128	14.716205	119.577469	35.157898	-9.279449	116.975525	34.578976	38.411392	114.931107	34.868437	14.5659715	115.953316	-75.548693	14.8664385	123.201622
-45.180019	-2.760201	121.417831	-20.47654	14.778412	119.477425	34.98624	-9.360192	117.012192	34.568848	38.372307	114.997505	34.777544	14.5060575	116.0048485	-75.730624	15.0507665	122.9500015
-45.781879	-1.713877	121.171448	-20.626427	14.837967	119.303619	34.840347	-9.422306	117.016754	34.532841	38.328876	115.024353	34.686594	14.453285	116.0205535	-75.939448	15.222649	122.5866845
-46.392296	-0.654545	120.979729	-20.760784	14.906305	119.151306	34.658482	-9.493113	116.970535	34.481598	38.274467	114.980698	34.57004	14.390677	115.9756165	-76.091608	15.421933	122.3269955
-47.16716	1.029122	120.953156	-20.940331	15.006081	119.129433	34.325485	-9.592173	116.923187	34.371338	38.165325	114.884254	34.3484115	14.286576	115.9037205	-76.2290735	15.725586	122.3551455
-47.556667	2.204656	121.178398	-21.050465	15.077126	119.283524	34.135242	-9.636956	116.910568	34.293922	38.112942	114.908562	34.214582	14.237993	115.909565	-76.315512	15.916259	122.657483
-47.990788	3.399675	121.44059	-21.142078	15.152142	119.524826	33.969288	-9.659744	116.939857	34.217213	38.093506	114.975533	34.0932505	14.216881	115.957695	-76.3774065	16.087403	123.091957
-48.318645	4.603303	121.728256	-21.248512	15.219416	119.755363	33.806789	-9.664411	116.953018	34.123482	38.100479	115.047035	33.9651355	14.218034	116.0000265	-76.4621595	16.220798	123.5106995
-48.434826	5.682488	121.949448	-21.36846	15.300165	119.983932	33.666481	-9.640454	116.948082	34.007282	38.124405	115.089882	33.8368815	14.2419755	116.018982	-76.5738015	16.3583545	123.948882
-48.632454	6.94856	122.184113	-21.44677	15.364925	120.187363	33.535938	-9.598123	116.953064	33.892937	38.168449	115.10321	33.7144375	14.285163	116.028137	-76.6079775	16.444687	124.346589
-48.789383	8.208343	122.356354	-21.517246	15.420701	120.3591	33.429535	-9.530607	116.975746	33.791435	38.227444	115.129784	33.610485	14.3484185	116.052765	-76.644977	16.4929835	124.665435
-48.877575	10.195175	122.365463	-21.618103	15.538195	120.403778	33.354668	-9.415638	117.063431	33.663605	38.340969	115.167465	33.5091365	14.4626655	116.115448	-76.7453425	16.6137245	124.692108
-49.158756	11.757256	122.055725	-21.698622	15.596003	120.231613	33.312874	-9.327845	117.104195	33.602581	38.427666	115.187195	33.4577275	14.5499105	116.145695	-76.8549715	16.6420955	124.317531
-49.190506	13.132639	121.522644	-21.8111	15.661472	119.916977	33.267723	-9.246324	117.126488	33.544777	38.531448	115.152184	33.40625	14.642562	116.139336	-77.02845	16.680382	123.694618
-49.160988	14.534649	120.787445	-21.9452	15.721506	119.497322	33.181763	-9.17244	117.107628	33.468334	38.617085	115.12619	33.3250485	14.7223225	116.116909	-77.2154485	16.7206895	122.877735
-49.112206	16.004976	119.989967	-22.083225	15.809902	119.007408	33.074673	-9.097464	117.093567	33.39563	38.703419	115.101799	33.2351515	14.8029775	116.097683	-77.4016015	16.8168265	121.917133
-48.999279	17.479334	119.047714	-22.232288	15.889929	118.430984	33.017612	-9.031137	117.071114	33.370487	38.78783	115.080849	33.1940495	14.8783465	116.0759815	-77.6586255	16.9015115	120.7859865
-48.888737	19.009514	118.03627	-22.391899	15.978069	117.810181	32.916912	-8.957897	116.973671	33.323227	38.906109	115.094498	33.1200695	14.974106	116.0340845	-77.9038675	16.982032	119.5862775
-48.651684	21.400856	117.128792	-22.554245	16.082703	117.135307	32.699219	-8.846574	116.617439	33.171566	39.010563	115.047203	32.9353925	15.0819945	115.832321	-78.0438825	17.0834115	118.438293
-48.468132	22.995871	116.963432	-22.608624	16.142035	116.977379	32.559299	-8.760263	116.354118	33.104351	39.073772	114.984131	32.831825	15.1567545	115.6691245	-78.049073	17.1273155	118.2856335
-48.30909	24.676538	117.091141	-22.644163	16.243706	117.044189	32.447384	-8.657035	116.152367	33.040424	39.152565	114.957474	32.743904	15.247765	115.5549205	-78.03223	17.239647	118.5334575
-48.110695	26.350662	117.333054	-22.629347	16.294964	117.197502	32.403805	-8.572175	116.023239	33.010258	39.22477	115.011429	32.7070315	15.3262975	115.517334	-77.9657255	17.2636305	118.87767
-47.901058	28.055716	117.462006	-22.612394	16.346445	117.274475	32.362896	-8.511958	115.935707	32.993786	39.25383	115.13382	32.678341	15.370936	115.5347635	-77.903129	17.321954	119.0141865
-47.669975	29.758886	117.588699	-22.683897	16.385742	117.331848	32.332184	-8.479377	115.886559	32.989052	39.288128	115.350899	32.660618	15.4043755	115.618729	-78.028412	17.3671085	119.044967
-47.383736	31.439096	117.592934	-22.764769	16.362486	117.325089	32.279434	-8.457886	115.79158	32.975758	39.336681	115.635788	32.627596	15.4393975	115.713684	-78.157134	17.2855745	118.936494
-47.049488	33.995789	117.831741	-22.872408	16.325453	117.287209	32.110161	-8.385153	115.487373	32.885628	39.417179	116.066788	32.4978945	15.516013	115.7770805	-78.2427105	17.134893	118.7973375
-46.743984	35.640804	118.217781	-22.991924	16.296507	117.331352	31.969591	-8.282348	115.15522	32.74929	39.52084	116.381088	32.3594405	15.619246	115.768154	-78.3432885	16.973768	118.89455
-46.509789	37.32724	118.777512	-23.130447	16.30587	117.459259	31.824516	-8.149064	114.77861	32.601681	39.64407	116.689468	32.2130985	15.747503	115.734039	-78.4739925	16.864237	119.184479
-46.207596	38.926552	119.616196	-23.28134	16.357105	117.733788	31.631617	-7.97367	114.392998	32.407246	39.765759	117.000488	32.0194315	15.8960445	115.696743	-78.5821115	16.8181655	119.770833
-45.856888	40.533264	120.423546	-23.428297	16.499178	118.042671	31.429554	-7.749158	114.023575	32.210732	39.918232	117.252716	31.820143	16.084537	115.6381455	-78.676737	16.913819	120.4471965
-45.581963	42.12299	121.274773	-23.603853	16.680855	118.305138	31.221491	-7.513919	113.716797	32.01442	40.103004	117.463303	31.6179555	16.2945425	115.59005	-78.8256615	17.0671675	121.020226
-45.11816	43.613617	122.012474	-23.735598	16.864386	118.551636	31.064907	-7.272931	113.444771	31.855446	40.310242	117.708733	31.4601765	16.5186555	115.576752	-78.9313725	17.2101165	121.52652
-44.512718	45.791443	122.698341	-23.981661	17.115911	118.687866	30.905613	-6.903311	113.054573	31.662733	40.602619	118.131447	31.284173	16.849654	115.59301	-79.247495	17.382168	121.782722
-44.001762	47.121284	122.884773	-23.947628	17.178265	118.357803	30.880314	-6.683621	112.832466	31.58423	40.776421	118.421684	31.232272	17.0464	115.627075	-79.127528	17.31013	121.088531
-43.437614	48.380756	122.858383	-24.044636	17.282196	118.017281	30.898975	-6.476201	112.591591	31.520313	40.937881	118.701256	31.209644	17.23084	115.6464235	-79.298916	17.333552	120.3881385
-42.966236	49.596169	122.714401	-24.118465	17.410151	117.586578	30.908834	-6.25429	112.380913	31.4394	41.12756	118.934944	31.174117	17.436635	115.6579285	-79.411047	17.383667	119.5152275
-42.37693	50.683212	122.449127	-24.21102	17.562243	117.172157	30.93107	-6.023591	112.242149	31.338423	41.340363	119.045006	31.1347465	17.658386	115.6435775	-79.5567865	17.4661	118.7007365
-41.806488	51.730347	122.0495	-24.268227	17.738277	116.713753	30.994028	-5.803092	112.154076	31.258669	41.540878	119.138969	31.1263485	17.868893	115.6465225	-79.6628025	17.607661	117.7809835
-40.791946	52.572433	121.314445	-24.365786	17.899885	116.227547	31.039562	-5.620961	112.116333	31.167501	41.732704	119.208817	31.1035315	18.0558715	115.662575	-79.8351035	17.7438985	116.792519
-39.959965	53.648102	120.695412	-24.446669	18.150995	115.582443	31.069845	-5.376174	112.127235	31.051346	42.001823	119.101128	31.0605955	18.3128245	115.6141815	-79.9539335	17.9891655	115.5507045
-39.367352	54.191544	120.308243	-24.465878	18.32126	115.195755	31.10531	-5.242379	112.111626	31.004038	42.151718	119.059372	31.054674	18.4546695	115.585499	-79.98643	18.1878505	114.806011
-38.654556	54.590893	120.073151	-24.477451	18.386341	114.958084	31.121117	-5.178892	112.12516	30.96019	42.247379	118.944374	31.0406535	18.5342435	115.534767	-79.9955555	18.2384385	114.381401
NaN	NaN	NaN	-24.438559	18.48737	114.770218	31.149164	-5.067224	112.068367	30.955387	42.331203	118.866692	31.0522755	18.6319895	115.4675295	-79.9293935	18.3427505	114.0729065
NaN	NaN	NaN	-24.429276	18.505623	114.604713	31.196892	-4.977278	111.99472	30.966845	42.431705	118.854332	31.0818685	18.7272135	115.424526	-79.9404205	18.2840325	113.7849
-36.944683	54.919254	119.75843	-24.427624	18.502909	114.403061	31.243986	-4.875269	111.91835	30.957651	42.500835	118.92942	31.1008185	18.812783	115.423885	-79.9560665	18.193035	113.382237
-36.523949	54.971115	119.756699	-24.42944	18.489466	114.15831	31.275433	-4.773965	111.846207	30.944126	42.598019	119.048012	31.1097795	18.912027	115.4471095	-79.9686595	18.066905	112.8695105
-35.429146	54.612099	119.172646	-24.443636	18.586035	113.893387	31.28981	-4.588888	111.724533	30.832561	42.726578	119.137741	31.0611855	19.068845	115.431137	-79.9484575	18.103225	112.355637
-34.629066	54.393608	118.867325	-24.643881	18.834305	114.04277	31.302544	-4.428866	111.708939	30.794897	42.848877	119.098198	31.0487205	19.2100055	115.4035685	-80.3364825	18.4586045	112.6819715
-33.996017	53.924149	118.565033	-24.423021	18.857121	113.774216	31.311113	-4.339464	111.781944	30.824549	42.947235	119.071152	31.067831	19.3038855	115.426548	-79.913873	18.4103565	112.121884
-33.327614	53.336029	118.196701	-24.502575	19.057577	113.884888	31.310844	-4.279303	111.928261	30.86035	43.01403	119.036118	31.085597	19.3673635	115.4821895	-80.090747	18.7477905	112.2875865
-32.707672	52.668316	117.861641	-24.367443	19.161671	113.769279	31.315464	-4.24194	112.020912	30.917364	43.082623	118.932831	31.116414	19.4203415	115.4768715	-79.8513	18.9030005	112.0616865
-32.34111	52.138294	117.758789	-24.327681	19.269974	113.906349	31.333347	-4.210856	112.11338	30.986477	43.132477	118.710114	31.159912	19.4608105	115.411747	-79.815274	19.0791375	112.400951
-31.523129	51.224373	117.369209	-24.194582	19.403587	114.070663	31.355562	-4.18073	112.241234	31.078011	43.169666	118.372879	31.2167865	19.494468	115.3070565	-79.6059505	19.312706	112.8342695
-30.274006	49.907997	116.844154	-23.935785	19.650209	114.401581	31.390003	-4.240526	112.582054	31.267696	43.176289	117.633232	31.3288495	19.4678815	115.107643	-79.2004195	19.8325365	113.695519
-29.384497	48.93993	116.519455	-23.785345	19.820662	114.850403	31.392216	-4.295483	112.925827	31.390625	43.157589	116.865265	31.3914205	19.431053	114.895546	-78.9621105	20.210271	114.80526
-28.509665	47.898476	116.220795	-23.680544	19.941507	115.293457	31.3409	-4.393286	113.338493	31.487906	43.097176	116.105118	31.414403	19.351945	114.7218055	-78.775491	20.531069	115.8651085
-27.626043	46.842472	115.99469	-23.619146	20.005123	115.787521	31.297626	-4.592319	113.844284	31.565365	42.948685	115.371559	31.4314955	19.178183	114.6079215	-78.6697875	20.832063	116.9671205
-26.660585	45.766506	115.839218	-23.609488	19.987885	116.249062	31.247181	-4.814704	114.429771	31.592613	42.776012	114.751312	31.419897	18.980654	114.5905415	-78.638873	20.995116	117.9075825
-25.705236	44.648575	115.706207	-23.617899	19.919218	116.672913	31.192726	-5.052029	114.928284	31.544706	42.546169	114.318176	31.368716	18.74707	114.62323	-78.604514	21.091366	118.722596
-24.71413	43.584106	115.551796	-23.683077	19.787001	117.04229	31.127146	-5.267097	115.412308	31.426117	42.325104	113.974991	31.2766315	18.5290035	114.6936495	-78.6427855	21.0449985	119.3909305
-23.141171	42.053253	115.320313	-23.756866	19.532669	117.380432	31.04878	-5.595384	116.023361	31.339233	41.966969	113.568855	31.1940065	18.1857925	114.796108	-78.7077385	20.8795455	119.964756
-22.102707	41.202953	115.23999	-23.802835	19.342293	117.415405	31.02347	-5.770073	116.295418	31.296989	41.764469	113.450089	31.1602295	17.997198	114.8727535	-78.7658995	20.687388	119.9580565
-20.815134	40.262917	115.030647	-23.816553	19.131107	117.361031	31.043249	-5.91785	116.449249	31.319746	41.619003	113.442352	31.1814975	17.8505765	114.9458005	-78.8146035	20.4116375	119.7762615
-19.534456	39.488483	114.916061	-23.767204	18.966003	117.215096	31.11561	-6.011163	116.479889	31.393906	41.524883	113.567879	31.254758	17.75686	115.023884	-78.789166	20.175146	119.406308
-18.273369	38.882904	114.948929	-23.748686	18.805895	117.042397	31.182447	-6.061301	116.414131	31.534472	41.480453	113.774658	31.3584595	17.709576	115.0943945	-78.8558315	19.902214	118.9903995
-16.831867	38.214092	115.007233	-23.693501	18.670479	116.918854	31.277348	-6.078413	116.262009	31.620041	41.489498	114.109612	31.4486945	17.7055425	115.1858105	-78.8356965	19.6354155	118.6518975
-15.360541	37.676994	115.212334	-23.632025	18.607815	116.812088	31.395691	-6.028965	116.095306	31.759176	41.553158	114.557442	31.5774335	17.7620965	115.326374	-78.8414835	19.4535335	118.297802
-13.091276	37.042431	115.587959	-23.526228	18.542292	116.615524	31.64879	-5.874646	115.891357	31.995708	41.771999	115.63131	31.822249	17.9486765	115.7613335	-78.874705	19.1359075	117.4697145
-11.567029	36.655365	115.879318	-23.48843	18.529413	116.457367	31.827244	-5.74924	115.830734	32.164894	41.954708	116.483978	31.996069	18.102734	116.157356	-78.972929	18.956092	116.757378
-9.996704	36.297096	116.143669	-23.441092	18.539494	116.241348	32.02179	-5.62678	115.834068	32.310505	42.075768	117.280304	32.1661475	18.224494	116.557186	-79.0483315	18.854494	115.92551
-8.450717	35.914936	116.34874	-23.413687	18.505882	115.897453	32.218098	-5.534286	115.856422	32.451126	42.188633	118.131378	32.334612	18.3271735	116.9939	-79.161986	18.6845905	114.801006
-6.891566	35.499897	116.488419	-23.43014	18.480064	115.37851	32.407646	-5.488463	115.866913	32.554745	42.246475	118.953064	32.4811955	18.379006	117.4099885	-79.3414755	18.581122	113.3470315
-5.405992	35.14587	116.544678	-23.500483	18.435202	114.744881	32.545109	-5.50669	115.902206	32.587933	42.2719	119.564606	32.566521	18.382605	117.733406	-79.567487	18.487799	111.756356
-3.923609	34.698772	116.382599	-23.473667	18.39385	114.137268	32.63538	-5.501343	115.787544	32.605396	42.247234	119.913338	32.620388	18.3729455	117.850441	-79.567722	18.4147545	110.424095
-1.668682	34.005177	116.042259	-23.310795	18.418865	113.378296	32.842674	-5.475185	115.522911	32.650333	42.239037	119.908569	32.7465035	18.381926	117.71574	-79.3680935	18.455804	109.040852
-0.216834	33.517963	115.77346	-23.095787	18.418001	113.025322	33.016933	-5.48347	115.360641	32.796032	42.233044	119.700859	32.9064825	18.374787	117.53075	-79.0980565	18.461215	108.519894
1.206833	32.927879	115.527748	-22.847076	18.432528	112.778488	33.214783	-5.537761	115.254333	32.968426	42.157429	119.494164	33.0916045	18.309834	117.3742485	-78.7857565	18.555222	108.1827275
2.621484	32.318089	115.359116	-22.618322	18.402237	112.580963	33.418739	-5.633815	115.318253	33.159214	42.052326	119.338547	33.2889765	18.2092555	117.3284	-78.5256205	18.5952185	107.833526
3.93896	31.677092	115.286705	-22.393002	18.336115	112.418343	33.654854	-5.748628	115.477982	33.348621	41.9524	119.273064	33.5017375	18.101886	117.375523	-78.2877415	18.570344	107.461163
5.158064	30.949905	115.250923	-22.224722	18.246548	112.283417	33.888931	-5.863366	115.69635	33.510635	41.879971	119.321732	33.699783	18.0083025	117.509041	-78.149227	18.4847935	107.057793
6.359238	30.205515	115.315582	-22.048338	18.143829	112.254478	34.108814	-5.947531	116.013405	33.663231	41.806759	119.377579	33.8860225	17.929614	117.695492	-77.9826985	18.358044	106.813464
8.008428	29.098309	115.513969	-21.812897	17.99296	112.222382	34.447483	-6.118086	116.548248	33.896358	41.721909	119.462494	34.1719205	17.8019115	118.005371	-77.7977145	18.1840085	106.439393
8.982107	28.278946	115.589836	-21.718161	17.832201	112.156166	34.636559	-6.219433	116.918518	33.989223	41.665154	119.555305	34.312891	17.7228605	118.2369115	-77.749213	17.9415415	106.0754205
9.93641	27.491287	115.684341	-21.644768	17.741459	112.022629	34.787106	-6.311565	117.232468	34.034481	41.58276	119.588814	34.4107935	17.6355975	118.410641	-77.7003295	17.8473205	105.634617
10.817121	26.665852	115.712822	-21.592108	17.669502	111.898598	34.877968	-6.414244	117.537537	34.085987	41.513474	119.526588	34.4819775	17.549615	118.5320625	-77.6661935	17.789389	105.2651335
11.588011	25.884878	115.676643	-21.536875	17.543571	111.75885	34.934616	-6.518222	117.722168	34.140015	41.411419	119.373512	34.5373155	17.4465985	118.54784	-77.6110655	17.6405435	104.96986
12.280704	25.02486	115.573845	-21.467821	17.447012	111.619034	34.955578	-6.642944	117.807152	34.192894	41.274883	119.207764	34.574236	17.3159695	118.507458	-77.509878	17.5780545	104.73061
12.937069	24.252787	115.576485	-21.393467	17.306944	111.523438	34.972679	-6.769651	117.863228	34.261299	41.163998	119.054344	34.616989	17.1971735	118.458786	-77.403923	17.4167145	104.58809
13.794838	23.085056	115.543938	-21.296835	17.134512	111.448059	35.048763	-6.932373	117.875015	34.35178	40.996075	118.909286	34.7002715	17.031851	118.3921505	-77.2939415	17.237173	104.5039675
14.293021	22.324478	115.556129	-21.227169	16.994184	111.421204	35.133099	-7.013674	117.883133	34.400131	40.926567	118.900124	34.766615	16.9564465	118.3916285	-77.220953	17.0319215	104.4507795
14.712628	21.630808	115.580879	-21.124121	16.895405	111.356461	35.234989	-7.070541	117.895294	34.450401	40.875401	118.895599	34.842695	16.90243	118.3954465	-77.090937	16.88838	104.3174755
15.050509	20.942228	115.587128	-21.068035	16.825804	111.311325	35.330402	-7.105105	117.90316	34.492622	40.848404	118.867943	34.911512	16.8716495	118.3855515	-77.047582	16.7799585	104.2370985
15.337867	20.287552	115.597084	-20.980448	16.717209	111.24028	35.422256	-7.135894	117.899612	34.541134	40.810722	118.846443	34.981695	16.837414	118.3730275	-76.942591	16.597004	104.1075325
15.529076	19.695856	115.57267	-20.915762	16.597738	111.183739	35.504013	-7.19471	117.875145	34.579224	40.748611	118.836685	35.0416185	16.7769505	118.355915	-76.8731425	16.4185255	104.011563
15.698586	18.959816	115.547882	-20.820303	16.488787	111.130615	35.585045	-7.274857	117.822922	34.631519	40.664509	118.852524	35.108282	16.694826	118.337723	-76.748888	16.282748	103.923507
15.799065	17.951101	115.508629	-20.736238	16.279226	111.083092	35.695145	-7.397796	117.714165	34.694569	40.52256	118.976799	35.194857	16.562382	118.345482	-76.667333	15.99607	103.820702
15.805982	17.251348	115.49157	-20.685209	16.128317	111.028648	35.76091	-7.49457	117.632019	34.72332	40.425961	119.116905	35.242115	16.4656955	118.374462	-76.612533	15.7909385	103.682834
15.702804	16.595768	115.45359	-20.616297	16.005577	110.977676	35.831814	-7.575186	117.564835	34.761959	40.326984	119.225098	35.2968865	16.375899	118.3949665	-76.5294805	15.635255	103.5603855
15.557146	15.904138	115.393272	-20.58522	15.915907	110.946213	35.896023	-7.649824	117.508362	34.823574	40.25761	119.282326	35.3597985	16.303893	118.395344	-76.5302385	15.527921	103.497082
15.359889	15.172807	115.284477	-20.493803	15.853198	110.916756	35.958427	-7.706701	117.443047	34.880524	40.191631	119.304779	35.4194755	16.242465	118.373913	-76.4070815	15.463931	103.459599
15.080651	14.444026	115.169548	-20.409111	15.796333	110.908066	36.03009	-7.779425	117.404938	34.960278	40.12513	119.301605	35.495184	16.1728525	118.3532715	-76.313406	15.4198135	103.4628605
14.685723	13.750736	115.09005	-20.331114	15.747764	110.936447	36.113281	-7.8587	117.358932	35.036892	40.0467	119.299301	35.5750865	16.094	118.3291165	-76.2373145	15.401528	103.5437775
14.099371	12.450233	114.873207	-20.219759	15.632325	111.014832	36.226894	-7.978146	117.224541	35.148247	39.93718	119.255577	35.6875705	15.979517	118.240059	-76.1270885	15.285133	103.789605
13.616533	11.59709	114.724281	-20.123682	15.580152	111.122284	36.275341	-8.068537	117.135712	35.222675	39.851185	119.178986	35.749008	15.891324	118.157349	-75.996372	15.26898	104.087219
13.066923	10.684651	114.584122	-20.080114	15.556929	111.257492	36.329243	-8.146969	117.044281	35.310345	39.77874	119.087242	35.819794	15.8158855	118.0657615	-75.980022	15.2979725	104.4492225
12.424461	9.774655	114.450371	-20.037889	15.528147	111.385307	36.348583	-8.236758	116.957809	35.376976	39.691292	118.957947	35.8627795	15.727267	117.957878	-75.9385575	15.329027	104.812736
11.723637	8.806442	114.322197	-19.997589	15.548013	111.582458	36.343739	-8.332763	116.880463	35.440002	39.585403	118.751991	35.8918705	15.62632	117.816227	-75.8870485	15.469706	105.348689
11.000066	7.848732	114.196228	-19.960714	15.558495	111.770012	36.324097	-8.44136	116.843666	35.491264	39.459507	118.43187	35.9076805	15.5090735	117.637768	-75.8291085	15.6079165	105.902256
10.183064	6.818825	114.069366	-19.931229	15.580134	111.963821	36.282516	-8.559492	116.795776	35.554317	39.322029	118.052902	35.9184165	15.3812685	117.424339	-75.7808745	15.7789995	106.503303
8.921416	5.278903	113.895058	-19.878881	15.621636	112.178574	36.19286	-8.743429	116.693665	35.639435	39.139481	117.405151	35.9161475	15.198026	117.049408	-75.6739095	16.045246	107.30774
8.015909	4.224595	113.727356	-19.866243	15.615614	112.214539	36.1306	-8.856165	116.574814	35.680115	39.038548	117.063049	35.9053575	15.0911915	116.8189315	-75.6378435	16.1400365	107.6101465
7.050983	3.206454	113.584389	-19.905025	15.579696	112.168121	36.069363	-8.988782	116.490021	35.664478	38.894596	116.696724	35.8669205	14.952907	116.5933725	-75.6769705	16.206485	107.7428695
6.104742	2.101102	113.374863	-19.917328	15.509528	112.001183	35.98875	-9.110573	116.399918	35.623707	38.777824	116.308685	35.8062285	14.8336255	116.3543015	-75.6408845	16.1854305	107.6480645
5.098219	1.040181	113.129318	-19.962988	15.431675	111.749565	35.927166	-9.246198	116.314079	35.571678	38.619377	116.000221	35.749422	14.6865895	116.15715	-75.675398	16.1767605	107.34198
4.11892	-0.092067	112.877785	-19.954195	15.356359	111.52314	35.869129	-9.383903	116.25415	35.544495	38.453995	115.68457	35.706812	14.535046	115.96936	-75.615202	16.177672	107.07692
3.114786	-1.186787	112.706818	-19.871721	15.245562	111.394928	35.874866	-9.525957	116.151718	35.567425	38.318588	115.386009	35.7211455	14.3963155	115.7688635	-75.4645875	16.0948085	107.0209925
1.649905	-2.825361	112.575493	-19.711641	15.151052	111.448669	35.966248	-9.662655	115.969086	35.66478	38.134884	114.914642	35.815514	14.2361145	115.441864	-75.238796	16.0659895	107.455474
0.619431	-3.853457	112.626137	-19.584896	15.074362	111.602463	36.030937	-9.780089	115.848114	35.737354	38.00679	114.647186	35.8841455	14.1133505	115.24765	-75.0539375	16.0353735	107.957276
-0.358196	-4.967983	112.678169	-19.489046	14.971919	111.796486	36.070065	-9.882023	115.752235	35.790173	37.881584	114.39669	35.930119	13.9997805	115.0744625	-74.908211	15.9440575	108.5185095
-1.374766	-6.039003	112.753418	-19.46917	14.889181	111.983849	36.074684	-9.966627	115.649452	35.782207	37.763824	114.157417	35.9284455	13.8985985	114.9034345	-74.8667855	15.8797635	109.0642635
-2.429766	-7.092793	112.84584	-19.461548	14.786041	112.126862	36.042343	-10.052664	115.540337	35.705406	37.663452	113.930168	35.8738745	13.805394	114.7352525	-74.7969705	15.766688	109.5184715
-3.451684	-8.094588	112.895462	-19.534924	14.677872	112.14917	35.975857	-10.134192	115.476479	35.622986	37.53006	113.726387	35.7994215	13.697934	114.601433	-74.8692695	15.65781	109.696907
-4.4954	-9.112137	112.86187	-19.621347	14.577718	112.052216	35.881947	-10.259572	115.417923	35.536041	37.375698	113.562538	35.708994	13.558063	114.4902305	-74.951688	15.597373	109.6142015
-6.064475	-10.614622	112.665222	-19.7089	14.382884	111.755844	35.698334	-10.468548	115.262009	35.419773	37.099518	113.231911	35.5590535	13.315485	114.24696	-74.9768535	15.450283	109.264728
-7.058701	-11.553459	112.62114	-19.73176	14.302993	111.542526	35.605339	-10.571463	115.137207	35.323563	36.876015	112.97493	35.464451	13.152276	114.0560685	-74.927971	15.45371	109.0289835
-8.011499	-12.484065	112.624954	-19.739393	14.169325	111.28582	35.533966	-10.72242	115.148582	35.279243	36.644642	112.622215	35.4066045	12.961111	113.8853985	-74.8853905	15.377539	108.6862415
-8.997075	-13.423356	112.667999	-19.79817	14.056416	110.97213	35.45713	-10.920188	115.290054	35.27092	36.339718	112.332329	35.364025	12.709765	113.8111915	-74.960365	15.403067	108.1330685
-10.013231	-14.25598	112.69561	-19.820229	13.895252	110.60125	35.36808	-11.162975	115.524437	35.269123	36.030327	112.090218	35.3186015	12.433676	113.8073275	-74.9590595	15.356828	107.3951725
-10.961847	-15.065797	112.652458	-19.877892	13.756849	110.202721	35.256897	-11.388333	115.738274	35.282928	35.735077	111.797417	35.2699125	12.173372	113.7678455	-75.0256965	15.340326	106.6375965
-11.978668	-15.814196	112.700424	-19.905113	13.560213	109.922234	35.153725	-11.618388	115.884842	35.292686	35.42244	111.452843	35.2232055	11.902026	113.6688425	-75.0334315	15.2184	106.1756255
-13.480904	-16.86265	112.807213	-19.905573	13.183127	109.735382	35.056416	-11.960086	115.998611	35.297394	34.981995	111.045395	35.176905	11.5109545	113.522003	-74.988051	14.8552995	105.948761
-14.462109	-17.48991	112.846878	-19.896297	12.949489	109.748795	35.045895	-12.152253	116.038666	35.333752	34.740852	110.932007	35.1898235	11.2942995	113.4853365	-74.9824175	14.6046785	106.0122535
-15.389246	-18.03269	112.819695	-19.906273	12.734402	109.793182	35.045811	-12.290454	116.07473	35.319954	34.570236	110.935448	35.1828825	11.139891	113.505089	-74.9954285	14.328913	106.081275
-16.471025	-18.498079	112.860939	-19.933228	12.552632	109.83107	35.047344	-12.402986	116.042114	35.266815	34.489334	110.970428	35.1570795	11.043174	113.506271	-75.0235355	14.06209	106.155869
-17.501539	-18.837486	112.904999	-19.948669	12.441385	109.884476	35.040188	-12.457363	116.036644	35.184578	34.424953	111.018082	35.112383	10.983795	113.527363	-75.009721	13.898975	106.241589
-18.475657	-19.226427	112.814972	-20.00935	12.368052	109.959816	35.015728	-12.485604	116.053642	35.130943	34.357227	111.058662	35.0733355	10.9358115	113.556152	-75.0920355	13.8002925	106.36348
-19.498276	-19.474653	112.879883	-20.027065	12.329175	110.022224	34.986706	-12.555067	116.119072	35.114525	34.299747	111.110977	35.0506155	10.87234	113.6150245	-75.1047455	13.78601	106.4294235
-21.20186	-19.692062	113.038696	-20.04401	12.307951	110.138573	34.918819	-12.685002	116.247917	35.171738	34.157104	111.136696	35.0452785	10.736051	113.6923065	-75.1332985	13.879851	106.5848395
-22.28968	-19.784897	113.116714	-20.04594	12.303368	110.1838	34.867039	-12.776339	116.292313	35.204399	34.04287	111.111961	35.035719	10.6332655	113.702137	-75.127599	13.9734705	106.665463
-23.425877	-19.795128	113.053619	-20.0695	12.279686	110.256325	34.81955	-12.891295	116.230667	35.227676	33.930283	111.111786	35.023613	10.519494	113.6712265	-75.162613	14.039878	106.8414235
-24.544531	-19.788967	112.97406	-20.045565	12.217514	110.338402	34.763889	-12.953784	116.125015	35.231842	33.861103	111.167702	34.9978655	10.4536595	113.6463585	-75.0889955	13.9813685	107.0304455
-25.723244	-19.779182	112.851677	-20.043774	12.163937	110.459969	34.743343	-13.016692	115.971458	35.253464	33.804951	111.254486	34.9984035	10.3941295	113.612972	-75.0859515	13.9337445	107.306966
-26.884586	-19.643633	112.759674	-20.034086	12.117067	110.642555	34.735619	-13.049782	115.802002	35.270023	33.80571	111.397377	35.002821	10.377964	113.5996895	-75.070993	13.85617	107.6854205
-28.052872	-19.515076	112.771477	-19.993158	12.087155	110.852982	34.747536	-12.984213	115.649727	35.298252	33.822014	111.515556	35.022894	10.4189005	113.5826415	-75.00921	13.7554095	108.1233225
-29.873144	-19.22562	112.986038	-19.936712	12.135061	111.222878	34.81118	-12.995455	115.485298	35.325649	33.849056	111.578598	35.0684145	10.4268005	113.531948	-74.9418385	13.8433215	108.913808
-31.084261	-18.923298	113.243927	-19.890259	12.161671	111.462914	34.830673	-12.995939	115.461365	35.356155	33.843174	111.575272	35.093414	10.4236175	113.5183185	-74.873932	13.8997245	109.4075095
-32.322456	-18.629238	113.579727	-19.865757	12.171831	111.718369	34.836437	-13.031694	115.529251	35.409721	33.793251	111.543762	35.123079	10.3807785	113.5365065	-74.854593	13.9628835	109.9002315
-33.578854	-18.283417	113.929817	-19.853903	12.190886	111.98114	34.827415	-13.104789	115.669418	35.445656	33.723251	111.461685	35.1365355	10.309231	113.5655515	-74.8443415	14.072541	110.3967285
-34.867157	-17.869448	114.444496	-19.826681	12.163053	112.27063	34.786274	-13.187183	115.797005	35.451992	33.614204	111.303925	35.119133	10.2135105	113.550465	-74.772495	14.1125955	110.990795
-36.137489	-17.446949	115.07	-19.841324	12.079811	112.639381	34.768902	-13.279675	115.905678	35.404804	33.4888	111.104599	35.086853	10.1045625	113.5051385	-74.769501	14.0550595	111.7736235
-37.37513	-16.95985	115.861176	-19.848755	11.989509	113.204277	34.724442	-13.356248	116.03817	35.35709	33.348686	110.956215	35.040766	9.996219	113.4971925	-74.738276	13.982799	112.9113615
-39.212532	-16.128059	117.256073	-19.867056	11.767665	114.255165	34.69516	-13.502243	116.249336	35.228195	33.180855	110.916641	34.9616775	9.839306	113.5829885	-74.6957895	13.696024	114.9273415
-40.453384	-15.502182	118.240211	-19.922234	11.645588	115.033363	34.655361	-13.578132	116.410378	35.107342	33.102352	111.003067	34.8813515	9.76211	113.7067225	-74.7258195	13.529066	116.3600035
-41.622242	-14.813502	119.092621	-20.006079	11.481188	115.8069	34.582272	-13.612549	116.557518	34.956696	33.072952	111.194374	34.769484	9.7302015	113.875946	-74.781642	13.2321745	117.737854
-42.769966	-14.025615	119.881416	-20.102474	11.397033	116.493156	34.505207	-13.644859	116.713158	34.796379	33.070263	111.426613	34.650793	9.712702	114.0698855	-74.855741	13.081364	118.9164265
-43.912731	-13.207438	120.437332	-20.247913	11.339654	117.019119	34.423134	-13.668184	116.872108	34.671726	33.073395	111.679794	34.54743	9.7026055	114.275951	-75.043256	12.9767025	119.762287
-44.988518	-12.3141	120.693649	-20.348349	11.294909	117.372574	34.334557	-13.684162	117.012726	34.565865	33.090954	111.927185	34.450211	9.703396	114.4699555	-75.146909	12.886422	120.2751925
-45.99741	-11.338685	120.827339	-20.446131	11.275165	117.553261	34.231976	-13.732473	117.023125	34.485889	33.096546	112.098228	34.3589325	9.6820365	114.5606765	-75.2511945	12.8682935	120.5458455
-47.515808	-9.787747	120.837273	-20.620182	11.243349	117.763199	34.076431	-13.75784	116.866707	34.361774	33.103828	112.26413	34.2191025	9.672994	114.5654185	-75.4594665	12.813704	120.9609795
-48.406502	-8.71935	120.970261	-20.664631	11.225202	117.941986	33.955429	-13.727777	116.697968	34.248356	33.122288	112.374702	34.1018925	9.6972555	114.536335	-75.4311545	12.7531485	121.347637
-49.110962	-7.699197	121.172249	-20.715778	11.19736	118.260941	33.846439	-13.698891	116.501831	34.136173	33.147984	112.504128	33.991306	9.7245465	114.5029795	-75.422862	12.6701735	122.0189025
-49.937218	-6.506946	121.586334	-20.773926	11.164135	118.685844	33.745438	-13.683261	116.371681	34.02367	33.213272	112.716248	33.884554	9.7650055	114.5439645	-75.432406	12.5632645	122.8277235
-50.702183	-5.284755	122.053741	-20.856318	11.096972	119.165215	33.661999	-13.663223	116.283463	33.902637	33.262318	113.039337	33.782318	9.7995475	114.6614	-75.494954	12.3943965	123.66903
-51.425064	-4.010939	122.495308	-20.953568	11.037385	119.644806	33.566906	-13.637744	116.229103	33.786713	33.330341	113.41436	33.6768095	9.8462985	114.8217315	-75.5839455	12.2284715	124.4678805
-52.042389	-2.69126	122.902802	-21.071774	11.039158	120.055161	33.462238	-13.60076	116.206932	33.666794	33.399342	113.771179	33.564516	9.899291	114.9890555	-75.708064	12.179025	125.1212665
-52.936996	-0.695895	123.420479	-21.263439	10.971061	120.596443	33.259987	-13.559834	116.203323	33.469654	33.479801	114.296051	33.3648205	9.9599835	115.249687	-75.8916985	11.9821385	125.943199
-53.437603	0.667685	123.659203	-21.42345	10.964886	120.865021	33.113964	-13.541339	116.174187	33.344234	33.509045	114.628128	33.229099	9.983853	115.4011575	-76.075999	11.945919	126.3288845
-53.826397	2.03568	123.852005	-21.546753	10.902011	121.105789	32.974495	-13.54977	116.110596	33.229496	33.537598	114.949181	33.1019955	9.993914	115.5298885	-76.1955015	11.810108	126.6816895
-54.176193	3.416477	123.947823	-21.663084	10.838985	121.26577	32.827526	-13.560709	115.975555	33.138405	33.550053	115.255798	32.9829655	9.994672	115.6156765	-76.3091335	11.683298	126.9158635
-54.447395	4.818539	124.012115	-21.738377	10.805653	121.364174	32.71323	-13.55279	115.788696	33.066406	33.573456	115.555847	32.889818	10.010333	115.6722715	-76.366572	11.600973	127.0560765
-54.623913	6.215455	123.929047	-21.824343	10.777497	121.416603	32.627411	-13.536748	115.60836	33.041279	33.589588	115.809723	32.834345	10.02642	115.7090415	-76.483031	11.528574	127.1241645
-54.765945	7.640698	123.809448	-21.90213	10.870517	121.299767	32.547974	-13.507088	115.414032	33.04599	33.627083	116.050087	32.796982	10.0599975	115.7320595	-76.601242	11.6810365	126.8674745
-54.814369	9.778869	123.487785	-21.930342	11.005239	121.100029	32.460873	-13.433001	115.155258	33.077805	33.701996	116.301796	32.769339	10.1344975	115.728527	-76.630023	11.8759805	126.471531
-54.737144	11.170522	123.137177	-22.007626	11.145648	120.865059	32.412712	-13.373711	115.007423	33.116379	33.763622	116.381752	32.7645455	10.1949555	115.6945875	-76.7797975	12.0963405	126.0355305
-54.672211	12.613026	122.755112	-22.051224	11.318809	120.574974	32.342979	-13.3096	114.863861	33.146687	33.823246	116.374519	32.744833	10.256823	115.61919	-76.847281	12.380795	125.530758
-54.516907	14.001855	122.30117	-22.117783	11.505101	120.289139	32.248196	-13.268052	114.750374	33.141312	33.871086	116.397797	32.694754	10.301517	115.5740855	-76.93032	12.708685	125.0041925
-54.295444	15.406344	121.886185	-22.212278	11.648687	119.932472	32.12199	-13.231975	114.641174	33.140106	33.90382	116.372154	32.631048	10.3359225	115.506664	-77.055604	12.9614515	124.35828
-53.968548	17.185015	121.882179	-22.313025	11.791695	119.768013	31.960556	-13.173267	114.483307	33.113964	33.93536	116.349098	32.53726	10.3810465	115.4162025	-77.16331	13.2023435	124.1198235
-53.936787	18.248224	121.905006	-22.37043	11.944019	119.739189	31.816399	-13.100119	114.336945	33.064575	33.99884	116.381012	32.440487	10.4493605	115.3589785	-77.181347	13.4386775	124.1193995
-53.371418	20.065617	122.154663	-22.207451	11.841953	119.784294	31.669945	-12.970689	114.131561	32.995285	34.099697	116.526428	32.332615	10.564504	115.3289945	-76.747517	13.119402	124.2395935
-52.936153	21.232491	122.302521	-22.477501	12.123877	119.912407	31.598742	-12.884863	114.021561	32.978058	34.176861	116.634346	32.2884	10.645999	115.3279535	-77.243402	13.601755	124.4968605
-52.435738	22.359871	122.330894	-22.5518	12.230429	119.880714	31.530109	-12.803054	113.921379	32.959957	34.246422	116.679062	32.245033	10.721684	115.3002205	-77.348633	13.739174	124.4612075
-51.892281	23.481707	122.203041	-22.586386	12.391048	119.783249	31.455523	-12.727356	113.861832	32.937603	34.318481	116.705284	32.196563	10.7955625	115.283558	-77.369335	13.9865335	124.28294
-51.307243	24.587446	122.014236	-22.672407	12.546021	119.672058	31.374439	-12.679592	113.848495	32.928345	34.357407	116.659782	32.151392	10.8389075	115.2541385	-77.496206	14.2531345	124.0899775
-50.697601	25.641315	121.827042	-22.716719	12.743963	119.539688	31.258249	-12.666223	113.887878	32.906937	34.380383	116.549706	32.082593	10.85708	115.218792	-77.516031	14.630846	123.860584
-50.00547	26.7358	121.552528	-22.793825	12.960045	119.451752	31.11018	-12.688255	113.963547	32.909473	34.363968	116.39856	32.0098265	10.8378565	115.1810535	-77.5974765	15.0822335	123.7224505
-48.864708	28.277212	121.060875	-22.913895	13.222164	119.190178	30.91433	-12.768708	114.103165	32.929996	34.300236	116.136566	31.922163	10.765764	115.1198655	-77.749953	15.678564	123.2604905
-48.105793	29.249817	120.765053	-22.913519	13.330799	119.048668	30.796778	-12.793229	114.14254	32.958347	34.289837	116.022667	31.8775625	10.748304	115.0826035	-77.7046005	15.913294	123.0147325
-47.258602	30.204922	120.561996	-22.962461	13.474943	118.876221	30.735106	-12.778608	114.127792	32.962666	34.30827	115.963318	31.848886	10.764831	115.045555	-77.773808	16.185055	122.706887
-46.353436	31.12981	120.337425	-22.96978	13.543103	118.722931	30.698809	-12.716332	114.07975	32.977852	34.37571	115.979317	31.8383305	10.829689	115.0295335	-77.7778905	16.256517	122.4163285
-45.412426	32.037807	120.039322	-23.019421	13.669056	118.525444	30.698786	-12.631255	114.065132	32.981098	34.452679	116.046844	31.839942	10.910712	115.055988	-77.878784	16.4274	121.9949
-44.454479	32.919189	119.703529	-23.083561	13.775453	118.318764	30.694065	-12.535207	114.066376	33.01133	34.554932	116.00779	31.8526975	11.0098625	115.037083	-78.0198195	16.5410435	121.600445
-43.46138	33.843472	119.358398	-23.079729	13.916284	118.052361	30.667042	-12.437354	114.05407	32.994686	34.663631	115.939354	31.830864	11.1131385	114.996712	-77.990322	16.7194295	121.10801
-41.904945	35.130894	118.868187	-23.107775	14.100857	117.747284	30.617174	-12.302257	114.07782	32.990604	34.762604	115.771797	31.803889	11.2301735	114.9248085	-78.019439	16.9715405	120.5697595
-40.847984	35.961578	118.687424	-23.110828	14.175844	117.617783	30.614752	-12.249772	114.03791	32.993633	34.808941	115.720131	31.8041925	11.2795845	114.8790205	-78.0258485	17.0721035	120.3565455
-39.739304	36.767834	118.585381	-23.126728	14.191726	117.53727	30.610159	-12.225223	113.977829	33.008644	34.82769	115.666595	31.8094015	11.3012335	114.822212	-78.0628575	17.0822185	120.252328
-38.561592	37.540348	118.508385	-23.066175	14.161942	117.444229	30.617485	-12.204124	113.903061	33.030888	34.836838	115.616478	31.8241865	11.316357	114.7597695	-77.9565365	17.007527	120.1286885
-37.36631	38.281185	118.381439	-23.024086	14.160238	117.328392	30.63681	-12.180864	113.838264	33.058903	34.855068	115.576447	31.8478565	11.337102	114.7073555	-77.8960285	16.983374	119.9494285
-36.19838	39.058903	118.219864	-22.992727	14.160952	117.168427	30.678009	-12.144222	113.739433	33.073612	34.883072	115.550362	31.8758105	11.369425	114.6448975	-77.8612645	16.952479	119.6919565
-34.945496	39.808086	117.963585	-23.006693	14.167005	116.948524	30.724054	-12.103419	113.653198	33.080513	34.932472	115.528763	31.9022835	11.4145265	114.5909805	-77.9156695	16.9194835	119.3060675
-33.087177	40.87389	117.458092	-22.996698	14.207357	116.478241	30.786457	-12.020889	113.49382	33.111416	35.020527	115.489723	31.9489365	11.499819	114.4917715	-77.9423325	16.914895	118.4647105
-31.800001	41.603027	117.032837	-23.002327	14.231682	116.064621	30.822845	-11.95476	113.340118	33.125648	35.089489	115.463028	31.9742465	11.5673645	114.401573	-77.9789005	16.8959995	117.727669
-30.50172	42.312626	116.612434	-23.030857	14.307925	115.63131	30.845705	-11.86749	113.171471	33.130882	35.185562	115.403404	31.9882935	11.659036	114.2874375	-78.0500075	16.956814	116.9751825
-29.23912	42.997852	116.236374	-22.976841	14.368685	115.22995	30.895046	-11.759307	112.99086	33.135235	35.28286	115.29229	32.0151405	11.7617765	114.141575	-77.9688225	16.9755935	116.318325
-27.897621	43.705864	115.948662	-22.925926	14.434958	114.862633	30.965004	-11.62237	112.780144	33.16293	35.399044	115.203133	32.063967	11.888337	113.9916385	-77.915819	16.981579	115.7336275
-26.860666	44.482231	115.959106	-22.842108	14.475674	114.564491	31.069654	-11.465154	112.534157	33.200188	35.556332	115.126228	32.134921	12.045589	113.8301925	-77.819137	16.905759	115.2987895
-25.554129	45.139702	115.861961	-22.715244	14.552744	114.352524	31.200329	-11.264599	112.297653	33.244968	35.752888	115.046402	32.2226485	12.2441445	113.6720275	-77.6531365	16.8613435	115.0330205
-23.613674	46.156708	115.853157	-22.5194	14.713338	114.047417	31.371105	-10.952854	111.945763	33.321499	36.033348	114.959633	32.346302	12.540247	113.452698	-77.385102	16.886429	114.642136
-22.294657	46.760605	115.842079	-22.422632	14.81857	113.888916	31.492706	-10.733147	111.764275	33.362404	36.239357	114.915085	32.427555	12.753105	113.33968	-77.272819	16.884035	114.438152
-21.015738	47.327442	115.829742	-22.344776	14.941896	113.702072	31.624645	-10.521516	111.603889	33.373562	36.443668	114.950058	32.4991035	12.961076	113.2769735	-77.1886555	16.922716	114.1271705
-19.630274	47.885708	115.71312	-22.270645	15.053821	113.502228	31.767517	-10.282862	111.467384	33.379166	36.644588	115.00808	32.5733415	13.180863	113.237732	-77.1146315	16.926779	113.766724
-18.479759	48.463943	115.719627	-22.203432	15.15082	113.231865	31.913086	-10.025964	111.331848	33.357651	36.932419	115.145584	32.6353685	13.4532275	113.238716	-77.0422325	16.8484125	113.225014
-17.227972	48.958149	115.679184	-22.13349	15.278185	112.974297	32.051384	-9.769567	111.19577	33.406826	36.603611	115.357574	32.729105	13.417022	113.276672	-76.996085	17.139348	112.671922
-16.040031	49.47813	115.778008	-22.066099	15.40069	112.761925	32.19978	-9.492183	111.069748	33.364571	37.408875	115.452644	32.7821755	13.958346	113.261196	-76.9143735	16.843034	112.262654
-14.264122	50.124271	115.995621	-21.927271	15.596273	112.499634	32.437744	-9.063469	110.931847	33.351059	37.807316	115.804779	32.8944015	14.3719235	113.368313	-76.7489435	16.8206225	111.630955
-13.146151	50.506252	116.154503	-21.891781	15.795959	112.357033	32.585468	-8.775966	110.910095	33.367138	38.059952	116.074036	32.976303	14.641993	113.4920655	-76.759865	16.949925	111.2220005
-11.987865	50.825859	116.338371	-21.850048	15.995772	112.233505	32.719414	-8.490849	110.936378	33.387806	38.316628	116.359879	33.05361	14.9128895	113.6481285	-76.753706	17.0786545	110.8188815
-10.847883	51.075668	116.480042	-21.77644	16.155287	112.130951	32.834236	-8.242517	111.05262	33.399033	38.551373	116.61496	33.1166345	15.154428	113.83379	-76.6695145	17.156146	110.428112
-9.708549	51.267273	116.621765	-21.787952	16.376768	112.146233	32.934208	-7.973757	111.116516	33.397453	38.808208	116.897285	33.1658305	15.4172255	114.0069005	-76.7417345	17.3363105	110.2855655
-8.607059	51.335114	116.761795	-21.737524	16.55851	111.999275	33.004372	-7.728665	111.192192	33.38689	39.03746	117.125084	33.195631	15.6543975	114.158638	-76.670679	17.4626225	109.839912
-7.541461	51.406437	116.935471	-21.693876	16.743134	112.034882	33.073997	-7.522511	111.250626	33.371201	39.230644	117.331146	33.222599	15.8540665	114.290886	-76.610351	17.6322015	109.778878
-5.96983	51.300388	117.154251	-21.677942	16.978146	112.074898	33.138145	-7.276431	111.395386	33.36705	39.455814	117.650566	33.2525975	16.0896915	114.522976	-76.6084815	17.8666005	109.62682
-4.814903	50.649963	117.312584	-21.676531	17.115891	112.108566	33.198006	-7.153533	111.524963	33.366245	39.584095	117.841698	33.2821255	16.215281	114.6833305	-76.6351875	18.016501	109.5338015
-3.946867	50.895226	117.314087	-21.63913	17.261665	112.140038	33.240185	-7.028417	111.666763	33.403351	39.699509	117.985573	33.321768	16.335546	114.826168	-76.600028	18.187784	109.453908
-2.978797	50.620441	117.381462	-21.623962	17.40922	112.249161	33.290718	-6.932767	111.796783	33.462875	39.819126	118.097046	33.3767965	16.4431795	114.9469145	-76.6247205	18.3752605	109.5514075
-2.049855	50.246326	117.431129	-21.541079	17.55121	112.353455	33.384621	-6.838711	111.954475	33.567474	39.889221	118.208168	33.4760475	16.525255	115.0813215	-76.5582055	18.577165	109.6255885
-1.119474	49.827461	117.47377	-21.441816	17.667175	112.4907	33.495449	-6.787667	112.147697	33.696529	39.938622	118.333778	33.595989	16.5754775	115.2407375	-76.479621	18.7588725	109.7406625
-0.205636	49.31987	117.473396	-21.32357	17.799667	112.642586	33.608662	-6.751582	112.344299	33.844658	39.984329	118.417892	33.72666	16.6163735	115.3810955	-76.3738	18.9829605	109.9040765
1.237807	48.461121	117.343346	-21.133833	18.011518	112.74437	33.779167	-6.672977	112.650513	34.083714	40.099503	118.502258	33.9314405	16.713263	115.5763855	-76.1991065	19.309773	109.9123545
2.080837	47.863068	117.26577	-21.029594	18.132526	112.748528	33.897526	-6.626848	112.845215	34.233303	40.161613	118.548409	34.0654145	16.7673825	115.696812	-76.1246025	19.4976695	109.800244
2.937763	47.187908	117.166313	-20.964775	18.304224	112.679764	34.008862	-6.598389	113.000679	34.358494	40.225159	118.599083	34.183678	16.813385	115.799881	-76.113228	19.795063	109.559647
3.80312	46.417721	117.020508	-20.859928	18.399599	112.543571	34.081226	-6.566096	113.116196	34.477238	40.277489	118.629601	34.279232	16.8556965	115.8728985	-75.999088	19.9435015	109.2142435
4.634548	45.57288	116.854431	-20.783129	18.476542	112.302246	34.181751	-6.551595	113.183105	34.581726	40.323483	118.628288	34.3817385	16.885944	115.9056965	-75.9479965	20.06714	108.6987955
5.397334	44.687046	116.664421	-20.702665	18.531239	112.007286	34.27029	-6.536912	113.215958	34.669701	40.359108	118.656036	34.4699955	16.911098	115.935997	-75.8753255	20.15138	108.078575
6.100565	43.769855	116.443954	-20.59202	18.547321	111.699333	34.362827	-6.526456	113.23391	34.753181	40.379597	118.63829	34.558004	16.9265705	115.9361	-75.742044	20.1680715	107.462566
7.210954	42.235077	115.857933	-20.488983	18.646154	111.267685	34.543201	-6.501933	113.21524	34.906639	40.450592	118.360985	34.72492	16.9743295	115.7881125	-75.702886	20.3179785	106.7472575
7.902069	41.17543	115.389595	-20.316416	18.734772	111.019241	34.674236	-6.463047	113.145538	35.041176	40.495518	118.010712	34.857706	17.0162355	115.578125	-75.490538	20.4533085	106.460357
8.573901	40.049831	114.960655	-20.165878	18.795292	110.854088	34.799065	-6.447833	113.064362	35.21199	40.520615	117.596031	35.0055275	17.036391	115.3301965	-75.3372835	20.554193	106.3779795
9.205877	38.890736	114.480988	-19.872278	18.807945	110.600243	34.905968	-6.414513	113.040939	35.389854	40.528152	117.190994	35.147911	17.0568195	115.1159665	-74.892467	20.5590705	106.0845195
9.76725	37.58596	114.036057	-19.768879	18.786285	110.408852	35.043869	-6.515829	112.989059	35.550346	40.489056	116.814507	35.2971075	16.9866135	114.901783	-74.8348655	20.5859565	105.915921
10.339052	36.302166	113.591072	-19.544161	18.739305	110.160919	35.147503	-6.576908	112.964546	35.726788	40.417095	116.39267	35.4371455	16.9200935	114.678608	-74.5254675	20.5585165	105.64323
10.839388	35.013031	113.138664	-19.442509	18.69532	109.988174	35.262333	-6.610297	112.925247	35.855389	40.388481	115.971245	35.558861	16.889092	114.448246	-74.443879	20.501548	105.528102
11.551951	32.922272	112.654449	-19.188101	18.638472	109.889923	35.48378	-6.625243	112.969208	36.069729	40.364239	115.437904	35.7767545	16.869498	114.203556	-74.1529565	20.407446	105.57629
12.056149	31.525612	112.478767	-19.04048	18.621828	109.994629	35.673344	-6.630895	113.072357	36.240021	40.367783	115.19928	35.9566825	16.868444	114.1358185	-74.0376425	20.375212	105.8534395
12.502283	30.143669	112.341713	-18.866173	18.581577	110.157562	35.822063	-6.590674	113.181747	36.401672	40.348541	114.966263	36.1118675	16.8789335	114.074005	-73.8442135	20.2842205	106.241119
12.936011	28.671244	112.253021	-18.564358	18.477106	110.340477	35.987289	-6.653367	113.271881	36.551247	40.323505	114.745094	36.269268	16.835069	114.0084875	-73.397984	20.119143	106.6724665
13.366882	27.215359	112.258232	-18.475504	18.430397	110.694695	36.10503	-6.693117	113.361588	36.692234	40.273903	114.556358	36.398632	16.790393	113.958973	-73.34964	20.070401	107.430417
13.755247	25.773005	112.356964	-18.345612	18.357059	111.039116	36.212276	-6.745133	113.452553	36.822166	40.217144	114.471748	36.517221	16.7360055	113.9621505	-73.208445	19.9781125	108.1160815
14.143364	24.248892	112.45797	-18.258093	18.291088	111.302986	36.298027	-6.798506	113.579597	36.940632	40.180405	114.487823	36.6193295	16.6909495	114.03371	-73.1355155	19.8912265	108.572262
14.721913	22.086863	112.536598	-18.181429	18.244234	111.405037	36.404606	-6.847528	113.7686	37.069912	40.15554	114.523056	36.737259	16.654006	114.145828	-73.100117	19.834462	108.664246
15.142586	20.638361	112.446823	-18.063177	18.201225	111.189949	36.470863	-6.882235	113.840195	37.128078	40.146458	114.453194	36.7994705	16.6321115	114.1466945	-72.9258245	19.7703385	108.2332035
15.53919	19.210751	112.236046	-18.092913	18.213503	110.917709	36.533298	-6.929379	113.878944	37.191994	40.110825	114.296005	36.862646	16.590723	114.0874745	-73.048472	19.836283	107.7479435
15.95089	17.864876	112.009743	-17.896294	18.178373	110.457756	36.581894	-6.929799	113.88723	37.267788	40.06572	114.076675	36.924841	16.5679605	113.9819525	-72.717429	19.7887855	106.9335595
16.409992	16.405174	111.791977	-17.925261	18.195538	110.104919	36.678402	-7.018054	113.903687	37.351109	40.006004	113.876297	37.0147555	16.493975	113.889992	-72.8652775	19.897101	106.319846
16.800936	15.011451	111.623253	-17.740538	18.114532	109.713326	36.802502	-7.06419	113.918388	37.433338	39.954208	113.679443	37.11792	16.445009	113.7989155	-72.598996	19.784055	105.6277365
17.216101	13.663453	111.508011	-17.64308	18.085625	109.432365	36.909111	-7.076713	113.993561	37.518467	39.918335	113.483788	37.213789	16.420811	113.7386745	-72.499949	19.750439	105.1260555
17.781925	11.690783	111.496033	-17.455559	18.013351	109.166733	37.099602	-7.047553	114.191673	37.599022	39.934307	113.230896	37.349312	16.443377	113.7112845	-72.26043	19.583325	104.6221815
18.101816	10.457774	111.598763	-17.355148	17.964592	109.096786	37.231911	-7.027022	114.354965	37.651867	39.948566	113.138596	37.441889	16.460772	113.7467805	-72.152185	19.468412	104.4467915
18.437439	9.161644	111.697044	-17.282789	17.86602	109.053802	37.362331	-7.055827	114.542412	38.083271	39.724468	112.864433	37.722801	16.3343205	113.7034225	-72.288379	19.3977195	104.4041815
18.643789	8.047619	111.937546	-17.260992	17.76536	109.029152	37.430367	-7.079523	114.808563	38.142979	39.740097	112.934784	37.786673	16.330287	113.8716735	-72.308657	19.200433	104.1866305
18.880064	6.836486	112.14994	-17.305784	17.652842	109.022697	37.475292	-7.135881	115.082123	37.74416	39.867336	113.193062	37.609726	16.3657275	114.1375925	-72.221294	18.9399565	103.9078015
19.014935	5.735947	112.337341	-17.276464	17.491596	108.921936	37.497009	-7.217013	115.322205	37.737324	39.811264	113.235214	37.6171665	16.2971255	114.2787095	-72.1700945	18.6860665	103.5651625
19.145573	4.676199	112.450195	-17.287006	17.342192	108.804115	37.475731	-7.280631	115.511032	37.708099	39.722767	113.240723	37.591915	16.221068	114.3758775	-72.165927	18.463316	103.2323525
19.729399	3.077075	112.303291	-17.316896	17.111656	108.659836	37.478844	-7.445198	115.633736	37.673515	39.578728	113.201225	37.5761795	16.066765	114.4174805	-72.2099715	18.156547	102.9021915
19.172718	2.322406	112.51696	-17.313509	16.948965	108.541908	37.509693	-7.552289	115.632927	37.654846	39.506195	113.184418	37.5822695	15.976953	114.4086725	-72.2092875	17.920977	102.6751435
19.138346	1.549685	112.296799	-17.325348	16.819557	108.439621	37.512142	-7.620267	115.670441	37.607105	39.446384	113.141541	37.5596235	15.9130585	114.405991	-72.2103195	17.7260555	102.473251
18.287882	1.273535	112.417206	-17.342262	16.724955	108.342834	37.5196	-7.677346	115.687355	37.553337	39.410419	113.102448	37.5364685	15.8665365	114.3949015	-72.2209925	17.5833735	102.2907665
17.684681	0.938675	112.351624	-17.362837	16.633139	108.276176	37.528271	-7.726846	115.684532	37.50618	39.356411	113.04966	37.5172255	15.8147825	114.367096	-72.2428995	17.4514955	102.185256
17.006453	0.634239	112.223938	-17.362692	16.556885	108.240677	37.536366	-7.762426	115.677902	37.465359	39.323189	112.994873	37.5008625	15.7803815	114.3363875	-72.2262465	17.3333885	102.1449665
16.230396	0.32485	112.159157	-17.376591	16.514788	108.234337	37.54892	-7.794996	115.689705	37.437393	39.300602	112.96579	37.4931565	15.752803	114.3277475	-72.2463385	17.276773	102.1409265
14.95417	0.035315	112.053123	-17.386992	16.444849	108.238892	37.552399	-7.835615	115.706207	37.417267	39.252956	112.934364	37.484833	15.7086705	114.3202855	-72.258817	17.1810275	102.1574985
14.100082	-0.159333	111.933266	-17.379677	16.419939	108.234787	37.540474	-7.86378	115.683449	37.418015	39.203007	112.908661	37.4792445	15.6696135	114.296055	-72.2385985	17.1702645	102.173519
13.098772	-0.22772	111.818459	-17.350937	16.391109	108.243309	37.536083	-7.877878	115.653481	37.425529	39.180622	112.903214	37.480806	15.651372	114.2783475	-72.18268	17.130846	102.2082705
12.096791	-0.409318	111.619911	-17.332804	16.385542	108.278069	37.514496	-7.845759	115.638626	37.429234	39.180695	112.928284	37.471865	15.667468	114.283455	-72.137473	17.103616	102.272683
11.008253	-0.488391	111.482414	-17.324646	16.388382	108.351219	37.533455	-7.826254	115.554382	37.434734	39.212177	113.007507	37.4840945	15.6929615	114.2809445	-72.1333865	17.0838025	102.4214935
9.906013	-0.525422	111.285126	-17.319349	16.417706	108.465538	37.571014	-7.812814	115.371193	37.432133	39.269905	113.103104	37.5015735	15.7285455	114.2371485	-72.1402715	17.1068665	102.6939275
8.710138	-0.543782	111.025909	-17.326534	16.504	108.607124	37.564331	-7.73583	115.136299	37.424381	39.344685	113.20565	37.494356	15.8044275	114.1709745	-72.147424	17.2035725	103.0432735
6.788992	-0.539168	110.677078	-17.313259	16.670485	109.062485	37.519085	-7.539459	114.625992	37.409546	39.48077	113.326492	37.4643155	15.9706555	113.976242	-72.0908335	17.3703145	104.148728
5.485706	-0.494968	110.53418	-17.290226	16.798418	109.490837	37.502922	-7.385102	114.216248	37.387817	39.629269	113.504372	37.4453695	16.1220835	113.86031	-72.0258215	17.4747525	105.121364
4.115569	-0.48264	110.438072	-17.335829	16.955994	110.015358	37.455212	-7.190372	113.89418	37.348915	39.811352	113.673233	37.4020635	16.31049	113.7837065	-72.0737215	17.601498	106.2470095
2.655793	-0.485832	110.487762	-17.406237	17.109814	110.553062	37.382481	-6.973043	113.597153	37.251312	40.037548	113.849258	37.3168965	16.5322525	113.7232055	-72.1293705	17.6873755	107.3829185
1.221781	-0.494703	110.527397	-17.573347	17.353447	111.035278	37.295612	-6.728674	113.370895	37.136566	40.280521	113.933243	37.216089	16.7759235	113.652069	-72.362783	17.9309705	108.418487
-0.245003	-0.53674	110.510719	-17.690947	17.575272	111.387886	37.202511	-6.482794	113.127754	36.972767	40.511726	113.908516	37.087639	17.014466	113.518135	-72.469533	18.136078	109.257637
-1.760298	-0.569311	110.56353	-17.761314	17.717327	111.625412	37.092041	-6.237773	112.931778	36.79565	40.757019	113.833252	36.9438455	17.259623	113.382515	-72.4664735	18.175031	109.868309
-3.954971	-0.766334	110.654892	-17.974333	17.971682	112.014214	36.932755	-5.958795	112.733315	36.577747	41.02037	113.655983	36.755251	17.5307875	113.194649	-72.703917	18.4125765	110.833779
-5.440874	-1.081706	110.734894	-17.926765	18.044338	112.119545	36.821377	-5.855946	112.674416	36.458038	41.114281	113.563705	36.6397075	17.6291675	113.1190605	-72.4932375	18.4595085	111.1200295
-6.929594	-1.398682	110.907677	-18.024302	18.11305	112.289932	36.714344	-5.832675	112.670776	36.362381	41.123695	113.482712	36.5383625	17.64551	113.076744	-72.5869665	18.58059	111.50312
-8.303604	-1.757721	111.056435	-18.236938	18.180552	112.505531	36.625885	-5.875995	112.706963	36.3158	41.04781	113.52668	36.4708425	17.5859075	113.1168215	-72.9447185	18.7751965	111.8942405
-9.754095	-2.145558	111.193886	-18.278185	18.166767	112.529549	36.526909	-5.981668	112.817726	36.294765	40.929466	113.605919	36.410837	17.473899	113.2118225	-72.967207	18.859635	111.8472755
-11.212259	-2.571769	111.280952	-18.419949	18.221521	112.528	36.402901	-6.089758	112.929466	36.291927	40.811531	113.58149	36.347414	17.3608865	113.255478	-73.187312	19.0821555	111.800522
-12.476563	-3.039056	111.241364	-18.343683	18.136969	112.436295	36.274494	-6.200605	112.964561	36.285156	40.691422	113.464737	36.279825	17.2454085	113.214649	-72.967191	19.0285295	111.657941
-14.497066	-3.818642	111.447052	-18.474091	18.167309	112.684616	36.11113	-6.256702	112.986664	36.228733	40.586464	113.142792	36.1699315	17.164881	113.064728	-73.1181135	19.169737	112.304504
-15.776493	-4.328106	111.777939	-18.375505	18.146181	112.970222	36.096783	-6.222379	112.99015	36.216084	40.598549	113.046204	36.1564335	17.188085	113.018177	-72.9074435	19.104277	112.922267
-16.943989	-4.887417	112.18306	-18.336586	18.151745	113.300232	36.146049	-6.152609	113.111137	36.213291	40.661922	112.974182	36.17967	17.2546565	113.0426595	-72.852842	19.0488335	113.5578045
-18.167011	-5.482672	112.561974	-18.287571	18.165001	113.549057	36.208477	-6.068108	113.295532	36.207027	40.733776	112.883652	36.207752	17.332834	113.089592	-72.782894	18.997168	114.008522
-19.312963	-6.069492	112.959625	-18.409092	18.258303	113.733459	36.259548	-6.00631	113.496872	36.176304	40.785225	112.681625	36.217926	17.3894575	113.0892485	-73.03611	19.1271485	114.3776695
-20.436277	-6.660363	113.283981	-18.31089	18.251842	113.628448	36.311203	-6.007277	113.73011	36.119072	40.79829	112.416206	36.2151375	17.3955065	113.073158	-72.8369175	19.1081775	114.183738
-21.517752	-7.271513	113.530861	-18.336262	18.250288	113.531204	36.281811	-5.994566	114.045097	36.084412	40.764618	112.103477	36.1831115	17.385026	113.074287	-72.8556355	19.11555	113.988121
-23.089474	-8.180958	113.846207	-18.517488	18.215372	113.404617	36.250511	-6.085388	114.429298	36.055328	40.604439	111.647331	36.1529195	17.2595255	113.0383145	-73.1878955	19.1712185	113.7709195
-24.08893	-8.745995	114.019798	-18.414011	18.044456	113.17215	36.205269	-6.195989	114.63401	36.026394	40.472992	111.366333	36.1158315	17.1385015	113.0001715	-72.9438535	18.9504105	113.3441285
-25.034666	-9.311852	114.11071	-18.455372	17.868656	113.048157	36.168098	-6.331141	114.721176	35.994156	40.32185	111.127892	36.081127	16.9953545	112.924534	-72.991871	18.7419575	113.17178
-26.001322	-9.854635	114.136192	-18.523071	17.705193	112.916077	36.103565	-6.436615	114.857269	35.950966	40.169594	110.927521	36.0272655	16.8664895	112.892395	-73.0734075	18.5438965	112.939759
-26.856974	-10.35904	114.143921	-18.677893	17.566236	112.847794	36.107903	-6.548095	114.874283	35.921158	40.070492	110.789726	36.0145305	16.7611985	112.8320045	-73.3703165	18.3712735	112.8635835
-27.753693	-10.793803	114.134148	-18.565514	17.383772	112.683464	36.090893	-6.614239	114.925911	35.892033	40.002968	110.713745	35.991463	16.6943645	112.819828	-73.122491	18.0731795	112.5471
-28.557959	-11.193617	114.105949	-18.605518	17.282583	112.569023	36.054718	-6.669423	114.977936	35.879253	39.945358	110.645088	35.9669855	16.6379675	112.811512	-73.1780215	17.9271985	112.326534
-29.771992	-11.675643	114.076904	-18.604818	17.141903	112.458038	35.970047	-6.738611	115.032875	35.849895	39.808037	110.508301	35.909971	16.534713	112.770588	-73.119607	17.749093	112.145488
-30.528549	-11.956198	114.112762	-18.615047	17.074974	112.416199	35.97485	-6.835155	115.004158	35.827164	39.726913	110.403778	35.901007	16.445879	112.703968	-73.131101	17.704069	112.12843
-31.238276	-12.144507	114.119148	-18.611271	17.022943	112.421272	35.918129	-6.867523	115.035522	35.817165	39.647789	110.344681	35.867647	16.390133	112.6901015	-73.090189	17.655753	112.1524425
-31.940502	-12.280599	114.163055	-18.65064	16.972857	112.466286	35.92345	-6.955003	115.001511	35.803383	39.586983	110.326477	35.8634165	16.31599	112.663994	-73.1646965	17.629724	112.268578
-32.548153	-12.393794	114.205757	-18.645378	16.892029	112.50367	35.911419	-7.008928	115.000763	35.78397	39.543289	110.32637	35.8476945	16.2671805	112.6635665	-73.1384505	17.5168775	112.3437735
-33.187279	-12.429402	114.251968	-18.658009	16.862753	112.525833	35.897427	-7.049675	114.996109	35.756271	39.509628	110.332664	35.826849	16.2299765	112.6643865	-73.142867	17.4955295	112.3872795
-33.80904	-12.416436	114.2341	-18.687029	16.830008	112.541328	35.859688	-7.044798	115.024689	35.713467	39.49192	110.326675	35.7865775	16.223561	112.675682	-73.1606355	17.436455	112.406974
-34.761578	-12.35998	114.253082	-18.719906	16.781149	112.546455	35.860359	-7.057148	114.995232	35.642319	39.473183	110.294853	35.751339	16.2080175	112.6450425	-73.191151	17.3542805	112.4478675
-35.339417	-12.270432	114.288536	-18.746687	16.72537	112.551132	35.866718	-7.067956	114.992096	35.602634	39.457867	110.285858	35.734676	16.1949555	112.638977	-73.22805	17.2557845	112.463287
-35.898964	-12.110854	114.268539	-18.760344	16.670664	112.57888	35.879841	-7.111423	114.987968	35.586929	39.397839	110.301125	35.733385	16.143208	112.6445465	-73.254073	17.19812	112.5132135
-36.375298	-11.971871	114.291191	-18.737234	16.572935	112.615761	35.918922	-7.223918	114.961395	35.580956	39.336708	110.319473	35.749939	16.056395	112.640434	-73.224407	17.089475	112.591088
-36.904057	-11.762949	114.321373	-18.754711	16.465702	112.676346	35.922508	-7.318008	114.979622	35.596542	39.219425	110.379097	35.759525	15.9507085	112.6793595	-73.268947	16.9806955	112.6733325
-37.438049	-11.483398	114.348564	-18.738533	16.349771	112.752953	35.910786	-7.406178	115.040924	35.625721	39.123119	110.458946	35.7682535	15.8584705	112.749935	-73.2453195	16.8410715	112.755971
-37.918636	-11.166631	114.331329	-18.707006	16.267269	112.81424	35.953808	-7.52506	115.034714	35.654049	39.024242	110.52964	35.8039285	15.749591	112.782177	-73.2179405	16.784947	112.846303
-38.695465	-10.578604	114.377762	-18.699871	16.101746	112.939285	36.0103	-7.656434	115.045074	35.677101	38.902622	110.659622	35.8437005	15.623094	112.852348	-73.2434425	16.580398	113.026222
-39.167255	-10.118568	114.346313	-18.675497	15.995927	113.004173	36.00803	-7.692391	115.10804	35.684952	38.840412	110.757507	35.846491	15.5740105	112.9327735	-73.197485	16.4178435	113.0755725
-39.621399	-9.679556	114.298737	-18.710451	15.891285	113.03936	36.038628	-7.760701	115.1436	35.677597	38.771797	110.838112	35.8581125	15.505548	112.990856	-73.2790145	16.277022	113.087864
-40.090714	-9.162222	114.245132	-18.832228	15.850703	113.122498	36.078583	-7.855918	115.136429	35.658733	38.72353	110.919724	35.868658	15.433806	113.0280765	-73.533114	16.2676	113.2169195
-40.578857	-8.571228	114.157913	-18.872807	15.73903	113.138489	36.05468	-7.882184	115.202118	35.61322	38.657051	110.958778	35.83395	15.3874335	113.080448	-73.579564	16.0906265	113.19653
-41.072792	-7.944258	114.130913	-18.761162	15.619757	113.111809	36.055042	-7.940789	115.227684	35.585247	38.592266	110.999229	35.8201445	15.3257385	113.1134565	-73.3424685	15.9137755	113.1101615
-41.361034	-7.453704	114.03508	-18.787571	15.507518	113.142242	36.080643	-8.033231	115.221008	35.567181	38.533714	111.064659	35.823912	15.2502415	113.1428335	-73.399054	15.7647945	113.1416505
-42.26963	-6.167137	114.021667	-18.821707	15.401435	113.172363	36.084877	-8.124156	115.212547	35.530998	38.483662	111.164261	35.8079375	15.179753	113.188404	-73.4513515	15.623117	113.156322
-42.752075	-5.375426	113.852882	-18.855434	15.303281	113.159348	36.052345	-8.143624	115.197327	35.496788	38.44558	111.176323	35.7745665	15.150978	113.186825	-73.4854345	15.455584	113.131871
-43.233761	-4.537346	113.737999	-18.866114	15.221535	113.125626	36.037003	-8.19304	115.124336	35.444649	38.397102	111.161057	35.740826	15.102031	113.1426965	-73.473054	15.341039	113.1085555
-43.702957	-3.626081	113.660469	-18.907324	15.135948	113.104485	36.054382	-8.279629	115.019135	35.404915	38.338871	111.153641	35.7296485	15.029621	113.086388	-73.5442965	15.242275	113.122582
-44.176559	-2.773046	113.537964	-18.933825	15.062242	113.115082	36.033817	-8.336966	114.9758	35.340385	38.296597	111.218094	35.687101	14.9798155	113.096947	-73.554751	15.1446685	113.133217
-44.644936	-1.790827	113.500931	-18.933914	14.95013	113.15303	36.007961	-8.379386	114.980865	35.325253	38.223427	111.24836	35.666607	14.9220205	113.1146125	-73.534435	14.9782395	113.1914475
-45.142849	-0.799927	113.425301	-18.972176	14.858352	113.198975	36.031933	-8.489408	114.91436	35.295311	38.19989	111.318573	35.663622	14.855241	113.1164665	-73.607974	14.861463	113.2814835
-45.874332	0.751928	113.260315	-19.027563	14.69627	113.228439	35.989567	-8.61026	114.808823	35.239727	38.102959	111.519913	35.614647	14.7463495	113.164368	-73.669773	14.6461905	113.29251
-46.35915	1.852013	113.060776	-19.086111	14.606264	113.215111	35.952332	-8.692681	114.708199	35.197769	38.041832	111.852417	35.5750505	14.6745755	113.280308	-73.7472725	14.5379525	113.149914
-46.871841	2.96314	112.905716	-19.114594	14.539796	113.167717	35.906044	-8.745564	114.574448	35.167194	37.989902	111.766861	35.536619	14.622169	113.1706545	-73.765807	14.457423	113.1647795
-47.394505	4.164435	112.779663	-19.182182	14.490663	113.136383	35.857822	-8.805085	114.432419	35.127525	37.94825	111.858322	35.4926735	14.5715825	113.1453705	-73.8570375	14.4097435	113.1273955
-47.90625	5.324502	112.702057	-19.213272	14.469695	113.121971	35.791256	-8.852244	114.300766	35.083477	37.89769	111.918983	35.4373665	14.522723	113.1098745	-73.8639105	14.416667	113.1340675
-48.4547	6.549717	112.681793	-19.245213	14.443702	113.133934	35.691513	-8.858055	114.182892	35.020935	37.852802	111.967743	35.356224	14.4973735	113.0753175	-73.84665	14.3900305	113.1925505
-48.992901	7.793971	112.839111	-19.316708	14.410461	113.248657	35.605137	-8.912208	114.064262	34.963844	37.799744	111.992874	35.2844905	14.443768	113.028568	-73.9179065	14.377154	113.468746
-49.802135	9.633893	113.170914	-19.426085	14.404397	113.503899	35.465912	-8.954846	113.887024	34.860973	37.724472	112.092033	35.1634425	14.384813	112.9895285	-74.0156125	14.423981	114.0182695
-50.343704	10.8953	113.469841	-19.513298	14.394231	113.726601	35.344162	-8.978794	113.797691	34.77887	37.693096	112.208664	35.061516	14.357151	113.0031775	-74.088112	14.431311	114.4500245
-50.922054	12.147532	113.954353	-19.616053	14.375507	114.016068	35.202209	-9.006383	113.698074	34.656994	37.673618	112.334953	34.9296015	14.3336175	113.0165135	-74.1617075	14.4173965	115.0156225
-51.488579	13.372085	114.507339	-19.776123	14.333754	114.396439	35.045086	-9.00531	113.576424	34.4846	37.678196	112.466072	34.764843	14.336443	113.021248	-74.317089	14.331065	115.77163
-52.034706	14.598552	115.157333	-19.93606	14.276345	114.808334	34.872204	-8.99438	113.47538	34.266495	37.690632	112.590836	34.5693495	14.348126	113.033108	-74.4414695	14.204564	116.58356
-52.534794	15.843399	115.892998	-20.09153	14.206669	115.264526	34.649376	-8.929472	113.398918	34.023033	37.700348	112.70623	34.3362045	14.385438	113.052574	-74.5192645	14.0279	117.476478
-53.076172	16.986336	116.632751	-20.309093	14.165604	115.689156	34.465126	-8.970906	113.300171	33.782925	37.709846	112.81955	34.1240255	14.36947	113.0598605	-74.7422115	13.961738	118.3184515
-53.814751	18.783148	117.626511	-20.648682	14.069793	116.254745	34.114044	-8.934894	113.13562	33.423695	37.729008	112.953949	33.7688695	14.397057	113.0447845	-75.0662335	13.742529	119.4647055
-54.240482	19.996471	118.248283	-20.871925	14.0255	116.553329	33.869179	-8.996628	112.955269	33.207165	37.724251	113.020561	33.538172	14.3638115	112.987915	-75.282022	13.6871885	120.118743
-54.641449	21.145554	118.720306	-21.088062	13.968221	116.722855	33.6287	-9.039758	112.763283	33.005459	37.721859	113.07653	33.3170795	14.3410505	112.9199065	-75.4932035	13.5953915	120.5258035
-55.046356	22.335512	118.956116	-21.321852	13.913891	116.838112	33.359352	-9.043012	112.598572	32.831955	37.762634	113.128349	33.0956535	14.359811	112.8634605	-75.7393575	13.467971	120.8127635
-55.338127	23.485903	119.099556	-21.48683	13.897471	116.802132	33.121052	-9.041965	112.367668	32.678444	37.834648	113.137772	32.899748	14.3963415	112.75272	-75.873408	13.3986005	120.851544
-55.605762	24.622492	118.985733	-21.704287	13.943322	116.570961	32.919739	-9.015279	112.04702	32.545597	37.885017	113.04734	32.732668	14.434869	112.54718	-76.141242	13.451775	120.594742
-55.761822	25.769796	118.757713	-21.849161	13.98775	116.267792	32.738987	-8.959651	111.720261	32.420269	37.983261	112.885368	32.579628	14.511805	112.3028145	-76.27795	13.463695	120.2327695
-55.899681	27.469709	118.384491	-22.04987	14.103325	115.756271	32.558994	-8.850093	111.045876	32.197304	38.178318	112.617722	32.378149	14.6641125	111.831799	-76.477889	13.5425375	119.680743
-55.729282	28.343254	118.261253	-22.164907	14.194548	115.446678	32.386997	-8.713398	110.588905	32.038296	38.300209	112.364235	32.2126465	14.7934055	111.47657	-76.5424605	13.5956905	119.416786
-55.63884	29.413864	118.319305	-22.220881	14.268401	115.209076	32.240665	-8.601825	110.086647	31.85828	38.422211	112.077904	32.0494725	14.910193	111.0822755	-76.4912345	13.626609	119.3358765
-55.366356	30.331913	118.254364	-22.289198	14.328952	115.00032	32.115562	-8.473282	109.60466	31.6703	38.491703	111.863754	31.892931	15.0092105	110.734207	-76.471327	13.6486935	119.266433
-55.120995	31.323158	118.226349	-22.415133	14.428128	114.775085	31.979609	-8.357856	109.190689	31.492239	38.57412	111.666725	31.735924	15.108132	110.428707	-76.56619	13.748124	119.121463
-55.428185	32.621174	118.146851	-22.462317	14.478569	114.626907	31.845348	-8.275441	108.793175	31.329281	38.580193	111.491837	31.5873145	15.152376	110.142506	-76.5119485	13.804762	119.111308
-55.040012	33.552189	118.087997	-22.534216	14.614248	114.446854	31.658045	-8.190804	108.506752	31.134605	38.507702	111.317619	31.396325	15.158449	109.9121855	-76.464757	14.070047	118.9815225
-54.403923	34.979454	118.014099	-22.654011	14.784845	114.205048	31.460644	-8.115273	108.073448	30.867313	38.4734	111.086334	31.1639785	15.1790635	109.579891	-76.4720005	14.3906265	118.830205
-53.608334	35.620483	117.889977	-22.759537	14.902526	114.008018	31.312128	-8.047367	107.841614	30.762157	38.503063	111.005196	31.0371425	15.227848	109.423405	-76.5562165	14.577204	118.592631
-53.116428	36.45433	117.705032	-22.897293	14.988616	113.801666	31.174582	-7.997995	107.655441	30.692846	38.54892	110.959641	30.933714	15.2754625	109.307541	-76.7283	14.7017695	118.295791
-52.706177	37.434898	117.427299	-23.010664	15.068311	113.603035	31.060202	-7.983352	107.513618	30.639511	38.582615	110.937157	30.8498565	15.2996315	109.2253875	-76.8711845	14.8369905	117.9806825
-52.101334	38.208244	117.088905	-23.127375	15.172126	113.359131	30.925295	-7.972216	107.440742	30.598152	38.6045	110.906944	30.7617235	15.316142	109.173843	-77.0164735	15.02811	117.544419
-51.335144	38.92487	116.676018	-23.218561	15.226822	113.10997	30.824196	-7.981165	107.357117	30.539158	38.620178	110.882607	30.681677	15.3195065	109.119862	-77.118799	15.1341375	117.100078
-50.558533	39.633896	116.335655	-23.366661	15.329724	112.883614	30.711428	-7.970161	107.303085	30.463182	38.631218	110.851357	30.587305	15.3305285	109.077221	-77.320627	15.3289195	116.690007
-49.20763	40.545238	115.845337	-23.55262	15.476696	112.609146	30.55513	-7.934917	107.266617	30.348948	38.660225	110.688271	30.452039	15.362654	108.977444	-77.557279	15.590738	116.240848
-48.286419	41.123928	115.620758	-23.615389	15.561735	112.532715	30.470762	-7.915141	107.259941	30.285719	38.678524	110.566536	30.3782405	15.3816915	108.9132385	-77.6090185	15.7417785	116.1521915
-47.236641	41.684605	115.356361	-23.679802	15.623066	112.480095	30.424776	-7.921587	107.341217	30.249134	38.692619	110.451767	30.336955	15.385516	108.896492	-77.696559	15.860616	116.063698
-46.178123	42.180424	115.091095	-23.726505	15.657045	112.397018	30.400137	-7.953218	107.457794	30.237791	38.672565	110.334541	30.318964	15.3596735	108.8961675	-77.771974	15.9544165	115.8978685
-45.08033	42.638626	114.695717	-23.797556	15.698816	112.329247	30.353127	-8.012194	107.580254	30.240965	38.63345	110.234451	30.297046	15.310628	108.9073525	-77.892158	16.087004	115.7511415
-43.852989	43.164566	114.280045	-23.862787	15.755667	112.157906	30.290804	-8.094364	107.74205	30.251303	38.57518	110.142372	30.2710535	15.240408	108.942211	-77.9966275	16.270926	115.373601
-42.675362	43.627777	113.872818	-23.957283	15.819569	111.991516	30.218115	-8.184908	107.901299	30.286318	38.505219	110.075935	30.2522165	15.1601555	108.988617	-78.1667825	16.4789825	114.994415
-40.76096	44.283638	113.315109	-24.04615	15.851766	111.702408	30.084314	-8.280403	108.026978	30.328518	38.431576	110.133591	30.206416	15.0755865	109.0802845	-78.298716	16.6279455	114.3245315
-39.392014	44.742184	112.965073	-24.141987	15.89924	111.385132	30.025248	-8.287736	108.013367	30.362967	38.437798	110.302673	30.1941075	15.075031	109.15802	-78.4780815	16.723449	113.612244
-38.063232	45.134956	112.841209	-24.163029	15.917858	111.106407	30.002207	-8.204155	107.874908	30.379183	38.516457	110.48188	30.190695	15.156151	109.178394	-78.516753	16.679565	113.03442
-36.681278	45.470791	112.752449	-24.169264	16.00457	110.890244	30.042761	-8.047492	107.695702	30.400091	38.633129	110.64241	30.221426	15.2928185	109.169056	-78.559954	16.7163215	112.611432
-35.180588	45.870892	112.685219	-24.100801	16.115931	110.748039	30.123472	-7.860535	107.659576	30.457932	38.77338	110.830475	30.290702	15.4564225	109.2450255	-78.492304	16.7754395	112.2510525
-33.723068	46.198288	112.706932	-24.084499	16.274231	110.718979	30.268093	-7.668843	107.680214	30.561247	38.939339	111.111023	30.41467	15.635248	109.3956185	-78.583668	16.913214	112.0423395
-32.302647	46.467957	112.621712	-23.970907	16.413662	110.428192	30.43597	-7.477265	107.756233	30.674925	39.104439	111.490356	30.5554475	15.813587	109.6232945	-78.4972615	17.013737	111.2330895
-29.926687	46.881271	112.510727	-23.843496	16.648081	110.101845	30.696774	-7.190833	107.866653	30.853218	39.342403	112.149979	30.774996	16.075785	110.008316	-78.461988	17.220377	110.195374
-28.466494	47.08363	112.495003	-23.733278	16.798306	109.907532	30.895317	-7.01947	107.993317	30.994087	39.485191	112.546349	30.944702	16.2328605	110.269833	-78.411258	17.3637515	109.545231
-27.035543	47.257023	112.622543	-23.59548	16.908773	109.825096	31.10264	-6.8724	108.085945	31.165197	39.626175	112.907196	31.1339185	16.3768875	110.4965705	-78.3248785	17.4406585	109.1536215
-25.577971	47.402798	112.614754	-23.417156	17.069847	109.600197	31.316414	-6.743155	108.195053	31.334591	39.754627	113.193169	31.3255025	16.505736	110.694111	-78.1598145	17.633958	108.506283
-23.906633	47.297771	112.436333	-23.197348	17.187254	109.510025	31.535986	-6.629224	108.330704	31.488684	39.870197	113.359093	31.512335	16.6204865	110.8448985	-77.907031	17.7540215	108.1751515
-22.397055	47.288715	112.349846	-22.996721	17.304253	109.438957	31.7563	-6.539871	108.487068	31.65546	39.971428	113.428787	31.70588	16.7157785	110.9579275	-77.699322	17.8927275	107.9199865
-20.777643	47.153881	112.135277	-22.795633	17.445339	109.438263	31.977182	-6.479854	108.721375	31.84697	40.049305	113.438736	31.912076	16.7847255	111.0800555	-77.503342	18.1059525	107.7964705
-18.530449	46.878101	111.974922	-22.475643	17.566092	109.565033	32.310551	-6.433295	109.181641	32.141159	40.127705	113.444916	32.225855	16.847205	111.3132785	-77.177141	18.284979	107.8167875
-16.970699	46.612625	111.886635	-22.259951	17.651747	109.688782	32.541973	-6.429805	109.535393	32.343788	40.161812	113.481583	32.4428805	16.8660035	111.508488	-76.9627825	18.4374905	107.869076
-15.483068	46.351883	111.842117	-22.038109	17.675591	109.826126	32.777794	-6.428522	109.909042	32.533173	40.175011	113.524521	32.6554835	16.8732445	111.7167815	-76.7317015	18.4779375	107.9354705
-14.031561	45.988533	111.818565	-21.837749	17.732494	110.040268	32.998669	-6.445192	110.304024	32.749184	40.174446	113.581512	32.8739265	16.864627	111.942768	-76.5494245	18.600361	108.137768
-12.564784	45.60421	111.867249	-21.612808	17.758169	110.296394	33.218906	-6.455342	110.737541	32.958618	40.198219	113.657471	33.088762	16.8714385	112.197506	-76.314378	18.6448995	108.395282
-11.104815	45.212791	111.927963	-21.483723	17.79991	110.517334	33.438007	-6.466875	111.158989	33.227985	39.674694	113.878929	33.332996	16.6039095	112.518959	-76.300442	18.9959105	108.515709
-9.736958	44.744095	112.044945	-21.311752	17.809477	110.711578	33.634403	-6.472018	111.560249	33.403187	40.014481	114.058266	33.518795	16.7712315	112.8092575	-76.142299	18.8477225	108.6138985
-7.663084	44.015358	112.229393	-21.122471	17.826628	110.872307	33.950348	-6.466505	112.103012	33.65974	39.750095	114.429283	33.805044	16.641795	113.2661475	-76.049986	19.011461	108.4784665
-6.314806	43.546467	112.349022	-20.995644	17.793196	110.854248	34.135715	-6.4328	112.378784	33.744328	40.357536	114.607132	33.9400215	16.962368	113.492958	-75.9313095	18.624024	108.215538
-5.069019	43.023304	112.464699	-20.847176	17.766758	110.774818	34.334263	-6.380085	112.573074	33.879375	40.427227	114.861694	34.106819	17.023571	113.717384	-75.801171	18.509945	107.832252
-3.785661	42.500957	112.534775	-20.679556	17.783411	110.650742	34.544453	-6.306402	112.70269	34.002556	40.502182	115.079369	34.2735045	17.09789	113.8910295	-75.6326165	18.468932	107.4104545
-2.515297	41.963818	112.515511	-20.525949	17.778162	110.407486	34.772549	-6.239264	112.779068	34.12355	40.579201	115.275726	34.4480495	17.1699685	114.027397	-75.4999475	18.3863555	106.787575
-1.328623	41.405956	112.456276	-20.433649	17.806639	110.189209	35.001072	-6.160613	112.830269	34.236748	40.648315	115.384117	34.61891	17.243851	114.107193	-75.486208	18.369427	106.271225
-0.131581	40.85302	112.364449	-20.211748	17.795416	109.977234	35.197796	-6.075466	112.797234	34.339062	40.702946	115.381561	34.768429	17.31374	114.0893975	-75.191925	18.277092	105.8650705
1.632167	39.882664	112.292923	-19.815874	17.766296	109.780571	35.536201	-6.021553	112.703407	34.561115	40.700966	115.379608	35.048658	17.3397065	114.0415075	-74.680406	18.1928855	105.5196345
2.702924	39.249004	112.364914	-19.689556	17.755222	109.792076	35.760094	-6.021789	112.739304	34.753288	40.658951	115.48278	35.256691	17.318581	114.111042	-74.635803	18.191863	105.47311
3.706223	38.536209	112.469948	-19.488586	17.707764	109.779701	35.985565	-6.037495	112.844017	34.928623	40.616043	115.694603	35.457094	17.289274	114.26931	-74.434266	18.126254	105.290092
4.698471	37.904251	112.594688	-19.281717	17.676535	109.716583	36.195461	-6.047197	112.97084	35.073036	40.608643	115.891304	35.6342485	17.280723	114.431072	-74.1976825	18.072347	105.002094
5.672007	37.085472	112.674843	-19.204954	17.669842	109.706924	36.373074	-6.048533	113.075363	35.178867	40.590443	116.038322	35.7759705	17.270955	114.5568425	-74.1858785	18.068729	104.8570055
6.53758	36.352531	112.729301	-19.080994	17.665281	109.682869	36.543549	-6.045216	113.154312	35.238724	40.592602	116.132225	35.8911365	17.273693	114.6432685	-74.0531245	18.056869	104.7224695
7.350875	35.579941	112.770477	-18.955795	17.620911	109.706627	36.690228	-6.022379	113.248352	35.314148	40.608028	116.194305	36.002188	17.2928245	114.7213285	-73.913778	17.9489975	104.6919255
8.531244	34.376747	112.824631	-18.7792	17.541143	109.721848	36.879887	-6.00556	113.430115	35.382702	40.634842	116.272141	36.1312945	17.314641	114.851128	-73.6896945	17.767645	104.592568
9.28015	33.522408	112.844574	-18.726393	17.521469	109.780823	36.981888	-5.999949	113.582954	35.426037	40.642982	116.286598	36.2039625	17.3215165	114.934776	-73.6567485	17.7214215	104.62687
9.922228	32.662815	112.837807	-18.647169	17.456005	109.821297	37.071228	-6.016987	113.77932	35.459927	40.646126	116.283783	36.2655775	17.3145695	115.0315515	-73.5599155	17.5974405	104.6110425
10.552684	31.805927	112.85833	-18.595549	17.400284	109.850273	37.16193	-6.06735	113.958427	35.491154	40.616779	116.251228	36.326542	17.2747145	115.1048275	-73.51764	17.5258535	104.5957185
11.115874	30.900129	112.797318	-18.48432	17.305492	109.8358	37.222057	-6.144715	114.151833	35.553696	40.577278	116.171524	36.3878765	17.2162815	115.1616785	-73.3565165	17.3947025	104.5099215
11.694557	29.861706	112.746025	-18.494596	17.223053	109.837318	37.295158	-6.23014	114.271561	35.616215	40.509575	116.069328	36.4556865	17.1397175	115.1704445	-73.4448785	17.3063885	104.5041915
12.170761	28.937399	112.640167	-18.418322	17.109482	109.771194	37.367405	-6.328376	114.334747	35.68449	40.432938	115.937294	36.5259475	17.052281	115.1360205	-73.3625915	17.166683	104.4063675
12.829023	27.543461	112.440285	-18.310312	16.928858	109.590134	37.461529	-6.462928	114.332664	35.78817	40.324383	115.646255	36.6248495	16.9307275	114.9894595	-73.2454735	16.9269885	104.1908085
13.218488	26.624125	112.226196	-18.214371	16.838835	109.436501	37.518917	-6.527301	114.280632	35.868114	40.273521	115.402008	36.6935155	16.87311	114.84132	-73.1222575	16.80456	104.031682
13.619637	25.595951	112.026657	-18.109585	16.780676	109.284302	37.577896	-6.570264	114.205376	35.946991	40.233875	115.13443	36.7624435	16.8318055	114.669903	-72.9816135	16.7295465	103.898701
13.968497	24.669491	111.821449	-18.034275	16.758368	109.15271	37.602276	-6.594856	114.144394	36.031277	40.203384	114.866432	36.8167765	16.804264	114.505413	-72.8853265	16.712472	103.800007
14.255846	23.77956	111.667229	-17.938488	16.740736	109.063164	37.640167	-6.608119	114.103867	36.105846	40.181019	114.590492	36.8730065	16.78645	114.3471795	-72.7499825	16.695022	103.7791485
14.513588	22.880947	111.552742	-17.8832	16.769491	108.998276	37.671482	-6.600504	114.071632	36.162125	40.182117	114.334579	36.9168035	16.7908065	114.2031055	-72.6832035	16.7481755	103.7934465
14.735497	21.995724	111.367401	-17.823782	16.813644	108.915161	37.663944	-6.587326	114.041962	36.206947	40.180573	114.068436	36.9354455	16.7966235	114.055199	-72.5830095	16.8306645	103.775123
15.000096	20.60243	111.114037	-17.801474	16.839344	108.766304	37.604523	-6.580313	114.013847	36.252945	40.142529	113.637505	36.928734	16.781108	113.825676	-72.531682	16.89758	103.706932
15.113274	19.761259	110.980736	-17.80934	16.841333	108.679543	37.561581	-6.580064	114.02562	36.254429	40.122475	113.39064	36.908005	16.7712055	113.70813	-72.526685	16.9114605	103.650956
15.186506	18.934601	110.89476	-17.8337	16.856855	108.583702	37.508408	-6.591053	114.056519	36.240707	40.092884	113.170067	36.8745575	16.7509155	113.613293	-72.5419575	16.9627945	103.554111
15.223159	18.115408	110.818359	-17.8571	16.844837	108.52594	37.44558	-6.617738	114.087929	36.213104	40.043606	112.977959	36.829342	16.712934	113.532944	-72.543542	16.97674	103.518936
15.216817	17.314833	110.749458	-17.819109	16.7971	108.452545	37.394791	-6.682453	114.129021	36.201893	39.991623	112.787712	36.798342	16.654585	113.4583665	-72.43656	16.939615	103.4467235
15.208366	16.461922	110.705254	-17.855371	16.759609	108.403694	37.319855	-6.694645	114.165916	36.187275	39.921181	112.630676	36.753565	16.613268	113.398296	-72.464307	16.90595	103.409092
15.185757	15.675833	110.644127	-17.945076	16.701172	108.395477	37.317421	-6.832283	114.112198	36.17617	39.841129	112.497116	36.7467955	16.504423	113.304657	-72.6369475	16.897921	103.486297
15.050505	14.642656	110.5616	-17.976336	16.594162	108.321976	37.21751	-6.901417	114.086304	36.19199	39.718422	112.355888	36.70475	16.4085025	113.221096	-72.657422	16.7798215	103.422856
14.936672	13.957338	110.51767	-17.954395	16.516806	108.256958	37.237469	-7.018596	113.994492	36.195328	39.664295	112.295067	36.7163985	16.3228495	113.1447795	-72.6251885	16.7107625	103.3691365
14.782098	13.305908	110.429993	-17.952719	16.497784	108.171188	37.223797	-7.039409	113.933586	36.193588	39.63348	112.244438	36.7086925	16.2970355	113.089012	-72.6141305	16.6985325	103.253364
14.57857	12.740618	110.343552	-17.936792	16.476974	108.114685	37.238903	-7.033492	113.865837	36.183327	39.639385	112.197754	36.711115	16.3029465	113.0317955	-72.584699	16.6510015	103.1975745
14.390156	12.118639	110.311531	-17.920589	16.477909	108.070084	37.278667	-7.003293	113.82058	36.17881	39.667061	112.186005	36.7287385	16.331884	113.0032925	-72.5699165	16.623934	103.1368755
14.159184	11.522789	110.293068	-17.898607	16.475487	108.071671	37.339371	-6.952901	113.802635	36.175636	39.720882	112.231567	36.7575035	16.3839905	113.017101	-72.5547175	16.5669835	103.126241
13.885442	10.981934	110.28746	-17.873295	16.488043	108.07798	37.401394	-6.877742	113.804749	36.166332	39.790016	112.322594	36.783863	16.456137	113.0636715	-72.530453	16.519949	103.0922885
13.418746	10.247193	110.332367	-17.850054	16.49926	108.09288	37.440243	-6.719915	113.881233	36.143318	39.88752	112.543594	36.7917805	16.5838025	113.2124135	-72.4918885	16.4147175	102.9733465
13.036196	9.72578	110.360634	-17.834608	16.501469	108.114471	37.498894	-6.688169	113.930534	36.131554	39.928486	112.739098	36.815224	16.6201585	113.334816	-72.48444	16.3827795	102.894126
12.607712	9.206123	110.389198	-17.83246	16.53026	108.142151	37.528229	-6.656168	113.987961	36.134792	39.976582	112.926994	36.8315105	16.660207	113.4574775	-72.4964305	16.400313	102.8268245
12.156379	8.715396	110.425171	-17.822582	16.540163	108.184555	37.563869	-6.688091	114.019951	36.140579	39.998386	113.06559	36.852224	16.6551475	113.5427705	-72.497388	16.4251785	102.8263395
11.673774	8.186003	110.419891	-17.827229	16.559896	108.228508	37.551952	-6.631052	114.036964	36.145214	40.013836	113.172623	36.848583	16.691392	113.6047935	-72.503041	16.4284	102.8522225
11.165033	7.681273	110.370483	-17.824562	16.592836	108.258148	37.561745	-6.67905	114.026871	36.142384	40.023792	113.244263	36.8520645	16.672371	113.635567	-72.5011885	16.513301	102.880729
10.612538	7.19077	110.350731	-17.825434	16.617432	108.312393	37.549492	-6.684553	114.029839	36.143059	40.029064	113.293709	36.8462755	16.6722555	113.661774	-72.4971435	16.5626085	102.963012
9.662821	6.395538	110.289467	-17.872591	16.666296	108.377457	37.523155	-6.70612	114.046585	36.137623	40.012325	113.34729	36.830389	16.6531025	113.6969375	-72.575571	16.6794895	103.0579765
8.995351	5.875849	110.282394	-17.890701	16.688698	108.403191	37.489876	-6.731182	114.059814	36.129608	39.994179	113.381149	36.809742	16.6314985	113.7204815	-72.591144	16.7458975	103.0859005
8.323437	5.265633	110.229668	-17.913277	16.709618	108.424522	37.44936	-6.759116	114.076408	36.125656	39.979652	113.409134	36.787508	16.610268	113.742771	-72.614062	16.808968	103.106273
7.582454	4.758302	110.162331	-17.93145	16.714842	108.444389	37.406487	-6.79065	114.088531	36.109371	39.956848	113.432266	36.757929	16.583099	113.7603985	-72.620829	16.846585	103.1283795
6.833801	4.145223	110.118912	-17.980791	16.723936	108.497795	37.348999	-6.81739	114.088928	36.0853	39.937572	113.440285	36.7171495	16.560091	113.7646065	-72.6787315	16.887781	103.2309835
5.989328	3.569231	110.037994	-18.031208	16.744326	108.539841	37.298683	-6.839741	114.087341	36.051903	39.916656	113.410477	36.675293	16.5384575	113.748909	-72.737709	16.9501945	103.330773
5.124012	3.037191	110.025108	-18.071869	16.753702	108.576332	37.24469	-6.860793	114.07795	36.023556	39.891453	113.35968	36.634123	16.51533	113.718815	-72.777861	16.992074	103.433849
3.783984	2.146961	109.910942	-18.141069	16.759718	108.631256	37.161465	-6.886531	114.076912	35.951645	39.890438	113.242737	36.556555	16.5019535	113.6598245	-72.838693	17.0174825	103.6026875
2.87547	1.499552	109.865204	-18.202822	16.750681	108.65831	37.105595	-6.896326	114.098885	35.892532	39.869675	113.145386	36.4990635	16.4866745	113.6221355	-72.9047075	17.0146875	103.6944845
1.851575	0.898734	109.831894	-18.258299	16.782047	108.700752	37.047329	-6.902354	114.138557	35.831501	39.853523	113.049194	36.439415	16.4755845	113.5938755	-72.956013	17.0885095	103.8076285
0.853131	0.256589	109.875992	-18.305325	16.777464	108.789124	36.992104	-6.920362	114.209152	35.786633	39.821918	112.941338	36.3893685	16.450778	113.575245	-73.0000185	17.10415	104.003003
-0.211656	-0.332179	109.956512	-18.323732	16.775402	108.930328	36.935104	-6.924397	114.303314	35.768719	39.761562	112.846329	36.3519115	16.4185825	113.5748215	-72.9993755	17.1322215	104.2858345
-1.276503	-1.004654	110.086647	-18.341908	16.754801	109.143105	36.885075	-7.046705	114.378914	35.762577	39.675167	112.709282	36.323826	16.314231	113.544098	-73.007642	17.195371	104.742112
-2.421068	-1.630506	110.305382	-18.353748	16.719629	109.471741	36.828175	-7.131894	114.432999	35.784401	39.542755	112.519753	36.306288	16.2054305	113.476376	-73.013784	17.2338275	105.467106
-4.12242	-2.503535	110.664429	-18.377247	16.649158	110.088799	36.729832	-7.296495	114.488113	35.797573	39.3638	112.384453	36.2637025	16.0336525	113.436283	-73.0181965	17.2646635	106.741315
-5.277506	-3.174831	110.875237	-18.355343	16.536839	110.467171	36.673592	-7.377737	114.480377	35.763466	39.286865	112.387848	36.218529	15.954564	113.4341125	-72.929215	17.119114	107.5002295
-6.481379	-3.796776	111.085419	-18.463547	16.460455	110.820892	36.567684	-7.371411	114.4701	35.68462	39.253658	112.417221	36.126152	15.9411235	113.4436605	-73.053246	16.9797865	108.1981235
-7.666759	-4.367698	111.27536	-18.571676	16.434124	111.124352	36.478424	-7.438716	114.453423	35.567924	39.243187	112.443451	36.023174	15.9022355	113.448437	-73.166526	16.9660125	108.800267
-8.825331	-4.925683	111.42411	-18.690643	16.384306	111.387543	36.36375	-7.440498	114.491364	35.421844	39.239941	112.463585	35.892797	15.8997215	113.4774745	-73.274083	16.8688905	109.2976115
-10.05211	-5.497203	111.635078	-18.971434	16.3925	111.684021	36.226589	-7.386071	114.548599	35.275036	39.250298	112.533211	35.7508125	15.9321135	113.540905	-73.6936805	16.8528865	109.827137
-11.114846	-6.103155	111.836449	-19.004103	16.341618	111.856636	36.118786	-7.401426	114.637016	35.123913	39.232754	112.562668	35.6213495	15.915664	113.599842	-73.6295555	16.767572	110.11343
-12.923102	-6.855464	112.144112	-19.225651	16.322544	112.166229	35.982342	-7.515331	114.809761	34.951717	39.171288	112.628532	35.4670295	15.8279785	113.7191465	-73.9183315	16.8171095	110.6133115
-14.076858	-7.448546	112.403664	-19.333214	16.260845	112.337204	35.84478	-7.577418	114.929878	34.883087	39.05817	112.644348	35.3639335	15.740376	113.787113	-74.0303615	16.781314	110.887295
-15.200556	-7.979308	112.610748	-19.418821	16.181412	112.509796	35.738239	-7.794502	114.991463	34.84285	38.88689	112.662979	35.2905445	15.546194	113.827221	-74.1281865	16.81663	111.192371
-16.342793	-8.513204	112.802872	-19.48488	16.055563	112.703232	35.607487	-7.981022	114.992989	34.81646	38.673859	112.680473	35.2119735	15.3464185	113.836731	-74.1817335	16.7647075	111.569733
-17.410694	-9.029902	113.005379	-19.517685	15.930941	112.923363	35.499245	-8.180773	114.967056	34.811497	38.464546	112.719933	35.155371	15.1418865	113.8434945	-74.190741	16.7199955	112.0032315
-18.435602	-9.576188	113.260826	-19.546846	15.81956	113.186523	35.408459	-8.375014	114.995178	34.829163	38.269299	112.792648	35.118811	14.9471425	113.893913	-74.212503	16.6919775	112.479133
-19.486595	-10.080571	113.483498	-19.585653	15.724718	113.405167	35.341896	-8.544986	115.057983	34.837906	38.099449	112.875031	35.089901	14.7772315	113.966507	-74.261207	16.6722045	112.843827
-21.019056	-10.78229	113.789352	-19.69622	15.619678	113.552246	35.212509	-8.792706	115.248016	34.812893	37.85746	112.862686	35.012701	14.532377	114.055351	-74.405141	16.706979	113.049141
-22.005613	-11.215959	114.001526	-19.749767	15.560301	113.56897	35.111332	-8.887611	115.395485	34.788998	37.696381	112.739853	34.950165	14.404385	114.067669	-74.449699	16.716217	113.070271
-22.96422	-11.650128	114.224052	-19.819801	15.480497	113.590828	35.067822	-9.082859	115.578995	34.751778	37.545856	112.539909	34.9098	14.2314985	114.059452	-74.549402	16.7294955	113.122204
-23.896534	-12.082332	114.519539	-19.832882	15.4092	113.63385	35.041172	-9.220428	115.728989	34.719406	37.38131	112.365547	34.880289	14.080441	114.047268	-74.546053	16.737959	113.220432
-24.780825	-12.466486	114.853027	-19.85935	15.258048	113.73069	34.985428	-9.369998	115.873871	34.687344	37.201149	112.190735	34.836386	13.9155755	114.032303	-74.555086	16.6005205	113.429077
-25.628809	-12.825857	115.14994	-19.896444	15.093914	113.88047	34.980667	-9.539474	115.982307	34.644302	37.013966	112.041367	34.8124845	13.737246	114.011837	-74.6053725	16.450582	113.749103
-26.374086	-13.1513	115.494026	-19.909731	14.916656	114.064339	34.957508	-9.689365	116.051437	34.593586	36.825272	111.948357	34.775547	13.5679535	113.999897	-74.595009	16.2653585	114.128781
-27.61429	-13.596593	116.005096	-19.917709	14.588034	114.360847	34.936398	-9.935736	116.213974	34.538563	36.558578	111.864105	34.7374805	13.311421	114.0390395	-74.5728985	15.864647	114.6826545
-28.401407	-13.828872	116.324631	-19.949867	14.39631	114.546074	34.91531	-10.105122	116.318359	34.496941	36.378429	111.850739	34.7061255	13.1366535	114.084549	-74.6058595	15.6559665	115.007599
-29.14291	-14.005706	116.555855	-19.989624	14.213033	114.677277	34.907768	-10.284937	116.405441	34.472279	36.16544	111.891518	34.6900235	12.9402515	114.1484795	-74.6692715	15.4858145	115.2060745
-29.819494	-14.151558	116.665474	-20.001463	14.022022	114.748787	34.870979	-10.449745	116.499863	34.461456	35.991486	111.89444	34.6662175	12.7708705	114.1971515	-74.6691435	15.2731735	115.3004225
-30.44964	-14.228709	116.72567	-20.008972	13.856424	114.740685	34.856449	-10.594897	116.536942	34.452759	35.834515	111.879471	34.654604	12.619809	114.2082065	-74.672548	15.093039	115.2731635
-31.060726	-14.248853	116.682968	-20.045004	13.710429	114.727547	34.841602	-10.724874	116.491638	34.444202	35.710842	111.849319	34.642902	12.492984	114.1704785	-74.73291	14.927874	115.2846155
-31.655958	-14.237161	116.614197	-20.021023	13.593996	114.724091	34.839962	-10.813182	116.43103	34.445522	35.626495	111.852898	34.642742	12.4066565	114.141964	-74.684788	14.7813355	115.306218
-32.561977	-14.090014	116.522705	-19.984413	13.441489	114.744774	34.89333	-10.866272	116.354576	34.459583	35.582642	111.946693	34.6764565	12.358185	114.1506345	-74.6452825	14.524793	115.3389135
-33.089535	-13.936658	116.449295	-19.969501	13.381269	114.806297	34.936836	-10.885741	116.252922	34.470936	35.596081	112.043694	34.703886	12.35517	114.148308	-74.642888	14.407368	115.464286
-33.586823	-13.744922	116.363159	-19.948473	13.346635	114.866348	34.987076	-10.846211	116.183388	34.474937	35.669384	112.104324	34.7310065	12.4115865	114.143856	-74.6279525	14.2816835	115.58884
-34.039562	-13.526299	116.263596	-19.907001	13.306854	114.877548	35.038139	-10.833933	116.09832	34.477772	35.72559	112.228836	34.7579555	12.4458285	114.163578	-74.5719575	14.1678795	115.591518
-34.511669	-13.237366	116.134979	-19.908697	13.26864	114.880524	35.082737	-10.793046	116.054108	34.465672	35.766895	112.320854	34.7742045	12.4869245	114.187481	-74.5915985	14.0503555	115.573567
-34.972328	-12.929938	116.024361	-19.904263	13.232506	114.870087	35.120071	-10.809179	115.973976	34.453938	35.781864	112.358383	34.7870045	12.4863425	114.1661795	-74.5955305	13.9786695	115.5739945
-35.386703	-12.572852	115.973412	-19.91679	13.15169	114.870941	35.150948	-10.839895	115.913902	34.442299	35.752243	112.353073	34.7966235	12.456174	114.1334875	-74.6302035	13.847206	115.6083945
-36.025772	-12.018045	116.042343	-19.846182	12.989625	114.923714	35.188354	-10.941674	115.91375	34.442245	35.631893	112.330757	34.8152995	12.3451095	114.1222535	-74.5076635	13.6341405	115.7251745
-36.47155	-11.618999	116.147652	-19.84934	12.839839	114.968582	35.220779	-11.068792	115.963074	34.451454	35.504307	112.290695	34.8361165	12.2177575	114.1268845	-74.5347965	13.4619205	115.8102795
-36.935097	-11.203624	116.34523	-19.806885	12.660334	115.055046	35.246304	-11.203336	116.050468	34.452927	35.339207	112.211136	34.8496155	12.0679355	114.130802	-74.4633855	13.2527325	115.97929
-37.296967	-10.768132	116.512909	-19.769318	12.501283	115.15654	35.302586	-11.384134	116.139153	34.456585	35.167576	112.149826	34.8795855	11.891721	114.1444895	-74.4182215	13.110845	116.1685905
-37.678741	-10.303986	116.592491	-19.736887	12.273207	115.235207	35.372459	-11.539881	116.259933	34.472149	34.98592	112.118614	34.922304	11.7230195	114.1892735	-74.396078	12.8233945	116.2811405
-38.013123	-9.771142	116.639946	-19.727503	12.022736	115.283752	35.454063	-11.730633	116.343391	34.487831	34.809799	112.124565	34.970947	11.539583	114.233978	-74.425953	12.505889	116.333526
-38.400105	-9.197761	116.542641	-19.64282	11.769876	115.241798	35.52626	-11.904534	116.392876	34.508484	34.641903	112.155708	35.017372	11.3686845	114.274292	-74.303012	12.1710675	116.209304
-38.960609	-8.282387	116.2285	-19.596226	11.400662	115.080879	35.621468	-12.205605	116.353157	34.560364	34.374706	112.203285	35.090916	11.0845505	114.278221	-74.283368	11.7167735	115.883537
-39.323727	-7.611029	115.875374	-19.570539	11.205017	114.96595	35.661671	-12.362335	116.299881	34.61108	34.257256	112.453903	35.1363755	10.9474605	114.376892	-74.2774535	11.4625735	115.555008
-39.628517	-6.861423	115.579651	-19.529911	11.035812	114.825294	35.685059	-12.518443	116.2071	34.671391	34.069721	112.308189	35.178225	10.775639	114.2576445	-74.238047	11.295985	115.3929435
-40.006836	-6.052704	115.275452	-19.518034	10.919147	114.688919	35.722942	-12.66952	116.096344	34.729588	33.944778	112.402603	35.226265	10.637629	114.2494735	-74.262333	11.200665	115.1283645
-40.409382	-5.240432	115.036354	-19.454056	10.800618	114.573799	35.773926	-12.81889	115.957222	34.783691	33.835312	112.470589	35.2788085	10.508211	114.2139055	-74.1869205	11.093025	114.9336925
-40.779476	-4.342574	114.779617	-19.382744	10.730061	114.498627	35.783813	-12.908299	115.830658	34.853321	33.742523	112.530724	35.318567	10.417112	114.180691	-74.084055	11.04301	114.816563
-41.146797	-3.42732	114.607468	-19.3298	10.663931	114.444366	35.806961	-13.025578	115.71257	34.915562	33.650764	112.606941	35.3612615	10.312593	114.1597555	-74.0208615	11.015269	114.7289765
-41.750896	-1.949193	114.387535	-19.277864	10.564757	114.340744	35.833206	-13.169858	115.528336	34.997387	33.504696	112.700714	35.4152965	10.167419	114.114525	-73.9710245	10.962095	114.566963
-42.148544	-0.946174	114.199158	-19.286102	10.506142	114.309273	35.835014	-13.262741	115.393044	35.033615	33.431534	112.789742	35.4343145	10.0843965	114.091393	-74.0065185	10.9278875	114.527153
-42.595108	0.088736	114.052521	-19.2749	10.452644	114.3041	35.826538	-13.33579	115.250122	35.052944	33.367817	112.891556	35.439741	10.0160135	114.070839	-73.989541	10.8892745	114.537361
-42.946556	1.145437	114.052078	-19.219782	10.368453	114.349236	35.837925	-13.372787	115.084015	35.061272	33.336933	113.032257	35.4495985	9.982073	114.058136	-73.8891625	10.754833	114.640336
-43.443367	2.187317	114.122818	-19.247484	10.318327	114.441719	35.848164	-13.385727	114.950905	35.062103	33.331459	113.156876	35.4551335	9.972866	114.0538905	-73.9501015	10.663788	114.8295475
-43.920689	3.282352	114.196144	-19.205914	10.291414	114.540169	35.873627	-13.397092	114.871979	35.06744	33.332607	113.261269	35.4705335	9.9677575	114.066624	-73.8823615	10.6150705	115.013714
-44.318699	4.387145	114.254379	-19.202583	10.290234	114.628601	35.912495	-13.412422	114.824638	35.081207	33.335499	113.336014	35.496851	9.9615385	114.080326	-73.902017	10.6189295	115.176876
-45.034061	6.034498	114.296761	-19.204346	10.282249	114.650108	35.907814	-13.392711	114.781044	35.082645	33.312977	113.337967	35.4952295	9.960133	114.0595055	-73.9039215	10.604365	115.2407105
-45.511238	7.148429	114.215782	-19.242083	10.261189	114.614594	35.90596	-13.465089	114.69854	35.063946	33.285248	113.287186	35.484953	9.9100795	113.992863	-73.969119	10.6122985	115.236325
-45.94154	8.254709	114.039185	-19.262442	10.192444	114.482323	35.867325	-13.511744	114.608315	35.029507	33.252209	113.266731	35.448416	9.8702325	113.937523	-73.9733	10.5146555	115.027123
-46.447517	9.387284	113.773033	-19.341328	10.167737	114.316772	35.811111	-13.537073	114.535179	34.986732	33.241661	113.26873	35.3989215	9.852294	113.9019545	-74.0815775	10.48318	114.7315895
-46.953453	10.485981	113.46563	-19.39636	10.145582	114.077614	35.749088	-13.524818	114.445068	34.938133	33.255127	113.263794	35.3436105	9.8651545	113.854431	-74.1363305	10.4260095	114.300797
-47.388065	11.641501	113.151726	-19.420771	10.151237	113.878143	35.697224	-13.465749	114.395607	34.880955	33.323391	113.24334	35.2890895	9.928821	113.8194735	-74.1306315	10.373653	113.9368125
-47.855499	12.778386	112.951485	-19.456543	10.200072	113.743401	35.677292	-13.348363	114.409172	34.819187	33.425571	113.209831	35.2482395	10.038604	113.8095015	-74.1613255	10.36154	113.6773005
-48.655479	14.499256	112.745178	-19.488749	10.347904	113.614975	35.6553	-13.169887	114.468697	34.746479	33.608429	113.173721	35.2008895	10.219271	113.821209	-74.1783875	10.476537	113.408741
-49.131691	15.653346	112.625336	-19.51376	10.418537	113.591385	35.638092	-13.03682	114.541588	34.706398	33.737812	113.146698	35.172245	10.350496	113.844143	-74.199765	10.486578	113.338627
-49.628429	16.820395	112.621941	-19.564772	10.519455	113.627396	35.597008	-12.907547	114.615265	34.654678	33.864601	113.170601	35.125843	10.478527	113.892933	-74.255387	10.560383	113.361859
-50.173252	17.997013	112.742889	-19.616203	10.621035	113.699554	35.542259	-12.804909	114.655151	34.589882	33.981533	113.206306	35.0660705	10.588312	113.9307285	-74.2984765	10.653758	113.4683795
-50.715004	19.18189	113.052261	-19.684624	10.664093	113.906059	35.431801	-12.684875	114.678749	34.504402	34.12463	113.241867	34.9681015	10.7198775	113.960308	-74.3373495	10.6083085	113.85181
-51.277878	20.322407	113.558128	-19.844522	10.719408	114.237915	35.282913	-12.566135	114.657906	34.319294	34.233013	113.333359	34.8011035	10.833439	113.9956325	-74.4901475	10.605377	114.4801975
-51.853062	21.470177	114.264465	-20.011469	10.732799	114.694305	35.133156	-12.445872	114.649918	34.077244	34.349518	113.53096	34.6052	10.951823	114.090439	-74.628138	10.513775	115.298171
-52.801418	23.187365	115.283943	-20.335419	10.766142	115.363548	34.881443	-12.236004	114.69091	33.72057	34.555904	113.942612	34.3010065	11.15995	114.316761	-74.9718445	10.372334	116.410335
-53.369629	24.360659	115.7882	-20.534416	10.854706	115.721107	34.69099	-12.086099	114.731255	33.491371	34.717049	114.149269	34.0911805	11.315475	114.440262	-75.1600125	10.393937	117.001952
-53.943901	25.524715	116.247047	-20.752399	10.986679	115.984306	34.528091	-11.928872	114.71833	33.277393	34.881748	114.294037	33.902742	11.476438	114.5061835	-75.40754	10.49692	117.4624285
-54.392159	26.676182	116.661629	-20.904238	11.096701	116.133011	34.380306	-11.77259	114.631714	33.090599	35.037766	114.356804	33.7354525	11.632588	114.494259	-75.5439285	10.560814	117.771763
-54.425858	27.504217	117.019188	-21.030867	11.198825	116.235435	34.263401	-11.6007	114.403107	32.931023	35.207592	114.390038	33.597212	11.803446	114.3965725	-75.658946	10.594204	118.0742975
-55.001404	28.689484	117.207268	-21.057154	11.275492	116.273262	34.185432	-11.441566	114.122864	32.823795	35.394642	114.381256	33.5046135	11.976538	114.25206	-75.6189215	10.574446	118.294464
-54.039406	28.843971	117.540085	-21.124952	11.410761	116.240479	34.129372	-11.273951	113.773621	32.738094	35.576401	114.3759	33.433733	12.151225	114.0747605	-75.683637	10.670297	118.4061975
-53.313194	29.592329	117.585838	-21.137276	11.650784	116.156242	34.043118	-10.983243	113.296165	32.665192	35.848354	114.321014	33.354155	12.4325555	113.8085895	-75.628707	10.8690125	118.5038945
-52.838196	30.241304	117.638542	-21.131124	11.800808	116.116188	34.006947	-10.807189	113.007294	32.650501	36.011196	114.276848	33.328724	12.6020035	113.642071	-75.590972	10.9996125	118.590305
-52.139526	30.718241	117.592918	-21.133495	12.015871	115.983215	33.98941	-10.64192	112.771515	32.641495	36.158314	114.2444	33.3154525	12.758197	113.5079575	-75.5824425	11.273545	118.4584725
-51.343067	31.119892	117.648865	-21.103502	12.20795	115.913162	34.005928	-10.468202	112.591949	32.643784	36.286961	114.247147	33.324856	12.9093795	113.419548	-75.53186	11.5065205	118.406776
-50.535755	31.433105	117.685066	-21.055359	12.331488	115.880714	34.011181	-10.326135	112.464348	32.656864	36.41037	114.294724	33.3340225	13.0421175	113.379536	-75.4447405	11.6208585	118.381892
-49.651951	31.737078	117.664612	-21.058582	12.464059	115.877487	34.002426	-10.202196	112.397263	32.686939	36.50753	114.357063	33.3446825	13.152667	113.377163	-75.4618465	11.775451	118.377811
-48.741817	31.957268	117.552826	-21.054125	12.561743	115.829895	33.996193	-10.118103	112.366653	32.714016	36.591629	114.441109	33.3551045	13.236763	113.403881	-75.4633545	11.886723	118.255909
-47.337959	32.30875	117.313347	-21.074081	12.768512	115.739273	33.991142	-10.025401	112.40654	32.763	36.703838	114.531792	33.377071	13.3392185	113.469166	-75.525233	12.1978055	118.00938
-46.322044	32.437077	117.097137	-21.103716	12.880816	115.662445	33.977772	-9.987026	112.48188	32.795017	36.76828	114.524094	33.3863945	13.390627	113.502987	-75.5938265	12.371005	117.821903
-45.277061	32.547218	116.871475	-21.06233	13.003119	115.649437	33.966064	-9.950941	112.589119	32.811798	36.758095	114.437233	33.388931	13.403577	113.513176	-75.513591	12.602661	117.785698
-44.190174	32.62896	116.68042	-21.05654	13.162464	115.606438	33.97295	-9.945642	112.718224	32.889851	36.785389	114.3181	33.4314005	13.4198735	113.518162	-75.5444805	12.9050545	117.694714
-43.042946	32.68885	116.492805	-20.984911	13.258895	115.557968	34.003735	-9.944064	112.8564	32.99707	36.804474	114.161491	33.5004025	13.430205	113.5089455	-75.4702245	13.087585	117.6069905
-41.858448	32.644863	116.276482	-20.902124	13.331214	115.564217	34.05917	-9.945479	112.984337	33.113201	36.826458	114.003014	33.5861855	13.4404895	113.4936755	-75.3904335	13.2219385	117.6347585
-40.666321	32.606998	116.066154	-20.7894	13.419752	115.555664	34.151539	-9.925914	113.120476	33.219585	36.864979	113.821068	33.685562	13.4695325	113.470772	-75.264362	13.3699715	117.640556
-38.784286	32.500343	115.718506	-20.655113	13.541934	115.556633	34.311432	-9.863896	113.378334	33.384357	36.932804	113.57225	33.8478945	13.534454	113.475292	-75.1581205	13.549414	117.637974
-37.47971	32.365433	115.477798	-20.510592	13.622485	115.481743	34.426311	-9.820127	113.629936	33.5047	36.995991	113.407967	33.9655055	13.587932	113.5189515	-74.9866895	13.657038	117.4445345
-36.168198	32.252903	115.255127	-20.418055	13.699833	115.515266	34.54491	-9.777767	113.898537	33.631367	37.056522	113.260651	34.0881385	13.6393775	113.579594	-74.9242485	13.7602885	117.450938
-34.846642	32.144081	115.107094	-20.312906	13.727871	115.549828	34.676926	-9.718494	114.163986	33.752529	37.123428	113.082863	34.2147275	13.702467	113.6234245	-74.8405395	13.753275	117.4762315
-33.446075	32.017815	114.88736	-20.179363	13.762347	115.562965	34.811131	-9.671915	114.409019	33.85701	37.199894	112.861809	34.3340705	13.7639895	113.635414	-74.6927965	13.7607045	117.490516
-32.01405	31.927464	114.593681	-20.056591	13.754387	115.499855	34.940937	-9.568952	114.649368	33.994907	37.26918	112.623573	34.467922	13.850114	113.6364705	-74.581104	13.65866	117.3632395
-30.589914	31.830656	114.257706	-19.892414	13.737742	115.392921	35.10405	-9.561043	114.882454	34.055023	37.28257	112.297104	34.5795365	13.8607635	113.589779	-74.3643645	13.6147205	117.196063
-28.330687	31.752609	113.667747	-19.744713	13.700377	115.237534	35.382092	-9.550797	115.192924	34.165981	37.256283	111.946297	34.7740365	13.852743	113.5696105	-74.2634625	13.548011	116.9054575
-26.831758	31.743652	113.345825	-19.612171	13.641119	115.148796	35.531281	-9.542875	115.427002	34.267509	37.248116	111.714188	34.899395	13.8526205	113.570595	-74.123737	13.4296175	116.726997
-25.257006	31.826097	113.070068	-19.492373	13.575851	115.081558	35.682728	-9.53764	115.673866	34.363098	37.212154	111.646355	35.022913	13.837257	113.6601105	-74.007659	13.314445	116.5030055
-23.72349	31.94331	112.895348	-19.344101	13.491532	115.054962	35.826099	-9.543768	115.854195	34.477207	37.200493	111.612274	35.151653	13.8283625	113.7332345	-73.839855	13.1547015	116.3766895
-22.098124	32.149979	112.773254	-19.259882	13.434508	115.047028	35.950928	-9.534248	115.969765	34.572186	37.208141	111.787987	35.261557	13.8369465	113.878876	-73.781321	13.0320695	116.21518
-20.639961	32.465706	112.915993	-19.173574	13.389876	115.050575	36.056934	-9.445799	116.065384	34.673969	37.276775	112.113762	35.3654515	13.915488	114.089573	-73.7125995	12.864264	116.011577
-19.043182	32.872002	113.060692	-19.121357	13.383323	115.060448	36.160553	-9.372121	116.048416	34.785931	37.38126	112.606201	35.473242	14.0045695	114.3273085	-73.715956	12.7620765	115.7935875
-16.503569	33.541687	113.508514	-19.07979	13.530726	115.065147	36.289902	-9.15125	115.881279	34.937496	37.671177	113.463249	35.613699	14.2599635	114.672264	-73.773279	12.8014885	115.45803
-14.768234	34.017544	113.815262	-19.103228	13.69613	115.041649	36.363228	-8.897021	115.788498	35.019829	37.953281	114.191391	35.6915285	14.52813	114.9899445	-73.8979845	12.86413	115.0933535
-13.148789	34.575161	114.288521	-19.161057	13.976441	114.988602	36.384411	-8.51103	115.769402	35.09586	38.312965	115.011345	35.7401355	14.9009675	115.3903735	-74.0622495	13.0519145	114.5868305
-11.518702	35.164391	114.753876	-19.185083	14.262117	114.951897	36.471794	-8.147548	115.673538	35.155186	38.702236	115.820351	35.81349	15.277344	115.7469445	-74.183656	13.24689	114.1568495
-9.83429	35.716717	115.20208	-19.251595	14.6121	114.904472	36.540543	-7.790532	115.606262	35.206787	39.077396	116.5709	35.873665	15.643432	116.088581	-74.376855	13.580768	113.720363
-8.163889	36.27132	115.63089	-19.259825	14.952416	114.863274	36.620831	-7.435472	115.593353	35.257225	39.427464	117.238976	35.939028	15.995996	116.4161645	-74.458678	13.908836	113.3103835
-6.637358	36.789288	116.115555	-19.241354	15.290631	114.817741	36.726997	-7.134979	115.57151	35.314964	39.709846	117.811165	36.0209805	16.2874335	116.6913375	-74.5036885	14.2938285	112.9441445
-4.304785	37.444431	116.672958	-19.145271	15.751081	114.777817	36.900997	-6.734073	115.571167	35.429245	40.066105	118.55024	36.165121	16.666016	117.0607035	-74.455663	14.836146	112.4949305
-2.904612	37.82946	117.108955	-19.077028	16.01058	114.772751	37.063072	-6.510059	115.656387	35.542622	40.255867	119.010162	36.302847	16.872904	117.3332745	-74.456903	15.148256	112.2122275
-1.546311	38.208389	117.343773	-18.986589	16.223577	114.793869	37.228931	-6.330397	115.730629	35.658398	40.395401	119.471428	36.4436645	17.032502	117.6010285	-74.4168425	15.414652	111.9867095
-0.130081	38.466843	117.61911	-18.874203	16.429768	114.824745	37.399269	-6.194242	115.873634	35.812901	40.508846	119.898018	36.606085	17.157302	117.885826	-74.354491	15.702234	111.763664
1.156578	38.645725	117.947624	-18.727678	16.557201	114.710045	37.606319	-6.128132	116.074135	35.963943	40.594925	120.289597	36.785131	17.2333965	118.181866	-74.240487	15.8810055	111.238224
2.392634	38.879292	118.262032	-18.76424	16.765955	114.719261	37.796299	-6.059211	116.274521	36.08725	40.677773	120.665146	36.9417745	17.309281	118.4698335	-74.4702545	16.222629	110.9686885
3.637169	38.920826	118.449257	-18.570927	16.866806	114.581528	37.974148	-5.978626	116.432953	36.168526	40.772377	120.918083	37.071337	17.3968755	118.675518	-74.213191	16.3367365	110.487538
5.288861	38.912952	118.577637	-18.456001	17.054493	114.555679	38.16954	-5.806361	116.632843	36.26054	40.932461	121.076797	37.21504	17.56305	118.85482	-74.127042	16.545936	110.256538
6.308594	38.86187	118.664932	-18.498415	17.173302	114.603531	38.313122	-5.712183	116.711197	36.320038	41.03484	121.151825	37.31658	17.6613285	118.931511	-74.31341	16.6852755	110.275551
7.279958	38.743759	118.676865	-18.443329	17.246403	114.566612	38.439606	-5.606993	116.804901	36.37492	41.129047	121.202744	37.407263	17.761027	119.0038225	-74.293921	16.731779	110.1294015
8.277246	38.490425	118.736389	-18.23769	17.21533	114.453888	38.561043	-5.536305	116.9142	36.420792	41.220695	121.218025	37.4909175	17.842195	119.0661125	-73.9662975	16.588465	109.8416635
9.157947	38.122593	118.711731	-18.152929	17.231869	114.405296	38.662647	-5.457077	117.012047	36.471062	41.319309	121.201172	37.5668545	17.931116	119.1066095	-73.8727125	16.532622	109.7039825
9.896339	37.707344	118.728386	-18.212969	17.334604	114.464638	38.786896	-5.377998	117.129219	36.534294	41.422482	121.175133	37.660595	18.022242	119.152176	-74.086533	16.646966	109.7771
10.517459	37.20248	118.693367	-17.986872	17.314281	114.399872	38.930222	-5.264398	117.237244	36.587624	41.534725	121.175468	37.758923	18.1351635	119.206356	-73.732667	16.4933985	109.593388
11.389901	36.360004	118.667892	-17.865826	17.396769	114.420021	39.133327	-5.101898	117.411911	36.64505	41.717339	121.208557	37.8891885	18.3077205	119.310234	-73.6208405	16.4858175	109.529808
11.836222	35.716637	118.658958	-17.811878	17.435097	114.449265	39.238232	-4.997552	117.561768	36.691742	41.827415	121.224854	37.964987	18.4149315	119.393311	-73.588743	16.4552625	109.505219
12.258736	34.975651	118.618813	-17.73576	17.497326	114.485062	39.316986	-4.918334	117.702629	36.742863	41.929634	121.213638	38.0299245	18.50565	119.4581335	-73.5014445	16.489002	109.5119905
12.550025	34.294689	118.560814	-17.838129	17.637508	114.623436	39.368805	-4.857305	117.843666	36.799149	42.010445	121.146187	38.083977	18.57657	119.4949265	-73.760235	16.698446	109.7519455
12.781757	33.466476	118.472961	-17.633881	17.639587	114.646057	39.413746	-4.787954	117.952263	36.86935	42.082188	121.052025	38.141548	18.647117	119.502144	-73.40931	16.632057	109.78997
13.003723	32.544403	118.385056	-17.604122	17.705437	114.751366	39.45715	-4.761062	118.041321	36.932034	42.137486	120.943222	38.194592	18.688212	119.4922715	-73.402836	16.722662	110.0104605
13.091511	31.658857	118.280235	-17.561991	17.757637	114.81543	39.492229	-4.729148	118.129814	36.990448	42.199474	120.792473	38.2413385	18.735163	119.4611435	-73.3653205	16.780111	110.1697165
13.170507	30.26165	117.972519	-17.575886	17.841568	114.986465	39.513596	-4.68932	118.189308	37.076988	42.253159	120.395126	38.295292	18.7819195	119.292217	-73.447064	16.9012165	110.680713
13.151453	29.290489	117.690155	-17.426096	17.869181	115.017738	39.514107	-4.673136	118.202843	37.118057	42.278835	119.99781	38.316082	18.8028495	119.1003265	-73.168274	16.9355125	110.9351495
13.095533	28.199259	117.403862	-17.348551	17.921221	115.15374	39.505329	-4.656643	118.188057	37.16457	42.287018	119.565643	38.3349495	18.8151875	118.87685	-73.0320515	17.0272545	111.43063
12.9302	27.169764	117.201126	-17.286942	17.986597	115.359322	39.487629	-4.661452	118.173088	37.216568	42.268124	119.135239	38.3520985	18.803336	118.6541635	-72.9259825	17.169858	112.0644805
12.777225	26.198244	117.07505	-17.223282	18.019438	115.57074	39.470509	-4.713321	118.162392	37.263592	42.221031	118.754562	38.3670505	18.753855	118.458477	-72.8136145	17.285021	112.683003
12.573277	25.151405	116.953888	-17.196119	18.035366	115.755844	39.425995	-4.770156	118.203972	37.305904	42.149822	118.45845	38.3659495	18.689833	118.331211	-72.7581875	17.380899	113.180477
12.302261	24.057323	116.881203	-17.197266	18.026886	115.820992	39.384136	-4.840203	118.293335	37.334545	42.094532	118.233047	38.3593405	18.6271645	118.263191	-72.7538725	17.4266075	113.378793
11.82528	22.535177	116.649536	-17.296169	18.037657	115.526375	39.264622	-4.920202	118.28933	37.291595	42.045937	118.009277	38.2781085	18.5628675	118.1493035	-72.8704465	17.5124465	112.9034465
11.495863	21.59123	116.357018	-17.363354	18.051884	115.179016	39.176556	-4.925014	118.141617	37.231716	42.017883	117.775154	38.204136	18.5464345	117.9583855	-72.930844	17.5573335	112.3996465
11.170659	20.614016	115.963615	-17.428947	18.088285	114.863182	39.088428	-4.921489	117.92395	37.16787	42.020546	117.452011	38.128149	18.5495285	117.6879805	-72.986043	17.6270415	112.0383835
10.793963	19.566095	115.638817	-17.514641	18.132607	114.707077	39.032066	-4.896696	117.700256	37.143841	42.019924	117.111267	38.0879535	18.561614	117.4057615	-73.1172355	17.7036	112.0083925
10.387409	18.657312	115.408615	-17.485004	18.142502	114.572609	39.042809	-4.873197	117.502823	37.127548	42.036476	116.803108	38.0851785	18.5816395	117.1529655	-73.0551865	17.7033645	111.9922525
10.02083	17.792156	115.206802	-17.453831	18.136753	114.42292	39.061352	-4.819292	117.310928	37.108864	42.086075	116.56572	38.085108	18.6333915	116.938324	-72.99277	17.6401145	111.907516
9.642987	16.879921	114.972153	-17.438416	18.134731	114.275269	39.088291	-4.76252	117.149185	37.070633	42.130108	116.382286	38.079462	18.683794	116.7657355	-72.956294	17.585668	111.7848025
8.993655	15.438466	114.726677	-17.286554	18.050299	114.040291	39.095402	-4.729946	116.933823	37.009792	42.160004	116.278854	38.052597	18.715029	116.6063385	-72.625705	17.385569	111.4742435
8.520963	14.565537	114.652016	-17.403378	18.069853	114.06115	39.074249	-4.750418	116.806122	37.010601	42.128311	116.336182	38.042425	18.6889465	116.571152	-72.849181	17.4507595	111.551148
8.094145	13.727826	114.599075	-17.414171	18.058764	114.055107	39.059734	-4.779378	116.715668	37.027992	42.104305	116.476074	38.043863	18.6624635	116.595871	-72.872205	17.4550645	111.514343
7.641118	12.864953	114.54744	-17.426508	18.068474	114.051712	39.04567	-4.768693	116.616608	37.039253	42.122139	116.664108	38.0424615	18.676723	116.640358	-72.8954775	17.460225	111.463066
7.133546	11.951239	114.463959	-17.325951	18.080978	113.933624	39.04184	-4.696003	116.501808	37.022987	42.201763	116.802582	38.0324135	18.75288	116.652195	-72.6843155	17.409076	111.215053
6.615556	11.084565	114.307358	-17.496433	18.232542	113.892792	39.021866	-4.595479	116.353729	36.977009	42.328339	116.827438	37.9994375	18.86643	116.5905835	-72.9923035	17.598654	111.1950005
6.126974	10.30653	114.142715	-17.43712	18.303875	113.68071	38.983227	-4.44009	116.22007	36.919674	42.467155	116.739449	37.9514505	19.0135325	116.4797595	-72.8256905	17.5942175	110.8816605
5.458604	9.090051	113.864136	-17.551821	18.518442	113.491669	38.927521	-4.243319	116.052185	36.813351	42.671631	116.514336	37.870436	19.214156	116.2832605	-72.974078	17.822728	110.7000775
4.946073	8.200613	113.72464	-17.50172	18.601036	113.31884	38.89172	-4.157868	116.028008	36.773277	42.780807	116.336105	37.8324985	19.3114695	116.1820565	-72.8359385	17.8906025	110.4556235
4.374385	7.409352	113.5672	-17.554716	18.661222	113.174942	38.838722	-4.104868	116.030754	36.73621	42.840981	116.154648	37.787466	19.3680565	116.092701	-72.896898	17.9543875	110.257183
3.838758	6.644536	113.498283	-17.620358	18.682163	113.045227	38.809345	-4.090569	116.0327	36.698288	42.881565	115.965912	37.7538165	19.395498	115.999306	-72.9945325	17.968828	110.091148
3.3121	5.888824	113.31768	-17.636919	18.671288	112.881805	38.786118	-4.103261	116.024414	36.663082	42.888702	115.812279	37.7246	19.3927205	115.9183465	-72.998438	17.9498555	109.8452635
2.717919	5.038274	113.137863	-17.666765	18.642284	112.701073	38.768806	-4.168711	116.034653	36.625881	42.845276	115.710594	37.6973435	19.3382825	115.8726235	-73.0308735	17.9462855	109.5295225
2.100011	4.198314	112.979797	-17.628792	18.545679	112.48262	38.727737	-4.251969	116.039551	36.613228	42.762268	115.663124	37.6704825	19.2551495	115.8513375	-72.9280665	17.8362085	109.1139025
1.124917	3.031134	112.722488	-17.799423	18.446974	112.278275	38.672264	-4.409242	116.060387	36.6017	42.636543	115.660797	37.636982	19.1136505	115.860592	-73.235828	17.7802975	108.695958
0.432827	2.298329	112.55661	-17.721752	18.334972	112.02935	38.634327	-4.4655	116.082176	36.584297	42.588051	115.658188	37.609312	19.0612755	115.870182	-73.052816	17.6086685	108.188518
-0.296544	1.537427	112.379311	-17.726574	18.273228	111.840668	38.605183	-4.495497	116.095352	36.539383	42.569412	115.633263	37.572283	19.0369575	115.8643075	-73.025431	17.5094985	107.8170285
-1.10891	0.76396	112.200142	-17.754843	18.264494	111.660019	38.605888	-4.509709	116.076912	36.483601	42.583572	115.545547	37.5447445	19.0369315	115.8112295	-73.0544305	17.4920565	107.5088085
-1.92719	0.10563	112.014961	-17.802883	18.296844	111.492142	38.607441	-4.497905	116.057465	36.402184	42.595215	115.385605	37.5048125	19.048655	115.721535	-73.1105785	17.545033	107.262749
-2.770749	-0.561851	111.868774	-17.829979	18.333038	111.306801	38.571583	-4.462229	116.038132	36.336365	42.612984	115.118454	37.453974	19.0753775	115.578293	-73.113932	17.5906985	107.035309
-3.664788	-1.263771	111.724838	-17.910831	18.394365	111.142059	38.536549	-4.410352	116.015991	36.244427	42.662861	114.758591	37.390488	19.1262545	115.387291	-73.21215	17.6624755	106.896827
-5.168252	-2.234157	111.557663	-17.914675	18.507854	110.846153	38.439426	-4.293226	115.931938	36.080177	42.719921	114.125824	37.2598015	19.2133475	115.028881	-73.0891515	17.8023605	106.663425
-6.150541	-2.795147	111.494125	-17.906641	18.584883	110.71701	38.3988	-4.250259	115.892647	35.959099	42.729889	113.73156	37.1789495	19.239815	114.8121035	-72.9922315	17.929951	106.6219165
-7.190426	-3.412106	111.426781	-18.017311	18.634533	110.667671	38.341526	-4.228056	115.841606	35.85508	42.702599	113.369751	37.098303	19.2372715	114.6056785	-73.132925	18.0317945	106.7296635
-8.37411	-3.978351	111.493752	-17.983284	18.624626	110.61776	38.295738	-4.233427	115.834404	35.779289	42.662819	113.080765	37.0375135	19.214696	114.4575845	-73.0040815	18.034556	106.7779355
-9.473359	-4.512886	111.564407	-18.089359	18.598274	110.638763	38.202866	-4.26778	115.867661	35.730549	42.597469	112.846291	36.9667075	19.1648445	114.356976	-73.1454255	18.0317035	106.92055
-10.609193	-5.005055	111.684311	-18.15387	18.566082	110.662628	38.100853	-4.340784	115.948868	35.679462	42.481812	112.631943	36.8901575	19.070514	114.2904055	-73.1978975	18.06165	107.0348505
-11.722355	-5.47582	111.782364	-18.161581	18.51363	110.681625	37.981949	-4.462187	116.036964	35.650459	42.320251	112.376175	36.816204	18.929032	114.2065695	-73.139366	18.098228	107.1566805
-13.623466	-6.077725	112.093582	-18.291407	18.370939	110.839249	37.783813	-4.680254	116.122993	35.536747	42.030777	112.009201	36.66028	18.6752615	114.066097	-73.243094	18.0666165	107.612401
-14.85374	-6.396658	112.435936	-18.418158	18.225742	111.147156	37.607841	-4.872558	116.124344	35.40905	41.783756	111.733543	36.5084455	18.455599	113.9289435	-73.3447615	17.995885	108.3653685
-16.100513	-6.664558	112.873932	-18.508266	18.055149	111.68412	37.410015	-4.995732	116.04657	35.240704	41.579952	111.509148	36.3253595	18.29211	113.777859	-73.3418915	17.818188	109.590381
-17.431242	-6.834898	113.558975	-18.62149	17.910372	112.382126	37.269127	-5.166063	115.942314	35.05373	41.386814	111.387314	36.1614285	18.1103755	113.664814	-73.4044085	17.7103685	111.099438
-18.694241	-6.965536	114.368629	-18.773764	17.77054	113.148247	37.116791	-5.272271	115.922676	34.837547	41.254116	111.372604	35.977169	17.9909225	113.64764	-73.524697	17.5501575	112.648854
-19.886316	-7.051799	115.130089	-18.949106	17.640551	113.87191	36.923103	-5.360967	115.987083	34.607506	41.139214	111.410667	35.7653045	17.8891235	113.698875	-73.6635165	17.3919785	114.044945
-21.120232	-7.085724	115.714409	-19.198717	17.53145	114.439308	36.752804	-5.487712	116.088394	34.345634	41.008755	111.497246	35.549219	17.7605215	113.79282	-73.946653	17.3023785	115.085796
-23.01145	-7.023764	116.202629	-19.55229	17.293148	114.875877	36.499233	-5.756508	116.329346	34.00531	40.780132	111.608955	35.2522715	17.511812	113.9691505	-74.3568515	17.074484	115.7826035
-24.194277	-6.92999	116.233063	-19.813007	17.143969	114.932503	36.426224	-6.126799	116.395294	33.808033	40.616032	111.663376	35.1171285	17.2446165	114.029335	-74.7431425	17.0433215	115.835671
-25.313959	-6.825705	116.065773	-20.093866	17.01638	114.881302	36.274548	-6.369665	116.446129	33.637375	40.461395	111.704971	34.9559615	17.045865	114.07555	-75.1436935	16.986895	115.687054
-26.444334	-6.612802	115.715965	-20.295431	16.9147	114.716805	36.111008	-6.563818	116.413132	33.467793	40.354618	111.718895	34.7894005	16.8954	114.0660135	-75.3802625	16.934	115.3675965
-27.594067	-6.313413	115.307793	-20.470186	16.839846	114.481689	35.875683	-6.592307	116.192093	33.327492	40.282803	111.669556	34.6015875	16.845248	113.9308245	-75.5419595	16.834444	115.0325535
-28.647327	-5.981984	114.905487	-20.582327	16.810394	114.187706	35.589386	-6.575968	115.892792	33.208805	40.247047	111.531685	34.3990955	16.8355395	113.7122385	-75.5637495	16.7852485	114.6631735
-29.622437	-5.615826	114.475296	-20.716364	16.79668	113.905128	35.207542	-6.376397	115.605972	33.127628	40.226887	111.356712	34.167585	16.925245	113.481342	-75.600313	16.668115	114.328914
-31.036091	-4.954181	113.959396	-20.801125	16.832005	113.591042	34.690392	-6.19509	114.997169	33.081543	40.177853	111.138794	33.8859675	16.9913815	113.0679815	-75.4882175	16.6726285	114.1141025
-32.009491	-4.396649	113.857857	-20.820349	16.855186	113.496445	34.47937	-6.152583	114.659943	33.098675	40.12447	110.998032	33.7890225	16.9859435	112.8289875	-75.4297205	16.7244285	114.1639025
-32.891159	-3.858342	113.940224	-20.790567	16.877052	113.520432	34.409702	-6.241887	114.388657	33.112423	40.070782	110.924576	33.7610625	16.9144475	112.6566165	-75.3421965	16.8396565	114.3842475
-33.665466	-3.301282	114.038719	-20.78389	16.879974	113.62114	34.332031	-6.263886	114.359642	33.133453	40.035446	110.915352	33.732742	16.88578	112.637497	-75.300522	16.874168	114.604783
-34.427456	-2.714793	114.091743	-20.786705	16.843575	113.682007	34.328213	-6.328593	114.405846	33.157539	39.976074	110.968231	33.742876	16.8237405	112.6870385	-75.316286	16.8634095	114.6769755
-35.239647	-2.084074	114.134598	-20.789091	16.783047	113.769791	34.347504	-6.478009	114.472664	33.170448	39.877842	111.026993	33.758976	16.6999165	112.7498285	-75.337158	16.8661775	114.7897535
-35.932003	-1.445653	114.214195	-20.817591	16.63715	113.816536	34.311062	-6.577277	114.618088	33.173817	39.776039	111.080589	33.7424395	16.599381	112.8493385	-75.3776215	16.674919	114.7837335
-36.966202	-0.428243	114.348534	-20.894131	16.413588	113.966942	34.309994	-6.804487	114.751877	33.135838	39.577042	111.159988	33.722916	16.3862775	112.9559325	-75.511178	16.4408985	114.9779515
-37.592949	0.263541	114.437958	-20.930752	16.23036	114.068604	34.285633	-6.908089	114.917648	33.087849	39.436913	111.191734	33.686741	16.264412	113.054691	-75.548245	16.196308	115.082517
-38.228863	1.030938	114.556122	-20.928659	16.044565	114.167915	34.31152	-7.046925	115.065559	33.053379	39.299366	111.199165	33.6824495	16.1262205	113.132362	-75.5397675	15.9629095	115.203468
-38.800072	1.797597	114.630341	-20.941696	15.876114	114.20771	34.34412	-7.174679	115.202141	33.020596	39.154598	111.17971	33.682358	15.9899595	113.1909255	-75.56575	15.7622685	115.2244945
-39.331852	2.577119	114.659462	-20.954378	15.694194	114.231964	34.401539	-7.344034	115.308693	32.988953	39.020672	111.16172	33.695246	15.838319	113.2352065	-75.604002	15.550069	115.2287215
-39.84132	3.390045	114.495171	-20.970329	15.514344	114.207802	34.392483	-7.45512	115.473053	32.972763	38.874702	111.155113	33.682623	15.709791	113.314083	-75.623281	15.318897	115.101521
-40.362492	4.316031	114.32283	-20.999386	15.325491	114.130829	34.410282	-7.595592	115.528557	32.952915	38.750546	111.186302	33.6815985	15.577477	113.3574295	-75.6803705	15.073505	114.9042285
-41.021049	5.695464	113.96183	-21.017429	15.006338	113.986649	34.411415	-7.789012	115.474068	32.908295	38.590561	111.274925	33.659855	15.4007745	113.3744965	-75.694713	14.6119015	114.5988015
-41.458832	6.645276	113.611557	-21.069927	14.847253	113.822319	34.439655	-7.910041	115.341187	32.871159	38.539288	111.400513	33.655407	15.3146235	113.37085	-75.795261	14.3798825	114.273788
-41.896641	7.758031	113.301483	-21.079788	14.690293	113.664116	34.378616	-7.861112	115.266464	32.82077	38.502674	111.526787	33.599693	15.320781	113.3966255	-75.759269	14.059805	113.9316065
-42.298847	8.84405	113.057365	-21.122486	14.593488	113.553703	34.409832	-7.939941	115.041031	32.776382	38.524456	111.62442	33.593107	15.2922575	113.3327255	-75.838079	13.8947185	113.7746805
-42.633686	9.924797	112.967743	-21.080366	14.519672	113.513359	34.457947	-7.952156	114.804527	32.753769	38.55751	111.688637	33.605858	15.302677	113.246582	-75.76659	13.736667	113.780136
-42.954239	11.134524	113.033638	-21.037426	14.481979	113.590012	34.431545	-7.843342	114.665199	32.738197	38.585056	111.78199	33.584871	15.370857	113.2235945	-75.659723	13.593101	113.9564295
-43.27599	12.406705	113.158081	-20.996086	14.46445	113.688278	34.529396	-7.929241	114.367485	32.74538	38.612469	111.917389	33.637388	15.341614	113.142437	-75.62956	13.587286	114.234119
-43.73069	14.191061	113.464333	-20.922743	14.370976	113.913849	34.51825	-7.889054	114.031471	32.732887	38.643791	112.192215	33.6255685	15.3773685	113.111843	-75.4710545	13.3645835	114.715855
-43.955708	15.466076	113.751686	-20.954565	14.287925	114.113579	34.517403	-7.882056	113.695992	32.698364	38.128353	112.530205	33.6078835	15.1231485	113.1130985	-75.5170135	13.4527015	115.1140595
-44.212624	16.653955	114.198112	-20.99283	14.141721	114.364204	34.443283	-7.813303	113.43293	32.567474	38.185848	112.817001	33.5053785	15.1862725	113.1249655	-75.4910385	13.0971695	115.6034425
-44.533035	17.844721	114.779869	-21.087009	14.029421	114.726273	34.329548	-7.667521	113.21888	32.344742	38.837986	113.025703	33.337145	15.5852325	113.1222915	-75.511163	12.4736095	116.3302545
-44.514362	18.966501	115.167511	-21.211876	13.949614	114.970383	34.28056	-7.641212	112.974045	32.125015	38.928478	113.280571	33.2027875	15.643633	113.127308	-75.6265395	12.255595	116.813458
-44.67012	20.122906	115.676308	-21.330853	13.858463	115.267311	34.181553	-7.578279	112.821449	31.90992	38.978859	113.498665	33.0457365	15.70029	113.160057	-75.7074425	12.016636	117.374565
-44.715939	21.238598	116.147141	-21.492929	13.786766	115.534462	34.067009	-7.540987	112.753716	31.743002	38.998741	113.718483	32.9050055	15.728877	113.2360995	-75.8908635	11.844655	117.8328245
-44.691376	22.831097	116.587723	-21.633204	13.705855	115.815506	33.919098	-7.57332	112.69165	31.583714	38.949909	114.026711	32.751406	15.6882945	113.3591805	-76.017814	11.7234155	118.2718315
-44.6745	23.868128	116.832413	-21.714634	13.638635	115.915169	33.837177	-7.64295	112.686089	31.548769	38.873367	114.232048	32.692973	15.6152085	113.4590685	-76.122241	11.6620615	118.3712695
-44.461258	24.875004	116.861252	-21.79826	13.570253	116.015327	33.782581	-7.761925	112.733147	31.580111	38.145714	114.498268	32.681346	15.1918945	113.6157075	-76.277866	11.9486115	118.4149465
-44.26862	25.816032	116.810776	-21.783672	13.474846	115.856758	33.74054	-7.875504	112.759483	31.592941	38.642414	114.491203	32.6667405	15.383455	113.625343	-76.2340845	11.566237	118.088173
-43.976685	26.765617	116.713188	-21.77704	13.454592	115.776459	33.712399	-8.016298	112.757347	31.646305	37.894257	114.650902	32.679352	14.9389795	113.7041245	-76.233432	11.9702045	117.8487935
-43.666328	27.691666	116.719803	-21.79307	13.410897	115.71019	33.67197	-8.128599	112.746941	31.68289	37.774559	114.641144	32.67743	14.82298	113.6940425	-76.26357	11.998814	117.7263375
-43.317753	28.565178	116.762009	-21.795221	13.352606	115.715363	33.630661	-8.255876	112.737968	31.730589	37.649643	114.638504	32.680625	14.6968835	113.688236	-76.271067	12.0083285	117.74249
-42.67968	29.620441	116.774628	-21.78899	13.242936	115.705574	33.585392	-8.418755	112.775528	31.770128	38.112877	114.547905	32.67776	14.847061	113.6617165	-76.25574	11.638811	117.7494315
-42.144863	30.312532	116.74366	-21.806761	13.210956	115.686417	33.540176	-8.511726	112.773216	31.800699	38.077156	114.579079	32.6704375	14.782715	113.6761475	-76.2839595	11.639197	117.6966865
-41.623756	30.945238	116.757881	-21.869394	13.161366	115.669441	33.489357	-8.573708	112.753021	31.779421	38.013683	114.584305	32.634389	14.7199875	113.668663	-76.373177	11.6027445	117.670219
-40.982704	31.564287	116.783653	-21.914083	13.148864	115.653183	33.432842	-8.565051	112.748016	31.733727	37.939129	114.604736	32.5832845	14.687039	113.676376	-76.4114505	11.610689	117.62999
-40.419205	32.099396	116.808914	-21.932142	13.140747	115.655045	33.408974	-8.639445	112.719551	31.719172	37.898003	114.68512	32.564073	14.629279	113.7023355	-76.428357	11.652215	117.6077545
-39.775433	32.535732	116.861725	-21.940708	13.136069	115.667137	33.38723	-8.678176	112.700859	31.720638	37.856819	114.744637	32.553934	14.5893215	113.722748	-76.43535	11.6828165	117.611526
-39.068787	32.929493	116.874924	-21.937202	13.139093	115.683052	33.378819	-8.722522	112.702271	31.749714	37.812561	114.781143	32.5642665	14.5450195	113.741707	-76.4386705	11.7331665	117.624397
-37.809097	33.43137	116.871429	-21.90012	13.142899	115.719284	33.382572	-8.765188	112.768471	31.823715	37.726151	114.884796	32.6031435	14.4804815	113.8266335	-76.4033835	11.8053165	117.6119345
-36.997829	33.724216	116.865387	-21.87867	13.163765	115.745377	33.429512	-8.869973	112.836632	31.89011	37.669224	114.946999	32.659811	14.3996255	113.8918155	-76.417151	11.9279045	117.5989385
-36.161648	33.930546	116.843918	-21.864016	13.158046	115.755508	33.453308	-8.931241	112.914749	31.94595	37.621262	115.007233	32.699629	14.3450105	113.960991	-76.427661	11.9710815	117.550025
-35.314732	34.043732	116.854431	-21.851925	13.145545	115.769211	33.467846	-8.983062	112.960144	31.976435	37.575729	115.021362	32.7221405	14.2963335	113.990753	-76.4259905	11.9947565	117.547669
-34.423717	34.130203	116.771782	-21.844437	13.125089	115.776299	33.468777	-9.036356	113.02562	32.000618	37.519676	114.967323	32.7346975	14.24166	113.9964715	-76.4235715	12.008518	117.5561265
-33.387714	34.159157	116.672874	-21.810171	13.073719	115.759789	33.463036	-9.101974	113.081444	32.01685	37.445786	114.890587	32.739943	14.171906	113.9860155	-76.360285	11.975532	117.5335625
-32.448662	34.132412	116.561569	-21.803753	13.017702	115.717735	33.459724	-9.207318	113.141159	32.025833	37.363789	114.772484	32.7427785	14.0782355	113.9568215	-76.3502845	11.9571685	117.4786485
-30.952549	33.945236	116.259621	-21.754559	12.882149	115.659454	33.481514	-9.420036	113.253525	32.047165	37.182964	114.460266	32.7643395	13.881464	113.8568955	-76.2734575	11.882834	117.4620125
-29.917183	33.791523	115.947632	-21.754404	12.754138	115.586838	33.462223	-9.566512	113.384483	32.089214	37.004536	114.184586	32.7757185	13.719012	113.7845345	-76.2845265	11.789264	117.3891415
-28.750259	33.551521	115.612663	-21.695927	12.647848	115.557648	33.487801	-9.856475	113.595459	32.143124	36.780445	113.878845	32.8154625	13.461985	113.737152	-76.2073165	11.833711	117.378144
-27.668205	33.338078	115.25428	-21.664436	12.504564	115.519943	33.494904	-10.130867	113.872673	32.210579	36.510132	113.586067	32.8527415	13.1896325	113.72937	-76.1816135	11.8194955	117.310516
-26.539883	33.09267	114.889755	-21.663481	12.389618	115.504265	33.4729	-10.427286	114.165649	32.272739	36.226871	113.267448	32.8728195	12.8997925	113.7165485	-76.1997815	11.8794435	117.2919815
-25.414314	32.817837	114.535866	-21.653893	12.262043	115.424026	33.433868	-10.712481	114.406166	32.311825	35.946716	112.986389	32.8728465	12.6171175	113.6962775	-76.1806325	11.9069685	117.1517745
-24.153763	32.54586	114.213333	-21.661606	12.105564	115.342247	33.38998	-10.956553	114.582153	32.322781	35.698639	112.734749	32.8563805	12.371043	113.658451	-76.1795925	11.840085	117.026043
-22.393747	32.172794	113.831863	-21.729309	11.916366	115.13504	33.310551	-11.19819	114.661827	32.270859	35.436325	112.43129	32.790705	12.1190675	113.5465585	-76.249323	11.7136645	116.7235215
-21.208874	31.934774	113.593605	-21.766577	11.795273	115.027977	33.250534	-11.278815	114.651093	32.219875	35.347523	112.280464	32.7352045	12.034354	113.4657785	-76.2683585	11.556192	116.5901755
-20.051632	31.80542	113.475868	-21.825336	11.736693	114.911545	33.172749	-11.266728	114.634155	32.171928	35.308777	112.205254	32.6723385	12.0210245	113.4197045	-76.3230105	11.4523615	116.4033855
-18.717934	31.625309	113.331924	-21.873594	11.727329	114.792313	33.188641	-11.3242	114.528152	32.115658	35.33849	112.229141	32.6521495	12.007145	113.3786465	-76.3993375	11.447513	116.2059795
-17.412888	31.491899	113.268616	-21.94479	11.779044	114.674034	33.149643	-11.235893	114.50412	32.056843	35.437489	112.319313	32.603243	12.100798	113.4117165	-76.492823	11.45729	115.9363515
-16.162508	31.465744	113.176773	-22.000601	11.856484	114.477287	33.069016	-11.063595	114.54406	31.970987	35.588699	112.467003	32.5200015	12.262552	113.5055315	-76.5212035	11.450416	115.4490425
-14.769209	31.37537	113.060448	-22.121542	11.9487	114.257813	33.021175	-10.897764	114.493706	31.894394	35.796772	112.66124	32.4577845	12.449504	113.577473	-76.7008685	11.447896	114.938153
-12.795435	31.304789	112.946259	-22.292233	12.155086	113.8778	32.925835	-10.55657	114.398811	31.751274	36.096394	113.05822	32.3385545	12.769912	113.7285155	-76.9230205	11.54026	114.0270845
-11.442698	31.268421	112.987068	-22.37224	12.249272	113.580811	32.934006	-10.388795	114.271255	31.658453	36.336803	113.456619	32.2962295	12.974004	113.863937	-77.0407095	11.52454	113.297685
-10.13815	31.280634	113.043785	-22.456593	12.399038	113.261703	32.929688	-10.126754	114.147064	31.582508	36.591717	113.944504	32.256098	13.2324815	114.045784	-77.169284	11.5655945	112.477622
-8.82988	31.190735	113.132668	-22.570307	12.596503	112.948524	32.912643	-9.817571	114.053497	31.492619	36.883163	114.456497	32.202631	13.532796	114.254997	-77.343245	11.66021	111.642051
-7.52696	31.116831	113.309715	-22.628103	12.784812	112.665855	32.917789	-9.51317	113.894676	31.396734	37.164974	114.971207	32.1572615	13.825902	114.4329415	-77.4134675	11.743722	110.8987685
-6.261395	31.0588	113.453568	-22.712582	13.017901	112.431297	32.920132	-9.179567	113.774315	31.310766	37.465935	115.411331	32.115449	14.143184	114.592823	-77.540613	11.892618	110.269771
-5.016278	30.875572	113.626823	-22.74321	13.26051	112.258194	32.951359	-8.865888	113.722931	31.257259	37.755169	115.809273	32.104309	14.4446405	114.766102	-77.590729	12.0763795	109.750286
-3.159827	30.534115	113.940872	-22.742432	13.662656	112.073502	33.015373	-8.445783	113.655701	31.22298	38.138058	116.370796	32.1191765	14.8461375	115.0132485	-77.6040405	12.4791745	109.1337555
-2.017848	30.263037	114.105919	-22.735399	13.886889	112.022041	33.060818	-8.161969	113.707031	31.247314	38.343147	116.721725	32.154066	15.090589	115.214378	-77.624864	12.683189	108.829704
-0.894139	29.820078	114.24588	-22.682728	14.136568	111.927368	33.170162	-7.998872	113.813332	31.265568	38.54314	117.067825	32.217865	15.272134	115.4405785	-77.583321	13.001002	108.4141575
0.192443	29.326735	114.393234	-22.685688	14.364244	111.857819	33.241283	-7.781987	113.977959	31.281715	38.733906	117.401871	32.261499	15.4759595	115.689915	-77.632875	13.2525285	108.025723
1.189652	28.763708	114.486755	-22.667866	14.577505	111.757813	33.327114	-7.624602	114.193138	31.285805	38.895493	117.641556	32.3064595	15.6354455	115.917347	-77.6421915	13.5195645	107.598279
2.104689	28.080481	114.472389	-22.680882	14.766905	111.610664	33.37455	-7.509951	114.394829	31.295889	39.021976	117.8013	32.3352195	15.7560125	116.0980645	-77.6969835	13.7777975	107.1232635
2.994405	27.35408	114.405228	-22.702744	14.924633	111.469391	33.377518	-7.440235	114.575851	31.328085	39.123611	117.835175	32.3528015	15.841688	116.205513	-77.7582895	14.007578	106.733269
4.165847	26.08145	114.204849	-22.640755	15.142804	111.24691	33.373199	-7.413427	114.821693	31.426069	39.185608	117.676994	32.399634	15.8860905	116.2493435	-77.681144	14.3995175	106.2444765
4.812271	25.158987	114.044846	-22.605917	15.24753	111.127129	33.38271	-7.453495	114.939201	31.522205	39.169693	117.505219	32.4524575	15.858099	116.22221	-77.6642915	14.636961	106.032048
5.42988	24.145058	113.853874	-22.53035	15.319766	111.012184	33.380947	-7.532431	115.067421	31.63529	39.123951	117.270767	32.5081185	15.79576	116.169094	-77.5688185	14.843772	105.855274
5.921891	23.096161	113.695778	-22.47282	15.396767	110.882362	33.380329	-7.607962	115.189575	31.770727	39.080711	116.978218	32.575528	15.7363745	116.0838965	-77.521168	15.0571595	105.6808275
6.372698	22.001984	113.475586	-22.397558	15.443442	110.7752	33.368591	-7.681015	115.288483	31.88464	39.043301	116.656746	32.6266155	15.681143	115.9726145	-77.4217315	15.205741	105.5777855
6.67146	20.928576	113.276184	-22.326246	15.480831	110.666656	33.382076	-7.720447	115.357826	31.978992	39.025108	116.322395	32.680534	15.6523305	115.8401105	-77.333026	15.3093315	105.4932015
6.918365	19.76614	113.093475	-22.24988	15.54683	110.635201	33.412514	-7.739865	115.409256	32.071262	39.018829	116.016556	32.741888	15.639482	115.712906	-77.241648	15.454178	105.557496
7.091678	18.064156	112.961411	-22.098278	15.59991	110.696777	33.476414	-7.75236	115.490761	32.21389	39.003384	115.647766	32.845152	15.625512	115.5692635	-77.041708	15.574308	105.8242905
7.066001	16.936844	112.927666	-22.030054	15.652373	110.829803	33.514324	-7.75866	115.58564	32.334839	38.991959	115.45488	32.9245815	15.6166495	115.52026	-76.9846895	15.6880965	106.139346
6.993929	15.794791	112.914574	-21.931196	15.709831	110.964691	33.52541	-7.784745	115.704254	32.470711	38.966564	115.240227	32.9980605	15.5909095	115.4722405	-76.8604525	15.8287525	106.4571415
6.830104	14.639667	112.95887	-21.850019	15.796081	111.126472	33.541279	-7.816185	115.861488	32.613235	38.930138	115.018524	33.077257	15.5569765	115.440006	-76.777295	16.0351855	106.812938
6.599654	13.565421	112.973274	-21.769701	15.875056	111.291382	33.55135	-7.849716	116.032555	32.758827	38.889553	114.76548	33.1550885	15.5199185	115.3990175	-76.6944905	16.2301935	107.1837465
6.250747	12.524858	113.02446	-21.696291	15.986523	111.390427	33.55386	-7.871126	116.238907	32.885952	38.844818	114.559975	33.219906	15.486846	115.399441	-76.612488	16.4862	107.381413
5.870314	11.453395	113.065247	-21.659384	16.077623	111.422478	33.543831	-7.89902	116.460228	32.977051	38.806736	114.421608	33.260441	15.453858	115.440918	-76.579209	16.701388	107.404038
5.108665	10.028494	113.106682	-21.656776	16.191315	111.384293	33.482708	-7.952736	116.684303	33.058022	38.725948	114.235519	33.270365	15.386606	115.459911	-76.583917	16.996024	107.308675
4.549501	9.133896	113.042244	-21.640345	16.229763	111.371162	33.406914	-7.998969	116.672806	33.094746	38.656269	114.114143	33.25083	15.32865	115.3934745	-76.53152	17.130876	107.3488495
3.888102	8.251882	112.973083	-21.623585	16.251955	111.432899	33.37402	-8.032707	116.563652	33.146523	38.604851	114.042259	33.2602715	15.286072	115.3029555	-76.5074415	17.217838	107.5628425
3.189959	7.43182	112.915359	-21.564806	16.275385	111.579041	33.377537	-8.037186	116.396858	33.213352	38.587173	114.059937	33.2954445	15.2749935	115.2283975	-76.4250565	17.2757765	107.9296845
2.424754	6.729812	112.95829	-21.503584	16.30698	111.79364	33.414074	-7.986946	116.194031	33.269417	38.632019	114.164078	33.3417455	15.3225365	115.1790545	-76.3489135	17.2914235	108.4082255
1.660955	6.054257	112.937592	-21.43074	16.365286	112.087929	33.437366	-7.841301	115.97438	33.321648	38.737282	114.30265	33.379507	15.4479905	115.138515	-76.240987	17.2825815	109.037343
0.797292	5.426672	112.928101	-21.35429	16.476673	112.464211	33.501419	-7.689934	115.736809	33.347954	38.877453	114.474701	33.4246865	15.5937595	115.105755	-76.1332665	17.3595865	109.822667
-0.57893	4.643973	113.032326	-21.288868	16.693243	112.992729	33.620876	-7.465662	115.451111	33.382244	39.152493	114.869965	33.50156	15.8434155	115.160538	-76.079296	17.5430705	110.82492
-1.521575	4.133552	113.115799	-21.252472	16.859772	113.363983	33.663662	-7.303075	115.300072	33.413635	39.315601	115.155373	33.5386485	16.006263	115.2277225	-76.0435925	17.713281	111.5002435
-2.526335	3.640922	113.197243	-21.237967	17.03373	113.702408	33.700077	-7.144521	115.184402	33.461308	39.459946	115.41684	33.5806925	16.1577125	115.300621	-76.0566265	17.9097475	112.104195
-3.530283	3.144323	113.319099	-21.160765	17.202066	114.069748	33.715168	-7.003222	115.081581	33.526958	39.589973	115.665009	33.621063	16.2933755	115.373295	-75.942593	18.1107565	112.766201
-4.521524	2.704735	113.456535	-21.139898	17.386147	114.415863	33.746529	-6.857956	115.023148	33.598873	39.726974	115.908607	33.672701	16.434509	115.4658775	-75.952497	18.337785	113.3658485
-5.571772	2.224621	113.576401	-21.089787	17.570995	114.701698	33.789207	-6.732608	115.002106	33.682644	39.86174	116.125618	33.7359255	16.564566	115.563862	-75.9154995	18.577424	113.839534
-6.580902	1.731788	113.615204	-21.056421	17.757181	114.867271	33.823292	-6.626218	115.016342	33.773319	39.97942	116.289398	33.7983055	16.676601	115.65287	-75.9111475	18.837761	114.081672
-8.154198	1.157001	113.727356	-21.004652	18.008156	114.916245	33.854298	-6.5234	115.099358	33.89962	40.10767	116.383469	33.876959	16.792135	115.7414135	-75.886263	19.224177	114.0910765
-9.177452	0.564327	113.664925	-20.962063	18.163368	114.866211	33.874855	-6.458349	115.187798	33.955608	40.187714	116.341225	33.9152315	16.8646825	115.7645115	-75.8393575	19.4620535	113.9679105
-10.185171	0.081691	113.591675	-20.917645	18.321852	114.762711	33.89946	-6.412637	115.303909	34.037739	40.243477	116.222549	33.9685995	16.91542	115.763229	-75.8038895	19.728284	113.762193
-11.314722	-0.428391	113.6147	-20.850189	18.41745	114.633156	33.93848	-6.386137	115.47245	34.124844	40.28825	116.021088	34.031662	16.9510565	115.746769	-75.73204	19.8838435	113.519543
-12.27442	-0.917649	113.592781	-20.81601	18.513378	114.515984	33.988987	-6.385736	115.645638	34.216568	40.317844	115.716324	34.1027775	16.966054	115.680981	-75.7347975	20.060702	113.350987
-13.35884	-1.384721	113.637589	-20.731758	18.588835	114.408684	34.032715	-6.386986	115.775391	34.299255	40.31781	115.334793	34.165985	16.965412	115.555092	-75.629501	20.212258	113.262276
-14.500237	-1.839267	113.727356	-20.640305	18.62117	114.285446	34.078682	-6.396468	115.967331	34.395905	40.3078	114.896164	34.2372935	16.955666	115.4317475	-75.5179035	20.286674	113.1391445
-16.083639	-2.439203	113.98735	-20.542658	18.594448	114.133263	34.157257	-6.462613	116.304611	34.512051	40.22818	114.265442	34.334654	16.8827835	115.2850265	-75.41997	20.3061125	112.9814995
-17.153715	-2.798877	114.194786	-20.473524	18.507177	114.042839	34.194981	-6.549186	116.574074	34.548241	40.127136	113.840233	34.371611	16.788975	115.2071535	-75.318659	20.225379	112.8785245
-18.320869	-3.085718	114.455437	-20.464231	18.425241	113.979599	34.206768	-6.649657	116.87542	34.587963	39.967258	113.405968	34.3973655	16.6588005	115.140694	-75.3258275	20.1916815	112.818504
-19.392447	-3.307591	114.761986	-20.400568	18.291866	113.963028	34.217987	-6.775235	117.170189	34.61013	39.776394	113.042892	34.4140585	16.5005795	115.1065405	-75.2151945	20.0831525	112.8195155
-20.465897	-3.44463	115.026543	-20.378748	18.129208	114.023468	34.266033	-6.949798	117.412224	34.627869	39.600899	112.770233	34.446951	16.3255505	115.0912285	-75.204447	19.9328655	112.9557075
-21.542402	-3.516004	115.200722	-20.36945	17.922279	114.090836	34.252052	-6.990429	117.69146	34.63485	39.409962	112.693367	34.443451	16.2097665	115.1924135	-75.182351	19.6347915	112.9892585
-22.705105	-3.512622	115.279366	-20.363775	17.698746	114.132927	34.30899	-7.16823	117.808739	34.598679	39.309345	112.590111	34.4538345	16.0705575	115.199425	-75.1813845	19.3269345	113.066429
-24.248796	-3.336758	115.304413	-20.347136	17.389702	114.183083	34.32737	-7.268564	117.911888	34.573795	39.106152	112.595543	34.4505825	15.918794	115.2537155	-75.1448545	18.86061	113.1124505
-25.283587	-3.068921	115.285889	-20.364946	17.247883	114.225861	34.353127	-7.338762	117.944702	34.567661	39.028538	112.591156	34.460394	15.844888	115.267929	-75.190286	18.650878	113.183793
-26.398462	-2.694122	115.243126	-20.318083	17.150511	114.249107	34.461136	-7.460899	117.882965	34.583698	39.010799	112.572739	34.522417	15.77495	115.227852	-75.158583	18.526072	113.270362
-27.382505	-2.246833	115.210938	-20.283094	17.081339	114.2892	34.538261	-7.460005	117.877617	34.582607	39.003033	112.705025	34.560434	15.771514	115.291321	-75.126622	18.391164	113.287079
-28.366995	-1.690242	115.135979	-20.214722	17.044512	114.344597	34.624512	-7.409277	117.854103	34.63055	39.089211	112.688377	34.627531	15.839967	115.27124	-75.056975	18.249057	113.417954
-29.378727	-0.975205	115.039551	-20.162964	17.055061	114.378189	34.692516	-7.287069	117.823997	34.628605	39.175381	112.860786	34.6605605	15.944156	115.3423915	-74.9864885	18.165966	113.4139865
-30.375975	-0.205809	114.906898	-20.122505	17.070452	114.416862	34.806583	-7.200693	117.671814	34.652634	39.335812	112.900986	34.7296085	16.0675595	115.2864	-74.9746185	18.0733445	113.547324
-31.732798	1.096617	114.573456	-20.053827	17.142645	114.418472	34.953926	-6.980379	117.45845	34.657791	39.573158	113.186241	34.8058585	16.2963895	115.3223455	-74.9135125	17.9889005	113.5145985
-32.648632	2.114957	114.378647	-19.988802	17.217398	114.393028	34.968491	-6.722825	117.386162	34.678761	39.793266	113.184021	34.823626	16.5352205	115.2850915	-74.80123	17.8995755	113.5009645
-33.522106	3.148093	114.230286	-19.945171	17.293882	114.378014	35.044243	-6.545759	117.244492	34.684975	39.994076	113.22287	34.864609	16.7241585	115.233681	-74.754951	17.8636055	113.522347
-34.350483	4.259864	114.077797	-19.899843	17.427429	114.360298	35.17868	-6.461305	117.030205	34.69532	40.191082	113.221191	34.937	16.8648885	115.125698	-74.736686	17.9899695	113.594898
-35.155079	5.465747	113.963165	-19.834774	17.509453	114.338722	35.235752	-6.279286	116.976143	34.699787	40.34919	113.19101	34.9677695	17.034952	115.0835765	-74.6373175	17.983954	113.5938675
-35.940609	6.742262	113.958656	-19.780354	17.581244	114.373489	35.274605	-6.114446	116.925285	34.72773	40.441921	113.13707	35.0011675	17.1637375	115.0311775	-74.5618755	17.9987505	113.7158005
-36.652912	8.01364	114.038261	-19.694159	17.605764	114.498924	35.341637	-6.081485	116.895782	34.769764	40.462799	113.076447	35.0557005	17.190657	114.9861145	-74.4440185	18.020871	114.0117335
-37.735409	10.081047	114.357582	-19.551022	17.535789	114.814651	35.445805	-6.147359	116.82283	34.916225	40.452541	113.347771	35.181015	17.152591	115.0853005	-74.283059	17.918987	114.5440015
-38.406326	11.457796	114.616684	-19.440617	17.399426	115.116943	35.534218	-6.196642	116.717636	34.949905	40.360241	113.267075	35.2420615	17.0817995	114.9923555	-74.1232955	17.7170525	115.2415305
-39.012283	12.901439	114.889099	-19.352339	17.242876	115.432266	35.640778	-6.221047	116.469955	34.99329	40.374786	113.554504	35.317034	17.0768695	115.0122295	-74.021712	17.4088825	115.8523025
-39.588844	14.366714	115.245888	-19.266912	17.096363	115.753914	35.806129	-6.244641	116.104614	34.992073	40.465828	113.991608	35.399101	17.1105935	115.048111	-73.932925	17.0821325	116.459717
-40.153618	15.761959	115.565552	-19.232941	16.946459	116.058815	35.887325	-6.100404	115.767929	34.970982	40.596588	114.513329	35.4291535	17.248092	115.140629	-73.8950355	16.644826	116.977001
-40.639317	17.265116	115.938759	-19.219149	16.882238	116.321541	35.974342	-5.968981	115.338959	34.931339	40.733315	115.085014	35.4528405	17.382167	115.2119865	-73.8911385	16.382309	117.4310955
-41.071285	18.738066	116.36702	-19.212009	16.873592	116.605484	36.049942	-5.836456	114.908615	34.882664	40.90905	115.562454	35.466303	17.536297	115.2355345	-73.890321	16.210887	117.9754335
-41.660015	20.9863	117.094711	-19.247705	17.020617	116.965698	36.084187	-5.471297	114.315071	34.791821	41.236065	116.09465	35.438004	17.882384	115.2048605	-73.933414	16.15885	118.7265355
-42.047615	22.432861	117.584572	-19.217863	17.186134	117.167282	36.07312	-5.202768	114.037849	34.732113	41.476574	116.300987	35.4026165	18.136903	115.169418	-73.8383425	16.235365	119.165146
-42.282291	23.798092	117.995773	-19.205423	17.320213	117.36982	36.034801	-4.985236	113.849678	34.67675	41.687332	116.453377	35.3557755	18.351048	115.1515275	-73.7666215	16.289378	119.5881125
-42.469223	25.236195	118.445587	-19.292479	17.453978	117.551758	35.972439	-4.820163	113.710999	34.589287	41.829239	116.618393	35.280863	18.504538	115.164696	-73.865821	16.403418	119.93882
-42.660324	26.433981	118.938026	-19.405483	17.504042	117.749695	35.859283	-4.750187	113.642456	34.487995	41.882057	116.792389	35.173639	18.565935	115.2174225	-73.984605	16.442149	120.2819675
-42.710426	27.592453	119.35965	-19.504053	17.476116	117.98481	35.703758	-4.739215	113.584747	34.361382	41.852528	117.031372	35.03257	18.5566565	115.3080595	-74.040676	16.3955755	120.6615605
-42.710045	28.678265	119.734512	-19.69664	17.47369	118.173622	35.539028	-4.766573	113.589005	34.231312	41.794239	117.305328	34.88517	18.513833	115.4471665	-74.27845	16.433547	120.9000775
-42.653839	30.162357	120.148849	-19.90546	17.375654	118.385803	35.319046	-4.797371	113.664223	34.057541	41.724739	117.734512	34.6882935	18.463684	115.6993675	-74.4992135	16.287624	121.0722385
-42.515858	31.064171	120.266785	-20.086733	17.365084	118.41909	35.19627	-4.813854	113.708817	33.94928	41.705025	117.94342	34.572775	18.4455855	115.8261185	-74.746241	16.2845825	121.0120615
-42.291058	31.883558	120.260529	-20.185057	17.389521	118.345596	35.080345	-4.8237	113.727974	33.864765	41.7015	118.06189	34.472555	18.4389	115.894932	-74.842669	16.340142	120.79626
-41.94566	32.657814	120.17186	-20.286007	17.441025	118.298355	34.96909	-4.830184	113.756752	33.804668	41.687267	118.120209	34.386879	18.4285415	115.9384805	-74.958893	16.4535085	120.6582295
-41.638641	33.301441	120.033432	-20.38328	17.532278	118.186607	34.884201	-4.850507	113.815941	33.778561	41.660004	118.119774	34.331381	18.4047485	115.9678575	-75.097941	16.6598075	120.4053565
-41.230503	33.888855	119.870865	-20.426332	17.56576	118.13456	34.808338	-4.918439	113.955284	33.781441	41.603806	118.05127	34.2948895	18.3426835	116.003277	-75.1475535	16.7888365	120.265843
-40.71928	34.370659	119.661972	-20.477949	17.60058	118.024353	34.713272	-5.042473	114.124992	33.785316	41.518135	117.950485	34.249294	18.237831	116.0377385	-75.205192	16.963329	120.0109675
-39.977039	34.905525	119.258629	-20.58412	17.603701	117.896545	34.557884	-5.282229	114.427315	33.81279	41.317474	117.692795	34.185337	18.0176225	116.060055	-75.353577	17.1897795	119.733035
-39.382633	35.100899	118.990585	-20.628029	17.570992	117.809235	34.450317	-5.480994	114.640724	33.829872	41.144314	117.457962	34.1400945	17.83166	116.049343	-75.3961525	17.310324	119.569127
-38.779526	35.226639	118.652306	-20.658091	17.502468	117.746101	34.358196	-5.712807	114.889236	33.849472	40.952118	117.16394	34.103834	17.6196555	116.026588	-75.420016	17.3852805	119.465614
-38.144596	35.344257	118.278099	-20.657539	17.409874	117.653572	34.274128	-5.980093	115.191422	33.898315	40.728054	116.76799	34.0862215	17.3739805	115.979706	-75.4012995	17.4457675	119.327438
-37.375229	35.405064	117.714241	-20.710466	17.358858	117.517426	34.197159	-6.27101	115.588669	33.973507	40.482285	116.248474	34.085333	17.1056375	115.9185715	-75.506265	17.6120785	119.1162805
-36.672867	35.394215	117.063606	-20.750376	17.280676	117.329002	34.065144	-6.514889	116.090538	34.012516	40.205147	115.590599	34.03883	16.845129	115.8405685	-75.539582	17.716223	118.8174355
-35.982689	35.37693	116.331841	-20.742584	17.169857	117.131927	33.970539	-6.815964	116.583382	34.043251	39.888424	114.945938	34.006895	16.53623	115.76466	-75.492063	17.803484	118.499194
-34.889835	35.281498	115.346764	-20.815447	16.89999	116.832771	33.862061	-7.261725	117.300125	34.034969	39.397476	114.098785	33.948515	16.0678755	115.699455	-75.579409	17.7321045	117.966087
-34.105698	35.214024	114.882507	-20.818203	16.630926	116.697205	33.834198	-7.548043	117.613113	34.068886	39.068298	113.764572	33.951542	15.7601275	115.6888425	-75.587948	17.5017245	117.7055675
-33.292259	35.226238	114.59787	-20.787222	16.334429	116.608986	33.90567	-7.870842	117.704369	34.068581	38.775993	113.573517	33.9871255	15.4525755	115.638943	-75.5615695	17.2162825	117.579029
-32.426411	35.26799	114.414192	-20.758324	16.083624	116.539314	33.949093	-8.014167	117.77623	34.057869	38.6208	113.458611	34.003481	15.3033165	115.6174205	-75.520129	16.8639315	117.4612075
-31.551186	35.394592	114.297531	-20.713982	15.896386	116.477432	34.014469	-8.084865	117.781464	34.060192	38.539898	113.399574	34.0373305	15.2275165	115.590519	-75.4652945	16.5652555	117.364345
-30.65604	35.533001	114.170242	-20.65073	15.819849	116.363548	34.038975	-8.073003	117.792656	34.066193	38.523861	113.369034	34.052584	15.225429	115.580845	-75.354044	16.414269	117.146251
-29.764669	35.806446	114.002563	-20.640478	15.800837	116.264748	34.091003	-8.084419	117.695068	34.071888	38.539341	113.358665	34.0814455	15.227461	115.5268665	-75.3624015	16.374213	117.0026295
-28.298101	36.290756	113.84935	-20.602394	15.803057	116.041901	34.099182	-8.042984	117.500397	34.08231	38.596024	113.402817	34.090746	15.27652	115.451607	-75.295534	16.329594	116.632195
-27.383936	36.702454	113.862907	-20.614719	15.824972	115.918648	34.088661	-7.976221	117.371918	34.087971	38.688232	113.527679	34.088316	15.3560055	115.4497985	-75.317754	16.2939385	116.3874975
-26.383018	37.091629	113.991425	-20.595968	15.850471	115.797615	34.134506	-7.925019	117.083763	34.119961	38.843456	113.699112	34.1272335	15.4592185	115.3914375	-75.3191695	16.2417235	116.2037925
-25.436739	37.551125	114.17173	-20.587622	15.900758	115.700233	34.143093	-7.760854	116.806755	34.135242	39.032482	114.042404	34.1391675	15.635814	115.4245795	-75.3144115	16.165702	115.9758865
-24.547911	38.118248	114.496124	-20.587896	15.977603	115.596947	34.195461	-7.583283	116.459991	34.159195	39.252815	114.502403	34.177328	15.834766	115.481197	-75.35312	16.12044	115.712697
-23.376732	38.512142	114.731071	-20.586458	16.081043	115.447258	34.275101	-7.363383	116.03804	34.129791	39.511021	115.043083	34.202446	16.073819	115.5405615	-75.375362	16.088267	115.3539545
-22.343777	38.900139	115.086411	-20.641954	16.183922	115.302216	34.350288	-7.056744	115.631531	34.057468	39.799179	115.620003	34.203878	16.3712175	115.625767	-75.487786	15.9966265	114.978665
-20.978518	39.604771	115.695847	-20.684069	16.38028	115.094086	34.424038	-6.55903	115.103935	33.925926	40.225704	116.493881	34.174982	16.833337	115.798908	-75.54312	15.927223	114.389264
-19.980013	39.919491	116.066673	-20.755623	16.498512	115.030167	34.460323	-6.244012	114.871559	33.864677	40.491302	117.032349	34.1625	17.123645	115.951954	-75.673746	15.873379	114.10838
-18.832775	40.082226	116.299995	-20.844223	16.679459	114.997635	34.513409	-5.95771	114.681564	33.789246	40.742096	117.540482	34.1513275	17.392193	116.111023	-75.8397735	15.966725	113.884247
-17.900375	40.26107	116.558586	-20.877174	16.887001	114.907166	34.552818	-5.709454	114.585899	33.712318	40.971199	117.920578	34.132568	17.6308725	116.2532385	-75.886916	16.1431295	113.5610935
-16.757853	40.368183	116.69812	-20.898642	17.089241	114.960205	34.571136	-5.492902	114.56636	33.647743	41.176109	118.150398	34.1094395	17.8416035	116.358379	-75.9067235	16.3368785	113.562031
-15.792714	40.348301	116.824661	-21.022017	17.348618	115.087463	34.575607	-5.293173	114.614021	33.592838	41.359379	118.320084	34.0842225	18.033103	116.4670525	-76.1282565	16.664133	113.7078735
-14.872959	40.30677	116.894409	-21.011425	17.524914	115.123543	34.58152	-5.141812	114.773903	33.555523	41.518097	118.452385	34.0685215	18.1881425	116.613144	-76.0913715	16.8616855	113.633942
-13.581602	40.031059	117.023697	-21.079403	17.751905	115.248047	34.560001	-5.015014	115.026367	33.5159	41.690399	118.59465	34.0379505	18.3376925	116.8105085	-76.1967565	17.1661175	113.6855855
-12.537304	39.612705	116.962563	-21.135782	17.810333	115.306831	34.503155	-4.968727	115.145432	33.48225	41.749447	118.593826	33.9927025	18.39036	116.869629	-76.2642665	17.230306	113.744033
-11.76756	39.164452	116.985909	-21.194069	17.851162	115.326675	34.455677	-4.95323	115.199554	33.451672	41.786293	118.532471	33.9536745	18.4165315	116.8660125	-76.3418125	17.2857925	113.7873375
-10.958002	38.657757	116.867706	-21.229046	17.849361	115.317764	34.396858	-4.936869	115.256287	33.406799	41.815094	118.424286	33.9018285	18.4391125	116.8402865	-76.3599205	17.2596095	113.7952415
-10.181538	38.02454	116.686859	-21.269974	17.857225	115.245651	34.375538	-4.925697	115.3088	33.360214	41.849186	118.292221	33.867876	18.4617445	116.8005105	-76.407824	17.2527055	113.6907915
-9.455235	37.347538	116.496994	-21.304373	17.84647	115.14994	34.346146	-4.907876	115.354965	33.299583	41.878746	118.119446	33.8228645	18.485435	116.7372055	-76.4316105	17.207505	113.5626745
-8.757854	36.579739	116.256882	-21.306389	17.83783	115.044746	34.330971	-4.901869	115.392136	33.258102	41.90181	117.886436	33.7945365	18.4999705	116.639286	-76.4073145	17.1756895	113.450206
-7.739245	35.373871	115.863678	-21.330326	17.859177	114.912483	34.29126	-4.897516	115.496353	33.221264	41.921783	117.50547	33.756262	18.5121335	116.5009115	-76.416914	17.2062205	113.3240545
-7.164274	34.471451	115.626312	-21.332411	17.860968	114.842018	34.275837	-4.884464	115.573242	33.207329	41.944927	117.249596	33.741583	18.5302315	116.411419	-76.406405	17.1917045	113.272617
-6.583686	33.532726	115.426506	-21.383821	17.908869	114.744797	34.248238	-4.875001	115.642532	33.182804	41.970509	117.019356	33.715521	18.547754	116.330944	-76.483163	17.269984	113.15865
-6.067406	32.558994	115.194527	-21.416777	17.929213	114.630783	34.22221	-4.840589	115.678009	33.122929	42.016132	116.808006	33.6725695	18.5877715	116.2430075	-76.5061235	17.2706545	113.0185585
-5.615542	31.595791	114.972893	-21.429291	17.965	114.52124	34.154102	-4.722462	115.688797	33.05064	42.066868	116.606293	33.602371	18.672203	116.147545	-76.460953	17.257797	112.894935
-5.22902	30.544714	114.813469	-21.471607	18.049625	114.498375	34.097828	-4.653642	115.692291	32.970398	42.114906	116.39711	33.534113	18.730632	116.0447005	-76.477327	17.368618	112.9520495
-4.822877	29.463015	114.726006	-21.484118	18.110142	114.53714	34.043571	-4.608125	115.767273	32.933243	42.15448	116.211632	33.488407	18.7731775	115.9894525	-76.456643	17.4471065	113.0848275
-4.342076	27.875597	114.678955	-21.567223	18.223957	114.638268	33.952858	-4.580663	115.94046	32.908661	42.182316	116.027618	33.4307595	18.8008265	115.984039	-76.5652055	17.6470875	113.292497
-4.076881	26.734055	114.637932	-21.572924	18.28632	114.678429	33.908623	-4.636648	116.051117	32.90316	42.166294	115.882256	33.4058915	18.764823	115.9666865	-76.5517395	17.807817	113.3901715
-3.788922	25.636864	114.64547	-21.629477	18.368935	114.76619	33.826702	-4.64692	116.116966	32.900761	42.153267	115.75457	33.3637315	18.7531735	115.935768	-76.6226855	17.9846965	113.596612
-3.604355	24.564474	114.629974	-21.62924	18.434216	114.841934	33.734631	-4.666411	116.173889	32.885979	42.134193	115.635887	33.310305	18.733891	115.904888	-76.568785	18.134541	113.77898
-3.428029	23.471066	114.672722	-21.684038	18.514997	114.977814	33.66412	-4.664858	116.236816	32.873787	42.118599	115.523323	33.2689535	18.7268705	115.8800695	-76.6370295	18.3031235	114.0755585
-3.282444	22.358257	114.761017	-21.701279	18.595928	115.137329	33.566437	-4.611214	116.338287	32.849388	42.13628	115.438675	33.2079125	18.762533	115.888481	-76.6104705	18.429323	114.386177
-3.153342	21.290964	114.891312	-21.766891	18.700262	115.315857	33.521442	-4.642484	116.424515	32.817131	42.160225	115.374634	33.1692865	18.7588705	115.8995745	-76.7030685	18.6416535	114.7321395
-3.066285	19.753561	115.012375	-21.845619	18.83873	115.483604	33.418377	-4.555762	116.539001	32.743809	42.227936	115.332733	33.081093	18.836087	115.935867	-76.772331	18.841373	115.031341
-3.032889	18.68638	115.073692	-21.885481	18.93898	115.55098	33.343071	-4.435651	116.63475	32.691044	42.298859	115.332863	33.0170575	18.931604	115.9838065	-76.7880195	18.946356	115.1181535
-2.998905	17.672474	115.122665	-21.968817	18.995203	115.581146	33.279739	-4.357843	116.674698	32.610565	42.384575	115.38887	32.945152	19.013366	116.031784	-76.882786	18.97704	115.130508
-3.037684	16.67491	115.106895	-22.039709	19.036695	115.567169	33.231609	-4.291193	116.674004	32.549816	42.444317	115.480995	32.8907125	19.076562	116.0774995	-76.9701305	18.996828	115.0568385
-3.067677	15.709906	115.104721	-22.11854	19.07444	115.500198	33.193081	-4.221887	116.643867	32.471504	42.513493	115.567566	32.8322925	19.145803	116.1057165	-77.0693725	19.003077	114.8946795
-3.1292	14.70752	115.078163	-22.190813	19.110893	115.482162	33.158638	-4.20245	116.577278	32.414173	42.568405	115.659096	32.7864055	19.1829775	116.118187	-77.1680315	19.0388085	114.846137
-3.197913	13.745014	115.066635	-22.245115	19.132029	115.432167	33.136166	-4.150249	116.564735	32.346638	42.637135	115.754639	32.741402	19.243443	116.159687	-77.231632	19.020615	114.704647
-3.385856	12.35082	114.96003	-22.29533	19.161945	115.289558	33.115639	-4.076253	116.527916	32.301636	42.691467	115.947975	32.7086375	19.307607	116.2379455	-77.2992975	19.016283	114.3411705
-3.502495	11.425328	114.84182	-22.313253	19.159933	115.145233	33.091389	-4.026462	116.521751	32.275379	42.697945	116.048828	32.683384	19.3357415	116.2852895	-77.30989	18.9841245	114.0051765
-3.654114	10.463435	114.693542	-22.332598	19.13987	114.968475	33.100475	-4.046022	116.500519	32.272694	42.693748	116.179565	32.6865845	19.323863	116.340042	-77.3517805	18.955877	113.596908
-3.847382	9.504409	114.543045	-22.354374	19.107958	114.754929	33.144203	-4.109331	116.459106	32.261028	42.673527	116.269341	32.7026155	19.282098	116.3642235	-77.4113635	18.933818	113.1456345
-4.099351	8.620102	114.361725	-22.338413	19.074841	114.511574	33.197712	-4.152202	116.433273	32.256744	42.644535	116.346321	32.727228	19.2461665	116.389797	-77.404054	18.9035155	112.633351
-4.386018	7.704452	114.11718	-22.320459	19.004131	114.258217	33.254616	-4.206062	116.38929	32.261147	42.588005	116.395187	32.7578815	19.1909715	116.3922385	-77.3987995	18.8172905	112.1241955
-4.694148	6.792322	113.870682	-22.312645	18.917311	114.011597	33.313034	-4.286763	116.329811	32.262135	42.490368	116.383423	32.7875845	19.1018025	116.356617	-77.4128745	18.7328195	111.666577
-5.272662	5.407338	113.627838	-22.251787	18.767878	113.75766	33.37178	-4.481644	116.265511	32.297756	42.295506	116.28714	32.834768	18.906931	116.2763255	-77.338342	18.628825	111.2389945
-5.713233	4.480371	113.58876	-22.163616	18.641159	113.68103	33.421909	-4.645974	116.26667	32.353733	42.118351	116.161514	32.887821	18.7361885	116.214092	-77.215053	18.5461295	111.147968
-6.197573	3.560798	113.574898	-22.093456	18.505972	113.694489	33.466747	-4.847097	116.308197	32.412647	41.914455	116.057083	32.939697	18.533679	116.18264	-77.126609	18.478265	111.206338
-6.742496	2.700887	113.594093	-22.038578	18.36935	113.711487	33.51458	-5.04165	116.418243	32.487564	41.706409	115.943756	33.001072	18.3323795	116.1809995	-77.078228	18.4063205	111.2419745
-7.330894	1.835659	113.665558	-21.989733	18.231636	113.711227	33.530903	-5.201026	116.569221	32.552673	41.497215	115.866241	33.041788	18.1480945	116.217731	-77.021254	18.3151775	111.204723
-8.029079	1.05265	113.776192	-21.966629	18.056236	113.674454	33.589287	-5.456675	116.721931	32.61792	41.292885	115.807281	33.1036035	17.918105	116.264606	-77.0368615	18.194367	111.084302
-8.724258	0.225751	113.836624	-21.93117	17.947096	113.618813	33.598526	-5.60676	116.91275	32.698868	41.075779	115.737961	33.148697	17.7345095	116.3253555	-77.011037	18.1596825	110.9122705
-9.777719	-0.930424	113.793434	-21.858051	17.717134	113.537109	33.648907	-5.931642	117.096519	32.835365	40.775318	115.622353	33.242136	17.421838	116.359436	-76.958238	18.01243	110.714782
-10.4555	-1.606008	113.717972	-21.773954	17.567703	113.498795	33.687462	-6.100282	117.158142	32.938515	40.605236	115.560005	33.3129885	17.252477	116.3590735	-76.8608965	17.882929	110.6385165
-11.256673	-2.28472	113.653374	-21.688053	17.44688	113.462402	33.75441	-6.233826	117.118324	33.05019	40.470055	115.528908	33.4023	17.1181145	116.323616	-76.778406	17.7756455	110.601188
-12.147851	-2.809269	113.557587	-21.616531	17.370575	113.435814	33.813591	-6.331926	117.020462	33.158825	40.37207	115.523575	33.486208	17.020072	116.2720185	-76.71927	17.721078	110.5996095
-12.939376	-3.384405	113.319946	-21.511919	17.301025	113.377205	33.865417	-6.41372	116.874992	33.260502	40.302387	115.494598	33.5629595	16.9443335	116.184795	-76.5867975	17.6577165	110.569615
-13.828596	-3.849295	113.106644	-21.423826	17.292006	113.323631	33.880608	-6.424091	116.739487	33.353916	40.249435	115.43882	33.617262	16.912672	116.0891535	-76.464914	17.67134	110.5581085
-14.80901	-4.33676	112.978104	-21.324804	17.296328	113.276695	33.923626	-6.485898	116.583458	33.436848	40.205612	115.357712	33.680237	16.859857	115.970585	-76.329845	17.732799	110.582805
-16.273029	-4.83632	112.896538	-21.209486	17.388569	113.270294	33.942726	-6.525184	116.43499	33.549877	40.170498	115.175644	33.7463015	16.822657	115.805317	-76.1652735	17.954481	110.735271
-17.242018	-5.172207	112.868927	-21.166046	17.419531	113.290215	33.948975	-6.558402	116.368744	33.603451	40.123043	115.062622	33.776213	16.7823205	115.715683	-76.108305	18.0567415	110.864747
-18.349974	-5.479396	112.956322	-21.094639	17.439741	113.351013	33.959637	-6.615807	116.35276	33.625957	40.079021	114.913216	33.792797	16.731607	115.632988	-75.982075	18.147875	111.069038
-19.415558	-5.721556	113.094734	-21.061512	17.421509	113.397614	33.965214	-6.692098	116.353271	33.644222	39.994804	114.750359	33.804718	16.651353	115.551815	-75.927742	18.191665	111.243413
-20.500166	-5.879404	113.265312	-21.007055	17.329592	113.465164	33.974373	-6.770078	116.425598	33.678181	39.856606	114.551857	33.826277	16.543264	115.4887275	-75.840387	18.11592	111.4416005
-21.621523	-6.076585	113.396629	-20.970757	17.220325	113.501564	34.016365	-6.983423	116.508614	33.725765	39.670078	114.323082	33.871065	16.3433275	115.415848	-75.812579	18.0973225	111.58728
-22.747984	-6.186996	113.612343	-20.89781	17.076094	113.522087	34.031109	-7.143414	116.608299	33.775414	39.433414	114.058281	33.9032615	16.145	115.33329	-75.6988815	18.007188	111.710884
-24.419836	-6.217441	113.939644	-20.78314	16.786976	113.552238	34.040821	-7.536361	116.757545	33.867073	39.002689	113.572708	33.953947	15.733164	115.1651265	-75.520227	17.840788	111.9393495
-25.562292	-6.209412	114.082733	-20.744522	16.569756	113.547447	34.045921	-7.831452	116.845551	33.934246	38.672134	113.245644	33.9900835	15.420341	115.0455975	-75.4791275	17.719171	112.0492965
-26.662174	-6.067327	114.198509	-20.685457	16.318876	113.53109	34.065186	-8.124642	116.923454	34.014149	38.346405	112.942818	34.0396675	15.1108815	114.933136	-75.4105815	17.5268705	112.129044
-27.770922	-5.915299	114.243462	-20.646887	16.054483	113.501953	34.11834	-8.453396	116.957367	34.096699	38.048965	112.689003	34.1075195	14.7977845	114.823185	-75.4012935	17.3111815	112.180721
-28.819237	-5.610446	114.253426	-20.544695	15.80379	113.458565	34.205196	-8.761026	116.90332	34.171169	37.781914	112.492859	34.1881825	14.510444	114.6980895	-75.2775725	17.097136	112.2190405
-29.871243	-5.240777	114.206551	-20.479923	15.561072	113.429245	34.281792	-8.968172	116.880486	34.243572	37.571594	112.308502	34.262682	14.301711	114.594494	-75.222528	16.820433	112.263996
-30.90823	-4.79139	114.109634	-20.407825	15.348138	113.362816	34.351913	-9.130338	116.838219	34.335293	37.130405	112.16478	34.343603	14.0000335	114.5014995	-75.159253	16.6962425	112.2241325
-32.409275	-3.876333	113.955704	-20.226652	15.093435	113.262192	34.419712	-9.238547	116.827271	34.42281	37.161743	111.855316	34.421261	13.961598	114.3412935	-74.874565	16.225272	112.1830905
-33.340614	-3.169831	113.829788	-20.132229	14.947353	113.218918	34.524399	-9.373537	116.755424	34.510441	36.98885	111.770317	34.51742	13.8076565	114.2628705	-74.781878	16.0870495	112.1749655
-34.271187	-2.349531	113.740028	-20.025042	14.801881	113.207352	34.62645	-9.50536	116.689217	34.608192	36.856934	111.6866	34.617321	13.675787	114.1879085	-74.667405	15.927975	112.2267955
-35.159939	-1.421414	113.656273	-19.893322	14.63801	113.19709	34.740795	-9.656588	116.629807	34.723293	36.752899	111.611221	34.732044	13.5481555	114.120514	-74.518688	15.7278645	112.273666
-36.008751	-0.42283	113.494202	-19.756214	14.511972	113.219086	34.85548	-9.808211	116.56208	34.846939	36.591835	111.685501	34.8512095	13.391812	114.1237905	-74.3636375	15.632132	112.3143815
-36.853584	0.672329	113.315987	-19.655321	14.385372	113.217735	35.018131	-10.029484	116.408005	34.970528	36.511307	111.713326	34.9943295	13.2409115	114.0606655	-74.3049715	15.5298325	112.3748045
-37.613548	1.861873	113.107872	-19.569271	14.243014	113.208405	35.064468	-10.07478	116.352119	35.080944	36.422276	112.089798	35.072706	13.173748	114.2209585	-74.211248	15.31228	112.1958515
-38.710091	3.77933	112.794914	-19.435688	14.099005	113.221725	35.235458	-10.351567	115.992371	35.222157	36.320736	112.353539	35.2288075	12.9845845	114.172955	-74.1001835	15.2134255	112.270495
-39.404163	5.199215	112.740753	-19.35368	13.988224	113.298225	35.217712	-10.369487	115.838371	35.322868	36.206421	112.360764	35.27029	12.918467	114.0995675	-73.97765	15.057981	112.4968825
-40.005405	6.657146	112.853645	-19.323336	13.898519	113.500443	35.281624	-10.488397	115.575813	35.387615	36.130096	112.562904	35.3346195	12.8208495	114.0693585	-73.9812915	14.9761885	112.9315275
-40.600533	8.179234	113.145065	-19.229065	13.8185	113.810768	35.344677	-10.600435	115.281662	35.440166	36.086552	112.813889	35.3924215	12.7430585	114.0477755	-73.8505515	14.8939415	113.5737605
-41.136353	9.777292	113.613579	-19.168741	13.766371	114.242493	35.392609	-10.626857	114.976967	35.463745	36.069893	113.106499	35.428177	12.721518	114.041733	-73.765659	14.811224	114.443253
-41.627499	11.372824	114.291061	-19.1427	13.688737	114.801193	35.391239	-10.607203	114.634468	35.405762	36.123638	113.441422	35.3985005	12.7582175	114.037945	-73.6839005	14.6192565	115.564441
-41.989353	13.032646	115.199371	-19.204258	13.615699	115.445435	35.352402	-10.55767	114.185402	35.249443	36.213131	113.804413	35.3009225	12.8277305	113.9949075	-73.7094385	14.4036675	116.8959625
-42.521786	15.366965	116.910492	-19.442263	13.492997	116.564011	35.104832	-10.348067	113.526642	34.882309	36.386147	114.499023	34.9935705	13.01904	114.0128325	-73.8780965	13.966954	119.1151895
-42.798096	16.932823	118.111191	-19.599615	13.461799	117.313362	34.917709	-10.189099	113.058998	34.638218	35.969913	115.069977	34.7779635	12.890407	114.0644875	-73.9771935	14.033191	120.5622365
-42.960991	18.468281	119.183243	-19.797482	13.469791	117.959167	34.706165	-10.011588	112.748756	34.320045	36.687183	115.450073	34.513105	13.3377975	114.0994145	-74.108069	13.6017845	121.8189195
-43.098774	19.931202	120.011009	-19.996525	13.475743	118.428513	34.518394	-9.875701	112.504486	34.142284	36.783314	115.863586	34.330339	13.4538065	114.184036	-74.323389	13.4976795	122.67299
-42.996311	21.429176	120.586792	-20.098604	13.521745	118.690323	34.351803	-9.782324	112.301575	34.011532	36.820225	116.167641	34.1816675	13.5189505	114.234608	-74.3788755	13.5245395	123.146038
-42.703133	22.6206	120.799706	-20.185543	13.566305	118.712975	34.222878	-9.752836	112.173889	33.919506	36.833897	116.29715	34.071192	13.5405305	114.2355195	-74.442278	13.5920795	123.1904305
-42.687733	24.116547	120.879578	-20.268642	13.623556	118.671814	34.123959	-9.815303	112.129883	33.891273	36.777191	116.324593	34.007616	13.480944	114.227238	-74.5449	13.766168	123.11639
-42.161922	26.014292	120.486221	-20.102203	13.389606	118.231262	34.035946	-10.065788	112.249863	33.976933	36.573494	116.155876	34.0064395	13.253853	114.2028695	-74.2108455	13.525359	122.2596545
-41.71323	27.164528	120.015335	-20.412313	13.631734	118.053642	33.974522	-10.315863	112.403069	34.036251	36.367268	115.899834	34.0053865	13.0257025	114.1514515	-74.8300125	14.2377655	121.9558325
-41.141624	28.229818	119.531647	-20.399778	13.597806	117.735245	33.900299	-10.600402	112.536667	34.109936	36.112766	115.585159	34.0051175	12.756182	114.060913	-74.8046735	14.43943	121.409577
-40.493855	29.243834	119.089684	-20.376171	13.441859	117.396416	33.867058	-10.92229	112.663475	34.205025	35.811981	115.252686	34.0360415	12.4448455	113.9580805	-74.7883835	14.4388725	120.8347515
-39.779732	30.086046	118.760315	-20.352314	13.283183	117.253769	33.834763	-11.239162	112.775101	34.310085	35.51561	114.955437	34.072424	12.138224	113.865269	-74.777052	14.428142	120.642269
-38.885403	30.844095	118.564972	-20.270466	13.127176	117.145706	33.830799	-11.509897	112.814774	34.397049	35.250576	114.788712	34.113924	11.8703395	113.801743	-74.654856	14.3840125	120.489669
-37.959038	31.534317	118.44915	-20.230078	12.94612	117.082275	33.885929	-11.726946	112.820641	34.479111	35.044498	114.703415	34.18252	11.658776	113.762028	-74.642676	14.233464	120.402522
-36.463417	32.464306	118.294121	-20.143364	12.761736	116.992653	33.968212	-11.906829	112.789597	34.57122	34.865643	114.696709	34.269716	11.479407	113.743153	-74.556444	14.044065	120.242153
-35.32457	33.036175	118.166626	-20.061787	12.706262	116.920517	34.028645	-11.971639	112.777878	34.610184	34.806885	114.679207	34.3194145	11.417623	113.7285425	-74.4429885	13.994901	120.1124915
-34.165974	33.518429	118.036339	-20.048401	12.694265	116.862358	34.057178	-11.996076	112.795532	34.651981	34.783852	114.617905	34.3545795	11.393888	113.7067185	-74.4513815	13.994642	120.0179975
-32.958199	33.989159	117.856506	-20.058969	12.747997	116.859268	34.085148	-12.001302	112.823196	34.671993	34.781441	114.549461	34.3785705	11.3900695	113.6863285	-74.4965085	14.1059245	120.0322075
-31.624529	34.42989	117.654907	-20.017056	12.848003	116.728783	34.090561	-12.023537	112.914291	34.723976	34.782486	114.491867	34.4072685	11.3794745	113.703079	-74.4413805	14.3165315	119.754487
-30.35203	34.798965	117.416176	-20.00297	12.906292	116.653778	34.084583	-12.055069	112.99987	34.796539	34.766891	114.467751	34.440561	11.355911	113.7338105	-74.446501	14.456673	119.5737455
-28.985918	35.100426	117.151749	-19.995153	12.98915	116.446152	34.077068	-12.0954	113.074326	34.860085	34.745193	114.467094	34.4685765	11.3248965	113.77071	-74.4588825	14.6534035	119.121594
-26.831882	35.493164	116.632118	-20.073597	13.069131	116.040565	34.021435	-12.108332	113.083412	34.944649	34.750835	114.563492	34.483042	11.3212515	113.823452	-74.630236	14.8170105	118.257678
-25.439909	35.629784	116.316948	-20.131084	13.139871	115.609184	33.97847	-12.051646	112.951172	34.967991	34.809025	114.734909	34.4732305	11.3786895	113.8430405	-74.7353985	14.9010525	117.3753275
-23.940958	35.73354	115.924362	-20.214745	13.206882	115.136574	33.979843	-11.929748	112.760605	34.96701	34.932594	114.951202	34.4734265	11.501423	113.8559035	-74.9029165	14.912341	116.4172445
-22.435234	35.812634	115.47966	-20.237608	13.327983	114.579536	34.008469	-11.779922	112.58017	34.953079	35.089214	115.120697	34.480774	11.654646	113.8504335	-74.95599	15.00132	115.3086385
-21.154942	35.860149	114.96302	-20.283978	13.440308	113.970093	34.017979	-11.63156	112.47493	34.922596	35.224514	115.151146	34.4702875	11.796477	113.813038	-75.0382435	15.084139	114.127148
-19.633751	35.791103	114.36747	-20.375685	13.614231	113.494339	34.02013	-11.514862	112.376213	34.880753	35.347736	114.960136	34.4504415	11.916437	113.6681745	-75.2018115	15.312025	113.3205035
-17.957838	35.559006	113.84761	-20.221418	13.711244	113.062653	34.066727	-11.444369	112.273422	34.907581	35.419418	114.712677	34.487154	11.9875245	113.4930495	-74.92999	15.4349635	112.6322565
-15.654044	35.141644	113.371292	-20.08779	13.847198	112.751427	34.149086	-11.399534	112.268066	35.036022	35.492344	114.427521	34.592554	12.046405	113.3477935	-74.768134	15.647991	112.1550605
-14.284399	34.765953	113.201988	-20.027462	13.885537	112.596878	34.196785	-11.406832	112.287994	35.118736	35.509537	114.297722	34.6577605	12.0513525	113.292858	-74.7126845	15.7197215	111.900898
-12.837811	34.345825	113.039032	-19.977343	13.927826	112.448372	34.21648	-11.393101	112.279701	35.170235	35.50695	114.265839	34.6933575	12.0569245	113.27277	-74.6480435	15.7987275	111.623974
-11.418847	33.833668	112.943314	-19.962435	13.937206	112.339485	34.233097	-11.335913	112.289467	35.168633	35.529579	114.308205	34.700865	12.096833	113.298836	-74.625735	15.777579	111.380134
-10.048925	33.256523	112.963257	-19.995152	13.991158	112.341217	34.237751	-11.256335	112.352737	35.14518	35.603218	114.404121	34.6914655	12.1734415	113.378429	-74.6817695	15.8088745	111.304005
-8.695374	32.637329	113.011528	-20.016672	14.048397	112.385895	34.246372	-11.117235	112.450256	35.122089	35.722496	114.539848	34.6842305	12.3026305	113.495052	-74.7175745	15.7941635	111.276738
-7.370427	31.973246	113.085449	-20.05028	14.195688	112.430916	34.256889	-10.957206	112.597343	35.084652	35.896526	114.723816	34.6707705	12.46966	113.6605795	-74.7713305	15.921716	111.2012525
-5.488507	30.883417	113.252708	-20.098087	14.414774	112.546906	34.252262	-10.661546	112.890366	35.028065	36.179264	115.045441	34.6401635	12.758859	113.9679035	-74.8363375	16.070689	111.1259085
-4.275397	30.111542	113.404869	-20.149139	14.6106	112.674667	34.243355	-10.44187	113.154922	34.998619	36.405746	115.284744	34.620987	12.981938	114.219833	-74.919265	16.239262	111.129501
-3.106992	29.257349	113.54451	-20.200432	14.82078	112.754166	34.250175	-10.191745	113.422943	34.971889	36.652958	115.55275	34.611032	13.2306065	114.4878465	-75.011896	16.4109535	111.0204855
-1.961591	28.423777	113.669632	-20.264822	15.064539	112.778625	34.258976	-9.937681	113.689232	34.948109	36.924751	115.839706	34.6035425	13.493535	114.764469	-75.1331865	16.635543	110.792781
-0.844	27.50363	113.718224	-20.330172	15.296611	112.696663	34.264	-9.699404	113.918365	34.917606	37.181206	116.114677	34.590803	13.740901	115.016521	-75.251147	16.852321	110.376805
0.220658	26.543259	113.695564	-20.359659	15.498701	112.478745	34.251453	-9.46199	114.070595	34.883953	37.421768	116.342163	34.567703	13.979889	115.206379	-75.287021	17.017513	109.751111
1.248395	25.544664	113.569878	-20.41111	15.677481	112.195992	34.246277	-9.244728	114.115784	34.84623	37.63805	116.501892	34.5462535	14.196661	115.308838	-75.3684735	17.158301	109.083146
2.703154	23.948149	113.300278	-20.415913	15.940515	111.751625	34.266369	-8.929344	114.101776	34.799057	37.954735	116.482094	34.532713	14.5126955	115.291935	-75.364539	17.3683345	108.211315
3.584074	22.857447	113.095772	-20.391699	16.124821	111.504898	34.284729	-8.713376	114.089272	34.800316	38.147621	116.333176	34.5425225	14.7171225	115.211224	-75.3259205	17.5325195	107.798572
4.430579	21.691563	112.929939	-20.362244	16.308615	111.328781	34.3232	-8.55962	114.133278	34.834133	38.304455	116.192543	34.5786665	14.8724175	115.1629105	-75.3031545	17.7448125	107.4946515
5.180382	20.494669	112.811363	-20.303959	16.457342	111.162102	34.342403	-8.453491	114.240982	34.882244	38.402504	116.113197	34.6123235	14.9745065	115.1770895	-75.2202415	17.9401775	107.1471145
5.846091	19.238068	112.729012	-20.271864	16.57863	111.023506	34.342667	-8.39502	114.366898	34.953156	38.461723	116.096703	34.6479115	15.0333515	115.2318005	-75.1916395	18.1239085	106.8152115
6.470059	17.930815	112.711807	-20.195154	16.681223	110.963287	34.363174	-8.359333	114.48896	35.018654	38.492435	116.10302	34.690914	15.066551	115.29599	-75.081222	18.295895	106.630584
6.997879	16.624464	112.743797	-20.142246	16.762615	110.974159	34.381535	-8.257667	114.607643	35.09856	38.535995	116.146255	34.7400475	15.139164	115.376949	-75.0245395	18.386066	106.571369
7.595779	14.607568	112.883362	-20.117512	16.955862	111.071167	34.456299	-8.161431	114.844635	35.181854	38.645172	116.304398	34.8190765	15.2418705	115.5745165	-75.0541005	18.6698535	106.5678175
7.89556	13.269045	113.014221	-20.102259	17.122162	111.135864	34.499771	-8.003965	115.065887	35.202034	38.793636	116.450516	34.8509025	15.3948355	115.7582015	-75.0554205	18.8494885	106.5135265
8.088146	11.954786	113.130524	-20.139051	17.307278	111.195824	34.536736	-7.79077	115.317764	35.202034	38.982887	116.589523	34.869385	15.5960585	115.9536435	-75.147487	19.0184975	106.4380045
8.213745	10.599586	113.270554	-20.195717	17.492153	111.225853	34.560844	-7.578711	115.5746	35.181206	39.190411	116.713821	34.871025	15.80585	116.1442105	-75.262459	19.178456	106.3074955
8.220222	9.236951	113.386032	-20.217974	17.676136	111.248291	34.562397	-7.321237	115.822327	35.150764	39.418964	116.841904	34.8565805	16.0488635	116.3321155	-75.2925285	19.3034085	106.1644665
8.174697	7.910527	113.501335	-20.248182	17.855961	111.287598	34.609459	-7.155234	116.079559	35.136379	39.616005	116.922287	34.872919	16.2303855	116.500923	-75.369283	19.4815365	106.074273
8.039002	6.529398	113.642647	-20.273045	18.044373	111.289856	34.617592	-6.976717	116.368317	35.121956	39.813457	116.97998	34.869774	16.41837	116.6741485	-75.415864	19.670376	105.9055635
7.645395	4.542718	113.771698	-20.303856	18.325928	111.227348	34.629402	-6.703832	116.811798	35.089714	40.11985	116.930054	34.859558	16.708009	116.870926	-75.46727	19.943847	105.58377
7.245021	3.189717	113.864449	-20.309053	18.518717	111.150406	34.617001	-6.528355	117.068062	35.06588	40.302536	116.784683	34.8414405	16.8870905	116.9263725	-75.4595465	20.1503435	105.3744395
6.716438	1.887951	113.967194	-20.359829	18.66242	111.070862	34.60371	-6.367889	117.303932	35.047592	40.4515	116.545593	34.825651	17.0418055	116.9247625	-75.545309	20.2830345	105.2169615
6.131942	0.632331	114.059273	-20.369259	18.802435	110.977554	34.586777	-6.245588	117.51329	35.036194	40.573753	116.276779	34.8114855	17.1640825	116.8950345	-75.5500035	20.4407875	105.0600735
5.390116	-0.615397	114.118469	-20.367212	18.882139	110.875938	34.558777	-6.135014	117.722931	35.00848	40.666924	115.981911	34.7836285	17.265955	116.852421	-75.5180525	20.498323	104.899455
4.533221	-1.797733	114.227386	-20.394291	18.939964	110.787216	34.487713	-5.994912	117.938148	34.974419	40.749825	115.670517	34.731066	17.3774565	116.8043325	-75.519648	20.5024715	104.7700995
3.618972	-2.915822	114.341476	-20.44393	18.986467	110.737801	34.443588	-5.958265	118.105759	34.944099	40.8125	115.361046	34.6938435	17.4271175	116.7334025	-75.5817035	20.5458165	104.7421995
2.063032	-4.431988	114.558052	-20.463142	19.002794	110.795364	34.372154	-5.778315	118.422714	34.893948	40.894222	114.897903	34.633051	17.5579535	116.6603085	-75.559335	20.4476345	104.9304195
0.878813	-5.364602	114.770088	-20.604923	19.05928	110.949112	34.37006	-5.712702	118.615936	34.879921	40.915508	114.594376	34.6249905	17.601403	116.605156	-75.8348365	20.517157	105.293068
-0.349221	-6.17574	114.960442	-20.618633	19.035698	111.05027	34.358688	-5.667923	118.820396	34.860725	40.907928	114.323341	34.6097065	17.6200025	116.5718685	-75.8469725	20.4513935	105.5286715
-1.672641	-6.912862	115.179504	-20.668495	19.027317	111.15065	34.408806	-5.724962	118.948326	34.849846	40.892467	114.037476	34.629326	17.5837525	116.492901	-75.966316	20.4708815	105.808399
-3.002648	-7.5495	115.300751	-20.659468	18.972195	111.151039	34.34074	-5.599398	119.199989	34.834801	40.875721	113.76947	34.5877705	17.6381615	116.4847295	-75.9067065	20.3062285	105.8173485
-4.53648	-8.017034	115.429626	-20.677124	18.944021	111.145035	34.375793	-5.647422	119.26783	34.786289	40.869911	113.529541	34.581041	17.6112445	116.3986855	-75.935289	20.2767975	105.8913845
-6.000457	-8.391543	115.423622	-20.723301	18.923119	111.137512	34.286961	-5.501851	119.419907	34.7243	40.875443	113.333275	34.5056305	17.686796	116.376591	-75.9522325	20.159442	105.898433
-8.390936	-8.781359	115.220512	-20.760109	18.817528	111.129395	34.270878	-5.545752	119.337502	34.633057	40.886024	113.083664	34.4519675	17.670136	116.210583	-75.9721855	19.96492	106.048207
-10.08159	-8.877851	114.995941	-20.60836	18.684221	111.045883	34.244915	-5.510199	119.234383	34.570744	40.91053	113.032387	34.4078295	17.7001655	116.133385	-75.6245495	19.6682765	105.958381
-11.765947	-8.866299	114.685776	-20.854837	18.779457	111.274513	34.250854	-5.46504	119.052444	34.517166	40.976559	113.050636	34.38401	17.7557595	116.05154	-76.093684	19.8031545	106.497486
-13.508526	-8.702941	114.3461	-20.663481	18.661728	111.200539	34.25967	-5.390592	118.83522	34.460026	41.095589	113.087914	34.359848	17.8524985	115.961567	-75.68681	19.4709575	106.439511
-15.315637	-8.393241	113.987854	-20.629108	18.718899	111.250473	34.266563	-5.276659	118.555984	34.420494	41.238251	113.167847	34.3435285	17.980796	115.8619155	-75.6017445	19.457002	106.6390305
-17.130745	-7.95576	113.584221	-20.646875	18.803205	111.378769	34.301804	-5.145514	118.207611	34.393398	41.399002	113.246536	34.347601	18.126744	115.7270735	-75.641351	19.479666	107.0304645
-18.975496	-7.404975	113.227669	-20.570381	18.927765	111.541298	34.368542	-4.978704	117.837883	34.390224	41.602257	113.303627	34.379383	18.3117765	115.570755	-75.520145	19.5437535	107.511841
-21.831955	-6.375665	112.944901	-20.495869	19.152712	111.969284	34.479855	-4.713075	117.267036	34.387943	41.905846	113.422218	34.433899	18.5963855	115.344627	-75.425637	19.7090385	108.593941
-23.749399	-5.565788	112.994087	-20.563675	19.356615	112.495895	34.534615	-4.54877	116.909584	34.378658	42.079109	113.490189	34.4566365	18.7651695	115.1998865	-75.5839865	19.9480605	109.7919035
-25.714966	-4.644862	113.308228	-20.376835	19.451921	113.02607	34.598919	-4.391808	116.583206	34.382149	42.249828	113.562431	34.490534	18.92901	115.0728185	-75.244204	19.974832	110.9793215
-27.66375	-3.675841	113.881889	-20.351791	19.608505	113.74556	34.622002	-4.238897	116.381119	34.348881	42.402451	113.670364	34.4854415	19.081777	115.0257415	-75.1890235	20.135233	112.4653785
-29.6884	-2.597627	114.531448	-20.352152	19.768719	114.473091	34.58712	-4.124437	116.322937	34.307156	42.517616	113.772034	34.447138	19.1965895	115.0474855	-75.151442	20.3408485	113.8986965
-31.659552	-1.490681	115.238045	-20.422552	19.873804	115.174332	34.522266	-4.055592	116.312325	34.218479	42.59589	113.925888	34.3703725	19.270149	115.1191065	-75.2154765	20.477459	115.2295575
-33.585709	-0.347561	115.910187	-20.533306	19.927464	115.811111	34.390495	-3.999568	116.402756	34.105415	42.646454	114.107262	34.247955	19.323443	115.255009	-75.314567	20.531485	116.367213
-36.243992	1.250968	116.735924	-20.717245	19.893097	116.695473	34.168598	-3.941284	116.536621	33.924004	42.674046	114.439369	34.046301	19.366381	115.487995	-75.480791	20.419813	117.902951
-38.319836	2.667363	117.446915	-20.85062	19.788475	117.267075	34.102379	-4.057912	116.443565	33.759491	42.684315	114.613678	33.930935	19.3132015	115.5286215	-75.632175	20.2637485	119.0055285
-40.06419	3.895338	118.084869	-20.970343	19.674524	117.818008	33.952843	-4.027786	116.393517	33.550789	42.705978	114.723778	33.751816	19.339096	115.5586475	-75.692502	20.009952	120.0773685
-41.776245	5.193284	118.81176	-21.097233	19.578926	118.332359	33.799202	-3.925069	116.344643	33.345921	42.732967	114.787506	33.5725615	19.403949	115.5660745	-75.7670275	19.753903	121.0986435
-43.391506	6.510737	119.643059	-21.219265	19.518867	118.923172	33.730881	-3.984591	116.197922	33.117828	42.756584	114.788292	33.4243545	19.3859965	115.493107	-75.8628845	19.6517375	122.353237
-44.904552	7.899374	120.522987	-21.296087	19.46509	119.503006	33.590805	-3.924593	116.21331	32.924358	42.780159	114.861443	33.2575815	19.427783	115.5373765	-75.8497555	19.502397	123.4686355
-46.329601	9.332724	121.373856	-21.3869	19.429722	120.065842	33.445538	-3.839685	116.341576	32.735367	42.805645	114.93174	33.0904525	19.48298	115.636658	-75.8642525	19.376464	124.495026
-48.012299	11.357224	122.506355	-21.561296	19.425575	120.78476	33.245953	-3.88667	116.429672	32.504539	42.784317	115.095863	32.875246	19.4488235	115.7627675	-75.997838	19.4023265	125.8067525
-49.224056	12.799239	123.111115	-21.63102	19.383839	121.156754	33.14587	-4.031462	116.392258	32.366737	42.734142	115.212372	32.7563035	19.35134	115.802315	-76.0183435	19.416338	126.511193
-50.304203	14.311603	123.640129	-21.755072	19.295696	121.503593	32.968903	-4.092678	116.386917	32.263214	42.654125	115.372742	32.6160585	19.2807235	115.8798295	-76.1262025	19.3106685	127.1273565
-51.663036	16.009396	124.136505	-21.827013	19.190077	121.754776	32.838959	-4.188074	116.281044	32.177307	42.568714	115.62085	32.508133	19.19032	115.950947	-76.162159	19.189834	127.558605
-52.19474	17.265003	124.41925	-21.918703	19.064829	121.961472	32.715652	-4.237986	116.149483	32.124184	42.506905	115.930534	32.419918	19.1344595	116.0400085	-76.257324	18.9951985	127.8829355
-53.04314	18.681683	124.551079	-21.959528	18.931917	122.098396	32.640099	-4.311107	115.973022	32.08725	42.438698	116.251823	32.3636745	19.0637955	116.1124225	-76.2827305	18.8000385	128.0843695
-53.63335	20.176353	124.853745	-22.036743	18.835411	122.136711	32.558819	-4.437255	115.782951	32.063179	42.362137	116.574242	32.310999	18.962441	116.1785965	-76.384485	18.708381	128.0948255
-54.462605	22.366062	124.962166	-22.095299	18.739847	122.136482	32.457085	-4.576754	115.539742	32.089905	42.194904	117.041817	32.273495	18.809075	116.2907795	-76.464093	18.670619	127.9821845
-54.816914	23.806917	124.970833	-22.125294	18.720909	122.089561	32.37439	-4.634317	115.420059	32.15929	42.073513	117.320236	32.26684	18.719598	116.3701475	-76.517428	18.72222	127.8089745
-55.166428	25.210146	124.914146	-22.139044	18.719131	122.035912	32.329784	-4.810331	115.269028	32.234348	41.928596	117.56266	32.282066	18.5591325	116.415844	-76.560154	18.8791295	127.65598
-55.23904	26.585358	125.116417	-22.140806	18.694654	121.987068	32.244942	-4.945188	115.141739	32.309006	41.779053	117.755638	32.276974	18.4169325	116.4486885	-76.558586	18.9723755	127.5254475
-55.271061	27.845346	125.127342	-22.149431	18.655283	121.985794	32.166653	-5.0755	114.992096	32.359131	41.630711	117.937706	32.262892	18.2776055	116.464901	-76.561754	19.0329605	127.506687
-55.18375	29.063904	125.246857	-22.174522	18.587948	121.969452	32.090199	-5.208313	114.877953	32.394646	41.495258	118.085182	32.2424225	18.1434725	116.4815675	-76.5914665	19.0324235	127.4573365
-54.921753	30.195002	125.222839	-22.202095	18.542709	121.895531	32.037338	-5.357696	114.785072	32.415806	41.358429	118.191849	32.226572	18.0003665	116.4884605	-76.630762	19.0850515	127.3026015
-54.389751	31.770996	125.103058	-22.297083	18.458361	121.726692	31.9123	-5.574652	114.656174	32.401291	41.127281	118.21666	32.1567955	17.7763145	116.436417	-76.7509615	19.1404075	127.016967
-53.912884	32.727127	124.90255	-22.343054	18.446291	121.564377	31.827885	-5.709136	114.608513	32.389366	40.977097	118.166878	32.1086255	17.6339805	116.3876955	-76.7947335	19.2586015	126.7410585
-53.34874	33.635323	124.750351	-22.397787	18.428421	121.411301	31.762764	-5.835065	114.60775	32.377823	40.858604	118.107964	32.0702935	17.5117695	116.357857	-76.8658675	19.3450725	126.464745
-52.859711	34.569149	124.567711	-22.481501	18.456985	121.26696	31.68717	-5.945935	114.643738	32.340378	40.764534	118.049202	32.013774	17.4092995	116.34647	-76.976776	19.5046705	126.18745
-51.764488	35.053562	124.302986	-22.567377	18.465549	121.139359	31.59836	-6.055004	114.662216	32.306293	40.671349	117.987549	31.9523265	17.3081725	116.3248825	-77.0870805	19.6229255	125.9538355
-50.949459	35.671841	123.868469	-22.648132	18.480965	121.006187	31.519226	-6.169392	114.719322	32.288036	40.558338	117.92749	31.903631	17.194473	116.323406	-77.199895	19.767457	125.688968
-50.256245	36.397869	123.623505	-22.734673	18.532022	120.860382	31.399351	-6.311214	114.795776	32.290546	40.440891	117.856529	31.8449485	17.0648385	116.3261525	-77.3142945	19.9992055	125.3946115
-48.67989	37.094685	122.866966	-22.860592	18.643606	120.540367	31.220644	-6.584675	115.00354	32.353474	40.197407	117.742767	31.787059	16.806366	116.3731535	-77.508243	20.480846	124.7075805
-47.596436	37.460308	122.234451	-22.975962	18.728437	120.22699	31.064716	-6.763289	115.122643	32.44841	39.985039	117.660187	31.756563	16.610875	116.391415	-77.708487	20.845999	124.062565
-46.45388	37.80872	121.470406	-23.033628	18.840485	119.813141	30.93853	-6.924308	115.217438	32.499371	39.86076	117.592087	31.7189505	16.468226	116.4047625	-77.7862065	21.212744	123.2215195
-45.219154	38.050655	120.638321	-23.141869	18.971121	119.352463	30.811544	-7.038666	115.33593	32.546185	39.771408	117.477509	31.6788645	16.366371	116.4067195	-77.9626025	21.575871	122.2982065
-43.921246	38.237331	119.838486	-23.197935	19.097691	118.86824	30.725655	-7.129277	115.345833	32.590744	39.679043	117.32	31.6581995	16.274883	116.3329165	-78.0540695	21.920499	121.4035635
-42.70517	38.354366	119.046974	-23.220568	19.154192	118.323013	30.713663	-7.196011	115.328308	32.667744	39.623104	117.178261	31.6907035	16.2135465	116.2532845	-78.1318395	22.0948375	120.3927415
-41.363686	38.399834	118.192581	-23.186296	19.202276	117.727707	30.735001	-7.243598	115.254677	32.72543	39.584808	117.005943	31.7302155	16.170605	116.13031	-78.1028075	22.233947	119.325104
-39.310436	38.335461	117.017075	-23.086792	19.221525	116.82254	30.840376	-7.274698	115.043221	32.874386	39.549725	116.631989	31.857381	16.1375135	115.837605	-78.030965	22.3055365	117.807475
-38.000031	38.232388	116.342499	-22.965698	19.192337	116.260109	30.961126	-7.284184	114.92157	32.96693	39.550106	116.375694	31.964028	16.132961	115.648632	-77.895424	22.251713	116.871586
-36.63007	38.033337	115.731415	-22.81974	19.125431	115.793648	31.122494	-7.30966	114.79081	33.055305	39.547779	116.124474	32.0888995	16.1190595	115.457642	-77.7283795	22.1318025	116.129654
-35.227016	37.777798	115.254662	-22.681196	19.000998	115.399399	31.285593	-7.346109	114.713715	33.135876	39.53363	115.850601	32.2107345	16.0937605	115.282158	-77.5731265	21.9082355	115.51664
-33.876156	37.457359	114.838097	-22.533222	18.872911	115.083336	31.454798	-7.393744	114.63784	33.21804	39.476303	115.543816	32.336419	16.0412795	115.090828	-77.402863	21.7045425	115.075844
-32.54541	37.136738	114.431824	-22.366684	18.707438	114.81414	31.61414	-7.466417	114.638077	33.302441	39.417461	115.182938	32.4582905	15.975522	114.9105075	-77.1916585	21.439354	114.7177725
-31.169689	36.741646	113.961624	-22.253542	18.593843	114.544365	31.747896	-7.564528	114.703606	33.393471	39.322956	114.781021	32.5706835	15.879214	114.7423135	-77.0777675	21.308472	114.3464165
-29.184973	36.135742	113.320686	-22.090254	18.441071	114.201447	31.890451	-7.766758	114.925156	33.518219	39.131607	114.151291	32.704335	15.6824245	114.5382235	-76.884843	21.1997175	113.8646705
-27.923275	35.754517	112.943901	-22.019238	18.30887	114.006271	31.929356	-7.929855	115.09819	33.57711	38.964912	113.732971	32.753233	15.5175285	114.4155805	-76.791709	21.1002115	113.5969615
-26.878817	35.450012	112.839905	-21.99576	18.175127	113.926842	32.003326	-8.136763	115.165588	33.619102	38.790779	113.356209	32.811214	15.327008	114.2608985	-76.802734	21.023246	113.5927855
-25.326941	34.877457	112.544312	-21.958776	18.020542	113.880608	31.995205	-8.260019	115.305534	33.625088	38.638241	113.053932	32.8101465	15.189111	114.179733	-76.7276985	20.851973	113.581483
-24.319313	34.540577	112.52253	-21.959732	17.85648	113.842056	32.003872	-8.392288	115.393982	33.618855	38.499004	112.848366	32.8113635	15.053358	114.121174	-76.7308275	20.659602	113.562938
-22.950621	34.040009	112.345924	-21.985518	17.682018	113.770439	31.99073	-8.532889	115.442719	33.607204	38.364033	112.720886	32.798967	14.915572	114.0818025	-76.770003	20.448464	113.4590755
-21.871473	33.734169	112.339272	-22.04566	17.515017	113.664795	31.968542	-8.651058	115.39283	33.570515	38.265785	112.657692	32.7695285	14.8073635	114.025261	-76.8608485	20.2226705	113.304329
-20.07259	33.120964	112.2743	-22.083324	17.286774	113.423752	31.951693	-8.751955	115.152725	33.489716	38.19368	112.665817	32.7207045	14.7208625	113.909271	-76.8873525	19.8526855	112.938233
-18.737711	32.695473	112.135696	-22.13464	17.231901	113.265869	31.97769	-8.783768	114.939545	33.419167	38.214977	112.723625	32.6984285	14.7156045	113.831585	-76.9677085	19.7481975	112.700153
-17.565498	32.348843	112.129166	-22.15056	17.21685	113.141022	31.954607	-8.74376	114.85022	33.372166	38.242943	112.802361	32.6633865	14.7495915	113.8262905	-76.9645065	19.6841085	112.4557535
-16.48407	32.008442	112.168083	-22.167091	17.212593	113.070633	31.975613	-8.747525	114.727196	33.339417	38.241081	112.932167	32.657515	14.746778	113.8296815	-76.991697	19.678408	112.3115845
-15.334736	31.696468	112.243698	-22.173964	17.223631	113.0681	31.962317	-8.703338	114.706024	33.320759	38.274239	113.073036	32.641538	14.7854505	113.88953	-76.989466	19.6618115	112.24667
-14.14369	31.319916	112.420593	-22.171051	17.234453	113.146255	31.984865	-8.696009	114.659248	33.328442	38.322803	113.292847	32.6566535	14.813397	113.9760475	-76.9987555	19.655509	112.3164625
-13.0822	30.994553	112.710098	-22.175022	17.220533	113.296089	32.00914	-8.699523	114.637611	33.351425	38.318604	113.635216	32.6802825	14.8095405	114.1364135	-77.0303265	19.6315255	112.4557645
-11.498558	30.418032	113.166557	-22.199184	17.178865	113.470268	32.011932	-8.715764	114.687897	33.390278	38.291973	114.336792	32.701105	14.7881045	114.5123445	-77.099473	19.5696255	112.4281915
-10.457484	30.032524	113.440727	-22.272535	17.131878	113.515938	32.004822	-8.740016	114.69709	33.398037	38.269115	114.862968	32.7014295	14.7645495	114.780029	-77.2464995	19.4992065	112.251847
-9.460377	29.616562	113.662827	-22.306948	17.136053	113.478897	31.974325	-8.738582	114.71965	33.395298	38.27787	115.377319	32.6848115	14.769644	115.0484845	-77.2987075	19.502462	111.9093095
-8.500712	29.162989	113.847061	-22.429379	17.169809	113.396896	31.930864	-8.730407	114.745674	33.376945	38.267788	115.876999	32.6539045	14.7686905	115.3113365	-77.5126625	19.5709275	111.4824555
-7.570308	28.725206	113.988434	-22.494043	17.215815	113.267426	31.889597	-8.721443	114.758064	33.352127	38.276279	116.357491	32.620862	14.777418	115.5577775	-77.608948	19.654212	110.9770745
-6.714176	28.233826	114.120117	-22.543205	17.286188	113.222145	31.882101	-8.67338	114.751053	33.321415	38.30825	116.74131	32.601758	14.817435	115.7461815	-77.688168	19.754941	110.6981085
-5.881971	27.668524	114.201759	-22.564884	17.387266	113.137306	31.890034	-8.59366	114.769768	33.295269	38.366188	117.02298	32.5926515	14.886264	115.896374	-77.7224195	19.888268	110.378238
-4.747892	26.765343	114.321281	-22.5739	17.503674	113.124481	31.939911	-8.485489	114.80999	33.3022	38.447414	117.264748	32.6210555	14.9809625	116.037369	-77.7688555	20.0263855	110.211593
-4.010866	26.09671	114.333435	-22.502375	17.594048	113.109573	31.995201	-8.438373	114.870193	33.33979	38.486309	117.339172	32.6674955	15.023968	116.1046825	-77.6722455	20.164128	110.1144635
-3.386615	25.340452	114.341965	-22.435394	17.653208	113.109566	32.042133	-8.423446	114.931168	33.402531	38.488667	117.373451	32.722332	15.0326105	116.1523095	-77.59312	20.2738055	110.0668225
-2.790027	24.53091	114.335976	-22.389799	17.678604	113.094368	32.072372	-8.45803	114.97599	33.46933	38.448765	117.399788	32.770851	14.9953675	116.187889	-77.550449	20.3618405	110.000847
-2.291158	23.684875	114.313744	-22.357252	17.65103	113.05455	32.094376	-8.530949	114.99437	33.525112	38.371391	117.419014	32.809744	14.920221	116.206692	-77.524248	20.381839	109.902408
-1.87369	22.762142	114.250336	-22.318258	17.584879	113.00354	32.095852	-8.596585	114.973557	33.545052	38.29414	117.439178	32.820452	14.8487775	116.2063675	-77.456968	20.3209805	109.8007125
-1.50665	21.807465	114.140114	-22.332529	17.499315	112.946213	32.101074	-8.665858	114.89592	33.519154	38.227558	117.422737	32.810114	14.78085	116.1593285	-77.475172	20.21778	109.7330975
-1.119386	20.195162	113.9729	-22.329411	17.335861	112.842049	32.091175	-8.777424	114.838791	33.450092	38.142223	117.264519	32.7706335	14.6823995	116.051655	-77.4294555	19.9893225	109.632443
-0.956161	19.141273	113.861671	-22.381887	17.241505	112.793968	32.065479	-8.861023	114.866707	33.406704	38.055332	117.119583	32.7360915	14.5971545	115.993145	-77.4998655	19.8858555	109.594791
-0.846433	18.017061	113.744209	-22.397234	17.12784	112.752213	32.036366	-9.002971	114.917465	33.779224	37.756699	116.793205	32.907795	14.376864	115.855335	-77.702263	19.878816	109.649091
-0.820976	16.858036	113.611778	-22.443928	17.033403	112.692749	31.953627	-9.161414	115.005371	33.358646	37.76524	116.815269	32.6561365	14.301913	115.91032	-77.5439925	19.764893	109.475178
-0.893618	15.634992	113.53289	-22.477837	16.960941	112.658226	31.850752	-9.355211	115.100143	33.356522	37.566662	116.65033	32.603637	14.1057255	115.8752365	-77.559311	19.8161565	109.4412155
-0.991215	14.450521	113.476456	-22.532154	16.858097	112.649628	31.741467	-9.582519	115.194275	33.354454	37.343258	116.536224	32.5479605	13.8803695	115.8652495	-77.6122685	19.8358245	109.4340065
-1.193798	13.237421	113.433945	-22.576109	16.740274	112.652412	31.633007	-9.812574	115.28231	33.368912	37.109261	116.47818	32.5009595	13.6483435	115.880245	-77.6531775	19.8322045	109.424579
-1.592207	11.370126	113.33358	-22.622267	16.541323	112.611221	31.502693	-10.133209	115.334259	33.38448	36.791946	116.468178	32.4435865	13.3293685	115.9012185	-77.6881205	19.7532775	109.3212235
-1.94014	10.122769	113.223991	-22.648899	16.412638	112.522652	31.458941	-10.312533	115.307724	33.385311	36.615654	116.463158	32.422126	13.1515605	115.885441	-77.719924	19.6737155	109.159863
-2.376713	8.912503	113.055077	-22.620987	16.307631	112.386307	31.436359	-10.455112	115.267006	33.391254	36.478725	116.466049	32.4138065	13.0118065	115.8665275	-77.6557805	19.6034555	108.9060865
-2.838409	7.695755	112.832306	-22.612556	16.192617	112.264847	31.470091	-10.569833	115.2033	33.411064	36.359146	116.471519	32.4405775	12.8946565	115.8374095	-77.6656895	19.4905775	108.6922845
-3.390666	6.469074	112.632286	-22.53643	16.111261	112.120369	31.538921	-10.676641	115.119507	33.447605	36.254715	116.465828	32.493263	12.789037	115.7926675	-77.566123	19.433485	108.4480705
-4.010029	5.254094	112.442886	-22.462074	16.044254	112.024399	31.581841	-10.764505	115.030479	33.50703	36.139687	116.398911	32.5444355	12.687591	115.714695	-77.4685835	19.400917	108.334103
-4.693638	4.032865	112.253441	-22.377642	16.002821	112.002327	31.604502	-10.836102	114.925446	33.588848	36.009705	116.314659	32.596675	12.5868015	115.6200525	-77.351959	19.4188405	108.3846015
-5.861263	2.207504	112.122406	-22.295582	15.93259	112.067268	31.614082	-11.101081	114.849701	33.725212	35.761223	116.226852	32.669647	12.330071	115.5382765	-77.260811	19.535109	108.5962595
-6.778859	0.982896	112.10321	-22.255806	15.900471	112.159904	31.604803	-11.252645	114.864861	33.81144	35.594585	116.20076	32.7081215	12.17097	115.5328105	-77.2197335	19.629972	108.7869975
-7.72586	-0.225085	112.050583	-22.24888	15.883106	112.234497	31.585703	-11.387552	114.904343	33.871605	35.456547	116.176155	32.728654	12.0344975	115.540249	-77.226414	19.7317145	108.928745
-8.800659	-1.356502	112.082359	-22.207275	15.811064	112.322281	31.581974	-11.521237	114.97036	33.944164	35.310009	116.086792	32.763069	11.894386	115.528576	-77.177619	19.727742	109.115986
-9.87127	-2.630888	112.113701	-22.167871	15.768011	112.425652	31.590065	-11.665821	115.029335	34.044559	35.147144	115.942291	32.817312	11.7406615	115.485813	-77.153054	19.7953605	109.365491
-10.923405	-3.796516	112.167992	-22.093998	15.72988	112.562714	31.61566	-11.82745	115.137436	34.169224	34.986263	115.764221	32.892442	11.5794065	115.4508285	-77.080438	19.8803535	109.6745995
-12.148215	-4.982931	112.355103	-21.965536	15.693477	112.721062	31.647644	-11.970037	115.274918	34.317051	34.826965	115.56398	32.9823475	11.428464	115.419449	-76.9134195	19.95849	110.022675
-13.93255	-6.655187	112.654709	-21.833538	15.69753	113.009407	31.71204	-12.142217	115.52153	34.532215	34.657921	115.224983	33.1221275	11.257852	115.3732565	-76.7892035	20.137208	110.6455575
-15.247849	-7.761889	113.016983	-21.727701	15.697439	113.232483	31.760553	-12.197218	115.720222	34.638153	34.60099	114.975479	33.199353	11.201886	115.3478505	-76.654755	20.192992	111.1171155
-16.638441	-8.75397	113.552383	-21.639736	15.734649	113.520905	31.806887	-12.248772	115.977608	34.733574	34.529831	114.632454	33.2702305	11.1405295	115.305031	-76.5497025	20.3287685	111.736779
-18.011635	-9.711526	114.257118	-21.585964	15.750106	113.861931	31.843826	-12.31111	116.356812	34.830238	34.421192	114.251114	33.337032	11.055041	115.303963	-76.50896	20.445171	112.419899
-19.428753	-10.597619	115.058624	-21.491817	15.770491	114.159904	31.864414	-12.41901	116.793266	34.919254	34.276943	113.85379	33.391834	10.9289665	115.323528	-76.375468	20.6120155	112.99628
-20.888428	-11.38571	115.815422	-21.455067	15.774448	114.395294	31.858459	-12.51897	117.253258	35.00703	34.113052	113.484634	33.4327445	10.797041	115.368946	-76.3428785	20.751855	113.421642
-22.386713	-12.06703	116.516129	-21.397758	15.724653	114.572319	31.824612	-12.624531	117.685303	35.055408	33.948574	113.119781	33.44001	10.6620215	115.402542	-76.235526	20.7872845	113.742096
-24.564999	-12.935564	117.276253	-21.390179	15.587762	114.857887	31.775295	-12.768208	118.115166	35.077763	33.619301	112.633171	33.426529	10.4255465	115.3741685	-76.206887	20.7499775	114.3416055
-26.023373	-13.334547	117.631615	-21.38422	15.441376	115.056313	31.761688	-12.878815	118.208351	35.066036	33.486565	112.503693	33.413862	10.303875	115.356022	-76.182302	20.578877	114.756604
-27.442163	-13.615176	117.849144	-21.364735	15.307218	115.297485	31.769997	-12.921736	118.241264	35.034096	33.445721	112.407875	33.4020465	10.2619925	115.3245695	-76.1315165	20.3524435	115.2704005
-28.892946	-13.823028	117.956528	-21.397005	15.165051	115.520691	31.776146	-12.917984	118.159088	34.969833	33.447918	112.502098	33.3729895	10.264967	115.330593	-76.1669995	20.065135	115.710789
-30.272346	-13.887288	117.98098	-21.409897	15.029879	115.767921	31.799412	-12.815851	118.044624	34.886215	33.538948	112.638557	33.3428135	10.3615485	115.3415905	-76.1626075	19.6982095	116.1942515
-31.630772	-13.847322	118.008545	-21.420834	14.926751	115.963852	31.848785	-12.750164	117.892876	34.779324	33.65358	112.738464	33.3140545	10.451708	115.31567	-76.1557225	19.401794	116.612034
-33.00959	-13.687412	118.043564	-21.432467	14.816507	116.136345	31.917242	-12.771961	117.723831	34.6717	33.728512	112.83535	33.294471	10.4782755	115.2795905	-76.159405	19.1547385	116.9930995
-34.928097	-13.218659	118.22406	-21.471088	14.68756	116.340317	31.946035	-12.795907	117.645203	34.605545	33.709656	112.848679	33.27579	10.4568745	115.246941	-76.217966	18.9182455	117.433693
-36.179298	-12.739353	118.391815	-21.427576	14.597206	116.439522	31.946159	-12.884641	117.694176	34.610924	33.610611	112.813721	33.2785415	10.362985	115.2539485	-76.1336935	18.831427	117.6250955
-37.370995	-12.172464	118.570587	-21.440258	14.486575	116.560196	31.936174	-13.004086	117.761139	34.610912	33.473652	112.748314	33.273543	10.234783	115.2547265	-76.154059	18.738367	117.8656655
-38.511711	-11.509749	118.787827	-21.407368	14.361403	116.685364	31.946465	-13.172915	117.798355	34.606651	33.296604	112.667084	33.276558	10.0618445	115.2327195	-76.091294	18.6609615	118.1380085
-39.553101	-10.747465	119.026932	-21.403206	14.181741	116.840973	31.929052	-13.327826	117.888176	34.601955	33.11879	112.614677	33.2655035	9.895482	115.2514265	-76.0719155	18.468	118.4305195
-40.592922	-9.893189	119.230118	-21.407791	13.980788	117.029861	31.952625	-13.506293	117.90242	34.587814	32.947964	112.555481	33.2702195	9.7208355	115.2289505	-76.0858015	18.2407405	118.8307715
-41.475132	-8.958592	119.462456	-21.424038	13.806129	117.24678	31.967455	-13.639782	117.890228	34.529228	32.815052	112.513008	33.2483415	9.587635	115.201618	-76.0964175	18.024623	119.291942
-42.693321	-7.347039	119.898163	-21.420874	13.475427	117.648819	31.974163	-13.791423	117.791725	34.406021	32.672577	112.446892	33.190092	9.440577	115.1193085	-76.03184	17.510277	120.1783295
-43.377502	-6.175971	120.168449	-21.438643	13.262283	117.973984	31.989479	-13.858093	117.686996	34.313499	32.623722	112.460693	33.151489	9.3828145	115.0738445	-76.028775	17.1417515	120.8741235
-44.037418	-4.900023	120.38195	-21.472151	13.107045	118.26725	32.002216	-13.924946	117.566124	34.204979	32.605686	112.554764	33.1035975	9.34037	115.060444	-76.0478995	16.87372	121.474056
-44.563137	-3.562717	120.462654	-21.516459	12.951581	118.482445	31.995102	-13.961227	117.410339	34.108585	32.591648	112.689819	33.0518435	9.3152105	115.050079	-76.0847615	16.5879515	121.914811
-45.041565	-2.125842	120.401466	-21.584919	12.83018	118.618057	31.999762	-13.982733	117.205894	34.004696	32.680817	112.880615	33.002229	9.349042	115.0432545	-76.172067	16.311318	122.1928595
-45.409046	-0.619504	120.191467	-21.620588	12.784081	118.620857	31.997696	-13.955662	116.978333	33.936111	32.762836	113.045158	32.9669035	9.403587	115.0117455	-76.2080795	16.164575	122.2299685
-45.735298	0.961724	119.86499	-21.689848	12.761158	118.526543	31.986031	-13.860847	116.739296	33.857155	32.887989	113.187706	32.921593	9.513571	114.963501	-76.301289	16.008745	122.089585
-46.011971	3.385191	119.155815	-21.76749	12.818672	118.217827	32.012779	-13.684485	116.402611	33.790062	33.143093	113.447906	32.9014205	9.729304	114.9252585	-76.4364005	15.90804	121.5103955
-46.115612	5.097498	118.61956	-21.838221	12.882076	117.983963	32.02121	-13.517453	116.229309	33.762066	33.342178	113.6287	32.891638	9.9123625	114.9290045	-76.56808	15.8517895	121.0389215
-46.120335	6.803197	118.054962	-21.87711	12.938075	117.682861	32.031975	-13.330042	116.018036	33.726318	33.547531	113.834671	32.8791465	10.1087445	114.9263535	-76.6333665	15.7674055	120.4393685
-46.024837	8.540694	117.463303	-21.940561	12.982821	117.378937	32.064552	-13.164737	115.769218	33.685173	33.768509	114.066635	32.8748625	10.301886	114.9179265	-76.7559845	15.663756	119.8399475
-45.871059	10.265086	116.80471	-21.972538	13.029223	116.977135	32.105282	-12.981052	115.501579	33.661835	33.98156	114.349129	32.8835585	10.500254	114.925354	-76.8286345	15.558192	119.028916
-45.671066	11.997249	116.337883	-22.020657	13.07932	116.638626	32.130394	-12.773959	115.250031	33.607925	34.196342	114.459084	32.8691595	10.7111915	114.8545575	-76.9104735	15.4474485	118.4226945
-45.306751	13.733331	116.188858	-22.028315	13.146475	116.483711	32.172047	-12.563946	114.989868	33.563473	34.442402	114.406822	32.86776	10.939228	114.698345	-76.92439	15.353722	118.269077
-44.669701	16.280256	116.314613	-21.922537	13.238832	116.498138	32.310074	-12.304516	114.771484	33.514721	34.660072	114.312378	32.9123975	11.177778	114.541931	-76.7574715	15.299886	118.454345
-44.172707	17.908253	116.412666	-21.847775	13.209516	116.565361	32.435654	-12.203959	114.70063	33.528183	34.770828	114.37941	32.9819185	11.2834345	114.54002	-76.6774685	15.1355975	118.590702
-43.642925	19.518414	116.420509	-21.805882	13.160472	116.567467	32.543377	-12.148522	114.667282	33.572605	34.85849	114.515999	33.057991	11.354984	114.5916405	-76.669755	14.96596	118.5432935
-43.03558	21.151525	116.336082	-21.746994	13.061126	116.495369	32.62318	-12.132212	114.657639	33.583149	34.859966	114.644279	33.1031645	11.363877	114.650959	-76.5971525	14.758375	118.339779
-42.432804	22.678377	116.169273	-21.775787	12.996533	116.338943	32.674232	-12.139091	114.681412	33.578907	34.846943	114.720062	33.1265695	11.353926	114.700737	-76.6781435	14.63914	117.977149
-41.767025	24.226841	115.974236	-21.755444	12.956964	116.224182	32.718811	-12.140692	114.731369	33.577408	34.849792	114.755211	33.1481095	11.35455	114.74329	-76.6589975	14.559378	117.705074
-41.058163	25.743664	115.794159	-21.77268	12.933432	116.057335	32.769958	-12.150861	114.794968	33.580135	34.846447	114.762138	33.1750465	11.347793	114.778553	-76.7204065	14.519071	117.336117
-39.864426	28.007858	115.544022	-21.761736	12.850417	115.875816	32.806602	-12.166658	114.785614	33.58334	34.842342	114.726463	33.194971	11.337842	114.7560385	-76.718443	14.362992	116.9955935
-39.036858	29.439831	115.516403	-21.769241	12.779495	115.752449	32.828457	-12.17317	114.677429	33.593086	34.844521	114.693604	33.2107715	11.3356755	114.6855165	-76.7492535	14.2233145	116.8193815
-38.144035	30.854687	115.530602	-21.758734	12.728468	115.649345	32.860977	-12.143757	114.488556	33.572647	34.871117	114.715195	33.216812	11.36368	114.6018755	-76.73428	14.093256	116.6968145
-37.264847	32.226925	115.642952	-21.706608	12.684296	115.574142	32.922909	-12.075134	114.293716	33.567966	34.934921	114.745415	33.2454375	11.4298935	114.5195655	-76.6586535	13.9386985	116.6287185
-36.308163	33.567783	115.850594	-21.696095	12.66831	115.648842	33.00256	-11.987326	114.105103	33.586521	35.01202	114.803802	33.2945405	11.512347	114.4544525	-76.6867305	13.824273	116.8432315
-35.335655	34.859825	116.08213	-21.577684	12.619275	115.632759	33.094727	-11.894855	113.954208	33.59771	35.100967	114.892509	33.3462185	11.603056	114.4233585	-76.5015865	13.635494	116.8421595
-34.316952	36.077259	116.43087	-21.567129	12.617655	115.809944	33.177513	-11.769726	113.81942	33.598457	35.22377	115.041313	33.387985	11.727022	114.4303665	-76.522243	13.508288	117.1895215
-32.76738	37.81768	117.091515	-21.511408	12.61251	115.881897	33.314816	-11.504734	113.5728	33.563046	35.471016	115.555038	33.438931	11.983141	114.563919	-76.461747	13.241879	117.199875
-31.693649	38.869781	117.582787	-21.676821	12.656167	116.083717	33.409824	-11.28783	113.418221	33.51479	35.667896	116.088745	33.462307	12.190033	114.753483	-76.815949	13.122301	117.413951
-30.571062	39.83493	118.1026	-21.518759	12.587528	115.90152	33.497726	-11.051555	113.257538	33.471317	35.866062	116.697968	33.4845215	12.4072535	114.977753	-76.5220395	12.7678025	116.825287
-29.491955	40.74844	118.55677	-21.315632	12.499421	115.843567	33.578674	-10.77304	113.149284	33.411133	36.097057	117.223289	33.4949035	12.6620085	115.1862865	-76.1261675	12.3368335	116.5008475
-28.342932	41.588535	118.920044	-21.597019	12.867886	115.977081	33.666893	-10.489438	113.140427	33.339809	36.351006	117.637459	33.503351	12.930784	115.388943	-76.697389	12.804988	116.565219
-27.164236	42.3647	119.175026	-21.582798	13.089642	116.031059	33.763493	-10.177105	113.17511	33.312832	36.619946	117.947342	33.5381625	13.2214205	115.561226	-76.7037585	12.9578635	116.500892
-26.002228	43.055058	119.358353	-21.546646	13.326181	116.100838	33.881348	-9.914918	113.302887	33.325089	36.879517	118.147278	33.6032185	13.4822995	115.7250825	-76.6965105	13.1700625	116.4765935
-24.143833	43.892677	119.425797	-21.441837	13.654672	116.23671	34.058266	-9.61597	113.578835	33.386612	37.202175	118.36853	33.722439	13.7931025	115.9736825	-76.606113	13.5162415	116.4997375
-22.964209	44.330544	119.468689	-21.611584	14.009494	116.52565	34.166817	-9.45661	113.785683	33.450211	37.364624	118.507019	33.808514	13.954007	116.146351	-77.031682	14.064981	116.904949
-21.796831	44.591652	119.464966	-21.518791	14.12336	116.546608	34.297379	-9.327743	113.964798	33.500954	37.504189	118.641731	33.8991665	14.088223	116.3032645	-76.9367485	14.158497	116.7899515
-20.530352	44.753994	119.486931	-21.429386	14.184186	116.538918	34.406872	-9.225538	114.121124	33.553375	37.619862	118.734482	33.9801235	14.197162	116.427803	-76.8388955	14.17121	116.650033
-19.377356	44.792233	119.465599	-21.189533	14.106235	116.397217	34.506279	-9.128723	114.248314	33.588055	37.721951	118.768295	34.047167	14.296614	116.5083045	-76.426233	13.915856	116.2861295
-18.237656	44.773682	119.377457	-21.295652	14.301557	116.573288	34.589787	-9.055841	114.371536	33.618065	37.825363	118.727684	34.103926	14.384761	116.54961	-76.69523	14.218353	116.596966
-17.072819	44.601677	119.211426	-21.17107	14.357096	116.605354	34.654869	-8.974189	114.500465	33.657368	37.920319	118.645538	34.1561185	14.473065	116.5730015	-76.4982585	14.241127	116.6377065
-15.358501	44.205711	118.966888	-21.065491	14.4581	116.464928	34.713081	-8.860361	114.769241	33.708767	38.067829	118.591072	34.210924	14.603734	116.6801565	-76.341906	14.312466	116.2496995
-14.255868	43.864944	118.828026	-21.110767	14.605749	116.497253	34.753571	-8.763081	114.924873	33.744347	38.165745	118.638756	34.248959	14.701332	116.7818145	-76.470493	14.510166	116.2126915
-13.347189	43.49572	118.792747	-21.026396	14.70071	116.329872	34.780067	-8.642937	115.032516	33.766003	38.28743	118.775414	34.273035	14.8222465	116.903965	-76.325827	14.5791735	115.755779
-12.263477	42.926674	118.759933	-21.05122	14.852235	116.291428	34.853966	-8.499122	115.095581	33.807926	38.415314	118.949081	34.330946	14.958096	117.022331	-76.433386	14.746374	115.560525
-11.225513	42.246994	118.751053	-20.894081	14.970072	116.192886	34.95668	-8.337166	115.155113	33.884567	38.548954	119.120003	34.4206235	15.105894	117.137558	-76.2087855	14.83425	115.248214
-10.20969	41.570724	118.712143	-20.774292	15.143332	116.230301	35.097969	-8.155899	115.239212	34.006504	38.731915	119.237663	34.5522365	15.288008	117.2384375	-76.1008205	14.998656	115.2221645
-9.21568	40.753357	118.644394	-20.669607	15.316791	116.383484	35.263138	-7.97953	115.3703	34.154953	38.914097	119.25383	34.7090455	15.4672835	117.312065	-76.0482595	15.1662985	115.454903
-7.782127	39.341961	118.506371	-20.392618	15.605025	116.540421	35.480118	-7.757412	115.608505	34.37788	39.152874	119.154617	34.928999	15.697731	117.381561	-75.714235	15.512319	115.699281
-6.886184	38.378071	118.31279	-20.279016	15.793246	116.70269	35.578537	-7.683875	115.834221	34.523701	39.250648	119.001404	35.051119	15.7833865	117.4178125	-75.609151	15.8031055	115.9875675
-6.013513	37.324875	118.069328	-20.20553	15.963514	116.81765	35.614857	-7.651342	116.133438	34.670464	39.306705	118.783394	35.1426605	15.8276815	117.458416	-75.5537205	16.0993465	116.176884
-5.248867	36.19241	117.834579	-20.189241	16.145605	116.877243	35.616638	-7.652494	116.44368	34.795563	39.337833	118.557693	35.2061005	15.8426695	117.5006865	-75.5845825	16.4485405	116.2537995
-4.513312	35.043076	117.5392	-20.139866	16.351858	116.840027	35.588108	-7.640991	116.774582	34.901501	39.380966	118.346855	35.2448045	15.8699875	117.5607185	-75.5245365	16.8337285	116.1193355
-3.822715	33.867767	117.258965	-20.137859	16.507292	116.666534	35.542801	-7.615683	117.046722	34.982964	39.420486	118.155968	35.2628825	15.9024015	117.601345	-75.5386005	17.1121825	115.731723
-3.17765	32.648148	116.909286	-20.140524	16.605799	116.38485	35.536991	-7.581914	117.192863	35.048313	39.485596	117.925217	35.292652	15.951841	117.55904	-75.5737	17.259757	115.21066
-2.289989	30.80191	116.341187	-20.067728	16.67824	115.872864	35.570797	-7.47657	117.132629	35.095615	39.587337	117.434715	35.333206	16.0553835	117.283672	-75.468662	17.3010965	114.462056
-1.732463	29.536247	115.988518	-20.000277	16.714359	115.633354	35.622814	-7.377708	117.042801	35.155525	39.654385	116.984093	35.3891695	16.1383385	117.013447	-75.3897235	17.2903795	114.253261
-1.235777	28.281244	115.685738	-19.858301	16.754396	115.502289	35.733612	-7.292425	116.967918	35.245037	39.733105	116.558632	35.4893245	16.22034	116.763275	-75.2059265	17.288452	114.241303
-0.778974	27.022263	115.471519	-19.678923	16.803391	115.42926	35.863335	-7.211064	116.964737	35.33585	39.794521	116.180191	35.5995925	16.2917285	116.572464	-74.9574385	17.3150535	114.286056
-0.355222	25.773752	115.318527	-19.548265	16.876911	115.374603	35.9771	-7.111525	117.07193	35.438923	39.877056	115.835991	35.7080115	16.3827655	116.4539605	-74.8045415	17.3710565	114.2952455
-0.00505	24.550146	115.182968	-19.465681	16.969898	115.285995	36.078903	-7.017271	117.239594	35.529102	39.951344	115.535591	35.8040025	16.4670365	116.3875925	-74.7353645	17.4727595	114.1843975
0.322349	23.34309	115.056694	-19.378067	17.056587	115.188622	36.120377	-6.92855	117.482552	35.603554	39.996544	115.257385	35.8619655	16.533997	116.3699685	-74.6180995	17.579177	114.0072755
0.70932	21.58938	114.980125	-19.32888	17.221634	115.059601	36.166088	-6.798682	117.772736	35.692158	40.083008	114.94075	35.929123	16.642163	116.356743	-74.586883	17.801105	113.762459
0.87786	20.506996	114.945518	-19.288321	17.309288	114.984306	36.172588	-6.723442	117.922401	35.731354	40.118431	114.819244	35.951971	16.6974945	116.3708225	-74.528613	17.9210815	113.5977895
1.058852	19.473333	114.894485	-19.259954	17.375666	114.833954	36.188107	-6.634041	118.029152	35.793011	40.161877	114.69133	35.990559	16.763918	116.360241	-74.510467	17.987414	113.307667
1.174787	18.425402	114.823708	-19.21488	17.424751	114.659241	36.215939	-6.535821	118.09745	35.857105	40.240044	114.503838	36.036522	16.8521115	116.300644	-74.466282	17.9973905	113.017838
1.260717	17.476484	114.756226	-19.317509	17.59321	114.587334	36.260746	-6.41903	118.109581	35.903545	40.350471	114.306892	36.0821455	16.9657205	116.2082365	-74.7171635	18.2206995	112.9664315
1.291343	16.627514	114.689705	-19.073982	17.593134	114.384117	36.309643	-6.247255	118.100914	35.963997	40.472057	114.102005	36.13682	17.112401	116.1014595	-74.284784	18.073867	112.6667745
1.30689	15.829865	114.608292	-19.118141	17.732851	114.347771	36.410801	-6.12193	118.050323	36.01881	40.583492	113.982262	36.2148055	17.230781	116.0162925	-74.4510875	18.234921	112.6792495
1.216232	14.719911	114.568672	-18.831882	17.732986	114.137772	36.587521	-6.072807	117.8964	36.146374	40.718357	113.937973	36.3669475	17.322775	115.9171865	-74.0307115	18.143197	112.3583575
1.081903	14.044794	114.515244	-18.730707	17.792904	114.056145	36.619835	-5.99049	117.836914	36.223812	40.792564	114.003242	36.4218235	17.401037	115.920078	-73.8832375	18.184771	112.192212
0.88622	13.478825	114.47438	-18.792681	17.907858	114.04982	36.658131	-5.930169	117.700302	36.31802	40.824394	114.115105	36.4880755	17.4471125	115.9077035	-74.0734375	18.3686035	112.1919365
0.663327	12.972452	114.415703	-18.607979	17.895086	113.897942	36.69553	-5.891886	117.545341	36.392262	40.901371	114.334106	36.543896	17.5047425	115.9397235	-73.759854	18.2854295	111.8561605
0.425681	12.544888	114.31501	-18.693361	18.062037	113.873398	36.717121	-5.842113	117.348274	36.443939	40.977043	114.599396	36.58053	17.567465	115.973835	-73.967252	18.556609	111.772961
0.146642	12.140358	114.178207	-18.604908	18.094782	113.769844	36.756943	-5.825504	117.054153	36.478119	41.073311	114.841698	36.617531	17.6239035	115.9479255	-73.827347	18.5656605	111.5917625
-0.224985	11.792403	114.054977	-18.496141	18.198528	113.709518	36.750259	-5.674036	116.753265	36.490433	41.194447	115.113953	36.620346	17.7602055	115.933609	-73.612628	18.6368505	111.485427
-0.888479	11.364406	113.962257	-18.460182	18.442068	113.831985	36.813858	-5.52938	116.227791	36.504559	41.411842	115.562759	36.6592085	17.941231	115.895275	-73.5795725	18.942905	111.768695
-1.384771	11.163468	113.954613	-18.45153	18.644426	113.97319	36.831394	-5.324504	115.976456	36.506817	41.604294	115.888306	36.6691055	18.139895	115.932381	-73.5721655	19.148957	112.013999
-1.92256	10.966651	113.96859	-18.436312	18.868767	114.148582	36.859814	-5.101277	115.747452	36.509872	41.825329	116.247299	36.684843	18.362026	115.9973755	-73.557467	19.375508	112.2997885
-2.480953	10.751551	113.975441	-18.465094	19.119884	114.302429	36.87038	-4.86548	115.534401	36.510216	42.059967	116.600624	36.690298	18.5972435	116.0675125	-73.620486	19.6425245	112.5373455
-3.040295	10.535164	113.95842	-18.613487	19.455996	114.534149	36.854664	-4.616744	115.344025	36.503357	42.311935	116.943344	36.6790105	18.8475955	116.1436845	-73.9059845	20.0643965	112.9246135
-3.666853	10.326605	113.934204	-18.643101	19.783236	114.67289	36.837914	-4.345524	115.1772	36.492416	42.559719	117.249771	36.665165	19.1070975	116.2134855	-73.951367	20.4593745	113.1322945
-4.320817	10.101054	113.892456	-18.528837	20.014875	114.730011	36.812111	-4.065943	115.020287	36.47868	42.83617	117.54055	36.6453955	19.3851135	116.2804185	-73.7030695	20.6446365	113.1796035
-5.385458	9.742616	113.847717	-18.564629	20.484339	114.897064	36.768322	-3.62569	114.857948	36.439934	43.249397	117.913506	36.604128	19.8118535	116.385727	-73.733386	21.1568245	113.408401
-6.118056	9.433326	113.790497	-18.662291	20.805405	114.979187	36.695103	-3.34525	114.816391	36.383305	43.513725	118.119362	36.539204	20.0842375	116.4678765	-73.863786	21.5265725	113.4904975
-6.838905	9.049995	113.695839	-18.758284	21.091251	114.978638	36.614601	-3.129325	114.825676	36.316265	43.74926	118.228241	36.465433	20.3099675	116.5269585	-73.982001	21.8725345	113.4303175
-7.645365	8.666381	113.627243	-18.836218	21.353117	114.945389	36.489754	-2.941536	114.871872	36.247055	43.949398	118.21563	36.3684045	20.503931	116.543751	-74.0408405	22.202303	113.347027
-8.49711	8.216656	113.501869	-18.990072	21.603493	114.84581	36.339291	-2.828071	114.949989	36.161659	44.079575	118.12719	36.250475	20.625752	116.5385895	-74.230619	22.581234	113.1530305
-9.388911	7.702921	113.411499	-19.22407	21.851952	114.782242	36.174267	-2.767775	115.068481	36.08947	44.158936	117.931328	36.1318685	20.6955805	116.4999045	-74.5800085	23.0083235	113.0645795
-10.257943	7.130708	113.324524	-19.333372	21.983559	114.66259	36.002838	-2.764253	115.225945	36.023056	44.19138	117.673828	36.012947	20.7135635	116.4498865	-74.679691	23.2535545	112.8752935
-11.637393	6.209799	113.349709	-19.323048	22.01613	114.483353	35.804947	-2.831935	115.543495	35.958977	44.169884	117.168198	35.881962	20.6689745	116.3558465	-74.528058	23.3632855	112.6108595
-12.528247	5.490697	113.368286	-19.539398	22.074368	114.474525	35.6973	-2.88516	115.823326	35.888393	44.152828	116.780769	35.7928465	20.633834	116.3020475	-74.8716425	23.514902	112.6470025
-13.543728	4.820098	113.467697	-19.495796	22.019245	114.255501	35.614906	-2.948743	116.161049	35.832317	44.104958	116.312897	35.7236115	20.5781075	116.236973	-74.7152035	23.4603825	112.274029
-14.570745	4.190431	113.530006	-19.587471	21.941685	114.069839	35.509281	-3.03174	116.537056	35.750046	44.038589	115.809456	35.6296635	20.5034245	116.173256	-74.8046055	23.3799455	111.966422
-15.677209	3.560627	113.676559	-19.631901	21.851778	113.863716	35.414722	-3.13761	116.924263	35.670124	43.901539	115.221596	35.542423	20.3819645	116.0729295	-74.806225	23.3215915	111.6545025
-16.823599	2.976194	113.804604	-19.72271	21.709822	113.714851	35.287727	-3.23155	117.226265	35.578583	43.71278	114.668381	35.433155	20.240615	115.947323	-74.878575	23.179029	111.482379
-17.956095	2.494441	113.883652	-19.776556	21.496943	113.642143	35.201679	-3.428807	117.356178	35.492313	43.516827	114.242828	35.346996	20.04401	115.799503	-74.900108	22.949876	111.484783
-19.73237	1.809536	113.83506	-19.892286	21.15951	113.567581	35.074928	-3.59216	117.493202	35.347553	43.275303	113.944397	35.2112405	19.8415715	115.7187995	-74.9958125	22.4774485	111.4163625
-20.911718	1.449522	113.778831	-19.934978	20.968227	113.492653	35.004684	-3.737581	117.49395	35.224472	43.168568	113.804749	35.114578	19.7154935	115.6493495	-74.984534	22.2209605	111.3359565
-22.11849	1.246788	113.783798	-20.046532	20.846926	113.448082	34.907234	-3.791543	117.515991	35.115101	43.093536	113.68351	35.0111675	19.6509965	115.5997505	-75.1042315	22.0428555	111.2964135
-23.355686	1.092114	113.801468	-20.156736	20.786533	113.464867	34.799412	-3.852197	117.588516	35.016068	43.005798	113.588974	34.90774	19.5768005	115.588745	-75.221212	21.9962655	111.340989
-24.608158	1.045462	113.888458	-20.221849	20.730608	113.531509	34.718552	-3.976935	117.621109	34.93895	42.899055	113.541183	34.828751	19.46106	115.581146	-75.272449	22.000156	111.481872
-25.910887	1.083835	113.967514	-20.302717	20.681425	113.617882	34.542511	-4.014936	117.776108	34.892105	42.76926	113.528839	34.717308	19.377162	115.6524735	-75.322742	21.985688	111.5832905
-27.210594	1.221272	113.970909	-20.422308	20.575268	113.726364	34.407269	-4.154561	117.825928	34.855347	42.628941	113.497696	34.631308	19.23719	115.661812	-75.475924	21.913346	111.790916
-28.952503	1.332353	113.794937	-20.678455	20.509308	113.903748	34.201164	-4.400418	117.794189	34.759876	42.393654	113.708725	34.48052	18.996618	115.751457	-75.83743	22.021998	112.056039
-30.45508	1.871618	113.781563	-20.596794	20.319933	113.88427	34.095829	-4.540533	117.720222	34.71917	42.250957	113.764557	34.4074995	18.855212	115.7423895	-75.6010875	21.784654	112.0261505
-31.729952	2.258281	113.739899	-20.635448	20.200981	113.937057	34.011333	-4.669152	117.639992	34.661919	42.132896	113.808479	34.336626	18.731872	115.7242355	-75.607522	21.67009	112.1498785
-33.019466	2.698761	113.663361	-20.695915	20.12793	114.008835	33.957581	-4.784012	117.560997	34.622295	42.041374	113.794235	34.289938	18.628681	115.677616	-75.681768	21.627179	112.340054
-34.307175	3.23826	113.719307	-20.726505	20.009134	114.056267	33.909824	-4.870819	117.486229	34.557667	41.943047	113.696381	34.2337455	18.536114	115.591305	-75.6867555	21.482154	112.521229
-35.557323	3.866315	113.806137	-20.758595	19.935514	114.130692	33.879932	-4.962545	117.408646	34.482868	41.847607	113.536346	34.1814	18.442531	115.472496	-75.69859	21.428497	112.788888
-36.872765	4.526823	113.883804	-20.809587	19.814428	114.227119	33.840717	-5.076234	117.376015	34.405727	41.72863	113.381973	34.123222	18.326198	115.378994	-75.742396	21.302658	113.075244
-38.735985	5.655752	114.047417	-20.85795	19.572441	114.386284	33.79454	-5.259499	117.354225	34.289993	41.522331	113.228485	34.0422665	18.131416	115.291355	-75.7581665	21.013466	113.481213
-39.975338	6.458253	114.159119	-20.915354	19.364632	114.534698	33.769764	-5.391737	117.356087	34.203587	41.3908	113.177528	33.9866755	17.9995315	115.2668075	-75.8173835	20.7297325	113.8025885
-41.185959	7.356275	114.323112	-20.960279	19.138834	114.695526	33.799847	-5.634732	117.246178	34.112617	41.236832	113.143265	33.956232	17.80105	115.1947215	-75.87679	20.476618	114.1963305
-42.348965	8.32112	114.596161	-21.01198	18.89566	114.951477	33.706409	-5.701747	117.272057	34.017719	41.056244	113.107368	33.862064	17.6772485	115.1897125	-75.886024	20.1140715	114.7132415
-43.487991	9.317709	114.951996	-21.063477	18.624128	115.274414	33.681671	-5.896046	117.208946	33.887596	40.870991	113.073074	33.7846335	17.4874725	115.14101	-75.9115875	19.7607835	115.407818
-44.63279	10.40799	115.479431	-21.117298	18.347649	115.696846	33.65366	-6.091838	117.154633	33.759541	40.660244	113.085434	33.7066005	17.284203	115.1200335	-75.9411965	19.411095	116.2736585
-45.710106	11.564539	116.170486	-21.209986	18.034533	116.247269	33.684132	-6.403827	116.983017	33.6008	40.463982	113.10331	33.642466	17.0300775	115.0431635	-76.062438	19.0389885	117.4513745
-47.236431	13.406526	117.303535	-21.333479	17.57588	117.097351	33.523735	-6.630528	116.863457	33.31361	40.191376	113.179588	33.4186725	16.780424	115.0215225	-76.0856305	18.371336	119.1731795
-48.183437	14.712819	118.021568	-21.441755	17.280378	117.626282	33.395786	-6.848916	116.676857	33.105911	39.997791	113.243462	33.2508485	16.5744375	114.9601595	-76.1343585	17.9863185	120.2924045
-49.059147	16.062864	118.67131	-21.598566	17.002783	118.074074	33.249172	-7.085483	116.45137	32.916416	39.812729	113.284279	33.082794	16.363623	114.8678245	-76.279926	17.641943	121.2803235
-49.633556	17.577496	119.253731	-21.747368	16.730152	118.425873	33.108513	-7.347653	116.217247	32.686787	39.621933	113.429688	32.89765	16.13714	114.8234675	-76.392386	17.323164	122.0282785
-50.500767	18.890326	119.694283	-21.882225	16.472778	118.708405	32.975746	-7.577181	115.901337	32.490452	39.476395	113.477089	32.733099	15.949607	114.689213	-76.497549	16.995949	122.727597
-51.198692	20.305227	120.057762	-22.06587	16.244755	118.891586	32.762878	-7.708083	115.698814	32.291019	39.336098	113.540245	32.5269485	15.8140075	114.6195295	-76.6586885	16.6755025	123.1636425
-51.660721	21.85581	120.314407	-22.262194	16.031824	118.995056	32.567127	-7.829014	115.448204	32.094067	39.204174	113.60154	32.330597	15.68758	114.524872	-76.854985	16.376068	123.46524
-52.276756	24.070734	120.612946	-22.453936	15.741107	119.080368	32.334072	-8.121774	115.017113	31.885708	38.990093	113.713455	32.10989	15.4341595	114.365284	-77.017762	16.0480545	123.795452
-52.463699	25.643059	120.735786	-22.568027	15.580895	119.079674	32.175373	-8.277381	114.753532	31.726992	38.843159	113.755417	31.9511825	15.282889	114.2544745	-77.0872365	15.878901	123.9048735
-52.59903	27.145603	120.897186	-22.651896	15.416726	119.064629	32.037529	-8.419222	114.500443	31.614336	38.708954	113.823105	31.8259325	15.144866	114.161774	-77.1297245	15.688586	123.967484
-52.59832	28.665525	121.005646	-22.761063	15.305081	119.041847	31.927925	-8.522066	114.280655	31.514757	38.60284	113.917244	31.721341	15.040387	114.0989495	-77.243467	15.569775	123.9847445
-52.468727	30.17185	121.036781	-22.863398	15.189643	118.98317	31.822508	-8.6354	114.120163	31.441206	38.490982	114.035568	31.631857	14.927791	114.0778655	-77.358653	15.451495	123.8884745
-52.269806	31.6649	120.989761	-22.953291	15.09073	118.901619	31.735065	-8.74533	113.972916	31.408823	38.388252	114.176491	31.571944	14.821461	114.0747035	-77.478526	15.359999	123.7285345
-51.925816	33.139549	120.829948	-23.04398	15.006752	118.73391	31.658188	-8.858476	113.835838	31.376081	38.287609	114.303482	31.5171345	14.7145665	114.06966	-77.6050945	15.2989375	123.39816
-51.273994	35.258793	120.61348	-23.199839	14.927488	118.437668	31.507996	-8.971801	113.599625	31.286924	38.172237	114.434776	31.39746	14.600218	114.0172005	-77.797138	15.254758	122.8581355
-50.692375	36.626648	120.526482	-23.264915	14.882757	118.289391	31.432449	-8.991694	113.439522	31.213558	38.147018	114.508949	31.3230035	14.577662	113.9742355	-77.8528335	15.187852	122.6045465
-50.074886	37.933872	120.461426	-23.339909	14.872943	118.142654	31.378126	-9.008638	113.302864	31.159348	38.117016	114.602829	31.268737	14.554189	113.9528465	-77.948555	15.191697	122.3324615
-49.278008	39.195671	120.43058	-23.381191	14.870127	118.005562	31.304295	-9.025108	113.196091	31.115282	38.095436	114.702583	31.2097885	14.535164	113.949337	-77.9721705	15.20509	122.061787
-48.434395	40.401123	120.378136	-23.443995	14.873549	117.931984	31.222448	-9.058382	113.097366	31.105923	38.056969	114.797501	31.1641855	14.4992935	113.9474335	-78.0521755	15.2478045	121.9165345
-47.516174	41.527519	120.283905	-23.520866	14.948024	117.772148	31.160021	-9.084478	113.001297	31.107885	38.027168	114.877487	31.133953	14.471345	113.939392	-78.175685	15.424703	121.604904
-46.482758	42.571671	120.168533	-23.574791	14.983481	117.61364	31.071421	-9.107688	112.939201	31.105608	37.996159	114.975609	31.0885145	14.4442355	113.957405	-78.2380965	15.5227265	121.269875
-44.857441	44.027035	119.918892	-23.697966	15.076039	117.364456	30.964825	-9.138484	112.853203	31.082939	37.963638	115.164314	31.023882	14.412577	114.0087585	-78.419814	15.739501	120.7201535
-43.676395	44.871929	119.757568	-23.741848	15.070552	117.124435	30.905146	-9.15521	112.823845	31.070698	37.949978	115.268967	30.987922	14.397384	114.046406	-78.471618	15.74372	120.202464
-42.436615	45.627613	119.630966	-23.843636	15.148319	117.051506	30.84185	-9.14846	112.797592	31.074429	37.99728	115.394676	30.9581395	14.42441	114.096134	-78.6454115	15.872228	120.006878
-41.167084	46.27779	119.541458	-23.898476	15.128366	116.877518	30.794636	-9.165837	112.78756	31.043964	37.974594	115.521027	30.9193	14.4043785	114.1542935	-78.716252	15.8523535	119.6007425
-39.803036	46.82114	119.498291	-23.95475	15.108919	116.785919	30.736151	-9.195653	112.7808	31.025591	37.928661	115.669861	30.880871	14.366504	114.2253305	-78.790371	15.851334	119.3465075
-38.401352	47.263504	119.523193	-24.006117	15.094523	116.764687	30.691788	-9.236959	112.783936	31.002584	37.874149	115.781525	30.847186	14.318595	114.2827305	-78.85942	15.870451	119.2466435
-36.98579	47.582108	119.537209	-24.036526	15.099059	116.800308	30.651539	-9.293067	112.835014	30.997074	37.811531	115.876511	30.8243065	14.259232	114.3557625	-78.8973585	15.938886	119.2448535
-34.741405	47.922821	119.412231	-24.06562	15.156187	116.770294	30.63925	-9.345853	112.948906	31.023138	37.725201	116.03006	30.831194	14.189674	114.489483	-78.962434	16.1227	119.051105
-33.226109	48.02956	119.303726	-24.078018	15.19022	116.708252	30.61692	-9.362556	112.995148	31.040754	37.691734	116.106186	30.828837	14.164589	114.550667	-78.984873	16.215851	118.865837
-31.624777	48.047806	119.161049	-24.08799	15.226518	116.582237	30.591053	-9.355403	112.97464	31.062551	37.678684	116.166603	30.826802	14.1616405	114.5706215	-79.002782	16.2913955	118.5938525
-30.103725	47.958767	119.132973	-24.054953	15.29808	116.533661	30.575163	-9.330607	112.928619	31.082561	37.697681	116.254738	30.828862	14.183537	114.5916785	-78.938768	16.412623	118.4756435
-28.495239	47.757648	119.158218	-24.072575	15.367736	116.54509	30.582773	-9.267912	112.906288	31.11054	37.730694	116.378876	30.8466565	14.231391	114.642582	-78.9918065	16.504081	118.447598
-26.879288	47.472298	119.236015	-24.064899	15.434949	116.589996	30.605188	-9.175916	112.933266	31.139561	37.807331	116.520119	30.8723745	14.3157075	114.7266925	-79.0021725	16.5541905	118.4532995
-25.290087	47.101933	119.25592	-24.0348	15.57595	116.66832	30.621088	-9.075902	113.018585	31.176874	37.901459	116.662361	30.898981	14.4127785	114.840473	-78.968581	16.7391215	118.496167
-22.865925	46.417828	119.181404	-24.019497	15.816548	116.76973	30.670551	-8.898059	113.223633	31.244432	38.074703	116.858147	30.9574915	14.588322	115.04089	-78.9964855	17.044774	118.49857
-21.253586	45.834003	119.07592	-24.140743	16.093836	116.971733	30.697315	-8.761933	113.421082	31.287777	38.215115	116.964043	30.992546	14.726591	115.1925625	-79.274032	17.461081	118.7509035
-19.650404	45.134899	118.950668	-23.971081	16.167177	116.983665	30.742069	-8.616786	113.590309	31.321674	38.371529	117.084778	31.0318715	14.8773715	115.3375435	-78.9740335	17.4569825	118.6297865
-18.038208	44.381039	118.852806	-23.97541	16.266745	116.908028	30.808311	-8.445499	113.755333	31.325323	38.5443	117.181374	31.066817	15.0494005	115.4683535	-79.017637	17.4840895	118.3477025
-16.433638	43.517189	118.741486	-23.918619	16.406103	116.951263	30.89666	-8.271984	113.917175	31.322803	38.739292	117.268417	31.1097315	15.233654	115.592796	-78.9469695	17.578552	118.30973
-14.941117	42.602528	118.660828	-23.915981	16.52759	117.015991	30.96002	-8.080892	114.084816	31.320889	38.935474	117.353615	31.1404545	15.427291	115.7192155	-78.9724165	17.627889	118.3127665
-13.324852	41.584675	118.494583	-23.882437	16.660442	117.033707	31.035501	-7.903644	114.282356	31.334023	39.127281	117.398071	31.184762	15.6118185	115.8402135	-78.949636	17.7090655	118.2272005
-10.948479	39.889797	118.178986	-23.907516	16.865831	117.04818	31.142076	-7.673865	114.625076	31.371481	39.387207	117.461243	31.2567785	15.856671	116.0431595	-79.0718105	17.874991	118.0532005
-9.370517	38.68639	117.93499	-23.932877	17.000809	116.874268	31.21841	-7.554982	114.833	31.388613	39.533466	117.530617	31.3035115	15.989242	116.1818085	-79.1692655	18.012376	117.5667275
-7.822314	37.41851	117.626762	-23.873167	17.03219	116.44313	31.295162	-7.444449	115.059662	31.382618	39.67046	117.67025	31.33889	16.1130055	116.364956	-79.085224	17.9513745	116.521304
-6.322952	36.07848	117.254387	-23.94976	17.051161	115.877411	31.337517	-7.365866	115.226555	31.342607	39.784599	117.820595	31.340062	16.2093665	116.523575	-79.239582	17.8929555	115.231247
-4.853142	34.674305	116.814896	-23.981079	17.07942	115.242851	31.350258	-7.304183	115.275208	31.301153	39.843933	117.857567	31.3257055	16.269875	116.5663875	-79.2878635	17.888965	113.9193145
-3.397856	33.20837	116.321091	-24.000662	17.155214	114.626266	31.343523	-7.242831	115.278435	31.260025	39.893398	117.761269	31.301774	16.3252835	116.519852	-79.303098	17.9851445	112.73268
-2.012652	31.716347	115.865265	-23.995197	17.218401	114.106964	31.350407	-7.173609	115.259338	31.253008	39.960464	117.611649	31.3017075	16.3934275	116.4354935	-79.2921015	18.0433745	111.7784345
-0.014449	29.291174	115.373077	-23.938936	17.352081	113.423584	31.441126	-7.012743	115.193939	31.252661	40.08527	117.514252	31.3468935	16.5362635	116.3540955	-79.2247655	18.1678985	110.4930725
