# Supplementary material for: How to jointly control a ball trajectory on a moving board: Methodological insights into Motor Learning and Rehabilitation
Source: PLoS One. 2025 Oct 15;20(10):e0334588. doi: 10.1371/journal.pone.0334588 (PMC12527165; doi:10.1371/journal.pone.0334588)
Supplement: S2 Data — (ZIP) [file pone.0334588.s002.zip › D4_007.csv]

Ball_X	Ball_Y	Ball_Z	BoardCentre_X	BoardCentre_Y	BoardCentre_Z	P1LeftHand_X	P1LeftHand_Y	P1LeftHand_Z	P1RightHand_X	P1RightHand_Y	P1RightHand_Z	P1MidHands_X	P1MidHands_Y	P1MidHands_Z	P2MidHands_X	P2MidHands_Y	P2MidHands_Z
-18.566399	34.620163	113.04351	-24.523558	11.190133	112.680725	30.446487	-13.742511	113.240112	31.847656	34.212631	114.641937	31.1470715	10.23506	113.9410245	-80.1941875	12.145206	111.4204255
-17.368803	34.909489	113.324265	-24.585396	11.327562	112.601677	30.591225	-13.491238	113.110413	31.879282	34.441608	115.090561	31.2352535	10.475185	114.100487	-80.4060455	12.179939	111.102867
-16.196997	35.139732	113.543526	-24.501947	11.42059	112.461197	30.71003	-13.2503	112.990395	31.888199	34.672443	115.483223	31.2991145	10.7110715	114.236809	-80.3030085	12.1301085	110.685585
-15.038583	35.332619	113.745605	-24.521067	11.563184	112.442696	30.858475	-13.021481	112.938904	31.950335	34.855354	115.773239	31.404405	10.9169365	114.3560715	-80.446539	12.2094315	110.5293205
-13.945344	35.502781	113.910225	-24.407196	11.66334	112.353226	31.004116	-12.83405	112.930855	32.010437	35.022732	116.018425	31.5072765	11.094341	114.47464	-80.3216685	12.232339	110.231812
-12.781279	35.606514	114.057472	-24.304842	11.751902	112.413582	31.143692	-12.672956	112.967384	32.070179	35.176399	116.215897	31.6069355	11.2517215	114.5916405	-80.2166195	12.2520825	110.2355235
-11.135421	35.687561	114.310661	-24.163172	11.852411	112.567535	31.386757	-12.467523	113.091446	32.172077	35.343601	116.374329	31.779417	11.438039	114.7328875	-80.105761	12.266783	110.4021825
-10.106124	35.649021	114.429237	-24.052921	11.889941	112.698891	31.555923	-12.365927	113.202621	32.242283	35.452801	116.480949	31.899103	11.543437	114.841785	-80.004945	12.236445	110.555997
-9.074586	35.613735	114.591835	-23.947226	11.927375	112.838554	31.715229	-12.289389	113.351822	32.311481	35.528519	116.576233	32.013355	11.619565	114.9640275	-79.907807	12.235185	110.7130805
-8.064022	35.47823	114.744331	-23.848429	11.897902	112.998947	31.862003	-12.233761	113.517418	32.404476	35.590137	116.665771	32.1332395	11.678188	115.0915945	-79.8300975	12.117616	110.9062995
-7.102848	35.313534	114.899536	-23.796129	11.87906	113.141129	31.988031	-12.200253	113.70771	32.480946	35.650387	116.790794	32.2344885	11.725067	115.249252	-79.8267465	12.033053	111.033006
-6.180665	35.109394	115.103806	-23.732016	11.839055	113.228783	32.095604	-12.149117	113.892128	32.556637	35.696995	116.962303	32.3261205	11.773939	115.4272155	-79.7901525	11.904171	111.0303505
-5.321826	34.879353	115.253159	-23.690746	11.807818	113.281311	32.204498	-12.087457	114.042282	32.607368	35.751629	117.174408	32.405933	11.832086	115.608345	-79.787425	11.78355	110.954277
-4.052566	34.463654	115.507957	-23.628448	11.76148	113.262489	32.394276	-11.935245	114.213898	32.665459	35.885952	117.537811	32.5298675	11.9753535	115.8758545	-79.7867635	11.5476065	110.6491235
-3.189925	34.040688	115.617714	-23.52882	11.716933	113.211868	32.56823	-11.788895	114.285362	32.703705	36.007507	117.730484	32.6359675	12.109306	116.007923	-79.6936075	11.32456	110.415813
-2.439899	33.683388	115.739754	-23.419502	11.710588	113.193214	32.775772	-11.636697	114.368393	32.770584	36.153606	117.842674	32.773178	12.2584545	116.1055335	-79.612182	11.1627215	110.2808945
-1.694158	33.2579	115.677437	-23.224455	11.739395	113.137817	33.008377	-11.47807	114.488068	32.878372	36.292984	117.875031	32.9433745	12.407457	116.1815495	-79.3922845	11.071333	110.0940845
-0.982575	32.782925	115.597786	-23.07901	11.764389	113.068214	33.254292	-11.345811	114.649559	33.023926	36.420086	117.889999	33.139109	12.5371375	116.269779	-79.297129	10.9916405	109.866649
-0.295259	32.261829	115.421761	-22.871096	11.825144	112.926437	33.494141	-11.227676	114.852142	33.187153	36.527817	117.884827	33.340647	12.6500705	116.3684845	-79.082839	11.0002175	109.4843895
0.379769	31.623856	115.258705	-22.673767	11.906354	112.731346	33.729805	-11.162612	115.108696	33.369259	36.61314	117.852379	33.549532	12.725264	116.4805375	-78.897066	11.087444	108.9821545
1.247287	30.707705	114.994263	-22.400606	11.969428	112.429031	34.029156	-11.052513	115.439949	33.619751	36.718925	117.745567	33.8244535	12.833206	116.592758	-78.6256655	11.10565	108.265304
1.731207	30.088121	114.785614	-22.218975	12.046526	112.301079	34.226017	-10.958894	115.59008	33.779499	36.806824	117.638741	34.002758	12.923965	116.6144105	-78.440708	11.169087	107.9877475
2.160444	29.419935	114.641632	-21.979179	12.118255	112.286949	34.431068	-10.855296	115.66806	33.955486	36.89716	117.508461	34.193277	13.020932	116.5882605	-78.151635	11.215578	107.9856375
2.535059	28.687016	114.580048	-21.762709	12.206306	112.362274	34.631546	-10.719287	115.665604	34.154427	37.028564	117.391052	34.3929865	13.1546385	116.528328	-77.9184045	11.2579735	108.19622
2.825454	27.939627	114.624359	-21.546009	12.283521	112.513145	34.83897	-10.544683	115.621712	34.340786	37.197826	117.336845	34.589878	13.3265715	116.4792785	-77.681896	11.2404705	108.5470115
3.100643	27.200539	114.744698	-21.390038	12.393671	112.705933	35.022293	-10.349596	115.528854	34.500713	37.406002	117.365944	34.761503	13.528203	116.447399	-77.541579	11.259139	108.964467
3.256647	26.494276	114.883125	-21.277472	12.561421	112.934204	35.159405	-10.10612	115.401924	34.618282	37.627659	117.439629	34.8888435	13.7607695	116.4207765	-77.4437875	11.3620725	109.4476315
3.485407	25.322414	115.123581	-21.088903	12.823261	113.426743	35.296158	-9.724644	115.060913	34.716911	37.965912	117.542076	35.0065345	14.120634	116.3014945	-77.1843405	11.525888	110.5519915
3.551371	24.538595	115.317741	-21.01045	13.024171	113.875809	35.363297	-9.422318	114.760399	34.76709	38.210945	117.621696	35.0651935	14.3943135	116.1910475	-77.0860935	11.6540285	111.5605705
3.641812	23.6593	115.573311	-20.924286	13.247171	114.375328	35.407021	-9.108729	114.517799	34.821617	38.452232	117.770851	35.114319	14.6717515	116.144325	-76.962891	11.8225905	112.606331
3.690581	22.801222	115.798393	-20.857523	13.474828	114.803299	35.419796	-8.861139	114.407394	34.880531	38.691139	117.990562	35.1501635	14.915	116.198978	-76.8652095	12.034656	113.40762
3.770355	21.82004	115.921257	-20.851313	13.699327	115.11879	35.388523	-8.683653	114.425919	34.933125	38.861725	118.200851	35.160824	15.089036	116.313385	-76.86345	12.309618	113.924195
3.801257	20.761629	115.96106	-20.881863	13.90412	115.205742	35.350357	-8.606784	114.521469	34.982155	38.984009	118.336777	35.166256	15.1886125	116.429123	-76.929982	12.6196275	113.982361
3.841384	19.715023	115.819969	-20.910641	14.094938	115.167046	35.327854	-8.568085	114.668915	35.0354	39.06308	118.338692	35.181627	15.2474975	116.5038035	-77.002909	12.9423785	113.8302885
3.911124	18.023447	115.433243	-20.879011	14.370391	114.85183	35.305782	-8.552582	114.921066	35.148346	39.111008	118.070587	35.227064	15.279213	116.4958265	-76.985086	13.461569	113.2078335
3.932767	16.818974	115.090202	-20.858168	14.463388	114.528404	35.335945	-8.588788	115.075371	35.249744	39.092899	117.832504	35.2928445	15.2520555	116.4539375	-77.0091805	13.6747205	112.6028705
3.961396	15.584105	114.770889	-20.766598	14.518067	114.167618	35.385448	-8.655486	115.228256	35.377022	39.058689	117.518425	35.381235	15.2016015	116.3733405	-76.914431	13.8345325	111.9618955
3.967293	14.334088	114.478386	-20.679504	14.495068	113.848343	35.461292	-8.724111	115.313766	35.481197	38.99099	117.261627	35.4712445	15.1334395	116.2876965	-76.8302525	13.8566965	111.4089895
3.987192	12.990088	114.177574	-20.527702	14.460776	113.576576	35.581417	-8.77565	115.371513	35.589378	38.957939	116.959595	35.5853975	15.0911445	116.165554	-76.6408015	13.8304075	110.987598
4.000184	11.617982	113.988342	-20.395912	14.405391	113.410248	35.736343	-8.797569	115.442673	35.678391	38.950932	116.702339	35.707367	15.0766815	116.072506	-76.499191	13.7341005	110.74799
3.98472	10.341315	113.900879	-20.227758	14.363209	113.311577	35.908577	-8.779737	115.541145	35.739269	38.962219	116.428772	35.823923	15.091241	115.9849585	-76.279439	13.635177	110.6381955
3.941327	8.3205	113.788651	-20.073233	14.37387	113.299088	36.156689	-8.715322	115.741875	35.761497	39.017548	116.055611	35.959093	15.151113	115.898743	-76.105559	13.596627	110.699433
3.863124	6.976649	113.885941	-20.015001	14.396802	113.329651	36.2663	-8.629086	115.930084	35.734184	39.086098	115.824577	36.000242	15.228506	115.8773305	-76.030244	13.565098	110.7819715
3.740775	5.77414	114.005127	-20.013186	14.443154	113.399193	36.346035	-8.533398	116.156158	35.680466	39.170258	115.66745	36.0132505	15.31843	115.911804	-76.0396225	13.567878	110.886582
3.601689	4.510827	114.231255	-20.009699	14.536992	113.480522	36.375298	-8.435286	116.500603	35.614132	39.253799	115.531944	35.994715	15.4092565	116.0162735	-76.014113	13.6647275	110.9447705
3.379546	3.298143	114.551117	-20.088482	14.624951	113.555061	36.355064	-8.369308	116.987297	35.557087	39.288158	115.344238	35.9560755	15.459425	116.1657675	-76.1330395	13.790477	110.9443545
3.144586	2.103809	114.896599	-20.166245	14.706987	113.641449	36.305729	-8.368455	117.522392	35.51955	39.284908	115.166763	35.9126395	15.4582265	116.3445775	-76.2451295	13.9557475	110.9383205
2.910835	0.951116	115.392365	-20.2293	14.754844	113.729225	36.256908	-8.425364	118.086388	35.498329	39.184784	114.978767	35.8776185	15.37971	116.5325775	-76.3362185	14.129978	110.9258725
2.414289	-0.684485	116.032234	-20.311993	14.790292	113.881538	36.106991	-8.555676	118.889275	35.553112	38.945873	114.612793	35.8300515	15.1950985	116.751034	-76.4540375	14.3854855	111.012042
2.084562	-1.719717	116.411995	-20.353426	14.735836	113.96756	36.002068	-8.713874	119.257736	35.615814	38.740299	114.424393	35.808941	15.0132125	116.8410645	-76.515793	14.4584595	111.0940555
1.770631	-2.634515	116.654121	-20.347517	14.619716	113.987907	35.919205	-8.90217	119.551529	35.697456	38.52491	114.292999	35.8083305	14.81137	116.922264	-76.5033645	14.428062	111.05355
1.452624	-3.497369	116.790176	-20.330568	14.472018	113.976906	35.829334	-9.106137	119.702065	35.794128	38.319599	114.226082	35.811731	14.606731	116.9640735	-76.472867	14.337305	110.9897385
1.105443	-4.35387	116.74044	-20.310644	14.315343	113.979301	35.759514	-9.29971	119.706711	35.851791	38.117641	114.207329	35.8056525	14.4089655	116.95702	-76.4269405	14.2217205	111.001582
0.793173	-5.10151	116.57579	-20.252558	14.208312	113.979248	35.721786	-9.451874	119.620255	35.90406	37.96999	114.199982	35.812923	14.259058	116.9101185	-76.318039	14.157566	111.0483775
0.33199	-5.672497	116.561661	-20.210119	14.153121	113.998116	35.723598	-9.515189	119.469559	35.941143	37.918411	114.270058	35.8323705	14.201611	116.8698085	-76.2526085	14.104631	111.1264235
-0.221775	-6.376175	116.367271	-20.216686	14.190602	113.97821	35.742538	-9.505788	119.321671	35.920929	37.980366	114.443268	35.8317335	14.237289	116.8824695	-76.2651055	14.143915	111.0739505
-0.620734	-6.716981	116.215492	-20.23291	14.239272	113.967255	35.713284	-9.441205	119.202484	35.865475	38.038166	114.549026	35.7893795	14.2984805	116.875755	-76.2551995	14.1800635	111.058755
-1.032481	-7.018958	116.020859	-20.272614	14.29701	113.960732	35.693707	-9.411393	118.996368	35.795597	38.099342	114.595673	35.744652	14.3439745	116.7960205	-76.28988	14.2500455	111.1254435
-1.511545	-7.337604	115.905106	-20.344997	14.407571	113.965096	35.642551	-9.367341	118.843376	35.716656	38.158035	114.610336	35.6796035	14.395347	116.726856	-76.3695975	14.419795	111.203336
-2.052793	-7.544711	115.809013	-20.384035	14.510934	113.998451	35.622032	-9.315822	118.677734	35.653412	38.206516	114.657829	35.637722	14.445347	116.6677815	-76.405792	14.576521	111.3291205
-2.615001	-7.797056	115.833473	-20.400902	14.560257	114.075027	35.587837	-9.266223	118.670609	35.5923	38.249748	114.717308	35.5900685	14.4917625	116.6939585	-76.3918725	14.6287515	111.4560955
-3.141222	-7.894103	115.882065	-20.406952	14.558204	114.163742	35.585369	-9.2867	118.707535	35.588936	38.237324	114.800026	35.5871525	14.475312	116.7537805	-76.4010565	14.641096	111.5737035
-3.954675	-8.035021	115.896523	-20.402443	14.523114	114.348099	35.55558	-9.394213	118.767044	35.64661	38.161503	114.980339	35.601095	14.383645	116.8736915	-76.405981	14.662583	111.8225065
-4.474832	-8.139261	115.830551	-20.421568	14.524261	114.435555	35.516533	-9.454993	118.730675	35.705841	38.122887	115.12722	35.611187	14.333947	116.9289475	-76.454323	14.714575	111.9421625
-5.071318	-8.153792	115.684486	-20.433996	14.544468	114.465836	35.471714	-9.469256	118.623528	35.73962	38.138817	115.304276	35.605667	14.3347805	116.963902	-76.473659	14.7541555	111.96777
-5.701541	-8.162176	115.401054	-20.48608	14.610963	114.452873	35.414333	-9.437931	118.457558	35.710438	38.200428	115.536919	35.5623855	14.3812485	116.9972385	-76.5345455	14.8406775	111.9085075
-6.364823	-8.169279	115.019241	-20.554569	14.673207	114.403496	35.345963	-9.350955	118.21978	35.646667	38.291214	115.795029	35.496315	14.4701295	117.0074045	-76.605453	14.8762845	111.7995875
-7.052316	-8.142577	114.650688	-20.616173	14.796981	114.381302	35.290466	-9.203766	117.92054	35.551041	38.452114	115.988884	35.4207535	14.624174	116.954712	-76.6530995	14.969788	111.807892
-7.76564	-8.079794	114.363419	-20.656799	14.926839	114.437531	35.261982	-9.019438	117.589424	35.467129	38.64748	116.188828	35.3645555	14.814021	116.889126	-76.6781535	15.039657	111.985936
-8.80697	-8.066003	114.013542	-20.674246	15.210923	114.591492	35.246147	-8.662634	117.157616	35.404709	38.986992	116.562378	35.325428	15.162179	116.859997	-76.67392	15.259667	112.322987
-9.444015	-8.149371	113.843193	-20.696951	15.38887	114.644989	35.264431	-8.44698	117.04023	35.383022	39.192696	116.81826	35.3237265	15.372858	116.929245	-76.7176285	15.404882	112.360733
-10.292144	-8.257899	113.767258	-20.699177	15.558722	114.639137	35.272186	-8.302497	116.987633	35.381149	39.339153	117.003479	35.3266675	15.518328	116.995556	-76.7250215	15.599116	112.282718
-11.026036	-8.453977	113.621033	-20.704021	15.658581	114.531914	35.243866	-8.239063	117.009232	35.395523	39.423363	117.049446	35.3196945	15.59215	117.029339	-76.7277365	15.725012	112.034489
-11.778688	-8.650854	113.64418	-20.703096	15.769837	114.468803	35.220493	-8.252473	117.041672	35.433292	39.418777	116.9161	35.3268925	15.583152	116.978886	-76.7330845	15.956522	111.95872
-12.664252	-8.845038	113.745354	-20.655218	15.81479	114.370918	35.21069	-8.3531	117.07798	35.504696	39.350586	116.656876	35.357693	15.498743	116.867428	-76.668129	16.130837	111.874408
-13.372892	-9.104962	113.877693	-20.615816	15.812538	114.306679	35.205452	-8.462759	117.19149	35.59898	39.218548	116.336777	35.402216	15.3778945	116.7641335	-76.633848	16.2471815	111.8492245
-14.58067	-9.608811	114.187027	-20.498476	15.676832	114.130341	35.230724	-8.708361	117.453369	35.699894	38.959652	115.738144	35.465309	15.1256455	116.5957565	-76.462261	16.2280185	111.6649255
-15.480063	-9.92069	114.465179	-20.454752	15.525721	114.019798	35.245598	-8.904083	117.638306	35.74892	38.727726	115.261497	35.497259	14.9118215	116.4499015	-76.406763	16.1396205	111.5896945
-16.338848	-10.236338	114.714432	-20.373455	15.291205	113.949524	35.252136	-9.14496	117.785683	35.775436	38.45903	114.856041	35.513786	14.657035	116.320862	-76.260696	15.925375	111.578186
-17.12645	-10.541835	114.894173	-20.327442	15.040127	113.952316	35.275486	-9.381667	117.869545	35.817997	38.179688	114.449799	35.5467415	14.3990105	116.159672	-76.2016255	15.6812435	111.74496
-17.966339	-10.818776	114.998833	-20.247869	14.771274	113.967957	35.327946	-9.611198	117.917839	35.814877	37.937447	114.274513	35.5714115	14.1631245	116.096176	-76.0671495	15.3794235	111.839738
-18.864355	-11.051453	115.012894	-20.199747	14.510107	113.998161	35.37685	-9.78596	117.961182	35.819183	37.757454	114.21534	35.5980165	13.985747	116.088261	-75.9975105	15.034467	111.908061
-19.76664	-11.268436	114.970993	-20.196552	14.246281	114.009895	35.422523	-9.954484	117.937744	35.827881	37.614391	114.226486	35.625202	13.8299535	116.082115	-76.018306	14.6626085	111.937675
-21.082182	-11.461126	114.900566	-20.156591	13.901608	114.040581	35.471714	-10.172582	117.875328	35.8535	37.422909	114.221016	35.662607	13.6251635	116.048172	-75.975789	14.1780525	112.03299
-21.95019	-11.593345	114.909538	-20.128403	13.703026	114.084419	35.488453	-10.314057	117.816116	35.875072	37.273777	114.245758	35.6817625	13.47986	116.030937	-75.9385685	13.926192	112.137901
-22.911608	-11.651064	114.904694	-20.093204	13.540508	114.110222	35.482063	-10.487772	117.76104	35.925884	37.086575	114.209679	35.7039735	13.2994015	115.9853595	-75.8903815	13.7816145	112.2350845
-23.902288	-11.707063	114.918884	-20.041601	13.410993	114.151047	35.464874	-10.647176	117.726814	36.004059	36.924511	114.150177	35.7344665	13.1386675	115.9384955	-75.8176685	13.6833185	112.3635985
-24.852095	-11.677822	114.860085	-20.035744	13.284042	114.151611	35.442837	-10.815874	117.692017	36.085514	36.755325	114.070473	35.7641755	12.9697255	115.881245	-75.8356635	13.5983585	112.421977
-25.77644	-11.703124	114.822578	-19.999702	13.17082	114.153458	35.432457	-10.989782	117.628242	36.113613	36.569675	114.065262	35.773035	12.7899465	115.846752	-75.772439	13.5516935	112.460164
-26.735073	-11.653725	114.803185	-19.940683	13.063121	114.183914	35.435619	-11.113464	117.542328	36.131687	36.440521	114.019463	35.783653	12.6635285	115.7808955	-75.665019	13.4627135	112.5869325
-28.233212	-11.498553	114.929497	-19.875557	12.899931	114.321693	35.487461	-11.285433	117.436432	36.170105	36.253967	113.992455	35.828783	12.484267	115.7144435	-75.579897	13.315595	112.9289425
-29.193264	-11.327301	115.076485	-19.797333	12.766598	114.412117	35.528809	-11.436749	117.405823	36.210896	36.103626	113.945839	35.8698525	12.3334385	115.675831	-75.4645185	13.1997575	113.148403
-30.149048	-11.176472	115.263405	-19.800665	12.614414	114.49337	35.539978	-11.628353	117.461861	36.272366	35.925449	113.879776	35.906172	12.148548	115.6708185	-75.507502	13.08028	113.3159215
-31.114382	-10.97479	115.415207	-19.728413	12.384445	114.559105	35.540855	-11.875628	117.497192	36.344986	35.674507	113.776527	35.9429205	11.8994395	115.6368595	-75.3997465	12.8694505	113.4813505
-32.14122	-10.724985	115.575531	-19.698866	12.133716	114.624001	35.537437	-12.177255	117.521202	36.409206	35.393314	113.657295	35.9733215	11.6080295	115.5892485	-75.3710535	12.6594025	113.6587535
-33.100971	-10.425734	115.709267	-19.671097	11.874606	114.724777	35.523476	-12.470424	117.531288	36.456055	35.103691	113.571335	35.9897655	11.3166335	115.5513115	-75.3319595	12.4325785	113.8982425
-34.111332	-10.110986	115.88131	-19.621304	11.601954	114.840233	35.548519	-12.791276	117.459747	36.467213	34.839325	113.477852	36.007866	11.0240245	115.4687995	-75.250474	12.1798835	114.2116665
-35.583603	-9.544385	116.221329	-19.644264	11.260406	115.215744	35.481236	-13.054564	117.406906	36.391354	34.529205	113.393806	35.936295	10.7373205	115.400356	-75.224823	11.7834915	115.031132
-36.516457	-9.059857	116.65802	-19.647274	11.033138	115.603302	35.472294	-13.169634	117.270874	36.282814	34.40361	113.373711	35.877554	10.616988	115.3222925	-75.172102	11.449288	115.8843115
-37.516418	-8.578281	117.290474	-19.64422	10.837587	116.120354	35.484695	-13.255821	117.11676	36.14257	34.312405	113.387802	35.8136325	10.528292	115.252281	-75.1020725	11.146882	116.988427
-38.347179	-8.017882	117.902664	-19.613316	10.696342	116.664658	35.495861	-13.311885	117.022766	36.012329	34.230682	113.452972	35.754095	10.4593985	115.237869	-74.980727	10.9332855	118.091447
-39.293713	-7.367869	118.429802	-19.656464	10.604366	117.10788	35.476078	-13.346757	117.025719	35.924606	34.197464	113.561508	35.700342	10.4253535	115.2936135	-75.01327	10.7833785	118.9221465
-40.164696	-6.656679	118.668434	-19.720278	10.550681	117.37571	35.425907	-13.376858	117.062675	35.864616	34.195564	113.727463	35.6452615	10.409353	115.395069	-75.0858175	10.692009	119.356351
-41.053162	-5.973437	118.635704	-19.801655	10.507692	117.402634	35.371113	-13.41482	117.067551	35.796242	34.202156	113.869049	35.5836775	10.393668	115.4683	-75.1869875	10.621716	119.336968
-42.243584	-4.879265	118.267319	-19.973291	10.40523	117.224945	35.212593	-13.469718	116.91378	35.657757	34.160278	113.958061	35.435175	10.34528	115.4359205	-75.381757	10.46518	119.0139695
-43.016781	-4.051542	118.16243	-20.071831	10.28997	117.139008	35.087315	-13.521843	116.698662	35.54409	34.121162	113.924583	35.3157025	10.2996595	115.3116225	-75.4593645	10.2802805	118.9663935
-43.793125	-3.266684	118.253586	-20.150595	10.172164	117.216469	34.995781	-13.561852	116.391548	35.407757	34.085281	113.852669	35.201769	10.2617145	115.1221085	-75.502959	10.0826135	119.3108295
-44.457146	-2.444852	118.5532	-20.233219	10.059126	117.436943	34.921791	-13.574823	116.112793	35.251282	34.053329	113.80793	35.0865365	10.239253	114.9603615	-75.5529745	9.878999	119.9135245
-45.075981	-1.612978	119.065308	-20.26038	9.899422	117.757729	34.872799	-13.591748	115.91555	35.079048	34.013031	113.788315	34.9759235	10.2106415	114.8519325	-75.4966835	9.5882025	120.6635255
-45.682121	-0.69422	119.657043	-20.289198	9.761069	118.166435	34.846069	-13.62217	115.852478	34.915165	33.988186	113.817108	34.880617	10.183008	114.834793	-75.459013	9.33913	121.498077
-46.239777	0.164311	120.188866	-20.317379	9.615276	118.556007	34.818081	-13.663186	115.832733	34.767605	33.966682	113.892914	34.792843	10.151748	114.8628235	-75.427601	9.078804	122.2491905
-46.887779	1.559069	120.699677	-20.401638	9.395934	118.982086	34.777924	-13.753183	115.980957	34.556053	33.918369	114.06617	34.6669885	10.082593	115.0235635	-75.4702645	8.709275	122.9406085
-47.360565	2.530255	120.70031	-20.502632	9.253654	119.05352	34.758499	-13.858688	116.140625	34.470062	33.860889	114.165367	34.6142805	10.0011005	115.152996	-75.6195445	8.5062075	122.954044
-47.773205	3.500579	120.353699	-20.621407	9.143392	118.882057	34.741055	-13.968656	116.282967	34.380322	33.813931	114.220535	34.5606885	9.9226375	115.251751	-75.8035025	8.3641465	122.512363
-47.950947	4.345671	119.80777	-20.777945	9.031773	118.551216	34.667633	-14.062339	116.309189	34.304382	33.748962	114.168953	34.4860075	9.8433115	115.239071	-76.0418975	8.2202345	121.863361
-48.452332	5.574184	119.360138	-20.922558	8.945209	118.198547	34.530197	-14.140765	116.160179	34.19384	33.689899	114.032852	34.3620185	9.774567	115.0965155	-76.2071345	8.115851	121.3005785
-48.711464	6.644585	118.922531	-21.024754	8.880334	117.837654	34.390968	-14.185347	115.950302	34.089886	33.616619	113.877617	34.240427	9.715636	114.9139595	-76.289935	8.045032	120.7613485
-48.972488	7.751834	118.520271	-21.111008	8.834132	117.554596	34.29987	-14.205699	115.677811	34.018692	33.598427	113.787224	34.159281	9.696364	114.7325175	-76.381297	7.9719	120.3766745
-49.207912	9.49669	118.233253	-21.226419	8.753682	117.276421	34.146404	-14.181015	115.221474	33.931179	33.643681	113.839531	34.0387915	9.731333	114.5305025	-76.4916295	7.776031	120.0223395
-49.327774	10.681714	118.213356	-21.292891	8.681748	117.307076	34.051437	-14.149077	114.926193	33.851166	33.699066	113.973572	33.9513015	9.7749945	114.4498825	-76.5370835	7.5885015	120.1642695
-49.409828	11.840861	118.245361	-21.32534	8.65622	117.290092	33.984966	-14.069835	114.673126	33.764141	33.808632	114.233742	33.8745535	9.8693985	114.453434	-76.5252335	7.4430415	120.12675
-49.447868	13.047244	118.315865	-21.474466	8.676857	117.320427	33.922245	-13.950522	114.483643	33.679989	33.968884	114.51516	33.801117	10.009181	114.4994015	-76.750049	7.344533	120.1414525
-49.523006	14.23233	118.315041	-21.571302	8.707047	117.316879	33.840248	-13.786949	114.353767	33.581181	34.124825	114.800964	33.7107145	10.168938	114.5773655	-76.8533185	7.245156	120.0563925
-49.449955	15.40449	118.2332	-21.726557	8.709103	117.241432	33.766472	-13.638403	114.278534	33.462189	34.280079	115.05703	33.6143305	10.320838	114.667782	-77.0674445	7.097368	119.815082
-49.170132	16.433613	118.12291	-21.862892	8.779994	117.183861	33.655773	-13.472681	114.209259	33.318512	34.448635	115.233543	33.4871425	10.487977	114.721401	-77.2129265	7.072011	119.646321
-49.323364	18.423649	118.184784	-22.019676	8.873564	117.095528	33.533497	-13.241378	114.140533	33.082119	34.638229	115.391792	33.307808	10.6984255	114.7661625	-77.34716	7.0487025	119.4248935
-49.142956	19.484755	118.110298	-22.131947	8.948076	117.047104	33.474766	-13.09215	114.078629	32.936462	34.760265	115.503098	33.205614	10.8340575	114.7908635	-77.469508	7.0620945	119.3033445
-48.994576	20.666229	118.009926	-21.980005	8.763349	116.83744	33.407227	-12.993325	114.022018	32.822014	34.860031	115.638855	33.1146205	10.933353	114.8304365	-77.0746305	6.593345	118.8444435
-48.806015	21.832222	117.763435	-22.366459	9.005869	116.708946	33.320038	-12.936841	113.942696	32.744526	34.93856	115.769867	33.032282	11.0008595	114.8562815	-77.7652	7.0108785	118.5616105
-48.62278	22.888683	117.397728	-22.491804	9.02875	116.430817	33.206688	-12.938841	113.862671	32.661564	34.986488	115.875015	32.934126	11.0238235	114.868843	-77.917734	7.0336765	117.992791
-48.368309	23.96895	117.060318	-22.637432	9.089139	116.135963	33.037479	-12.956633	113.768181	32.583122	34.985378	115.927208	32.8103005	11.0143725	114.8476945	-78.0851645	7.1639055	117.4242315
-48.146149	24.992653	116.823792	-22.753681	9.150806	115.94281	32.874165	-12.968424	113.710823	32.483837	34.99342	115.933159	32.679001	11.012498	114.821991	-78.186363	7.289114	117.063629
-47.799538	26.555201	116.873428	-22.658373	9.041464	115.753517	32.690567	-12.979223	113.634384	32.366814	34.923851	115.894379	32.5286905	10.972314	114.7643815	-77.8454365	7.110614	116.7426525
-47.50758	27.512547	117.079613	-22.98818	9.290722	115.928734	32.576523	-12.981762	113.592186	32.27425	34.901871	115.990936	32.4253865	10.9600545	114.791561	-78.4017465	7.6213895	117.065907
-47.219601	28.413816	117.370331	-23.110298	9.375641	116.053818	32.434647	-12.964171	113.537086	32.189247	34.896084	116.194893	32.311947	10.9659565	114.8659895	-78.532543	7.7853255	117.2416465
-46.914345	29.315651	117.688072	-23.233597	9.460503	116.182388	32.280792	-12.927839	113.4683	32.09375	34.915504	116.483246	32.187271	10.9938325	114.975773	-78.654465	7.9271735	117.389003
-46.660172	30.159304	117.988464	-23.172157	9.35076	116.21183	32.114967	-12.864362	113.422081	31.990936	34.959339	116.777588	32.0529515	11.0474885	115.0998345	-78.3972655	7.6540315	117.3238255
-46.409473	30.991831	118.215057	-23.599339	9.651649	116.375824	31.93729	-12.806281	113.413582	31.878891	35.010124	117.053436	31.9080905	11.1019215	115.233509	-79.1067685	8.2013765	117.518139
-46.077663	31.725342	118.281342	-23.781008	9.797743	116.40918	31.769455	-12.751506	113.434944	31.769253	35.082848	117.259506	31.769354	11.165671	115.347225	-79.33137	8.429815	117.471135
-45.663788	32.80764	118.177368	-23.794895	9.777396	116.269836	31.506193	-12.707053	113.527206	31.602808	35.162621	117.353668	31.5545005	11.227784	115.440437	-79.1442905	8.327008	117.099235
-45.397053	33.488144	118.066238	-24.203548	10.146752	116.337814	31.332672	-12.725825	113.586136	31.494293	35.182198	117.306015	31.4134825	11.2281865	115.4460755	-79.8205785	9.0653175	117.2295525
-45.145206	34.142269	117.94236	-24.345732	10.254293	116.27803	31.141726	-12.763375	113.65789	31.390652	35.152901	117.245117	31.266189	11.194763	115.4515035	-79.957653	9.313823	117.1045565
-44.860672	34.770618	117.831696	-24.51284	10.379198	116.224838	30.936008	-12.830485	113.692924	31.316874	35.112217	117.134331	31.126441	11.140866	115.4136275	-80.152121	9.61753	117.0360485
-44.628067	35.363598	117.730972	-24.697933	10.461918	116.155663	30.6984	-12.883984	113.668892	31.226086	35.052155	116.965691	30.962243	11.0840855	115.3172915	-80.358109	9.8397505	116.9940345
-44.327606	35.856407	117.581665	-24.842321	10.559466	116.030548	30.448441	-12.91218	113.557793	31.099392	34.999786	116.743866	30.7739165	11.043803	115.1508295	-80.4585585	10.075129	116.9102665
-44.027565	36.310577	117.424942	-24.990217	10.647559	115.891197	30.2062	-12.928473	113.378189	30.937847	34.946243	116.459564	30.5720235	11.008885	114.9188765	-80.5524575	10.286233	116.8635175
-43.608097	36.934845	117.283928	-25.194506	10.75888	115.745285	29.846495	-12.89222	113.018082	30.601231	34.929958	115.956558	30.223863	11.018869	114.48732	-80.612875	10.498891	117.00325
-43.306507	37.334694	117.300453	-25.081978	10.58345	115.642715	29.61187	-12.865859	112.763229	30.3641	34.923515	115.632141	29.987985	11.028828	114.197685	-80.151941	10.138072	117.087745
-43.020035	37.760536	117.389259	-25.21748	10.655366	115.670456	29.38431	-12.85142	112.51268	30.139336	34.931503	115.317284	29.761823	11.0400415	113.914982	-80.196783	10.2706905	117.42593
-42.674164	38.196724	117.513611	-25.593143	10.979706	115.774826	29.141792	-12.818046	112.257072	29.919165	34.972481	115.083679	29.5304785	11.0772175	113.6703755	-80.7167645	10.8821945	117.8792765
-42.325256	38.608082	117.6213	-25.495342	10.849614	115.666183	28.879675	-12.772235	112.004532	29.717197	35.014557	114.886948	29.298436	11.121161	113.44574	-80.28912	10.578067	117.886626
-42.016834	38.993362	117.672943	-25.899256	11.17345	115.645195	28.633854	-12.729157	111.695969	29.512653	35.084526	114.752579	29.0732535	11.1776845	113.224274	-80.8717655	11.1692155	118.066116
-41.658573	39.350021	117.626938	-26.105652	11.243603	115.456627	28.379646	-12.655124	111.384247	29.300955	35.149849	114.67131	28.8403005	11.2473625	113.0277785	-81.0516045	11.2398435	117.8854755
-41.029526	39.8717	117.349876	-26.371332	11.400589	115.073517	28.034243	-12.487311	110.941055	28.968746	35.279892	114.542244	28.5014945	11.3962905	112.7416495	-81.2441585	11.4048875	117.4053845
-40.632828	40.164162	117.140839	-26.538101	11.51562	114.849831	27.842527	-12.37582	110.709991	28.770533	35.374043	114.433983	28.30653	11.4991115	112.571987	-81.382732	11.5321285	117.127675
-40.064396	40.478481	116.893173	-26.45579	11.415774	114.581062	27.70023	-12.282025	110.555824	28.592154	35.448765	114.321205	28.146192	11.58337	112.4385145	-81.057772	11.248178	116.7236095
-39.40453	40.763149	116.594017	-26.788307	11.7004	114.471031	27.568701	-12.218584	110.474899	28.470686	35.493355	114.223572	28.0196935	11.6373855	112.3492355	-81.5963075	11.7634145	116.5928265
-38.797386	40.965897	116.32283	-26.871603	11.758134	114.273155	27.456093	-12.199872	110.430885	28.371693	35.503876	114.129982	27.913893	11.652002	112.2804335	-81.657099	11.864266	116.2658765
-38.116825	41.149014	116.082275	-26.949947	11.791688	114.130974	27.338011	-12.215395	110.412041	28.3043	35.489388	114.033745	27.8211555	11.6369965	112.222893	-81.7210495	11.9463795	116.039055
-37.412899	41.307991	115.989075	-26.806759	11.591644	114.004288	27.220133	-12.226154	110.384598	28.239202	35.46751	113.978043	27.7296675	11.620678	112.1813205	-81.3431855	11.56261	115.8272555
-36.235336	41.45422	115.998543	-27.133787	11.834964	114.106369	27.087212	-12.207179	110.464287	28.129145	35.472244	114.046432	27.6081785	11.6325325	112.2553595	-81.8757525	12.0373955	115.9573785
-35.352978	41.600903	116.013893	-27.196751	11.862263	114.11718	27.062506	-12.150524	110.564598	28.075287	35.478756	114.224472	27.5688965	11.664116	112.394535	-81.9623985	12.06041	115.839825
-34.446541	41.640362	115.994415	-27.267689	11.913321	114.074265	27.039921	-12.057482	110.706352	28.011238	35.534992	114.473572	27.5255795	11.738755	112.589962	-82.0609575	12.087887	115.558568
-33.564552	41.74247	115.988365	-27.380938	12.012445	113.998589	27.029949	-11.940114	110.829857	27.961468	35.623898	114.767601	27.4957085	11.841892	112.798729	-82.2575845	12.182998	115.198449
-32.618771	41.777973	115.955414	-27.442507	12.098161	113.921104	27.036644	-11.795895	110.919449	27.939766	35.747208	115.054977	27.488205	11.9756565	112.987213	-82.373219	12.2206655	114.854995
-31.614176	41.831726	115.906967	-27.453634	12.252262	113.82785	27.079916	-11.659192	111.057007	27.952633	35.857407	115.318123	27.5162745	12.0991075	113.187565	-82.4235425	12.4054165	114.468135
-30.551264	41.803688	115.811684	-27.614195	12.565091	113.881302	27.17177	-11.514519	111.206093	27.99337	35.996483	115.605202	27.58257	12.240982	113.4056475	-82.81096	12.8892	114.3569565
-29.058737	41.773537	115.631721	-27.50239	12.65101	113.56237	27.278975	-11.335011	111.399315	28.085146	36.178383	116.019836	27.6820605	12.421686	113.7095755	-82.6868405	12.880334	113.4151645
-28.216671	41.773399	115.630325	-27.484829	12.756334	113.37677	27.36116	-11.247272	111.516975	28.139042	36.303146	116.223061	27.750101	12.527937	113.870018	-82.719759	12.984731	112.883522
-27.129532	41.661869	115.554413	-27.43434	12.785437	113.183891	27.461334	-11.168005	111.567757	28.203022	36.367592	116.408089	27.832178	12.5997935	113.987923	-82.700858	12.9710805	112.379859
-26.024565	41.459415	115.456474	-27.404753	12.880119	113.188004	27.566343	-11.117784	111.700714	28.296249	36.425129	116.545715	27.931296	12.6536725	114.1232145	-82.740802	13.1065655	112.2527935
-24.928495	41.245728	115.421341	-27.257214	12.95464	113.160477	27.700907	-11.088825	111.917068	28.426907	36.458378	116.621468	28.063907	12.6847765	114.269268	-82.578335	13.2245035	112.051686
-23.755329	40.941425	115.389885	-27.162186	13.031544	113.23175	27.858301	-11.093219	112.14534	28.555567	36.463932	116.722694	28.206934	12.6853565	114.434017	-82.531306	13.3777315	112.029483
-22.379307	40.551716	115.268936	-27.071894	13.094619	113.348679	28.0312	-11.10491	112.450203	28.691196	36.477661	116.825554	28.361198	12.6863755	114.6378785	-82.504986	13.5028625	112.0594795
-20.73093	39.97422	115.291618	-27.017038	13.252206	113.659241	28.311184	-11.136275	112.927498	28.887051	36.467686	116.96907	28.5991175	12.6657055	114.948284	-82.6331935	13.8387065	112.370198
-19.771866	39.702278	115.478256	-26.803139	13.233665	113.816925	28.484253	-11.157685	113.275337	29.031012	36.480137	117.065025	28.7576325	12.661226	115.170181	-82.3639105	13.806104	112.463669
-18.464275	39.150146	115.474228	-26.6786	13.262744	114.00602	28.667614	-11.181911	113.634041	29.183599	36.493519	117.188179	28.9256065	12.655804	115.41111	-82.2828065	13.869684	112.60093
-17.303972	38.670166	115.508545	-26.68413	13.306742	114.173546	28.836376	-11.198423	113.982307	29.338947	36.502274	117.361938	29.0876615	12.6519255	115.6721225	-82.4559215	13.9615585	112.6749695
-16.297419	38.18388	115.566895	-26.542789	13.264643	114.112747	29.000429	-11.225068	114.318169	29.474375	36.513626	117.560921	29.237402	12.644279	115.939545	-82.32298	13.885007	112.285949
-15.189956	37.665272	115.570114	-26.55452	13.271088	114.035629	29.146915	-11.254074	114.596268	29.593901	36.5322	117.801033	29.370408	12.639063	116.1986505	-82.479448	13.903113	111.8726075
-14.086013	37.110676	115.593483	-26.487276	13.234544	113.887108	29.269901	-11.258382	114.726303	29.686022	36.531239	118.020645	29.4779615	12.6364285	116.373474	-82.4525135	13.8326595	111.400742
-12.528677	36.207977	115.565666	-26.220375	13.187018	113.754356	29.497868	-11.234572	114.744888	29.858324	36.560032	118.101608	29.678096	12.66273	116.423248	-82.118846	13.711306	111.085464
-11.459797	35.659492	115.597893	-26.044998	13.164144	113.816513	29.648361	-11.211822	114.674126	30.027205	36.583534	118.031265	29.837783	12.685856	116.3526955	-81.927779	13.642432	111.2803305
-10.378879	34.956169	115.608612	-25.871737	13.210212	113.942215	29.777273	-11.19635	114.63797	30.189053	36.598877	117.975822	29.983163	12.7012635	116.306896	-81.726637	13.7191605	111.577534
-9.379422	34.342224	115.662277	-25.755299	13.274877	114.152443	29.883532	-11.181768	114.655914	30.338436	36.601624	117.923477	30.110984	12.709928	116.2896955	-81.621582	13.839826	112.0151905
-8.427243	33.61755	115.661133	-25.605276	13.308114	114.247749	29.946068	-11.168986	114.743996	30.466906	36.619358	117.897736	30.206487	12.725186	116.320866	-81.417039	13.891042	112.174632
-7.435357	32.969193	115.727142	-25.562222	13.372471	114.336761	29.985487	-11.169251	114.914833	30.581015	36.629406	117.935028	30.283251	12.7300775	116.4249305	-81.407695	14.0148645	112.2485915
-6.459453	32.183224	115.807175	-25.578278	13.471216	114.396439	30.024317	-11.157516	115.157951	30.680061	36.664112	118.044197	30.352189	12.753298	116.601074	-81.508745	14.189134	112.191804
-5.208302	31.095949	115.964958	-25.559435	13.556687	114.286507	30.094763	-11.052078	115.579224	30.778673	36.73666	118.369949	30.436718	12.842291	116.9745865	-81.555588	14.271083	111.5984275
-4.348403	30.406931	116.07267	-25.620148	13.62982	114.087654	30.165852	-10.95681	115.833435	30.812538	36.828049	118.644478	30.489195	12.9356195	117.2389565	-81.729491	14.3240205	110.9363515
-3.464123	29.489714	116.069778	-25.574621	13.730687	113.795685	30.294441	-10.827836	115.987396	30.827877	36.937611	118.879868	30.561159	13.0548875	117.433632	-81.710401	14.4064865	110.157738
-2.676672	28.699562	115.9655	-25.546444	13.790318	113.497185	30.413309	-10.671607	116.074669	30.862022	37.045132	118.948593	30.6376655	13.1867625	117.511631	-81.7305535	14.3938735	109.482739
-1.872589	27.881483	115.74234	-25.42786	13.908636	113.240768	30.57147	-10.526628	116.105042	30.921217	37.200745	118.857834	30.7463435	13.3370585	117.481438	-81.6020635	14.4802135	109.000098
-1.086822	27.056929	115.446617	-25.278858	13.992148	112.982765	30.745605	-10.387708	116.158615	31.047634	37.321083	118.646408	30.8966195	13.4666875	117.4025115	-81.4543355	14.5176085	108.5630185
-0.33803	26.097281	115.161873	-25.115225	14.086756	112.735794	30.93433	-10.287104	116.292297	31.208176	37.421547	118.388275	31.071253	13.5672215	117.340286	-81.301703	14.6062905	108.131302
0.639935	24.729733	114.781364	-24.848185	14.162123	112.349808	31.188768	-10.24223	116.62265	31.433073	37.474751	118.042038	31.3109205	13.6162605	117.332344	-81.0072905	14.7079855	107.367272
1.283787	23.820286	114.578781	-24.703169	14.164348	112.181946	31.344801	-10.279518	116.891609	31.575914	37.47287	117.794395	31.4603575	13.596676	117.343002	-80.8666955	14.73202	107.02089
1.841359	22.773996	114.410767	-24.530283	14.145163	112.105034	31.497837	-10.307195	117.173538	31.726572	37.431953	117.511322	31.6122045	13.562379	117.34243	-80.6727705	14.727947	106.867638
2.34374	21.808586	114.401283	-24.380711	14.090554	112.08432	31.6479	-10.345752	117.446915	31.880955	37.389469	117.279243	31.7644275	13.5218585	117.363079	-80.5258495	14.6592495	106.805561
2.751114	20.929314	114.414909	-24.284197	14.053772	112.069046	31.757921	-10.33041	117.758087	31.975481	37.388702	117.120514	31.866701	13.529146	117.4393005	-80.435095	14.578398	106.6987915
3.145144	20.075197	114.491562	-24.244181	14.021428	112.115112	31.844784	-10.277811	117.975784	32.009605	37.417458	117.022385	31.9271945	13.5698235	117.4990845	-80.4155565	14.4730325	106.7311395
3.438203	19.324169	114.584862	-24.211281	14.011765	112.231461	31.9107	-10.184069	118.068611	31.999889	37.517303	116.999771	31.9552945	13.666617	117.534191	-80.3778565	14.356913	106.928731
3.723316	18.074755	114.848694	-24.206165	14.034925	112.497864	31.998135	-9.970735	118.000916	31.937698	37.698879	117.094994	31.9679165	13.864072	117.547955	-80.3802465	14.205778	107.447773
3.868671	17.364973	115.011177	-24.248095	14.079897	112.719604	32.029621	-9.790894	117.902267	31.888586	37.857956	117.286171	31.9591035	14.033531	117.594219	-80.4552935	14.126263	107.844989
3.94681	16.691605	115.218925	-24.267942	14.149317	112.957069	32.030041	-9.614565	117.731438	31.854347	38.024158	117.54538	31.942194	14.2047965	117.638409	-80.478078	14.0938375	108.275729
4.009647	16.027252	115.41436	-24.277636	14.294821	113.192574	32.029236	-9.429667	117.515266	31.83617	38.200359	117.873596	31.932703	14.385346	117.694431	-80.487975	14.204296	108.690717
3.974578	15.416082	115.531555	-24.294184	14.460098	113.444939	32.019234	-9.207187	117.29438	31.822542	38.418411	118.246719	31.920888	14.605612	117.7705495	-80.509256	14.314584	109.1193285
3.9611	14.632015	115.667549	-24.296705	14.663209	113.670601	32.030331	-8.955487	117.107056	31.813869	38.65406	118.579926	31.9221	14.8492865	117.843491	-80.51551	14.4771315	109.497711
3.89242	13.930122	115.743217	-24.288198	14.870826	113.818718	32.063881	-8.709208	117.005859	31.823322	38.900124	118.852638	31.9436015	15.095458	117.9292485	-80.5199975	14.646194	109.7081875
3.774234	12.746599	115.735924	-24.29878	15.200578	113.889648	32.134933	-8.367887	117.031967	31.856241	39.242641	119.109535	31.995587	15.437377	118.070751	-80.593147	14.963779	109.708545
3.570976	12.066118	115.680222	-24.285185	15.404196	113.821114	32.191063	-8.172471	117.166496	31.878412	39.459393	119.147812	32.0347375	15.643461	118.157154	-80.6051075	15.164931	109.485074
3.408038	11.11511	115.599945	-24.245817	15.583391	113.696289	32.2962	-8.006379	117.346336	31.917402	39.654274	119.046661	32.106801	15.8239475	118.1964985	-80.598435	15.3428345	109.1960795
3.197869	10.249179	115.462303	-24.133621	15.697651	113.62767	32.402149	-7.863964	117.495071	31.99609	39.798912	118.81765	32.1991195	15.967474	118.1563605	-80.4663615	15.427828	109.0989795
2.992307	9.288324	115.355507	-23.980728	15.787292	113.616455	32.557663	-7.781212	117.570602	32.122543	39.907398	118.557953	32.340103	16.063093	118.0642775	-80.301559	15.511491	109.1686325
2.715439	8.309389	115.242294	-23.784555	15.80495	113.663742	32.730682	-7.706927	117.606102	32.256489	39.9757	118.28196	32.4935855	16.1343865	117.944031	-80.0626955	15.4755135	109.383453
2.404982	7.338085	115.19989	-23.652462	15.792751	113.707626	32.923935	-7.650304	117.586861	32.38158	40.023277	118.060112	32.6527575	16.1864865	117.8234865	-79.9576815	15.3990155	109.5917655
1.875159	5.80262	115.117661	-23.432718	15.752843	113.754639	33.203678	-7.535344	117.5951	32.500168	40.13187	117.700211	32.851923	16.298263	117.6476555	-79.717359	15.207423	109.8616225
1.501714	4.734621	115.050339	-23.264534	15.734204	113.747803	33.374844	-7.417078	117.665169	32.580338	40.218861	117.419365	32.977591	16.4008915	117.542267	-79.506659	15.0675165	109.953339
1.045847	3.752421	115.079178	-23.130566	15.784247	113.71418	33.54406	-7.311007	117.808022	32.643837	40.284351	117.17881	33.0939485	16.486672	117.493416	-79.3550805	15.081822	109.934944
0.609881	2.735938	115.070045	-22.969753	15.813696	113.678024	33.71212	-7.234529	117.981026	32.708935	40.312298	116.922989	33.2105275	16.5388845	117.4520075	-79.1500335	15.0885075	109.9040405
0.135409	1.67994	115.079376	-22.827934	15.886185	113.70256	33.869373	-7.154434	118.096313	32.803066	40.36903	116.63382	33.3362195	16.607298	117.3650665	-78.9920875	15.165072	110.0400535
-0.374833	0.678043	115.100273	-22.669249	15.980099	113.760628	34.019489	-7.047833	118.184616	32.917095	40.459106	116.460106	33.468292	16.7056365	117.322361	-78.80679	15.2545615	110.198895
-0.915462	-0.315761	115.171669	-22.539619	16.056622	113.805435	34.188671	-6.92756	118.284737	32.994484	40.550343	116.304848	33.5915775	16.8113915	117.2947925	-78.6708155	15.3018525	110.3160775
-1.754683	-1.831241	115.232124	-22.411512	16.166767	113.79747	34.381065	-6.739408	118.400864	33.071522	40.710369	116.142609	33.7262935	16.9854805	117.2717365	-78.5493175	15.3480535	110.3232035
-2.425129	-2.735824	115.292503	-22.352467	16.208401	113.693108	34.456215	-6.663317	118.513885	33.15493	40.765537	115.954674	33.8055725	17.05111	117.2342795	-78.5105065	15.365692	110.1519365
-3.059266	-3.749198	115.336815	-22.298006	16.225702	113.563347	34.501217	-6.647575	118.607567	33.244907	40.750824	115.729202	33.873062	17.0516245	117.1683845	-78.469074	15.3997795	109.9583095
-3.733414	-4.707111	115.36425	-22.234781	16.186256	113.451111	34.517338	-6.686162	118.686356	33.361618	40.646191	115.543091	33.939478	16.9800145	117.1147235	-78.40904	15.3924975	109.7874985
-4.456883	-5.668114	115.382591	-22.142645	16.135479	113.37941	34.554325	-6.78834	118.74884	33.516045	40.507252	115.297462	34.035185	16.859456	117.023151	-78.320475	15.411502	109.735669
-5.252436	-6.50656	115.503357	-22.025671	16.032366	113.34655	34.578777	-6.934146	118.851685	33.682301	40.348034	115.084328	34.130539	16.706944	116.9680065	-78.181881	15.357788	109.7250935
-6.006936	-7.411385	115.582047	-21.891346	15.899868	113.336182	34.617455	-7.143712	118.972038	33.865753	40.124161	114.877342	34.241604	16.4902245	116.92469	-78.024296	15.3095115	109.747674
-7.244416	-8.642471	115.807938	-21.717308	15.689376	113.258766	34.677151	-7.467751	119.1996	34.100552	39.730194	114.515724	34.3888515	16.1312215	116.857662	-77.8234675	15.2475305	109.65987
-8.121323	-9.384076	115.994217	-21.642736	15.555371	113.181328	34.70364	-7.635645	119.392952	34.221123	39.494759	114.179657	34.4623815	15.929557	116.7863045	-77.7478535	15.181185	109.5763515
-9.023511	-10.00835	116.227875	-21.550112	15.418889	113.046478	34.757816	-7.795486	119.54422	34.30756	39.263947	113.779922	34.532688	15.7342305	116.662071	-77.632912	15.1035475	109.430885
-9.866556	-10.619459	116.327965	-21.46102	15.265533	112.916275	34.794548	-7.919826	119.709656	34.390923	39.016537	113.366577	34.5927355	15.5483555	116.5381165	-77.5147755	14.9827105	109.2944335
-10.898085	-11.125593	116.406563	-21.368195	15.065821	112.833008	34.828671	-8.128885	119.793846	34.460453	38.723827	112.935402	34.644562	15.297471	116.364624	-77.380952	14.834171	109.301392
-11.892257	-11.543067	116.417229	-21.244078	14.812353	112.850365	34.877888	-8.362361	119.724335	34.559151	38.442101	112.612892	34.7185195	15.03987	116.1686135	-77.2066755	14.584836	109.5321165
-12.86686	-11.926265	116.341255	-21.162853	14.570254	112.947205	34.946587	-8.585382	119.570648	34.632637	38.177704	112.437439	34.789612	14.796161	116.0040435	-77.115318	14.344347	109.8903665
-14.375834	-12.327528	116.111397	-20.983055	14.196725	113.158188	35.066929	-8.967191	119.15258	34.697884	37.861271	112.440666	34.8824065	14.44704	115.796623	-76.8485165	13.94641	110.519753
-15.531135	-12.48395	115.866539	-20.926615	13.949754	113.29554	35.096085	-9.193626	118.86525	34.734398	37.666267	112.621391	34.9152415	14.2363205	115.7433205	-76.7684715	13.6631875	110.8477595
-16.584902	-12.591952	115.441856	-20.900608	13.704206	113.443306	35.105217	-9.414043	118.574562	34.770081	37.47747	112.91758	34.937649	14.0317135	115.746071	-76.738865	13.3766985	111.140541
-17.677387	-12.665214	115.045914	-20.875345	13.485371	113.560616	35.109985	-9.635605	118.250099	34.807621	37.336758	113.252495	34.958803	13.8505765	115.751297	-76.709493	13.1201655	111.369935
-18.80249	-12.687773	114.65995	-20.828661	13.33317	113.637505	35.089172	-9.789118	117.998718	34.854103	37.232841	113.609634	34.9716375	13.7218615	115.804176	-76.6289595	12.9444785	111.470834
-20.012197	-12.620133	114.391663	-20.810205	13.175179	113.737061	35.105141	-9.958521	117.704582	34.897045	37.1493	113.916824	35.001093	13.5953895	115.810703	-76.621503	12.7549685	111.663419
-21.218748	-12.554838	114.226379	-20.746201	13.085647	113.817169	35.094875	-10.074491	117.472984	34.928627	37.039619	114.132713	35.011751	13.482564	115.8028485	-76.504153	12.68873	111.8314895
-23.018461	-12.377082	114.265755	-20.717442	12.980671	113.990746	35.104778	-10.409962	117.269722	35.008282	36.79892	114.21907	35.05653	13.194479	115.744396	-76.491414	12.766863	112.237096
-24.366505	-12.225251	114.460114	-20.684517	12.85101	114.09671	35.074181	-10.661412	117.26123	35.064838	36.568893	114.162041	35.0695095	12.9537405	115.7116355	-76.4385435	12.7482795	112.4817845
-25.613577	-12.105677	114.701736	-20.647894	12.71876	114.230682	35.028286	-10.942917	117.328705	35.126728	36.271633	113.999939	35.077507	12.664358	115.664322	-76.373295	12.773162	112.797042
-26.871119	-11.935924	115.020927	-20.627182	12.551661	114.366493	34.978207	-11.255904	117.414665	35.16354	35.939987	113.768982	35.0708735	12.3420415	115.5918235	-76.3252375	12.7612805	113.1411625
-28.23373	-11.758926	115.321625	-20.583361	12.427523	114.534439	34.924541	-11.576647	117.473045	35.198322	35.602325	113.549255	35.0614315	12.012839	115.51115	-76.2281535	12.842207	113.557728
-29.485243	-11.516484	115.593849	-20.522615	12.286736	114.699242	34.868885	-11.851417	117.486664	35.255478	35.28812	113.380257	35.0621815	11.7183515	115.4334605	-76.1074115	12.8551205	113.9650235
-30.759642	-11.259534	115.815666	-20.432768	12.176077	114.856361	34.805855	-12.081635	117.484795	35.304497	35.040722	113.28421	35.055176	11.4795435	115.3845025	-75.920712	12.8726105	114.3282195
-32.649586	-10.830647	115.966759	-20.4174	12.001083	115.039276	34.716995	-12.342623	117.434013	35.304192	34.800823	113.207314	35.0105935	11.2291	115.3206635	-75.8453935	12.773066	114.7578885
-33.905514	-10.478232	116.056511	-20.40896	11.92765	115.110374	34.657894	-12.450711	117.333183	35.253689	34.674946	113.164284	34.9557915	11.1121175	115.2487335	-75.7737115	12.7431825	114.9720145
-35.1525	-10.090436	116.114021	-20.425362	11.80412	115.156029	34.615372	-12.548935	117.216919	35.192936	34.57201	113.050797	34.904154	11.0115375	115.133858	-75.754878	12.5967025	115.1782
-36.3993	-9.715755	116.241058	-20.462629	11.729295	115.240776	34.557091	-12.63829	117.121948	35.088737	34.464489	113.011063	34.822914	10.9130995	115.0665055	-75.748172	12.5454905	115.4150465
-37.612133	-9.243873	116.497849	-20.522434	11.601321	115.417191	34.464279	-12.72313	116.98407	34.969234	34.405346	112.834488	34.7167565	10.841108	114.909279	-75.7616245	12.361534	115.925103
-38.816788	-8.78917	116.981247	-20.540417	11.464847	115.755013	34.381908	-12.796375	116.833565	34.834888	34.316097	112.765884	34.608398	10.759861	114.7997245	-75.689232	12.169833	116.7103015
-39.955368	-8.284585	117.694702	-20.592897	11.321519	116.309525	34.280891	-12.802701	116.668358	34.661602	34.246723	112.737	34.4712465	10.722011	114.702679	-75.6570405	11.921027	117.916371
-41.614388	-7.461005	119.073883	-20.586277	11.127517	117.360649	34.227909	-12.88835	116.49836	34.417736	34.192291	112.817154	34.3228225	10.6519705	114.657757	-75.4953765	11.6030635	120.063541
-42.656937	-6.888554	119.938698	-20.628675	11.000361	118.050529	34.191963	-12.877831	116.480972	34.246944	34.212357	112.935005	34.2194535	10.667263	114.7079885	-75.4768035	11.333459	121.3930695
-43.477112	-6.459717	120.491478	-20.676214	10.910915	118.54454	34.160126	-12.851398	116.514519	34.072823	34.273605	113.081657	34.1164745	10.7111035	114.798088	-75.4689025	11.1107265	122.290992
-44.595005	-5.625868	121.015633	-20.778812	10.860073	118.848099	34.114613	-12.790908	116.555855	33.899807	34.361122	113.193764	34.00721	10.785107	114.8748095	-75.564834	10.935039	122.8213885
-45.538769	-4.956064	121.2052	-20.867563	10.790218	118.977272	34.053146	-12.713891	116.580238	33.745636	34.439758	113.243309	33.899391	10.8629335	114.9117735	-75.634517	10.7175025	123.0427705
-46.388111	-4.246051	121.174644	-20.971064	10.77325	118.938004	34.02034	-12.660834	116.57579	33.601902	34.52021	113.265968	33.811121	10.929688	114.920879	-75.753249	10.616812	122.955129
-47.175087	-3.513868	120.968269	-21.055635	10.743912	118.809189	33.98415	-12.611322	116.558578	33.485542	34.575191	113.249275	33.734846	10.9819345	114.9039265	-75.846116	10.5058895	122.7144515
-48.297535	-2.357253	120.650269	-21.179441	10.769724	118.487633	33.915665	-12.507481	116.422035	33.319244	34.693077	113.12413	33.6174545	11.092798	114.7730825	-75.9763365	10.44665	122.2021835
-48.967674	-1.54845	120.665154	-21.213263	10.800395	118.384079	33.844528	-12.413166	116.2248	33.180229	34.771202	112.952599	33.5123785	11.179018	114.5886995	-75.9389045	10.421772	122.1794585
-49.495052	-0.722449	120.85881	-21.213634	10.850162	118.484818	33.794231	-12.295478	116.073189	33.031456	34.843925	112.806915	33.4128435	11.2742235	114.440052	-75.8401115	10.4261005	122.529584
-49.997124	0.155464	121.122467	-21.217924	10.864794	118.651688	33.765217	-12.181172	115.984329	32.884731	34.911037	112.749084	33.324974	11.3649325	114.3667065	-75.760822	10.3646555	122.9366695
-50.259518	0.861665	121.325943	-21.256237	10.859691	118.871605	33.723263	-12.101945	115.91539	32.711021	34.990337	112.781738	33.217142	11.444196	114.348564	-75.729616	10.275186	123.394646
-50.604828	1.774782	121.731232	-21.313	10.856857	119.081184	33.67046	-12.034157	115.83078	32.555309	35.044529	112.827637	33.1128845	11.505186	114.3292085	-75.7388845	10.208528	123.8331595
-50.961971	2.686485	121.773186	-21.371511	10.837121	119.220734	33.57365	-11.972343	115.756104	32.398712	35.105782	112.911926	32.986181	11.5667195	114.334015	-75.729203	10.1075225	124.107453
-51.398491	4.174089	121.70652	-21.545736	10.83092	119.239044	33.41571	-11.928036	115.624748	32.189697	35.187141	113.025963	32.8027035	11.6295525	114.3253555	-75.8941755	10.0322875	124.1527325
-51.565697	5.171438	121.438515	-21.697048	10.845255	119.132324	33.293251	-11.899312	115.534523	32.059006	35.244041	113.064339	32.6761285	11.6723645	114.299431	-76.0702245	10.0181455	123.965217
-51.949928	6.407859	121.305298	-21.901138	10.852785	118.967949	33.13496	-11.846637	115.362717	31.906813	35.277946	113.069687	32.5208865	11.7156545	114.216202	-76.3231625	9.9899155	123.719696
-52.031517	7.506156	121.02343	-22.057985	10.906381	118.810272	32.953941	-11.761963	115.193245	31.736357	35.320576	113.074837	32.345149	11.7793065	114.134041	-76.461119	10.0334555	123.486503
-52.091461	8.625916	120.817741	-22.204861	10.946732	118.687233	32.79784	-11.670118	115.018402	31.577158	35.384228	113.118233	32.187499	11.857055	114.0683175	-76.597221	10.036409	123.3061485
-52.047886	9.784393	120.630577	-22.333456	11.013202	118.616508	32.65976	-11.570161	114.88044	31.44721	35.490547	113.24955	32.053485	11.960193	114.064995	-76.720397	10.066211	123.168021
-51.94128	10.948584	120.367455	-22.457237	11.092386	118.507896	32.559391	-11.465808	114.818253	31.363672	35.606487	113.409187	31.9615315	12.0703395	114.11372	-76.8760055	10.1144325	122.902072
-51.741791	12.793401	119.784058	-22.622635	11.231288	118.262802	32.456951	-11.269332	114.779839	31.334591	35.813068	113.671471	31.895771	12.271868	114.225655	-77.141041	10.190708	122.299949
-51.51189	14.028129	119.24044	-22.765373	11.377558	118.011734	32.411957	-11.128219	114.77536	31.324312	35.966763	113.860634	31.8681345	12.419272	114.317997	-77.3988805	10.335844	121.705471
-51.226604	15.250492	118.434593	-22.854786	11.515142	117.527351	32.359097	-10.984441	114.770172	31.295609	36.113453	114.018539	31.827353	12.564506	114.3943555	-77.536925	10.465778	120.6603465
-50.909508	16.588142	117.515862	-23.054636	11.6729	116.973457	32.30331	-10.866542	114.783096	31.283262	36.244099	114.186584	31.793286	12.6887785	114.48484	-77.902558	10.6570215	119.462074
-50.665249	17.875172	116.571236	-23.212746	11.833392	116.375771	32.189102	-10.754534	114.801445	31.236311	36.358624	114.242935	31.7127065	12.802045	114.52219	-78.1381985	10.864739	118.229352
-50.321091	19.166656	115.709755	-23.342783	12.002579	115.789604	32.070351	-10.655435	114.81707	31.18116	36.447674	114.147736	31.6257555	12.8961195	114.482403	-78.3113215	11.1090385	117.096805
-49.974121	20.504677	115.122078	-23.441036	12.210303	115.381638	31.935696	-10.54536	114.709679	31.105566	36.526371	113.989029	31.520631	12.9905055	114.349354	-78.402703	11.4301005	116.413922
-49.482098	22.529165	114.945984	-23.448633	12.483173	115.149651	31.819988	-10.336871	114.430763	31.024366	36.625965	113.672401	31.422177	13.144547	114.051582	-78.319443	11.821799	116.24772
-49.113663	23.851698	115.159843	-23.422535	12.589468	115.234169	31.801281	-10.211621	114.26786	30.99559	36.715336	113.59333	31.3984355	13.2518575	113.930595	-78.2435055	11.9270785	116.537743
-48.704037	25.137901	115.400299	-23.381502	12.671551	115.371086	31.787163	-10.078861	114.158607	30.976507	36.837814	113.647781	31.381835	13.3794765	113.903194	-78.144839	11.9636255	116.838978
-48.337173	26.484537	115.611969	-23.402847	12.752668	115.485275	31.76046	-9.980249	114.076485	30.956924	36.957451	113.759659	31.358692	13.488601	113.918072	-78.164386	12.016735	117.052478
-47.999275	27.781845	115.803291	-23.433048	12.795478	115.533676	31.723673	-9.898386	113.979019	30.919575	37.062756	113.920357	31.321624	13.582185	113.949688	-78.18772	12.008771	117.117664
-47.605507	29.076401	115.831314	-23.519663	12.899667	115.547249	31.656942	-9.796585	113.97065	30.864048	37.166801	114.089775	31.260495	13.685108	114.0302125	-78.299821	12.114226	117.0642855
-47.226463	30.390108	115.780983	-23.622648	12.976831	115.514412	31.575022	-9.693856	114.008919	30.790991	37.273537	114.273682	31.1830065	13.7898405	114.1413005	-78.4283025	12.1638215	116.8875235
-46.719688	32.365765	115.672432	-23.803967	13.113239	115.433273	31.416264	-9.546367	114.032341	30.670666	37.439152	114.465919	31.043465	13.9463925	114.24913	-78.651399	12.2800855	116.617416
-46.315556	33.633007	115.59037	-23.903427	13.264717	115.310493	31.317783	-9.427912	114.003693	30.601538	37.561527	114.529243	30.9596605	14.0668075	114.266468	-78.7665145	12.4626265	116.354518
-45.936119	34.969154	115.558647	-24.027269	13.403556	115.244865	31.231583	-9.290768	113.9356	30.53475	37.703716	114.617226	30.8831665	14.206474	114.276413	-78.9377045	12.600638	116.213317
-45.626381	36.279545	115.602806	-24.100344	13.577957	115.186714	31.137871	-9.121652	113.887489	30.46048	37.874664	114.737549	30.7991755	14.376506	114.312519	-78.9998635	12.779408	116.060909
-45.219063	37.527153	115.73439	-24.170948	13.77475	115.172562	31.049644	-8.917159	113.845467	30.404053	38.059402	114.909386	30.7268485	14.5711215	114.3774265	-79.0687445	12.9783785	115.9676975
-44.865345	38.769783	115.969124	-24.237242	13.952311	115.180885	30.970568	-8.720028	113.744713	30.335024	38.25462	115.096458	30.652796	14.767296	114.4205855	-79.12728	13.137326	115.9411845
-44.54134	39.998474	116.40786	-24.358494	14.143759	115.361961	30.885944	-8.490438	113.60791	30.266806	38.462963	115.289101	30.576375	14.9862625	114.4485055	-79.293363	13.3012555	116.2754165
-44.056694	41.726154	117.494011	-24.399075	14.441262	115.643478	30.759605	-8.084674	113.27742	30.16243	38.831875	115.678368	30.4610175	15.3736005	114.477894	-79.2591675	13.5089235	116.809062
-43.683956	42.812351	118.273079	-24.445286	14.691216	115.814377	30.690714	-7.731798	113.050591	30.079454	39.158024	116.114914	30.385084	15.713113	114.5827525	-79.275656	13.669319	117.0460015
-43.371296	43.871109	118.959808	-24.559437	14.908884	115.988373	30.651134	-7.342209	112.872711	29.966572	39.509224	116.667892	30.308853	16.0835075	114.7703015	-79.427727	13.7342605	117.2064445
-43.098579	44.870213	119.419159	-24.681824	15.197143	115.99588	30.627123	-6.954286	112.734436	29.832363	39.85022	117.282341	30.229743	16.447967	115.0083885	-79.593391	13.946319	116.9833715
-42.811474	45.816196	119.678246	-24.883566	15.429255	115.811157	30.574318	-6.605253	112.63269	29.675627	40.147873	117.878746	30.1249725	16.77131	115.255718	-79.8921045	14.0872	116.366596
-42.504967	46.631161	119.785629	-25.003819	15.655896	115.523163	30.532635	-6.28485	112.475906	29.499897	40.399368	118.367897	30.016266	17.057259	115.4219015	-80.023904	14.254533	115.6244245
-42.229362	47.394539	119.764122	-25.178009	15.860954	115.25248	30.504656	-5.998935	112.325462	29.356348	40.635761	118.624046	29.930502	17.318413	115.474754	-80.28652	14.403495	115.030206
-41.410179	48.172707	119.786751	-25.144573	16.180506	115.043465	30.495035	-5.575078	112.007233	29.225054	40.965263	118.665054	29.8600445	17.6950925	115.3361435	-80.1491905	14.6659195	114.7507865
-41.095921	48.662811	119.817032	-25.095356	16.364775	115.096138	30.537657	-5.367396	111.908356	29.214678	41.171803	118.480812	29.8761675	17.9022035	115.194584	-80.0668795	14.8273465	114.997692
-41.041664	49.23	119.949898	-25.030222	16.489717	115.212372	30.601788	-5.234456	111.912071	29.230297	41.31678	118.279755	29.9160425	18.041162	115.095913	-79.9764865	14.938272	115.328831
-40.749153	49.567177	119.798744	-25.005909	16.619944	115.321938	30.619848	-5.188579	112.062981	29.256859	41.416584	118.013428	29.9383535	18.1140025	115.0382045	-79.9501715	15.1258855	115.6056715
-40.451714	49.828617	119.476616	-24.983488	16.733021	115.425171	30.609211	-5.228973	112.321999	29.255539	41.45599	117.710152	29.932375	18.1135085	115.0160755	-79.899351	15.3525335	115.8342665
-40.112816	49.950058	119.093002	-25.047319	16.800615	115.556694	30.563826	-5.290775	112.64962	29.235289	41.465885	117.341248	29.8995575	18.087555	114.995434	-79.9941955	15.513675	116.117954
-39.785538	50.028843	118.752274	-25.075773	16.856749	115.690697	30.489189	-5.348175	112.944641	29.181904	41.467934	117.009041	29.8355465	18.0598795	114.976841	-79.9870925	15.6536185	116.404553
-39.364521	49.996487	118.639336	-25.222939	16.887178	115.944412	30.370102	-5.372892	113.220833	29.054142	41.502838	116.700638	29.712122	18.064973	114.9607355	-80.158	15.709383	116.9280885
-39.113457	49.915192	118.745026	-25.297556	16.895542	116.052612	30.285889	-5.265381	113.233688	28.930038	41.594486	116.667664	29.6079635	18.1645525	114.950676	-80.2030755	15.6265315	117.154548
-38.785206	49.816574	118.950905	-25.387447	16.921673	116.170525	30.232399	-5.088779	113.178741	28.770634	41.762768	116.675552	29.5015165	18.3369945	114.9271465	-80.2764105	15.5063515	117.4139035
-38.401012	49.69186	119.112396	-25.437412	16.971256	116.410324	30.21096	-4.858384	113.102898	28.629816	41.974884	116.687119	29.420388	18.55825	114.8950085	-80.295212	15.384262	117.9256395
-37.950287	49.496964	119.279251	-25.455088	17.077112	116.493629	30.227423	-4.614673	113.095703	28.52327	42.21249	116.674576	29.3753465	18.7989085	114.8851395	-80.2855225	15.3553155	118.1021185
-37.42841	49.272991	119.321396	-25.460587	17.217838	116.706589	30.25411	-4.396842	113.16378	28.469559	42.439686	116.67466	29.3618345	19.021422	114.91922	-80.2830085	15.414254	118.493958
-36.931934	49.008087	119.292976	-25.462177	17.379322	116.662468	30.266079	-4.241084	113.253059	28.447447	42.638062	116.666901	29.356763	19.198489	114.95998	-80.281117	15.560155	118.364956
-36.118046	48.593105	119.11087	-25.483101	17.567106	116.503128	30.284809	-4.019459	113.265823	28.440029	42.882313	116.73056	29.362419	19.431427	114.9981915	-80.328621	15.702785	118.0080645
-35.502686	48.226692	118.970718	-25.530104	17.657774	116.331589	30.287365	-3.858517	113.140739	28.411686	43.039272	116.757027	29.3495255	19.5903775	114.948883	-80.4097335	15.7251705	117.714295
-34.852455	47.816528	118.844315	-25.497732	17.748058	116.23719	30.287182	-3.714331	112.979683	28.377337	43.161343	116.680756	29.3322595	19.723506	114.8302195	-80.3277235	15.77261	117.6441605
-34.112793	47.353077	118.730568	-25.51285	17.829496	116.339134	30.321339	-3.587363	112.879372	28.386217	43.281647	116.559349	29.353778	19.847142	114.7193605	-80.379478	15.81185	117.9589075
-33.351379	46.785618	118.589485	-25.403503	17.864105	116.288879	30.347952	-3.531413	112.912537	28.404137	43.339062	116.428329	29.3760445	19.9038245	114.670433	-80.1830505	15.8243855	117.907325
-32.573322	46.256752	118.42662	-25.356552	17.869463	116.399132	30.353188	-3.547603	113.040527	28.410126	43.340473	116.292763	29.381657	19.896435	114.666645	-80.094761	15.842491	118.131619
-31.711521	45.69001	118.169662	-25.428953	17.904768	116.475273	30.322212	-3.626346	113.283218	28.409857	43.288116	116.150475	29.3660345	19.830885	114.7168465	-80.2239405	15.978651	118.2336995
-30.345917	44.769756	117.731949	-25.537899	17.850025	116.607155	30.21557	-3.881598	113.757233	28.38492	43.102818	115.950584	29.300245	19.61061	114.8539085	-80.376043	16.08944	118.3604015
-29.43697	44.071602	117.4291	-25.575462	17.793957	116.68235	30.137671	-4.073042	114.092041	28.36146	42.955791	115.795242	29.2495655	19.4413745	114.9436415	-80.4004895	16.1465395	118.4210585
-28.467161	43.432323	117.180344	-25.66703	17.725397	116.746651	30.061146	-4.251643	114.398643	28.351788	42.793327	115.625786	29.206467	19.270842	115.0122145	-80.540527	16.179952	118.4810875
-27.46014	42.713409	116.878067	-25.700823	17.609369	116.762558	30.014986	-4.399716	114.637909	28.326889	42.653503	115.418625	29.1709375	19.1268935	115.028267	-80.5725835	16.0918445	118.496849
-26.40659	42.066269	116.524193	-25.708469	17.536221	116.685883	30.004019	-4.530117	114.839844	28.311384	42.546265	115.181435	29.1577015	19.008074	115.0106395	-80.5746395	16.064368	118.3611265
-25.341623	41.383091	116.090546	-25.707649	17.457249	116.557846	30.020395	-4.625452	115.023338	28.323275	42.433327	114.915039	29.171835	18.9039375	114.9691885	-80.587133	16.0105605	118.1465035
-24.19293	40.780895	115.684235	-25.666391	17.376911	116.335747	30.049551	-4.719985	115.153053	28.365595	42.352905	114.674225	29.207573	18.81646	114.913639	-80.540355	15.937362	117.757855
-22.390633	39.897663	115.171219	-25.575399	17.299591	115.968834	30.097559	-4.773047	115.271675	28.442324	42.237484	114.457703	29.2699415	18.7322185	114.864689	-80.4207395	15.8669635	117.072979
-21.226864	39.32494	114.963768	-25.538132	17.244947	115.742363	30.192099	-4.855396	115.271339	28.530962	42.200657	114.521942	29.3615305	18.6726305	114.8966405	-80.4377945	15.8172635	116.5880855
-19.979912	38.832085	114.878914	-25.454887	17.165051	115.504814	30.280935	-4.870195	115.258957	28.626961	42.175461	114.757202	29.453948	18.652633	115.0080795	-80.363722	15.677469	116.0015485
-18.667463	38.343987	114.893654	-25.44002	17.113354	115.275635	30.368555	-4.805388	115.252876	28.729641	42.187965	115.098885	29.549098	18.6912885	115.1758805	-80.429138	15.5354195	115.3753895
-17.490557	37.848743	114.927994	-25.403133	17.100092	115.040016	30.473364	-4.763197	115.235649	28.818596	42.201839	115.499268	29.64598	18.719321	115.3674585	-80.452246	15.480863	114.7125735
-16.204861	37.448631	114.987823	-25.383261	17.0795	114.821503	30.587124	-4.721803	115.245041	28.875193	42.25568	115.916893	29.7311585	18.7669385	115.580967	-80.4976805	15.3920615	114.062039
-15.011551	37.02079	115.041031	-25.376829	17.085911	114.598015	30.699986	-4.662956	115.29071	28.913355	42.293106	116.323578	29.8066705	18.815075	115.807144	-80.5603285	15.356747	113.388886
-13.193114	36.355057	115.16378	-25.363373	17.069092	114.369598	30.876314	-4.575697	115.391541	28.925282	42.353653	116.859222	29.900798	18.888978	116.1253815	-80.627544	15.249206	112.6138145
-11.991923	35.952244	115.309349	-25.317928	17.052279	114.356995	31.008949	-4.524989	115.447975	28.957918	42.353012	117.110954	29.9834335	18.9140115	116.2794645	-80.6192895	15.1905465	112.4345255
-10.744696	35.45731	115.489128	-25.219074	17.000441	114.441208	31.157307	-4.502208	115.56778	29.033857	42.316837	117.360176	30.095582	18.9073145	116.463978	-80.53373	15.0935675	112.418438
-9.593615	34.977169	115.725197	-25.147438	16.966539	114.526833	31.320705	-4.556623	115.765259	29.151371	42.252098	117.654671	30.236038	18.8477375	116.709965	-80.530914	15.0853405	112.343701
-8.481682	34.448536	115.896667	-25.0686	16.917973	114.535568	31.475384	-4.616261	116.024185	29.245386	42.177956	117.982399	30.360385	18.7808475	117.003292	-80.497585	15.0550985	112.067844
-7.361506	33.968472	116.029442	-25.034914	16.889679	114.458084	31.60392	-4.663198	116.276596	29.341385	42.126099	118.319916	30.4726525	18.7314505	117.298256	-80.5424805	15.0479075	111.617912
-6.271551	33.437923	116.106674	-25.021141	16.857872	114.29274	31.725189	-4.686119	116.497574	29.400814	42.074013	118.646095	30.5630015	18.693947	117.5718345	-80.6052835	15.021797	111.0136455
-4.772493	32.563522	116.130173	-24.907419	16.767563	114.039299	31.932432	-4.703123	116.67408	29.509869	42.01981	118.954315	30.7211505	18.6583435	117.8141975	-80.5359885	14.8767825	110.2644005
-3.809429	32.053448	116.140381	-24.781218	16.693689	113.907036	32.130096	-4.725324	116.74012	29.576889	42.019169	119.003418	30.8534925	18.6469225	117.871769	-80.4159285	14.7404555	109.942303
-2.808176	31.338036	116.092194	-24.629555	16.611605	113.812469	32.320988	-4.734585	116.738579	29.700705	41.990437	118.967056	31.0108465	18.627926	117.8528175	-80.2699565	14.595284	109.7721205
-1.912966	30.735716	116.035057	-24.485828	16.516598	113.719734	32.525738	-4.776613	116.749069	29.83008	41.968327	118.876877	31.177909	18.595857	117.812973	-80.149565	14.437339	109.626495
-1.077466	30.030558	115.961853	-24.322241	16.425917	113.613251	32.684132	-4.843469	116.819801	29.975254	41.917755	118.853233	31.329693	18.537143	117.836517	-79.974175	14.314691	109.389985
-0.275273	29.35594	115.957619	-24.184282	16.349148	113.537468	32.820339	-4.952242	116.890083	30.119606	41.8722	118.819275	31.4699725	18.459979	117.854679	-79.8385365	14.238317	109.220257
0.472639	28.642168	115.969955	-24.057793	16.241901	113.525902	32.937668	-5.100636	116.977486	30.308018	41.77597	118.840256	31.622843	18.337667	117.908871	-79.738429	14.146135	109.142933
1.523554	27.417044	116.126465	-23.890478	16.067669	113.627937	33.086716	-5.338666	117.058266	30.59605	41.611752	118.910599	31.841383	18.136543	117.9844325	-79.622339	13.998795	109.2714415
2.109801	26.618492	116.256645	-23.784081	15.964148	113.756325	33.197887	-5.507093	117.112183	30.770355	41.46727	118.967506	31.984121	17.9800885	118.0398445	-79.552283	13.9482075	109.4728055
2.654741	25.800388	116.401146	-23.704342	15.874088	113.874397	33.292633	-5.669134	117.186272	30.906094	41.31723	119.043015	32.0993635	17.824048	118.1146435	-79.5080475	13.924128	109.6341505
3.187522	24.974207	116.504585	-23.648754	15.810934	113.964798	33.355011	-5.797129	117.274734	30.978027	41.198593	119.134392	32.166519	17.700732	118.204563	-79.464027	13.921136	109.725033
3.62322	24.096823	116.541542	-23.598619	15.766747	114.002167	33.424114	-5.90053	117.363335	31.018961	41.079773	119.109047	32.2215375	17.5896215	118.236191	-79.4187755	13.9438725	109.768143
4.07232	23.161173	116.500893	-23.551222	15.742503	114.006554	33.484962	-5.980076	117.430603	31.057659	40.996353	119.028488	32.2713105	17.5081385	118.2295455	-79.3737545	13.9768675	109.7835625
4.390278	22.308077	116.411339	-23.501894	15.698102	113.964569	33.55233	-6.063597	117.458931	31.0994	40.911739	118.912758	32.325865	17.424071	118.1858445	-79.329653	13.972133	109.7432935
4.905937	20.928663	116.269325	-23.344513	15.592441	113.867233	33.665516	-6.214983	117.532394	31.204689	40.765785	118.6679	32.4351025	17.275401	118.100147	-79.1241285	13.909481	109.634319
5.153066	20.006636	116.103622	-23.26148	15.504731	113.793007	33.747181	-6.330278	117.538223	31.300566	40.674011	118.492851	32.5238735	17.1718665	118.015537	-79.0468335	13.8375955	109.570477
5.383508	18.976049	115.958321	-23.127407	15.409404	113.737526	33.83374	-6.463358	117.524956	31.405411	40.564659	118.262245	32.6195755	17.0506505	117.8936005	-78.8743895	13.7681575	109.5814515
5.591109	17.979139	115.796188	-23.004604	15.311639	113.682533	33.914795	-6.597859	117.497025	31.528011	40.433014	118.013596	32.721403	16.9175775	117.7553105	-78.730611	13.7057005	109.6097555
5.751692	16.98801	115.613235	-22.893707	15.19254	113.649521	33.971653	-6.766899	117.445412	31.652842	40.281643	117.771317	32.8122475	16.757372	117.6083645	-78.5996615	13.627708	109.6906775
5.900031	15.95926	115.480553	-22.770367	15.050112	113.676437	34.034424	-6.935473	117.37529	31.771502	40.105701	117.535927	32.902963	16.585114	117.4556085	-78.443697	13.51511	109.8972655
5.962327	14.949589	115.369461	-22.686169	14.915517	113.733414	34.078724	-7.100194	117.327393	31.887691	39.944016	117.375732	32.9832075	16.421911	117.3515625	-78.3555455	13.409123	110.1152655
5.990673	13.364436	115.369888	-22.533455	14.774199	113.841698	34.185635	-7.317864	117.346703	32.065857	39.718838	117.22728	33.125746	16.200487	117.2869915	-78.192656	13.347911	110.3964045
5.966641	12.38105	115.377136	-22.427189	14.694346	113.885246	34.247044	-7.449492	117.409309	32.179962	39.592873	117.1502	33.213503	16.0716905	117.2797545	-78.067881	13.3170015	110.4907375
5.913837	11.348989	115.373459	-22.368698	14.634697	113.88224	34.331341	-7.569268	117.511559	32.302208	39.485561	117.049118	33.3167745	15.9581465	117.2803385	-78.0541705	13.3112475	110.4841415
5.858601	10.333109	115.338303	-22.274687	14.555456	113.807678	34.397274	-7.680451	117.644249	32.427486	39.383537	116.930046	33.41238	15.851543	117.2871475	-77.961754	13.259369	110.3282085
5.720222	9.423326	115.317574	-22.190807	14.469946	113.679626	34.491558	-7.805292	117.766617	32.538895	39.256779	116.752365	33.5152265	15.7257435	117.259491	-77.8968405	13.2141485	110.099761
5.593643	8.372674	115.250267	-22.057911	14.385946	113.547409	34.576595	-7.916871	117.874756	32.647133	39.121162	116.556313	33.611864	15.6021455	117.2155345	-77.727686	13.1697465	109.8792835
5.46489	7.427709	115.134338	-21.923445	14.292018	113.443695	34.693604	-8.02873	117.894043	32.743935	38.961399	116.303299	33.7187695	15.4663345	117.098671	-77.5656595	13.1177015	109.788719
5.222492	5.969985	114.972198	-21.716106	14.135178	113.319527	34.920361	-8.171741	117.85183	32.895161	38.784264	115.967789	33.907761	15.3062615	116.9098095	-77.339973	12.9640945	109.7292445
5.020167	5.068541	114.862129	-21.587622	14.022882	113.218712	35.098553	-8.234458	117.831841	32.995132	38.717087	115.79734	34.0468425	15.2413145	116.8145905	-77.2220865	12.8044495	109.6228335
4.754532	4.166956	114.819061	-21.446106	13.897604	113.06665	35.264935	-8.289823	117.823151	33.077736	38.650738	115.682205	34.1713355	15.1804575	116.752678	-77.0635475	12.6147505	109.380622
4.488198	3.325943	114.671387	-21.313572	13.724383	112.922394	35.420437	-8.333964	117.793571	33.126152	38.606277	115.543053	34.2732945	15.1361565	116.668312	-76.9004385	12.3126095	109.176476
4.190771	2.484892	114.556671	-21.179548	13.585913	112.815704	35.582863	-8.353499	117.709641	33.190758	38.557106	115.376892	34.3868105	15.1018035	116.5432665	-76.7459065	12.0700225	109.0881415
3.887904	1.600383	114.428238	-21.049286	13.452487	112.785759	35.76239	-8.346724	117.6325	33.264923	38.526653	115.204727	34.5136565	15.0899645	116.4186135	-76.6122285	11.8150095	109.1529045
3.515879	0.831499	114.412186	-20.907284	13.345557	112.845078	35.94075	-8.32114	117.614975	33.332905	38.525585	115.092789	34.6368275	15.1022225	116.353882	-76.4513955	11.5888915	109.336274
2.911661	-0.295397	114.514351	-20.743362	13.229294	112.953651	36.236874	-8.245255	117.693855	33.406261	38.606556	115.045593	34.8215675	15.1806505	116.369724	-76.3082915	11.2779375	109.537578
2.483382	-0.979677	114.590729	-20.628426	13.17943	113.003265	36.396103	-8.16614	117.805504	33.439358	38.679798	114.998711	34.9177305	15.256829	116.4021075	-76.1745825	11.102031	109.6044225
2.030124	-1.716192	114.611008	-20.550751	13.179141	113.020203	36.54174	-8.077233	117.904533	33.48859	38.749241	114.9104	35.015165	15.336004	116.4074665	-76.116667	11.022278	109.6329395
1.503478	-2.344037	114.628456	-20.422758	13.16256	113.009521	36.68185	-8.020199	117.949211	33.539665	38.795528	114.807381	35.1107575	15.3876645	116.378296	-75.9562735	10.9374555	109.640746
0.947782	-2.981657	114.664314	-20.330652	13.141637	112.976479	36.793797	-7.992286	118.041489	33.612171	38.7869	114.690521	35.202984	15.397307	116.366005	-75.864288	10.885967	109.586953
0.440896	-3.635717	114.632652	-20.207924	13.116203	112.960899	36.919128	-8.010053	118.089104	33.697617	38.744785	114.574196	35.3083725	15.367366	116.33165	-75.7242205	10.86504	109.590148
-0.109559	-4.209584	114.636551	-20.117334	13.082084	112.951004	37.012352	-8.05538	118.146408	33.799465	38.692707	114.491989	35.4059085	15.3186635	116.3191985	-75.6405765	10.8455045	109.5828095
-1.060783	-5.123455	114.564064	-19.957928	13.002396	112.96595	37.140869	-8.174369	118.152031	33.94746	38.572403	114.380959	35.5441645	15.199017	116.266495	-75.4600205	10.805775	109.665405
-1.738166	-5.638867	114.549622	-19.857903	12.927979	112.942802	37.225235	-8.271341	118.095657	34.024734	38.496922	114.304146	35.6249845	15.1127905	116.1999015	-75.3407905	10.7431675	109.6857025
-2.428369	-6.135937	114.461052	-19.788944	12.856075	112.907562	37.297394	-8.372711	117.993011	34.088539	38.400631	114.20314	35.6929665	15.01396	116.0980755	-75.2708545	10.69819	109.7170485
-3.115879	-6.610221	114.344315	-19.731579	12.732522	112.862442	37.328766	-8.487422	117.903343	34.160553	38.261856	114.100456	35.7446595	14.887217	116.0018995	-75.2078175	10.577827	109.7229845
-3.914446	-7.005413	114.316383	-19.651463	12.634415	112.79911	37.346123	-8.667814	117.815605	34.237881	38.086273	114.009323	35.792002	14.7092295	115.912464	-75.094928	10.5596005	109.685756
-4.71168	-7.55607	114.153061	-19.614571	12.472987	112.735626	37.31509	-8.886103	117.736839	34.336056	37.862961	113.944244	35.825573	14.488429	115.8405415	-75.054715	10.457545	109.6307105
-5.566835	-7.950671	114.072464	-19.540478	12.341502	112.691368	37.242508	-9.129318	117.667435	34.450779	37.617867	113.888657	35.8466435	14.2442745	115.778046	-74.9275995	10.4387295	109.60469
-6.857013	-8.49092	113.810432	-19.527237	12.143926	112.656937	37.101521	-9.480103	117.49971	34.609203	37.297283	113.850975	35.855362	13.90859	115.6753425	-74.909836	10.379262	109.6385315
-7.656526	-8.822433	113.616478	-19.549395	12.070187	112.645279	37.024883	-9.637487	117.366066	34.683998	37.198948	114.088287	35.8544405	13.7807305	115.7271765	-74.9532305	10.3596435	109.5633815
-8.682889	-9.091306	113.491737	-19.571178	12.052885	112.654053	36.960262	-9.705097	117.255081	34.633003	37.067162	113.875946	35.7966325	13.6810325	115.5655135	-74.9389885	10.4247375	109.7425925
-9.667022	-9.315963	113.376389	-19.608685	12.087708	112.722031	36.914112	-9.64809	117.110313	34.57893	37.126289	113.890366	35.746521	13.7390995	115.5003395	-74.963891	10.4363165	109.9437225
-10.694255	-9.480556	113.365913	-19.654274	12.189631	112.848595	36.908939	-9.472477	116.930435	34.474327	37.304146	113.923988	35.691633	13.9158345	115.4272115	-75.000181	10.4634275	110.2699785
-11.582067	-9.637239	113.365707	-19.697735	12.358022	113.044861	36.89949	-9.193672	116.772423	34.364563	37.574295	113.967384	35.6320265	14.1903115	115.3699035	-75.0274965	10.5257325	110.7198185
-12.664914	-9.776713	113.450195	-19.718651	12.558612	113.32592	36.90987	-8.872231	116.638474	34.225918	37.875019	114.004387	35.567894	14.501394	115.3214305	-75.005196	10.61583	111.3304095
-14.049281	-10.008738	113.722588	-19.718079	12.844803	113.814606	36.93745	-8.384893	116.496643	34.029758	38.322601	114.183044	35.483604	14.968854	115.3398435	-74.919762	10.720752	112.2893685
-15.072976	-10.092035	113.931534	-19.74649	13.035128	114.145576	36.95919	-8.102766	116.526398	33.932865	38.604263	114.318359	35.4460275	15.2507485	115.4223785	-74.9390075	10.8195075	112.8687735
-16.020344	-10.233707	114.15435	-19.795301	13.161373	114.370941	36.972473	-7.889647	116.628242	33.85294	38.829433	114.426598	35.4127065	15.469893	115.52742	-75.0033085	10.852853	113.214462
-17.132618	-10.352166	114.377304	-19.853842	13.311325	114.507767	36.946823	-7.730536	116.807297	33.766037	38.974304	114.435852	35.35643	15.621884	115.6215745	-75.064114	11.000766	113.3939595
-18.139019	-10.502935	114.587654	-19.934574	13.402909	114.595879	36.894699	-7.640684	116.959808	33.695648	39.048779	114.296318	35.2951735	15.7040475	115.628063	-75.1643215	11.1017705	113.563695
-19.173607	-10.627066	114.856804	-19.969477	13.451568	114.74173	36.838585	-7.593482	117.017982	33.625965	39.06572	114.076462	35.232275	15.736119	115.547222	-75.171229	11.167017	113.936238
-20.114058	-10.779171	115.179298	-20.002632	13.50846	114.968384	36.798149	-7.544978	117.074409	33.543266	39.066875	113.87442	35.1707075	15.7609485	115.4744145	-75.1759715	11.2559715	114.4623535
-21.578274	-11.005298	115.810188	-20.005066	13.410751	115.384247	36.760014	-7.477069	117.204109	33.374722	39.110569	113.610352	35.067368	15.81675	115.4072305	-75.0775	11.004752	115.3612635
-22.543413	-11.132001	116.308739	-20.049147	13.316268	115.709267	36.760376	-7.425779	117.31852	33.218746	39.115917	113.483955	34.989561	15.845069	115.4012375	-75.087855	10.787467	116.0172965
-23.460062	-11.240119	116.777458	-20.146627	13.196072	115.982803	36.737869	-7.395629	117.50885	33.03775	39.093571	113.358597	34.8878095	15.848971	115.4337235	-75.1810635	10.543173	116.5318825
-24.335991	-11.323942	117.170624	-20.25054	13.093564	116.204361	36.693535	-7.408831	117.747971	32.881428	39.042465	113.296997	34.7874815	15.816817	115.522484	-75.2885615	10.370311	116.886238
-25.242043	-11.371006	117.44442	-20.345303	12.92891	116.318596	36.672726	-7.494701	117.952095	32.741062	38.94976	113.254227	34.706894	15.7275295	115.603161	-75.3975	10.1302905	117.034031
-26.219595	-11.389771	117.607841	-20.454233	12.795679	116.39016	36.581047	-7.57936	118.126175	32.620659	38.845291	113.191772	34.600853	15.6329655	115.6589735	-75.509319	9.9583925	117.1213465
-27.092299	-11.370429	117.727493	-20.55839	12.662069	116.495094	36.469002	-7.667079	118.15226	32.499981	38.740414	113.139259	34.4844915	15.5366675	115.6457595	-75.6012715	9.7874705	117.3444285
-28.318151	-11.256359	117.914093	-20.640322	12.499309	116.706451	36.340885	-7.736116	118.067184	32.327591	38.653214	113.088432	34.334238	15.458549	115.577808	-75.614882	9.540069	117.835094
-29.09148	-11.133166	118.014397	-20.71818	12.434896	116.860458	36.281857	-7.754086	118.017326	32.211937	38.635681	113.13591	34.246897	15.4407975	115.576618	-75.683257	9.4289945	118.144298
-29.893345	-10.943254	118.033684	-20.799198	12.420969	116.957138	36.185772	-7.75378	118.003021	32.084763	38.636879	113.212372	34.1352675	15.4415495	115.6076965	-75.7336635	9.4003885	118.3065795
-30.73118	-10.701726	118.008316	-20.918869	12.396964	117.010864	36.068829	-7.739618	117.968353	31.949303	38.651794	113.252129	34.009066	15.456088	115.610241	-75.846804	9.33784	118.411487
-31.331968	-10.658522	117.914513	-21.043232	12.434031	117.030022	35.942245	-7.717124	117.936432	31.814899	38.675236	113.238647	33.878572	15.479056	115.5875395	-75.965036	9.389006	118.4725045
-32.258266	-10.133348	117.997917	-21.133986	12.492525	116.986084	35.81216	-7.693242	117.918739	31.663286	38.694691	113.117409	33.737723	15.5007245	115.518074	-76.005695	9.4843255	118.454094
-32.976845	-9.793463	118.015846	-21.24493	12.577651	116.905334	35.678558	-7.653324	117.919014	31.517818	38.692703	112.912575	33.598188	15.5196895	115.4157945	-76.088048	9.6356125	118.3948735
-33.969227	-9.25996	118.066002	-21.372419	12.704912	116.752068	35.482563	-7.587509	118.021034	31.330273	38.679012	112.610199	33.406418	15.5457515	115.3156165	-76.151256	9.8640725	118.1885195
-34.585091	-8.832616	118.127022	-21.462307	12.749571	116.707359	35.438595	-7.650221	118.078407	31.256491	38.601952	112.437889	33.347543	15.4758655	115.258148	-76.272157	10.0232765	118.15657
-35.211502	-8.365705	118.193306	-21.549519	12.702745	116.677902	35.372475	-7.711734	118.173683	31.194731	38.498421	112.274536	33.283603	15.3933435	115.2241095	-76.382641	10.0121465	118.1316945
-35.838734	-7.866152	118.256554	-21.582186	12.661491	116.670212	35.27166	-7.740137	118.283463	31.125265	38.393288	112.158966	33.1984625	15.3265755	115.2212145	-76.3628345	9.9964065	118.1192095
-36.456863	-7.306705	118.30497	-21.64155	12.586822	116.681458	35.188011	-7.795733	118.34726	31.05435	38.308369	112.022987	33.1211805	15.256318	115.1851235	-76.4042805	9.917326	118.1777925
-37.112038	-6.723493	118.333282	-21.670856	12.511214	116.681969	35.096909	-7.791278	118.426743	30.960554	38.240833	111.913338	33.0287315	15.2247775	115.1700405	-76.3704435	9.7976505	118.1938975
-37.650719	-6.049563	118.33651	-21.753073	12.496255	116.69313	35.065517	-7.920317	118.418991	30.885899	38.185707	111.832283	32.975708	15.132695	115.125637	-76.481854	9.859815	118.260623
-38.475697	-4.861344	118.193314	-21.865784	12.50094	116.647972	34.920811	-7.975821	118.572258	30.831921	38.104866	111.69165	32.876366	15.0645225	115.131954	-76.607934	9.9373575	118.16399
-39.075737	-3.972216	117.97036	-21.966892	12.545315	116.519737	34.825718	-8.040549	118.638054	30.774853	38.052513	111.700989	32.8002855	15.005982	115.1695215	-76.7340695	10.084648	117.8699525
-39.701324	-3.043664	117.562637	-22.064917	12.599154	116.309608	34.660183	-8.018126	118.726776	30.751175	38.034145	111.728264	32.705679	15.0080095	115.22752	-76.835513	10.1902985	117.391696
-40.245689	-2.038665	116.97863	-22.184507	12.701996	116.006493	34.563931	-8.050148	118.633888	30.753984	38.074257	111.823669	32.6589575	15.0120545	115.2287785	-77.0279715	10.3919375	116.7842075
-40.781498	-0.913757	116.260658	-22.289616	12.846908	115.645424	34.412621	-8.005134	118.559113	30.793303	38.164413	112.003777	32.602962	15.0796395	115.281445	-77.182194	10.6141765	116.009403
-41.346661	0.287676	115.608978	-22.330765	13.038683	115.30175	34.25486	-7.907257	118.432571	30.823452	38.293438	112.195168	32.539156	15.1930905	115.3138695	-77.200686	10.8842755	115.2896305
-41.981571	1.521088	115.167747	-22.366085	13.22612	115.097496	34.181396	-7.860496	118.104919	30.853308	38.455677	112.29248	32.517352	15.2975905	115.1986995	-77.249522	11.1546495	114.9962925
-42.814007	3.500202	114.878464	-22.323408	13.46889	115.048347	34.087883	-7.697388	117.772827	30.90871	38.626125	112.4786	32.4982965	15.4643685	115.1257135	-77.1451125	11.4734115	114.9709805
-43.407627	4.884417	114.848495	-22.337917	13.580582	115.137421	34.095417	-7.689006	117.538002	30.952988	38.697189	112.642372	32.5242025	15.5040915	115.090187	-77.2000365	11.6570725	115.184655
-44.11702	6.289012	114.813904	-22.323919	13.638453	115.209915	34.014069	-7.664015	117.394218	30.970144	38.73304	112.819481	32.4921065	15.5345125	115.1068495	-77.1399445	11.7423935	115.3129805
-44.722973	7.69517	114.833069	-22.3619	13.671988	115.321991	33.905907	-7.638904	117.236069	30.940762	38.730392	112.959694	32.4233345	15.545744	115.0978815	-77.1471345	11.798232	115.5461005
-45.375614	9.172475	114.95993	-22.476744	13.667445	115.472153	33.840305	-7.7458	116.922058	30.864773	38.751949	113.096764	32.352539	15.5030745	115.009411	-77.306027	11.8318155	115.934895
-46.133121	10.632978	115.140976	-22.560261	13.684389	115.636269	33.668297	-7.67906	116.753304	30.717108	38.802231	113.239876	32.1927025	15.5615855	114.99659	-77.3132245	11.8071925	116.275948
-46.753925	12.11745	115.399422	-22.719248	13.699672	115.840828	33.535759	-7.635388	116.551842	30.52125	38.879845	113.331642	32.0285045	15.6222285	114.941742	-77.4670005	11.7771155	116.739914
-47.861599	14.360369	115.904465	-22.972389	13.721811	116.169106	33.319695	-7.574581	116.354576	30.16395	38.980625	113.301727	31.7418225	15.703022	114.8281515	-77.6866005	11.7406	117.5100605
-48.510998	15.851077	116.124641	-23.197037	13.719502	116.392044	33.171581	-7.564788	116.263771	29.919661	39.034813	113.191879	31.545621	15.7350125	114.727825	-77.939695	11.7039915	118.056263
-49.195377	17.400831	116.362213	-23.422367	13.734165	116.53447	32.968582	-7.592907	116.093895	29.697037	39.012817	113.035347	31.3328095	15.709955	114.564621	-78.1775435	11.758375	118.504319
-49.936058	18.930401	116.528618	-23.621597	13.691144	116.611336	32.685478	-7.617969	115.84185	29.503935	38.948257	112.871407	31.0947065	15.665144	114.3566285	-78.3379005	11.717144	118.8660435
-50.518036	20.462412	116.725304	-23.809677	13.643898	116.657425	32.41172	-7.76539	115.514305	29.321775	38.849098	112.70282	30.8667475	15.541854	114.1085625	-78.4861015	11.745942	119.2062875
-51.178223	22.064812	117.089569	-23.992647	13.564915	116.749237	32.125492	-7.848003	115.070328	29.15152	38.780094	112.684669	30.638506	15.4660455	113.8774985	-78.6238	11.6637845	119.6209755
-51.788574	23.597284	117.595589	-24.130791	13.503458	116.940674	31.862673	-7.857894	114.644577	28.953201	38.813095	112.807777	30.407937	15.4776005	113.726177	-78.669519	11.5293155	120.155171
-52.597897	25.944471	118.678818	-24.384985	13.539044	117.373634	31.459888	-7.673959	114.064621	28.6474	39.011734	113.322762	30.053644	15.6688875	113.6936915	-78.823614	11.4092005	121.0535765
-53.153221	27.482664	119.474876	-24.601	13.656171	117.705711	31.213041	-7.468094	113.812912	28.468693	39.198284	113.834122	29.840867	15.865095	113.823517	-79.042867	11.447247	121.587905
-53.604992	29.011145	120.141945	-24.774494	13.782793	117.995773	30.998489	-7.213934	113.609741	28.324551	39.408688	114.534607	29.66152	16.097377	114.072174	-79.210508	11.468209	121.919372
-54.042774	30.533092	120.664001	-24.748755	13.724452	118.048988	30.795618	-6.933084	113.548706	28.240803	39.111328	115.341423	29.5182105	16.089122	114.4450645	-79.0157205	11.359782	121.6529115
-54.465019	31.996408	120.969749	-24.936531	13.900335	118.102791	30.650639	-6.648747	113.533089	28.074682	39.877518	116.054596	29.3626605	16.6143855	114.7938425	-79.2357225	11.1862845	121.4117395
-54.847603	33.390388	121.146202	-25.138165	14.163166	118.076408	30.502394	-6.361172	113.534821	28.353497	39.956089	116.565598	29.4279455	16.7974585	115.0502095	-79.7042755	11.5288735	121.1026065
-55.188072	34.74155	121.335327	-25.568863	14.605214	118.11689	30.38728	-6.080875	113.524162	27.863363	40.348701	117.307854	29.1253215	17.133913	115.416008	-80.2630475	12.076515	120.817772
-55.689327	36.556374	121.617294	-25.770348	14.970218	118.047523	30.20323	-5.757575	113.483727	27.698198	40.618664	117.874657	28.950714	17.4305445	115.679192	-80.49141	12.5098915	120.415854
-55.932121	37.616863	121.77565	-25.946859	15.183274	118.006813	30.069897	-5.569364	113.401535	27.592463	40.77586	118.16851	28.83118	17.603248	115.7850225	-80.724898	12.7633	120.2286035
-55.907475	38.370258	121.827698	-25.8755	15.19046	117.873299	29.944923	-5.415562	113.38073	27.48143	40.921749	118.377815	28.7131765	17.7530935	115.8792725	-80.4641765	12.6278265	119.8673255
-56.116508	39.248444	122.013519	-26.239073	15.614709	117.929749	29.798252	-5.291346	113.361801	27.372023	41.042824	118.512955	28.5851375	17.875739	115.937378	-81.0632835	13.353679	119.92212
-56.263424	39.918827	122.126732	-26.416943	15.818757	117.938301	29.636297	-5.194962	113.373528	27.249056	41.143776	118.579773	28.4426765	17.974407	115.9766505	-81.2765625	13.663107	119.8999515
-56.891453	40.780247	122.087273	-26.555237	15.986649	118.00473	29.481819	-5.141971	113.451157	27.17042	41.221146	118.594482	28.3261195	18.0395875	116.0228195	-81.4365935	13.9337105	119.9866405
-56.791622	41.086243	122.047447	-26.672369	16.148369	118.055115	29.315796	-5.124058	113.600052	27.090099	41.268543	118.581619	28.2029475	18.0722425	116.0908355	-81.5476855	14.2244955	120.0193945
-57.309143	41.768902	121.966721	-26.876568	16.348846	118.163467	29.096693	-5.176038	113.853989	26.984001	41.291508	118.468834	28.040347	18.057735	116.1614115	-81.793483	14.639957	120.1655225
-57.454605	41.942425	121.878197	-27.010315	16.441179	118.218185	28.944687	-5.240593	114.016853	26.924259	41.2705	118.321716	27.934473	18.0149535	116.1692845	-81.955103	14.8674045	120.2670855
-57.559216	41.981617	121.76741	-27.107265	16.522898	118.30397	28.796534	-5.346652	114.203835	26.874559	41.21032	118.169724	27.8355465	17.931834	116.1867795	-82.0500765	15.113962	120.4211605
NaN	NaN	NaN	-27.187365	16.584339	118.381432	28.662045	-5.479324	114.414505	26.852083	41.129997	117.978394	27.757064	17.8253365	116.1964495	-82.131794	15.3433415	120.5664145
-57.790039	41.821434	121.379402	-27.274374	16.654947	118.469086	28.529808	-5.655502	114.643311	26.848143	41.021507	117.760254	27.6889755	17.6830025	116.2017825	-82.2377235	15.6268915	120.7363895
-57.11869	41.183998	121.268379	-27.327707	16.666899	118.540703	28.389799	-5.829901	114.853462	26.85902	40.88166	117.472923	27.6244095	17.5258795	116.1631925	-82.2798235	15.8079185	120.9182135
-57.744442	41.334	121.103645	-27.40934	16.670486	118.787132	28.258377	-6.006927	115.068779	26.858723	40.744324	117.068886	27.55855	17.3686985	116.0688325	-82.37723	15.9722735	121.5054315
-57.3577	40.614899	121.143929	-27.399328	16.626478	118.903175	28.102461	-6.250505	115.361343	26.83787	40.532581	116.406342	27.4701655	17.141038	115.8838425	-82.2688215	16.111918	121.9225075
-57.391445	40.322475	121.173225	-27.368788	16.556623	119.149055	28.040325	-6.433834	115.606621	26.830473	40.413712	116.005196	27.435399	16.989939	115.8059085	-82.172975	16.123307	122.4922015
-57.290512	39.936554	121.173813	-27.353439	16.50107	119.425621	28.00304	-6.59259	115.883507	26.872978	40.226418	115.677849	27.438009	16.816914	115.780678	-82.144887	16.185226	123.070564
-57.380527	39.767025	121.381699	-27.302179	16.448111	119.730965	27.97974	-6.728888	116.147079	26.85582	40.119843	115.428902	27.41778	16.6954775	115.7879905	-82.022138	16.2007445	123.6739395
-57.242085	39.430832	121.595848	-27.307072	16.428335	120.013359	27.961605	-6.826423	116.368996	26.827999	40.027225	115.205719	27.394802	16.600401	115.7873575	-82.008946	16.256269	124.2393605
-57.030823	39.047222	121.773613	-27.307981	16.412743	120.231583	27.940214	-6.866549	116.52446	26.785065	39.994984	115.089401	27.3626395	16.5642175	115.8069305	-81.9786015	16.2612685	124.6562355
-56.793602	38.631161	121.905518	-27.318203	16.412449	120.380112	27.920925	-6.855896	116.645279	26.736835	40.003101	115.051567	27.32888	16.5736025	115.848423	-81.965286	16.2512955	124.911801
-56.237583	37.973354	122.054695	-27.34963	16.405457	120.553246	27.890121	-6.783198	116.721809	26.654383	40.070633	115.114883	27.272252	16.6437175	115.918346	-81.971512	16.1671965	125.188146
-55.818089	37.552906	122.129669	-27.41519	16.444132	120.619133	27.862978	-6.718558	116.730095	26.606169	40.140324	115.182648	27.2345735	16.710883	115.9563715	-82.0649535	16.177381	125.2818945
-55.428841	37.146904	122.138145	-27.445152	16.488548	120.620026	27.842113	-6.661115	116.721848	26.582214	40.221413	115.251053	27.2121635	16.780149	115.9864505	-82.1024675	16.196947	125.2536015
-54.919781	36.74696	122.025917	-27.484018	16.569916	120.564102	27.83198	-6.581783	116.721321	26.561144	40.288784	115.285751	27.196562	16.8535005	116.003536	-82.164598	16.2863315	125.124668
-54.356991	36.386433	121.873428	-27.49317	16.658487	120.509186	27.811531	-6.528698	116.731323	26.540709	40.341167	115.241669	27.17612	16.9062345	115.986496	-82.16246	16.4107395	125.031876
-53.753864	35.949589	121.734619	-27.49596	16.699064	120.486298	27.795023	-6.507385	116.731522	26.518473	40.362434	115.141205	27.156748	16.9275245	115.9363635	-82.148668	16.4706035	125.0362325
-53.065033	35.492794	121.567215	-27.544737	16.72477	120.466026	27.778971	-6.522099	116.782639	26.492027	40.360298	114.982948	27.135499	16.9190995	115.8827935	-82.224973	16.5304405	125.0492585
-51.967842	34.770466	121.360733	-27.568314	16.660521	120.479393	27.753571	-6.658063	116.932236	26.396152	40.182671	114.720108	27.0748615	16.762304	115.826172	-82.2114895	16.558738	125.132614
-51.19912	34.3269	121.164322	-27.607531	16.554588	120.500526	27.721214	-6.777112	117.112526	26.336803	39.920738	114.617264	27.0290085	16.571813	115.864895	-82.2440705	16.537363	125.136157
-50.395042	33.879189	120.88739	-27.68062	16.439701	120.494614	27.702284	-6.97146	117.32193	26.288445	39.717216	114.427711	26.9953645	16.372878	115.8748205	-82.3566045	16.506524	125.1144075
-49.476788	33.378826	120.524361	-27.729515	16.265751	120.438789	27.687975	-7.160997	117.533348	26.218695	39.566025	114.3489	26.953335	16.202514	115.941124	-82.412365	16.328988	124.936454
-48.446255	32.948635	120.082268	-27.791674	16.101725	120.294884	27.681768	-7.353535	117.765762	26.190907	39.47559	114.124573	26.9363375	16.0610275	115.9451675	-82.5196855	16.1424225	124.6446005
-47.467533	32.521061	119.625343	-27.820581	15.937469	120.153954	27.674976	-7.532593	117.997345	26.121813	39.222454	113.627838	26.8983945	15.8449305	115.8125915	-82.5395565	16.0300075	124.4953165
-46.450222	32.175449	119.119774	-27.863726	15.802339	119.988907	27.673262	-7.724439	118.21302	26.113684	38.98653	113.314888	26.893473	15.6310455	115.763954	-82.620925	15.9736325	124.21386
-44.670055	31.680822	118.113449	-27.902122	15.632335	119.596817	27.706135	-8.006666	118.717125	26.142227	38.599812	112.899673	26.924181	15.296573	115.808399	-82.728425	15.968097	123.385235
-43.475906	31.460619	117.498184	-27.909637	15.514872	119.354713	27.701408	-8.208485	119.035805	26.184813	38.331078	112.657295	26.9431105	15.0612965	115.84655	-82.7623845	15.9684475	122.862876
-42.266342	31.325779	116.938309	-27.905762	15.34853	119.084404	27.70401	-8.412169	119.227203	26.279745	38.079205	112.478745	26.9918775	14.833518	115.852974	-82.8034015	15.863542	122.315834
-40.951633	31.237776	116.473114	-27.876762	15.168805	118.817612	27.70611	-8.612623	119.300484	26.378426	37.834084	112.382187	27.042268	14.6107305	115.8413355	-82.795792	15.7268795	121.7938885
-39.524731	31.292364	116.209236	-27.840185	14.971742	118.561241	27.711662	-8.755839	119.098686	26.454487	37.706539	112.395226	27.0830745	14.47535	115.746956	-82.7634445	15.468134	121.375526
-38.212414	31.420174	116.066696	-27.796612	14.788755	118.34005	27.772009	-8.841681	118.760323	26.509502	37.705547	112.447479	27.1407555	14.431933	115.603901	-82.7339795	15.145577	121.076199
-36.769875	31.619349	116.01915	-27.747906	14.650973	118.140923	27.828825	-8.793901	118.334175	26.526855	37.827068	112.703346	27.17784	14.5165835	115.5187605	-82.673652	14.7853625	120.7630855
-34.529118	32.128239	116.166977	-27.710386	14.552222	117.934349	27.961708	-8.569413	117.67334	26.540453	38.177536	113.372719	27.2510805	14.8040615	115.5230295	-82.6718525	14.3003825	120.3456685
-33.060116	32.490231	116.359123	-27.690285	14.560797	117.802048	28.073936	-8.35292	117.27562	26.524853	38.455837	113.968048	27.2993945	15.0514585	115.621834	-82.6799645	14.0701355	119.982262
-31.427395	32.952789	116.529884	-27.672365	14.597911	117.674782	28.136372	-8.089003	116.971992	26.497702	38.733906	114.601028	27.317037	15.3224515	115.78651	-82.661767	13.8733705	119.563054
-29.96566	33.384258	116.71653	-27.711742	14.673762	117.520592	28.217205	-7.847339	116.714989	26.484144	39.023693	115.211441	27.3506745	15.588177	115.963215	-82.7741585	13.759347	119.077969
-28.41087	33.759274	116.889915	-27.795263	14.799862	117.460266	28.286875	-7.604306	116.529068	26.47014	39.27071	115.833923	27.3785075	15.833202	116.1814955	-82.9690335	13.766522	118.7390365
-26.738743	34.199135	117.129601	-27.779631	14.881666	117.359589	28.339043	-7.376839	116.417023	26.450359	39.486828	116.440262	27.394701	16.0549945	116.4286425	-82.953963	13.7083375	118.2905355
-25.179758	34.515179	117.390549	-27.833921	14.956009	117.337944	28.427263	-7.176638	116.456306	26.419949	39.701019	117.001808	27.423606	16.2621905	116.729057	-83.091448	13.6498275	117.946831
-22.747635	34.950352	117.650711	-27.942741	15.065426	117.289734	28.56954	-6.95692	116.592239	26.346088	39.972111	117.883698	27.457814	16.5075955	117.2379685	-83.343296	13.6232565	117.3414995
-21.179941	35.122292	117.754303	-27.993349	15.111886	117.112366	28.678209	-6.806172	116.79155	26.327282	40.112076	118.45565	27.5027455	16.652952	117.6236	-83.4894435	13.57082	116.601132
-19.755047	35.350296	117.819405	-28.017187	15.137712	116.747406	28.814844	-6.676596	117.045937	26.313585	40.204819	118.98848	27.5642145	16.7641115	118.0172085	-83.5985885	13.5113125	115.4776035
-18.141483	35.341282	117.764519	-28.06282	15.198324	116.322639	28.930538	-6.546435	117.254974	26.302752	40.267067	119.528137	27.616645	16.860316	118.3915555	-83.742285	13.536332	114.2537225
-16.684177	35.323879	117.736862	-28.125498	15.272492	115.870735	29.018303	-6.437671	117.486122	26.271271	40.333946	119.965233	27.644787	16.9481375	118.7256775	-83.895783	13.5968465	113.0157925
-15.153456	35.269978	117.752014	-28.118244	15.381673	115.548195	29.090092	-6.337862	117.544426	26.26886	40.420261	120.219658	27.679476	17.0411995	118.882042	-83.915964	13.7221465	112.214348
-13.750021	35.089615	117.857506	-28.02124	15.510728	115.422379	29.164589	-6.22508	117.513443	26.320621	40.50185	120.350456	27.742605	17.138385	118.9319495	-83.785085	13.883071	111.9128085
-11.669349	34.619186	118.152657	-27.828356	15.701975	115.546463	29.368612	-6.082456	117.420769	26.499287	40.642529	120.431992	27.9339495	17.2800365	118.9263805	-83.5906615	14.1239135	112.1665455
-10.388883	34.22377	118.357315	-27.706203	15.839601	115.68631	29.487854	-6.000469	117.393448	26.602968	40.730526	120.525787	28.045411	17.3650285	118.9596175	-83.457817	14.3141735	112.4130025
-9.196246	33.731583	118.519089	-27.617205	15.924721	115.848351	29.573229	-5.936113	117.402161	26.694983	40.803604	120.574547	28.134106	17.4337455	118.988354	-83.368516	14.4156965	112.708348
-8.076463	33.157711	118.606857	-27.565155	16.027664	115.931366	29.63106	-5.882186	117.469917	26.742775	40.866562	120.613136	28.1869175	17.492188	119.0415265	-83.3172275	14.56314	112.8212055
-7.022918	32.450562	118.634605	-27.543303	16.1091	115.9888	29.67029	-5.868392	117.628395	26.777311	40.909458	120.640434	28.2238005	17.520533	119.1344145	-83.3104065	14.697667	112.8431855
-6.029923	31.681961	118.602516	-27.542105	16.175737	115.909256	29.698103	-5.895618	117.791962	26.787338	40.915638	120.67984	28.2427205	17.51001	119.235901	-83.3269305	14.841464	112.582611
-5.177012	30.839222	118.522919	-27.557491	16.175346	115.755211	29.698166	-5.955631	117.914665	26.782877	40.88105	120.714233	28.2405215	17.4627095	119.314449	-83.3555035	14.8879825	112.195973
-3.976233	29.404476	118.263374	-27.54051	16.182167	115.435074	29.690897	-6.040106	117.96315	26.80718	40.81171	120.622215	28.2490385	17.385802	119.2926825	-83.3300585	14.978532	111.5774655
-3.251143	28.382042	118.025208	-27.507248	16.184294	115.257515	29.707918	-6.127735	117.923462	26.875704	40.750374	120.435524	28.291811	17.3113195	119.179493	-83.306307	15.0572685	111.335537
-2.643841	27.26107	117.777588	-27.378998	16.172832	115.129349	29.747269	-6.227035	117.84996	26.985216	40.669262	120.168495	28.3662425	17.2211135	119.0092275	-83.1242385	15.1245505	111.2494705
-2.070024	26.118139	117.54731	-27.294529	16.175091	115.074226	29.767147	-6.352321	117.810074	27.132776	40.543266	119.860138	28.4499615	17.0954725	118.835106	-83.0390195	15.2547095	111.313346
-1.617353	24.856728	117.320755	-27.152542	16.143452	115.044151	29.795969	-6.494978	117.784081	27.301805	40.410931	119.579758	28.548887	16.9579765	118.6819195	-82.853971	15.3289275	111.4063825
-1.214951	23.576572	117.130913	-27.040407	16.157904	115.036118	29.81115	-6.630997	117.803207	27.471128	40.269215	119.289146	28.641139	16.819109	118.5461765	-82.721953	15.496699	111.5260595
-0.948832	22.294205	116.951607	-26.953421	16.183393	115.022278	29.84705	-6.772919	117.923531	27.625811	40.146091	119.009697	28.7364305	16.686586	118.466614	-82.6432725	15.6802	111.577942
-0.690147	20.284016	116.765953	-26.80335	16.21419	114.999557	29.897285	-6.977987	118.174896	27.872869	39.945084	118.568359	28.885077	16.4835485	118.3716275	-82.491777	15.9448315	111.6274865
-0.576611	18.98628	116.653549	-26.679415	16.260532	115.02417	29.936981	-7.116793	118.390862	28.064177	39.830769	118.245636	29.000579	16.356988	118.318249	-82.359409	16.164076	111.730091
-0.58476	17.636679	116.523994	-26.535236	16.299347	115.093269	29.985497	-7.238714	118.532906	28.27578	39.683353	117.867958	29.1306385	16.2223195	118.200432	-82.2011105	16.3763745	111.986106
-0.669536	16.281614	116.476181	-26.378323	16.314816	115.2342	30.069092	-7.352736	118.634964	28.470966	39.558449	117.501816	29.270029	16.1028565	118.06839	-82.026675	16.5267755	112.40001
-0.790779	14.98927	116.474823	-26.197079	16.318083	115.432907	30.173576	-7.471372	118.704132	28.668768	39.407227	117.1446	29.421172	15.9679275	117.924366	-81.81533	16.6682385	112.941448
-1.05673	13.735912	116.523781	-26.021704	16.269634	115.711823	30.275902	-7.578185	118.717239	28.851398	39.290142	116.83844	29.56365	15.8559785	117.7778395	-81.607058	16.6832895	113.6458065
-1.348496	12.470894	116.59417	-25.850498	16.245811	115.946594	30.386852	-7.687026	118.774773	29.017439	39.183525	116.588882	29.7021455	15.7482495	117.6818275	-81.4031415	16.7433725	114.2113605
-1.916759	10.725279	116.774818	-25.664026	16.171261	116.196915	30.549761	-7.789744	118.889908	29.231028	39.071701	116.361031	29.8903945	15.6409785	117.6254695	-81.2184465	16.7015435	114.7683605
-2.394153	9.604705	116.804062	-25.549007	16.166689	116.181908	30.661619	-7.869126	119.000938	29.321173	39.020626	116.236855	29.991396	15.57575	117.6188965	-81.08941	16.757628	114.7449195
-2.878869	8.548474	116.747726	-25.461159	16.14365	116.02919	30.763021	-7.926888	119.175591	29.403454	38.957397	116.078476	30.0832375	15.5152545	117.6270335	-81.0055555	16.7720455	114.4313465
-3.433702	7.567675	116.662659	-25.409122	16.124218	115.825394	30.854193	-8.01517	119.209801	29.499281	38.863941	115.898834	30.176737	15.4243855	117.5543175	-80.994981	16.8240505	114.0964705
-4.011104	6.6158	116.478432	-25.271965	16.075621	115.666069	30.917063	-8.129087	119.129539	29.600155	38.754879	115.68763	30.258609	15.312896	117.4085845	-80.802539	16.838346	113.9235535
-4.636869	5.720507	116.332161	-25.11994	16.041302	115.565361	30.999201	-8.24497	118.950912	29.762272	38.616829	115.520683	30.3807365	15.1859295	117.2357975	-80.6206165	16.8966745	113.8949245
-5.26315	4.90591	116.186996	-24.961742	15.963082	115.556458	31.097141	-8.371296	118.728745	29.931589	38.495617	115.469063	30.514365	15.0621605	117.098904	-80.437849	16.8640035	114.014012
-6.324691	3.844488	116.049347	-24.671713	15.812085	115.602005	31.30125	-8.547754	118.362938	30.189735	38.366356	115.621994	30.7454925	14.909301	116.992466	-80.0889185	16.714869	114.211544
-7.063706	3.20436	115.906357	-24.535759	15.703305	115.620079	31.423992	-8.651051	118.112854	30.335676	38.299259	115.798271	30.879834	14.824104	116.9555625	-79.951352	16.582506	114.2845955
-7.837228	2.632039	115.68177	-24.390028	15.645705	115.624153	31.534231	-8.698821	117.852318	30.461851	38.260609	115.981186	30.998041	14.780894	116.916752	-79.778097	16.510516	114.331554
-8.628097	2.177689	115.503326	-24.287827	15.630878	115.650833	31.610355	-8.726094	117.579941	30.554836	38.256203	116.159401	31.0825955	14.7650545	116.869671	-79.6582495	16.4967015	114.431995
-9.400591	1.696677	115.28022	-24.185137	15.676504	115.677818	31.671515	-8.724623	117.285309	30.639378	38.271378	116.310516	31.1554465	14.7733775	116.7979125	-79.5257205	16.5796305	114.5577235
-10.380277	1.423825	115.218544	-24.086649	15.777059	115.796646	31.711637	-8.710945	116.956009	30.721287	38.320061	116.400162	31.216462	14.804558	116.6780855	-79.38976	16.74956	114.9152065
-11.263144	1.084644	115.028046	-23.965569	15.895112	115.925385	31.720776	-8.685764	116.562126	30.84038	38.323532	116.553894	31.280578	14.818884	116.55801	-79.211716	16.97134	115.29276
-12.529591	0.486001	114.73761	-23.798914	16.051908	116.188644	31.766392	-8.635831	115.998924	31.037998	38.351734	116.954185	31.402195	14.8579515	116.4765545	-79.000023	17.2458645	115.9007335
-13.448723	0.151976	114.603058	-23.708521	16.139912	116.317924	31.779772	-8.585499	115.65361	31.161837	38.348	117.325081	31.4708045	14.8812505	116.4893455	-78.8878465	17.3985735	116.1465025
-14.33141	-0.177778	114.423439	-23.714241	16.251556	116.494789	31.821493	-8.582072	115.400787	31.281353	38.341312	117.659103	31.551423	14.87962	116.529945	-78.979905	17.623492	116.459633
-15.238256	-0.569574	114.197601	-23.577251	16.276592	116.437599	31.836658	-8.581805	115.225639	31.37598	38.333691	117.908302	31.606319	14.875943	116.5669705	-78.760821	17.677241	116.3082275
-16.225245	-0.95282	114.0625	-23.558708	16.318031	116.360176	31.848383	-8.59287	115.07679	31.788652	38.160374	117.80983	31.8185175	14.783752	116.44331	-78.9359335	17.85231	116.277042
-17.180836	-1.384261	113.932785	-23.555378	16.449055	116.305733	31.836098	-8.607791	114.986992	31.798061	38.141502	117.71357	31.8170795	14.7668555	116.350281	-78.9278355	18.1312545	116.261185
-18.164677	-1.814741	113.907181	-23.566048	16.512613	116.193665	31.80727	-8.670525	114.98568	31.808815	38.102173	117.482224	31.8080425	14.715824	116.233952	-78.9401385	18.309402	116.153378
-19.668438	-2.58213	114.074768	-23.602972	16.593733	116.151726	31.707752	-8.8573	115.150261	31.429014	38.110157	117.152405	31.568383	14.6264285	116.151333	-78.774327	18.5610375	116.152119
-20.727917	-3.09601	114.278557	-23.600283	16.601654	116.088448	31.660839	-9.055749	115.410446	31.457451	37.939529	116.791679	31.559145	14.44189	116.1010625	-78.759711	18.761418	116.0758335
-21.740477	-3.64539	114.488815	-23.648727	16.565224	115.966263	31.595173	-9.318775	115.749809	31.880688	37.547718	116.239273	31.7379305	14.1144715	115.994541	-79.0353845	19.0159765	115.937985
-22.760098	-4.187218	114.704811	-23.657665	16.414557	115.82608	31.522408	-9.64268	116.126694	31.513067	37.418884	116.002884	31.5177375	13.888102	116.064789	-78.8330675	18.941012	115.587371
-23.851042	-4.74403	114.876663	-23.673687	16.241283	115.623436	31.450214	-9.988997	116.4786	31.936502	36.90015	115.389648	31.693358	13.4555765	115.934124	-79.040732	19.0269895	115.312748
-24.878212	-5.251811	115.040115	-23.693171	16.035784	115.404785	31.370756	-10.341805	116.8041	31.5725	36.687931	115.113045	31.471628	13.173063	115.9585725	-78.85797	18.898505	114.8509975
-25.908026	-5.703137	115.199051	-23.661356	15.805032	115.221909	31.278742	-10.703943	117.057022	31.654068	35.767426	114.685043	31.466405	12.5317415	115.8710325	-78.789117	19.0783225	114.5727855
-27.437962	-6.191773	115.465561	-23.59034	15.428556	115.066765	31.154352	-11.230562	117.289612	31.737242	35.625748	113.858482	31.445797	12.197593	115.574047	-78.626477	18.659519	114.559483
-28.458941	-6.460183	115.661263	-23.488443	15.155684	115.048203	31.120079	-11.57193	117.371521	31.821459	35.254803	113.421677	31.470769	11.8414365	115.396599	-78.447655	18.4699315	114.699807
-29.426897	-6.597826	115.847054	-23.449461	14.896491	115.047195	31.104923	-11.891159	117.405411	31.893307	34.893284	113.067719	31.499115	11.5010625	115.236565	-78.398037	18.2919195	114.857825
-30.375788	-6.666249	115.991188	-23.392099	14.65608	115.040573	31.057575	-12.18019	117.444351	31.936705	34.545918	112.722794	31.49714	11.182864	115.0835725	-78.281338	18.129296	114.9975735
-31.363825	-6.608429	116.103294	-23.344818	14.405225	115.033318	30.970764	-12.447074	117.463234	31.96497	34.230335	112.45871	31.467867	10.8916305	114.960972	-78.157503	17.9188195	115.105664
-32.335247	-6.460082	116.156029	-23.365919	14.156898	115.060425	30.872246	-12.716439	117.402008	31.967936	33.937706	112.23217	31.420091	10.6106335	114.817089	-78.151929	17.7031625	115.303761
-33.205101	-6.204125	116.21978	-23.400215	13.956293	115.092514	30.749577	-12.906872	117.341469	31.920332	33.715446	112.124321	31.3349545	10.404287	114.732895	-78.1353845	17.508299	115.452133
-34.498581	-5.653219	116.261269	-23.539139	13.696768	115.248505	30.587044	-13.112291	117.227188	31.810581	33.497913	112.14267	31.1988125	10.192811	114.684929	-78.2770905	17.200725	115.812081
-35.317551	-5.118685	116.285027	-23.599092	13.5592	115.393791	30.475689	-13.215458	117.118599	31.714975	33.406677	112.259293	31.095332	10.0956095	114.688946	-78.293516	17.0227905	116.098636
-36.065369	-4.529039	116.283882	-23.705544	13.434657	115.577225	30.378887	-13.281629	116.945824	31.630659	33.354836	112.393188	31.004773	10.0366035	114.669506	-78.415861	16.8327105	116.484944
-36.691174	-3.835734	116.327461	-23.748932	13.367088	115.758499	30.330826	-13.29808	116.739616	31.552433	33.380047	112.550331	30.9416295	10.0409835	114.6449735	-78.4394935	16.6931925	116.8720245
-37.335236	-3.08643	116.307465	-23.800646	13.318625	115.905251	30.295954	-13.243779	116.573677	31.481096	33.455761	112.710831	30.888525	10.105991	114.642254	-78.489817	16.531259	117.168248
-37.90097	-2.237691	116.241432	-23.820261	13.329395	115.956154	30.28966	-13.167216	116.436386	31.449812	33.552864	112.877129	30.869736	10.192824	114.6567575	-78.510258	16.465966	117.2555505
-38.435036	-1.348645	116.044006	-23.827917	13.343188	115.923645	30.309307	-13.070382	116.3255	31.457678	33.659328	113.01725	30.8834925	10.294473	114.671375	-78.5393265	16.391903	117.175915
-38.997559	0.092236	115.651825	-23.749653	13.448784	115.721703	30.354013	-12.950216	116.143784	31.574741	33.836536	113.161835	30.964377	10.44316	114.6528095	-78.463683	16.454408	116.7905965
-39.297474	1.082132	115.336372	-23.66991	13.559423	115.57888	30.425119	-12.842509	115.976501	31.661642	33.939568	113.228348	31.0433805	10.5485295	114.6024245	-78.3832005	16.5703165	116.5553355
-39.543308	2.165361	115.060791	-23.550777	13.678269	115.433678	30.52277	-12.719014	115.80455	31.794044	34.063515	113.3209	31.158407	10.6722505	114.562725	-78.259961	16.6842875	116.304631
-39.735924	3.300306	114.781441	-23.395124	13.808805	115.302917	30.654537	-12.561986	115.601578	31.975798	34.221565	113.497421	31.3151675	10.8297895	114.5494995	-78.1054155	16.7878205	116.0563345
-39.830204	4.401046	114.625122	-23.180147	13.96575	115.19873	30.80427	-12.373951	115.395912	32.166889	34.39801	113.674835	31.4855795	11.0120295	114.5353735	-77.8458735	16.9194705	115.8620865
-39.855179	5.513108	114.45295	-22.932953	14.065306	115.14357	30.995045	-12.217264	115.21962	32.406334	34.540836	113.820564	31.7006895	11.161786	114.520092	-77.5665955	16.968826	115.767048
-39.836216	6.645531	114.309273	-22.686348	14.191257	115.070679	31.194162	-12.070313	115.067947	32.673386	34.678043	114.020012	31.933774	11.303865	114.5439795	-77.30647	17.078649	115.5973785
-39.698433	8.375805	113.909439	-22.316538	14.356905	114.84716	31.535927	-11.835453	114.868843	33.101154	34.937176	114.399483	32.3185405	11.5508615	114.634163	-76.9516165	17.1629485	115.060157
-39.5522	9.492911	113.564873	-22.083862	14.514171	114.663315	31.782841	-11.646064	114.715149	33.373539	35.146534	114.702606	32.57819	11.750235	114.7088775	-76.745914	17.278107	114.6177525
-39.40155	10.582973	113.202705	-21.888485	14.680369	114.418709	32.011845	-11.407684	114.575493	33.615788	35.397732	114.968468	32.8138165	11.995024	114.7719805	-76.5907865	17.365714	114.0654375
-39.174873	11.658001	112.998009	-21.675974	14.874723	114.24913	32.240696	-11.129852	114.422646	33.826874	35.665119	115.146873	33.033785	12.2676335	114.7847595	-76.385733	17.4818125	113.7135005
-38.924294	12.746353	112.890923	-21.491104	15.096993	114.134583	32.460762	-10.871954	114.324806	33.999306	35.93457	115.197006	33.230034	12.531308	114.760906	-76.212242	17.662678	113.50826
-38.681267	13.740474	112.848854	-21.289743	15.30602	114.064537	32.640045	-10.629825	114.30014	34.158958	36.187553	115.14782	33.3995015	12.778864	114.72398	-75.9789875	17.833176	113.405094
-38.356953	14.683071	112.746536	-21.166214	15.48412	113.959549	32.805176	-10.432582	114.355263	34.289654	36.401051	115.049538	33.547415	12.9842345	114.7024005	-75.879843	17.9840055	113.2166975
-37.917072	16.005989	112.640976	-21.018353	15.71507	113.815155	32.962769	-10.235292	114.46035	34.817604	36.487259	114.629936	33.8901865	13.1259835	114.545143	-75.9268925	18.3041565	113.085167
-37.555199	16.869202	112.643646	-20.916355	15.828177	113.745514	33.013908	-10.1702	114.581505	34.518784	36.682682	114.541626	33.766346	13.256241	114.5615655	-75.599056	18.400113	112.9294625
-37.205215	17.642502	112.700523	-20.847586	15.894106	113.729248	33.053036	-10.17049	114.75885	34.593739	36.67569	114.26915	33.8233875	13.2526	114.514	-75.5185595	18.535612	112.944496
-36.878483	18.350891	112.728432	-20.822811	15.909272	113.75148	33.06831	-10.244092	115.080658	34.6604	36.602558	113.993607	33.864355	13.179233	114.5371325	-75.509977	18.639311	112.9658275
-36.430489	19.015202	112.743355	-20.81105	15.879374	113.822083	33.070484	-10.340406	115.513969	34.682266	36.498363	113.694016	33.876375	13.0789785	114.6039925	-75.498475	18.6797695	113.0401735
-36.003891	19.700113	112.657455	-20.797386	15.811804	113.8414	33.096069	-10.447624	116.012909	34.704697	36.365707	113.366081	33.900383	12.9590415	114.689495	-75.495155	18.6645665	112.993305
-35.587109	20.398123	112.547684	-20.818548	15.729187	113.83567	33.117168	-10.542397	116.513184	34.723915	36.231716	113.081169	33.9205415	12.8446595	114.7971765	-75.5576375	18.6137145	112.8741635
-34.888878	21.434767	112.23288	-20.765562	15.581493	113.777748	33.151661	-10.672653	117.220947	34.795715	36.006851	112.669983	33.973688	12.667099	114.945465	-75.504812	18.495887	112.610031
-34.203308	22.029057	112.005196	-20.724617	15.425097	113.736153	33.188011	-10.738746	117.571411	34.829655	35.866703	112.453972	34.008833	12.5639785	115.0126915	-75.458067	18.2862155	112.4596145
-33.830555	22.956841	111.925041	-20.664112	15.343735	113.75589	33.280609	-10.811046	117.791115	34.91893	35.78801	112.2677	34.0997695	12.488482	115.0294075	-75.4279935	18.198988	112.4823725
-33.316498	23.870138	111.838081	-20.568142	15.254223	113.775909	33.385525	-10.808537	118.037224	34.983391	35.747906	112.121964	34.184458	12.4696845	115.079594	-75.320742	18.0387615	112.472224
-32.757507	24.803226	111.695686	-20.475731	15.193825	113.817871	33.489952	-10.763634	118.228821	35.045971	35.765884	112.056992	34.2679615	12.501125	115.1429065	-75.2194235	17.886525	112.4928355
-32.164459	25.810698	111.532036	-20.434095	15.168497	113.813423	33.58086	-10.704951	118.344521	35.079334	35.819019	112.023857	34.330097	12.557034	115.184189	-75.198287	17.77996	112.442657
-31.595388	26.921722	111.357178	-20.409843	15.151485	113.790443	33.630466	-10.635727	118.386589	35.096535	35.886642	112.02478	34.3635005	12.6254575	115.2056845	-75.1831865	17.6775125	112.3752015
-30.750305	28.754395	111.28862	-20.399096	15.141052	113.769005	33.626263	-10.527452	118.238617	35.074238	36.016785	112.141098	34.3502505	12.7446665	115.1898575	-75.1484425	17.5374375	112.3481525
-30.105766	30.053452	111.423073	-20.43325	15.164812	113.816223	33.597546	-10.424595	117.994263	35.023697	36.161793	112.356796	34.3106215	12.868599	115.1755295	-75.1771215	17.461025	112.4569165
-29.517879	31.457832	111.836159	-20.492033	15.193484	113.950623	33.547974	-10.277161	117.545227	34.950405	36.376854	112.711678	34.2491895	13.0498465	115.1284525	-75.2332555	17.3371215	112.7727935
-28.889175	32.86573	112.596382	-20.582872	15.250307	114.189255	33.50388	-10.071384	116.828964	34.807987	36.695171	113.264397	34.1559335	13.3118935	115.0466805	-75.3216775	17.1887205	113.3318295
-28.265715	34.311237	113.606903	-20.726509	15.337695	114.469734	33.458557	-9.739898	115.962112	34.613529	37.089626	113.941719	34.036043	13.674864	114.9519155	-75.489061	17.000526	113.9875525
-27.679607	35.747108	114.709343	-20.925924	15.447082	114.744499	33.371506	-9.291355	114.986969	34.331276	37.541618	114.696465	33.851391	14.1251315	114.841717	-75.703239	16.7690325	114.647281
-27.081146	37.161221	115.735802	-21.157703	15.637814	114.920509	33.251556	-8.786306	113.937057	33.990772	38.021641	115.403458	33.621164	14.6176675	114.6702575	-75.93657	16.6579605	115.1707605
-26.102304	39.211231	116.804672	-21.55632	16.167006	114.959625	32.94936	-8.002941	112.71434	33.463089	38.69519	116.015396	33.2062245	15.3461245	114.364868	-76.3188645	16.9878875	115.554382
-25.395697	40.509434	117.176842	-21.819202	16.557398	114.947273	32.699005	-7.549501	112.225677	33.168262	39.087135	116.187668	32.9336335	15.768817	114.2066725	-76.5720375	17.345979	115.6878735
-24.671555	41.727356	117.464241	-22.107277	16.929157	114.874283	32.437454	-7.230697	112.037781	32.933346	39.378963	116.311279	32.6854	16.074133	114.17453	-76.899954	17.784181	115.574036
-23.904091	42.762981	117.672729	-22.359142	17.299683	114.95192	32.132904	-7.028376	112.004295	32.723915	39.587883	116.460869	32.4284095	16.2797535	114.232582	-77.1466935	18.3196125	115.671258
-23.159248	43.731571	117.901299	-22.644073	17.591415	115.012672	31.794849	-6.891595	112.073883	32.53223	39.688171	116.633018	32.1635395	16.398288	114.3534505	-77.4516855	18.784542	115.6718935
-22.553028	44.594116	118.256569	-22.914322	17.790873	115.017784	31.478146	-6.78944	112.17569	32.306107	39.762123	116.83316	31.8921265	16.4863415	114.504425	-77.7207705	19.0954045	115.531143
-21.580017	45.166443	118.389725	-23.173674	17.892424	115.121376	31.176571	-6.689546	112.324699	32.088558	39.801113	117.07431	31.6325645	16.5557835	114.6995045	-77.9799125	19.2290645	115.5432475
-20.395613	45.842957	118.844589	-23.2586	17.811581	115.198944	30.917336	-6.563946	112.51049	31.767946	39.895588	117.540535	31.342641	16.665821	115.0255125	-77.859841	18.957341	115.3723755
-19.600632	46.151482	119.149986	-23.67231	18.1001	115.402748	30.828577	-6.431475	112.687149	31.583456	40.018757	117.884621	31.2060165	16.793641	115.285885	-78.5506365	19.406559	115.519611
-18.781185	46.331108	119.365288	-23.832975	18.184563	115.467667	30.814875	-6.241581	112.878433	31.424671	40.186714	118.254509	31.119773	16.9725665	115.566471	-78.785723	19.3965595	115.368863
-17.624763	46.257603	119.288948	-23.958822	18.321981	115.510597	30.838451	-6.031353	113.12336	31.273151	40.408154	118.601547	31.055801	17.1884005	115.8624535	-78.973445	19.4555615	115.1587405
-16.822432	46.154568	119.335846	-24.224148	18.535563	115.690041	30.8958	-5.762274	113.399445	31.118542	40.67292	118.916573	31.007171	17.455323	116.158009	-79.455467	19.615803	115.222073
-16.063353	46.013763	119.346832	-24.289978	18.803608	115.712227	31.006939	-5.504485	113.644882	30.980583	40.949348	119.19577	30.993761	17.7224315	116.420326	-79.573717	19.8847845	115.004128
-15.295341	45.663326	119.336792	-24.253286	18.874975	115.771019	31.120581	-5.262087	113.920822	30.890221	41.213547	119.403008	31.005401	17.97573	116.661915	-79.511973	19.77422	114.880123
-14.173287	44.967575	119.331345	-24.25765	19.146261	116.034592	31.307693	-4.952908	114.324699	31.202963	41.455376	119.431595	31.255328	18.251234	116.878147	-79.770628	20.041288	115.191037
-13.502617	44.345047	119.294739	-24.187481	19.282015	116.148926	31.410509	-4.773918	114.55101	30.782652	41.824036	119.713608	31.0965805	18.525059	117.132309	-79.4715425	20.038971	115.165543
-12.838427	43.585518	119.196701	-24.210915	19.385704	116.31041	31.476938	-4.658123	114.805557	30.767159	41.9776	119.739677	31.1220485	18.6597385	117.272617	-79.5438785	20.1116695	115.348203
-12.093113	42.752743	118.987762	-24.197256	19.503466	116.394028	31.548965	-4.581319	115.068604	30.73254	42.105873	119.687927	31.1407525	18.762277	117.3782655	-79.5352645	20.244655	115.4097905
-11.589878	41.7701	118.811226	-24.216656	19.54598	116.548363	31.586174	-4.567406	115.33786	30.718956	42.153896	119.601463	31.152565	18.793245	117.4696615	-79.585877	20.298715	115.6270645
-11.441903	40.92168	118.802711	-24.238527	19.627281	116.721489	31.566292	-4.58891	115.613411	30.713385	42.166866	119.45739	31.1398385	18.788978	117.5354005	-79.6168925	20.465584	115.9075775
-10.916903	39.723198	118.562225	-24.277302	19.652203	116.827736	31.535234	-4.682799	115.929123	30.736235	42.13987	119.277397	31.1357345	18.7285355	117.60326	-79.6903385	20.5758705	116.052212
-10.169789	37.860535	118.067154	-24.366732	19.710068	116.927254	31.440756	-4.869683	116.457367	30.774992	42.025425	118.942215	31.107874	18.577871	117.699791	-79.841338	20.842265	116.154717
-9.726494	36.584194	117.70433	-24.415041	19.75815	116.927734	31.323103	-5.032938	116.759781	30.777985	41.925365	118.616577	31.050544	18.4462135	117.688179	-79.880626	21.0700865	116.167289
-9.356359	35.245113	117.3545	-24.492588	19.819479	116.907539	31.189638	-5.210404	117.075302	30.780807	41.797779	118.163811	30.9852225	18.2936875	117.6195565	-79.9703985	21.3452705	116.1955215
-9.016581	33.850445	117.003944	-24.536095	19.850079	116.844955	31.024611	-5.387076	117.348625	31.184292	41.468552	117.497757	31.1044515	18.040738	117.423191	-80.1766415	21.65942	116.266719
-8.692135	32.476158	116.631676	-24.599422	19.87891	116.749954	30.870846	-5.552896	117.628693	30.804443	41.443703	117.157951	30.8376445	17.9454035	117.393322	-80.0364885	21.8124165	116.106586
-8.446588	31.100613	116.307274	-24.651152	19.904024	116.64151	30.724514	-5.70263	117.910049	30.87075	41.216217	116.5737	30.797632	17.7567935	117.2418745	-80.099936	22.0512545	116.0411455
-8.181747	29.744318	116.026558	-24.668951	19.894337	116.50177	30.622223	-5.851357	118.075249	30.866772	41.062054	116.105591	30.7444975	17.6053485	117.09042	-80.0823995	22.1833255	115.91312
-7.884449	27.746868	115.723312	-24.634474	19.801975	116.324493	30.56097	-6.036822	118.296921	30.904606	40.834038	115.497223	30.732788	17.398608	116.897072	-80.001736	22.205342	115.751914
-7.735112	26.484192	115.609909	-24.604616	19.740986	116.212296	30.572996	-6.118515	118.360054	30.932417	40.729637	115.213356	30.7527065	17.305561	116.786705	-79.9619385	22.176411	115.637887
-7.590919	25.281578	115.569099	-24.571266	19.660444	116.147354	30.610952	-6.148401	118.346878	30.942127	40.690159	115.040543	30.7765395	17.270879	116.6937105	-79.9190715	22.050009	115.6009975
-7.48584	24.114128	115.575615	-24.519268	19.609884	116.105782	30.683815	-6.139177	118.279884	30.959406	40.695637	114.98671	30.8216105	17.27823	116.633297	-79.8601465	21.941538	115.578267
-7.40377	23.06032	115.641937	-24.456436	19.574957	116.104851	30.774475	-6.069056	118.217293	30.999439	40.782921	115.083191	30.886957	17.3569325	116.650242	-79.799829	21.7929815	115.55946
-7.35478	22.002546	115.772537	-24.424574	19.580439	116.147041	30.85396	-5.97749	118.11293	31.015162	40.904762	115.314194	30.934561	17.463636	116.713562	-79.783709	21.697242	115.58052
-7.319139	21.049488	115.885414	-24.372587	19.616997	116.174767	30.931892	-5.861603	117.997894	31.043518	41.045906	115.597092	30.987705	17.5921515	116.797493	-79.732879	21.6418425	115.552041
-7.384649	19.685577	115.981926	-24.38608	19.707308	116.186699	31.022772	-5.656415	117.766045	31.452454	41.173019	115.949318	31.237613	17.758302	116.8576815	-80.009773	21.656314	115.5157165
-7.428673	18.824308	116.020462	-24.360857	19.817141	116.168579	31.080509	-5.480319	117.544914	31.050581	41.530567	116.544006	31.065545	18.025124	117.04446	-79.787259	21.609158	115.292698
-7.530597	17.953552	115.999603	-24.371059	19.933912	116.14444	31.126537	-5.265121	117.308571	31.046062	41.752129	116.94574	31.0862995	18.243504	117.1271555	-79.8284175	21.62432	115.1617245
-7.643082	17.115458	115.957748	-24.324276	20.041254	116.128922	31.207174	-5.030902	117.057419	31.045115	41.963657	117.365479	31.1261445	18.4663775	117.211449	-79.7746965	21.6161305	115.046395
-7.81145	16.256466	115.890884	-24.258085	20.134439	116.149185	31.310213	-4.799677	116.801689	31.054071	42.178654	117.772125	31.182142	18.6894885	117.286907	-79.698312	21.5793895	115.011463
-7.987527	15.373966	115.803543	-24.224735	20.257385	116.15963	31.427824	-4.58448	116.559052	31.080631	42.394684	118.171677	31.2542275	18.905102	117.3653645	-79.7036975	21.609668	114.9538955
-8.27445	14.534222	115.737984	-24.142817	20.35533	116.20752	31.542015	-4.370509	116.333649	31.109539	42.58395	118.508759	31.325777	19.1067205	117.421204	-79.611411	21.6039395	114.993836
-8.600863	13.080074	115.558334	-24.017208	20.488754	116.30999	31.733612	-4.050468	116.06749	31.152603	42.835918	118.934044	31.4431075	19.392725	117.500767	-79.4775235	21.584783	115.119213
-8.891775	12.020933	115.414879	-23.941444	20.572302	116.39608	31.858057	-3.860866	115.974602	31.198956	43.003391	119.163551	31.5285065	19.5712625	117.5690765	-79.4113945	21.5733415	115.2230835
-9.213034	10.913772	115.319588	-23.840342	20.638371	116.507736	31.998837	-3.706415	115.961769	31.253269	43.151421	119.357048	31.626053	19.722503	117.6594085	-79.306737	21.554239	115.3560635
-9.591682	9.800982	115.235535	-23.783207	20.74733	116.631042	32.158779	-3.568018	116.008247	31.297249	43.284103	119.470634	31.728014	19.8580425	117.7394405	-79.294428	21.6366175	115.5226435
-9.956724	8.608911	115.162361	-23.701563	20.800663	116.693153	32.305267	-3.471228	116.126266	31.349033	43.392937	119.519485	31.82715	19.9608545	117.8228755	-79.230276	21.6404715	115.5634305
-10.416247	7.354927	115.124916	-23.630953	20.87429	116.717239	32.435398	-3.418173	116.303848	31.374443	43.475536	119.471451	31.9049205	20.0286815	117.8876495	-79.1668265	21.7198985	115.5468285
-10.924642	6.027101	115.118286	-23.561399	20.884039	116.718613	32.543545	-3.417465	116.525887	31.424633	43.484287	119.357277	31.984089	20.033411	117.941582	-79.106887	21.734667	115.495644
-11.790597	3.905263	115.215622	-23.452457	20.795328	116.620552	32.736233	-3.56347	117.004158	31.515253	43.380962	119.041382	32.125743	19.908746	118.02277	-79.030657	21.68191	115.218334
-12.433047	2.461725	115.399788	-23.413202	20.655941	116.509262	32.850773	-3.756534	117.410431	31.606684	43.192825	118.742546	32.2287285	19.7181455	118.0764885	-79.0551325	21.5937365	114.9420355
-13.11934	0.945434	115.610847	-23.278864	20.433756	116.338646	32.968864	-4.047494	117.900909	31.70945	42.934113	118.34481	32.339157	19.4433095	118.1228595	-78.896885	21.4242025	114.5544325
-13.819657	-0.550501	115.853592	-23.206865	20.115938	116.157684	33.039059	-4.387206	118.353569	31.832737	42.562126	117.835785	32.435898	19.08746	118.094677	-78.849628	21.144416	114.220691
-14.601808	-2.033934	116.110443	-23.106974	19.77824	115.980194	33.080132	-4.797143	118.705093	31.980961	42.132866	117.289993	32.5305465	18.6678615	117.997543	-78.7444945	20.8886185	113.962845
-15.391336	-3.495337	116.320381	-23.010109	19.419353	115.792679	33.109196	-5.195061	119.028603	32.134659	41.670788	116.791107	32.6219275	18.2378635	117.909855	-78.6421455	20.6008425	113.675503
-16.220331	-4.925165	116.450706	-22.922203	19.028131	115.560654	33.131325	-5.57412	119.37442	32.277145	41.243599	116.377594	32.704235	17.8347395	117.876007	-78.548641	20.2215225	113.245301
-17.591204	-6.885106	116.643227	-22.812572	18.486233	115.206276	33.146729	-6.112717	119.752144	32.495995	40.651611	115.912712	32.821362	17.269447	117.832428	-78.446506	19.703019	112.580124
-18.50095	-8.09038	116.738342	-22.740074	18.169516	114.991089	33.149624	-6.409283	119.985435	32.620178	40.321236	115.623726	32.884901	16.9559765	117.8045805	-78.365049	19.3830555	112.1775975
-19.519361	-9.176652	116.904381	-22.689077	17.927448	114.80484	33.155777	-6.656648	120.209	32.737869	40.013649	115.304039	32.946823	16.6785005	117.7565195	-78.324977	19.1763955	111.8531605
-20.547087	-10.114408	117.085144	-22.564993	17.723324	114.679146	33.160885	-6.876908	120.384491	32.860729	39.727493	115.05957	33.010807	16.4252925	117.7220305	-78.140793	19.0213555	111.6362615
-21.600542	-10.991606	117.211845	-22.467899	17.568926	114.62426	33.169575	-7.054222	120.528152	32.973404	39.485382	114.837479	33.0714895	16.21558	117.6828155	-78.0072875	18.922272	111.5657045
-22.530579	-11.812653	117.256615	-22.40344	17.450613	114.614258	33.176933	-7.22198	120.628265	33.09132	39.279041	114.619102	33.1341265	16.0285305	117.6236835	-77.9410065	18.8726955	111.6048325
-23.888788	-12.286042	117.416885	-22.332777	17.383802	114.660667	33.185726	-7.314414	120.620407	33.175728	39.147404	114.475487	33.180727	15.916495	117.547947	-77.846281	18.851109	111.773387
-25.669367	-12.969793	117.386398	-22.246096	17.335276	114.799408	33.199841	-7.360032	120.528839	33.257786	39.070637	114.354469	33.2288135	15.8553025	117.441654	-77.7210055	18.8152495	112.157162
-26.766628	-13.342859	117.281868	-22.182095	17.331291	114.963974	33.229652	-7.296163	120.38176	33.285301	39.10857	114.37365	33.2574765	15.9062035	117.377705	-77.6216665	18.7563785	112.550243
-28.00634	-13.524741	117.247581	-22.120533	17.327013	115.147568	33.309174	-7.311831	120.163895	33.286888	39.179562	114.473343	33.298031	15.9338655	117.318619	-77.539097	18.7201605	112.976517
-29.451307	-13.511428	117.30069	-22.044329	17.288017	115.337624	33.383881	-7.25508	120.011917	33.297043	39.245995	114.517952	33.340462	15.9954575	117.2649345	-77.42912	18.5805765	113.4103135
-30.740425	-13.475497	117.348602	-22.01317	17.251665	115.555534	33.443943	-7.194705	119.878647	33.289719	39.311565	114.484772	33.366831	16.05843	117.1817095	-77.393171	18.4449	113.9293585
-32.042278	-13.349649	117.537308	-21.935745	17.176607	115.787758	33.533653	-7.172987	119.698593	33.232395	39.350014	114.397011	33.383024	16.0885135	117.047802	-77.254514	18.2647005	114.527714
-33.339207	-13.151873	117.875549	-21.918373	17.094393	116.099754	33.591095	-7.151776	119.566605	33.149277	39.352039	114.248299	33.370186	16.1001315	116.907452	-77.206932	18.0886545	115.292056
-35.263271	-12.619233	118.657364	-21.838007	16.908329	116.76284	33.706127	-7.165583	119.453392	33.018326	39.322109	114.060127	33.3622265	16.078263	116.7567595	-77.0382405	17.738395	116.7689205
-36.504166	-12.143168	119.334755	-21.786465	16.788567	117.333839	33.76178	-7.186097	119.443634	32.903904	39.324509	113.938248	33.332842	16.069206	116.690941	-76.905772	17.507928	117.976737
-37.726547	-11.563727	120.01947	-21.800978	16.64419	117.949036	33.805294	-7.195649	119.446526	32.786751	39.291058	113.958801	33.2960225	16.0477045	116.7026635	-76.8979785	17.2406755	119.1954085
-38.928234	-10.90855	120.711853	-21.797569	16.495619	118.574821	33.829193	-7.189295	119.383766	32.626286	39.307709	113.948906	33.2277395	16.059207	116.666336	-76.8228775	16.932031	120.483306
-40.05294	-10.178274	121.289886	-21.838268	16.306097	119.12925	33.828384	-7.151682	119.324127	32.438171	39.357861	113.985695	33.1332775	16.1030895	116.654911	-76.8098135	16.5091045	121.603589
-41.117626	-9.38461	121.716713	-21.899683	16.150721	119.554184	33.85598	-7.109597	119.268593	32.208267	39.460922	114.007294	33.0321235	16.1756625	116.6379435	-76.8314895	16.1257795	122.4704245
-42.168583	-8.548982	121.933533	-21.972698	15.975255	119.788155	33.849354	-7.058904	119.213936	31.984648	39.535538	114.067963	32.917001	16.238317	116.6409495	-76.862397	15.712193	122.9353605
-43.591709	-7.14493	121.990112	-22.118204	15.714476	119.952728	33.814568	-7.019308	119.054939	31.697142	39.601398	114.140877	32.755855	16.291045	116.597908	-76.992263	15.137907	123.307548
-44.468487	-6.095585	121.900963	-22.151045	15.585285	119.977173	33.818905	-7.024916	118.945709	31.600582	39.600258	114.156548	32.7097435	16.287671	116.5511285	-77.0118335	14.882899	123.4032175
-45.238747	-4.96859	121.776268	-22.156683	15.482524	119.935013	33.830128	-7.069063	118.86972	31.58403	39.570469	114.16655	32.707079	16.250703	116.518135	-77.020445	14.714345	123.351891
-45.92664	-3.790807	121.568832	-22.105778	15.405592	119.858757	33.850201	-7.123877	118.781517	31.622517	39.53907	114.148178	32.736359	16.2075965	116.4648475	-76.947915	14.6035875	123.2526665
-46.596298	-2.516284	121.295944	-22.063057	15.349102	119.7304	33.880817	-7.16416	118.636299	31.664354	39.512405	114.133583	32.7725855	16.1741225	116.384941	-76.8986995	14.5240815	123.075859
-47.157333	-1.191345	120.860626	-22.059155	15.24512	119.491768	33.929066	-7.190101	118.561256	31.698423	39.519394	114.183846	32.8137445	16.1646465	116.372551	-76.9320545	14.3255935	122.610985
-47.656857	0.150083	120.106827	-22.139971	15.195586	119.113579	33.934952	-7.218238	118.539688	31.680849	39.531033	114.320885	32.8079005	16.1563975	116.4302865	-77.0878425	14.2347745	121.7968715
-48.431602	2.257237	118.686356	-22.402496	15.107128	118.330978	33.8321	-7.268036	118.466805	31.614231	39.573692	114.769493	32.7231655	16.152828	116.618149	-77.5281575	14.061428	120.043807
-48.834518	3.728531	118.137573	-22.519148	15.048787	117.989182	33.663185	-7.294255	118.229462	31.456154	39.523865	114.51738	32.5596695	16.114805	116.373421	-77.5979655	13.982769	119.604943
-49.131348	5.247071	118.098579	-22.549212	15.022819	117.969582	33.532513	-7.277066	117.904305	31.378428	39.485012	114.429031	32.4554705	16.103973	116.166668	-77.5538945	13.941665	119.772496
-49.347378	6.839303	118.347504	-22.520927	14.959714	118.151459	33.483517	-7.258888	117.635384	31.33379	39.491398	114.4627	32.4086535	16.116255	116.049042	-77.4505075	13.803173	120.253876
-49.50396	8.422447	118.527153	-22.557718	14.920918	118.372597	33.440544	-7.195715	117.538055	31.316141	39.52607	114.625191	32.3783425	16.1651775	116.081623	-77.4937785	13.6766585	120.663571
-49.651299	10.060939	118.623268	-22.587532	14.895579	118.487144	33.429008	-7.209327	117.492485	31.280781	39.570923	114.792267	32.3548945	16.180798	116.142376	-77.5299585	13.61036	120.831912
-49.747066	11.706239	118.580353	-22.66567	14.928168	118.522881	33.404724	-7.167739	117.535606	31.233114	39.631195	114.957855	32.318919	16.231728	116.2467305	-77.650259	13.624608	120.7990315
-49.72213	14.191418	118.303207	-22.762123	14.938203	118.414665	33.341644	-7.1371	117.651428	31.137901	39.70084	115.121422	32.2397725	16.28187	116.386425	-77.7640185	13.594536	120.442905
-49.666626	15.85204	118.140778	-22.810377	14.936248	118.355164	33.327511	-7.117048	117.685936	31.110487	39.721474	115.16172	32.218999	16.302213	116.423828	-77.839753	13.570283	120.2865
-49.471779	17.514505	118.012497	-22.830017	14.912924	118.308617	33.341209	-7.095085	117.681931	31.106249	39.738888	115.16777	32.223729	16.3219015	116.4248505	-77.883763	13.5039465	120.1923835
-49.229752	19.215975	117.930672	-22.779406	14.877666	118.238846	33.392181	-7.065645	117.6325	31.110106	39.772224	115.18924	32.2511435	16.3532895	116.41087	-77.8099555	13.4020425	120.066822
-48.947876	20.856316	117.8965	-22.710754	14.827222	118.204453	33.455132	-7.033785	117.51059	31.12463	39.792488	115.214432	32.289881	16.3793515	116.362511	-77.711389	13.2750925	120.046395
-48.554386	22.499954	117.936531	-22.646887	14.781944	118.216202	33.488255	-6.998482	117.3498	31.152275	39.81395	115.280899	32.320265	16.407734	116.3153495	-77.614039	13.156154	120.1170545
-48.146236	24.202299	118.154976	-22.580299	14.781496	118.260643	33.505486	-6.896661	117.066338	31.179752	39.863903	115.450264	32.342619	16.483621	116.258301	-77.503217	13.079371	120.262985
-47.392521	26.665895	118.687714	-22.519039	14.817412	118.45546	33.588284	-6.789417	116.64505	31.204023	40.02565	115.903328	32.3961535	16.6181165	116.274189	-77.4342315	13.0167075	120.636731
-46.790611	28.310776	119.062515	-22.480637	14.868602	118.609116	33.628742	-6.58819	116.379356	31.198805	40.201714	116.371605	32.4137735	16.806762	116.3754805	-77.3750475	12.930442	120.8427515
-46.154503	29.91708	119.462059	-22.478899	14.945516	118.70459	33.648346	-6.360383	116.101387	31.172375	40.42033	116.892181	32.4103605	17.0299735	116.496784	-77.3681585	12.8610585	120.912396
-45.414761	31.452477	119.819916	-22.588554	15.06811	118.826691	33.667461	-6.114927	115.865181	31.129143	40.654881	117.459579	32.398302	17.269977	116.66238	-77.57541	12.866243	120.991002
-44.659554	32.917698	120.086372	-22.617487	15.188678	118.800011	33.705734	-5.875463	115.74823	31.066778	40.88604	117.962563	32.386256	17.5052885	116.8553965	-77.62123	12.8720675	120.7446255
-43.77309	34.326118	120.258316	-22.677803	15.29154	118.910942	33.734901	-5.655724	115.707436	30.963806	41.093597	118.356026	32.3493535	17.7189365	117.031731	-77.7049595	12.8641435	120.790153
-42.8946	35.659264	120.427002	-22.779673	15.481116	118.864525	33.742569	-5.471045	115.738419	30.861532	41.27837	118.593506	32.3020505	17.9036625	117.1659625	-77.8613965	13.0585695	120.5630875
-41.468452	37.452301	120.549034	-22.901592	15.61429	118.897964	33.759708	-5.2515	115.890869	30.688139	41.480667	118.855331	32.2239235	18.1145835	117.3731	-78.0271075	13.1139965	120.422828
-40.4426	38.521946	120.566216	-22.971792	15.638815	119.002686	33.779491	-5.18107	116.036263	30.600664	41.56155	119.00985	32.1900775	18.19024	117.5230565	-78.1336615	13.08739	120.4823155
-39.398159	39.460796	120.533882	-23.031864	15.610994	118.886414	33.798729	-5.174936	116.20237	30.518269	41.589664	119.129097	32.158499	18.207364	117.6657335	-78.222227	13.014624	120.1070945
-38.287754	40.332535	120.458389	-23.112598	15.546253	118.831909	33.81562	-5.203925	116.303345	30.454576	41.566063	119.221451	32.135098	18.181069	117.762398	-78.360294	12.911437	119.90142
-37.183945	41.110344	120.393959	-23.174486	15.455853	118.741608	33.84005	-5.266079	116.374397	30.389637	41.523342	119.283081	32.1148435	18.1286315	117.828739	-78.4638155	12.7830745	119.654477
-35.998268	41.74469	120.195297	-23.209686	15.393835	118.598701	33.859135	-5.30486	116.411995	30.330584	41.500603	119.292786	32.0948595	18.0978715	117.8523905	-78.5142315	12.6897985	119.3450115
-34.842743	42.341438	119.977272	-23.255989	15.252054	118.394943	33.880383	-5.353237	116.448441	30.279202	41.450497	119.254768	32.0797925	18.04863	117.8516045	-78.5917705	12.455478	118.9382815
-33.031395	43.075905	119.602844	-23.252375	15.160759	118.139244	33.895718	-5.460393	116.514275	30.255995	41.364651	119.14917	32.0758565	17.952129	117.8317225	-78.5806065	12.369389	118.4467655
-31.7896	43.466354	119.361351	-23.257998	15.052523	118.04966	33.923992	-5.556071	116.614975	30.264643	41.287102	118.997871	32.0943175	17.8655155	117.806423	-78.6103135	12.2395305	118.292897
-30.492577	43.771942	119.088402	-23.246923	15.013393	117.946037	33.963024	-5.671426	116.732155	30.304802	41.19809	118.870667	32.133913	17.763332	117.801411	-78.627759	12.263454	118.090663
-29.252785	44.016365	118.872917	-23.223036	14.960858	117.843796	33.97588	-5.79691	116.873932	30.347294	41.097786	118.771347	32.161587	17.650438	117.8226395	-78.607659	12.271278	117.8649525
-27.989357	44.140953	118.674561	-23.244011	14.889193	117.703857	33.962555	-5.921309	116.979095	30.378553	40.986122	118.731689	32.170554	17.5324065	117.855392	-78.658576	12.2459795	117.552322
-26.762272	44.261253	118.553307	-23.245146	14.789623	117.58902	33.954815	-6.029702	117.05291	30.391333	40.884624	118.759239	32.173074	17.427461	117.9060745	-78.663366	12.151785	117.2719655
-25.521379	44.23526	118.531158	-23.326756	14.738756	117.556259	33.955624	-6.107672	117.090729	30.394613	40.806999	118.867531	32.1751185	17.3496635	117.97913	-78.8286305	12.1278485	117.133388
-23.686024	44.120171	118.61911	-23.296495	14.586967	117.384514	33.988491	-6.158308	117.158195	30.379599	40.748741	119.151093	32.184045	17.2952165	118.154644	-78.777035	11.8787175	116.614384
-22.537756	43.969299	118.726059	-23.323376	14.540265	117.342758	34.044533	-6.161785	117.217125	30.373112	40.734444	119.429932	32.2088225	17.2863295	118.3235285	-78.8555745	11.7942005	116.3619875
-21.367956	43.763046	118.845284	-23.327898	14.532353	117.293037	34.107925	-6.128007	117.30423	30.365784	40.73917	119.71936	32.2368545	17.3055815	118.511795	-78.8926505	11.7591245	116.074279
-20.219141	43.491928	119.009163	-23.357876	14.553081	117.272148	34.1842	-6.102053	117.391205	30.363819	40.779938	119.990921	32.2740095	17.3389425	118.691063	-78.9897615	11.7672195	115.853233
-19.170494	43.169098	119.175682	-23.409189	14.593399	117.258026	34.250462	-6.074358	117.473328	30.369091	40.810505	120.261742	32.3097765	17.3680735	118.867535	-79.1281545	11.8187245	115.648517
-18.122105	42.844601	119.258751	-23.415695	14.675925	117.218948	34.325825	-6.047802	117.559982	30.379435	40.851028	120.519341	32.35263	17.401613	119.0396615	-79.18402	11.950237	115.3982345
-17.197691	42.400127	119.381126	-23.401312	14.765042	117.22168	34.385765	-6.004639	117.608276	30.390049	40.907463	120.721375	32.387907	17.451412	119.1648255	-79.190531	12.078672	115.2785345
-15.661547	41.510887	119.417862	-23.368151	14.916995	117.232338	34.51297	-5.962317	117.674652	30.452188	40.975182	120.900253	32.482579	17.5064325	119.2874525	-79.218881	12.3275575	115.1772235
-14.739932	40.935902	119.432846	-23.321812	15.012383	117.239044	34.58783	-5.9376	117.741096	30.508072	41.031734	120.969879	32.547951	17.547067	119.3554875	-79.191575	12.477699	115.1226005
-13.829386	40.163609	119.378387	-23.239807	15.110177	117.267227	34.66164	-5.911329	117.80806	30.577341	41.055458	120.989502	32.6194905	17.5720645	119.398781	-79.0991045	12.6482895	115.135673
-12.968467	39.373909	119.296143	-23.234663	15.184879	117.30323	34.738655	-5.919158	117.884735	30.631369	41.067715	120.978416	32.685012	17.5742785	119.4315755	-79.154338	12.7954795	115.1748845
-12.17959	38.515343	119.208931	-23.163929	15.225038	117.331383	34.772396	-5.939224	117.942963	30.68417	41.048931	120.949936	32.728283	17.5548535	119.4464495	-79.056141	12.8952225	115.2163165
-11.414445	37.57896	119.123352	-23.141609	15.239268	117.363564	34.798088	-6.001514	118.014038	30.729094	41.007599	120.895836	32.763591	17.5030425	119.454937	-79.046809	12.9754935	115.272191
-10.766912	36.526333	119.04715	-23.141531	15.226918	117.402802	34.77766	-6.094055	118.081573	30.737453	40.941868	120.838715	32.7575565	17.4239065	119.460144	-79.0406185	13.0299295	115.34546
-9.879005	34.872917	118.964767	-23.236912	15.170367	117.497482	34.691906	-6.192635	118.140457	30.657974	40.832432	120.765564	32.67494	17.3198985	119.4530105	-79.148764	13.0208355	115.5419535
-9.382954	33.758335	118.889343	-23.321112	15.106383	117.546936	34.581409	-6.267497	118.224213	30.586697	40.76976	120.696899	32.584053	17.2511315	119.460556	-79.226277	12.9616345	115.633316
-8.953269	32.500988	118.774628	-23.450096	15.092105	117.586342	34.457012	-6.322651	118.344414	30.48698	40.712463	120.614365	32.471996	17.194906	119.4793895	-79.372188	12.989304	115.6932945
-8.547774	31.277817	118.658661	-23.594055	15.082494	117.629478	34.321548	-6.374104	118.508972	30.385372	40.66618	120.474884	32.35346	17.146038	119.491928	-79.54157	13.01895	115.767028
-8.191442	30.011992	118.509689	-23.667019	15.083763	117.706535	34.171143	-6.446436	118.690285	30.288237	40.616844	120.298347	32.22969	17.085204	119.494316	-79.563728	13.082322	115.918754
-7.899051	28.704908	118.372139	-23.794868	15.1045	117.782509	34.037849	-6.515098	118.910599	30.212488	40.562695	120.052017	32.1251685	17.0237985	119.481308	-79.7149045	13.1852015	116.08371
-7.678809	27.423773	118.270241	-23.87932	15.140873	117.870918	33.900486	-6.578449	119.118141	30.155527	40.516598	119.781006	32.0280065	16.9690745	119.4495735	-79.7866465	13.3126715	116.2922625
-7.401329	25.465446	118.115044	-23.995224	15.232936	117.954216	33.720264	-6.696012	119.438255	30.103033	40.416302	119.338974	31.9116485	16.860145	119.3886145	-79.9020965	13.605727	116.5198175
-7.316939	24.152863	118.044197	-24.059217	15.279924	118.013916	33.574421	-6.769726	119.604767	30.080143	40.336205	119.059921	31.827282	16.7832395	119.332344	-79.945716	13.7766085	116.695488
-7.235417	22.854761	118.019104	-24.120321	15.333721	118.056023	33.459206	-6.853377	119.75753	30.065632	40.252159	118.811394	31.762419	16.699391	119.284462	-80.003061	13.968051	116.827584
-7.221011	21.603983	118.016792	-24.160585	15.347391	118.093582	33.354286	-6.933195	119.843521	30.063747	40.166187	118.624115	31.7090165	16.616496	119.233818	-80.0301865	14.078286	116.953346
-7.257694	20.366508	118.013084	-24.184708	15.350848	118.115082	33.271515	-6.99743	119.858704	30.061138	40.10323	118.526054	31.6663265	16.5529	119.192379	-80.0357425	14.148796	117.037785
-7.32934	19.150566	118.019447	-24.195913	15.338269	118.108452	33.218674	-7.051848	119.824829	30.06621	40.056732	118.4944	31.642442	16.502442	119.1596145	-80.034268	14.174096	117.0572895
-7.418169	17.983673	118.007751	-24.199368	15.291331	118.081459	33.173157	-7.094931	119.697548	30.078474	40.025192	118.532875	31.6258155	16.4651305	119.1152115	-80.0245515	14.1175315	117.0477065
-7.638091	16.290028	117.940453	-24.219585	15.286526	118.02021	33.10062	-7.093635	119.477531	30.075649	40.035789	118.672493	31.5881345	16.471077	119.075012	-80.0273045	14.101975	116.965408
-7.864273	15.190177	117.910576	-24.230888	15.346628	117.971649	33.078175	-7.046463	119.318565	30.064497	40.074993	118.821419	31.571336	16.514265	119.069992	-80.033112	14.178991	116.873306
-8.069441	14.108755	117.884003	-24.256466	15.417121	117.947021	33.061535	-6.964924	119.179985	30.046669	40.141239	118.971107	31.554102	16.5881575	119.075546	-80.067034	14.2460845	116.818496
-8.365412	13.090043	117.840233	-24.273441	15.479739	117.933868	33.045391	-6.868137	119.045845	30.049053	40.222343	119.092873	31.547222	16.677103	119.069359	-80.094104	14.282375	116.798377
-8.588142	12.061882	117.763924	-24.252901	15.605466	117.94165	33.037468	-6.801217	118.934425	30.059889	40.290401	119.218979	31.5486785	16.744592	119.076702	-80.0544805	14.46634	116.806598
-9.094792	11.101866	117.768883	-24.241041	15.679379	117.932419	33.032928	-6.735592	118.868515	30.084082	40.34576	119.317818	31.558505	16.805084	119.0931665	-80.040587	14.553674	116.7716715
-9.413455	10.020195	117.697105	-24.223408	15.73667	117.893921	33.019535	-6.690083	118.80851	30.099604	40.382572	119.422005	31.5595695	16.8462445	119.1152575	-80.0063855	14.6270955	116.6725845
-9.917703	8.434538	117.43412	-24.237499	15.814243	117.80481	33.00869	-6.681781	118.69767	30.126766	40.381569	119.524323	31.567728	16.849894	119.1109965	-80.042726	14.778592	116.4986235
-10.39397	7.432383	117.304298	-24.225088	15.832271	117.736259	33.009834	-6.687498	118.633759	30.146357	40.369484	119.514511	31.5780955	16.840993	119.074135	-80.0282715	14.823549	116.398383
-11.115912	6.483805	117.218338	-24.171413	15.830988	117.682289	33.027287	-6.692081	118.533325	30.173128	40.345268	119.483124	31.6002075	16.8265935	119.0082245	-79.9430335	14.8353825	116.3563535
-11.60181	5.374323	117.059601	-24.127319	15.829725	117.636299	33.050682	-6.705853	118.440735	30.211851	40.321056	119.426689	31.6312665	16.8076015	118.933712	-79.8859045	14.8518485	116.338886
-12.07165	4.339599	116.892372	-24.057041	15.843079	117.592407	33.075565	-6.733449	118.409958	30.254015	40.289658	119.301201	31.66479	16.7781045	118.8555795	-79.778872	14.9080535	116.3292345
-12.682848	3.299757	116.835915	-24.018639	15.836045	117.556931	33.104145	-6.763891	118.400887	30.311417	40.240871	119.161179	31.707781	16.73849	118.781033	-79.745059	14.9336	116.332829
-13.379383	2.288975	116.833023	-23.975941	15.853076	117.487457	33.131584	-6.840957	118.480492	30.364599	40.161613	118.961502	31.7480915	16.660328	118.720997	-79.6999735	15.045824	116.253917
-14.410165	0.711256	116.808105	-23.93714	15.853329	117.361427	33.131653	-6.990592	118.694557	30.434168	40.009521	118.637764	31.7829105	16.5094645	118.6661605	-79.6571905	15.1971935	116.0566935
-15.181758	-0.296656	116.829391	-23.921593	15.84301	117.287888	33.101936	-7.094103	118.821548	30.46921	39.884846	118.392029	31.785573	16.3953715	118.6067885	-79.628759	15.2906485	115.9689875
-15.980148	-1.262547	116.837013	-23.909323	15.82279	117.2127	33.063255	-7.199719	118.882927	30.495485	39.781715	118.157021	31.77937	16.290998	118.519974	-79.598016	15.354582	115.905426
-16.812969	-2.190066	116.874016	-23.898268	15.820597	117.157074	33.018433	-7.274882	118.937218	30.519733	39.684204	117.940865	31.769083	16.204661	118.4390415	-79.565619	15.436533	115.8751065
-17.661766	-3.109419	116.924118	-23.891514	15.816032	117.147194	32.99279	-7.338461	119.037071	30.543232	39.613728	117.738594	31.768011	16.1376335	118.3878325	-79.551039	15.4944305	115.9065555
-18.568188	-3.984053	117.067322	-23.860306	15.817976	117.157471	32.986832	-7.373635	119.141853	30.565702	39.543663	117.538467	31.776267	16.085014	118.34016	-79.496879	15.550938	115.974782
-19.492905	-4.799909	117.241798	-23.828789	15.826704	117.152039	32.997387	-7.41061	119.294724	30.622261	39.492302	117.329704	31.809824	16.040846	118.312214	-79.467402	15.612562	115.991864
-20.917786	-5.867517	117.480644	-23.770708	15.836421	117.128441	33.015358	-7.45246	119.581009	30.711996	39.420582	116.957733	31.863677	15.984061	118.269371	-79.405093	15.688781	115.987511
-21.855299	-6.530387	117.603859	-23.730413	15.824507	117.081429	33.019154	-7.484299	119.760529	30.782524	39.358624	116.723228	31.900839	15.9371625	118.2418785	-79.361665	15.7118515	115.9209795
-22.872248	-7.081098	117.694427	-23.669062	15.792531	117.004524	33.02972	-7.505214	119.944824	30.827457	39.297657	116.515396	31.9285885	15.8962215	118.23011	-79.2667125	15.6888405	115.778938
-23.916643	-7.592922	117.706764	-23.639189	15.736641	116.89888	33.020027	-7.560006	120.035484	30.875996	39.223625	116.306435	31.9480115	15.8318095	118.1709595	-79.2263895	15.6414725	115.6268005
-24.958294	-7.989704	117.743729	-23.620453	15.695158	116.813698	33.027184	-7.613456	120.135414	30.94068	39.124264	116.063164	31.983932	15.755404	118.099289	-79.224838	15.634912	115.528107
-26.050959	-8.31495	117.774925	-23.56452	15.639229	116.693413	33.012997	-7.667041	120.250771	30.990025	39.042114	115.81398	32.001511	15.6875365	118.0323755	-79.130551	15.5909215	115.3544505
-27.134857	-8.496775	117.801392	-23.557882	15.616086	116.55191	32.987938	-7.715849	120.367607	31.026073	38.941826	115.534126	32.0070055	15.6129885	117.9508665	-79.1227695	15.6191835	115.1529535
-28.797001	-8.640311	117.767395	-23.563427	15.578468	116.336548	32.912754	-7.783441	120.474899	31.041088	38.793461	115.227188	31.976921	15.50501	117.8510435	-79.103775	15.651926	114.8220525
-29.951334	-8.554145	117.754448	-23.553062	15.546654	116.24678	32.882381	-7.832862	120.562996	31.053675	38.711998	115.011383	31.968028	15.439568	117.7871895	-79.074152	15.65374	114.7063705
-31.086966	-8.371512	117.740273	-23.528811	15.495326	116.167786	32.87764	-7.866703	120.631882	31.081978	38.643211	114.887955	31.979809	15.388254	117.7599185	-79.037431	15.602398	114.5756535
-32.227013	-8.080109	117.64814	-23.526396	15.47506	116.143501	32.848621	-7.88546	120.678642	31.095535	38.612499	114.821159	31.972078	15.3635195	117.7499005	-79.02487	15.5866005	114.5371015
-33.360489	-7.647864	117.483879	-23.531303	15.466766	116.136574	32.814838	-7.895116	120.662071	31.097782	38.621075	114.821266	31.95631	15.3629795	117.7416685	-79.018916	15.5705525	114.5314795
-34.518261	-7.140085	117.299774	-23.555473	15.470598	116.152107	32.801937	-7.855903	120.578445	31.066942	38.683025	114.876724	31.9344395	15.413561	117.7275845	-79.0453855	15.527635	114.5766295
-35.651421	-6.486323	117.087723	-23.615309	15.511349	116.190376	32.763054	-7.784297	120.435547	30.999458	38.786022	114.999619	31.881256	15.5008625	117.717583	-79.111874	15.5218355	114.663169
-37.337624	-5.298389	116.781906	-23.716154	15.572818	116.310966	32.671337	-7.632331	120.141556	30.871603	38.978004	115.256134	31.77147	15.6728365	117.698845	-79.203778	15.4727995	114.923087
-38.482479	-4.427217	116.603767	-23.81731	15.642625	116.398666	32.582577	-7.521581	119.985428	30.774319	39.123249	115.365921	31.678448	15.800834	117.6756745	-79.313068	15.484416	115.1216575
-39.600548	-3.407541	116.483917	-23.916403	15.734384	116.474358	32.494972	-7.431283	119.872665	30.677847	39.228352	115.494766	31.5864095	15.8985345	117.6837155	-79.4192155	15.5702335	115.2650005
-40.69566	-2.332456	116.324043	-24.018244	15.823793	116.4786	32.399498	-7.374027	119.853699	30.616909	39.274632	115.641464	31.5082035	15.9503025	117.7475815	-79.5446915	15.6972835	115.2096185
-41.832481	-1.150967	116.06842	-24.058384	15.90048	116.38343	32.289108	-7.357476	119.877289	30.587986	39.315231	115.621414	31.438547	15.9788775	117.7493515	-79.555315	15.8220825	115.0175085
-42.902973	0.113127	115.730415	-24.11137	15.962286	116.23423	32.207176	-7.360598	119.871994	30.566076	39.307873	115.716888	31.386626	15.9736375	117.794441	-79.609366	15.9509345	114.674019
-43.928726	1.420973	115.329552	-24.150385	16.014393	116.047356	32.164249	-7.368211	119.839264	30.585804	39.325592	115.630135	31.3750265	15.9786905	117.7346995	-79.6757965	16.0500955	114.3600125
-45.463707	3.527611	114.766861	-24.12709	16.118982	115.74678	32.115513	-7.335398	119.711151	30.597935	39.359993	115.621605	31.356724	16.0122975	117.666378	-79.610904	16.2256665	113.827182
-46.457561	5.017748	114.479736	-24.122587	16.195868	115.617004	32.111938	-7.285346	119.639397	30.611917	39.402622	115.488136	31.3619275	16.058638	117.5637665	-79.6071015	16.333098	113.6702415
-47.457005	6.613012	114.292122	-24.07663	16.260767	115.559662	32.14119	-7.230731	119.5466	30.638111	39.467247	115.287636	31.3896505	16.118258	117.417118	-79.5429105	16.403276	113.702206
-48.402557	8.294999	114.255478	-24.021238	16.323442	115.603317	32.148132	-7.176257	119.460152	30.639585	39.518524	115.149986	31.3938585	16.1711335	117.305069	-79.4363345	16.4757505	113.901565
-49.371689	10.024511	114.358208	-23.983713	16.368679	115.753044	32.160603	-7.135184	119.388496	30.619326	39.541828	115.155792	31.3899645	16.203322	117.272144	-79.3573905	16.534036	114.233944
-50.297195	11.855127	114.633087	-23.996511	16.378222	116.027847	32.136349	-7.089073	119.304527	30.574697	39.571495	115.175522	31.355523	16.241211	117.2400245	-79.348545	16.515233	114.8156695
-51.251091	13.71846	115.099785	-24.03108	16.33799	116.451141	32.108261	-7.057157	119.109283	30.488243	39.640011	115.225243	31.298252	16.291427	117.167263	-79.360412	16.384553	115.735019
-52.60524	16.637493	116.298294	-24.10173	16.292141	117.337189	32.010452	-6.962057	118.641136	30.268398	39.787952	115.627014	31.139425	16.4129475	117.134075	-79.342885	16.1713345	117.540303
-53.456219	18.622561	117.391205	-24.230558	16.265059	118.055367	31.912842	-6.82632	118.167328	30.069181	39.955147	116.093956	30.9910115	16.5644135	117.130642	-79.4521275	15.9657045	118.980092
-54.211281	20.640768	118.629662	-24.334234	16.179058	118.826523	31.769234	-6.62966	117.667221	29.813511	40.179745	116.689575	30.7913725	16.7750425	117.178398	-79.4598405	15.5830735	120.474648
-54.960632	22.660116	119.933784	-24.533031	16.151367	119.536385	31.599131	-6.375892	117.109886	29.526175	40.455101	117.396294	30.562653	17.0396045	117.25309	-79.628715	15.2631295	121.81968
-55.621994	24.643835	121.073486	-24.744896	16.148891	120.162598	31.411982	-6.098844	116.58535	29.252609	40.732155	118.179298	30.3322955	17.3166555	117.382324	-79.8220875	14.9811265	122.942872
-56.264679	26.648626	121.929398	-24.951729	16.285017	120.42807	31.217464	-5.811139	116.197456	29.049911	40.995071	118.918167	30.1336875	17.591966	117.5578115	-80.0371455	14.978068	123.2983285
-56.804268	28.654057	122.398438	-25.164104	16.459484	120.498489	31.022526	-5.555949	115.881371	28.890684	41.219868	119.494904	29.956605	17.8319595	117.6881375	-80.284813	15.0870085	123.3088405
-57.169159	31.372986	122.821724	-25.367741	16.823895	120.348633	30.727863	-5.224986	115.361404	28.730864	41.490303	119.899536	29.7293635	18.1326585	117.63047	-80.4648455	15.5151315	123.066796
-57.54723	33.226055	122.863281	-25.454292	17.098482	120.135353	30.550055	-5.042859	115.032219	28.679996	41.63208	119.925713	29.6150255	18.2946105	117.478966	-80.5236095	15.9023535	122.79174
-57.68203	35.032482	123.110458	-25.485006	17.357292	119.921028	30.417284	-4.878417	114.713501	28.66291	41.745411	119.868912	29.540097	18.433497	117.2912065	-80.510109	16.281087	122.5508495
-57.544136	36.422752	123.270561	-25.529936	17.5474	119.733215	30.31325	-4.761231	114.459824	28.634113	41.837223	119.743195	29.4736815	18.537996	117.1015095	-80.5335535	16.556804	122.3649205
-57.912041	38.191837	123.201096	-25.571091	17.68611	119.570992	30.245712	-4.671044	114.271393	28.589233	41.900547	119.576775	29.4174725	18.6147515	116.924084	-80.5596545	16.7574685	122.2179
-57.332508	39.047207	123.119667	-25.573849	17.753181	119.442513	30.203396	-4.612194	114.143433	28.514925	41.950146	119.424454	29.3591605	18.668976	116.7839435	-80.5068585	16.837386	122.1010825
-56.372025	39.684162	123.134743	-25.626431	17.808084	119.323219	30.173588	-4.580196	114.113976	28.44759	41.995567	119.303024	29.310589	18.7076855	116.7085	-80.563451	16.9084825	121.937938
-55.679165	40.88483	122.830536	-25.700665	17.845522	119.177269	30.141098	-4.562054	114.197327	28.321638	42.06477	119.133743	29.231368	18.751358	116.665535	-80.632698	16.939686	121.689003
-55.189674	41.61385	122.554657	-25.79458	17.9032	119.130997	30.105066	-4.566206	114.32058	28.222904	42.108448	119.025436	29.163985	18.771121	116.673008	-80.753145	17.035279	121.588986
-54.509472	42.089249	122.259392	-25.90827	17.944901	119.06617	30.036146	-4.572614	114.453949	28.132326	42.152763	118.897011	29.084236	18.7900745	116.67548	-80.900776	17.0997275	121.45686
-53.578751	42.449654	121.994766	-26.10113	18.091976	119.151474	29.956144	-4.577861	114.633789	28.038534	42.172928	118.749619	28.997339	18.7975335	116.691704	-81.199599	17.3864185	121.611244
-52.823544	42.752045	121.635139	-26.13604	18.142687	119.009415	29.870558	-4.606184	114.870743	27.97933	42.20034	118.564812	28.924944	18.797078	116.7177775	-81.197024	17.488296	121.3010525
-51.940269	42.972481	121.221756	-26.198574	18.268448	118.972633	29.806524	-4.623733	115.09465	27.942657	42.227791	118.388542	28.8745905	18.802029	116.741596	-81.2717385	17.734867	121.20367
-51.025658	43.105652	120.750114	-26.259745	18.448544	118.82402	29.743008	-4.649921	115.326141	27.947544	42.244404	118.199005	28.845276	18.7972415	116.762573	-81.364766	18.0998465	120.885467
-49.44915	43.190773	120.099464	-26.2789	18.658516	118.621323	29.666939	-4.64636	115.561615	27.998337	42.287136	117.916176	28.832638	18.820388	116.7388955	-81.390438	18.496644	120.5037505
-48.538246	43.133129	119.778572	-26.234684	18.793549	118.466583	29.659754	-4.604667	115.609955	28.068892	42.342224	117.721558	28.864323	18.8687785	116.6657565	-81.333691	18.7183195	120.2674095
-47.537842	43.022552	119.488266	-26.186476	18.924261	118.327423	29.685795	-4.534863	115.631577	28.125238	42.415424	117.583466	28.9055165	18.9402805	116.6075215	-81.2784685	18.9082415	120.0473245
-46.454884	42.807735	119.232262	-26.111713	19.02177	118.189003	29.759554	-4.463535	115.615463	28.205616	42.51302	117.457687	28.982585	19.0247425	116.536575	-81.206011	19.0187975	119.841431
-45.395081	42.547932	119.007561	-26.034079	19.100294	118.042183	29.818974	-4.386878	115.577545	28.289429	42.578747	117.339775	29.0542015	19.0959345	116.45866	-81.1223595	19.1046535	119.625706
-44.373589	42.22884	118.757652	-25.957668	19.177488	117.878357	29.894299	-4.326556	115.534821	28.363224	42.642635	117.218864	29.1287615	19.1580395	116.3768425	-81.0440975	19.1969365	119.3798715
-43.399635	41.853085	118.518517	-25.864204	19.248013	117.743553	29.943895	-4.287047	115.504112	28.431717	42.695599	117.06015	29.187806	19.204276	116.282131	-80.916214	19.29175	119.204975
-41.708786	41.217232	118.051147	-25.791782	19.339579	117.507614	30.010853	-4.280904	115.522423	28.567101	42.695202	116.773674	29.288977	19.207149	116.1480485	-80.872541	19.472009	118.8671795
-40.629585	40.726532	117.667221	-25.739557	19.390099	117.324982	30.040226	-4.317821	115.617195	28.621712	42.702057	116.519073	29.330969	19.192118	116.068134	-80.810083	19.58808	118.58183
-39.603443	40.222683	117.185577	-25.734606	19.402452	117.093636	30.056057	-4.371373	115.696823	28.677061	42.653248	116.131401	29.366559	19.1409375	115.914112	-80.835771	19.6639665	118.27316
-38.483376	39.627884	116.57077	-25.696764	19.392584	116.80529	30.085054	-4.459353	115.800262	28.741137	42.566948	115.628563	29.4130955	19.0537975	115.7144125	-80.8066235	19.7313705	117.8961675
-37.378136	39.027603	115.936195	-25.619358	19.318018	116.511406	30.095434	-4.563846	115.978943	28.81847	42.419262	115.014603	29.456952	18.927708	115.496773	-80.695668	19.708328	117.526039
-36.31609	38.387951	115.318474	-25.508108	19.220076	116.270683	30.164925	-4.763688	116.218277	28.929106	42.211296	114.328453	29.5470155	18.723804	115.273365	-80.5632315	19.716348	117.268001
-35.27079	37.72971	114.684441	-25.402105	19.036413	116.073036	30.268839	-5.086529	116.488495	29.055408	41.901886	113.695374	29.6621235	18.4076785	115.0919345	-80.4663335	19.6651475	117.0541375
-33.529766	36.746658	113.822388	-25.21586	18.725615	115.775772	30.415461	-5.510506	117.037346	29.22715	41.387669	112.799667	29.8213055	17.9385815	114.9185065	-80.2530255	19.5126485	116.6330375
-32.463913	36.174732	113.419495	-25.089714	18.459423	115.646301	30.540117	-5.809009	117.305336	29.318968	41.020264	112.359909	29.9295425	17.6056275	114.8326225	-80.1089705	19.3132185	116.4599795
-31.427839	35.579216	113.143394	-24.977224	18.183191	115.579918	30.669748	-6.09573	117.503754	29.407749	40.714626	112.047409	30.0387485	17.309448	114.7755815	-79.9931965	19.056934	116.3842545
-30.305338	35.118877	113.015602	-24.852457	17.926487	115.550209	30.798996	-6.315029	117.664322	29.517954	40.442909	111.862587	30.158475	17.06394	114.7634545	-79.863389	18.789034	116.3369635
-29.171974	34.694923	112.998749	-24.713169	17.665493	115.552902	30.935102	-6.520575	117.726692	29.621719	40.241043	111.813995	30.2784105	16.860234	114.7703435	-79.7047485	18.470752	116.3354605
-28.128344	34.410374	113.015724	-24.639332	17.430344	115.54406	31.055223	-6.666584	117.692627	29.721085	40.109234	111.892715	30.388154	16.721325	114.792671	-79.666818	18.139363	116.295449
-27.077616	34.148445	113.158508	-24.539003	17.274248	115.540123	31.149731	-6.758341	117.573837	29.809761	40.040131	112.073769	30.479746	16.640895	114.823803	-79.557752	17.907601	116.256443
-25.344091	33.937756	113.395355	-24.390234	17.165667	115.524544	31.307734	-6.832967	117.307518	29.962708	40.048199	112.552353	30.635221	16.607616	114.9299355	-79.415689	17.723718	116.1191525
-24.250477	33.908985	113.623238	-24.321562	17.146099	115.514816	31.403458	-6.812282	117.102966	30.048653	40.054482	113.007523	30.7260555	16.6211	115.0552445	-79.3691795	17.671098	115.9743875
-23.16782	33.878582	113.884209	-24.246567	17.16221	115.541435	31.470078	-6.74076	116.937126	30.20224	40.198139	113.378159	30.836159	16.7286895	115.1576425	-79.329293	17.5957305	115.9252275
-22.102413	33.902596	114.139351	-24.187155	17.200171	115.57592	31.577223	-6.690658	116.758217	30.296921	40.294178	113.869896	30.937072	16.80176	115.3140565	-79.311382	17.598582	115.8377835
-20.893396	33.940552	114.429184	-24.123741	17.272125	115.594589	31.671337	-6.623928	116.554298	30.390909	40.407764	114.399185	31.031123	16.891918	115.4767415	-79.278605	17.652332	115.7124365
-19.811525	33.99276	114.736557	-24.074865	17.328308	115.605499	31.759476	-6.519151	116.418663	30.476746	40.542194	114.925316	31.118111	17.0115215	115.6719895	-79.267841	17.6450945	115.5390085
-18.812906	34.019791	115.08783	-24.028111	17.395199	115.618935	31.845894	-6.418687	116.286346	30.555769	40.651817	115.509033	31.2008315	17.116565	115.8976895	-79.2570535	17.673833	115.3401805
-17.223646	34.06908	115.564034	-23.993387	17.472803	115.577171	31.95413	-6.278114	116.133095	30.656782	40.810429	116.417076	31.305456	17.2661575	116.2750855	-79.29223	17.6794485	114.8792565
-16.039074	33.940331	115.780197	-24.017025	17.521872	115.514801	32.001553	-6.131976	116.040894	30.66884	40.943119	117.044922	31.3351965	17.4055715	116.542908	-79.3692465	17.6381725	114.486694
-15.091141	33.877377	116.045914	-24.000811	17.542742	115.438065	32.081692	-6.076427	115.923882	30.695141	41.029297	117.584991	31.3884165	17.476435	116.7544365	-79.3900385	17.609049	114.1216935
-14.109661	33.674751	116.261742	-23.952271	17.586582	115.426514	32.174057	-5.971493	115.791153	30.708372	41.090378	117.965553	31.4412145	17.5594425	116.878353	-79.3457565	17.6137215	113.974675
-13.108691	33.482841	116.465248	-23.887976	17.636108	115.435097	32.282818	-5.884225	115.675629	30.764565	41.150784	118.220734	31.5236915	17.6332795	116.9481815	-79.2996435	17.6389365	113.9220125
-12.117386	33.145237	116.571449	-23.815901	17.674065	115.504196	32.392849	-5.806552	115.623024	30.813009	41.187469	118.332184	31.602929	17.6904585	116.977604	-79.234731	17.6576715	114.030788
-11.163516	32.797672	116.638672	-23.725424	17.691494	115.595337	32.483879	-5.779838	115.659523	30.892294	41.203613	118.393112	31.6880865	17.7118875	117.0263175	-79.1389345	17.6711005	114.1643565
-9.898025	32.086315	116.687103	-23.639519	17.723825	115.743851	32.576294	-5.819684	115.867271	30.986067	41.15567	118.38871	31.7811805	17.667993	117.1279905	-79.0602185	17.779657	114.3597115
-9.077459	31.576134	116.757538	-23.593206	17.699028	115.862289	32.624554	-5.901474	116.102913	31.039602	41.066963	118.380287	31.832078	17.5827445	117.2416	-79.01849	17.8153115	114.482978
-8.27507	30.910692	116.786644	-23.606358	17.646032	115.958389	32.648705	-6.018902	116.384598	31.085279	40.968178	118.422485	31.866992	17.474638	117.4035415	-79.079708	17.817426	114.5132365
-7.529757	30.227942	116.81559	-23.584284	17.572596	116.015366	32.655666	-6.129638	116.666016	31.097528	40.856243	118.509308	31.876597	17.3633025	117.587662	-79.045165	17.7818895	114.44307
-6.918544	29.500298	116.853455	-23.638412	17.511164	116.027054	32.651894	-6.209403	116.880798	31.097599	40.763641	118.619537	31.8747465	17.277119	117.7501675	-79.1515705	17.745209	114.3039405
-6.39586	28.733339	116.870369	-23.655184	17.473425	116.029297	32.63625	-6.266166	117.033813	31.08246	40.698204	118.684677	31.859355	17.216019	117.859245	-79.169723	17.730831	114.199349
-5.817364	27.871593	116.863037	-23.683872	17.419283	116.071274	32.630127	-6.293684	117.080727	31.067762	40.625439	118.731178	31.8489445	17.1658775	117.9059525	-79.2166885	17.6726885	114.2365955
-5.093543	26.58746	116.903915	-23.724991	17.38097	116.115868	32.654335	-6.315871	117.128502	31.060133	40.552349	118.844414	31.857234	17.118239	117.986458	-79.307216	17.643701	114.245278
-4.679093	25.694593	116.964851	-23.731369	17.3908	116.125511	32.665966	-6.335885	117.192329	31.0767	40.525036	119.033577	31.871333	17.0945755	118.112953	-79.334071	17.6870245	114.138069
-4.382973	24.748951	116.983307	-23.71719	17.431265	116.089294	32.685585	-6.358337	117.257896	31.102705	40.506084	119.292999	31.894145	17.0738735	118.2754475	-79.328525	17.7886565	113.9031405
-4.109623	23.7647	117.030319	-23.777311	17.495472	115.995132	32.68359	-6.344273	117.298042	31.121784	40.516121	119.573303	31.902687	17.085924	118.4356725	-79.457309	17.90502	113.5545915
-3.907695	22.781294	117.014633	-23.795473	17.550684	115.899345	32.681709	-6.268497	117.28183	31.124687	40.582943	119.85437	31.903198	17.157223	118.5681	-79.494144	17.944145	113.23059
-3.75765	21.770449	116.97612	-23.774282	17.613228	115.855789	32.716034	-6.150864	117.201508	31.120888	40.676914	120.037125	31.918461	17.263025	118.6193165	-79.467025	17.963431	113.0922615
-3.65041	20.666092	116.905891	-23.756382	17.709429	115.906609	32.791019	-6.016199	117.130257	31.137663	40.797131	120.138947	31.964341	17.390466	118.634602	-79.477105	18.028392	113.178616
-3.654731	18.993906	116.813576	-23.673214	17.816689	115.940681	32.888466	-5.874319	117.084908	31.169575	40.932259	120.203316	32.0290205	17.52897	118.644112	-79.3754485	18.104408	113.23725
-3.762602	17.840544	116.692375	-23.642666	17.866854	115.980408	32.893948	-5.846834	117.09536	31.186131	40.971462	120.149849	32.0400395	17.562314	118.6226045	-79.3253715	18.171394	113.3382115
-3.938305	16.550156	116.557465	-23.658939	17.877453	116.015587	32.852463	-5.871807	117.118744	31.182268	40.961601	120.008209	32.0173655	17.544897	118.5634765	-79.3352435	18.210009	113.4676975
-4.173586	15.294631	116.459229	-23.716225	17.84079	116.051636	32.773106	-5.948738	117.146751	31.15592	40.891029	119.8228	31.964513	17.4711455	118.4847755	-79.396963	18.2104345	113.6184965
-4.541478	13.995373	116.350914	-23.767418	17.798792	116.066193	32.669746	-6.044542	117.193916	31.112457	40.805275	119.619926	31.8911015	17.3803665	118.406921	-79.4259375	18.2172175	113.725465
-4.974999	12.635472	116.243301	-23.842789	17.706911	116.087677	32.571358	-6.181976	117.258118	31.032604	40.690201	119.441414	31.801981	17.2541125	118.349766	-79.487559	18.1597095	113.825588
-5.505508	11.296584	116.237	-23.894297	17.610855	116.114594	32.483566	-6.30713	117.348358	30.962606	40.566814	119.244041	31.723086	17.129842	118.2961995	-79.51168	18.091868	113.9329885
-6.340962	9.21253	116.144562	-23.973688	17.462337	116.15062	32.377186	-6.514491	117.532173	30.881754	40.381634	118.902222	31.62947	16.9335715	118.2171975	-79.576846	17.9911025	114.0840425
-7	7.804027	116.152695	-24.043768	17.387192	116.192719	32.314312	-6.653676	117.679199	30.836466	40.259853	118.61396	31.575389	16.8030885	118.1465795	-79.662925	17.9712955	114.2388585
-7.718735	6.432949	116.25222	-24.086433	17.337294	116.217514	32.26173	-6.772282	117.878174	30.790934	40.159626	118.2603	31.526332	16.693672	118.069237	-79.699198	17.980916	114.365791
-8.456548	5.099108	116.291931	-24.119312	17.313684	116.218636	32.204113	-6.865082	118.097649	30.757492	40.06041	117.855644	31.4808025	16.597664	117.9766465	-79.7194265	18.029704	114.4606255
-9.208657	3.732093	116.38147	-24.160566	17.292057	116.183914	32.148708	-6.95482	118.324425	30.707184	39.962067	117.369202	31.427946	16.5036235	117.8468135	-79.749078	18.0804905	114.5210145
-10.14456	2.550165	116.570091	-24.196463	17.289057	116.095612	32.087219	-7.052281	118.520615	30.674458	39.857407	116.892609	31.3808385	16.402563	117.706612	-79.7737645	18.175551	114.484612
-10.971332	1.24976	116.630722	-24.222534	17.223368	115.976189	32.01664	-7.148475	118.748688	30.623917	39.742966	116.456314	31.3202785	16.2972455	117.602501	-79.7653465	18.1494905	114.349877
-12.290959	-0.557317	116.630981	-24.31797	17.099794	115.734901	31.914619	-7.330542	119.009445	30.527195	39.52993	115.911972	31.220907	16.099694	117.4607085	-79.856847	18.099894	114.0090935
-13.242702	-1.606795	116.644562	-24.37302	16.958712	115.578758	31.839647	-7.459773	119.089874	30.454111	39.374046	115.577522	31.146879	15.9571365	117.333698	-79.892919	17.9602875	113.823818
-14.269638	-2.587919	116.699966	-24.421843	16.824471	115.493942	31.76605	-7.590971	119.113312	30.407486	39.212887	115.280663	31.086768	15.810958	117.1969875	-79.930454	17.837984	113.7908965
-15.361804	-3.476677	116.740891	-24.431793	16.695875	115.410149	31.700888	-7.732835	119.136902	30.395704	39.053684	115.071358	31.048296	15.6604245	117.10413	-79.911882	17.7313255	113.716168
-16.415443	-4.28622	116.741287	-24.44944	16.575226	115.372612	31.651003	-7.878716	119.172653	30.391151	38.887333	114.903343	31.021077	15.5043085	117.037998	-79.919957	17.6461435	113.707226
-17.556673	-4.95635	116.837311	-24.470259	16.426611	115.352043	31.590519	-8.028311	119.207657	30.374727	38.726799	114.753052	30.982623	15.349244	116.9803545	-79.923141	17.503978	113.7237315
-18.693111	-5.558755	116.900169	-24.494556	16.331949	115.357208	31.524956	-8.163045	119.230522	30.341677	38.553005	114.554169	30.9333165	15.19498	116.8923455	-79.9224285	17.468918	113.8220705
-20.421635	-6.257693	117.070236	-24.532635	16.149889	115.465782	31.413342	-8.38625	119.233849	30.313761	38.289288	114.241554	30.8635515	14.951519	116.7377015	-79.9288215	17.348259	114.1938625
-21.600006	-6.553627	117.209503	-24.551291	16.006636	115.593872	31.354675	-8.520676	119.222389	30.271774	38.120445	114.074005	30.8132245	14.7998845	116.648197	-79.9158065	17.2133875	114.539547
-22.806807	-6.776966	117.380455	-24.567608	15.894093	115.749893	31.29887	-8.64382	119.203041	30.234455	37.982998	113.929001	30.7666625	14.669589	116.566021	-79.9018785	17.118597	114.933765
-24.008223	-6.847751	117.571167	-24.544827	15.759547	115.950569	31.259796	-8.743707	119.175209	30.175232	37.869625	113.799217	30.717514	14.562959	116.487213	-79.807168	16.956135	115.413925
-25.177706	-6.808467	117.809593	-24.572968	15.660071	116.187347	31.225685	-8.862289	119.178772	30.092272	37.733025	113.657593	30.6589785	14.435368	116.4181825	-79.8049145	16.884774	115.9565115
-26.342375	-6.653875	118.035301	-24.592783	15.526838	116.412819	31.169466	-8.956625	119.226837	30.05616	37.602264	113.62252	30.612813	14.3228195	116.4246785	-79.798379	16.7308565	116.4009595
-27.526045	-6.376758	118.213715	-24.638342	15.446554	116.629478	31.120726	-9.072112	119.305611	30.020243	37.474789	113.638077	30.5704845	14.2013385	116.471844	-79.8471685	16.6917695	116.787112
-29.219786	-5.803396	118.290398	-24.721056	15.295309	116.878166	31.023014	-9.219087	119.34581	29.952053	37.336399	113.754356	30.4875335	14.058656	116.550083	-79.9296455	16.531962	117.206249
-30.312243	-5.295373	118.20594	-24.790321	15.21544	117.000076	30.972305	-9.31278	119.29686	29.908794	37.298721	113.885811	30.4405495	13.9929705	116.5913355	-80.0211915	16.4379095	117.4088165
-31.413668	-4.685184	118.037285	-24.797089	15.140322	117.071136	30.940569	-9.341363	119.152603	29.864496	37.306751	114.055946	30.4025325	13.982694	116.6042745	-79.9967105	16.29795	117.5379975
-32.451233	-3.979726	117.758873	-24.811743	15.106198	117.10894	30.915569	-9.337785	118.953239	29.835733	37.37822	114.268913	30.375651	14.0202175	116.611076	-79.999137	16.1921785	117.606804
-33.426113	-3.18043	117.428123	-24.837727	15.107152	117.131424	30.92164	-9.27265	118.693329	29.862701	37.493546	114.628288	30.3921705	14.110448	116.6608085	-80.0676245	16.103856	117.6020395
-34.414108	-2.294233	117.041954	-24.862499	15.170358	117.13295	30.936619	-9.174072	118.354347	29.858273	37.681602	115.012718	30.397446	14.253765	116.6835325	-80.122444	16.086951	117.5823675
-35.330021	-1.34223	116.789223	-24.857559	15.258829	117.163147	30.944681	-9.011095	118.058762	29.864025	37.881489	115.465614	30.404353	14.435197	116.762188	-80.119471	16.082461	117.564106
-36.595074	0.210163	116.619423	-24.789625	15.447129	117.338966	30.985474	-8.784867	117.710289	29.878929	38.121571	116.096161	30.4322015	14.668352	116.903225	-80.0114515	16.225906	117.774707
-37.449638	1.26508	116.592148	-24.77128	15.523932	117.458176	31.020515	-8.703334	117.563736	29.936981	38.204967	116.495583	30.478748	14.7508165	117.0296595	-80.021308	16.2970475	117.8866925
-38.247807	2.353424	116.470863	-24.721268	15.614086	117.499832	31.031513	-8.666191	117.481407	30.01099	38.259678	116.865562	30.5212515	14.7967435	117.1734845	-79.9637875	16.4314285	117.8261795
-38.98439	3.416611	116.268173	-24.757145	15.657459	117.469696	31.031496	-8.676249	117.375854	30.078596	38.264587	117.19915	30.555046	14.794169	117.287502	-80.069336	16.520749	117.65189
-39.555573	4.267599	115.988457	-24.518827	15.486193	117.300644	31.00074	-8.689091	117.223099	30.111048	38.252686	117.449745	30.555894	14.7817975	117.336422	-79.593548	16.1905885	117.264866
-40.408955	5.537927	115.982178	-24.727339	15.596548	117.375473	30.980413	-8.729701	117.052826	30.141178	38.225632	117.575142	30.5607955	14.7479655	117.313984	-80.0154735	16.4451305	117.436962
-41.103096	6.565759	115.955315	-24.70874	15.558514	117.367317	30.988804	-8.776049	116.920616	30.169476	38.172909	117.620239	30.57914	14.69843	117.2704275	-79.99662	16.418598	117.4642065
-42.049492	8.071053	116.007767	-24.697857	15.503064	117.344795	31.035587	-8.821105	116.862801	30.206316	38.134007	117.538155	30.6209515	14.656451	117.200478	-80.0166655	16.349677	117.489112
-42.626049	9.0831	116.070435	-24.669794	15.491269	117.323593	31.082722	-8.869496	116.931786	30.229694	38.094337	117.371277	30.656208	14.6124205	117.1515315	-79.995796	16.3701175	117.4956545
-43.228592	10.066074	116.138351	-24.610765	15.458916	117.303131	31.123135	-8.936321	117.054108	30.258486	38.024395	117.10894	30.6908105	14.544037	117.081524	-79.9123405	16.373795	117.524738
-43.732841	11.031816	116.219452	-24.533358	15.411687	117.270241	31.165337	-9.054669	117.238464	30.310261	37.921017	116.847977	30.737799	14.433174	117.0432205	-79.804515	16.3902	117.4972615
-44.222012	11.996417	116.244522	-24.46686	15.337737	117.259392	31.212116	-9.192682	117.456314	30.358431	37.767273	116.613876	30.7852735	14.2872955	117.035095	-79.7189935	16.3881785	117.483689
-44.700817	12.993286	116.263077	-24.393568	15.17591	117.27562	31.265348	-9.369523	117.602386	30.438206	37.586628	116.486572	30.851777	14.1085525	117.044479	-79.638913	16.2432675	117.506761
-45.124752	13.947466	116.214706	-24.331156	15.015441	117.246628	31.319401	-9.531906	117.679771	30.513603	37.405216	116.450951	30.916502	13.936655	117.065361	-79.578814	16.094227	117.427895
-45.584343	15.464995	116.163277	-24.278082	14.747986	117.233574	31.388088	-9.729295	117.631058	30.610565	37.205936	116.481506	30.9993265	13.7383205	117.056282	-79.5554905	15.7576515	117.410866
-45.902428	16.479925	116.282974	-24.199343	14.63515	117.246719	31.426069	-9.781789	117.527725	30.658606	37.144764	116.433838	31.0423375	13.6814875	116.9807815	-79.4410235	15.5888125	117.5126565
-46.213024	17.485813	116.383049	-24.136082	14.564835	117.287552	31.491077	-9.786757	117.4505	30.679354	37.135231	116.324379	31.0852155	13.674237	116.8874395	-79.3573795	15.455433	117.6876645
-46.359573	18.546312	116.490051	-24.075842	14.581047	117.34893	31.53311	-9.760188	117.400375	30.677036	37.154404	116.204071	31.105073	13.697108	116.802223	-79.256757	15.464986	117.895637
-46.526909	19.657274	116.680077	-24.05127	14.599172	117.446373	31.586281	-9.728431	117.36599	30.665897	37.187988	116.083298	31.126089	13.7297785	116.724644	-79.228629	15.4685655	118.168102
-46.660557	20.711836	116.998314	-24.011784	14.552585	117.633911	31.612513	-9.69815	117.286598	30.632824	37.217926	115.962067	31.1226685	13.759888	116.6243325	-79.1462365	15.345282	118.6434895
-46.745335	21.744272	117.451988	-23.974491	14.445186	117.903732	31.656689	-9.673292	117.189728	30.566948	37.235405	115.863625	31.1118185	13.7810565	116.5266765	-79.0608005	15.1093155	119.2807875
-46.741848	23.339125	118.175766	-23.93981	14.2857	118.373665	31.735104	-9.663729	117.098534	30.431673	37.264164	115.774216	31.0833885	13.8002175	116.436375	-78.9630085	14.7711825	120.310955
-46.67709	24.357155	118.533638	-23.955738	14.165598	118.616829	31.765732	-9.688517	117.078224	30.343374	37.249969	115.716743	31.054553	13.780726	116.3974835	-78.966029	14.55047	120.8361745
-46.622581	25.402349	118.677437	-23.98597	14.081888	118.736588	31.763044	-9.731779	117.088554	30.263222	37.203564	115.63517	31.013133	13.7358925	116.361862	-78.985073	14.4278835	121.111314
-46.449619	26.487526	118.571831	-24.029579	13.958139	118.697273	31.747766	-9.810383	117.094635	30.226103	37.140156	115.561142	30.9869345	13.6648865	116.3278885	-79.0460925	14.2513915	121.0666575
-46.27317	27.567503	118.322823	-24.042604	13.914569	118.532608	31.727037	-9.891339	117.108246	30.225914	37.043613	115.421082	30.9764755	13.576137	116.264664	-79.0616835	14.253001	120.800552
-45.947578	28.656969	118.025848	-24.016962	13.860046	118.318573	31.719238	-9.961471	117.094612	30.252096	36.953201	115.247429	30.985667	13.495865	116.1710205	-79.019591	14.224227	120.4661255
-45.590679	29.740757	117.725143	-23.948818	13.809623	118.121048	31.758266	-10.020901	117.036926	30.303135	36.889095	115.080299	31.0307005	13.434097	116.0586125	-78.9283365	14.185149	120.1834835
-44.916519	31.395802	117.366409	-23.816357	13.740632	117.857597	31.898144	-10.021279	116.964981	30.397011	36.871784	114.890823	31.1475775	13.4252525	115.927902	-78.7802915	14.0560115	119.787292
-44.375744	32.452385	117.175423	-23.734852	13.703116	117.713951	32.013985	-9.996253	116.910912	30.441132	36.922028	114.856705	31.2275585	13.4628875	115.8838085	-78.6972625	13.9433445	119.5440935
-43.803543	33.539516	116.95108	-23.673517	13.655541	117.535484	32.110168	-9.958564	116.885544	30.459631	36.979946	114.833107	31.2848995	13.510691	115.8593255	-78.6319335	13.800391	119.2116425
-43.171173	34.603935	116.719261	-23.649298	13.629951	117.406021	32.18045	-9.904352	116.818069	30.491188	37.015598	114.876961	31.335819	13.555623	115.847515	-78.634415	13.704279	118.964527
-42.523743	35.686283	116.631546	-23.627552	13.596611	117.296028	32.232841	-9.860291	116.770874	30.47514	37.050224	114.879623	31.3539905	13.5949665	115.8252485	-78.6090945	13.5982555	118.7668075
-41.797672	36.74234	116.614136	-23.653572	13.542521	117.270752	32.258244	-9.852043	116.694008	30.454741	37.072762	114.964806	31.3564925	13.6103595	115.829407	-78.6636365	13.4746825	118.712097
-41.017799	37.809299	116.670776	-23.633125	13.472178	117.270027	32.258347	-9.873635	116.588715	30.457644	37.054161	115.155586	31.3579955	13.590263	115.8721505	-78.6242455	13.354093	118.6679035
-39.841515	39.396439	116.988007	-23.688013	13.38858	117.261162	32.217278	-9.925465	116.309998	30.501574	37.019928	115.558174	31.359426	13.5472315	115.934086	-78.735452	13.2299285	118.588238
-39.028412	40.422386	117.255592	-23.742304	13.370809	117.217552	32.168789	-9.90858	116.086784	30.484882	37.040318	115.88485	31.3268355	13.565869	115.985817	-78.8114435	13.175749	118.449287
-38.18243	41.443817	117.544342	-23.742529	13.376975	117.152359	32.167515	-9.818469	115.857422	30.461243	37.118073	116.247116	31.314379	13.649802	116.052269	-78.799437	13.104148	118.252449
-37.301353	42.449516	117.884674	-23.742632	13.473158	117.146622	32.205452	-9.669955	115.646706	30.434284	37.249084	116.69651	31.319868	13.7895645	116.171608	-78.805132	13.1567515	118.121636
-36.329319	43.37772	118.285545	-23.804941	13.576174	117.235474	32.278042	-9.488908	115.513634	30.430508	37.41629	117.133125	31.354275	13.963691	116.3233795	-78.964157	13.188657	118.1475685
-35.392521	44.264374	118.624474	-23.814756	13.654799	117.265999	32.378601	-9.309045	115.431915	30.44644	37.594227	117.581963	31.4125205	14.142591	116.506939	-79.0420325	13.167007	118.025059
-34.41888	45.104965	118.985458	-23.802097	13.761391	117.277252	32.45784	-9.130518	115.366425	30.445358	37.756996	118.022362	31.451599	14.313239	116.6943935	-79.055793	13.209543	117.8601105
-32.928741	46.141975	119.438675	-23.907787	13.97589	117.307533	32.57526	-8.854104	115.296974	30.4021	38.00864	118.578247	31.48868	14.577268	116.9376105	-79.304254	13.374512	117.6774555
-31.978407	46.719227	119.725624	-23.881081	14.066935	117.311684	32.64756	-8.681579	115.25425	30.356073	38.156292	118.942299	31.5018165	14.7373565	117.0982745	-79.2639785	13.3965135	117.5250935
-31.012661	47.289024	120.080856	-23.92979	14.141123	117.415443	32.739685	-8.53295	115.21106	30.306959	38.297699	119.248894	31.523322	14.8823745	117.229977	-79.382902	13.3998715	117.600909
-29.922533	47.617229	120.316719	-23.881332	14.144659	117.474449	32.828674	-8.42441	115.228989	30.265675	38.400818	119.505569	31.5471745	14.988204	117.367279	-79.3098385	13.301114	117.581619
-28.569979	47.668354	120.414505	-23.94105	14.171336	117.569565	32.885345	-8.349067	115.240707	30.241978	38.456078	119.739464	31.5636615	15.0535055	117.4900855	-79.4457615	13.2891665	117.6490445
-27.428869	47.896748	120.587143	-23.887201	14.132547	117.641464	32.943035	-8.31181	115.307274	30.232037	38.47958	119.905457	31.587536	15.083885	117.6063655	-79.361938	13.181209	117.6765625
-26.368839	47.92915	120.668007	-23.836092	14.061555	117.662392	32.994415	-8.307928	115.384995	30.216604	38.482975	120.035385	31.6055095	15.0875235	117.71019	-79.2776935	13.0355865	117.614594
-24.9142	47.735329	120.672691	-23.877512	13.993402	117.677437	33.096806	-8.325617	115.486511	30.184153	38.475502	120.138084	31.6404795	15.0749425	117.8122975	-79.3955035	12.9118615	117.5425765
-24.375391	47.751366	120.84594	-23.84565	13.907759	117.662094	33.166874	-8.354134	115.556267	30.17915	38.465736	120.140984	31.673012	15.055801	117.8486255	-79.364312	12.759717	117.4755625
-22.869326	47.235931	120.50985	-23.799425	13.846324	117.673027	33.255684	-8.394014	115.607628	30.207998	38.444664	120.090401	31.731841	15.025325	117.8490145	-79.330691	12.667323	117.4970395
-22.176201	46.943428	120.582161	-23.730059	13.762373	117.682281	33.323322	-8.421808	115.682304	30.241859	38.421925	120.023201	31.7825905	15.0000585	117.8527525	-79.2427085	12.5246875	117.5118095
-21.186375	46.412178	120.427872	-23.650158	13.699877	117.70462	33.423798	-8.475139	115.771294	30.303797	38.389091	119.945564	31.8637975	14.956976	117.858429	-79.1641135	12.442778	117.550811
-20.189615	45.806606	120.22551	-23.598715	13.659575	117.693558	33.515591	-8.538977	115.852951	30.37191	38.348621	119.854309	31.9437505	14.904822	117.85363	-79.1411805	12.414328	117.533486
-19.24884	45.123096	120.036674	-23.508919	13.577421	117.636017	33.586266	-8.610966	115.902397	30.436298	38.304043	119.756462	32.011282	14.8465385	117.8294295	-79.02912	12.3083035	117.4426045
-17.887712	43.937115	119.861481	-23.334	13.453479	117.527901	33.659363	-8.726254	115.912994	30.535168	38.215008	119.612244	32.0972655	14.744377	117.762619	-78.7652655	12.162581	117.293183
-16.968716	43.002613	119.772614	-23.332111	13.420971	117.59684	33.704994	-8.783028	115.899948	30.600235	38.164505	119.574501	32.1526145	14.6907385	117.7372245	-78.8168365	12.1512035	117.4564555
-16.123693	42.055412	119.741951	-23.303928	13.371922	117.608574	33.74651	-8.82716	115.880493	30.671856	38.119583	119.590584	32.209183	14.6462115	117.7355385	-78.817039	12.0976325	117.4816095
-15.349775	41.000088	119.755264	-23.26284	13.386813	117.616188	33.777031	-8.851848	115.845856	30.733086	38.092087	119.639656	32.2550585	14.6201195	117.742756	-78.7807385	12.1535065	117.48962
-14.572132	39.848782	119.73497	-23.203266	13.373213	117.628273	33.809723	-8.851605	115.797737	30.787882	38.090214	119.716629	32.2988025	14.6193045	117.757183	-78.7053345	12.1271215	117.499363
-13.794762	38.674374	119.695107	-23.17934	13.437483	117.660332	33.840427	-8.816063	115.741455	30.838356	38.107674	119.805214	32.3393915	14.6458055	117.7733345	-78.6980715	12.2291605	117.5473295
-13.147629	37.384365	119.693283	-23.102942	13.47328	117.695274	33.899189	-8.775778	115.677071	30.896944	38.150219	119.885002	32.3980665	14.6872205	117.7810365	-78.6039505	12.2593395	117.6095115
-12.102947	35.312386	119.577179	-23.073774	13.659965	117.757095	33.930351	-8.703989	115.549255	30.993587	38.204311	119.945778	32.461969	14.750161	117.7475165	-78.609517	12.569769	117.7666735
-11.464502	33.865093	119.425735	-23.001938	13.707653	117.753998	33.94099	-8.666513	115.455101	31.0748	38.229172	119.893074	32.507895	14.7813295	117.6740875	-78.511771	12.6339765	117.8339085
-10.774257	32.304207	119.198502	-23.05691	13.866158	117.813622	33.941505	-8.650209	115.350952	31.145794	38.240467	119.769356	32.5436495	14.795129	117.560154	-78.6574695	12.937187	118.06709
-10.160993	30.724266	118.88559	-22.98089	13.990998	117.728874	33.936378	-8.653067	115.265594	31.200882	38.238049	119.57048	32.56863	14.792491	117.418037	-78.53041	13.189505	118.039711
-9.538954	29.035044	118.541588	-22.913462	14.019093	117.744537	33.941246	-8.661815	115.2006	31.266277	38.215195	119.290733	32.6037615	14.77669	117.2456665	-78.4306855	13.261496	118.2434075
-8.989745	27.269953	118.136917	-22.730734	13.980009	117.617653	33.962711	-8.679923	115.196815	31.317039	38.196449	118.898438	32.639875	14.758263	117.0476265	-78.101343	13.201755	118.1876795
-8.445351	25.448217	117.771385	-22.765472	14.099174	117.666122	33.993664	-8.722859	115.310577	31.384426	38.175934	118.398964	32.689045	14.7265375	116.8547705	-78.219989	13.4718105	118.4774735
-7.683477	22.65551	117.183388	-22.60985	14.183532	117.503784	34.041996	-8.80208	115.604141	31.487921	38.145969	117.502998	32.7649585	14.6719445	116.5535695	-77.9846585	13.6951195	118.4539985
-7.183191	20.733665	116.851463	-22.530581	14.248761	117.391846	34.070843	-8.8339	115.850845	31.535643	38.132458	116.861771	32.803243	14.649279	116.356308	-77.864405	13.848243	118.427384
-6.769454	18.817715	116.520859	-22.497484	14.307711	117.251518	34.094887	-8.843987	116.05706	31.56884	38.123394	116.275871	32.8318635	14.6397035	116.1664655	-77.8268315	13.9757185	118.3365705
-6.361993	16.860134	116.318428	-22.446407	14.3748	117.088493	34.128387	-8.842463	116.271225	31.578451	38.129356	115.747749	32.853419	14.6434465	116.009487	-77.746233	14.1061535	118.167499
-5.97739	14.924459	116.182915	-22.409016	14.392853	116.992485	34.170799	-8.817275	116.435226	31.582933	38.149429	115.319298	32.876866	14.666077	115.877262	-77.694898	14.119629	118.107708
-5.603382	13.000804	116.142586	-22.386608	14.400536	116.903175	34.241314	-8.774613	116.62117	31.597038	38.187809	114.99044	32.919176	14.706598	115.805805	-77.692392	14.094474	118.000545
-5.267523	11.140097	116.144135	-22.310534	14.425473	116.799759	34.292141	-8.693125	116.790459	31.616821	38.242001	114.793465	32.954481	14.774438	115.791962	-77.575549	14.076508	117.807556
-4.740866	8.365822	116.170059	-22.243469	14.465566	116.697929	34.402065	-8.593718	116.942154	31.6663	38.347252	114.678085	33.0341825	14.876767	115.8101195	-77.5211205	14.054365	117.5857385
-4.45489	6.558682	116.172699	-22.201353	14.480257	116.61673	34.472984	-8.487789	116.98204	31.681173	38.457844	114.714493	33.0770785	14.9850275	115.8482665	-77.4797845	13.9754865	117.3851935
-4.163326	4.809525	116.2146	-22.137594	14.541162	116.56768	34.546207	-8.38235	117.025414	31.726509	38.558262	114.800117	33.136358	15.087956	115.9127655	-77.411546	13.994368	117.2225945
-3.951349	3.146044	116.304276	-22.063068	14.605254	116.569695	34.624176	-8.261457	117.102028	31.771809	38.678242	114.815414	33.1979925	15.2083925	115.958721	-77.3241285	14.0021155	117.180669
-3.733805	1.442304	116.40451	-22.006067	14.68663	116.540382	34.713043	-8.165901	117.259392	31.832527	38.786922	114.756264	33.272785	15.3105105	116.007828	-77.284919	14.0627495	117.072936
-3.583914	-0.189078	116.532562	-21.928995	14.787011	116.460754	34.815605	-8.088985	117.463089	31.901846	38.877167	114.649559	33.3587255	15.394091	116.056324	-77.2167155	14.179931	116.865184
-3.46021	-1.773162	116.689392	-21.866165	14.852799	116.24234	34.909687	-8.037944	117.750641	31.979509	38.904537	114.584114	33.444598	15.4332965	116.1673775	-77.176928	14.2723015	116.3173025
-3.344611	-4.043489	117.074844	-21.832582	14.878544	115.77581	35.080135	-8.036532	118.475449	32.076454	38.881382	114.715721	33.5782945	15.422425	116.595585	-77.2434585	14.334663	114.956035
-3.346184	-5.469442	117.380081	-21.848799	14.842373	115.393745	35.141651	-8.100249	119.114685	32.170219	38.815884	114.845825	33.655935	15.3578175	116.980255	-77.353533	14.3269285	113.807235
-3.398285	-6.897379	117.668083	-21.878813	14.719399	115.076447	35.166721	-8.171803	119.71698	32.261814	38.700691	114.926552	33.7142675	15.264444	117.321766	-77.4718935	14.174354	112.831128
-3.499175	-8.163008	117.990448	-21.899141	14.668338	114.880798	35.173542	-8.224001	120.199493	32.30447	38.616238	114.854469	33.739006	15.1961185	117.526981	-77.537288	14.1405575	112.234615
-3.711155	-9.287378	118.374573	-21.899519	14.65475	114.827225	35.206188	-8.231486	120.532295	32.335091	38.546505	114.685562	33.7706395	15.1575095	117.6089285	-77.5696775	14.1519905	112.0455215
-3.967452	-10.312705	118.757248	-21.893213	14.686314	114.91687	35.251381	-8.150878	120.815132	32.374485	38.537266	114.593353	33.812933	15.193194	117.7042425	-77.599359	14.179434	112.1294975
-4.230197	-11.267968	119.02095	-21.856985	14.689711	114.978874	35.326176	-8.197404	120.991982	32.416073	38.542137	114.673164	33.8711245	15.1723665	117.832573	-77.5850945	14.2070555	112.125175
-4.829439	-12.37674	119.248177	-22.038425	14.842205	115.293541	35.362087	-8.197213	121.201797	32.52454	38.56646	114.94529	33.9433135	15.1846235	118.0735435	-78.0201635	14.4997865	112.5135385
-5.291077	-13.030672	119.235374	-21.921368	14.786185	115.350021	35.377045	-8.203781	121.158943	32.581417	38.605587	115.127853	33.979231	15.200903	118.143398	-77.821967	14.371467	112.556644
-5.803513	-13.552119	119.123589	-21.769787	14.772402	115.346321	35.380085	-8.203648	121.020889	32.638802	38.661636	115.310516	34.0094435	15.228994	118.1657025	-77.5490175	14.31581	112.5269395
-6.391814	-13.964968	118.88987	-21.734118	14.807778	115.374649	35.410587	-8.190909	120.883713	32.692429	38.7341	115.517174	34.051508	15.2715955	118.2004435	-77.519744	14.3439605	112.5488545
-6.966981	-14.258863	118.576904	-21.696449	14.851868	115.376045	35.452442	-8.147981	120.695602	32.737518	38.832092	115.723679	34.09498	15.3420555	118.2096405	-77.487878	14.3616805	112.5424495
-7.668918	-14.361965	118.254837	-21.667885	14.954596	115.35405	35.493954	-8.089805	120.48243	32.796078	38.938011	115.886436	34.145016	15.424103	118.184433	-77.480786	14.485089	112.523667
-8.379247	-14.384939	117.992233	-21.593166	15.032929	115.312614	35.529442	-8.043105	120.297394	32.848564	39.018574	115.939774	34.189003	15.4877345	118.118584	-77.375335	14.5781235	112.506644
-9.515505	-14.20994	117.754364	-21.482489	15.167596	115.281631	35.602444	-7.978019	120.106216	32.952538	39.099545	115.883934	34.277491	15.560763	117.995075	-77.242469	14.774429	112.568187
-10.419487	-13.940042	117.719032	-21.405809	15.224588	115.24894	35.654781	-7.960217	120.046188	33.038567	39.094547	115.806564	34.346674	15.567165	117.926376	-77.158292	14.882011	112.571504
-11.166276	-13.607841	117.580345	-21.323997	15.26849	115.200684	35.707039	-7.978076	120.042755	33.138344	39.083332	115.654755	34.4226915	15.552628	117.848755	-77.0706855	14.984352	112.552613
-12.002434	-13.161908	117.456207	-21.285206	15.275979	115.111557	35.738903	-8.004155	120.042816	33.207855	39.027355	115.653954	34.473379	15.5116	117.848385	-77.043791	15.040358	112.374729
-12.87329	-12.64907	117.2994	-21.214584	15.237023	115.027847	35.77512	-8.03741	120.033241	33.256969	38.988678	115.566299	34.5160445	15.475634	117.79977	-76.9452125	14.998412	112.255924
-13.75458	-11.999032	117.132568	-21.1537	15.215583	114.995911	35.838509	-8.07218	120.002296	33.325901	38.950054	115.498352	34.582205	15.438937	117.750324	-76.889605	14.992229	112.241498
-14.621547	-11.313843	116.953751	-21.077883	15.185719	115.058311	35.901497	-8.099423	119.914833	33.379562	38.935123	115.477753	34.6405295	15.41785	117.696293	-76.7962955	14.953588	112.420329
-15.984125	-10.058763	116.67234	-20.924728	15.174349	115.257881	36.002846	-8.10254	119.683708	33.498093	38.954159	115.6073	34.7504695	15.4258095	117.645504	-76.5999255	14.9228885	112.870258
-16.868834	-9.114836	116.436539	-20.872023	15.198178	115.526352	36.067772	-8.049735	119.436302	33.571171	39.058052	115.715767	34.8194715	15.5041585	117.5760345	-76.5635175	14.8921975	113.4766695
-17.756531	-8.099672	116.239586	-20.762711	15.273641	115.889786	36.129204	-7.951798	119.062935	33.622128	39.178684	116.017212	34.875666	15.613443	117.5400735	-76.401088	14.933839	114.2394985
-18.655842	-7.025759	116.083038	-20.692774	15.348551	116.348969	36.195812	-7.807436	118.620094	33.655197	39.368134	116.458855	34.9255045	15.780349	117.5394745	-76.3110525	14.916753	115.1584635
-19.545565	-5.868228	115.981544	-20.629379	15.463225	116.824745	36.211395	-7.614839	118.132996	33.690948	39.587765	117.005524	34.9511715	15.986463	117.56926	-76.2099295	14.939987	116.08023
-20.40167	-4.700039	115.903625	-20.576159	15.595748	117.269203	36.237282	-7.390553	117.678963	33.72366	39.812683	117.653786	34.980471	16.211065	117.6663745	-76.132789	14.980431	116.8720315
-21.234663	-3.510242	115.819099	-20.559967	15.778444	117.658066	36.239452	-7.138361	117.314819	33.767048	40.033295	118.304916	35.00325	16.447467	117.8098675	-76.123184	15.109421	117.5062645
-22.506405	-1.723078	115.82338	-20.544296	16.139742	118.035759	36.207901	-6.806913	116.91217	33.835693	40.322601	119.114532	35.021797	16.757844	118.013351	-76.110389	15.52164	118.058167
-23.294035	-0.578578	115.871445	-20.566126	16.393517	118.152939	36.173641	-6.660278	116.76062	33.904938	40.442505	119.40831	35.0392895	16.8911135	118.084465	-76.1715415	15.8959205	118.221413
-24.028835	0.540101	115.926704	-20.532782	16.644812	118.190193	36.13448	-6.549624	116.704544	33.964806	40.539886	119.473335	35.049643	16.995131	118.0889395	-76.115207	16.294493	118.2914465
-24.496763	1.45776	116.08564	-20.497959	16.863438	118.207191	36.119495	-6.45111	116.635338	34.051926	40.634693	119.422821	35.0857105	17.0917915	118.0290795	-76.0816285	16.6350845	118.3853025
-25.450712	2.591634	116.099274	-20.44669	17.045609	118.198883	36.139576	-6.386703	116.614738	34.123917	40.708584	119.340729	35.1317465	17.1609405	117.9777335	-76.0251265	16.9302775	118.4200325
-26.093275	3.55004	116.122856	-20.372101	17.151781	118.135025	36.191605	-6.336593	116.618874	34.195591	40.776806	119.273148	35.193598	17.2201065	117.946011	-75.9378	17.0834555	118.324039
-26.657598	4.450474	116.149261	-20.269258	17.192341	118.094101	36.269318	-6.318081	116.624786	34.27459	40.782753	119.204079	35.271954	17.232336	117.9144325	-75.81047	17.152346	118.2737695
-27.454338	5.685776	116.240982	-20.159166	17.166687	118.060219	36.369713	-6.319299	116.614662	34.380432	40.790058	119.124725	35.3750725	17.2353795	117.8696935	-75.6934045	17.0979945	118.2507445
-27.906048	6.456274	116.300522	-20.094305	17.150293	118.064545	36.4492	-6.304776	116.629005	34.453659	40.817841	119.10157	35.4514295	17.2565325	117.8652875	-75.6400395	17.0440535	118.2638025
-28.307093	7.221938	116.321877	-19.983259	17.144886	118.062958	36.525585	-6.302715	116.659569	34.529659	40.830257	119.073723	35.527622	17.263771	117.866646	-75.49414	17.026001	118.25927
-28.460651	7.773839	116.231384	-19.692165	17.018574	117.831444	36.573818	-6.30011	116.697845	34.581673	40.844917	119.0429	35.5777455	17.2724035	117.8703725	-74.9620755	16.7647445	117.7925155
-28.748032	8.495608	116.305229	-19.997021	17.285475	117.932175	36.606018	-6.287131	116.719101	34.644264	40.857895	118.997993	35.625141	17.285382	117.858547	-75.619183	17.285568	118.005803
-29.06299	9.173552	116.311371	-19.863537	17.30798	117.854523	36.634441	-6.276678	116.695724	34.701965	40.88102	118.996582	35.668203	17.302171	117.846153	-75.395277	17.313789	117.862893
-29.371876	9.74062	116.203033	-19.860004	17.403757	117.876289	36.651501	-6.241052	116.689217	34.766598	40.906181	119.021545	35.7090495	17.3325645	117.855381	-75.4290575	17.4749495	117.897197
-29.56109	10.709193	116.296959	-19.765894	17.515003	117.88269	36.686298	-6.152389	116.640816	34.856121	40.993103	119.18602	35.7712095	17.420357	117.913418	-75.3029975	17.609649	117.851962
-29.761433	11.181786	116.191086	-19.484524	17.474314	117.717743	36.724384	-6.088623	116.601334	34.908836	41.056019	119.269432	35.81661	17.483698	117.935383	-74.785658	17.46493	117.500103
-29.803614	11.723763	116.160225	-19.422867	17.58934	117.791603	36.745853	-6.023241	116.538284	34.94379	41.139404	119.336464	35.8448215	17.5580815	117.937374	-74.6905555	17.6205985	117.645832
-30.072865	12.459577	116.304657	-19.445572	17.672113	117.660393	36.783428	-5.95711	116.460709	34.981831	41.170902	119.369194	35.8826295	17.606896	117.9149515	-74.7737735	17.73733	117.4058345
-30.033831	12.864354	116.263687	-19.642553	17.951412	117.720474	36.789749	-5.926702	116.4263	35.031952	41.178658	119.385323	35.9108505	17.625978	117.9058115	-75.1959565	18.276846	117.5351365
-29.946959	13.197573	116.224442	-19.60811	18.023512	117.656616	36.79715	-5.924333	116.441551	35.063915	41.166431	119.401047	35.9305325	17.621049	117.921299	-75.1467525	18.425975	117.391933
-29.909935	13.450498	116.203049	-19.614832	18.057657	117.625107	36.807663	-5.953901	116.563271	35.091682	41.154594	119.423149	35.9496725	17.6003465	117.99321	-75.1793365	18.5149675	117.257004
-29.812702	13.704397	115.950584	-19.716925	18.120249	117.443909	36.825787	-6.055227	116.94133	35.061733	41.119675	119.475433	35.94376	17.532224	118.2083815	-75.37761	18.708274	116.6794365
-29.786047	13.800711	115.697182	-19.796921	18.135557	117.184616	36.795189	-6.164441	117.250275	34.985821	41.072582	119.547668	35.890505	17.4540705	118.3989715	-75.484347	18.8170435	115.9702605
-29.781433	13.844107	115.415314	-19.972076	18.113314	116.965843	36.716156	-6.291259	117.483261	34.941696	40.951225	119.647408	35.828926	17.329983	118.5653345	-75.773078	18.896645	115.3663515
-29.724941	13.803866	115.140594	-20.055645	18.076767	116.733208	36.588852	-6.442985	117.674789	34.916241	40.769657	119.723495	35.7525465	17.163336	118.699142	-75.8638365	18.990198	114.767274
-29.716906	13.751491	114.927933	-20.158718	17.985804	116.547455	36.490246	-6.618545	117.783371	34.922646	40.611504	119.810394	35.706446	16.9964795	118.7968825	-76.023882	18.9751285	114.2980275
-29.729113	13.584493	114.689659	-20.177036	17.944822	116.394318	36.425629	-6.709469	117.809059	34.949825	40.523148	119.887459	35.687727	16.9068395	118.848259	-76.041799	18.9828045	113.940377
-29.759756	13.431894	114.590523	-20.14118	17.922729	116.307655	36.425514	-6.735807	117.757225	34.97831	40.49876	119.893906	35.701912	16.8814765	118.8255655	-75.984272	18.9639815	113.7897445
-29.849422	13.105928	114.512314	-20.061775	17.966345	116.262817	36.524712	-6.664168	117.648079	35.033138	40.584244	119.816383	35.778925	16.960038	118.732231	-75.902475	18.972652	113.793403
-29.670206	12.649326	114.368309	-19.706934	17.905899	116.158501	36.61689	-6.594302	117.642151	35.092319	40.678085	119.688965	35.8546045	17.0418915	118.665558	-75.2684725	18.7699065	113.651444
-29.800488	12.458648	114.5103	-19.5259	18.050598	116.157486	36.702049	-6.530453	117.725136	35.152782	40.755043	119.515022	35.9274155	17.112295	118.620079	-74.9792155	18.988901	113.694893
-29.863266	12.149076	114.457771	-19.547832	18.072819	116.202309	36.756577	-6.514627	117.897079	35.217728	40.801853	119.27977	35.9871525	17.143613	118.5884245	-75.0828165	19.002025	113.8161935
-30.033535	11.895209	114.580597	-19.51704	18.132668	116.226639	36.782997	-6.568272	118.133797	35.263962	40.775627	118.990288	36.0234795	17.1036775	118.5620425	-75.0575595	19.1616585	113.8912355
-30.258957	11.596674	114.678421	-19.501217	18.168501	116.245911	36.760712	-6.66039	118.430649	35.301407	40.684059	118.671928	36.0310595	17.0118345	118.5512885	-75.0334935	19.3251675	113.9405335
-30.406475	11.29004	114.795425	-19.532936	18.118567	116.230652	36.719063	-6.80882	118.733154	35.329971	40.537514	118.361435	36.024517	16.864347	118.5472945	-75.090389	19.372787	113.9140095
-30.633732	10.832341	114.712082	-19.605211	17.998362	116.099457	36.623001	-7.031761	119.144508	35.337379	40.301311	117.928406	35.98019	16.634775	118.536457	-75.190612	19.361949	113.662457
-30.883104	10.494672	114.564857	-19.673885	17.847673	115.908623	36.557907	-7.202521	119.293617	35.32003	40.144012	117.638329	35.9389685	16.4707455	118.465973	-75.2867385	19.2246005	113.351273
-31.153467	10.17789	114.38559	-19.608902	17.711321	115.683578	36.468941	-7.363322	119.344414	35.294453	39.967686	117.336296	35.881697	16.302182	118.340355	-75.099501	19.12046	113.026801
-31.495911	9.839172	114.224747	-19.720789	17.526127	115.51757	36.423576	-7.506136	119.281647	35.259186	39.80397	117.021881	35.841381	16.148917	118.151764	-75.282959	18.903337	112.883376
-31.802284	9.580189	114.176521	-19.726919	17.370691	115.355957	36.378674	-7.615453	119.181038	35.216614	39.670162	116.778656	35.797644	16.0273545	117.979847	-75.251482	18.7140275	112.732067
-32.234364	9.298351	113.923309	-19.741272	17.27519	115.234459	36.319309	-7.692988	119.05217	35.182388	39.584103	116.611389	35.7508485	15.9455575	117.8317795	-75.2333925	18.6048225	112.6371385
-32.627098	9.071638	113.797745	-19.671932	17.266268	115.146103	36.289799	-7.733296	118.89772	35.1535	39.53846	116.522346	35.7216495	15.902582	117.710033	-75.0655135	18.629954	112.582173
-33.487778	8.955002	113.832405	-20.031273	17.347593	115.233543	36.2658	-7.695114	118.681206	35.085609	39.574303	116.557266	35.6757045	15.9395945	117.619236	-75.7382505	18.7555915	112.84785
-33.899246	8.784636	113.794006	-20.049603	17.368362	115.250488	36.245796	-7.646035	118.603493	35.036945	39.629028	116.637146	35.6413705	15.9914965	117.6203195	-75.7405765	18.7452275	112.8806565
-34.34169	8.651297	113.770584	-20.110662	17.40346	115.273056	36.206875	-7.608712	118.583061	34.970623	39.668003	116.751945	35.588749	16.0296455	117.667503	-75.810073	18.7772745	112.878609
-34.808178	8.539621	113.77153	-20.179426	17.404514	115.298401	36.138908	-7.596734	118.593277	34.905449	39.666931	116.850952	35.5221785	16.0350985	117.7221145	-75.8810305	18.7739295	112.8746875
-35.258331	8.36422	113.722351	-20.275774	17.366411	115.311348	36.0457	-7.613512	118.610786	34.816067	39.646969	116.937866	35.4308835	16.0167285	117.774326	-75.9824315	18.7160935	112.84837
-35.781147	8.200971	113.671265	-20.361477	17.337458	115.320412	35.955826	-7.654749	118.612038	34.722305	39.61824	116.964546	35.3390655	15.9817455	117.788292	-76.0620195	18.6931705	112.852532
-36.394421	8.030681	113.6623	-20.483553	17.268349	115.294518	35.855701	-7.709263	118.617455	34.616749	39.555614	116.903214	35.236225	15.9231755	117.7603345	-76.203331	18.6135225	112.8287015
-37.337215	7.77169	113.649666	-20.612827	17.143511	115.261902	35.747459	-7.786791	118.651711	34.466412	39.457058	116.752098	35.1069355	15.8351335	117.7019045	-76.3325895	18.4518885	112.8218995
-37.927872	7.583053	113.612389	-20.677237	17.052645	115.198807	35.670773	-7.854524	118.727196	34.379833	39.374741	116.595818	35.025303	15.7601085	117.661507	-76.379777	18.3451815	112.736107
-38.591732	7.418848	113.50663	-20.773022	16.941448	115.120468	35.610657	-7.91416	118.786087	34.291492	39.297085	116.399933	34.9510745	15.6914625	117.59301	-76.4971185	18.1914335	112.647926
-39.244019	7.298547	113.415466	-20.806057	16.86466	114.995132	35.545227	-7.957645	118.846344	34.195786	39.223656	116.158211	34.8705065	15.6330055	117.5022775	-76.4826205	18.0963145	112.4879865
-39.865231	7.156474	113.361725	-20.863369	16.752115	114.871834	35.515533	-7.993564	118.869614	34.103596	39.155125	115.866173	34.8095645	15.5807805	117.3678935	-76.5363025	17.9234495	112.3757745
-40.571144	7.03299	113.276398	-20.886642	16.667608	114.767281	35.468567	-8.028378	118.847359	34.008503	39.078316	115.51973	34.738535	15.524969	117.1835445	-76.511819	17.810247	112.3510175
-41.340954	6.961727	113.272842	-20.934381	16.583532	114.706657	35.424511	-8.062099	118.814919	33.925098	39.018848	115.119553	34.6748045	15.4783745	116.967236	-76.5435665	17.6886895	112.446078
-42.5112	6.944745	113.401154	-20.971601	16.501476	114.63916	35.361855	-8.038111	118.757996	33.787575	38.961838	114.516083	34.574715	15.4618635	116.6370395	-76.517917	17.5410885	112.6412805
-43.310234	6.991936	113.453056	-21.00535	16.445557	114.610207	35.32338	-8.013333	118.748962	33.689487	38.929871	114.120926	34.5064335	15.458269	116.434944	-76.5171335	17.432845	112.78547
-44.102592	7.076109	113.576958	-21.039438	16.403797	114.598991	35.2565	-7.995925	118.743584	33.575459	38.891239	113.80912	34.4159795	15.447657	116.276352	-76.4948555	17.359937	112.92163
-44.949703	7.197011	113.6446	-21.110743	16.353149	114.611801	35.194847	-8.0237	118.750092	33.469616	38.845665	113.56591	34.3322315	15.4109825	116.158001	-76.5537175	17.2953155	113.065601
-45.801601	7.363702	113.611755	-21.200796	16.270039	114.601875	35.113308	-8.039867	118.795105	33.374996	38.794216	113.407852	34.244152	15.3771745	116.1014785	-76.645744	17.1629035	113.1022715
-46.747974	7.61341	113.576447	-21.286324	16.200022	114.584969	35.032227	-8.071741	118.809486	33.268227	38.779388	113.337646	34.150227	15.3538235	116.073566	-76.722875	17.0462205	113.096372
-47.640301	7.911078	113.476326	-21.403019	16.111231	114.571426	34.927834	-8.090363	118.778458	33.140255	38.777382	113.302422	34.0340445	15.3435095	116.04044	-76.8400825	16.8789525	113.102412
-49.029488	8.42718	113.383781	-21.594082	15.995275	114.515839	34.776455	-8.050373	118.601921	32.894238	38.582088	113.206718	33.8353465	15.2658575	115.9043195	-77.0235105	16.7246925	113.1273585
-49.949928	8.846664	113.380089	-21.71102	15.943493	114.534065	34.695263	-8.004178	118.408081	32.69445	38.669907	113.074768	33.6948565	15.3328645	115.7414245	-77.1168965	16.5541215	113.3267055
-50.990337	9.342873	113.625679	-21.847792	15.904315	114.648056	34.591331	-7.923012	118.244919	32.50684	38.721581	112.889076	33.5490855	15.3992845	115.5669975	-77.2446695	16.4093455	113.7291145
-51.970993	9.938271	114.027275	-21.943346	15.8914	114.872101	34.509094	-7.856809	118.113091	32.29232	38.977234	112.607613	33.400707	15.5602125	115.360352	-77.287399	16.2225875	114.38385
-52.972557	10.554357	114.524712	-22.020494	15.869795	115.17968	34.417561	-7.780393	118.044128	32.118546	39.054024	112.380936	33.2680535	15.6368155	115.212532	-77.3090415	16.1027745	115.146828
-53.949402	11.212353	114.932632	-22.135767	15.859622	115.497208	34.323944	-7.751093	118.02565	31.974321	39.051991	112.325119	33.1491325	15.650449	115.1753845	-77.4206665	16.068795	115.8190315
-54.949455	11.921809	115.339958	-22.255573	15.777972	115.776405	34.253929	-7.741322	118.008057	31.817936	39.097607	112.227989	33.0359325	15.6781425	115.118023	-77.5470785	15.8778015	116.434787
-56.459053	13.070697	115.628517	-22.451349	15.602386	116.039978	34.103458	-7.73647	117.934814	31.552134	39.105164	112.270721	32.827796	15.684347	115.1027675	-77.730494	15.520425	116.9771885
-57.418556	13.854176	115.608345	-22.599987	15.467594	116.104721	34.002487	-7.703715	117.86866	31.342632	39.171474	112.253059	32.6725595	15.7338795	115.0608595	-77.8725335	15.2013085	117.1485825
-58.409119	14.705227	115.599213	-22.74626	15.347006	116.12059	33.908222	-7.653368	117.758514	31.114506	39.231091	112.284027	32.511364	15.7888615	115.0212705	-78.003884	14.9051505	117.2199095
-59.407467	15.598133	115.574356	-22.877016	15.244931	116.124832	33.846954	-7.60817	117.638229	30.897757	39.30267	112.330536	32.3723555	15.84725	114.9843825	-78.1263875	14.642612	117.2652815
-60.350376	16.551695	115.485954	-23.019596	15.166487	116.140457	33.790615	-7.543345	117.554405	30.708759	39.379391	112.38089	32.249687	15.918023	114.9676475	-78.288879	14.414951	117.3132665
-61.296928	17.596144	115.497551	-23.092228	15.10445	116.205551	33.730335	-7.474629	117.529343	30.571083	39.451488	112.445175	32.150709	15.9884295	114.987259	-78.335165	14.2204705	117.423843
-61.980396	18.502033	115.56176	-23.181089	15.077125	116.237579	33.656151	-7.390278	117.580391	30.447887	39.517956	112.540306	32.052019	16.063839	115.0603485	-78.414197	14.090411	117.4148095
-62.37291	19.589499	115.465103	-23.294609	15.063304	116.320679	33.592014	-7.321477	117.631996	30.317127	39.599197	112.723839	31.9545705	16.13886	115.1779175	-78.5437885	13.987748	117.4634405
-62.195839	20.113817	115.442917	-23.367218	15.083509	116.375542	33.52404	-7.273772	117.687592	30.254475	39.660198	112.875259	31.8892575	16.193213	115.2814255	-78.6236935	13.973805	117.4696585
-61.523121	20.369059	115.511261	-23.439417	15.095128	116.429543	33.480991	-7.236579	117.743385	30.218142	39.710201	113.040962	31.8495665	16.236811	115.3921735	-78.7284005	13.953445	117.4669125
-61.747932	21.213093	115.324104	-23.481474	15.112988	116.447853	33.449112	-7.188119	117.788223	30.185785	39.770313	113.205788	31.8174485	16.291097	115.4970055	-78.7803965	13.934879	117.3987005
-61.034943	21.657063	115.215561	-23.543415	15.152102	116.441765	33.411858	-7.125069	117.828979	30.187241	39.979481	113.594139	31.7995495	16.427206	115.711559	-78.8863795	13.876998	117.171971
-60.890545	22.49235	115.143677	-23.582836	15.178284	116.390335	33.391411	-7.047652	117.825302	30.103302	39.935322	113.432457	31.7473565	16.443835	115.6288795	-78.9130285	13.912733	117.1517905
-60.733749	23.245186	115.060249	-23.607292	15.204077	116.328362	33.389549	-6.962571	117.782448	30.052006	40.021408	113.452339	31.7207775	16.5294185	115.6173935	-78.9353615	13.8787355	117.0393305
-60.763996	24.618752	114.764107	-23.641985	15.274255	116.242447	33.390556	-6.835002	117.762947	30.003414	40.152542	113.436592	31.696985	16.65877	115.5997695	-78.980955	13.88974	116.8851245
-59.937714	25.11388	114.697983	-23.615248	15.314433	116.194275	33.408283	-6.754716	117.748352	30.029285	40.224537	113.49118	31.718784	16.7349105	115.619766	-78.94928	13.8939555	116.768784
-60.251278	26.301067	114.555946	-23.618446	15.377304	116.154503	33.41383	-6.699778	117.711006	30.027241	40.284122	113.482544	31.7205355	16.792172	115.596775	-78.9574275	13.962436	116.712231
-59.458397	26.811182	114.623734	-23.636354	15.410976	116.136505	33.400093	-6.62322	117.663124	30.017656	40.365414	113.458893	31.7088745	16.871097	115.5610085	-78.9815825	13.950855	116.7120015
-59.105427	27.585953	114.534882	-23.645861	15.44429	116.116653	33.384548	-6.560002	117.571404	29.99036	40.436012	113.502083	31.687454	16.938005	115.5367435	-78.979176	13.950575	116.6965625
-59.326889	28.836319	114.376244	-23.692009	15.484672	116.082504	33.343384	-6.477944	117.423691	29.956585	40.508759	113.544975	31.6499845	17.0154075	115.484333	-79.0340025	13.9539365	116.680675
-58.979137	29.797009	114.367165	-23.734655	15.533818	115.985931	33.276138	-6.39138	117.22126	29.921192	40.593632	113.573219	31.598665	17.101126	115.3972395	-79.067975	13.96651	116.5746225
-58.624477	31.249878	114.311325	-23.786911	15.628426	115.826813	33.161716	-6.255619	116.822418	29.884233	40.728111	113.540779	31.5229745	17.236246	115.1815985	-79.0967965	14.020606	116.4720275
-58.296196	32.290485	114.31414	-23.773441	15.735115	115.722832	33.094318	-6.153849	116.543564	29.837763	40.820972	113.472687	31.4660405	17.3335615	115.0081255	-79.0129225	14.1366685	116.4375385
-57.945984	33.344208	114.361099	-23.773277	15.841636	115.635857	33.056015	-6.063949	116.258156	29.87813	40.929642	113.491753	31.4670725	17.4328465	114.8749545	-79.0136265	14.2504255	116.3967595
-57.574249	34.384167	114.434959	-23.754519	15.950964	115.559135	33.017029	-5.967828	116.012192	29.886869	41.034786	113.480759	31.451949	17.533479	114.7464755	-78.960987	14.368449	116.3717945
-57.149132	35.364063	114.464996	-23.740917	16.073244	115.444443	32.992409	-5.864486	115.763283	29.916737	41.142178	113.489738	31.454573	17.638846	114.6265105	-78.936407	14.507642	116.2623755
-56.681889	36.384495	114.410019	-23.693783	16.189899	115.316376	32.95747	-5.788051	115.525963	29.94886	41.236732	113.504028	31.453165	17.7243405	114.5149955	-78.840731	14.6554575	116.1177565
-56.272133	37.450123	114.274574	-23.71332	16.298931	115.098381	32.905396	-5.720916	115.223206	29.96394	41.343811	113.492493	31.434668	17.8114475	114.3578495	-78.861308	14.7864145	115.8389125
-55.15374	38.64349	114.233612	-23.699903	16.388052	114.672043	32.799648	-5.622493	114.732758	29.990229	41.404362	113.461914	31.3949385	17.8909345	114.097336	-78.7947445	14.8851695	115.24675
-55.321728	39.871426	114.041878	-23.691933	16.458986	114.36026	32.733307	-5.572265	114.337265	29.993612	41.452835	113.419281	31.3634595	17.940285	113.878273	-78.7473255	14.977687	114.842247
-54.357632	40.518505	114.072845	-23.700161	16.493032	114.141258	32.699646	-5.517984	113.989243	29.978954	41.575291	113.318848	31.3393	18.0286535	113.6540455	-78.739622	14.9574105	114.6284705
-54.453259	41.826183	113.991127	-23.674019	16.525749	113.940338	32.647659	-5.47178	113.626602	29.989948	41.620033	113.273895	31.3188035	18.0741265	113.4502485	-78.6668415	14.9773715	114.4304275
-53.59341	42.362984	114.12883	-23.641895	16.566938	113.745842	32.584412	-5.438305	113.31929	30.009687	41.64323	113.132874	31.2970495	18.1024625	113.226082	-78.5808395	15.0314135	114.265602
-53.808392	43.51535	114.024567	-23.624048	16.628908	113.653793	32.543869	-5.412134	113.068916	30.037165	41.652836	112.997314	31.290517	18.120351	113.033115	-78.538613	15.137465	114.274471
-53.317814	44.391232	113.926376	-23.597424	16.689676	113.534256	32.5093	-5.426832	112.872292	30.066618	41.658211	112.87674	31.287959	18.1156895	112.874516	-78.482807	15.2636625	114.193996
-52.749176	45.645401	113.849762	-23.582556	16.787477	113.321518	32.415661	-5.456783	112.65799	30.190605	41.086769	112.723076	31.303133	17.814993	112.690533	-78.468245	15.759961	113.952503
-51.977612	46.088387	113.929604	-23.546804	16.850918	113.236771	32.342896	-5.495055	112.435486	30.222168	41.057491	112.579636	31.282532	17.781218	112.507561	-78.37614	15.920618	113.965981
-51.682335	46.828987	113.925125	-23.562132	16.915991	113.135567	32.223137	-5.496296	112.30838	30.24453	41.025555	112.449883	31.2338335	17.7646295	112.3791315	-78.3580975	16.0673525	113.8920025
-51.745243	47.842876	113.893524	-23.589306	16.961798	113.065208	32.15451	-5.504167	112.168518	30.261978	41.024506	112.415932	31.208244	17.7601695	112.292225	-78.386856	16.1634265	113.838191
-50.966488	48.238804	113.952324	-23.563793	16.989922	112.986076	32.103981	-5.489449	112.046722	30.265703	41.050053	112.431213	31.184842	17.780302	112.2389675	-78.312428	16.199542	113.7331845
-50.714661	48.950066	114.087738	-23.599882	17.014875	112.904129	32.060341	-5.458791	111.915291	30.261257	41.089977	112.440147	31.160799	17.815593	112.177719	-78.360563	16.214157	113.630539
-50.538368	49.583305	114.136215	-23.585529	17.019051	112.828384	32.024105	-5.41023	111.772987	30.239117	41.129448	112.475586	31.131611	17.859609	112.1242865	-78.302669	16.178493	113.5324815
-50.062061	50.373608	114.453545	-23.606833	17.051029	112.747597	31.963678	-5.31817	111.494514	30.21476	41.203224	112.558678	31.089219	17.942527	112.026596	-78.302885	16.159531	113.468598
-49.88319	50.971882	114.731827	-23.63752	17.081427	112.731758	31.918758	-5.251258	111.282776	30.191895	41.258358	112.620094	31.0553265	18.00355	111.951435	-78.3303665	16.159304	113.512081
-49.614937	51.439739	115.025093	-23.641317	17.101517	112.727463	31.881618	-5.170058	111.075386	30.12274	41.906242	112.647614	31.002179	18.368092	111.8615	-78.284813	15.834942	113.593426
-49.338032	51.926567	115.351952	-23.650143	17.151279	112.741898	31.847054	-5.058321	110.907997	30.098852	41.986431	112.757324	30.972953	18.464055	111.8326605	-78.273239	15.838503	113.6511355
-49.062313	52.363281	115.598679	-23.665127	17.235821	112.805191	31.822161	-4.965136	110.830925	30.047024	42.095718	112.822571	30.9345925	18.565291	111.826748	-78.2648465	15.906351	113.783634
-49.089478	52.263474	116.225899	-23.714672	17.338696	112.913155	31.768122	-4.888808	110.792099	29.997042	42.179428	112.805023	30.882582	18.64531	111.798561	-78.311926	16.032082	114.027749
-48.766281	52.262814	116.328499	-23.731073	17.435209	113.080688	31.695223	-4.857781	110.826851	29.980993	41.607521	112.847076	30.838108	18.37487	111.8369635	-78.300254	16.495548	114.3244125
-47.970886	52.00684	116.088928	-23.788471	17.490961	113.419617	31.585333	-4.916929	111.007751	29.932331	42.180279	112.687096	30.758832	18.631675	111.8474235	-78.335774	16.350247	114.9918105
-47.762661	51.926125	116.130081	-23.867113	17.538223	113.573601	31.51005	-5.016856	111.154007	29.925426	42.100208	112.653839	30.717738	18.541676	111.903923	-78.451964	16.53477	115.243279
-47.119701	51.533173	115.935051	-23.921312	17.507116	113.718452	31.418884	-5.117681	111.289299	29.899529	42.017918	112.60247	30.6592065	18.4501185	111.9458845	-78.5018305	16.5641135	115.4910195
-46.991703	51.28392	116.153145	-23.949591	17.480022	113.798012	31.351549	-5.213091	111.364952	29.909437	41.396938	112.621269	30.630493	18.0919235	111.9931105	-78.529675	16.8681205	115.6029135
-46.544834	50.845718	116.100433	-24.021286	17.418829	113.890076	31.3081	-5.259857	111.413559	29.862844	41.342747	112.59906	30.585472	18.041445	112.0063095	-78.628044	16.796213	115.7738425
-46.165146	50.379051	116.03006	-24.062555	17.36746	113.906143	31.265766	-5.29924	111.471405	29.805426	41.296532	112.584152	30.535596	17.998646	112.0277785	-78.660706	16.736274	115.7845075
-45.726105	49.814087	115.905334	-24.093227	17.333317	113.932159	31.245495	-5.331672	111.539886	29.771095	41.268635	112.553215	30.508295	17.9684815	112.0465505	-78.694749	16.6981525	115.8177675
-44.939262	48.873596	115.563118	-24.144718	17.308918	114.029526	31.198273	-5.419228	111.734703	29.734299	41.187443	112.428284	30.466286	17.8841075	112.0814935	-78.755722	16.7337285	115.9775585
-44.41827	48.266853	115.277931	-24.173651	17.32852	114.051369	31.141495	-5.505373	111.940468	29.730883	41.087936	112.2715	30.436189	17.7912815	112.105984	-78.783491	16.8657585	115.996754
-43.889301	47.675259	114.87886	-24.207716	17.358528	114.073303	31.073299	-5.631019	112.204407	29.727999	40.986656	112.044403	30.400649	17.6778185	112.124405	-78.816081	17.0392375	116.022201
-43.347652	47.056618	114.437126	-24.268318	17.424961	114.089607	30.995783	-5.764852	112.545135	29.745537	40.850292	111.776924	30.37066	17.54272	112.1610295	-78.907296	17.307202	116.0181845
-42.765903	46.418037	113.987801	-24.30365	17.448244	114.10527	30.939814	-5.94417	112.839485	29.771778	40.698433	111.461578	30.355796	17.3771315	112.1505315	-78.963096	17.5193565	116.0600085
-42.041542	45.74107	113.601067	-24.339958	17.44475	114.13665	30.879173	-6.100276	113.130318	NaN	NaN	NaN	NaN	NaN	NaN	NaN	NaN	NaN
-41.385494	45.072388	113.286087	-24.345098	17.4009	114.164612	30.829069	-6.247867	113.396057	29.787067	40.919746	110.776947	30.308068	17.3359395	112.086502	-78.998264	17.4658605	116.242722
-40.391422	44.204494	112.812492	-24.349052	17.287445	114.149734	30.799994	-6.486624	113.767662	29.832708	40.663956	110.337387	30.316351	17.088666	112.0525245	-79.014455	17.486224	116.2469435
-39.669777	43.61351	112.507607	-24.318916	17.222164	114.124512	30.800379	-6.634862	113.980484	29.856215	40.471054	110.112396	30.328297	16.918096	112.04644	-78.966129	17.526232	116.202584
-38.843811	43.056499	112.29911	-24.29509	17.10528	114.094734	30.830961	-6.786205	114.107834	29.880613	40.324833	109.889137	30.355787	16.769314	111.9984855	-78.945967	17.441246	116.1909825
-38.063396	42.603928	112.156548	-24.303675	17.029799	114.061043	30.847359	-6.872839	114.184464	29.886297	40.224743	109.724251	30.366828	16.675952	111.9543575	-78.974178	17.383646	116.1677285
-37.223587	42.187164	112.041939	-24.285749	16.967495	114.016106	30.863438	-6.914008	114.192833	29.869783	40.153084	109.631058	30.3666105	16.619538	111.9119455	-78.9381085	17.315452	116.1202665
-36.440639	41.879047	112.023392	-24.273888	16.857622	113.979218	30.875307	-6.940978	114.172256	29.841194	40.128315	109.593033	30.3582505	16.5936685	111.8826445	-78.9060265	17.1215755	116.0757915
-35.597961	41.621151	111.989571	-24.299177	16.817919	113.950684	30.841324	-6.921224	114.144287	29.809013	40.131237	109.613129	30.3251685	16.6050065	111.878708	-78.9235225	17.0308315	116.02266
-34.214077	41.353119	112.042641	-24.332142	16.799623	113.906586	30.834658	-6.901545	113.993393	29.741625	40.188171	109.680603	30.2881415	16.643313	111.836998	-78.9524255	16.955933	115.976174
-33.250507	41.270859	112.023506	-24.368841	16.826006	113.827362	30.808146	-6.861366	113.93969	29.7001	40.235573	109.762276	30.254123	16.6871035	111.850983	-78.991805	16.9649085	115.803741
-32.358978	41.238533	112.001404	-24.43741	16.875774	113.787231	30.725761	-6.783803	113.939377	29.662878	40.300877	109.878395	30.1943195	16.758537	111.908886	-79.0691395	16.993011	115.665576
-31.377226	41.285858	111.923721	-24.509258	16.916197	113.687325	30.698648	-6.765686	113.851837	29.634247	40.344242	110.020241	30.1664475	16.789278	111.936039	-79.1849635	17.043116	115.438611
-30.35359	41.371525	111.903015	-24.582539	16.964399	113.571716	30.605	-6.702276	113.84201	29.608568	40.403118	110.210907	30.106784	16.850421	112.0264585	-79.271862	17.078377	115.1169735
-29.310905	41.479092	111.891327	-24.647417	16.998341	113.429619	30.558151	-6.657129	113.814583	29.573944	40.466557	110.526505	30.0660475	16.904714	112.170544	-79.3608815	17.091968	114.688694
-28.373417	41.683983	111.903038	-24.724892	17.007151	113.276199	30.497471	-6.581072	113.83548	29.515945	40.53101	110.988853	30.006708	16.974969	112.4121665	-79.456492	17.039333	114.1402315
-26.817789	42.087494	112.085594	-24.943708	16.983231	113.171555	30.456242	-6.453865	114.05629	29.408401	40.62859	111.863754	29.9323215	17.0873625	112.960022	-79.8197375	16.8790995	113.383088
-25.871456	42.382793	112.358559	-25.041109	16.964928	113.170799	30.470818	-6.357989	114.252403	29.311974	40.711201	112.540115	29.891396	17.176606	113.396259	-79.973614	16.75325	112.945339
-24.992085	42.658661	112.762558	-25.156584	16.958103	113.216591	30.514351	-6.246863	114.454117	29.224449	40.834835	113.18132	29.8694	17.293986	113.8177185	-80.182568	16.62222	112.6154635
-24.124731	43.02697	113.06176	-25.260553	16.958864	113.286057	30.539862	-6.12086	114.567497	29.140926	40.968571	113.842178	29.840394	17.4238555	114.2048375	-80.3615	16.4938725	112.3672765
-23.171082	43.342331	113.563202	-25.293425	16.985868	113.363884	30.605776	-5.967577	114.666069	29.077971	41.131672	114.432884	29.8418735	17.5820475	114.5494765	-80.4287235	16.3896885	112.1782915
-22.344355	43.661163	114.030838	-25.331345	17.049047	113.500145	30.680885	-5.796751	114.699303	29.04427	41.309258	114.955093	29.8625775	17.7562535	114.827198	-80.5252675	16.3418405	112.173092
-21.558064	43.944942	114.505913	-25.310883	17.099401	113.617516	30.768639	-5.622109	114.699615	29.012102	41.46384	115.437698	29.8903705	17.9208655	115.0686565	-80.5121365	16.2779365	112.1663755
-20.588644	44.416298	115.106491	-25.280836	17.227449	113.765991	30.907907	-5.357709	114.727196	28.994852	41.687614	116.040482	29.9513795	18.1649525	115.383839	-80.5130515	16.2899455	112.148143
-19.790798	44.66201	115.406952	-25.251848	17.341906	113.818802	30.979723	-5.193752	114.766228	28.978275	41.82476	116.341354	29.978999	18.315504	115.553791	-80.482695	16.368308	112.083813
-18.950521	44.820042	115.539406	-25.225103	17.435444	113.891312	31.035725	-5.053961	114.794098	28.965973	41.956135	116.569611	30.000849	18.451087	115.6818545	-80.451055	16.419801	112.1007695
-18.219427	44.970867	115.705643	-25.205971	17.523869	113.969017	31.069752	-4.924552	114.858711	28.958815	42.074112	116.724739	30.0142835	18.57478	115.791725	-80.4262255	16.472958	112.146309
-17.60718	45.077293	115.877243	-25.192362	17.611101	114.077255	31.109804	-4.836736	114.952759	28.951927	42.153763	116.85836	30.0308655	18.6585135	115.9055595	-80.4155895	16.5636885	112.2489505
-17.019726	45.171303	116.029289	-25.205091	17.667276	114.199051	31.144051	-4.778894	115.065094	28.947004	42.209797	116.987549	30.0455275	18.7154515	116.0263215	-80.4557095	16.6191005	112.3717805
-16.444197	45.243755	116.162682	-25.23621	17.705709	114.340363	31.144661	-4.730146	115.200378	28.937504	42.257355	117.064201	30.0410825	18.7636045	116.1322895	-80.5135025	16.6478135	112.5484365
-15.5779	45.181541	116.30677	-25.276453	17.732883	114.532234	31.137381	-4.68506	115.357376	28.881702	42.324097	117.1175	30.0095415	18.8195185	116.237438	-80.5624475	16.6462475	112.82703
-15.055424	45.117844	116.323181	-25.319689	17.738201	114.651764	31.118382	-4.644262	115.462265	28.83259	42.377548	117.079926	29.975486	18.866643	116.2710955	-80.614864	16.609759	113.0324325
-14.566328	45.028625	116.390274	-25.369778	17.779259	114.75856	31.095318	-4.594817	115.532341	28.759394	42.426399	117.048935	29.927356	18.915791	116.290638	-80.666912	16.642727	113.226482
-14.128667	44.843063	116.454277	-25.411215	17.808947	114.823082	31.047205	-4.539715	115.5961	28.703037	42.477882	117.071358	29.875121	18.9690835	116.333729	-80.697551	16.6488105	113.312435
-13.793273	44.650009	116.58622	-25.447849	17.827904	114.851509	31.020046	-4.47201	115.633461	28.620321	42.569332	117.159225	29.8201835	19.048661	116.396343	-80.7158815	16.607147	113.306675
-13.472576	44.418404	116.697098	-25.521418	17.865501	114.891411	31.00745	-4.36245	115.600922	28.569239	42.670513	117.287483	29.7883445	19.1540315	116.4442025	-80.8311805	16.5769705	113.3386195
-13.171747	44.097092	116.819809	-25.537437	17.914577	114.911942	31.000181	-4.236038	115.565834	28.500807	42.773308	117.403618	29.750494	19.268635	116.484726	-80.825368	16.560519	113.339158
-12.729539	43.612743	116.90596	-25.593552	18.058453	114.904762	31.006231	-4.037341	115.524185	28.439459	42.97266	117.567764	29.722845	19.4676595	116.5459745	-80.909949	16.6492465	113.2635495
-12.381956	43.129269	116.894569	-25.574074	18.156475	114.915955	31.010475	-3.905714	115.525558	28.413136	43.10368	117.633972	29.7118055	19.598983	116.579765	-80.8599535	16.713967	113.252145
-12.107218	42.668728	116.927208	-25.575935	18.297642	114.931526	31.020678	-3.778616	115.547546	28.416422	43.225777	117.645416	29.71855	19.7235805	116.596481	-80.87042	16.8717035	113.266571
-11.849158	42.185238	116.869209	-25.53908	18.430202	114.950302	31.027258	-3.679236	115.586891	28.433249	43.334396	117.629959	29.7302535	19.82758	116.608425	-80.8084135	17.032824	113.292179
-11.577631	41.698517	116.831062	-25.568529	18.520491	115.028313	31.035912	-3.581523	115.664337	28.462145	43.423645	117.574219	29.7490285	19.921061	116.619278	-80.8860865	17.119921	113.437348
-11.280052	41.189022	116.747978	-25.529331	18.626175	115.092972	31.045753	-3.507355	115.752502	28.464001	43.508289	117.513596	29.754877	20.000467	116.633049	-80.813539	17.251883	113.552895
-11.006877	40.608295	116.639458	-25.555805	18.705122	115.20929	31.06027	-3.426613	115.858246	28.465048	43.612381	117.436432	29.762659	20.092884	116.647339	-80.874269	17.31736	113.771241
-10.534363	39.611336	116.462814	-25.530315	18.808123	115.344444	31.063961	-3.30312	116.014885	28.427462	43.725452	117.163956	29.7457115	20.211166	116.5894205	-80.8063415	17.40508	114.0994675
-10.31038	38.971622	116.351273	-25.553947	18.881325	115.477516	31.059086	-3.248886	116.129852	28.417805	43.807957	116.888115	29.7384455	20.2795355	116.5089835	-80.8463395	17.4831145	114.4460485
-10.073257	38.334465	116.149605	-25.557705	18.944124	115.618538	31.036802	-3.182188	116.248688	28.409832	43.885311	116.569748	29.723317	20.3515615	116.409218	-80.838727	17.5366865	114.827858
-9.767478	37.775715	116.074203	-25.535913	19.007959	115.787415	31.015825	-3.140501	116.374382	28.390274	43.948395	116.213844	29.7030495	20.403947	116.294113	-80.7748755	17.611971	115.280717
-9.45151	37.107975	115.950394	-25.565454	19.077715	115.93232	30.981371	-3.084706	116.486488	28.359377	44.005928	115.884308	29.670374	20.460611	116.185398	-80.801282	17.694819	115.679242
-9.106145	36.467678	115.848877	-25.570723	19.129745	115.99659	30.950876	-3.038072	116.594955	28.324387	44.065796	115.618408	29.6376315	20.513862	116.1066815	-80.7790775	17.745628	115.8864985
-8.770176	35.835831	115.75766	-25.625021	19.198061	116.053368	30.933634	-2.970773	116.718803	28.276369	44.145336	115.432396	29.6050015	20.5872815	116.0755995	-80.8550435	17.8088405	116.0311365
-8.328078	34.957581	115.66584	-25.642321	19.259108	116.07814	30.934971	-2.84244	116.842125	28.18195	44.268188	115.26207	29.5584605	20.712874	116.0520975	-80.8431025	17.805342	116.1041825
-7.994171	34.483448	115.657021	-25.660467	19.300972	116.0728	30.92812	-2.746318	116.890594	28.141916	44.354546	115.201988	29.535018	20.804114	116.046291	-80.855952	17.79783	116.099309
-7.602129	34.014187	115.665413	-25.702343	19.354841	116.081192	30.926558	-2.631957	116.928482	28.175316	44.497154	115.402779	29.550937	20.9325985	116.1656305	-80.955623	17.7770835	115.9967535
-7.221242	33.582382	115.643135	-25.685635	19.420969	116.067162	30.952623	-2.50321	116.957329	28.088247	44.576107	115.237846	29.520435	21.0364485	116.0975875	-80.891705	17.8054895	116.0367365
-6.784905	33.114601	115.68177	-25.69071	19.489113	116.015244	30.971422	-2.370315	116.995857	28.052658	44.726624	115.353966	29.51204	21.1781545	116.1749115	-80.89346	17.8000715	115.8555765
-6.385194	32.707714	115.711655	-25.740915	19.587881	115.931	30.97547	-2.239282	117.015602	28.030029	44.849483	115.47364	29.5027495	21.3051005	116.244621	-80.9845795	17.8706615	115.617379
-6.009851	32.326286	115.734589	-25.753128	19.664223	115.807213	30.974569	-2.123368	116.981956	28.009056	44.962208	115.612816	29.4918125	21.41942	116.297386	-80.9980685	17.909026	115.31704
-5.508109	31.863285	115.75676	-25.764626	19.822445	115.568031	30.976946	-1.937013	116.858604	27.979839	45.149715	115.891991	29.4783925	21.606351	116.3752975	-81.0076445	18.038539	114.7607645
-5.265059	31.657127	115.745712	-25.774803	19.885769	115.397919	30.995527	-1.818996	116.798256	27.968121	45.259987	116.126488	29.481824	21.7204955	116.462372	-81.03143	18.0510425	114.333466
-4.94645	31.411966	115.741119	-25.793159	19.974344	115.22007	31.001127	-1.71312	116.684845	27.959316	45.35638	116.353668	29.4802215	21.82163	116.5192565	-81.0665395	18.127058	113.9208835
-4.671515	31.164557	115.680756	-25.779507	20.02808	115.073479	31.02495	-1.627471	116.531288	27.957996	45.432411	116.539177	29.491473	21.90247	116.5352325	-81.050487	18.15369	113.6117255
-4.385758	30.885372	115.65181	-25.73938	20.082878	114.947823	31.06638	-1.545863	116.413521	27.979586	45.501289	116.690025	29.522983	21.977713	116.551773	-81.001743	18.188043	113.343873
-4.062158	30.545702	115.693077	-25.692987	20.136066	114.894676	31.118662	-1.479569	116.286194	28.033918	45.549244	116.839043	29.57629	22.0348375	116.5626185	-80.962264	18.2372945	113.2267335
-3.791435	30.209309	115.736473	-25.625156	20.183239	114.901794	31.194057	-1.431841	116.216507	28.081884	45.598667	117.00721	29.6379705	22.083413	116.6118585	-80.8882825	18.283065	113.1917295
-3.428434	29.732567	115.911438	-25.537327	20.27355	114.942146	31.288004	-1.388883	116.196503	28.188688	45.647259	117.285744	29.738346	22.129188	116.7411235	-80.813	18.417912	113.1431685
-3.229651	29.387642	116.045952	-25.474527	20.329866	115.052887	31.34779	-1.383247	116.168449	28.23897	45.663265	117.521881	29.79338	22.140009	116.845165	-80.742434	18.519723	113.260609
-3.053974	29.020647	116.158005	-25.449047	20.391188	115.199303	31.385511	-1.371076	116.159805	28.337225	45.689316	117.76223	29.861368	22.15912	116.9610175	-80.759462	18.623256	113.4375885
-2.995857	28.67037	116.397354	-25.412199	20.442329	115.394508	31.385365	-1.300894	116.137207	28.406767	45.698662	118.019691	29.896066	22.198884	117.078449	-80.720464	18.685774	113.710567
-2.979135	28.301203	116.583809	-25.358223	20.540083	115.574707	31.431437	-1.323843	116.098495	28.500982	45.702816	118.325592	29.9662095	22.1894865	117.2120435	-80.6826555	18.8906795	113.9373705
-2.975947	27.839422	116.731895	-25.328524	20.595152	115.738548	31.457945	-1.306221	116.101288	28.551262	45.749138	118.636261	30.0046035	22.2214585	117.3687745	-80.6616515	18.9688455	114.1083215
-3.033647	27.30892	116.885017	-25.308592	20.697172	115.880989	31.477367	-1.275609	116.094055	28.614393	45.755009	118.948959	30.04588	22.2397	117.521507	-80.663064	19.154644	114.240471
-3.101086	26.32831	117.023827	-25.275267	20.788797	116.026566	31.497505	-1.27473	116.121033	28.697887	45.766891	119.321396	30.097696	22.2460805	117.7212145	-80.64823	19.3315135	114.3319175
-3.18587	25.656834	117.037079	-25.251808	20.850615	116.114273	31.513468	-1.30802	116.142975	28.761333	45.743828	119.477127	30.1374005	22.217904	117.810051	-80.6410165	19.483326	114.418495
-3.26657	24.970806	116.932846	-25.252831	20.903076	116.145203	31.517685	-1.378939	116.152916	28.826077	45.677879	119.507179	30.171881	22.14947	117.8300475	-80.677543	19.656682	114.4603585
-3.456716	24.243418	116.872658	-25.186815	20.943316	116.157448	31.50869	-1.479417	116.160202	28.911266	45.585773	119.460205	30.209978	22.053178	117.8102035	-80.583608	19.833454	114.5046925
-3.717982	23.486845	116.730675	-25.103951	20.961462	116.167007	31.509537	-1.608033	116.147865	29.009823	45.483479	119.373871	30.25968	21.937723	117.760868	-80.467582	19.985201	114.573146
-4.052815	22.619944	116.603729	-25.051441	20.950886	116.181801	31.51445	-1.776378	116.187027	29.135031	45.339306	119.232452	30.3247405	21.781464	117.7097395	-80.4276225	20.120308	114.6538625
-4.414196	21.67338	116.467331	-24.992294	20.944778	116.185936	31.524149	-1.9566	116.293625	29.265829	45.15958	119.044998	30.394989	21.60149	117.6693115	-80.379577	20.288066	114.7025605
-4.943702	20.28471	116.310181	-24.856873	20.955347	116.156456	31.538469	-2.229794	116.576447	29.464769	44.905563	118.689598	30.501619	21.3378845	117.6330225	-80.215365	20.5728095	114.6798895
-5.235884	19.317175	116.224525	-24.779024	20.950863	116.124367	31.573492	-2.482255	116.797699	29.599941	44.744011	118.329575	30.5867165	21.130878	117.563637	-80.1447645	20.770848	114.685097
-5.466756	18.144018	116.128647	-24.699303	20.946035	116.117546	31.605637	-2.682409	117.009422	29.736189	44.556705	117.925056	30.670913	20.937148	117.467239	-80.069519	20.954922	114.767853
-5.74736	17.035521	116.058662	-24.592754	20.916588	116.111221	31.652126	-2.877813	117.236534	29.890469	44.366283	117.520378	30.7712975	20.744235	117.378456	-79.9568055	21.088941	114.843986
-6.028324	15.957719	115.995468	-24.471157	20.916641	116.116737	31.715723	-3.069209	117.424431	30.038181	44.195942	117.177559	30.876952	20.5633665	117.300995	-79.819266	21.2699155	114.932479
-6.155939	14.987171	116.122292	-24.339809	20.869419	116.114532	31.775898	-3.225495	117.547943	30.180185	44.029613	116.895035	30.9780415	20.402059	117.221489	-79.6576595	21.336779	115.007575
-6.398525	14.045847	116.108116	-24.251707	20.864466	116.101501	31.844854	-3.370219	117.615067	30.322699	43.907894	116.714325	31.0837765	20.2688375	117.164696	-79.5871905	21.4600945	115.038306
-6.652346	12.498749	116.026619	-24.061546	20.853222	116.100266	31.924053	-3.533892	117.600044	30.560291	43.738743	116.599564	31.242172	20.1024255	117.099804	-79.365264	21.6040185	115.100728
-6.859686	11.604774	115.990189	-23.972471	20.866745	116.114166	31.995386	-3.630557	117.553841	30.711233	43.661163	116.603401	31.3533095	20.015303	117.078621	-79.2982515	21.718187	115.149711
-7.021826	10.800438	115.98661	-23.826145	20.88026	116.16893	32.042728	-3.706682	117.489006	30.851856	43.601505	116.656494	31.447292	19.9474115	117.07275	-79.099582	21.8131085	115.26511
-7.313886	10.012742	115.900925	-23.745731	20.918917	116.166451	32.100624	-3.757679	117.427109	30.977428	43.562195	116.713654	31.539026	19.902258	117.0703815	-79.030488	21.935576	115.2625205
-7.525758	9.02666	115.790466	-23.665697	20.9377	116.126587	32.153534	-3.802957	117.371628	31.062641	43.536407	116.777756	31.6080875	19.866725	117.074692	-78.9394815	22.008675	115.178482
-7.798446	8.160949	115.703812	-23.597904	20.982389	116.083267	32.206692	-3.854165	117.335251	31.144199	43.497719	116.809692	31.6754455	19.821777	117.0724715	-78.8712535	22.143001	115.0940625
-8.078526	7.345128	115.617844	-23.557272	20.974697	115.985886	32.26041	-3.93778	117.330406	31.224304	43.415726	116.790703	31.742357	19.738973	117.0605545	-78.856901	22.210421	114.9112175
-8.208963	6.192448	115.587387	-23.462215	20.903873	115.834282	32.328156	-4.108355	117.352928	31.33964	43.265743	116.653183	31.833898	19.578694	117.0030555	-78.758328	22.229052	114.6655085
-8.430661	5.427113	115.562073	-23.418396	20.83741	115.763817	32.382565	-4.236114	117.385506	31.409628	43.123978	116.49324	31.8960965	19.443932	116.939373	-78.7328885	22.230888	114.588261
-8.564459	4.535606	115.529594	-23.348124	20.724422	115.663818	32.443958	-4.38692	117.457344	31.4594	42.954288	116.28363	31.951679	19.283684	116.870487	-78.647927	22.16516	114.457149
-8.802869	3.758937	115.64872	-23.319817	20.552011	115.562096	32.501568	-4.579962	117.631172	31.516531	42.760487	116.090324	32.0090495	19.0902625	116.860748	-78.6486835	22.0137595	114.263444
-9.033906	2.978899	115.714134	-23.274227	20.37405	115.418793	32.544094	-4.804983	117.879524	31.554699	42.533775	115.883324	32.0493965	18.864396	116.881424	-78.5978505	21.883704	113.956162
-9.234457	2.255145	115.718201	-23.281836	20.151367	115.234421	32.581539	-5.03756	118.165932	31.583197	42.283813	115.669762	32.082368	18.6231265	116.917847	-78.64604	21.6796075	113.550995
-9.413027	1.564997	115.835663	-23.250372	19.906311	115.002129	32.592579	-5.242814	118.42955	31.616369	42.022743	115.48362	32.104474	18.3899645	116.956585	-78.605218	21.4226575	113.047673
-9.690301	0.635197	115.88166	-23.200094	19.494938	114.766136	32.666393	-5.657134	118.682007	31.715668	41.612438	115.268372	32.1910305	17.977652	116.9751895	-78.5912185	21.012224	112.5570825
-9.886621	-0.019215	115.864693	-23.115288	19.250423	114.676811	32.748028	-5.85701	118.795029	31.816027	41.388672	115.20536	32.2820275	17.765831	117.0001945	-78.5126035	20.735015	112.3534275
-10.117349	-0.795035	115.807343	-22.985266	19.033461	114.620911	32.858604	-6.022164	118.883469	31.92437	41.221519	115.181389	32.391487	17.5996775	117.032429	-78.362019	20.4672445	112.209393
-10.393604	-1.248867	115.817932	-22.883171	18.830647	114.585892	33.004761	-6.132658	118.897713	32.039471	41.103455	115.205933	32.522116	17.4853985	117.051823	-78.288458	20.1758955	112.119961
-10.639002	-1.777871	115.740929	-22.74577	18.679228	114.563545	33.149944	-6.128632	118.916405	32.137211	41.064491	115.293297	32.6435775	17.4679295	117.104851	-78.1351175	19.8905265	112.022239
-10.842876	-2.175597	115.618988	-22.657732	18.588829	114.54258	33.329517	-6.187579	118.884048	32.214443	41.087368	115.464546	32.77198	17.4498945	117.174297	-78.087444	19.7277635	111.910863
-11.0098	-2.513974	115.439728	-22.563904	18.530437	114.512383	33.449364	-6.148608	118.919075	32.278816	41.129612	115.683983	32.86409	17.490502	117.301529	-77.991898	19.570372	111.723237
-11.547512	-2.713413	115.269211	-22.482859	18.526142	114.434341	33.569	-6.067631	118.897484	32.333824	41.247704	115.9561	32.951412	17.5900365	117.426792	-77.91713	19.4622475	111.44189
-11.999834	-2.774408	115.123001	-22.4531	18.569632	114.396812	33.622173	-5.985739	118.871353	32.352631	41.342381	116.059982	32.987402	17.678321	117.4656675	-77.893602	19.460943	111.3279565
-12.45003	-2.780617	114.951576	-22.404724	18.62722	114.337585	33.696224	-5.904504	118.835114	32.390781	41.454342	116.12059	33.0435025	17.774919	117.477852	-77.8529505	19.479521	111.197318
-13.023175	-2.771816	114.863525	-22.370148	18.682966	114.241669	33.759716	-5.794694	118.881752	32.41835	41.557594	116.15535	33.089033	17.88145	117.518551	-77.829329	19.484482	110.964787
-13.55577	-2.743111	114.757095	-22.288998	18.749037	114.136841	33.846016	-5.721715	118.898796	32.443134	41.653687	116.16832	33.144575	17.965986	117.533558	-77.722571	19.532088	110.740124
-14.217546	-2.693943	114.689651	-22.237417	18.762018	114.038361	33.941807	-5.65659	118.950569	32.481586	41.705425	116.12059	33.2116965	18.0244175	117.5355795	-77.6865305	19.4996185	110.5411425
-14.836654	-2.607821	114.575974	-22.173431	18.790398	113.947639	34.010021	-5.613301	118.954109	32.536758	41.724442	116.042778	33.2733895	18.0555705	117.4984435	-77.6202515	19.5252255	110.3968345
-15.726468	-2.330227	114.420914	-22.035425	18.770208	113.920212	34.128494	-5.582856	118.871651	32.659145	41.747391	116.007126	33.3938195	18.0822675	117.4393885	-77.4646695	19.4581485	110.4010355
-16.388134	-2.047369	114.266609	-21.962238	18.766825	113.964806	34.208572	-5.547458	118.845001	32.740211	41.776039	116.105095	33.4743915	18.1142905	117.475048	-77.3988675	19.4193595	110.454564
-17.141745	-1.727534	114.134338	-21.893892	18.772461	114.003075	34.270424	-5.525916	118.800941	32.807175	41.814194	116.265961	33.5387995	18.144139	117.533451	-77.3265835	19.400783	110.472699
-17.951408	-1.3904	114.040962	-21.814257	18.790188	114.016411	34.318214	-5.516708	118.77549	32.84922	41.8372	116.428696	33.583717	18.160246	117.602093	-77.212231	19.42013	110.430729
-18.76926	-1.034323	113.91642	-21.841619	18.842945	114.063393	34.309566	-5.501852	118.732819	32.88673	41.858841	116.527855	33.598148	18.1784945	117.630337	-77.281386	19.5073955	110.496449
-19.555521	-0.577998	113.892189	-21.864046	18.908176	114.122543	34.261463	-5.487982	118.696259	32.905098	41.875412	116.543388	33.5832805	18.193715	117.6198235	-77.3113725	19.622637	110.6252625
-20.385618	-0.048023	113.815102	-21.867018	19.024006	114.207626	34.222923	-5.485802	118.623825	32.918289	41.880039	116.51207	33.570606	18.1971185	117.5679475	-77.304642	19.8508935	110.8473045
-21.823792	0.811849	113.815842	-21.898912	19.181601	114.349724	34.111954	-5.472254	118.469574	32.934837	41.880821	116.457275	33.5233955	18.2042835	117.4634245	-77.3212195	20.1589185	111.2360235
-22.765049	1.38888	113.787827	-21.891249	19.280005	114.486145	34.048298	-5.459945	118.318581	32.961842	41.88755	116.499725	33.50507	18.2138025	117.409153	-77.287568	20.3462075	111.563137
-23.649204	2.065798	113.828293	-21.898258	19.382561	114.619781	33.99538	-5.42701	118.206345	32.972584	41.90406	116.59063	33.483982	18.238525	117.3984875	-77.280498	20.526597	111.8410745
-24.453501	2.756515	113.829971	-21.894634	19.455759	114.783455	33.952133	-5.401047	118.09285	32.992142	41.916561	116.761444	33.4721375	18.257757	117.427147	-77.2614055	20.653761	112.139763
-25.36467	3.537011	113.822083	-21.901863	19.49004	114.918991	33.932644	-5.391995	118.003189	33.010021	41.92746	116.965637	33.4713325	18.2677325	117.484413	-77.2750585	20.7123475	112.353569
-26.263887	4.226312	113.772644	-21.932892	19.541149	115.019516	33.89761	-5.386773	117.965485	33.021	41.928967	117.165077	33.459305	18.271097	117.565281	-77.325089	20.811201	112.473751
-27.097055	4.824315	113.919655	-21.928211	19.562117	115.053368	33.877831	-5.393419	117.91214	33.027016	41.907467	117.322174	33.4524235	18.257024	117.617157	-77.3088455	20.86721	112.489579
-28.385597	5.612817	113.625946	-21.931677	19.607607	115.032196	33.808186	-5.414276	117.847122	33.0429	41.879803	117.385185	33.425543	18.2327635	117.6161535	-77.288897	20.9824505	112.4482385
-29.335621	6.182828	113.479767	-21.92824	19.641186	114.998947	33.767815	-5.466828	117.771759	33.058243	41.82056	117.313957	33.413029	18.176866	117.542858	-77.269509	21.105506	112.455036
-30.303741	6.643568	113.461136	-21.931229	19.66206	114.928879	33.727341	-5.523601	117.694984	33.076237	41.775341	117.186424	33.401789	18.12587	117.440704	-77.264247	21.19825	112.417054
-31.204891	7.130643	113.436127	-21.921879	19.685715	114.875175	33.692989	-5.568842	117.618942	33.101429	41.712246	117.069756	33.397209	18.071702	117.344349	-77.240967	21.299728	112.406001
-32.011208	7.617008	113.319099	-21.912861	19.686512	114.840332	33.683193	-5.614702	117.565201	33.125801	41.674473	116.978989	33.404497	18.0298855	117.272095	-77.230219	21.3431385	112.408569
-32.849751	8.128775	113.194191	-21.89678	19.667702	114.788506	33.646004	-5.657359	117.529694	33.148746	41.626091	116.913696	33.397375	17.984366	117.221695	-77.190935	21.351038	112.355317
-33.69075	8.641093	113.123444	-21.87907	19.652241	114.747345	33.627869	-5.724709	117.487564	33.16713	41.563522	116.871666	33.3974995	17.9194065	117.179615	-77.1556395	21.3850755	112.315075
-34.780006	9.140285	112.832817	-21.648159	19.438011	114.574005	33.586662	-5.837132	117.503807	33.199898	41.436668	116.817032	33.39328	17.799768	117.1604195	-76.689598	21.076254	111.9875905
-35.517635	9.476552	112.971748	-21.656435	19.425577	114.509773	33.552639	-5.934733	117.545906	33.227898	41.345764	116.754761	33.3902685	17.7055155	117.1503335	-76.7031385	21.1456385	111.8692125
-36.321251	9.863925	112.843155	-21.664064	19.409355	114.45295	33.505386	-6.053341	117.607483	33.253021	41.217484	116.623009	33.3792035	17.5820715	117.115246	-76.7073315	21.2366385	111.790654
-37.388615	10.484016	112.828697	-21.953754	19.545923	114.460663	33.448345	-6.198676	117.705063	33.281727	41.078369	116.40596	33.365036	17.4398465	117.0555115	-77.272544	21.6519995	111.8658145
-38.338276	10.862349	112.721512	-21.941576	19.497843	114.363693	33.366417	-6.353214	117.789246	33.313618	40.891579	116.0746	33.3400175	17.2691825	116.931923	-77.2231695	21.7265035	111.795463
-39.228359	11.282619	112.644707	-21.91641	19.455885	114.282837	33.300896	-6.535868	117.861092	33.346291	40.701038	115.661751	33.3235935	17.082585	116.7614215	-77.1564135	21.829185	111.8042525
-40.100464	11.686143	112.653885	-21.947407	19.391014	114.199211	33.241837	-6.702329	117.931053	33.387676	40.513084	115.174316	33.3147565	16.9053775	116.5526845	-77.2095705	21.8766505	111.8457375
-41.511513	12.413449	112.608704	-21.960281	19.23402	114.098373	33.124935	-6.928566	117.979416	33.378078	40.237469	114.405533	33.2515065	16.6544515	116.1924745	-77.1720685	21.8135885	112.0042715
-42.526199	12.896897	112.672173	-22.020172	19.12093	114.066277	33.039795	-7.054342	118.016449	33.339874	40.06628	113.918053	33.1898345	16.505969	115.967251	-77.2301785	21.735891	112.165303
-43.48513	13.335726	112.702057	-22.051788	18.98081	114.028618	32.952724	-7.180849	118.043045	33.268677	39.906822	113.481071	33.1107005	16.3629865	115.762058	-77.2142765	21.5986335	112.295178
-44.538002	13.73094	112.620163	-22.138832	18.858858	113.966408	32.874783	-7.279427	118.029747	33.172371	39.771687	113.090668	33.023577	16.24613	115.5602075	-77.301241	21.471586	112.3726085
-45.659019	14.229909	112.561211	-22.223513	18.732571	113.925026	32.781792	-7.395804	118.008568	33.055061	39.634579	112.739792	32.9184265	16.1193875	115.37418	-77.3654525	21.3457545	112.475872
-46.780869	14.742766	112.582542	-22.289007	18.571795	113.904991	32.700417	-7.493279	117.95417	32.941849	39.513283	112.440765	32.821133	16.010002	115.1974675	-77.399147	21.133588	112.6125145
-47.880535	15.23143	112.622131	-22.383741	18.425346	113.939262	32.624584	-7.603231	117.833031	32.798435	39.404984	112.236176	32.7115095	15.9008765	115.0346035	-77.4789915	20.9498155	112.8439205
-49.746078	16.000494	112.948105	-22.542789	18.140974	114.147583	32.475452	-7.754518	117.537834	32.524712	39.297955	111.868195	32.500082	15.7717185	114.7030145	-77.58566	20.5102295	113.5921515
-50.974171	16.581865	113.459335	-22.680109	17.940556	114.442734	32.327652	-7.763721	117.258194	32.27457	39.225647	111.737999	32.301111	15.730963	114.4980965	-77.661329	20.150149	114.3873715
-51.972931	17.161385	114.35585	-22.829601	17.720394	114.838112	32.201603	-7.895812	116.95266	31.993011	39.187057	111.63353	32.097307	15.6456225	114.293095	-77.756509	19.7951655	115.383129
-52.996475	17.825804	115.066483	-23.016367	17.495394	115.33934	32.037174	-7.991244	116.619492	31.678328	39.156334	111.567627	31.857751	15.582545	114.0935595	-77.890485	19.408243	116.5851205
-53.996964	18.54434	115.819504	-23.253229	17.254118	115.885178	31.872961	-8.074466	116.285912	31.350439	39.122898	111.617699	31.6117	15.524216	113.9518055	-78.118158	18.98402	117.8185505
-54.883881	19.245846	116.58931	-23.46983	16.988274	116.361618	31.649281	-8.185033	116.015282	31.009838	39.073513	111.67823	31.3295595	15.44424	113.846756	-78.2692195	18.532308	118.87648
-55.543465	19.950783	117.513321	-23.736736	16.725294	116.769745	31.436968	-8.344884	115.768219	30.691544	38.963478	111.749947	31.064256	15.309297	113.759083	-78.537728	18.141291	119.780407
-56.538033	21.086401	118.063438	-24.087814	16.373924	117.104576	31.054827	-8.614807	115.46582	30.305832	38.731022	111.810936	30.6803295	15.0581075	113.638378	-78.8559575	17.6897405	120.570774
-57.138866	21.865311	117.919014	-24.281933	16.1651	117.187622	30.815237	-8.819102	115.330101	30.107147	38.522293	111.817978	30.461192	14.8515955	113.5740395	-79.025058	17.4786045	120.8012045
-57.656925	22.751471	118.032112	-24.427299	16.015038	117.222679	30.616907	-9.01992	115.23452	29.985518	38.326717	111.822906	30.3012125	14.6533985	113.528713	-79.1558105	17.3766775	120.916645
-58.189728	23.701515	118.032036	-24.536032	15.876473	117.217552	30.457479	-9.209677	115.175186	29.918715	38.137306	111.83139	30.188097	14.4638145	113.503288	-79.260161	17.2891315	120.931816
-58.652805	24.70664	117.991364	-24.604576	15.752748	117.200211	30.360285	-9.401018	115.10743	29.904921	37.970295	111.848854	30.132603	14.2846385	113.478142	-79.341755	17.2208575	120.92228
-59.020267	25.694254	117.89267	-24.629751	15.646531	117.142487	30.286234	-9.577806	115.066406	29.919125	37.801929	111.880325	30.1026795	14.1120615	113.4733655	-79.3621815	17.1810005	120.8116085
-59.348881	26.687149	117.824173	-24.657791	15.568325	117.081306	30.227016	-9.736997	115.012085	29.939211	37.661343	111.932167	30.0831135	13.962173	113.472126	-79.3986955	17.174477	120.690486
-59.652836	28.293661	117.902756	-24.680204	15.429637	117.090988	30.119297	-9.928948	114.896179	29.93873	37.486637	112.047066	30.0290135	13.7788445	113.4716225	-79.3894215	17.0804295	120.7103535
-59.439938	29.084396	118.080284	-24.760595	15.329576	117.154243	30.058992	-10.025517	114.83744	29.907597	37.39587	112.206985	29.9832945	13.6851765	113.5222125	-79.5044845	16.9739755	120.7862735
-59.911301	30.297592	118.140244	-24.820217	15.247486	117.240944	30.002012	-10.107693	114.779922	29.873091	37.329422	112.423981	29.9375515	13.6108645	113.6019515	-79.5779855	16.8841075	120.8799365
-59.358131	30.909883	118.088867	-24.890348	15.134793	117.261955	29.951668	-10.210999	114.749817	29.845825	37.255138	112.655891	29.8987465	13.5220695	113.702854	-79.6794425	16.7475165	120.821056
-59.214138	31.650951	118.027054	-24.977657	15.046128	117.236778	29.881222	-10.306632	114.689079	29.804901	37.186699	112.877014	29.8430615	13.4400335	113.7830465	-79.7983755	16.6522225	120.6905095
-58.738636	32.425343	117.978516	-25.044388	14.933467	117.146477	29.803349	-10.417931	114.604591	29.76309	37.086815	113.019852	29.7832195	13.334442	113.8122215	-79.8719955	16.532492	120.4807325
-58.389008	33.158684	117.899834	-25.102865	14.830682	117.092789	29.731236	-10.506531	114.49218	29.720343	36.991238	113.132568	29.7257895	13.2423535	113.812374	-79.9315195	16.4190105	120.373204
-57.786793	34.36058	117.819725	-25.208426	14.694719	117.012619	29.650036	-10.679389	114.376785	29.683554	36.830151	113.270012	29.666795	13.075381	113.8233985	-80.083647	16.314057	120.2018395
-57.505005	35.1758	117.799355	-25.224733	14.609594	116.971191	29.611498	-10.803058	114.31414	29.685656	36.713135	113.388489	29.648577	12.9550385	113.8513145	-80.098043	16.2641495	120.0910675
-56.993706	35.989502	117.837334	-25.286016	14.488316	116.958275	29.558605	-10.921783	114.270103	29.667088	36.60014	113.527725	29.6128465	12.8391785	113.898914	-80.1848785	16.1374535	120.017636
-56.551647	36.761841	117.864922	-25.31538	14.346261	116.921356	29.520126	-11.055467	114.202904	29.648273	36.474194	113.666725	29.5841995	12.7093635	113.9348145	-80.2149595	15.9831585	119.9078975
-56.07148	37.578979	117.929771	-25.366083	14.200581	116.892578	29.494345	-11.156994	114.089882	29.629087	36.376106	113.829025	29.561716	12.609556	113.9594535	-80.293882	15.791606	119.8257025
-55.145443	37.983986	118.104538	-25.39934	14.041768	116.841301	29.463213	-11.243085	113.93721	29.592922	36.288158	113.985733	29.5280675	12.5225365	113.9614715	-80.3267475	15.5609995	119.7211305
-54.782951	38.812725	118.215027	-25.461185	13.913779	116.790405	29.456753	-11.30424	113.750328	29.55212	36.23103	114.12867	29.5044365	12.463395	113.939499	-80.4268065	15.364163	119.641311
-54.114216	39.935699	118.367805	-25.503862	13.741636	116.782013	29.462641	-11.342552	113.487434	29.469574	36.186974	114.286133	29.4661075	12.422211	113.8867835	-80.4738315	15.061061	119.6772425
-53.721203	40.636986	118.328331	-25.604904	13.666659	116.694466	29.478157	-11.35675	113.346741	29.406143	36.172245	114.341629	29.44215	12.4077475	113.844185	-80.651958	14.9255705	119.544747
-53.258209	41.352684	118.296257	-25.533087	13.479306	116.468826	29.488674	-11.391785	113.222954	29.341047	36.144794	114.358345	29.4148605	12.3765045	113.7906495	-80.4810345	14.5821075	119.1470025
-52.812069	42.035301	118.216812	-25.707453	13.49428	116.517548	29.473526	-11.43678	113.121368	29.285686	36.090015	114.357315	29.379606	12.3266175	113.7393415	-80.794512	14.6619425	119.2957545
-52.504635	42.827301	118.194962	-25.604734	13.226795	116.255676	29.455549	-11.507589	113.025894	29.234903	36.016781	114.335571	29.345226	12.254596	113.6807325	-80.554694	14.198994	118.8306195
-51.995804	43.445164	118.109467	-25.630629	13.105618	116.146072	29.436354	-11.588674	112.952744	29.209869	35.920826	114.309334	29.3231115	12.166076	113.631039	-80.5843695	14.04516	118.661105
-51.525707	44.037285	118.053505	-25.637383	12.950071	116.065453	29.443125	-11.669729	112.874855	29.188225	35.825554	114.289871	29.315675	12.0779125	113.582363	-80.590441	13.8222295	118.548543
-50.703568	44.829552	117.896713	-25.605913	12.791204	115.903809	29.472	-11.759998	112.804459	29.185471	35.730213	114.266037	29.3287355	11.9851075	113.535248	-80.5405615	13.5973005	118.27237
-50.168026	45.33625	117.81707	-25.765341	12.749675	116.000771	29.497692	-11.794626	112.739311	29.181284	35.695217	114.201561	29.339488	11.9502955	113.470436	-80.87017	13.5490545	118.531106
-49.575439	45.787628	117.810532	-25.563627	12.587345	115.65696	29.509264	-11.784893	112.615028	29.162189	35.681934	114.088753	29.3357265	11.9485205	113.3518905	-80.4629805	13.2261695	117.9620295
-48.996738	46.254902	117.786827	-25.743732	12.660903	115.724335	29.536625	-11.727512	112.457237	29.119354	35.742779	113.939056	29.3279895	12.0076335	113.1981465	-80.8154535	13.3141725	118.2505235
-48.464642	46.720844	117.709175	-25.51392	12.498015	115.416695	29.548555	-11.637321	112.295059	29.10936	35.293232	113.838242	29.3289575	11.8279555	113.0666505	-80.3567975	13.1680745	117.7667395
-47.899933	47.119667	117.650208	-25.518909	12.485308	115.291832	29.552109	-11.545218	112.107918	29.035864	35.410095	113.67276	29.2939865	11.9324385	112.890339	-80.3318045	13.0381775	117.693325
-47.052753	47.341457	117.437912	-25.529448	12.484348	115.208878	29.550352	-11.446183	111.968674	28.957548	35.498501	113.529396	29.25395	12.026159	112.749035	-80.312846	12.942537	117.668721
-46.258011	47.823448	117.499199	-25.557753	12.489712	115.043236	29.546234	-11.296618	111.744514	28.830219	35.661507	113.352646	29.1882265	12.1824445	112.54858	-80.3037325	12.7969795	117.537892
-45.605961	48.045986	117.437706	-25.605402	12.516096	114.922836	29.529688	-11.199379	111.605957	28.751871	35.77869	113.226044	29.1407795	12.2896555	112.4160005	-80.3515835	12.7425365	117.4296715
-44.983395	48.26125	117.507301	-25.629255	12.514621	114.807762	29.502171	-11.116194	111.454704	28.68594	35.839355	113.143333	29.0940555	12.3615805	112.2990185	-80.3525655	12.6676615	117.3165055
-44.483261	48.581326	117.808548	-25.649408	12.509087	114.747284	29.459719	-11.077063	111.324669	28.636541	35.891129	113.076164	29.04813	12.407033	112.2004165	-80.346946	12.611141	117.2941515
-43.73333	48.584957	117.631638	-25.657167	12.479555	114.680168	29.419577	-11.084521	111.187492	28.594362	35.889973	113.023521	29.0069695	12.402726	112.1055065	-80.3213035	12.556384	117.2548295
NaN	NaN	NaN	-25.48975	12.242434	114.528259	29.37184	-11.116029	111.039246	28.573576	35.86515	112.981155	28.972708	12.3745605	112.0102005	-79.952208	12.1103075	117.0463175
NaN	NaN	NaN	-25.739292	12.42595	114.564453	29.320049	-11.124604	110.929146	28.561068	35.849346	112.94223	28.9405585	12.362371	111.935688	-80.4191425	12.489529	117.193218
-41.161537	48.829807	117.612694	-25.753263	12.425121	114.446732	29.306311	-11.12248	110.816704	28.555923	35.853981	112.942886	28.931117	12.3657505	111.879795	-80.437643	12.4844915	117.013669
-40.438526	49.006775	117.651535	-25.765892	12.434784	114.371574	29.290766	-11.12108	110.743179	28.504568	36.391457	112.885216	28.897667	12.6351885	111.8141975	-80.429451	12.2343795	116.9289505
-39.616646	49.052704	117.478371	-25.7822	12.439963	114.242554	29.275755	-11.125927	110.671272	28.496233	36.38501	112.872925	28.885994	12.6295415	111.7720985	-80.450394	12.2503845	116.7130095
-38.664268	48.961033	117.150749	-25.795561	12.445712	114.169098	29.244873	-11.139538	110.59594	28.488457	36.364319	112.852386	28.866665	12.6123905	111.724163	-80.457787	12.2790335	116.614033
-37.742733	48.947369	117.035355	-25.815565	12.446701	114.06723	29.21229	-11.165189	110.562706	28.476646	36.328217	112.818672	28.844468	12.581514	111.690689	-80.475598	12.311888	116.443771
-36.724613	48.877003	116.768349	-25.833612	12.444538	114.018867	29.196993	-11.202813	110.549271	28.473511	36.288445	112.813843	28.835252	12.542816	111.681557	-80.502476	12.34626	116.356177
-35.799778	48.77029	116.589996	-25.86105	12.436276	113.910614	29.164419	-11.265436	110.547699	28.483408	36.227154	112.867317	28.8239135	12.480859	111.707508	-80.5460135	12.391693	116.11372
-34.308701	48.54718	116.211716	-25.929714	12.413374	113.673439	29.080523	-11.366058	110.53933	28.47802	36.112064	112.947868	28.7792715	12.373003	111.743599	-80.6386995	12.453745	115.603279
-33.267769	48.363388	115.98613	-26.004032	12.358337	113.471748	29.030054	-11.44362	110.495605	28.467327	36.034992	112.979248	28.7486905	12.295686	111.7374265	-80.7567545	12.420988	115.2060695
-32.845325	48.323032	116.159645	-26.035669	12.374472	113.335129	28.991213	-11.476947	110.446716	28.46314	35.97076	113.027718	28.7271765	12.2469065	111.737217	-80.7985145	12.5020375	114.933041
-31.738863	47.998924	116.024658	-26.039928	12.357327	113.18824	28.99579	-11.498766	110.400604	28.462992	35.931892	113.096916	28.729391	12.216563	111.74876	-80.809247	12.498091	114.62772
-30.597317	47.624458	115.970764	-26.010715	12.301069	113.063278	29.035553	-11.504488	110.373779	28.483946	35.905022	113.186287	28.7597495	12.200267	111.780033	-80.7811795	12.401871	114.346523
-29.415993	47.276356	115.991524	-25.979502	12.306312	113.052536	29.072433	-11.480574	110.381653	28.519661	35.910984	113.29435	28.796047	12.215205	111.8380015	-80.755051	12.397419	114.2670705
-28.298372	46.828823	115.999855	-25.920763	12.348554	113.068245	29.126221	-11.427452	110.41291	28.546356	35.946308	113.422752	28.8362885	12.259428	111.917831	-80.6778145	12.43768	114.218659
-26.501904	46.146069	116.009651	-25.894905	12.396863	113.067368	29.195675	-11.374221	110.481644	28.598387	35.997047	113.669052	28.897031	12.311413	112.075348	-80.686841	12.482313	114.059388
-25.058968	45.587234	115.861832	-25.97209	12.572733	113.114441	29.216167	-11.344703	110.538742	28.637453	36.004978	113.884605	28.92681	12.3301375	112.2116735	-80.87099	12.8153285	114.0172085
-24.094769	45.096581	115.843239	-25.945234	12.593707	112.940727	29.22394	-11.328239	110.592285	28.669596	36.012505	114.127586	28.946768	12.342133	112.3599355	-80.837236	12.845281	113.5215185
-22.895597	44.584351	115.638695	-25.946548	12.632154	112.599884	29.209454	-11.307116	110.639191	28.686888	36.030102	114.368752	28.948171	12.361493	112.5039715	-80.841267	12.902815	112.6957965
-21.499802	43.909275	115.296265	-25.980129	12.723332	112.206802	29.202274	-11.247766	110.636368	28.744724	35.537113	114.596466	28.973499	12.1446735	112.616417	-80.933757	13.3019905	111.797187
-20.342281	43.224907	114.970985	-26.008335	12.83537	111.798561	29.197678	-11.157982	110.604492	28.689137	36.139034	114.638458	28.9434075	12.490526	112.621475	-80.9600775	13.180214	110.975647
-19.124327	42.57127	114.610352	-26.016077	12.965979	111.333122	29.221355	-11.057451	110.550247	28.682125	36.233047	114.684593	28.95174	12.587798	112.61742	-80.983894	13.34416	110.048824
-17.322104	41.414238	114.016663	-25.960939	13.109686	110.767159	29.286041	-10.863313	110.522232	28.673607	36.41711	114.569809	28.979824	12.7768985	112.5460205	-80.901702	13.4424735	108.9882975
-16.151852	40.61657	113.636871	-25.890488	13.194396	110.555962	29.379749	-10.726822	110.527573	28.787119	36.799328	114.747192	29.083434	13.036253	112.6373825	-80.86441	13.352539	108.4745415
-14.890562	39.640335	113.34729	-25.76844	13.290165	110.504822	29.494793	-10.599489	110.615669	28.75449	36.695202	114.226234	29.1246415	13.0478565	112.4209515	-80.6615215	13.5324735	108.5886925
-13.706629	38.696434	113.179626	-25.664742	13.360117	110.589256	29.617601	-10.512434	110.819069	28.854031	36.796906	114.084305	29.235816	13.142236	112.451687	-80.5653	13.577998	108.726825
-12.510083	37.698689	113.033089	-25.562498	13.415334	110.75486	29.709799	-10.471566	111.129013	29.009485	36.266727	114.10273	29.359642	12.8975805	112.6158715	-80.484638	13.9330875	108.8938485
-11.325651	36.597115	112.924126	-25.512627	13.481447	110.909912	29.780329	-10.425465	111.541077	29.102388	36.797558	114.183472	29.4413585	13.1860465	112.8622745	-80.4666125	13.7768475	108.9575495
-10.222757	35.52578	112.830528	-25.493076	13.581099	111.111488	29.846191	-10.388692	111.991165	29.058727	36.979671	113.930275	29.452459	13.2954895	112.96072	-80.438611	13.8667085	109.262256
-8.526838	33.853729	112.732353	-25.467651	13.723818	111.413284	29.895407	-10.292173	112.796608	29.157745	36.775391	113.997742	29.526576	13.241609	113.397175	-80.461878	14.206027	109.429393
-7.486572	32.738365	112.713409	-25.5121	13.843854	111.62236	29.915449	-10.239544	113.372375	29.178667	36.759453	113.988174	29.547058	13.2599545	113.6802745	-80.571258	14.4277535	109.5644455
-6.405389	31.622107	112.727989	-25.53916	13.982394	111.779633	29.91172	-10.186556	113.922798	29.176014	36.769997	113.999321	29.543867	13.2917205	113.9610595	-80.622187	14.6730675	109.5982065
-5.37513	30.448931	112.748909	-25.551865	14.114354	111.833504	29.880705	-10.120663	114.402405	29.142344	37.254002	113.972198	29.5115245	13.5666695	114.1873015	-80.6152545	14.6620385	109.4797065
-4.446611	29.364952	112.78273	-25.596228	14.216439	111.83226	29.848103	-10.045494	114.784477	29.141438	37.310555	114.025032	29.4947705	13.6325305	114.4047545	-80.6872265	14.8003475	109.2597655
-3.439095	28.287352	112.793961	-25.644611	14.3109	111.714874	29.852104	-9.996491	114.987587	29.136229	37.369404	114.139023	29.4941665	13.6864565	114.563305	-80.7833885	14.9353435	108.866443
-2.472784	27.187004	112.852097	-25.619789	14.349437	111.514618	29.866442	-9.939802	115.080559	29.149878	37.42878	114.331993	29.50816	13.744489	114.706276	-80.747738	14.954385	108.32296
-1.122376	25.601259	113.009659	-25.530508	14.318301	111.220146	29.96821	-9.857889	115.057671	29.206558	37.485359	114.709053	29.587384	13.813735	114.883362	-80.6484	14.822867	107.55693
-0.237617	24.549677	113.076996	-25.449854	14.31848	111.051033	30.095804	-9.796194	114.952362	29.275677	37.540203	114.985252	29.6857405	13.8720045	114.968807	-80.5854485	14.7649555	107.133259
0.599891	23.528545	113.212143	-25.334835	14.33987	110.945213	30.228456	-9.705754	114.855591	29.366159	37.591053	115.334236	29.7973075	13.9426495	115.0949135	-80.4669775	14.7370905	106.7955125
1.37286	22.532345	113.410927	-25.193968	14.421442	110.925377	30.392536	-9.583905	114.834679	29.458052	37.667324	115.730415	29.925294	14.0417095	115.282547	-80.31323	14.8011745	106.568207
2.124391	21.500906	113.617943	-25.102398	14.561406	110.987808	30.571512	-9.435008	114.9235	29.572105	37.7864	116.149414	30.0718085	14.175696	115.536457	-80.2766045	14.947116	106.439159
2.790718	20.452295	113.854424	-24.983818	14.728661	111.071671	30.732685	-9.295806	115.119446	29.685385	37.913387	116.58567	30.209035	14.3087905	115.852558	-80.176671	15.1485315	106.290784
3.397442	19.426132	114.104652	-24.908468	14.916166	111.154518	30.86907	-9.164108	115.411652	29.807259	38.02771	116.997734	30.3381645	14.431801	116.204693	-80.1551005	15.400531	106.104343
4.235677	17.756241	114.502014	-24.769314	15.163283	111.314835	31.051531	-9.00447	115.964722	29.958853	38.178181	117.573128	30.505192	14.5868555	116.768925	-80.04382	15.7397105	105.860745
4.694529	16.640099	114.726364	-24.702301	15.341595	111.391212	31.1632	-8.930923	116.37281	30.060211	38.277096	117.879974	30.6117055	14.6730865	117.126392	-80.0163075	16.0101035	105.656032
5.076632	15.522106	114.916573	-24.616318	15.474174	111.467552	31.260962	-8.852009	116.739548	30.16571	38.355152	118.076256	30.713336	14.7515715	117.407902	-79.945972	16.1967765	105.527202
5.434958	14.380164	115.069664	-24.542969	15.603481	111.577942	31.367107	-8.781179	117.09771	30.263891	38.449085	118.207573	30.815499	14.833953	117.6526415	-79.901437	16.373009	105.5032425
5.663827	13.184855	115.229729	-24.45746	15.721234	111.678947	31.471031	-8.697453	117.443619	30.351925	38.53661	118.288315	30.911478	14.9195785	117.865967	-79.826398	16.5228895	105.491927
5.862756	12.018756	115.400375	-24.374479	15.826982	111.822937	31.594118	-8.617305	117.76017	30.451927	38.622643	118.377266	31.0230225	15.002669	118.068718	-79.7719805	16.651295	105.577156
5.996207	10.89458	115.605667	-24.274652	15.939209	111.994682	31.689909	-8.513503	118.084106	30.557171	38.730221	118.44072	31.12354	15.108359	118.262413	-79.672844	16.770059	105.726951
6.040834	9.036171	115.847061	-24.173269	16.137798	112.276855	31.851557	-8.332186	118.517708	30.721334	38.938122	118.518425	31.2864455	15.302968	118.5180665	-79.6329835	16.972628	106.0356435
5.966186	7.876755	116.050552	-24.072027	16.289061	112.463928	31.963665	-8.189702	118.782188	30.835972	39.079399	118.518814	31.3998185	15.4448485	118.650501	-79.5438725	17.1332735	106.277355
5.838624	6.729155	116.202225	-23.987638	16.466661	112.652824	32.027977	-8.001135	119.070564	30.959576	39.225849	118.462799	31.4937765	15.612357	118.7666815	-79.4690525	17.320965	106.5389665
5.575016	5.585574	116.355637	-23.854124	16.640545	112.841431	32.13052	-7.919922	119.308411	31.104691	39.355286	118.34304	31.6176055	15.717682	118.8257255	-79.3258535	17.563408	106.8571365
5.332149	4.410254	116.470657	-23.768921	16.809151	113.060272	32.213665	-7.798135	119.513573	31.261629	39.465645	118.186058	31.737647	15.833755	118.8498155	-79.275489	17.784547	107.2707285
4.981425	3.22214	116.616631	-23.653799	16.95899	113.303734	32.292213	-7.710513	119.678391	31.424438	39.544746	118.032875	31.8583255	15.9171165	118.855633	-79.1659235	18.0008635	107.751835
4.558705	2.116464	116.75441	-23.571795	17.091015	113.58007	32.338829	-7.657877	119.786766	31.580776	39.602921	117.876328	31.9598025	15.972522	118.831547	-79.1033925	18.209508	108.328593
3.836309	0.461299	116.964081	-23.436075	17.227356	114.052834	32.456779	-7.568522	119.89286	31.766037	39.698494	117.712311	32.111408	16.064986	118.8025855	-78.983558	18.389726	109.3030825
3.286915	-0.647186	117.090393	-23.353535	17.284784	114.353737	32.495033	-7.471287	120.004128	31.871086	39.764938	117.641792	32.1830595	16.1468255	118.82296	-78.8901295	18.4227425	109.884514
2.644482	-1.676824	117.257141	-23.295347	17.365744	114.597527	32.562923	-7.385883	120.091293	31.951424	39.870285	117.579292	32.2571735	16.242201	118.8352925	-78.8478675	18.489287	110.3597615
1.990914	-2.660022	117.357758	-23.229424	17.43969	114.777779	32.619118	-7.288056	120.175133	31.990845	39.95697	117.449867	32.3049815	16.334457	118.8125	-78.7638295	18.544923	110.743058
1.265137	-3.664231	117.479195	-23.223309	17.534994	114.90995	32.66732	-7.188542	120.23764	32.030529	40.040718	117.292557	32.3489245	16.426088	118.7650985	-78.7955425	18.6439	111.0548015
0.512953	-4.622044	117.573776	-23.149055	17.601067	114.988312	32.702633	-7.073645	120.337128	32.06176	40.10133	117.137619	32.3821965	16.5138425	118.7373735	-78.6803065	18.6882915	111.2392505
-0.29329	-5.561017	117.677689	-23.122982	17.637024	115.013275	32.729046	-7.079531	120.39682	32.082348	40.113224	116.997887	32.405697	16.5168465	118.6973535	-78.651661	18.7572015	111.3291965
-1.543272	-6.902502	117.786552	-23.064821	17.676748	114.991058	32.743587	-7.095417	120.533813	32.185085	40.0784	116.675125	32.464336	16.4914915	118.604469	-78.593978	18.8620045	111.377647
-2.450282	-7.768528	117.86364	-23.025093	17.674789	114.924561	32.739544	-7.15393	120.631645	32.25721	40.001564	116.439941	32.498377	16.423817	118.535793	-78.548563	18.925761	111.313329
-3.371944	-8.546868	117.885468	-22.947689	17.635763	114.88279	32.736187	-7.257493	120.676361	32.343498	39.865009	116.193436	32.5398425	16.303758	118.4348985	-78.4352205	18.967768	111.3306815
-4.300433	-9.28399	117.928436	-22.897781	17.588587	114.864906	32.754616	-7.374872	120.749954	32.448254	39.710854	115.998589	32.601435	16.167991	118.3742715	-78.396997	19.009183	111.3555405
-5.311544	-10.013521	118.069542	-22.818296	17.513451	114.831673	32.778633	-7.483723	120.811226	32.553383	39.571075	115.744568	32.666008	16.043676	118.277897	-78.3026	18.983226	111.385449
-6.390029	-10.653023	118.207634	-22.745268	17.463703	114.783813	32.810665	-7.59618	120.856071	32.666866	39.41087	115.493156	32.7387655	15.907345	118.1746135	-78.2293015	19.020061	111.3930125
-7.358895	-11.22652	118.203995	-22.674587	17.398636	114.733032	32.829327	-7.723151	120.911942	32.764668	39.261776	115.241982	32.7969975	15.7693125	118.076962	-78.1461715	19.0279595	111.389102
-9.019788	-12.029002	118.284439	-22.606775	17.280249	114.630424	32.793777	-7.899238	120.993279	32.889732	38.98732	114.881531	32.8417545	15.544041	117.937405	-78.0553045	19.016457	111.323443
-10.19892	-12.433627	118.269646	-22.5819	17.144161	114.565407	32.782833	-8.154244	120.937416	32.970695	38.767742	114.631012	32.876764	15.306749	117.784214	-78.040564	18.981573	111.3466
-11.391959	-12.806098	118.219711	-22.55934	17.030926	114.528152	32.742748	-8.32558	120.866547	33.030796	38.560993	114.409805	32.886772	15.1177065	117.638176	-78.005452	18.9441455	111.418128
-12.514088	-13.121906	118.125153	-22.521063	16.88537	114.510765	32.710312	-8.494041	120.720566	33.077778	38.379101	114.189735	32.894045	14.94253	117.4551505	-77.936171	18.82821	111.5663795
-13.827459	-13.332658	118.051163	-22.483665	16.755638	114.607262	32.669163	-8.570526	120.598099	33.081169	38.241703	114.008156	32.875166	14.8355885	117.3031275	-77.842496	18.6756875	111.9113965
-15.129657	-13.412772	118.023155	-22.50205	16.631422	114.739952	32.687813	-8.701729	120.428589	33.086658	38.155834	113.916542	32.8872355	14.7270525	117.1725655	-77.8913355	18.5357915	112.3073385
-16.178904	-13.580483	117.880653	-22.476896	16.534275	114.911499	32.697784	-8.788384	120.310524	33.06525	38.108456	113.89241	32.881517	14.660036	117.101467	-77.835309	18.408514	112.721531
-18.414133	-13.425879	117.842506	-22.464415	16.349907	115.181755	32.737286	-8.867418	120.049843	33.011906	38.074509	113.941483	32.874596	14.6035455	116.995663	-77.803426	18.0962685	113.367847
-19.781616	-13.295748	117.752304	-22.478184	16.26746	115.455292	32.756123	-8.889135	119.833847	32.972183	38.08313	113.998779	32.864153	14.5969975	116.916313	-77.820521	17.9379225	113.994271
-21.07085	-13.102758	117.650208	-22.486202	16.179422	115.786591	32.78632	-8.887343	119.556427	32.929619	38.143456	114.155136	32.8579695	14.6280565	116.8557815	-77.8303735	17.7307875	114.7174005
-22.516335	-12.866767	117.561913	-22.446198	16.119652	116.185806	32.816334	-8.862512	119.257233	32.893024	38.223125	114.374695	32.854679	14.6803065	116.815964	-77.747075	17.5589975	115.555648
-23.851992	-12.588763	117.543701	-22.425566	16.088224	116.612854	32.876842	-8.809343	118.947449	32.848793	38.341911	114.651718	32.8628175	14.766284	116.7995835	-77.7139495	17.410164	116.4261245
-25.227701	-12.27281	117.590164	-22.444239	16.084229	117.005814	32.898487	-8.722321	118.733719	32.785587	38.456173	114.930405	32.842037	14.866926	116.832062	-77.730515	17.301532	117.179566
-26.653055	-11.937611	117.742119	-22.486357	16.110859	117.393135	32.873829	-8.668682	118.549751	32.716717	38.563492	115.06823	32.795273	14.947405	116.8089905	-77.767987	17.274313	117.9772795
-28.759865	-11.379012	118.191658	-22.543818	16.122179	118.005714	32.801624	-8.668768	118.317619	32.592251	38.595665	115.276428	32.6969375	14.9634485	116.7970235	-77.7845735	17.2809095	119.2144045
-30.162355	-10.990787	118.635605	-22.569731	16.100723	118.523705	32.702183	-8.724589	118.181435	32.524494	38.53698	115.397072	32.6133385	14.9061955	116.7892535	-77.7528005	17.2952505	120.2581565
-31.565922	-10.630419	119.113174	-22.612495	16.017412	119.107605	32.623489	-8.824024	118.078674	32.475536	38.447594	115.613243	32.5495125	14.811785	116.8459585	-77.7745025	17.223039	121.3692515
-32.873207	-10.273115	119.511772	-22.680593	15.912397	119.627632	32.521992	-8.924509	118.034744	32.390106	38.341923	115.970947	32.456049	14.708707	117.0028455	-77.817235	17.116087	122.2524185
-34.170353	-9.904141	119.757889	-22.752598	15.752427	120.026871	32.428951	-9.057638	118.007828	32.308838	38.238766	116.356148	32.3688945	14.590564	117.181988	-77.8740905	16.91429	122.871754
-35.510693	-9.568346	119.838463	-22.899475	15.571901	120.302292	32.324581	-9.19597	117.899933	32.211273	38.10857	116.728378	32.267927	14.4563	117.3141555	-78.066877	16.687502	123.2904285
-36.706997	-9.231923	119.822922	-22.987331	15.369621	120.483948	32.194454	-9.353675	117.716667	32.136299	37.972813	116.993774	32.1653765	14.309569	117.3552205	-78.1400385	16.429673	123.6126755
-38.473965	-8.80798	119.77372	-23.114037	15.093846	120.701202	32.022621	-9.530986	117.394447	32.021595	37.77763	117.339706	32.022108	14.123322	117.3670765	-78.250182	16.06437	124.0353275
-39.634895	-8.564381	119.739761	-23.14846	14.948973	120.756653	31.933054	-9.643386	117.167007	31.985083	37.669106	117.516579	31.9590685	14.01286	117.341793	-78.2559885	15.885086	124.171513
-40.705975	-8.300359	119.692291	-23.200741	14.838552	120.819069	31.838709	-9.770541	116.943466	31.963894	37.543633	117.604134	31.9013015	13.886546	117.2738	-78.3027835	15.790558	124.364338
-41.732212	-8.118278	119.643677	-23.229183	14.727447	120.705627	31.741068	-9.905069	116.733101	31.970697	37.39431	117.597343	31.8558825	13.7446205	117.165222	-78.3142485	15.7102735	124.246032
-42.710026	-7.962955	119.604576	-23.220789	14.657969	120.664276	31.661098	-10.085871	116.54599	32.003441	37.214169	117.491112	31.8322695	13.564149	117.018551	-78.2738475	15.751789	124.310001
-43.671329	-7.862665	119.604553	-23.228878	14.58768	120.545288	31.562742	-10.289133	116.368057	32.037502	37.01833	117.352989	31.800122	13.3645985	116.860523	-78.257878	15.8107615	124.230053
-44.535671	-7.803461	119.678345	-23.228924	14.498739	120.441727	31.459417	-10.506747	116.220978	32.087116	36.791309	117.149971	31.7732665	13.142281	116.6854745	-78.2311145	15.855197	124.1979795
-45.673149	-7.846131	119.914268	-23.176661	14.316158	120.457283	31.356043	-10.862573	116.107964	32.145035	36.424278	116.814278	31.750539	12.7808525	116.461121	-78.103861	15.8514635	124.453445
-46.360924	-7.952818	120.154778	-23.160351	14.168882	120.46106	31.315943	-11.103765	116.119209	32.167877	36.190941	116.593399	31.74191	12.543588	116.356304	-78.062612	15.794176	124.565816
-46.975426	-8.082934	120.354202	-23.17494	14.029253	120.426048	31.302475	-11.334301	116.227341	32.189312	35.958061	116.328003	31.7458935	12.31188	116.277672	-78.0957735	15.746626	124.574424
-47.596447	-8.240518	120.518387	-23.137596	13.874376	120.322144	31.308075	-11.563339	116.364265	32.197666	35.713272	116.084778	31.7528705	12.0749665	116.2245215	-78.0280625	15.6737855	124.4197665
-48.123531	-8.436297	120.647957	-23.11758	13.703501	120.201996	31.319839	-11.791313	116.542885	32.229614	35.483093	115.755096	31.7747265	11.84589	116.1489905	-78.0098865	15.561112	124.2550015
-48.562313	-8.646863	120.743599	-23.09864	13.529058	120.073364	31.354908	-12.00438	116.735222	32.271523	35.243073	115.474319	31.8132155	11.6193465	116.1047705	-78.0104955	15.4387695	124.0419575
-48.891266	-8.878232	120.834007	-23.073374	13.366426	119.917633	31.402922	-12.236989	116.896912	32.295902	35.020245	115.222191	31.849412	11.391628	116.0595515	-77.99616	15.341224	123.7757145
-49.292484	-9.184154	121.002113	-23.003002	13.119325	119.770767	31.489872	-12.52162	117.055893	32.370632	34.730373	114.750885	31.930252	11.1043765	115.903389	-77.936256	15.1342735	123.638145
-49.480827	-9.354651	121.129883	-22.912403	12.976691	119.709061	31.550175	-12.650199	117.145309	32.40139	34.575386	114.529778	31.9757825	10.9625935	115.8375435	-77.8005885	14.9907885	123.5805785
-49.614956	-9.501525	121.183525	-22.856634	12.839082	119.653679	31.635719	-12.78663	117.193047	32.472057	34.459618	114.334953	32.053888	10.836494	115.764	-77.767156	14.84167	123.543358
-49.660889	-9.633144	121.172699	-22.807835	12.712915	119.582878	31.699354	-12.873666	117.258575	32.51939	34.366409	114.215294	32.109372	10.7463715	115.7369345	-77.725042	14.6794585	123.4288215
-49.678158	-9.731441	121.131538	-22.763582	12.623183	119.474197	31.760872	-12.940943	117.291954	32.541172	34.28487	114.151596	32.151022	10.6719635	115.721775	-77.678186	14.5744025	123.226619
-49.56781	-9.799961	121.083595	-22.718855	12.569388	119.388435	31.826126	-12.988038	117.312286	32.588505	34.237099	114.033333	32.2073155	10.6245305	115.6728095	-77.6450255	14.5142455	123.1040605
-49.41824	-9.839522	121.0606	-22.633909	12.505605	119.309219	31.892305	-13.000216	117.379608	32.623791	34.203308	113.997742	32.258048	10.601546	115.688675	-77.525866	14.409664	122.929763
-49.050529	-9.874948	121.058022	-22.565189	12.428074	119.270531	32.055439	-13.067952	117.472908	32.70816	34.158119	113.918304	32.3817995	10.5450835	115.695606	-77.5121775	14.3110645	122.845456
-48.620083	-9.921934	121.059326	-22.462183	12.370749	119.248756	32.147125	-13.098639	117.569328	32.759033	34.126465	113.828781	32.453079	10.513913	115.6990545	-77.377445	14.227585	122.7984575
-48.222843	-9.874397	121.1138	-22.375719	12.278685	119.194641	32.261597	-13.118987	117.690681	32.806881	34.071716	113.734261	32.534239	10.4763645	115.712471	-77.285677	14.0810055	122.676811
-47.718349	-9.826153	121.07769	-22.307522	12.222596	119.153511	32.389088	-13.156031	117.851402	32.875435	34.029736	113.625122	32.6322615	10.4368525	115.738262	-77.2473055	14.0083395	122.56876
-47.347557	-9.597905	121.086487	-22.206291	12.147389	119.045616	32.511772	-13.194175	118.058266	32.968342	33.967789	113.535629	32.740057	10.386807	115.7969475	-77.152639	13.907971	122.2942845
-46.795876	-9.402196	120.749161	-22.179832	12.07971	118.806473	32.633984	-13.281965	118.266991	33.075405	33.885975	113.487038	32.8546945	10.302005	115.8770145	-77.2143585	13.857415	121.7359315
-46.183556	-9.221774	120.097923	-22.194405	11.991759	118.321419	32.718906	-13.362692	118.527069	33.163849	33.805187	113.457314	32.9413775	10.2212475	115.9921915	-77.3301875	13.7622705	120.6506465
-45.339146	-8.847773	118.884514	-22.299763	11.863587	117.350365	32.719223	-13.489903	118.849625	33.238922	33.642056	113.27108	32.9790725	10.0760765	116.0603525	-77.5785985	13.6510975	118.6403775
-44.746693	-8.538867	118.033218	-22.283741	11.751977	116.682709	32.70853	-13.606231	118.919884	33.340446	33.489422	113.065483	33.024488	9.9415955	115.9926835	-77.59197	13.5623585	117.3727345
-44.016209	-8.146501	117.265976	-22.195284	11.628466	116.150757	32.734783	-13.716881	118.805504	33.479225	33.355236	112.81617	33.107004	9.8191775	115.810837	-77.497572	13.4377545	116.490677
-43.329754	-7.664227	116.526588	-22.052212	11.542356	115.676239	32.848827	-13.776621	118.583382	33.633892	33.327766	112.715591	33.2413595	9.7755725	115.6494865	-77.3457835	13.3091395	115.7029915
-42.593269	-7.128641	115.775917	-21.91641	11.487221	115.208008	33.012764	-13.753557	118.304482	33.771286	33.406685	112.655174	33.392025	9.826564	115.479828	-77.224845	13.147878	114.936188
-41.869007	-6.504686	115.116714	-21.748615	11.484747	114.770081	33.142105	-13.682186	117.959702	33.889206	33.492725	112.544922	33.5156555	9.9052695	115.252312	-77.0128855	13.0642245	114.28785
-41.09877	-5.842499	114.588356	-21.54303	11.503566	114.383125	33.270172	-13.64564	117.547562	34.041916	33.538429	112.328598	33.656044	9.9463945	114.93808	-76.742104	13.0607375	113.82817
-39.923687	-4.679573	113.95565	-21.303684	11.551042	113.934937	33.439369	-13.551016	117.075035	34.251518	33.598339	112.122833	33.8454435	10.0236615	114.598934	-76.4528115	13.0784225	113.27094
-39.203609	-3.832309	113.576385	-21.172806	11.628633	113.676903	33.510094	-13.525542	116.987488	34.388573	33.624634	112.099243	33.9493335	10.049546	114.5433655	-76.2949455	13.20772	112.8104405
-38.469112	-2.928338	113.119934	-21.112692	11.697001	113.371445	33.545475	-13.518779	117.011955	34.504761	33.612778	112.155602	34.025118	10.0469995	114.5837785	-76.250502	13.3470025	112.1591115
-37.765266	-2.014487	112.536087	-21.148094	11.770209	112.984451	33.492203	-13.543213	117.145363	34.604198	33.568981	112.231911	34.0482005	10.012884	114.688637	-76.3443885	13.527534	111.280265
-37.052032	-1.029997	111.822365	-21.141489	11.849483	112.49614	33.427868	-13.585131	117.280182	34.6707	33.540192	112.337151	34.049284	9.9775305	114.8086665	-76.332262	13.7214355	110.1836135
-36.405624	0.018397	111.007965	-21.186405	11.925647	111.895561	33.331097	-13.593833	117.352417	34.739502	33.537079	112.403297	34.0352995	9.971623	114.877857	-76.4081095	13.879671	108.913265
-35.774933	1.112153	110.256027	-21.212614	12.022905	111.323143	33.264656	-13.579865	117.248711	34.780918	33.558723	112.349831	34.022787	9.989429	114.799271	-76.448015	14.056381	107.847015
-34.804989	2.859358	109.508324	-21.040028	12.178859	110.728004	33.266937	-13.513891	116.840836	34.923206	33.626545	112.023392	34.0950715	10.056327	114.432114	-76.1751275	14.301391	107.023894
-34.19622	4.107333	109.335663	-20.853468	12.286072	110.555435	33.402187	-13.46154	116.521133	35.101959	33.681911	111.750923	34.252073	10.1101855	114.136028	-75.959009	14.4619585	106.974842
-33.641296	5.430011	109.258034	-20.648415	12.374316	110.541191	33.540951	-13.418053	116.280426	35.26619	33.739368	111.597122	34.4035705	10.1606575	113.938774	-75.7004005	14.5879745	107.143608
-33.09586	6.767123	109.229782	-20.494869	12.479108	110.561836	33.638981	-13.379863	116.133202	35.405514	33.782051	111.519775	34.5222475	10.201094	113.8264885	-75.5119855	14.757122	107.2971835
-32.59586	8.218614	109.198997	-20.406155	12.578276	110.575912	33.708469	-13.367945	115.979446	35.502617	33.804104	111.471649	34.605543	10.2180795	113.7255475	-75.417853	14.9384725	107.4262765
-32.134621	9.690793	109.173492	-20.367254	12.687729	110.606339	33.723907	-13.320785	115.922424	35.568352	33.842701	111.415039	34.6461295	10.260958	113.6687315	-75.3806375	15.1145	107.5439465
-31.728155	11.170024	109.197983	-20.294792	12.812392	110.666573	33.728317	-13.224834	115.893867	35.646255	33.678009	111.398903	34.687286	10.2265875	113.646385	-75.27687	15.3981965	107.686761
-31.081104	13.598175	109.331093	-20.231247	13.023027	110.87767	33.790771	-13.188373	115.834236	35.730057	33.987789	111.436401	34.760414	10.399708	113.6353185	-75.222908	15.646346	108.1200215
-30.726429	15.237562	109.475327	-20.196182	13.148078	111.092201	33.788387	-13.024584	115.842072	35.770081	34.08379	111.498383	34.779234	10.529603	113.6702275	-75.171598	15.766553	108.5141745
-30.276182	16.981102	109.838066	-20.160954	13.262272	111.43998	33.817871	-12.971631	115.66851	35.811749	33.713081	111.550972	34.81481	10.370725	113.609741	-75.136718	16.153819	109.270219
-29.70858	18.614325	110.5121	-20.101009	13.35742	112.049088	33.865471	-12.822901	115.328804	35.777714	34.197769	111.639908	34.8215925	10.687434	113.484356	-75.0236105	16.027406	110.61382
-29.581755	20.536171	111.767288	-19.96508	13.450542	112.997284	33.97731	-12.609623	114.871284	35.809151	34.582531	111.843506	34.8932305	10.986454	113.357395	-74.8233905	15.91463	112.637173
-29.168949	22.382656	113.218483	-19.874298	13.525558	114.113632	34.141685	-12.322206	114.372375	35.768974	34.941193	112.412659	34.9553295	11.3094935	113.392517	-74.7039255	15.7416225	114.834747
-28.822474	24.211016	114.692482	-19.881411	13.590007	115.203712	34.271461	-11.980246	113.871971	35.673176	35.363808	113.124405	34.9723185	11.691781	113.498188	-74.7351405	15.488233	116.909236
-28.171522	26.937304	116.668106	-19.980188	13.775299	116.491844	34.255444	-11.387071	113.261566	35.361603	36.013111	114.105438	34.8085235	12.31302	113.683502	-74.7688995	15.237578	119.300186
-27.694321	28.687212	117.752609	-20.069427	14.030922	117.165306	34.147434	-10.969081	112.899994	35.178558	36.386864	114.545059	34.662996	12.7088915	113.7225265	-74.80185	15.3529525	120.6080855
-27.103827	30.464214	118.576775	-20.120556	14.339449	117.733147	34.022503	-10.554399	112.773392	35.03104	36.764545	114.817619	34.5267715	13.105073	113.7955055	-74.7678835	15.573825	121.6707885
-26.497089	32.203197	119.158508	-20.190311	14.6854	118.188026	33.906738	-10.247528	112.864288	34.948956	37.069901	114.987984	34.427847	13.4111865	113.926136	-74.808469	15.9596135	122.449916
-25.858902	33.887962	119.428635	-20.270403	15.025353	118.487701	33.771019	-10.060037	113.036942	34.912018	37.262348	115.020195	34.3415185	13.6011555	114.0285685	-74.8823245	16.4495505	122.9468335
-25.083029	35.501236	119.560883	-20.343048	15.337133	118.643501	33.607273	-9.974308	113.234886	34.890465	37.341389	114.954056	34.248869	13.6835405	114.094471	-74.934965	16.9907255	123.192531
-24.278984	37.040882	119.664612	-20.39583	15.483782	118.824493	33.480991	-9.951375	113.409805	34.882332	37.377529	114.868866	34.1816615	13.713077	114.1393355	-74.9733215	17.254487	123.5096505
-22.959393	39.176174	119.761261	-20.4664	15.607922	118.901802	33.375679	-9.913992	113.567993	34.838352	37.406326	114.91436	34.1070155	13.746167	114.2411765	-75.0398155	17.469677	123.5624275
-21.989599	40.514469	119.907463	-20.524103	15.55918	118.899788	33.337421	-9.857997	113.508049	34.807243	37.452656	115.060959	34.072332	13.7973295	114.284504	-75.120538	17.3210305	123.515072
-20.913706	41.729259	120.230103	-20.577856	15.542148	118.8302	33.305695	-9.730559	113.266876	34.768501	37.567799	115.401459	34.037098	13.91862	114.3341675	-75.19281	17.165676	123.3262325
-19.828106	42.860638	120.673157	-20.654737	15.535223	118.658653	33.31609	-9.474157	112.914322	34.715267	37.772896	115.958092	34.0156785	14.1493695	114.436207	-75.3251525	16.9210765	122.881099
-18.581209	43.910061	121.249176	-20.511213	15.364713	118.271683	33.406536	-9.051677	112.554512	34.620861	38.098042	116.799438	34.0136985	14.5231825	114.676975	-75.0361245	16.2062435	121.866391
-17.440084	44.845249	121.681847	-20.891367	15.763179	117.982994	33.511021	-8.53309	112.283203	34.483807	38.498573	117.686913	33.997414	14.9827415	114.985058	-75.780148	16.5436165	120.98093
-16.210907	45.759506	122.102379	-20.809229	15.841183	117.416847	33.57378	-7.989798	112.06868	34.316368	38.918762	118.54026	33.945074	15.464482	115.30447	-75.563532	16.217884	119.529224
-13.865221	46.701038	122.010674	-21.010309	16.448662	116.560158	33.758743	-7.141373	111.988792	34.052952	39.553406	119.647919	33.9058475	16.2060165	115.8183555	-75.9264655	16.6913075	117.3019605
-12.617297	47.268181	121.926048	-21.108656	16.935661	116.005913	33.823341	-6.61652	112.061966	33.85989	39.982708	120.1427	33.8416155	16.683094	116.102333	-76.0589275	17.188228	115.909493
-11.237207	47.722084	121.697891	-21.164209	17.397331	115.558533	33.904243	-6.171475	112.14843	33.745682	40.393806	120.43512	33.8249625	17.1111655	116.291775	-76.1533805	17.6834965	114.825291
-9.998281	47.973137	121.378136	-21.508364	18.205753	115.399002	33.961533	-5.796534	112.320389	33.701675	40.777672	120.537209	33.831604	17.490569	116.428799	-76.848332	18.920937	114.369205
-8.689502	48.064129	121.035912	-21.501764	18.650877	115.117409	34.016056	-5.433523	112.464905	33.702908	41.158943	120.521675	33.859482	17.86271	116.49329	-76.86301	19.439044	113.741528
-7.424275	47.998394	120.706268	-21.359392	19.081961	114.978096	34.106659	-5.092662	112.620354	33.686375	41.571423	120.564507	33.896517	18.2393805	116.5924305	-76.615301	19.9245415	113.3637615
-6.201283	47.728687	120.382965	-21.301928	19.465523	114.860092	34.218372	-4.791755	112.947083	33.718079	41.942112	120.576035	33.9682255	18.5751785	116.761559	-76.5720815	20.3558675	112.958625
-4.531402	46.946671	119.909859	-21.265749	19.984369	114.741112	34.399921	-4.457354	113.502327	33.803646	42.383759	120.654976	34.1017835	18.9632025	117.0786515	-76.6332815	21.0055355	112.4035725
-3.514871	46.220131	119.595863	-21.158722	20.249643	114.705185	34.489227	-4.252765	113.855423	34.241894	42.422493	120.392014	34.3655605	19.084864	117.1237185	-76.6830045	21.414422	112.2866515
-2.55689	45.385872	119.202553	-21.048628	20.464239	114.686478	34.60511	-4.081321	114.184319	34.316605	42.753979	120.303703	34.4608575	19.336329	117.244011	-76.5581135	21.592149	112.128945
-1.739861	44.343128	118.826485	-20.978374	20.634789	114.68264	34.681164	-3.968957	114.51545	34.387772	42.940842	120.122528	34.534468	19.4859425	117.318989	-76.491216	21.7836355	112.046291
-1.362015	43.361	118.607986	-20.953302	20.736015	114.667953	34.730755	-3.90148	114.86837	34.419693	42.995975	119.859734	34.575224	19.5472475	117.364052	-76.481828	21.9247825	111.971854
-0.660646	42.124844	118.156815	-20.903334	20.839224	114.684311	34.733864	-3.878035	115.187561	34.523304	43.153419	119.527176	34.628584	19.637692	117.3573685	-76.435252	22.040756	112.0112535
-0.075833	40.742229	117.696213	-20.858988	20.917181	114.709183	34.717182	-3.877119	115.472603	34.563679	43.233917	119.145058	34.6404305	19.678399	117.3088305	-76.3584065	22.155963	112.1095355
0.600417	38.545033	117.167938	-20.888546	21.037094	114.842155	34.639431	-3.895746	115.910973	34.217621	43.467705	118.747101	34.428526	19.7859795	117.329037	-76.205618	22.2882085	112.355273
0.926335	36.98082	116.903938	-20.895252	21.069994	114.988457	34.576488	-3.921322	116.225555	34.264107	43.47649	118.399094	34.4202975	19.777584	117.3123245	-76.2108015	22.362404	112.6645895
1.138902	35.376755	116.753456	-20.956072	21.123949	115.12368	34.51059	-3.967133	116.493515	34.281796	43.470558	118.107018	34.396193	19.7517125	117.3002665	-76.308337	22.4961855	112.9470935
1.291021	33.762268	116.551933	-20.970348	21.143358	115.245453	34.426613	-3.996437	116.710831	34.306793	43.414059	117.807983	34.366703	19.708811	117.259407	-76.307399	22.577905	113.231499
1.362784	32.093681	116.38578	-21.000341	21.174633	115.335213	34.346409	-4.019483	116.875778	34.29464	43.399769	117.547699	34.3205245	19.690143	117.2117385	-76.3212065	22.659123	113.4586875
1.329672	30.421743	116.252174	-21.028412	21.20376	115.459076	34.27029	-4.023058	117.006134	34.289711	43.366943	117.298904	34.2800005	19.6719425	117.152519	-76.3368245	22.7355775	113.765633
1.228101	28.740021	116.19426	-21.047508	21.225634	115.543434	34.242081	-4.104892	117.090141	34.288876	43.326103	117.07785	34.2654785	19.6106055	117.0839955	-76.3604945	22.8406625	114.0028725
0.933204	26.221136	116.130569	-21.030703	21.230616	115.724525	34.194935	-4.158384	117.251572	34.319458	43.262001	116.775742	34.2571965	19.5518085	117.013657	-76.3186025	22.9094235	114.435393
0.682751	24.586435	116.118729	-21.008648	21.241661	115.810272	34.187038	-4.196928	117.316963	34.333103	43.223877	116.62941	34.2600705	19.5134745	116.9731865	-76.2773665	22.9698475	114.6473575
0.365735	22.931408	116.09948	-21.013409	21.220051	115.881195	34.168549	-4.22955	117.395142	34.338051	43.186703	116.520294	34.2533	19.4785765	116.957718	-76.280118	22.9615255	114.804672
-0.038659	21.307335	116.07225	-21.018991	21.203674	115.879356	34.155708	-4.25102	117.478653	34.334984	43.155334	116.461418	34.245346	19.452157	116.9700355	-76.283328	22.955191	114.7886765
-0.505804	19.704966	116.049347	-21.0247	21.156797	115.83699	34.142586	-4.254059	117.564514	34.327576	43.13586	116.407372	34.235081	19.4409005	116.985943	-76.284481	22.8726935	114.688037
-0.982733	18.120193	116.00441	-21.034334	21.144409	115.774139	34.175499	-4.250871	117.665466	34.291405	43.164833	116.387901	34.233452	19.456981	117.0266835	-76.30212	22.831837	114.5215945
-1.54082	16.577702	115.934898	-21.040159	21.096214	115.693855	34.194965	-4.251367	117.788315	34.277111	43.138134	116.334297	34.236038	19.4433835	117.061306	-76.316356	22.7490445	114.326404
-2.519014	14.348231	115.827248	-21.07268	21.018318	115.465355	34.252949	-4.26451	117.938843	34.257053	43.120117	116.231384	34.255001	19.4278035	117.0851135	-76.400361	22.6088325	113.8455965
-3.232233	12.900892	115.647926	-21.039265	20.927158	115.2192	34.292492	-4.282877	117.979645	34.62833	42.957699	115.957222	34.460411	19.337411	116.9684335	-76.538941	22.516905	113.4699665
-4.02415	11.537761	115.445396	-21.064976	20.845457	114.976357	34.31786	-4.299486	117.966095	34.181232	43.09053	115.969704	34.249546	19.395522	116.9678995	-76.379498	22.295392	112.9848145
-4.860013	10.191821	115.226318	-21.020708	20.740179	114.728378	34.371799	-4.33409	117.907204	34.185329	43.057739	115.75338	34.278564	19.3618245	116.830292	-76.31998	22.1185335	112.626464
-5.712512	8.89152	115.068985	-20.94861	20.654875	114.579475	34.413879	-4.384701	117.858467	34.222977	43.005108	115.554703	34.318428	19.3102035	116.706585	-76.215648	21.9995465	112.452365
-6.681782	7.71397	115.017906	-20.895296	20.595221	114.53112	34.494896	-4.438418	117.841507	34.28503	42.930557	115.407326	34.389963	19.2460695	116.6244165	-76.180555	21.9443725	112.4378235
-7.697183	6.578301	115.011444	-20.81348	20.50349	114.561699	34.551517	-4.510454	117.878654	34.339859	42.859715	115.327309	34.445688	19.1746305	116.6029815	-76.072648	21.8323495	112.5204165
-9.267133	4.997205	115.03154	-20.732784	20.394451	114.659546	34.606045	-4.649652	117.876373	34.425045	42.725712	115.307533	34.515545	19.03803	116.591953	-75.981113	21.750872	112.727139
-10.429475	3.991027	115.056946	-20.702383	20.348333	114.804825	34.620449	-4.71216	117.844566	34.455231	42.665089	115.348305	34.53784	18.9764645	116.5964355	-75.942606	21.7202015	113.0132145
-11.62493	3.08638	115.131042	-20.695803	20.289358	114.982132	34.637848	-4.769185	117.824387	34.472431	42.614555	115.432152	34.5551395	18.922685	116.6282695	-75.9467455	21.656031	113.3359945
-12.745343	2.23586	115.112862	-20.684662	20.254499	115.150429	34.641087	-4.823051	117.817726	34.504013	42.560463	115.535149	34.57255	18.868706	116.6764375	-75.941874	21.640292	113.6244205
-14.001584	1.457128	115.180801	-20.646391	20.212963	115.297867	34.655941	-4.886194	117.780342	34.529766	42.517403	115.641258	34.5928535	18.8156045	116.7108	-75.8856355	21.6103215	113.884934
-15.299063	0.761096	115.238937	-20.63908	20.196903	115.433884	34.655117	-4.945804	117.742935	34.552376	42.462257	115.693893	34.6037465	18.7582265	116.718414	-75.8819065	21.6355795	114.149354
-16.58917	0.089078	115.215889	-20.609121	20.154572	115.544937	34.650375	-5.017448	117.673134	34.587875	42.374996	115.734924	34.619125	18.678774	116.704029	-75.837367	21.63037	114.385845
-18.660969	-0.830961	115.296257	-20.592039	20.03153	115.65715	34.615589	-5.224837	117.670822	34.639641	42.159863	115.70575	34.627615	18.467513	116.688286	-75.811693	21.595547	114.626014
-20.015524	-1.403375	115.440407	-20.574181	19.943659	115.750908	34.594563	-5.43947	117.738556	34.69577	41.953857	115.584251	34.6451665	18.2571935	116.6614035	-75.7935285	21.6301245	114.8404125
-21.433861	-1.888626	115.688797	-20.530649	19.813387	115.816048	34.560322	-5.667338	117.853951	34.780548	41.687374	115.319839	34.670435	18.010018	116.586895	-75.731733	21.616756	115.045201
-22.854099	-2.332209	115.98951	-20.480185	19.690676	115.916489	34.533657	-5.920105	117.980278	34.867218	41.398994	114.969635	34.7004375	17.7394445	116.4749565	-75.6608075	21.6419075	115.3580215
-24.303644	-2.703679	116.253387	-20.401384	19.55509	116.00444	34.501102	-6.173462	118.093803	34.966873	41.095238	114.641144	34.7339875	17.460888	116.3674735	-75.5367555	21.649292	115.6414065
-25.713963	-3.010719	116.490189	-20.343718	19.361849	116.096077	34.499672	-6.45517	118.156471	35.051121	40.817471	114.344879	34.7753965	17.1811505	116.250675	-75.4628325	21.5425475	115.941479
-27.112732	-3.276471	116.712364	-20.286108	19.146881	116.237534	34.506901	-6.681787	118.160156	35.125187	40.548168	114.11322	34.816044	16.9331905	116.136688	-75.38826	21.3605715	116.33838
-29.169868	-3.58041	117.096733	-20.155556	18.727934	116.572121	34.581329	-7.016809	118.053841	35.153084	40.216591	113.952744	34.8672065	16.599891	116.0032925	-75.1783185	20.855977	117.1409495
-30.522377	-3.726467	117.401398	-20.093077	18.452688	116.833733	34.659359	-7.194473	117.999268	35.150154	40.038502	113.878159	34.9047565	16.4220145	115.9387135	-75.0909105	20.4833615	117.7287525
-31.863686	-3.744874	117.717346	-20.050644	18.126282	117.127434	34.72401	-7.385565	117.911293	35.115082	39.867813	113.843498	34.919546	16.241124	115.8773955	-75.020834	20.01144	118.3774725
-33.179344	-3.743516	117.983879	-20.069084	17.819906	117.424988	34.76099	-7.561313	117.823776	35.056572	39.689281	113.835457	34.908781	16.063984	115.8296165	-75.046949	19.575828	119.0203595
-34.431351	-3.692132	118.245842	-20.033731	17.493622	117.697456	34.782238	-7.76862	117.72039	34.966484	39.511391	113.916084	34.874361	15.8713855	115.818237	-74.941823	19.1158585	119.576675
-35.659851	-3.548537	118.529823	-20.053642	17.135603	118.017235	34.810081	-7.99535	117.582809	34.896053	39.298283	114.035271	34.853067	15.6514665	115.80904	-74.960351	18.6197395	120.22543
-36.866673	-3.382027	118.85096	-20.067928	16.804859	118.37001	34.826031	-8.229027	117.418228	34.828472	39.123039	114.092339	34.8272515	15.447006	115.7552835	-74.9631075	18.162712	120.9847365
-38.516979	-3.028302	119.477966	-20.068798	16.331606	118.967438	34.836571	-8.558266	117.188278	34.722855	38.825043	114.366577	34.779713	15.1333885	115.7774275	-74.917309	17.5298235	122.1574485
-39.558266	-2.705514	119.90316	-20.051172	16.018513	119.352386	34.833744	-8.807138	117.073212	34.679939	38.597179	114.582001	34.7568415	14.8950205	115.8276065	-74.8591855	17.1420055	122.8771655
-40.553604	-2.379712	120.252312	-20.084881	15.698131	119.701859	34.803802	-9.075918	116.995049	34.659611	38.346439	114.827202	34.7317065	14.6352605	115.9111255	-74.9014685	16.7610015	123.4925925
-41.481319	-1.99809	120.510361	-20.099104	15.40619	119.967758	34.784458	-9.373229	116.910408	34.668724	38.052673	115.08596	34.726591	14.339722	115.998184	-74.924799	16.472658	123.937332
-42.322178	-1.624155	120.638657	-20.10257	15.08552	120.131638	34.753563	-9.679789	116.816841	34.701275	37.75037	115.325775	34.727419	14.0352905	116.071308	-74.932559	16.1357495	124.191968
-43.120201	-1.198969	120.658424	-20.094931	14.774367	120.211861	34.733658	-9.993163	116.73423	34.73735	37.455578	115.567566	34.735504	13.7312075	116.150898	-74.925366	15.8175265	124.272824
-43.866322	-0.778759	120.569336	-20.078558	14.465065	120.218231	34.709408	-10.282845	116.662659	34.790291	37.165237	115.776146	34.7498495	13.441196	116.2194025	-74.9069655	15.488934	124.2170595
-44.766037	-0.098957	120.447067	-20.106802	14.05451	120.185181	34.665802	-10.687527	116.501701	34.832054	36.781593	115.985146	34.748928	13.047033	116.2434235	-74.962532	15.061987	124.1269385
-45.319157	0.335834	120.452751	-20.106451	13.816484	120.192215	34.646866	-10.940403	116.402527	34.829014	36.53286	116.052353	34.73794	12.7962285	116.22744	-74.950842	14.8367395	124.15699
-45.758583	0.812746	120.512901	-20.114662	13.570335	120.210899	34.623444	-11.206882	116.365799	34.818974	36.276691	116.075302	34.721209	12.5349045	116.2205505	-74.950533	14.6057655	124.2012475
-46.131031	1.26368	120.548615	-20.14794	13.311341	120.213661	34.610554	-11.496791	116.378189	34.818554	35.989601	116.07988	34.714554	12.246405	116.2290345	-75.010434	14.376277	124.1982875
-46.363674	1.710232	120.566032	-20.160694	13.01708	120.219383	34.587231	-11.836479	116.447495	34.833553	35.666088	116.046799	34.710392	11.9148045	116.247147	-75.03178	14.1193555	124.191619
-46.477924	2.148348	120.571564	-20.170502	12.709618	120.139526	34.567421	-12.221435	116.569496	34.845467	35.308254	115.958275	34.706444	11.5434095	116.2638855	-75.047448	13.8758265	124.0151665
-46.564213	2.608166	120.594406	-20.207912	12.384606	120.11496	34.554855	-12.632301	116.695084	34.857929	34.901073	115.794098	34.706392	11.134386	116.244591	-75.122216	13.634826	123.985329
-46.50351	3.244327	120.594299	-20.186157	11.865761	120.027481	34.514641	-13.267122	116.912857	34.904076	34.241783	115.49929	34.7093585	10.4873305	116.2060735	-75.0816725	13.2441915	123.8488885
-46.376026	3.673454	120.545242	-20.216919	11.529701	119.943687	34.498611	-13.683978	117.09446	34.934074	33.808094	115.32515	34.7163425	10.062058	116.209805	-75.1501805	12.997344	123.677569
-46.214458	4.090967	120.420364	-20.204281	11.161251	119.848503	34.523533	-14.106568	117.245926	34.992882	33.38261	115.216049	34.7582075	9.638021	116.2309875	-75.1667695	12.684481	123.4660185
-45.924099	4.523722	120.106483	-20.145945	10.830478	119.670227	34.560032	-14.485786	117.40036	35.069668	33.018723	115.153267	34.81485	9.2664685	116.2768135	-75.10674	12.3944875	123.0636405
-45.5928	4.969761	119.644676	-20.12903	10.541898	119.40126	34.634285	-14.793372	117.544319	35.155262	32.710217	115.119431	34.8947735	8.9584225	116.331875	-75.1528335	12.1253735	122.470645
-45.195107	5.445123	119.065987	-20.104256	10.237469	118.9963	34.693806	-15.071225	117.633736	35.226467	32.44857	115.079224	34.9601365	8.6886725	116.35648	-75.1686485	11.7862655	121.63612
-44.779865	5.927033	118.345711	-20.117451	10.017211	118.539001	34.727749	-15.309498	117.615601	35.333549	32.206432	115.033379	35.030649	8.448467	116.32449	-75.265551	11.585955	120.753512
-44.107838	6.723732	117.14344	-20.139244	9.752405	117.747749	34.722065	-15.613994	117.535843	35.405872	31.899586	115.012169	35.0639685	8.142796	116.274006	-75.3424565	11.362014	119.221492
-43.577141	7.250399	116.464806	-20.124165	9.574244	117.257309	34.742363	-15.771501	117.342804	35.470516	31.754723	114.975525	35.1064395	7.991611	116.1591645	-75.3547695	11.156877	118.3554535
-43.011051	7.818287	116.009773	-20.076902	9.445485	116.911301	34.77536	-15.846509	117.119171	35.530968	31.68272	114.921867	35.153164	7.9181055	116.020519	-75.306968	10.9728645	117.802083
-42.43145	8.391761	115.738823	-19.981089	9.332667	116.705704	34.878395	-15.910336	116.922501	35.609993	31.640932	114.894043	35.244194	7.865298	115.908272	-75.206372	10.800036	117.503136
-41.782547	8.962865	115.640762	-19.891315	9.266264	116.6409	34.996414	-15.958376	116.742836	35.683861	31.600222	114.878937	35.3401375	7.820923	115.8108865	-75.1227675	10.711605	117.4709135
-41.175083	9.553118	115.601326	-19.771755	9.183242	116.575096	35.099007	-16.048197	116.659569	35.790428	31.524071	114.804008	35.4447175	7.737937	115.7317885	-74.9882275	10.628547	117.4184035
-40.527981	10.109341	115.455124	-19.666647	9.092038	116.486191	35.163837	-16.14152	116.723839	35.886063	31.408388	114.691628	35.52495	7.633434	115.7077335	-74.858244	10.550642	117.2646485
-39.578228	10.999356	115.2239	-19.588711	8.910136	116.319145	35.253712	-16.37829	116.976151	36.01524	31.137016	114.420334	35.634476	7.379363	115.6982425	-74.811898	10.440909	116.9400475
-38.857784	11.588562	115.026367	-19.515415	8.767395	116.193596	35.289585	-16.588314	117.174789	36.101189	30.893013	114.253296	35.695387	7.1523495	115.7140425	-74.726217	10.3824405	116.6731495
-38.18544	12.210033	114.770363	-19.456831	8.619766	116.042343	35.337959	-16.794834	117.379669	36.21796	30.661911	114.031151	35.7779595	6.9335385	115.70541	-74.6916215	10.3059935	116.379276
-37.471954	12.809476	114.453873	-19.355061	8.468333	115.893387	35.434372	-16.986858	117.531929	36.347103	30.459705	113.828293	35.8907375	6.7364235	115.680111	-74.6008595	10.2002425	116.106663
-36.740562	13.494354	114.123047	-19.240646	8.31373	115.667603	35.535984	-17.121824	117.686226	36.473743	30.290955	113.647285	36.0048635	6.5845655	115.6667555	-74.4861555	10.0428945	115.6684505
-35.985836	14.194542	113.75489	-19.131413	8.177871	115.422371	35.661358	-17.246479	117.747566	36.615406	30.162954	113.47834	36.138382	6.4582375	115.612953	-74.401208	9.8975045	115.231789
-35.213493	14.946055	113.34845	-18.967434	8.08095	115.157913	35.787819	-17.315121	117.762329	36.762474	30.087372	113.314911	36.2751465	6.3861255	115.53862	-74.2100145	9.7757745	114.777206
-34.040588	16.221884	112.940308	-18.740841	8.035949	114.866684	36.010365	-17.308361	117.597137	36.966209	30.097136	113.095154	36.488287	6.3943875	115.3461455	-73.969969	9.6775105	114.3872225
-33.100044	16.975674	112.754929	-18.587795	8.050262	114.80545	36.139149	-17.221104	117.539001	37.089615	30.165037	113.013123	36.614382	6.4719665	115.276062	-73.789972	9.6285575	114.334838
-32.506855	18.13266	112.835289	-18.471346	8.131478	114.810387	36.277603	-17.13732	117.485306	37.205185	30.271461	112.994911	36.741394	6.5670705	115.2401085	-73.684086	9.6958855	114.3806655
-31.748676	19.160601	112.777451	-18.404638	8.218374	114.824821	36.356659	-17.023628	117.501274	37.279255	30.380123	113.001083	36.817957	6.6782475	115.2511785	-73.627233	9.7585005	114.3984635
-31.003145	20.246159	112.765503	-18.373507	8.343438	114.864853	36.378662	-16.861862	117.50145	37.330181	30.483549	112.993622	36.8544215	6.8108435	115.247536	-73.6014355	9.8760325	114.48217
-30.245104	21.418982	112.883339	-18.333344	8.430231	114.927139	36.427616	-16.786354	117.430855	37.343319	30.612404	113.012001	36.8854675	6.913025	115.221428	-73.5521555	9.947437	114.63285
-29.466879	22.596832	113.151871	-18.290281	8.525142	115.127991	36.453438	-16.64609	117.298889	37.342205	30.768845	113.10923	36.8978215	7.0613775	115.2040595	-73.4783835	9.9889065	115.0519225
-28.308493	24.454985	113.973602	-18.213459	8.640057	115.598976	36.553181	-16.35108	116.920807	37.313103	31.132692	113.566399	36.933142	7.390806	115.243603	-73.36006	9.889308	115.954349
-27.512253	25.739223	114.790497	-18.198181	8.715892	116.022232	36.687389	-16.087669	116.514793	37.262222	31.485575	114.045227	36.9748055	7.698953	115.28001	-73.3711675	9.732831	116.764454
-26.741764	27.025351	115.685425	-18.160963	8.799597	116.482071	36.786381	-15.734476	116.149757	37.149025	31.887287	114.524948	36.967703	8.0764055	115.3373525	-73.289629	9.5227885	117.6267895
-25.944307	28.26759	116.41861	-18.200829	8.91785	116.86747	36.857365	-15.366496	115.900589	37.034729	32.267593	115.053192	36.946047	8.4505485	115.4768905	-73.347705	9.3851515	118.2580495
-25.124163	29.555338	116.966484	-18.25881	9.09223	117.127541	36.875248	-15.06855	115.767197	36.949593	32.571907	115.511749	36.9124205	8.7516785	115.639473	-73.4300405	9.4327815	118.615609
-24.299961	30.795326	117.342865	-18.350775	9.274261	117.361053	36.843113	-14.8087	115.678322	36.869762	32.836227	115.829231	36.8564375	9.0137635	115.7537765	-73.5579875	9.5347585	118.9683295
-23.440542	32.001015	117.617867	-18.364798	9.491243	117.367996	36.793179	-14.603125	115.559807	36.818783	33.057121	116.032326	36.805981	9.226998	115.7960665	-73.535577	9.755488	118.9399255
-22.023218	33.745998	118.146637	-18.427052	9.812858	117.483292	36.717583	-14.272359	115.302933	36.773487	33.363922	116.368317	36.745535	9.5457815	115.835625	-73.599639	10.0799345	119.130959
-21.111622	34.825603	118.498398	-18.634722	10.047144	117.567947	36.708035	-14.025624	115.126122	36.745895	33.595295	116.708931	36.726965	9.7848355	115.9175265	-73.996409	10.3094525	119.2183675
-20.176544	35.82233	118.750336	-18.699947	10.255509	117.522408	36.720093	-13.766745	114.974197	36.714035	33.846222	117.099251	36.717064	10.0397385	116.036724	-74.116958	10.4712795	119.008092
-19.185719	36.765488	118.964508	-18.720308	10.497618	117.388153	36.708633	-13.484912	114.843025	36.645844	34.095734	117.419258	36.6772385	10.305411	116.1311415	-74.1178545	10.689825	118.6451645
-18.28212	37.602188	119.198463	-18.793253	10.757867	117.322685	36.701126	-13.165987	114.69474	36.575207	34.352638	117.667091	36.6381665	10.5933255	116.1809155	-74.2246725	10.9224085	118.4644545
-17.351582	38.446674	119.446266	-18.834549	11.019108	117.323624	36.705078	-12.840861	114.614655	36.494671	34.627491	117.950424	36.5998745	10.893315	116.2825395	-74.2689725	11.144901	118.3647085
-16.12269	39.068394	119.544052	-18.769794	11.266953	117.207977	36.720375	-12.544068	114.622833	36.449692	34.861603	118.253601	36.5850335	11.1587675	116.438217	-74.1246215	11.3751385	117.977737
-14.658	39.884842	119.768822	-18.902042	11.776024	117.114845	36.683788	-12.202909	114.738991	36.393734	35.163628	118.661369	36.538761	11.4803595	116.70018	-74.342845	12.0716885	117.52951
-13.720875	40.321751	119.822983	-18.93458	12.010181	116.978241	36.612087	-11.964635	114.760437	36.318508	35.374676	118.81636	36.4652975	11.7050205	116.7883985	-74.3344575	12.3153415	117.1680835
-12.752524	40.722202	119.835373	-18.859709	12.25895	116.792046	36.548126	-11.706488	114.773224	36.24263	35.61488	118.901253	36.395378	11.954196	116.8372385	-74.114796	12.563704	116.7468535
-11.753867	40.946075	119.812965	-18.97768	12.62061	116.850449	36.505379	-11.484222	114.810051	36.17778	35.82962	118.982224	36.3415795	12.172699	116.8961375	-74.2969395	13.068521	116.8047605
-10.33462	40.761909	119.571892	-19.088566	12.915892	116.792206	36.459499	-11.322895	114.877724	36.146278	35.995392	119.073547	36.3028885	12.3362485	116.9756355	-74.4800205	13.4955355	116.6087765
-9.378274	40.72258	119.571594	-19.044172	13.095574	116.811218	36.444366	-11.183443	114.959129	36.120975	36.129742	119.191956	36.2826705	12.4731495	117.0755425	-74.3710145	13.7179985	116.5468935
-8.438255	40.561752	119.614326	-19.050888	13.24726	116.807869	36.428921	-11.063164	115.064224	36.113186	36.266972	119.295181	36.2710535	12.601904	117.1797025	-74.3728295	13.892616	116.4360355
-7.516812	40.287094	119.801674	-19.094566	13.486615	116.83316	36.385227	-10.915928	115.145943	36.098461	36.417946	119.422112	36.241844	12.751009	117.2840275	-74.430976	14.222221	116.3822925
-6.696901	39.807125	119.75882	-19.107336	13.604604	116.827797	36.330616	-10.86756	115.168488	36.092247	36.471939	119.45385	36.2114315	12.8021895	117.311169	-74.4261035	14.4070185	116.344425
-5.846306	39.249863	119.637146	-19.175808	13.730806	116.755638	36.27335	-10.855704	115.197754	36.084934	36.486961	119.460915	36.179142	12.8156285	117.3293345	-74.530758	14.6459835	116.1819415
-5.097385	38.554768	119.462952	-19.18148	13.782513	116.623161	36.20438	-10.862382	115.259918	36.077057	36.492207	119.449532	36.1407185	12.8149125	117.354725	-74.5036785	14.7501135	115.891597
-4.364999	37.803604	119.248917	-19.263151	13.932739	116.625427	36.122677	-10.861629	115.317108	36.063553	36.496693	119.402908	36.093115	12.817532	117.360008	-74.619417	15.047946	115.890846
-3.70924	36.934479	119.042084	-19.331917	14.026167	116.599976	36.058399	-10.878891	115.385803	36.063984	36.511292	119.307777	36.0611915	12.8162005	117.34679	-74.7250255	15.2361335	115.853162
-3.051948	36.003475	118.824913	-19.281672	14.11257	116.51181	35.998154	-10.876524	115.467499	36.082031	36.525436	119.209114	36.0400925	12.824456	117.3383065	-74.6034365	15.400684	115.6853135
-2.220178	34.402134	118.560135	-19.321047	14.236151	116.554955	35.930531	-10.861745	115.516541	36.094852	36.546883	119.099808	36.0126915	12.842569	117.3081745	-74.6547855	15.629733	115.8017355
-1.806937	33.262272	118.442902	-19.331339	14.313388	116.484627	35.866642	-10.824628	115.520096	36.075054	36.59037	119.024643	35.970848	12.882871	117.2723695	-74.633526	15.743905	115.6968845
-1.345791	32.048527	118.247948	-19.397465	14.387031	116.519127	35.82552	-10.761147	115.510345	36.047306	36.658852	118.909302	35.936413	12.9488525	117.2098235	-74.731343	15.8252095	115.8284305
-0.994824	30.739979	118.108215	-19.386242	14.511689	116.552826	35.771427	-10.671602	115.557716	36.007385	36.755741	118.815247	35.889406	13.0420695	117.1864815	-74.66189	15.9813085	115.9191705
-0.723395	29.392893	117.973557	-19.472809	14.646332	116.649475	35.706924	-10.585633	115.689018	35.949238	36.865555	118.712044	35.828081	13.139961	117.200531	-74.773699	16.152703	116.098419
-0.45257	28.024843	117.743431	-19.527184	14.826817	116.720451	35.628735	-10.498902	115.910088	35.892506	36.984287	118.572952	35.7606205	13.2426925	117.24152	-74.8149885	16.4109415	116.199382
-0.255485	26.577326	117.558922	-19.642262	14.999464	116.799042	35.527489	-10.426997	116.142258	35.826374	37.076687	118.370735	35.6769315	13.324845	117.2564965	-74.9614555	16.674083	116.3415875
-0.111997	24.338835	117.273964	-19.76685	15.261502	116.909515	35.327911	-10.348582	116.563728	35.71706	37.202435	117.955971	35.5224855	13.4269265	117.2598495	-75.0561855	17.0960775	116.5591805
-0.04003	22.804821	117.104256	-19.887831	15.46724	117.002716	35.169075	-10.304536	116.887138	35.655437	37.234383	117.591202	35.412256	13.4649235	117.23917	-75.187918	17.4695565	116.766262
-0.073247	21.271492	116.972557	-19.999865	15.610478	117.018852	34.999485	-10.305021	117.227448	35.568604	37.235287	117.209457	35.2840445	13.465133	117.2184525	-75.2837745	17.755823	116.8192515
-0.13247	19.711205	116.854477	-20.133593	15.684525	116.998039	34.825607	-10.321993	117.550827	35.482719	37.210011	116.860596	35.154163	13.444009	117.2057115	-75.421349	17.925041	116.7903665
-0.24782	18.150135	116.776917	-20.284338	15.660312	116.946915	34.657928	-10.395055	117.806564	35.341663	37.154896	116.638931	34.9997955	13.3799205	117.2227475	-75.5684715	17.9407035	116.6710825
-0.478317	16.587721	116.756096	-20.421244	15.554409	116.874458	34.518494	-10.455804	117.935692	35.197891	37.093796	116.514519	34.8581925	13.318996	117.2251055	-75.7006805	17.789822	116.5238105
-0.777873	15.070774	116.715393	-20.551361	15.404325	116.813187	34.401001	-10.526195	117.904366	35.052685	37.021797	116.538147	34.726843	13.247801	117.2212565	-75.829565	17.560849	116.4051175
-1.265218	12.847775	116.630066	-20.703224	15.173761	116.741737	34.298763	-10.589605	117.738983	34.880154	36.984856	116.659271	34.5894585	13.1976255	117.199127	-75.9959065	17.1498965	116.284347
-1.678428	11.377727	116.526047	-20.80678	15.0662	116.645363	34.244751	-10.567817	117.569794	34.758755	37.008686	116.836044	34.501753	13.2204345	117.202919	-76.115313	16.9119655	116.087807
-2.170493	9.9558	116.456841	-20.887012	15.030967	116.567909	34.186981	-10.498524	117.423546	34.622425	37.072247	116.99736	34.404703	13.2868615	117.210453	-76.178727	16.7750725	115.925365
-2.640804	8.584124	116.343079	-21.003752	15.03094	116.490898	34.125957	-10.417727	117.307808	34.498287	37.134075	117.136589	34.312122	13.358174	117.2221985	-76.319626	16.703706	115.7595975
-3.22527	7.189588	116.23671	-21.09959	15.009835	116.446266	34.065578	-10.380973	117.258873	34.397221	37.161377	117.23175	34.2313995	13.390202	117.2453115	-76.4305795	16.629468	115.6472205
-3.852935	5.806563	116.166893	-21.170404	15.020615	116.344521	33.979515	-10.382619	117.253922	34.324905	37.14661	117.293335	34.15221	13.3819955	117.2736285	-76.493018	16.6592345	115.4154135
-4.528114	4.466384	116.040192	-21.320318	15.006765	116.251373	33.886097	-10.419462	117.297615	34.237289	37.09618	117.317413	34.061693	13.338359	117.307514	-76.702329	16.675171	115.195232
-5.653321	2.456369	115.753159	-21.480354	14.946946	115.926277	33.71426	-10.516845	117.35022	34.085678	37.003178	117.302788	33.899969	13.2431665	117.326504	-76.860677	16.6507255	114.52605
-6.469332	1.117121	115.503059	-21.589394	14.864947	115.643845	33.604839	-10.567636	117.358376	33.96389	36.960419	117.219887	33.7843645	13.1963915	117.2891315	-76.9631525	16.5335025	113.9985585
-7.352437	-0.20187	115.268456	-21.699753	14.794545	115.373695	33.546906	-10.612899	117.331985	33.848427	36.920746	117.072739	33.6976665	13.1539235	117.202362	-77.0971725	16.4351665	113.545028
-8.279035	-1.42051	115.081741	-21.770828	14.691412	115.153839	33.495869	-10.643307	117.312469	33.748127	36.900139	116.906967	33.621998	13.128416	117.109718	-77.163654	16.254408	113.19796
-9.229147	-2.748951	114.894508	-21.813892	14.634043	114.962242	33.494186	-10.63527	117.359093	33.659061	36.913708	116.749283	33.5766235	13.139219	117.054188	-77.2044075	16.128867	112.870296
-10.162801	-3.983751	114.734581	-21.79986	14.545253	114.782715	33.505569	-10.601496	117.434395	33.577301	36.940479	116.604324	33.541435	13.1694915	117.0193595	-77.141155	15.9210145	112.5460705
-11.232884	-5.177676	114.632774	-21.86112	14.485396	114.617172	33.490227	-10.540695	117.533806	33.500435	36.952118	116.430374	33.495331	13.2057115	116.98209	-77.217571	15.7650805	112.252254
-12.962019	-6.88515	114.47728	-21.940201	14.358036	114.382866	33.465252	-10.62588	117.677818	33.38459	36.910107	116.222916	33.424921	13.1421135	116.950367	-77.305323	15.5739585	111.815365
-14.196105	-7.973994	114.369835	-21.994362	14.290855	114.237999	33.445118	-10.66389	117.792168	33.329239	36.871151	116.147209	33.3871785	13.1036305	116.9696885	-77.3759025	15.4780795	111.5063095
-15.49471	-9.010712	114.259163	-22.024702	14.192814	114.120636	33.407818	-10.690997	117.923668	33.28627	36.84214	116.132698	33.347044	13.0755715	117.028183	-77.396448	15.3100565	111.213089
-16.848789	-9.959355	114.130043	-22.044329	14.154827	114.010666	33.388596	-10.710078	118.016098	33.249317	36.827297	116.116043	33.3189565	13.0586095	117.0660705	-77.4076145	15.2510445	110.9552615
-18.259085	-10.89397	113.997795	-22.092335	14.132658	113.915482	33.370468	-10.716167	118.077293	33.226479	36.82655	116.093269	33.2984735	13.0551915	117.085281	-77.4831435	15.2101245	110.745683
-19.708273	-11.751708	113.91581	-22.104362	14.108412	113.858047	33.33836	-10.692789	118.124893	33.216431	36.833145	116.044365	33.2773955	13.070178	117.084629	-77.4861195	15.146646	110.631465
-21.247465	-12.545417	113.888809	-22.099129	14.093508	113.898132	33.32872	-10.698869	118.161705	33.221947	36.806694	115.966591	33.2753335	13.0539125	117.064148	-77.4735915	15.1331035	110.732116
-23.586597	-13.621424	114.143372	-22.103136	14.040637	114.083412	33.324425	-10.762104	118.330513	33.250149	36.747959	115.770103	33.287287	12.9929275	117.050308	-77.493559	15.0883465	111.116516
