# Supplementary material for: How to jointly control a ball trajectory on a moving board: Methodological insights into Motor Learning and Rehabilitation
Source: PLoS One. 2025 Oct 15;20(10):e0334588. doi: 10.1371/journal.pone.0334588 (PMC12527165; doi:10.1371/journal.pone.0334588)
Supplement: S2 Data — (ZIP) [file pone.0334588.s002.zip › D4_008.csv]

Ball_X	Ball_Y	Ball_Z	BoardCentre_X	BoardCentre_Y	BoardCentre_Z	P1LeftHand_X	P1LeftHand_Y	P1LeftHand_Z	P1RightHand_X	P1RightHand_Y	P1RightHand_Z	P1MidHands_X	P1MidHands_Y	P1MidHands_Z	P2MidHands_X	P2MidHands_Y	P2MidHands_Z
-12.843683	29.76424	105.509277	-22.284847	11.815148	106.003082	31.199989	-14.18678	109.203873	32.867527	33.172779	108.404648	32.033758	9.4929995	108.8042605	-76.603452	14.1372965	103.2019035
-12.495002	28.965334	105.370354	-22.306351	11.716432	105.964455	31.219635	-14.208576	109.271454	32.830921	33.145149	108.175171	32.025278	9.4682865	108.7233125	-76.63798	13.9645775	103.2055975
-12.214605	28.172615	105.285431	-22.32473	11.568327	105.933632	31.232929	-14.247825	109.325935	32.782627	33.10714	108.017776	32.007778	9.4296575	108.6718555	-76.657238	13.7069965	103.1954085
-11.942963	27.39687	105.213951	-22.323423	11.462891	105.896309	31.252819	-14.281598	109.358131	32.744701	33.068913	107.877472	31.99876	9.3936575	108.6178015	-76.645606	13.5321245	103.1748165
-11.648426	26.650122	105.158173	-22.338699	11.31386	105.872009	31.256306	-14.316999	109.382294	32.701157	33.021893	107.769836	31.9787315	9.352447	108.576065	-76.6561295	13.275273	103.167953
-11.447022	25.911865	105.177078	-22.346382	11.209885	105.900467	31.245417	-14.34953	109.402313	32.639999	32.990524	107.670418	31.942708	9.320497	108.5363655	-76.635472	13.099273	103.2645685
-11.154493	24.83293	105.206429	-22.412521	11.050268	105.986443	31.21578	-14.387486	109.419357	32.585884	32.954327	107.550194	31.900832	9.2834205	108.4847755	-76.725874	12.8171155	103.4881105
-11.015665	24.131021	105.286774	-22.435822	10.965052	106.066551	31.195557	-14.402357	109.407913	32.511223	32.947987	107.456604	31.85339	9.272815	108.4322585	-76.725034	12.657289	103.7008435
-10.874936	23.419437	105.25013	-22.500751	10.917857	106.119469	31.172081	-14.398995	109.378265	32.456276	32.944653	107.303276	31.8141785	9.272829	108.3407705	-76.8156805	12.562885	103.8981675
-10.750793	22.791487	105.263641	-22.557999	10.872066	106.173584	31.128666	-14.411598	109.361877	32.379429	32.911579	107.120804	31.7540475	9.2499905	108.2413405	-76.8700455	12.4941415	104.1058275
-10.635354	22.205421	105.284058	-22.59343	10.851915	106.268181	31.059376	-14.440541	109.359207	32.338398	32.852425	106.918625	31.698887	9.205942	108.138916	-76.885747	12.497888	104.397446
-10.552534	21.656713	105.331764	-22.608353	10.810569	106.358681	30.985308	-14.47026	109.357788	32.30666	32.786812	106.768463	31.645984	9.158276	108.0631255	-76.86269	12.462862	104.6542365
-10.496807	21.094042	105.362976	-22.702681	10.761054	106.420624	30.90362	-14.519925	109.360924	32.260925	32.722073	106.645966	31.5822725	9.101074	108.003445	-76.9876345	12.421034	104.837803
-10.42385	20.323683	105.357536	-22.756617	10.729645	106.459137	30.782036	-14.576876	109.365593	32.199936	32.618401	106.500816	31.490986	9.0207625	107.9332045	-77.00422	12.4385275	104.9850695
-10.406799	19.837828	105.380264	-22.798248	10.700589	106.538094	30.697245	-14.591798	109.405983	32.127838	32.569008	106.406609	31.4125415	8.988605	107.906296	-77.0090375	12.412573	105.169892
-10.3762	19.368475	105.480698	-22.839512	10.666927	106.684959	30.624998	-14.613856	109.453491	32.083572	32.511581	106.350136	31.354285	8.9488625	107.9018135	-77.033309	12.3849915	105.4681045
-10.364086	18.932581	105.661186	-22.901854	10.64436	106.895271	30.567242	-14.620739	109.52803	32.029537	32.500477	106.376495	31.2983895	8.939869	107.9522625	-77.1020975	12.348851	105.8382795
-10.385025	18.599804	105.898499	-22.973503	10.643051	107.118858	30.53459	-14.600532	109.585823	31.984562	32.532234	106.457924	31.259576	8.965851	108.0218735	-77.206582	12.320251	106.2158425
-10.413829	18.322905	106.087769	-23.039923	10.642292	107.299217	30.510429	-14.54449	109.618019	31.930473	32.601444	106.565788	31.220451	9.028477	108.0919035	-77.300297	12.256107	106.5065305
-10.418977	18.077995	106.221298	-23.064037	10.656185	107.422516	30.494646	-14.486029	109.619545	31.853756	32.684971	106.648293	31.174201	9.099471	108.133919	-77.302275	12.212899	106.711113
-10.406021	17.838053	106.349358	-23.157587	10.711365	107.537926	30.459658	-14.372807	109.605934	31.758553	32.794579	106.735786	31.1091055	9.210886	108.17086	-77.4242795	12.211844	106.904992
-10.407729	17.722815	106.36058	-23.175283	10.752998	107.558296	30.416903	-14.323502	109.552803	31.7222	32.846764	106.740593	31.0695515	9.261631	108.146698	-77.4201175	12.244365	106.969894
-10.421568	17.649397	106.348106	-23.209291	10.79989	107.551193	30.360905	-14.289477	109.469368	31.702122	32.879993	106.694702	31.0315135	9.295258	108.082035	-77.4500955	12.304522	107.020351
-10.42415	17.610241	106.360458	-23.242348	10.883669	107.578209	30.289	-14.25125	109.355568	31.697872	32.874649	106.627357	30.993436	9.3116995	107.9914625	-77.478132	12.4556385	107.1649555
-10.435417	17.595449	106.435547	-23.22159	10.917583	107.648895	30.246311	-14.248029	109.269951	31.701279	32.866959	106.584969	30.973795	9.309465	107.92746	-77.416975	12.525701	107.37033
-10.459415	17.61199	106.550156	-23.1998	10.945539	107.798973	30.219299	-14.244725	109.217522	31.737974	32.850452	106.600342	30.9786365	9.3028635	107.908932	-77.3782365	12.5882145	107.689014
-10.428114	17.641897	106.717896	-23.153194	10.979126	107.992592	30.207344	-14.240723	109.191895	31.794729	32.862839	106.676079	31.0010365	9.311058	107.933987	-77.3074245	12.647194	108.051197
-10.371799	17.789055	106.99749	-23.132689	11.051282	108.28717	30.197863	-14.203728	109.105148	31.823174	32.92181	106.844238	31.0105185	9.359041	107.974693	-77.2758965	12.743523	108.599647
-10.316325	17.868433	107.217789	-23.140404	11.09271	108.535721	30.170319	-14.141001	109.010185	31.80864	33.003349	106.939224	30.9894795	9.431174	107.9747045	-77.2702875	12.754246	109.0967375
-10.248674	17.974205	107.457008	-23.164167	11.170164	108.824982	30.129963	-14.03102	108.884262	31.789715	33.129139	107.043716	30.959839	9.5490595	107.963989	-77.288173	12.7912685	109.685975
-10.197726	18.098465	107.659439	-23.141796	11.262244	109.025002	30.097595	-13.911085	108.75753	31.748533	33.245068	107.157707	30.923064	9.6669915	107.9576185	-77.206656	12.8574965	110.0923855
-10.124608	18.22879	107.811905	-23.189667	11.368257	109.1558	30.074978	-13.802282	108.661995	31.712584	33.378368	107.293106	30.893781	9.788043	107.9775505	-77.273115	12.948471	110.3340495
-10.087895	18.358786	107.87561	-23.186268	11.438787	109.162727	30.076096	-13.69316	108.563553	31.723543	33.483311	107.427277	30.8998195	9.8950755	107.995415	-77.2723555	12.9824985	110.330039
-10.075393	18.470304	107.865891	-23.192913	11.536277	109.092667	30.074846	-13.599486	108.452774	31.750055	33.588356	107.58091	30.9124505	9.994435	108.016842	-77.2982765	13.078119	110.168492
-10.038878	18.665037	107.718048	-23.170107	11.685714	108.831741	30.103912	-13.487782	108.290802	31.852985	33.727303	107.737968	30.9784485	10.1197605	108.014385	-77.3186625	13.2516675	109.649097
-9.999682	18.748281	107.594551	-23.084887	11.785091	108.664787	30.11092	-13.398513	108.186172	31.909594	33.808819	107.801926	31.010257	10.205153	107.994049	-77.180031	13.365029	109.335525
-9.939871	18.847477	107.502426	-23.056814	11.918604	108.569649	30.127012	-13.324822	108.078789	31.993114	33.870136	107.786385	31.060063	10.272657	107.932587	-77.173691	13.564551	109.206711
-9.941608	18.883596	107.491982	-22.947567	12.00607	108.575844	30.155241	-13.285544	107.994118	32.085575	33.899971	107.766251	31.120408	10.3072135	107.8801845	-77.015542	13.7049265	109.2715035
-9.915601	18.966509	107.558212	-22.87546	12.03868	108.62838	30.211517	-13.278357	107.945763	32.211479	33.904102	107.767448	31.211498	10.3128725	107.8566055	-76.962418	13.7644875	109.4001545
-9.913921	19.018076	107.638184	-22.749582	12.090617	108.808647	30.239269	-13.278534	107.909706	32.319099	33.899742	107.805931	31.279184	10.310604	107.8578185	-76.778348	13.87063	109.7594755
-9.878079	19.06488	107.767166	-22.673149	12.104427	108.841637	30.237442	-13.264717	107.805481	32.424362	33.900349	107.858345	31.330902	10.317816	107.831913	-76.6772	13.891038	109.851361
-9.785954	19.116816	108.076141	-22.600935	12.157451	109.20063	30.157349	-13.215767	107.550598	32.535572	33.900711	108.002769	31.3464605	10.342472	107.7766835	-76.5483305	13.97243	110.6245765
-9.698763	19.123909	108.394745	-22.521648	12.183062	109.509193	30.122122	-13.165008	107.401932	32.60511	33.919231	108.251511	31.363616	10.3771115	107.8267215	-76.406912	13.9890125	111.1916645
-9.585385	19.072456	108.674225	-22.515511	12.168154	109.654655	30.153517	-13.063715	107.375565	32.686855	33.96714	108.663559	31.420186	10.4517125	108.019562	-76.451208	13.8845955	111.289748
-9.481071	19.066147	108.680153	-22.534956	12.330745	109.610054	30.187141	-12.960139	107.37381	32.762482	33.998997	109.0214	31.4748115	10.519429	108.197605	-76.5447235	14.142061	111.022503
-9.333085	19.012159	108.495972	-22.502144	12.457857	109.391701	30.190638	-12.854603	107.347885	32.797832	34.096458	109.11467	31.494235	10.6209275	108.2312775	-76.498523	14.2947865	110.5521245
-9.149894	18.876457	108.421661	-22.442024	12.62227	109.34478	30.184504	-12.776628	107.348991	32.882542	34.125305	109.145775	31.533523	10.6743385	108.247383	-76.417571	14.5702015	110.442177
-8.920909	18.651508	108.589554	-22.335239	12.766809	109.483383	30.240768	-12.713978	107.478294	33.053612	34.162792	109.380676	31.64719	10.724407	108.429485	-76.317668	14.809211	110.537281
-8.55382	18.210379	108.859039	-22.205763	12.893423	109.71875	30.386507	-12.666056	107.805038	33.320244	34.238384	109.872345	31.8533755	10.786164	108.8386915	-76.2649015	15.000682	110.5988085
-8.348212	17.862694	108.903908	-22.154343	13.026007	109.745003	30.426077	-12.626304	107.976128	33.445854	34.283413	110.041168	31.9359655	10.8285545	109.008648	-76.2446515	15.2234595	110.481358
-8.035831	17.440506	108.800636	-22.156595	13.111864	109.709061	30.446434	-12.589097	108.152641	33.503456	34.344494	110.003792	31.974945	10.8776985	109.0782165	-76.288135	15.3460295	110.3399055
-7.77243	17.001646	108.726517	-22.118755	13.249464	109.676567	30.490927	-12.526602	108.400452	33.515579	34.38866	109.886864	32.003253	10.931029	109.143658	-76.240763	15.567899	110.209476
-7.499064	16.575441	108.679008	-22.107327	13.363404	109.663498	30.547386	-12.48696	108.715996	33.524937	34.483349	109.7118	32.0361615	10.9981945	109.213898	-76.2508155	15.7286135	110.113098
-7.204264	16.085678	108.646599	-22.117113	13.457725	109.669197	30.614407	-12.483605	109.09996	33.54538	34.500767	109.651031	32.0798935	11.008581	109.3754955	-76.3141195	15.906869	109.9628985
-6.935052	15.594748	108.700134	-22.087446	13.504373	109.703918	30.659994	-12.512894	109.515556	33.579189	34.562492	109.937195	32.1195915	11.024799	109.7263755	-76.2944835	15.983947	109.6814605
-6.479024	14.761947	108.764442	-22.109838	13.488577	109.743706	30.706427	-12.603496	110.032974	33.621151	34.370415	109.717216	32.163789	10.8834595	109.875095	-76.383465	16.0936945	109.612317
-6.178219	14.201173	108.814178	-22.103872	13.482003	109.756363	30.735424	-12.609057	110.289787	33.630161	34.342144	109.754143	32.1827925	10.8665435	110.021965	-76.3905365	16.0974625	109.490761
-5.831764	13.60017	108.840073	-22.084198	13.508376	109.763268	30.790022	-12.538094	110.555527	33.64299	34.373287	109.855507	32.216506	10.9175965	110.205517	-76.384902	16.0991555	109.321019
-5.532358	13.087943	108.967758	-22.0798	13.54637	109.781769	30.904316	-12.404673	110.837029	33.684654	34.466499	110.04007	32.294485	11.030913	110.4385495	-76.454085	16.061827	109.1249885
-5.217715	12.610345	109.065247	-22.054306	13.641097	109.810616	31.060843	-12.234559	111.166046	33.726444	34.626328	110.31324	32.3936435	11.1958845	110.739643	-76.5022555	16.0863095	108.881589
-4.935901	12.187244	109.198822	-22.055187	13.750932	109.811493	31.262833	-12.035587	111.471199	33.77372	34.824986	110.653236	32.5182765	11.3946995	111.0622175	-76.6286505	16.1071645	108.5607685
-4.649711	11.71988	109.323952	-21.987543	13.888775	109.81057	31.490616	-11.796041	111.769554	33.821991	35.095425	111.050629	32.6563035	11.649692	111.4100915	-76.6313895	16.127858	108.2110485
-4.231239	11.054678	109.485687	-21.885918	14.101153	109.749832	31.881359	-11.38057	112.1689	33.921425	35.510811	111.770378	32.901392	12.0651205	111.969639	-76.673228	16.1371855	107.530025
-3.95268	10.549647	109.524872	-21.808989	14.247139	109.689606	32.15699	-11.105439	112.396988	34.016315	35.821156	112.173988	33.0866525	12.3578585	112.285488	-76.7046305	16.1364195	107.093724
-3.705588	10.141098	109.595894	-21.72982	14.394355	109.609154	32.43008	-10.796824	112.59729	34.115726	36.159405	112.611473	33.272903	12.6812905	112.6043815	-76.732543	16.1074195	106.6139265
-3.472225	9.736984	109.631195	-21.643028	14.528449	109.529282	32.713619	-10.53299	112.772842	34.180252	36.42997	112.977455	33.4469355	12.94849	112.8751485	-76.7329915	16.108408	106.1834155
-3.29579	9.34691	109.634659	-21.528357	14.680956	109.465622	33.000816	-10.266091	112.875954	34.263641	36.710728	113.402679	33.6322285	13.2223185	113.1393165	-76.6889425	16.1395935	105.7919275
-3.167599	8.935312	109.664474	-21.394911	14.826192	109.470818	33.284634	-10.00118	112.958733	34.36544	37.050827	113.616608	33.825037	13.5248235	113.2876705	-76.614859	16.1275605	105.6539655
-3.05986	8.508485	109.666595	-21.249687	15.002666	109.533501	33.571484	-9.715276	113.007675	34.471909	37.335682	113.80497	34.0216965	13.810203	113.4063225	-76.5210705	16.195129	105.6606795
-3.010867	7.773557	109.701492	-20.977186	15.239387	109.621666	33.985126	-9.321575	113.098999	34.640484	37.717239	114.073166	34.312805	14.197832	113.5860825	-76.267177	16.280942	105.6572495
-3.049534	7.323554	109.763229	-20.807669	15.39156	109.677719	34.25412	-9.127121	113.193878	34.773758	37.923904	114.192711	34.513939	14.3983915	113.6932945	-76.129277	16.3847285	105.6621435
-3.12023	6.842468	109.770096	-20.684505	15.530888	109.704826	34.478153	-8.955793	113.296875	34.932854	38.106434	114.294014	34.7055035	14.5753205	113.7954445	-76.0745135	16.4864555	105.6142075
-3.22609	6.364947	109.794914	-20.530718	15.684303	109.732033	34.677856	-8.786386	113.372162	35.080521	38.264423	114.436745	34.8791885	14.7390185	113.9044535	-75.9406245	16.6295875	105.5596125
-3.487364	5.913871	109.823479	-20.393467	15.811482	109.816399	34.835617	-8.606052	113.387001	35.215397	38.408939	114.504372	35.025507	14.9014435	113.9456865	-75.812441	16.7215205	105.6871115
-3.752706	5.415707	109.81189	-20.281244	15.978821	109.971725	34.987823	-8.403213	113.338806	35.332386	38.571259	114.583626	35.1601045	15.084023	113.961216	-75.7225925	16.873619	105.982234
-4.079406	4.888152	109.866241	-20.157785	16.119682	110.157082	35.13784	-8.200977	113.278214	35.443214	38.748528	114.669403	35.290527	15.2737755	113.9738085	-75.606097	16.9655885	106.3403555
-4.671429	4.128332	109.995697	-20.033241	16.366135	110.415039	35.317642	-7.91718	113.288544	35.572319	38.981548	114.838615	35.4449805	15.532184	114.0635795	-75.5114625	17.200086	106.7664985
-5.079843	3.606483	110.05603	-19.956987	16.484047	110.539154	35.411385	-7.771255	113.338783	35.663761	39.141262	114.956032	35.537573	15.6850035	114.1474075	-75.451547	17.2830905	106.9309005
-5.63068	3.084251	110.105194	-19.922422	16.645519	110.593048	35.465038	-7.658565	113.517937	35.746548	39.254246	115.0056	35.605793	15.7978405	114.2617685	-75.450637	17.4931975	106.9243275
-6.178106	2.535437	110.094368	-19.88739	16.778448	110.57135	35.489418	-7.59349	113.633682	35.81443	39.322971	115.019478	35.651924	15.8647405	114.32658	-75.426704	17.6921555	106.81612
-6.76983	1.992163	110.031868	-19.973475	16.920864	110.612801	35.487331	-7.564229	113.709465	35.842621	39.345837	114.975716	35.664976	15.890804	114.3425905	-75.611926	17.950924	106.8830115
-7.413141	1.435102	109.993538	-19.939005	17.024668	110.608337	35.480942	-7.552223	113.702881	35.87545	39.335697	114.888405	35.678196	15.891737	114.295643	-75.556206	18.157599	106.921031
-8.033823	0.904699	109.948196	-19.802494	17.029192	110.575066	35.494675	-7.553875	113.650764	35.925095	39.331253	114.864731	35.709885	15.888689	114.2577475	-75.314873	18.169695	106.8923845
-9.115922	0.000154	109.889328	-19.900196	17.113634	110.700211	35.476242	-7.487616	113.69976	35.966347	39.383801	114.897743	35.7212945	15.9480925	114.2987515	-75.5216865	18.2791755	107.1016705
-9.877116	-0.623341	109.888649	-19.791605	17.09129	110.676865	35.475769	-7.413069	113.728561	35.949284	39.451569	114.941093	35.7125265	16.01925	114.334827	-75.2957365	18.16333	107.018903
-10.699667	-1.187307	109.900795	-19.874475	17.187969	110.7239	35.466568	-7.336198	113.788071	35.896114	39.508423	114.929375	35.681341	16.0861125	114.358723	-75.430291	18.2898255	107.089077
-11.473836	-1.76135	109.968758	-19.836147	17.23381	110.717705	35.475471	-7.291345	113.848816	35.864941	39.575031	114.784912	35.670206	16.141843	114.316864	-75.3425	18.325777	107.118546
-12.285248	-2.310814	110.000694	-19.908709	17.333147	110.767578	35.430248	-7.243481	114.022591	35.845379	39.624165	114.595367	35.6378135	16.190342	114.308979	-75.4552315	18.475952	107.226177
-13.172987	-2.939348	110.188164	-19.973581	17.438555	110.827461	35.40303	-7.23057	114.191093	35.826168	39.650555	114.41909	35.614599	16.2099925	114.3050915	-75.561761	18.6671175	107.3498305
-14.127369	-3.501836	110.400299	-19.859537	17.437288	110.831856	35.345654	-7.212801	114.438965	35.805222	39.668964	114.13858	35.575438	16.2280815	114.2887725	-75.294512	18.6464945	107.3749395
-15.491104	-4.265251	110.888168	-19.850515	17.442495	111.028	35.306572	-7.240311	114.760635	35.802872	39.633118	113.53965	35.554722	16.1964035	114.1501425	-75.255752	18.6885865	107.9058575
-16.466066	-4.758957	111.267242	-19.828089	17.409065	111.234306	35.275696	-7.298329	114.92971	35.783794	39.570148	113.161598	35.529745	16.1359095	114.045654	-75.185923	18.6822205	108.422958
-17.511597	-5.222156	111.69989	-19.80335	17.361549	111.456871	35.257568	-7.390857	115.060005	35.758625	39.478676	112.690994	35.5080965	16.0439095	113.8754995	-75.1147965	18.6791885	109.0382425
-18.488556	-5.631927	112.164116	-19.807089	17.232258	111.699272	35.21748	-7.504978	115.202713	35.681084	39.365078	112.327621	35.449282	15.93005	113.765167	-75.06346	18.534466	109.633377
-19.453796	-5.992502	112.597679	-19.820253	17.099941	111.990532	35.124622	-7.560697	115.385353	35.586937	39.244625	111.99144	35.3557795	15.841964	113.6883965	-74.9962855	18.357918	110.2926675
-20.477985	-6.220321	113.064728	-19.85767	16.933609	112.258926	35.095325	-7.752879	115.511497	35.462296	39.081348	111.688362	35.2788105	15.6642345	113.5999295	-74.9941505	18.2029835	110.9179225
-21.519413	-6.419949	113.485504	-19.891651	16.748943	112.489319	35.075275	-7.897997	115.606071	35.340687	38.936016	111.435249	35.207981	15.5190095	113.52066	-74.991283	17.9788765	111.457978
-22.944714	-6.579322	114.067886	-19.984861	16.50629	112.842514	34.963928	-8.041574	115.829086	35.163025	38.773163	111.0103	35.0634765	15.3657945	113.419693	-75.0331985	17.6467855	112.265335
-23.836102	-6.572167	114.363121	-20.033594	16.34697	113.017181	34.960262	-8.187572	115.843056	35.029854	38.643673	110.862419	34.995058	15.2280505	113.3527375	-75.062246	17.4658895	112.6816245
-24.738607	-6.463675	114.523674	-20.07019	16.204699	113.146927	34.936863	-8.297704	115.896812	34.952839	38.532291	110.712341	34.944851	15.1172935	113.3045765	-75.085231	17.2921045	112.9892775
-25.62532	-6.272281	114.599205	-20.106226	16.080408	113.213364	34.914097	-8.400806	115.926598	34.879463	38.427006	110.596275	34.89678	15.0131	113.2614365	-75.109232	17.147716	113.1652915
-26.447598	-6.002011	114.613388	-20.160492	15.955512	113.217735	34.897141	-8.506804	115.893745	34.825481	38.320683	110.557022	34.861311	14.9069395	113.2253835	-75.182295	17.0040845	113.2100865
-27.208757	-5.663808	114.469864	-20.172489	15.852402	113.156723	34.876301	-8.588695	115.860138	34.799248	38.265312	110.57209	34.8377745	14.8383085	113.216114	-75.1827525	16.8664955	113.097332
-27.945333	-5.256999	114.22081	-20.213036	15.755984	113.045143	34.860401	-8.67105	115.789604	34.792923	38.201805	110.669205	34.826662	14.7653775	113.2294045	-75.252734	16.7465905	112.8608815
-29.003477	-4.391961	113.668076	-20.297556	15.705648	112.816978	34.783676	-8.766811	115.638695	34.816818	38.161465	110.942696	34.800247	14.697327	113.2906955	-75.395359	16.713969	112.3432605
-29.639259	-3.732438	113.100204	-20.339022	15.695135	112.582077	34.708683	-8.78832	115.467743	34.873302	38.18277	111.208176	34.7909925	14.697225	113.3379595	-75.4690365	16.693045	111.8261945
-30.305258	-3.034577	112.452866	-20.333286	15.74773	112.270248	34.621395	-8.778663	115.238251	34.94244	38.215343	111.508438	34.7819175	14.71834	113.3733445	-75.4484895	16.77712	111.1671515
-30.836222	-2.282844	111.823654	-20.351072	15.836819	111.954521	34.599121	-8.801627	114.883064	35.018616	38.276226	111.792564	34.8088685	14.7372995	113.337814	-75.5110125	16.9363385	110.571228
-31.371176	-1.433158	111.235558	-20.297888	15.959976	111.670052	34.537663	-8.750646	114.625565	35.113724	38.324825	111.995552	34.8256935	14.7870895	113.3105585	-75.4214695	17.1328625	110.0295455
-31.92449	-0.508086	110.784172	-20.261383	16.063923	111.454056	34.547073	-8.761103	114.297974	35.200863	38.35825	112.313416	34.873968	14.7985735	113.305695	-75.396734	17.3292725	109.602417
-32.411091	0.439097	110.438583	-20.204199	16.217499	111.308815	34.550785	-8.760444	114.057526	35.330753	38.364391	112.533142	34.940769	14.8019735	113.295334	-75.349167	17.6330245	109.322296
-33.085011	1.810618	110.199608	-20.043697	16.377115	111.233864	34.527023	-8.76809	113.841476	35.519314	38.324207	112.806107	35.0231685	14.7780585	113.3237915	-75.1105625	17.9761715	109.1439365
-33.518734	2.758047	110.051003	-19.960228	16.440573	111.201157	34.548481	-8.812336	113.74704	35.649403	38.267284	112.973991	35.098942	14.727474	113.3605155	-75.019398	18.153672	109.0417985
-33.93211	3.748116	109.872841	-19.91666	16.519238	111.116943	34.566399	-8.876881	113.705704	35.7855	38.203594	113.114838	35.1759495	14.6633565	113.410271	-75.0092695	18.3751195	108.823615
-34.326107	4.695597	109.661194	-19.871307	16.532207	110.991455	34.572697	-8.98496	113.630142	35.894817	38.117741	113.192108	35.233757	14.5663905	113.411125	-74.976371	18.4980235	108.571785
-34.779716	5.629226	109.44635	-19.827093	16.545795	110.833969	34.569405	-9.08806	113.529495	35.968109	38.032024	113.185074	35.268757	14.471982	113.3572845	-74.922943	18.619608	108.3106535
-35.119221	6.522519	109.263443	-19.731314	16.520191	110.685158	34.555565	-9.198194	113.412872	36.047581	37.932362	113.109604	35.301573	14.367084	113.261238	-74.764201	18.673298	108.109078
-35.486687	7.422225	109.087547	-19.812384	16.539707	110.586182	34.562687	-9.301657	113.316658	36.099415	37.822632	113.058006	35.331051	14.2604875	113.187332	-74.955819	18.8189265	107.985032
-36.025852	8.83065	108.889557	-19.612371	16.388187	110.342323	34.574558	-9.493212	113.22805	36.181595	37.632706	113.039993	35.3780765	14.069747	113.1340215	-74.6028185	18.706627	107.5506245
-36.363689	9.688961	108.794495	-19.645557	16.294878	110.292435	34.616161	-9.635672	113.141251	36.230259	37.493179	113.067856	35.42321	13.9287535	113.1045535	-74.714324	18.6610025	107.4803165
-36.696068	10.523685	108.720924	-19.476288	16.16477	110.248459	34.660595	-9.792278	113.102325	36.29911	37.342785	113.14949	35.4798525	13.7752535	113.1259075	-74.4324285	18.5542865	107.3710105
-36.984505	11.421947	108.706238	-19.469734	16.042419	110.278633	34.691994	-9.929455	113.090302	36.799183	37.018742	113.092781	35.7455885	13.5446435	113.0915415	-74.6850565	18.5401945	107.4657245
-37.295116	12.303311	108.735252	-19.346395	15.925917	110.271095	34.704132	-10.04429	113.116791	36.890598	36.87328	113.206444	35.797365	13.414495	113.1616175	-74.490155	18.437339	107.3805725
-37.632275	13.150062	108.728195	-19.2815	15.828588	110.286522	34.734135	-10.181084	113.100143	36.983841	36.753098	113.253128	35.858988	13.286007	113.1766355	-74.421988	18.371169	107.3964085
-37.882084	13.95874	108.764122	-19.286264	15.764883	110.331085	34.752602	-10.287325	113.095619	37.049511	36.64259	113.176254	35.9010565	13.1776325	113.1359365	-74.4735845	18.3521335	107.5262335
-38.297653	15.294197	108.833656	-19.152037	15.643131	110.320595	34.757961	-10.43114	113.095963	36.731434	36.698128	113.049744	35.7446975	13.133494	113.0728535	-74.0487715	18.152768	107.5683365
-38.570305	16.171408	108.99601	-19.227779	15.653457	110.442093	34.759094	-10.504415	113.079727	36.776443	36.648743	112.705635	35.7677685	13.072164	112.892681	-74.2233265	18.23475	107.991505
-38.885548	17.019194	109.219597	-19.107147	15.550121	110.526398	34.719082	-10.540345	113.090897	36.803169	36.632053	112.336311	35.7611255	13.045854	112.713604	-73.9754195	18.054388	108.339192
-39.089008	17.85367	109.525909	-19.067511	15.49884	110.699669	34.706528	-10.583142	113.055023	36.792206	36.610214	111.920639	35.749367	13.013536	112.487831	-73.884389	17.984144	108.911507
-39.34623	18.713184	109.903954	-18.955263	15.393768	110.912575	34.678329	-10.626143	113.074966	36.728306	36.569191	111.52787	35.7033175	12.971524	112.301418	-73.6138435	17.816012	109.523732
-39.528393	19.56735	110.349129	-19.03582	15.278654	111.244942	34.618263	-10.645971	113.14875	36.638439	36.509369	111.192581	35.628351	12.931699	112.1706655	-73.699991	17.625609	110.3192185
-39.767262	20.455786	110.837936	-19.023205	15.145807	111.553864	34.610878	-10.743844	113.159492	36.520016	36.45644	110.934494	35.565447	12.856298	112.046993	-73.611857	17.435316	111.060735
-39.974422	21.722027	111.386406	-19.167522	14.936531	111.996124	34.477337	-10.795661	113.308594	36.296211	36.397038	110.662933	35.386774	12.8006885	111.9857635	-73.721818	17.0723735	112.0064845
-40.050903	22.643856	111.58416	-19.317951	14.771008	112.188843	34.382725	-10.850591	113.357719	36.10545	36.380341	110.520538	35.2440875	12.764875	111.9391285	-73.8799895	16.777141	112.4385575
-40.140308	23.578545	111.726761	-19.494452	14.609062	112.285568	34.268169	-10.896411	113.336769	35.91383	36.359112	110.394501	35.0909995	12.7313505	111.865635	-74.0799035	16.4867735	112.705501
-40.165241	24.489037	111.662582	-19.670528	14.466122	112.261093	34.137543	-10.950276	113.24968	35.700439	36.338318	110.225342	34.918991	12.694021	111.737511	-74.260047	16.238223	112.784675
-40.155048	25.448883	111.540184	-19.855173	14.328356	112.159195	33.998043	-10.991088	113.154747	35.972031	36.153202	109.78875	34.985037	12.581057	111.4717485	-74.695383	16.075655	112.8466415
-40.040733	26.456356	111.309479	-20.017138	14.233282	112.019058	33.879074	-11.061782	113.018433	35.483288	35.832169	109.624527	34.681181	12.3851935	111.32148	-74.715457	16.0813705	112.716636
-39.944592	27.549761	111.133644	-20.170321	14.151003	111.921021	33.705433	-11.086802	113.015854	35.127995	36.190884	109.580017	34.416714	12.552041	111.2979355	-74.757356	15.749965	112.5441065
-39.645279	29.155302	110.975113	-20.3675	14.082442	111.828278	33.491642	-11.151151	112.960197	34.900249	36.106018	109.407295	34.1959455	12.4774335	111.183746	-74.9309455	15.6874505	112.47281
-39.349815	30.28112	110.898613	-20.510115	14.055755	111.851013	33.379166	-11.189226	112.949181	34.785671	36.073769	109.406891	34.0824185	12.4422715	111.178036	-75.1026485	15.6692385	112.52399
-39.031147	31.457567	110.91716	-20.625811	14.021456	111.86702	33.266308	-11.216066	112.935349	34.698822	36.058537	109.49128	33.982565	12.4212355	111.2133145	-75.234187	15.6216765	112.5207255
-38.630451	32.590385	110.928108	-20.713161	13.987586	111.871376	33.159466	-11.232395	112.896454	34.613159	36.058277	109.628151	33.8863125	12.412941	111.2623025	-75.3126345	15.562231	112.4804495
-38.164001	33.835098	110.97393	-20.844465	13.977614	111.881973	33.05302	-11.253758	112.799774	34.543343	36.069893	109.855354	33.7981815	12.4080675	111.327564	-75.4871115	15.5471605	112.436382
-37.687595	35.032829	111.149345	-20.927553	13.98925	111.870125	32.981701	-11.267095	112.612488	34.498035	36.102768	110.212395	33.739868	12.4178365	111.4124415	-75.594974	15.5606635	112.3278085
-37.1581	36.259991	111.415016	-21.050167	14.005524	111.877213	32.857552	-11.198308	112.436234	34.452991	36.183189	110.723457	33.6552715	12.4924405	111.5798455	-75.7556055	15.5186075	112.1745805
-36.291073	38.053745	111.990822	-21.207085	14.047202	111.887512	32.750496	-11.011204	112.008095	34.353436	36.358772	111.769379	33.551966	12.673784	111.888737	-75.966136	15.42062	111.886287
-35.655743	39.264721	112.474335	-21.306837	14.151176	111.8909	32.717087	-10.835118	111.768295	34.31041	36.516808	112.463821	33.5137485	12.840845	112.116058	-76.1274225	15.461507	111.665742
-34.956875	40.393631	112.856964	-21.410437	14.32529	111.849548	32.703339	-10.6203	111.586594	34.286453	36.703701	113.10862	33.494896	13.0417005	112.347607	-76.31577	15.6088795	111.351489
-34.245899	41.51717	113.121643	-21.484928	14.55364	111.897255	32.693787	-10.400052	111.490677	34.275021	36.911221	113.587448	33.484404	13.2555845	112.5390625	-76.45426	15.8516955	111.2554475
-33.508636	42.546387	113.344574	-21.478697	14.770426	111.749901	32.712528	-10.201077	111.360847	34.250298	37.1078	113.983261	33.481413	13.4533615	112.672054	-76.438807	16.0874905	110.827748
-32.760445	43.553005	113.498032	-21.534985	14.99791	111.642838	32.714138	-9.974008	111.216476	34.232254	37.319366	114.134087	33.473196	13.672679	112.6752815	-76.543166	16.323141	110.6103945
-31.965408	44.370716	113.556862	-21.525455	15.226327	111.498169	32.725296	-9.777397	111.066261	34.186935	37.548878	114.092552	33.4561155	13.8857405	112.5794065	-76.5070255	16.5669135	110.4169315
-30.778547	45.49958	113.496002	-21.552835	15.433815	111.275421	32.699581	-9.573193	110.806335	34.109852	37.72015	113.891724	33.4047165	14.0734785	112.3490295	-76.5103865	16.7941515	110.2018125
-30.189058	46.234905	113.598488	-21.56813	15.46879	111.13427	32.674088	-9.520822	110.661957	34.065468	37.738396	113.75779	33.369778	14.108787	112.2098735	-76.506038	16.828793	110.0586665
-29.122425	46.586555	113.410103	-21.564091	15.446064	111.04953	32.646999	-9.516122	110.540771	34.002598	37.785	113.550293	33.3247985	14.134439	112.045532	-76.4529805	16.757689	110.053528
-28.482719	47.026299	113.512001	-21.640242	15.45437	111.002075	32.635769	-9.520164	110.444817	33.948425	37.784229	113.443161	33.292097	14.1320325	111.943989	-76.572581	16.7767075	110.060161
-27.46874	47.189598	113.229164	-21.701515	15.400304	110.864029	32.617332	-9.527205	110.377754	33.887772	37.753147	113.450775	33.252552	14.112971	111.9142645	-76.655582	16.687637	109.8137935
-26.504269	47.360374	113.131378	-21.716051	15.341893	110.653999	32.601974	-9.532524	110.31691	33.805046	37.784325	113.369202	33.20351	14.1259005	111.843056	-76.635612	16.5578855	109.464942
-25.931904	47.517849	113.148865	-21.730219	15.284568	110.555733	32.582661	-9.553867	110.29155	33.725323	37.712982	113.352753	33.153992	14.0795575	111.8221515	-76.61443	16.4895785	109.2893145
-24.448641	47.347374	112.865211	-21.822903	15.225116	110.493561	32.563358	-9.591928	110.316895	33.653675	37.686096	113.231789	33.1085165	14.047084	111.774342	-76.7543225	16.403148	109.21278
-23.716732	47.176552	112.737106	-21.838367	15.210013	110.505119	32.564667	-9.629601	110.399261	33.58633	37.705238	113.25264	33.0754985	14.0378185	111.8259505	-76.7522325	16.3822075	109.1842875
-22.699823	46.956383	112.538445	-21.843927	15.192935	110.535202	32.568623	-9.671455	110.510406	33.582352	37.65649	112.989845	33.0754875	13.9925175	111.7501255	-76.7633415	16.3933525	109.3202785
-22.013287	46.606888	112.470886	-21.875772	15.142934	110.634506	32.562492	-9.735307	110.638191	33.563194	37.605331	112.884727	33.062843	13.935012	111.761459	-76.814387	16.350856	109.507553
-21.301619	46.285091	112.390732	-21.87672	15.068875	110.679901	32.542976	-9.826418	110.787674	33.546619	37.570381	112.729836	33.0447975	13.8719815	111.758755	-76.7982375	16.2657685	109.601047
-20.444904	45.720161	112.179855	-21.890764	14.977571	110.776291	32.508884	-9.911209	110.971092	33.502449	37.467857	112.723938	33.0056665	13.778324	111.847515	-76.7871945	16.176818	109.705067
-19.721413	45.224937	112.006721	-21.948723	14.91864	110.818687	32.511353	-9.992744	111.148056	33.471817	37.431293	112.495148	32.991585	13.7192745	111.821602	-76.889031	16.1180055	109.815772
-18.497505	44.265781	111.629128	-22.031487	14.836807	110.797813	32.468616	-10.082181	111.437096	33.374832	37.376896	112.320305	32.921724	13.6473575	111.8787005	-76.984698	16.0262565	109.7169255
-17.767004	43.584297	111.353134	-22.064989	14.788977	110.753929	32.462368	-10.119978	111.611603	33.318394	37.36208	112.184891	32.890381	13.621051	111.898247	-77.020359	15.956903	109.609611
-17.064663	42.890491	111.11808	-22.105705	14.723674	110.726868	32.464314	-10.135923	111.747894	33.275555	37.356117	112.040459	32.8699345	13.610097	111.8941765	-77.0813445	15.837251	109.5595595
-16.312855	42.144646	110.857979	-22.10076	14.660384	110.683594	32.483337	-10.143791	111.88092	33.228325	37.33049	111.88121	32.855831	13.5933495	111.881065	-77.057351	15.7274185	109.486123
-15.619089	41.375774	110.647118	-22.100712	14.617517	110.670662	32.511093	-10.153919	112.029922	33.217907	37.311077	111.721291	32.8645	13.578579	111.8756065	-77.065924	15.656455	109.4657175
-14.933197	40.573959	110.4627	-22.090895	14.573495	110.674561	32.549839	-10.192271	112.194931	33.240997	37.268482	111.601257	32.895418	13.5381055	111.898094	-77.077208	15.6088845	109.451028
-14.24157	39.767002	110.326279	-22.023756	14.520436	110.684692	32.591148	-10.246786	112.353683	33.304077	37.216099	111.512337	32.9476125	13.4846565	111.93301	-76.9951245	15.5562155	109.436374
-13.30376	38.499432	110.200775	-21.967306	14.444744	110.696663	32.643745	-10.346882	112.481133	33.366058	37.089851	111.466919	33.0049015	13.3714845	111.974026	-76.9395135	15.5180035	109.4193
-12.724511	37.659203	110.225586	-21.906712	14.364253	110.653664	32.675346	-10.405711	112.48732	33.456547	37.032516	111.402084	33.0659465	13.3134025	111.944702	-76.8793705	15.4151035	109.362626
-12.123363	36.775883	110.242996	-21.846588	14.290172	110.665718	32.721718	-10.439985	112.458191	33.514793	36.987053	111.435318	33.1182555	13.273534	111.9467545	-76.8114315	15.30681	109.3846815
-11.544581	35.935055	110.273468	-21.773743	14.236546	110.683456	32.799839	-10.436403	112.416389	33.579231	36.981682	111.48735	33.189535	13.2726395	111.9518695	-76.737021	15.2004525	109.4150425
-11.017914	35.06612	110.344162	-21.703466	14.223498	110.695053	32.901253	-10.399012	112.382805	33.635746	37.02063	111.571144	33.2684995	13.310809	111.9769745	-76.6754315	15.136187	109.4131315
-10.530946	34.220543	110.399803	-21.616156	14.229919	110.722076	33.014427	-10.296867	112.377129	33.70203	37.119789	111.664368	33.3582285	13.411461	112.0207485	-76.5905405	15.048377	109.4234035
-10.031815	33.334469	110.480072	-21.528643	14.260239	110.75563	33.165546	-10.188065	112.357727	33.751293	37.247665	111.739754	33.4584195	13.5298	112.0487405	-76.5157055	14.990678	109.4625195
-9.299777	32.094963	110.474792	-21.380337	14.326054	110.756302	33.368855	-10.013022	112.387741	33.838749	37.431358	111.798599	33.603802	13.709168	112.09317	-76.364476	14.94294	109.419434
-8.889218	31.223881	110.437981	-21.296873	14.392959	110.756012	33.490211	-9.910048	112.449226	33.910515	37.539425	111.769661	33.700363	13.8146885	112.1094435	-76.294109	14.9712295	109.4025805
-8.51258	30.326632	110.354324	-21.229332	14.428681	110.780838	33.606876	-9.849828	112.529991	33.961029	37.625854	111.662003	33.7839525	13.888013	112.095997	-76.2426165	14.969349	109.465679
-8.098216	29.433346	110.295357	-21.163088	14.470357	110.816444	33.686844	-9.793368	112.622978	33.997654	37.665524	111.544037	33.842249	13.936078	112.0835075	-76.168425	15.004636	109.5493805
-7.742716	28.572735	110.170326	-21.080128	14.523287	110.858871	33.743793	-9.78212	112.771904	34.08625	37.664013	111.214104	33.9150215	13.9409465	111.993004	-76.0752775	15.1056275	109.724738
-7.416435	27.694813	110.05101	-21.01123	14.535612	110.931923	33.771507	-9.808187	112.966537	34.164738	37.603863	110.861839	33.9681225	13.897838	111.914188	-75.9905825	15.173386	109.949658
-7.111759	26.805601	109.937927	-20.92263	14.529	111.029114	33.794861	-9.867499	113.159576	34.226082	37.502987	110.494423	34.0104715	13.817744	111.8269995	-75.8557315	15.240256	110.2312285
-6.671563	25.56966	109.946754	-20.780581	14.509076	111.258057	33.850151	-9.976674	113.497948	34.337509	37.336792	110.010399	34.09383	13.680059	111.7541735	-75.654992	15.338093	110.7619405
-6.402067	24.81312	109.970558	-20.698666	14.460066	111.392067	33.918552	-10.028032	113.722351	34.418591	37.264435	109.759483	34.1685715	13.6182015	111.740917	-75.5659035	15.3019305	111.043217
-6.152066	24.124807	110.039436	-20.631355	14.418173	111.501221	34.014629	-10.022961	113.946548	34.442783	37.227707	109.652985	34.228706	13.602373	111.7997665	-75.491416	15.233973	111.2026755
-5.863996	23.491686	110.057983	-20.539804	14.357546	111.565018	34.145618	-9.993649	114.12426	34.49242	37.245853	109.55117	34.319019	13.626102	111.837715	-75.398627	15.08899	111.292321
-5.652341	22.934744	110.115311	-20.451111	14.320262	111.629082	34.284897	-9.922019	114.252266	34.523769	37.301476	109.499786	34.404333	13.6897285	111.876026	-75.306555	14.9507955	111.382138
-5.382257	22.353121	110.177063	-20.335062	14.29476	111.715446	34.422455	-9.812552	114.335167	34.560028	37.389584	109.48243	34.4912415	13.788516	111.9087985	-75.1613655	14.801004	111.5220935
-5.124385	21.906822	110.331833	-20.221251	14.301025	111.843109	34.628899	-9.719414	114.316536	34.605453	37.520473	109.522354	34.617176	13.9005295	111.919445	-75.059678	14.7015205	111.766773
-4.764921	21.395178	110.634705	-20.040747	14.276986	112.088669	34.863213	-9.511147	114.316879	34.699703	37.74123	109.689758	34.781458	14.1150415	112.0033185	-74.862952	14.4389305	112.1740195
-4.542874	21.179678	110.767471	-19.939487	14.331415	112.183212	34.95232	-9.273709	114.330658	34.75985	37.92112	109.795799	34.856085	14.3237055	112.0632285	-74.735059	14.3391245	112.3031955
-4.33402	21.017496	110.811485	-19.886265	14.364001	112.196114	35.075562	-9.168621	114.182068	34.791866	38.111416	109.847023	34.933714	14.4713975	112.0145455	-74.706244	14.2566045	112.3776825
-4.145035	20.87731	110.780891	-19.834444	14.427378	112.100365	35.160061	-9.020537	113.926842	34.797775	38.316566	109.875595	34.978918	14.6480145	111.9012185	-74.647806	14.2067415	112.2995115
-3.955226	20.804165	110.695946	-19.80407	14.515879	111.951591	35.191803	-8.839075	113.655342	34.802898	38.522453	109.864822	34.9973505	14.841689	111.760082	-74.6054905	14.190069	112.1431
-3.758215	20.762287	110.626114	-19.77755	14.580687	111.847343	35.219719	-8.695606	113.305412	34.801559	38.703434	109.926964	35.010639	15.003914	111.616188	-74.565739	14.15746	112.078498
-3.549241	20.701885	110.581566	-19.794701	14.623171	111.764778	35.219868	-8.575209	112.956909	34.786804	38.817413	110.061539	35.003336	15.121102	111.509224	-74.592738	14.12524	112.020332
-3.162232	20.591244	110.665726	-19.6597	14.637942	111.826836	35.260502	-8.520455	112.487778	34.847816	38.895889	110.236061	35.054159	15.187717	111.3619195	-74.373559	14.088167	112.2917525
-2.87569	20.505056	110.818275	-19.5928	14.676497	111.992905	35.28476	-8.524999	112.339355	34.89888	38.883625	110.510132	35.09182	15.179313	111.4247435	-74.27742	14.173681	112.5610665
-2.567488	20.391392	111.021492	-19.527969	14.709107	112.184921	35.313271	-8.54062	112.26207	35.016792	38.881893	110.71991	35.1650315	15.1706365	111.49099	-74.2209695	14.2475775	112.878852
-2.257162	20.289207	111.202171	-19.494537	14.725397	112.353912	35.342674	-8.577869	112.253975	35.119469	38.854557	110.976967	35.2310715	15.138344	111.615471	-74.2201455	14.31245	113.092353
-1.890053	20.146414	111.359489	-19.470932	14.749342	112.492081	35.358299	-8.633689	112.282265	35.183105	38.792961	111.269249	35.270702	15.079636	111.775757	-74.212566	14.419048	113.208405
-1.509641	19.985455	111.46743	-19.474449	14.738917	112.573746	35.3792	-8.708232	112.334862	35.263668	38.716579	111.591019	35.321434	15.0041735	111.9629405	-74.270332	14.4736605	113.1845515
-1.120413	19.807222	111.616051	-19.487823	14.706135	112.615181	35.380203	-8.776814	112.406036	35.335236	38.638504	111.931358	35.3577195	14.930845	112.168697	-74.3333655	14.481425	113.061665
-0.575069	19.442486	111.793625	-19.513813	14.652864	112.628342	35.389748	-8.872734	112.39325	35.437439	38.530766	112.416718	35.4135935	14.829016	112.404984	-74.4412195	14.476712	112.8517
-0.220387	19.154924	111.875473	-19.50993	14.621894	112.64814	35.394474	-8.935525	112.347458	35.462463	38.421974	112.762321	35.4284685	14.7432245	112.5548895	-74.4483285	14.5005635	112.7413905
0.168674	18.849066	111.962845	-19.472198	14.554368	112.747047	35.41362	-8.999207	112.312126	35.521744	38.326283	113.014915	35.467682	14.663538	112.6635205	-74.412078	14.445198	112.8305735
0.567241	18.499603	112.069527	-19.449789	14.55107	112.787262	35.472748	-9.076498	112.33287	35.605446	38.247456	113.265564	35.539097	14.585479	112.799217	-74.438675	14.516661	112.775307
0.958486	18.120142	112.150337	-19.399237	14.559764	112.829163	35.525463	-9.149603	112.399651	35.695065	38.17878	113.529137	35.610264	14.5145885	112.964394	-74.408738	14.6049395	112.693932
1.342839	17.731323	112.179398	-19.451363	14.611957	112.725746	35.564735	-9.207705	112.527718	35.807316	38.120739	113.826988	35.6860255	14.456517	113.177353	-74.5887515	14.767397	112.274139
1.688507	17.249172	112.113014	-19.514292	14.654186	112.456024	35.583797	-9.257844	112.602165	35.872765	38.076527	114.238777	35.728281	14.4093415	113.420471	-74.756865	14.8990305	111.491577
2.151311	16.474672	111.942497	-19.626818	14.700535	111.870537	35.574547	-9.237142	112.616112	35.867004	38.060371	114.918449	35.7207755	14.4116145	113.7672805	-74.9744115	14.9894555	109.9737935
2.408638	15.916927	111.783958	-19.669224	14.753105	111.503967	35.630096	-9.17939	112.54023	35.831944	38.083099	115.274963	35.73102	14.4518545	113.9075965	-75.069468	15.0543555	109.1003375
2.619256	15.296195	111.571632	-19.628336	14.793381	111.246017	35.683937	-9.100074	112.47805	35.844265	38.146835	115.353165	35.764101	14.5233805	113.9156075	-75.020773	15.0633815	108.5764265
2.864635	14.626898	111.345985	-19.521992	14.870533	111.068031	35.782932	-9.022221	112.424232	35.894768	38.206577	115.222015	35.83885	14.592178	113.8231235	-74.882834	15.148888	108.3129385
3.045498	13.880855	111.152924	-19.350473	14.971973	110.955475	35.897125	-8.97957	112.384972	35.988705	38.258533	115.026855	35.942915	14.6394815	113.7059135	-74.643861	15.3044645	108.2050365
3.166893	13.094086	111.038712	-19.199717	15.090405	110.918365	36.021255	-8.968128	112.467751	36.162903	38.282143	114.829826	36.092079	14.6570075	113.6487885	-74.491513	15.5238025	108.1879415
3.224782	12.287315	111.048759	-19.147041	15.225088	110.996422	36.135582	-8.994224	112.674881	36.337559	38.237865	114.80677	36.2365705	14.6218205	113.7408255	-74.5306525	15.8283555	108.2520185
3.168697	11.014156	111.195755	-18.87886	15.244216	111.15152	36.345463	-9.087479	113.141289	36.595219	38.158562	114.862617	36.470341	14.5355415	114.001953	-74.228061	15.9528905	108.301087
3.086425	10.126654	111.363411	-18.783207	15.292799	111.293221	36.477913	-9.142939	113.510132	36.759247	38.123684	114.868149	36.61858	14.4903725	114.1891405	-74.184994	16.0952255	108.3973015
2.921245	9.19978	111.515518	-18.757168	15.334974	111.476196	36.595772	-9.1925	113.852379	36.876934	38.089825	114.857605	36.736353	14.4486625	114.354992	-74.250689	16.2212855	108.5974
2.716217	8.311267	111.665169	-18.675961	15.346107	111.616554	36.684563	-9.208098	114.15554	36.966072	38.060833	114.766785	36.8253175	14.4263675	114.4611625	-74.1772395	16.2658465	108.7719455
2.44162	7.447773	111.760902	-18.526291	15.379232	111.677956	36.71936	-9.191171	114.380577	37.000134	38.075668	114.615944	36.859747	14.4422485	114.4982605	-73.912329	16.3162155	108.8576515
2.136643	6.564192	111.828125	-18.464434	15.41899	111.79837	36.767593	-9.164055	114.543137	37.022884	38.107361	114.38855	36.8952385	14.471653	114.4658435	-73.8241065	16.366327	109.1308965
1.755257	5.715333	111.91819	-18.478397	15.515566	111.937904	36.795368	-9.123354	114.672516	37.040073	38.144321	114.102768	36.9177205	14.5104835	114.387642	-73.8745145	16.5206485	109.488166
1.108691	4.529522	112.127426	-18.341902	15.602983	112.096237	36.823452	-9.085347	114.85392	37.080788	38.16172	113.805862	36.95212	14.5381865	114.329891	-73.635924	16.6677795	109.862583
0.631287	3.735659	112.244125	-18.308262	15.67958	112.219429	36.851875	-9.092893	115.019012	37.10807	38.144615	113.680199	36.9799725	14.525861	114.3496055	-73.5964965	16.833299	110.0892525
0.129489	3.027033	112.364235	-18.284395	15.774353	112.24852	36.863743	-9.09286	115.180717	37.18713	38.157322	113.543663	37.0254365	14.532231	114.36219	-73.5942265	17.016475	110.13485
-0.41612	2.360102	112.387848	-18.316309	15.8472	112.217728	36.869465	-9.08023	115.30764	37.242966	38.153179	113.434685	37.0562155	14.5364745	114.3711625	-73.6888335	17.1579255	110.0642935
-0.986904	1.744481	112.324432	-18.296215	15.928253	112.09922	36.869617	-9.058022	115.356949	37.293922	38.18248	113.291122	37.0817695	14.562229	114.3240355	-73.6741995	17.294277	109.8744045
-1.58898	1.161387	112.202087	-18.196045	15.977742	111.9506	36.866989	-8.994411	115.29406	37.322834	38.220783	113.083855	37.0949115	14.613186	114.1889575	-73.4870015	17.342298	109.7122425
-2.190073	0.657737	112.038383	-18.24222	16.129076	111.920914	36.903591	-8.904786	115.136971	37.348934	38.292431	112.854431	37.1262625	14.6938225	113.995701	-73.6107025	17.5643295	109.846127
-3.09379	-0.016645	111.755524	-17.979666	16.162794	111.778091	37.015076	-8.741508	114.864967	37.377983	38.454132	112.637344	37.1965295	14.856312	113.7511555	-73.1558615	17.469276	109.8050265
-3.740755	-0.378211	111.608803	-18.023844	16.292309	111.820793	37.090961	-8.59971	114.660202	37.403305	38.573734	112.587067	37.247133	14.987012	113.6236345	-73.294821	17.597606	110.0179515
-4.399568	-0.645091	111.459923	-17.794575	16.31015	111.789116	37.180565	-8.442225	114.448418	37.441139	38.740139	112.576965	37.310852	15.148957	113.5126915	-72.900002	17.471343	110.0655405
-5.017755	-0.952174	111.392464	-17.756519	16.41534	111.920532	37.282745	-8.261062	114.229439	37.474415	38.924908	112.658432	37.37858	15.331923	113.4439355	-72.891618	17.498757	110.3971285
-5.674491	-1.187205	111.368622	-17.56946	16.538538	112.032974	37.416058	-8.079906	114.067963	37.525978	39.113255	112.817574	37.471018	15.5166745	113.4427685	-72.609938	17.5604015	110.6231795
-6.301299	-1.412925	111.377243	-17.617916	16.671606	112.268082	37.555458	-7.896709	113.959755	37.584736	39.282204	113.076523	37.570097	15.6927475	113.518139	-72.805929	17.6504645	111.018025
-6.982841	-1.560169	111.400879	-17.413494	16.747011	112.349739	37.693657	-7.751589	113.877274	37.655659	39.401546	113.388908	37.674658	15.8249785	113.633091	-72.501646	17.6690435	111.066387
-7.987505	-1.801791	111.298141	-17.290195	16.88512	112.442169	37.833652	-7.554276	113.756241	37.76265	39.54554	113.809502	37.798151	15.995632	113.7828715	-72.378541	17.774608	111.1014665
-8.660207	-1.895587	111.176025	-17.390123	17.040722	112.500763	37.887589	-7.460029	113.604485	37.814732	39.617668	114.052437	37.8511605	16.0788195	113.828461	-72.6314065	18.0026245	111.173065
-9.307669	-2.005166	110.99588	-17.308935	17.087629	112.449799	37.921387	-7.376662	113.477577	37.869953	39.712673	114.189651	37.89567	16.1680055	113.833614	-72.51354	18.0072525	111.065984
-9.968187	-2.140723	110.837234	-17.22501	17.173256	112.404701	37.930141	-7.291921	113.337517	37.895126	39.800877	114.308617	37.9126335	16.254478	113.823067	-72.3626535	18.092034	110.986335
-10.643425	-2.262364	110.726204	-17.274618	17.301989	112.398293	37.941292	-7.212543	113.250565	37.893959	39.882885	114.351501	37.9176255	16.335171	113.801033	-72.4668615	18.268807	110.995553
-11.316758	-2.370095	110.672722	-17.202555	17.377331	112.323715	37.964352	-7.146641	113.198814	37.901207	39.95837	114.36187	37.9327795	16.4058645	113.780342	-72.3378895	18.3487975	110.867088
-11.930115	-2.529198	110.595032	-17.256346	17.494432	112.31295	37.993305	-7.086506	113.172005	37.902782	40.005398	114.359406	37.9480435	16.459446	113.7657055	-72.4607355	18.529418	110.8601945
-12.917394	-2.672675	110.579147	-17.202442	17.554743	112.248383	38.056328	-7.052571	113.221481	37.932594	40.051739	114.297989	37.994461	16.499584	113.759735	-72.399345	18.609902	110.737031
-13.531362	-2.800209	110.589577	-17.199347	17.592518	112.182983	38.094227	-7.04721	113.288589	37.971462	40.062973	114.266357	38.0328445	16.5078815	113.777473	-72.4315385	18.6771545	110.588493
-14.204852	-2.957142	110.630333	-17.148001	17.621357	112.138603	38.140343	-7.066758	113.419128	38.013382	40.067867	114.181244	38.0768625	16.5005545	113.800186	-72.3728645	18.7421595	110.47702
-14.872501	-3.10388	110.701393	-17.104778	17.607443	112.108025	38.173885	-7.103828	113.561867	38.039207	40.035572	114.061531	38.106546	16.465872	113.811699	-72.316102	18.749014	110.404351
-15.541357	-3.256807	110.809364	-17.123068	17.631643	112.122856	38.224583	-7.16493	113.719872	38.060261	40.000134	113.895973	38.142422	16.417602	113.8079225	-72.388558	18.845684	110.4377895
-16.188519	-3.351193	110.934021	-16.926912	17.587297	112.031448	38.281502	-7.224175	113.891541	38.098438	39.967018	113.684639	38.18997	16.3714215	113.78809	-72.043794	18.8031725	110.274806
-16.834469	-3.382114	111.074532	-16.900528	17.554871	112.023613	38.327183	-7.275404	114.027977	38.121964	39.911652	113.490059	38.2245735	16.318124	113.759018	-72.0256295	18.791618	110.288208
-17.770329	-3.453102	111.248795	-16.855961	17.450945	112.049088	38.403519	-7.371634	114.225182	38.172718	39.80603	113.216255	38.2881185	16.217198	113.7207185	-72.0000405	18.684692	110.3774575
-18.433575	-3.47553	111.323425	-16.804342	17.342014	112.071732	38.453873	-7.446685	114.291336	38.201492	39.734665	113.155151	38.3276825	16.14399	113.7232435	-71.9363665	18.540038	110.4202205
-19.063173	-3.422451	111.317886	-16.77247	17.271486	112.084808	38.498386	-7.500962	114.328278	38.235836	39.682796	113.161865	38.367111	16.090917	113.7450715	-71.912051	18.452055	110.4245445
-19.646049	-3.357932	111.264374	-16.72361	17.16909	112.091515	38.535515	-7.521572	114.321587	38.256516	39.676487	113.223419	38.3960155	16.0774575	113.772503	-71.8432355	18.2607225	110.410527
-20.24448	-3.234274	111.176384	-16.703556	17.131037	112.093338	38.570045	-7.507436	114.275154	38.271172	39.697048	113.308777	38.4206085	16.094806	113.7919655	-71.8277205	18.167268	110.3947105
-20.79088	-3.046645	111.08519	-16.700134	17.139919	112.074867	38.592426	-7.457714	114.221786	38.291767	39.741661	113.363495	38.4420965	16.1419735	113.7926405	-71.8423645	18.1378645	110.3570935
-21.353786	-2.810962	110.982742	-16.629442	17.175774	112.016975	38.594116	-7.414718	114.175438	38.313179	39.792843	113.387932	38.4536475	16.1890625	113.781685	-71.7125315	18.1624855	110.252265
-22.226425	-2.356402	110.834755	-16.670181	17.321424	111.939667	38.585266	-7.351849	114.10569	38.354813	39.859928	113.32476	38.4700395	16.2540395	113.715225	-71.8104015	18.3888085	110.164109
-22.549191	-2.249918	110.646202	-16.64489	17.392057	111.900917	38.576363	-7.316655	114.007698	38.387867	39.884628	113.287994	38.482115	16.2839865	113.647846	-71.771895	18.5001275	110.153988
-23.272198	-1.665308	110.577377	-16.523495	17.499893	111.831543	38.568577	-7.269254	113.888802	38.437805	39.938156	113.303169	38.503191	16.334451	113.5959855	-71.550181	18.665335	110.0671005
-23.779184	-1.29799	110.399208	-16.574389	17.594601	111.813141	38.573711	-7.19792	113.728394	38.484985	40.012436	113.425682	38.529348	16.407258	113.577038	-71.678126	18.781944	110.049244
-24.219101	-0.919776	110.199821	-16.536978	17.681923	111.77803	38.60564	-7.097133	113.560425	38.533627	40.107925	113.640144	38.5696335	16.505396	113.6002845	-71.6435895	18.85845	109.9557755
-24.621239	-0.525158	110.025253	-16.515181	17.751318	111.778053	38.642208	-6.989667	113.406334	38.558868	40.22007	113.880447	38.600538	16.6152015	113.6433905	-71.6309	18.8874345	109.9127155
-25.05497	-0.153267	109.884811	-16.482218	17.797609	111.77446	38.678089	-6.890391	113.28006	38.572891	40.326126	114.147255	38.62549	16.7178675	113.7136575	-71.589926	18.8773505	109.8352625
-25.672392	0.379216	109.740082	-16.468567	17.912691	111.821571	38.722507	-6.771212	113.136795	38.601391	40.414734	114.522316	38.661949	16.821761	113.8295555	-71.599083	19.003621	109.8135865
-26.070398	0.700516	109.688271	-16.512003	17.985222	111.894585	38.722897	-6.7352	113.069786	38.644928	40.448765	114.730583	38.6839125	16.8567825	113.9001845	-71.7079185	19.1136615	109.8889855
-26.464331	1.042562	109.665665	-16.446974	18.029192	111.866486	38.68972	-6.731675	113.000061	38.68568	40.409	114.930641	38.6877	16.8386625	113.965351	-71.581648	19.2197215	109.767621
-26.874144	1.36708	109.578751	-16.475842	18.109917	111.847137	38.640934	-6.777274	112.94104	38.739948	40.330505	115.066467	38.690441	16.7766155	114.0037535	-71.642125	19.4432185	109.6905205
-27.210411	1.651589	109.427811	-16.472694	18.128071	111.763397	38.572636	-6.851444	112.838402	38.810978	40.23447	115.175865	38.691807	16.691513	114.0071335	-71.637195	19.564629	109.5196605
-27.5588	1.93068	109.266602	-16.490986	18.152527	111.680496	38.503342	-6.892206	112.709557	38.877792	40.139069	115.284538	38.690567	16.6234315	113.9970475	-71.672539	19.6816225	109.3639445
-27.850315	2.180439	109.053131	-16.474567	18.165489	111.558235	38.480785	-6.915841	112.591537	38.938747	40.096073	115.356934	38.709766	16.590116	113.9742355	-71.6589	19.740862	109.1422345
-28.22661	2.442352	108.675316	-16.424623	18.204563	111.305809	38.475105	-6.899923	112.433769	38.996578	40.08831	115.491676	38.7358415	16.5941935	113.9627225	-71.5850875	19.8149325	108.6488955
-28.521851	2.608069	108.341217	-16.423803	18.225321	111.077515	38.49802	-6.908995	112.374115	39.043255	40.09742	115.585434	38.7706375	16.5942125	113.9797745	-71.6182435	19.8564295	108.1752555
-28.797132	2.663218	107.946014	-16.410828	18.229549	110.782791	38.508121	-6.920198	112.335327	39.079357	40.061199	115.646431	38.793739	16.5705005	113.990879	-71.615395	19.8885975	107.574703
-29.089487	2.694669	107.534767	-16.390398	18.219677	110.456589	38.538162	-6.956603	112.344467	39.109673	40.025017	115.623642	38.8239175	16.534207	113.9840545	-71.6047135	19.905147	106.9291235
-29.435297	2.656131	107.14418	-16.342964	18.175714	110.097794	38.560249	-7.02397	112.380852	39.159725	39.957001	115.587952	38.859987	16.4665155	113.984402	-71.545915	19.8849125	106.211186
-29.764021	2.607544	106.763268	-16.336365	18.116411	109.735634	38.595459	-7.140378	112.502708	39.209667	39.845818	115.499481	38.902563	16.35272	114.0010945	-71.575293	19.880102	105.4701735
-30.169954	2.483395	106.467461	-16.280285	18.035292	109.414337	38.628227	-7.276315	112.683197	39.245762	39.731628	115.306107	38.9369945	16.2276565	113.994652	-71.4975645	19.8429275	104.834022
-30.881557	2.212625	106.256805	-16.186983	17.856638	109.064018	38.67905	-7.511238	112.957153	39.306824	39.537952	114.830795	38.992937	16.013357	113.893974	-71.366903	19.699919	104.234062
-31.440491	2.014544	106.297012	-16.109259	17.731342	108.962044	38.714809	-7.65497	113.178345	39.35891	39.401264	114.436844	39.0368595	15.873147	113.8075945	-71.2553775	19.589537	104.1164935
-31.995047	1.866583	106.479088	-16.036493	17.598419	108.963158	38.764355	-7.809834	113.430145	39.417381	39.264359	114.058914	39.090868	15.7272625	113.7445295	-71.163854	19.4695755	104.1817865
-32.592552	1.733891	106.737015	-15.971212	17.417061	108.998695	38.804714	-7.960365	113.729881	39.466194	39.120762	113.656174	39.135454	15.5801985	113.6930275	-71.077878	19.2539235	104.3043625
-33.253727	1.63925	107.000816	-15.95922	17.236069	109.072891	38.820614	-8.100491	114.020134	39.459843	38.969498	113.274155	39.1402285	15.4345035	113.6471445	-71.0586685	19.0376345	104.4986375
-33.92749	1.563383	107.266167	-15.982093	17.090481	109.115074	38.801811	-8.231249	114.290535	39.420925	38.852329	112.875305	39.111368	15.31054	113.58292	-71.075554	18.870422	104.647228
-34.650917	1.531757	107.485649	-16.026466	16.910713	109.166084	38.737427	-8.288314	114.531479	39.337002	38.731689	112.513992	39.0372145	15.2216875	113.5227355	-71.0901465	18.5997385	104.8094325
-35.847359	1.572295	107.798454	-16.177444	16.63413	109.259377	38.607452	-8.478681	114.77507	39.145897	38.581799	111.983643	38.8766745	15.051559	113.3793565	-71.2315625	18.216701	105.1393975
-36.615078	1.703627	108.049057	-16.312923	16.48505	109.295288	38.47366	-8.520167	114.900887	38.957504	38.475811	111.592842	38.715582	14.977822	113.2468645	-71.341428	17.992278	105.3437115
-37.376572	1.903189	108.322525	-16.474901	16.324965	109.386894	38.335861	-8.631415	114.969971	38.731792	38.370331	111.221817	38.5338265	14.869458	113.095894	-71.4836285	17.780472	105.677894
-38.206684	2.165025	108.6297	-16.637615	16.183195	109.523926	38.159473	-8.72529	115.112541	38.532677	38.236549	110.791267	38.346075	14.7556295	112.951904	-71.621305	17.6107605	106.095948
-39.055	2.547667	109.027657	-16.813221	16.000891	109.688583	37.964149	-8.849752	115.240837	38.307846	38.090942	110.429466	38.1359975	14.620595	112.8351515	-71.7624395	17.381187	106.5420145
-39.877045	3.000558	109.44384	-17.023836	15.829979	109.941124	37.765419	-8.957896	115.33947	38.070972	37.964977	110.101402	37.9181955	14.5035405	112.720436	-71.9658675	17.1564175	107.161812
-40.715183	3.56813	109.951653	-17.190233	15.664218	110.267998	37.605865	-9.051668	115.380119	37.809052	37.860115	109.82653	37.7074585	14.4042235	112.6033245	-72.0879245	16.9242125	107.9326715
-41.858963	4.558616	110.839569	-17.403667	15.396944	110.879395	37.356842	-9.100123	115.492775	37.381645	37.767887	109.553619	37.3692435	14.333882	112.523197	-72.1765775	16.460006	109.235593
-42.583088	5.356314	111.510727	-17.584936	15.225318	111.370697	37.207924	-9.112978	115.576576	37.102585	37.746067	109.46888	37.1552545	14.3165445	112.522728	-72.3251265	16.1340915	110.218666
-43.280659	6.250627	112.064194	-17.765738	15.08121	111.866615	37.094135	-9.151112	115.666817	36.823605	37.74205	109.465813	36.95887	14.295469	112.566315	-72.490346	15.866951	111.166915
-43.914001	7.211167	112.520012	-18.102501	14.990502	112.351318	36.938591	-9.159657	115.816093	36.564579	37.74691	109.54689	36.751585	14.2936265	112.6814915	-72.956587	15.6873775	112.0211445
-44.567604	8.250368	112.781525	-18.215303	14.832112	112.611771	36.77877	-9.139067	115.934464	36.309906	37.784363	109.641525	36.544338	14.322648	112.7879945	-72.974944	15.341576	112.4355475
-45.137707	9.412232	112.872467	-18.43833	14.696886	112.812057	36.631054	-9.154731	115.921867	36.050079	37.853271	109.742821	36.3405665	14.34927	112.832344	-73.2172265	15.044502	112.79177
-45.670532	10.610742	112.846169	-18.673349	14.646639	112.905922	36.433487	-9.125782	115.872147	35.781277	37.945629	109.806946	36.107382	14.4099235	112.8395465	-73.45408	14.8833545	112.9722975
-46.406761	12.611793	112.554947	-19.028255	14.603034	112.846359	36.128521	-9.101995	115.635803	35.401161	38.094879	109.891037	35.764841	14.496442	112.76342	-73.821351	14.709626	112.929298
-46.815269	14.090215	112.313065	-19.250984	14.606124	112.713417	35.824345	-9.024404	115.509544	35.19331	38.149891	109.831871	35.5088275	14.5627435	112.6707075	-74.0107955	14.6495045	112.7561265
-47.191746	15.574868	112.076691	-19.502146	14.649357	112.611259	35.585041	-9.029644	115.228416	34.980358	38.211994	109.811806	35.2826995	14.591175	112.520111	-74.2869915	14.707539	112.702407
-47.491982	17.18593	111.941185	-19.732344	14.704247	112.562134	35.269146	-8.943496	115.063492	34.736057	38.305477	109.900131	35.0026015	14.6809905	112.4818115	-74.4672895	14.7275035	112.6424565
-47.749481	18.833839	111.837769	-19.968281	14.735222	112.540146	35.015465	-8.897353	114.825294	34.536659	38.413902	110.03846	34.776062	14.7582745	112.431877	-74.712624	14.7121695	112.648415
-47.992599	20.508398	111.683067	-20.210615	14.785248	112.527039	34.748177	-8.844214	114.652397	34.314667	38.515251	110.344994	34.531422	14.8355185	112.4986955	-74.952652	14.7349775	112.5553825
-48.080372	22.252813	111.577988	-20.498508	14.822808	112.480698	34.458317	-8.798735	114.43734	34.09782	38.623077	110.699867	34.2780685	14.912171	112.5686035	-75.2750845	14.733445	112.3927925
-48.312939	24.886496	111.452209	-20.987267	14.851004	112.357712	33.954384	-8.750799	113.914833	33.794373	38.810055	111.233604	33.8743785	15.029628	112.5742185	-75.8489125	14.67238	112.1412055
-48.355137	26.654524	111.447159	-21.328918	14.867517	112.214554	33.614922	-8.661076	113.461922	33.540165	38.939754	111.653343	33.5775435	15.139339	112.5576325	-76.2353795	14.595695	111.8714755
-48.393856	28.393524	111.468231	-21.613615	14.885764	112.064064	33.305759	-8.537864	112.941849	33.26392	39.098106	112.077507	33.2848395	15.280121	112.509678	-76.5120695	14.491407	111.61845
-48.435482	30.154844	111.585579	-21.919529	14.93932	111.877144	33.013561	-8.387459	112.385269	32.986183	39.259251	112.438644	32.999872	15.435896	112.4119565	-76.83893	14.442744	111.3423315
-48.384705	31.862408	111.749565	-22.222225	15.042095	111.714104	32.711239	-8.168522	111.879303	32.72736	39.426388	112.707413	32.7192995	15.628933	112.293358	-77.1637495	14.455257	111.13485
-48.345314	33.542053	111.944069	-22.419415	15.155193	111.552223	32.450901	-8.031152	111.363235	32.481396	39.575432	112.888649	32.4661485	15.77214	112.125942	-77.3049785	14.538246	110.978504
-48.195736	35.164009	112.171326	-22.657372	15.357527	111.49942	32.186665	-7.86615	110.946152	32.282436	39.723339	112.960526	32.2345505	15.9285945	111.953339	-77.5492945	14.7864595	111.045501
-47.948135	37.471268	112.498817	-22.973566	15.588355	111.406982	31.783104	-7.671854	110.584244	32.037857	39.825867	113.061401	31.9104805	16.0770065	111.8228225	-77.8576125	15.0997035	110.9911415
-47.744648	38.936157	112.717758	-23.123997	15.736553	111.320724	31.539804	-7.59622	110.499397	31.873957	39.860611	113.212585	31.7068805	16.1321955	111.855991	-77.9548745	15.3409105	110.785457
-47.538849	40.290031	112.961685	-23.389608	15.800592	111.314987	31.269581	-7.558558	110.476448	31.678289	39.874622	113.486031	31.473935	16.158032	111.9812395	-78.253151	15.443152	110.6487345
-47.336174	41.514648	113.247406	-23.641245	15.912273	111.332634	31.030325	-7.510762	110.423241	31.444189	39.899574	113.862457	31.237257	16.194406	112.142849	-78.519747	15.63014	110.522419
-47.062485	42.630531	113.58371	-23.912674	15.910515	111.354134	30.764771	-7.406599	110.404991	31.208347	39.941864	114.227058	30.986559	16.2676325	112.3160245	-78.811907	15.5533975	110.3922435
-46.799171	43.630489	113.94429	-24.188782	15.942422	111.396744	30.54772	-7.310897	110.325256	30.942635	40.004032	114.64537	30.7451775	16.3465675	112.485313	-79.1227415	15.5382765	110.308175
-46.514778	44.504269	114.344238	-24.421452	15.969378	111.477051	30.32696	-7.189543	110.277649	30.673111	40.088127	114.981148	30.5000355	16.449292	112.6293985	-79.3429395	15.489464	110.3247035
-46.013195	45.659489	114.843819	-24.781345	16.050089	111.680542	30.016685	-7.017572	110.348427	30.302885	40.223225	115.354668	30.159785	16.6028265	112.8515475	-79.722475	15.4973515	110.5095365
-45.636093	46.286591	115.050316	-25.004154	16.118017	111.802521	29.822027	-6.949358	110.455475	30.083981	40.281467	115.546165	29.953004	16.6660545	113.00082	-79.961312	15.5699795	110.604222
-45.280746	46.860943	115.129135	-25.353455	16.209293	111.953911	29.614794	-6.936216	110.630783	29.864384	40.306999	115.655769	29.739589	16.6853915	113.143276	-80.446499	15.7331945	110.764546
-44.958858	47.299969	115.073524	-25.46641	16.232904	111.895683	29.388405	-6.938391	110.798798	29.640175	40.300049	115.684685	29.51429	16.680829	113.2417415	-80.44711	15.784979	110.5496245
-44.564758	47.588772	114.941154	-25.726683	16.252119	111.89431	29.162523	-6.963114	110.987915	29.420876	40.289124	115.663994	29.2916995	16.663005	113.3259545	-80.7450655	15.841233	110.4626655
-44.14476	47.73875	114.7351	-25.976723	16.297504	112.03334	28.927046	-7.010346	111.206589	29.206717	40.27829	115.553322	29.0668815	16.633972	113.3799555	-81.0203275	15.961036	110.6867245
-43.758335	47.793694	114.4487	-26.177898	16.296289	111.986557	28.717979	-7.071573	111.451698	28.985464	40.271957	115.380226	28.8517215	16.600192	113.415962	-81.2075175	15.992386	110.557152
-43.229362	47.629372	114.03009	-26.49221	16.272364	112.098801	28.406429	-7.15226	111.829353	28.665321	40.2211	115.045525	28.535875	16.53442	113.437439	-81.520295	16.010308	110.760163
-42.846851	47.380806	113.782204	-26.729843	16.25053	112.200615	28.205173	-7.225322	112.080811	28.443029	40.184036	114.769089	28.324101	16.479357	113.42495	-81.783787	16.021703	110.97628
-42.482006	47.04715	113.558304	-26.875765	16.173489	112.383965	27.979204	-7.319385	112.35627	28.230068	40.120689	114.45887	28.104636	16.400652	113.40757	-81.856166	15.946326	111.36036
-42.146893	46.645409	113.326469	-27.072027	16.104088	112.603294	27.775517	-7.424845	112.648285	28.057858	40.011219	114.134918	27.9166875	16.293187	113.3916015	-82.0607415	15.914989	111.8149865
-41.866817	46.174274	113.096725	-27.25938	16.030859	112.760017	27.576239	-7.547881	113.013565	27.891243	39.90057	113.845352	27.733741	16.1763445	113.4294585	-82.252501	15.8853735	112.0905755
-41.637672	45.674824	112.816879	-27.402172	15.975282	112.911461	27.414862	-7.681355	113.40654	27.750851	39.782333	113.577042	27.5828565	16.050489	113.491791	-82.3872005	15.900075	112.331131
-41.324059	45.194256	112.542427	-27.537302	15.926308	113.003883	27.240887	-7.759921	113.817871	27.627007	39.69265	113.253197	27.433947	15.9663645	113.535534	-82.508551	15.8862515	112.472232
-40.912033	44.380432	112.085358	-27.718493	15.817186	113.130226	27.083591	-7.932871	114.270462	27.438091	39.575562	112.765297	27.260841	15.8213455	113.5178795	-82.697827	15.8130265	112.7425725
-40.638687	43.830006	111.786423	-27.802902	15.755902	113.129791	26.994429	-7.984673	114.531288	27.328733	39.502712	112.459145	27.161581	15.7590195	113.4952165	-82.767385	15.7527845	112.7643655
-40.368225	43.308876	111.537384	-27.89739	15.645178	113.121735	26.959816	-8.035036	114.675484	27.175465	39.445938	112.126938	27.0676405	15.705451	113.401211	-82.8624205	15.584905	112.842259
-40.092121	42.764557	111.381996	-27.95727	15.536306	113.122536	26.899321	-8.017498	114.834106	27.052794	39.415936	111.835228	26.9760575	15.699219	113.334667	-82.8905975	15.373393	112.910405
-39.915646	42.270569	111.319221	-27.964592	15.409808	113.137474	26.898407	-8.025064	114.896667	26.950354	39.386375	111.611214	26.9243805	15.6806555	113.2539405	-82.8535645	15.1389605	113.0210075
-39.678612	41.780426	111.300529	-27.984684	15.317796	113.198318	26.897652	-8.009294	114.90638	26.862612	39.389877	111.450943	26.880132	15.6902915	113.1786615	-82.8495	14.9453005	113.2179745
-39.570179	41.300095	111.430321	-28.002361	15.24847	113.256897	26.893604	-7.99296	114.88446	26.801661	39.392117	111.336601	26.8476325	15.6995785	113.1105305	-82.8523545	14.7973615	113.4032635
-39.403679	40.618565	111.768356	-27.979097	15.132478	113.415489	26.906851	-7.997975	114.675522	26.728165	39.44215	111.29644	26.817508	15.7220875	112.985981	-82.775702	14.5428685	113.844997
-39.30542	40.173405	112.002899	-27.989134	15.089321	113.488617	26.857477	-7.954477	114.570145	26.702511	39.474373	111.333549	26.779994	15.759948	112.951847	-82.758262	14.418694	114.025387
-39.27013	39.779591	112.139931	-28.01433	15.087318	113.491783	26.839088	-7.963057	114.407478	26.660711	39.531853	111.358307	26.7498995	15.784398	112.8828925	-82.7785595	14.390238	114.1006735
-39.201424	39.460049	112.166954	-28.062326	15.113512	113.441681	26.772005	-7.957517	114.267136	26.61418	39.545776	111.334053	26.6930925	15.7941295	112.8005945	-82.8177445	14.4328945	114.0827675
-39.073509	39.149296	112.171875	-28.119555	15.149225	113.438377	26.654779	-7.932386	114.178314	26.566578	39.540474	111.201096	26.6106785	15.804044	112.689705	-82.8497885	14.494406	114.187049
-38.941654	38.869579	112.206032	-28.151577	15.141134	113.48555	26.569143	-7.968607	114.102463	26.51454	39.498222	111.059402	26.5418415	15.7648075	112.5809325	-82.8449955	14.5174605	114.3901675
-38.822514	38.616035	112.288979	-28.185167	15.128078	113.578857	26.528585	-8.081117	114.025291	26.486879	39.434849	110.908142	26.507732	15.676866	112.4667165	-82.878066	14.57929	114.6909975
-38.594429	38.26202	112.409233	-28.230688	15.083982	113.744118	26.432281	-8.249223	114.064369	26.480564	39.258038	110.745857	26.4564225	15.5044075	112.405113	-82.9177985	14.6635565	115.083123
-38.457237	38.067291	112.527443	-28.234133	15.038379	113.884125	26.361332	-8.33941	114.13382	26.469717	39.11665	110.675217	26.4155245	15.38862	112.4045185	-82.8837905	14.688138	115.3637315
-38.254108	37.909203	112.641121	-28.244152	14.927769	114.020226	26.350912	-8.474966	114.124939	26.450014	39.030903	110.653244	26.400463	15.2779685	112.3890915	-82.888767	14.5775695	115.6513605
-38.083019	37.796703	112.796486	-28.260937	14.850414	114.131226	26.303219	-8.531037	114.159355	26.426121	38.957611	110.693123	26.36467	15.213287	112.426239	-82.886544	14.487541	115.836213
-37.873913	37.701328	112.953995	-28.286198	14.770267	114.224884	26.318785	-8.604351	114.110291	26.406998	38.912636	110.752998	26.3628915	15.1541425	112.4316445	-82.9352875	14.3863915	116.0181235
-37.597939	37.625317	113.042053	-28.281757	14.709404	114.297951	26.281448	-8.599693	114.102623	26.373398	38.913387	110.813759	26.327423	15.156847	112.458191	-82.890937	14.261961	116.137711
-37.339436	37.546036	113.136223	-28.311914	14.677781	114.34021	26.268288	-8.61244	114.041328	26.326498	38.923649	110.834244	26.297393	15.1556045	112.437786	-82.921221	14.1999575	116.242634
-36.795593	37.406174	113.289307	-28.369501	14.651979	114.431969	26.232534	-8.62536	113.948402	26.283813	38.931526	110.873901	26.2581735	15.153083	112.4111515	-82.9971755	14.150875	116.4527865
-36.37463	37.352295	113.300323	-28.375301	14.652419	114.458778	26.213062	-8.643384	113.901413	26.266012	38.926476	110.875854	26.239537	15.141546	112.3886335	-82.990139	14.163292	116.5289225
-35.899578	37.321003	113.317665	-28.396824	14.672166	114.456856	26.201258	-8.662489	113.851585	26.277203	38.921322	110.89193	26.2392305	15.1294165	112.3717575	-83.0328785	14.2149155	116.5419545
-35.293224	37.315357	113.277473	-28.364023	14.690575	114.359451	26.196898	-8.65917	113.778374	26.309055	38.932415	110.940567	26.2529765	15.1366225	112.3594705	-82.9810225	14.2445275	116.3594315
-34.774353	37.301071	113.243614	-28.352304	14.699067	114.293083	26.199488	-8.643096	113.682106	26.33025	38.96442	110.98912	26.264869	15.160662	112.335613	-82.969477	14.237472	116.250553
-34.227104	37.29491	113.240623	-28.28359	14.694148	114.24791	26.219862	-8.614672	113.578857	26.361517	38.976868	111.021355	26.2906895	15.181098	112.300106	-82.8578695	14.207198	116.195714
-33.62809	37.272186	113.286018	-28.23514	14.693003	114.305946	26.281548	-8.607512	113.533401	26.412504	38.981293	111.055649	26.347026	15.1868905	112.294525	-82.817306	14.1991155	116.317367
-32.675789	37.276039	113.306358	-28.164631	14.675964	114.329506	26.376554	-8.680614	113.600372	26.569267	38.913979	111.21991	26.4729105	15.1166825	112.410141	-82.8021725	14.2352455	116.248871
-31.974503	37.264313	113.23452	-28.072525	14.642395	114.275887	26.431185	-8.771363	113.66687	26.689777	38.815464	111.365982	26.560481	15.0220505	112.516426	-82.705531	14.2627395	116.035348
-31.221502	37.254734	113.120285	-28.011993	14.601478	114.181503	26.511236	-8.840635	113.695549	26.831726	38.75248	111.46064	26.671481	14.9559225	112.5780945	-82.695467	14.2470335	115.7849115
-30.318201	37.267242	113.00132	-27.931044	14.572242	114.013161	26.582422	-8.89059	113.663139	26.967466	38.70718	111.541298	26.774944	14.908295	112.6022185	-82.637032	14.236189	115.4241035
-29.554207	37.286152	112.89798	-27.817335	14.569208	113.824776	26.670465	-8.918472	113.543335	27.091717	38.720478	111.594925	26.881091	14.901003	112.56913	-82.515761	14.237413	115.080422
-28.73	37.288715	112.724976	-27.713881	14.590939	113.559578	26.756371	-8.890122	113.360153	27.20092	38.750614	111.584267	26.9786455	14.930246	112.47221	-82.4064075	14.251632	114.646946
-27.897537	37.291561	112.495193	-27.594412	14.603184	113.251915	26.878531	-8.811831	113.137039	27.304979	38.852516	111.505661	27.091755	15.0203425	112.32135	-82.280579	14.1860255	114.18248
-26.578274	37.234749	112.130104	-27.372646	14.708257	112.778069	27.084309	-8.705239	112.6866	27.482929	38.9856	111.344254	27.283619	15.1401805	112.015427	-82.028911	14.2763335	113.540711
-25.733376	37.312687	112.057724	-27.130709	14.745336	112.523201	27.257193	-8.610853	112.329773	27.649099	39.072994	111.223068	27.453146	15.2310705	111.7764205	-81.714564	14.2596015	113.2699815
-24.582783	37.203407	111.897896	-26.887152	14.843145	112.333061	27.443249	-8.533608	112.040123	27.869162	39.119591	111.137558	27.6562055	15.2929915	111.5888405	-81.4305095	14.3932985	113.0772815
-23.588253	37.105812	111.901817	-26.6227	14.883333	112.234436	27.650284	-8.46814	111.816536	28.146727	39.179497	111.112976	27.8985055	15.3556785	111.464756	-81.1439055	14.4109875	113.004116
-22.719149	37.077602	112.035095	-26.330334	14.948207	112.242355	27.883806	-8.430012	111.696968	28.408092	39.190056	111.261383	28.145949	15.380022	111.4791755	-80.806617	14.516392	113.0055345
-21.550503	36.889	112.065376	-26.090673	15.035428	112.240944	28.130896	-8.40735	111.667862	28.720194	39.189545	111.452911	28.425545	15.3910975	111.5603865	-80.606891	14.6797585	112.9215015
-20.568237	36.714653	112.184227	-25.836689	15.084349	112.256279	28.387133	-8.393716	111.641762	29.057716	39.226181	111.623787	28.7224245	15.4162325	111.6327745	-80.3958025	14.7524655	112.8797835
-18.881998	36.408321	112.293495	-25.405174	15.175448	112.243271	28.753578	-8.417899	111.535217	29.525682	39.204857	111.919907	29.13963	15.393479	111.727562	-79.949978	14.957417	112.75898
-17.779394	36.138908	112.298218	-25.137228	15.205222	112.165344	28.997124	-8.454609	111.370705	29.865499	39.183025	111.999687	29.4313115	15.364208	111.685196	-79.7057675	15.046236	112.645492
-16.700659	35.854931	112.223602	-24.836676	15.245992	111.999382	29.217276	-8.501868	111.099243	30.202049	39.144615	112.019905	29.7096625	15.3213735	111.559574	-79.3830145	15.1706105	112.43919
-15.584394	35.440697	112.06498	-24.563982	15.236502	111.85099	29.431376	-8.552344	110.81488	30.56028	39.120529	111.876366	29.995828	15.2840925	111.345623	-79.123792	15.1889115	112.356357
-14.445524	35.093422	111.853493	-24.228745	15.329306	111.519447	29.632128	-8.588995	110.506714	30.861197	39.056847	111.773262	30.2466625	15.233926	111.139988	-78.7041525	15.424686	111.898906
-13.228996	34.645519	111.518539	-23.949036	15.375018	111.238457	29.839102	-8.624785	110.234818	31.188631	39.025097	111.524025	30.5138665	15.200156	110.8794215	-78.4119385	15.54988	111.5974925
-12.075492	34.134098	111.191498	-23.65057	15.485152	110.97287	30.042013	-8.668811	110.028503	31.474001	38.993	111.325836	30.758007	15.1620945	110.6771695	-78.059147	15.8082095	111.2685705
-10.401182	33.290802	110.679245	-23.261435	15.549983	110.566727	30.369637	-8.791904	109.854233	31.929483	38.906517	110.980347	31.14956	15.0573065	110.41729	-77.67243	16.0426595	110.716164
-9.210849	32.687183	110.318306	-23.027668	15.592678	110.332062	30.565182	-8.890984	109.747078	32.253094	38.871426	110.709015	31.409138	14.990221	110.2280465	-77.464474	16.195135	110.4360775
-8.061615	32.016148	109.974274	-22.767725	15.588334	109.893562	30.731895	-8.954899	109.619118	32.502773	38.814384	110.503601	31.617334	14.9297425	110.0613595	-77.152784	16.2469255	109.7257645
-6.983866	31.311535	109.610413	-22.526249	15.603553	109.530678	30.931946	-8.976894	109.48671	32.71838	38.77776	110.344292	31.825163	14.900433	109.915501	-76.877661	16.306673	109.145855
-5.896389	30.530647	109.3424	-22.326721	15.602136	109.299706	31.142458	-8.968942	109.458908	32.906174	38.735126	110.336578	32.024316	14.883092	109.897743	-76.677758	16.32118	108.701669
-4.819457	29.738708	109.28093	-22.154007	15.58132	109.146393	31.371906	-8.972936	109.531174	33.104763	38.686504	110.496033	32.2383345	14.856784	110.0136035	-76.5463485	16.305856	108.2791825
-3.732629	28.870253	109.315231	-22.01779	15.541697	109.07196	31.60845	-8.975555	109.688057	33.277027	38.667046	110.77253	32.4427385	14.8457455	110.2302935	-76.4783185	16.2376485	107.9136265
-2.23664	27.494644	109.460815	-21.839636	15.506278	109.064529	31.908644	-8.965936	109.999359	33.506168	38.592808	111.334206	32.707406	14.813436	110.6667825	-76.386678	16.19912	107.4622755
-1.238465	26.534485	109.66748	-21.703285	15.458831	109.17131	32.113125	-8.961516	110.231232	33.691471	38.555508	111.723282	32.902298	14.796996	110.977257	-76.308868	16.120666	107.365363
-0.21846	25.538963	109.931686	-21.592985	15.421494	109.304192	32.336349	-8.965675	110.519501	33.87571	38.52523	112.186623	33.1060295	14.7797775	111.353062	-76.2919995	16.0632105	107.255322
0.700024	24.507965	110.166969	-21.406649	15.424106	109.447372	32.58112	-8.963464	110.831413	34.099533	38.522858	112.663544	33.3403265	14.779697	111.7474785	-76.1536245	16.068515	107.1472655
1.59302	23.42223	110.372948	-21.261297	15.445575	109.504463	32.862431	-8.944831	111.170471	34.321579	38.518105	113.18058	33.592005	14.786637	112.1755255	-76.114599	16.104513	106.8334005
2.489081	22.249008	110.609459	-21.05983	15.429224	109.544548	33.16116	-8.917997	111.524559	34.547729	38.506237	113.714005	33.8544445	14.79412	112.619282	-75.9741045	16.064328	106.469814
3.289696	21.092829	110.781433	-20.821611	15.444973	109.57515	33.478569	-8.864854	111.805763	34.753685	38.513073	114.216652	34.116127	14.8241095	113.0112075	-75.759349	16.0658365	106.1390925
4.422626	19.234333	111.05764	-20.454123	15.463859	109.706619	34.01368	-8.719166	112.274315	35.107853	38.552006	114.915169	34.5607665	14.91642	113.594742	-75.4690125	16.011298	105.818496
5.128615	17.964998	111.276222	-20.219179	15.437288	109.818718	34.409233	-8.627703	112.668716	35.341473	38.599667	115.383018	34.875353	14.985982	114.025867	-75.313711	15.888594	105.611569
5.698902	16.656883	111.463783	-19.971926	15.436157	109.890602	34.798901	-8.553105	113.11364	35.574127	38.672203	115.792343	35.186514	15.059549	114.4529915	-75.130366	15.812765	105.3282125
6.213624	15.260774	111.610832	-19.735657	15.41429	109.940025	35.186337	-8.504279	113.523422	35.763855	38.741692	116.169891	35.475096	15.1187065	114.8466565	-74.94641	15.7098735	105.0333935
6.672308	13.843224	111.759247	-19.547255	15.391323	110.026718	35.548344	-8.483479	113.877579	35.959942	38.803802	116.393791	35.754143	15.1601615	115.135685	-74.848653	15.6224845	104.917751
6.968359	12.417805	111.877426	-19.307522	15.380402	110.121346	35.82077	-8.43165	114.28344	36.169441	38.845348	116.421127	35.9951055	15.206849	115.3522835	-74.6101495	15.553955	104.8904085
7.234944	10.889105	111.955681	-19.177174	15.338855	110.272964	36.106186	-8.506513	114.579025	36.371407	38.841114	116.357994	36.2387965	15.1673005	115.4685095	-74.5931445	15.5104095	105.0774185
7.420969	8.629357	112.109932	-18.954794	15.292594	110.447159	36.423676	-8.613202	115.002045	36.669384	38.769909	116.169121	36.54653	15.0783535	115.585583	-74.456118	15.5068345	105.308735
7.444789	7.093295	112.144211	-18.689928	15.176519	110.474312	36.618046	-8.714433	115.227356	36.847767	38.702511	115.990257	36.7329065	14.994039	115.6088065	-74.1127625	15.358999	105.3398175
7.354604	5.556072	112.176765	-18.588942	15.127167	110.527626	36.79842	-8.815018	115.447273	37.029461	38.629066	115.720108	36.9139405	14.907024	115.5836905	-74.0918245	15.34731	105.4715615
7.157554	4.041972	112.220314	-18.369097	15.049653	110.483467	36.984474	-8.908709	115.625679	37.193619	38.551472	115.445206	37.0890465	14.8213815	115.5354425	-73.8272405	15.2779245	105.4314915
6.888664	2.543378	112.211761	-18.317808	15.016057	110.5149	37.13512	-9.030563	115.772568	37.335102	38.462505	115.154686	37.235111	14.715971	115.463627	-73.870727	15.316143	105.566173
6.54192	1.069633	112.224663	-18.061832	14.887552	110.407661	37.276821	-9.142098	115.884949	37.507076	38.332378	114.871559	37.3919485	14.59514	115.378254	-73.5156125	15.179964	105.437068
6.106322	-0.382234	112.2117	-17.981874	14.823636	110.424629	37.39933	-9.270411	115.937714	37.636166	38.202152	114.63456	37.517748	14.4658705	115.286137	-73.481496	15.1814015	105.563121
5.303033	-2.479699	112.163399	-17.759476	14.683443	110.447868	37.544075	-9.453447	115.924835	37.855438	37.999615	114.372314	37.6997565	14.273084	115.1485745	-73.2187085	15.093802	105.7471615
4.745902	-3.851959	112.097511	-17.639656	14.580549	110.492859	37.639286	-9.563924	115.873871	37.980549	37.887817	114.276527	37.8099175	14.1619465	115.075199	-73.0892295	14.9991515	105.910519
4.013523	-5.122338	112.051323	-17.590307	14.556249	110.562492	37.726032	-9.667372	115.81147	38.080021	37.791252	114.20623	37.9030265	14.06194	115.00885	-73.0836405	15.050558	106.116134
3.233981	-6.381158	112.006363	-17.441877	14.456815	110.542595	37.790108	-9.781264	115.7491	38.182831	37.682072	114.106346	37.9864695	13.950404	114.927723	-72.8702235	14.963226	106.157467
2.397249	-7.581141	111.976662	-17.396154	14.426316	110.573364	37.8265	-9.926271	115.690674	38.287399	37.531738	113.931999	38.0569495	13.8027335	114.8113365	-72.8492575	15.0498985	106.3353915
1.446602	-8.70289	111.990372	-17.283279	14.348989	110.52607	37.830425	-10.106742	115.679611	38.419907	37.329906	113.696907	38.125166	13.611582	114.688259	-72.691724	15.086396	106.363881
0.432203	-9.794632	112.052979	-17.177494	14.280226	110.496231	37.830227	-10.312744	115.707794	38.567722	37.0984	113.377045	38.1989745	13.392828	114.5424195	-72.5539625	15.167624	106.4500425
-1.204668	-11.266117	112.252869	-17.03091	14.129545	110.466232	37.794769	-10.618367	115.781189	38.798012	36.685192	112.809143	38.2963905	13.0334125	114.295166	-72.3582105	15.2256775	106.637298
-2.343966	-12.175137	112.325523	-16.915073	13.997038	110.483536	37.787868	-10.85568	115.802559	38.941051	36.387714	112.403168	38.3644595	12.766017	114.1028635	-72.1946055	15.228059	106.8642085
-3.514271	-12.971992	112.478867	-16.737896	13.827131	110.574852	37.822418	-11.144175	115.765953	39.099834	36.105949	112.011047	38.461126	12.480887	113.8885	-71.936918	15.173375	107.261204
-4.683551	-13.717365	112.663017	-16.577694	13.640517	110.843147	37.935238	-11.410947	115.603531	39.26757	35.860649	111.660622	38.601404	12.224851	113.6320765	-71.756792	15.056183	108.0542175
-5.897661	-14.336458	112.85952	-16.369297	13.472274	111.160347	37.99514	-11.493722	115.605843	39.39785	35.672909	111.40641	38.696495	12.0895935	113.5061265	-71.435089	14.8549545	108.8145675
-7.136922	-14.865671	113.156723	-16.226364	13.318874	111.48381	38.107327	-11.620584	115.572723	39.506191	35.547977	111.217606	38.806759	11.9636965	113.3951645	-71.259487	14.6740515	109.5724555
-8.343642	-15.284448	113.44355	-16.118036	13.171753	111.75528	38.200775	-11.705481	115.552696	39.557442	35.453663	111.06871	38.8791085	11.874091	113.310703	-71.1151805	14.469415	110.199857
-10.28086	-15.738283	113.756622	-16.07728	13.016012	112.037277	38.294994	-11.881874	115.509842	39.565331	35.357372	110.822701	38.9301625	11.737749	113.1662715	-71.0847225	14.294275	110.9082825
-11.468871	-15.92249	113.841507	-16.094107	12.929304	112.093864	38.226933	-11.830805	115.570724	39.509056	35.306572	110.711838	38.8679945	11.7378835	113.141281	-71.0562085	14.1207245	111.046447
-12.75941	-15.989031	113.85038	-16.133587	12.862535	112.065994	38.21003	-11.842776	115.565041	39.438202	35.277046	110.608971	38.824116	11.717135	113.087006	-71.09129	14.007935	111.044982
-14.020962	-15.963066	113.7668	-16.223263	12.811768	111.95433	38.166183	-11.842919	115.547142	39.356335	35.27512	110.524033	38.761259	11.7161005	113.0355875	-71.207785	13.9074355	110.8730725
-15.270988	-15.850732	113.631226	-16.289762	12.774867	111.815346	38.14381	-11.947589	115.411224	39.287342	35.264442	110.430634	38.715576	11.6584265	112.920929	-71.2951	13.8913075	110.709763
-16.512537	-15.642232	113.440834	-16.35103	12.758325	111.686325	38.057281	-11.945932	115.314148	39.223171	35.270699	110.302223	38.640226	11.6623835	112.8081855	-71.342286	13.8542665	110.5644645
-17.718962	-15.289289	113.204338	-16.392574	12.765368	111.557701	37.919418	-11.82639	115.296188	39.173252	35.280807	110.208534	38.546335	11.7272085	112.752361	-71.331483	13.8035275	110.363041
-19.549114	-14.582181	112.776375	-16.476614	12.83004	111.376259	37.876072	-11.787724	115.032196	39.075596	35.454945	110.168373	38.475834	11.8336105	112.6002845	-71.429062	13.8264695	110.1522335
-20.669748	-14.046888	112.43454	-16.50322	12.89013	111.259201	37.834007	-11.632014	114.867783	39.004322	35.623039	110.211739	38.4191645	11.9955125	112.539761	-71.4256045	13.7847475	109.978641
-21.81234	-13.372709	112.161621	-16.554113	12.970143	111.200394	37.800442	-11.46393	114.688431	38.921329	35.81953	110.27906	38.3608855	12.1778	112.4837455	-71.4691115	13.762486	109.9170425
-22.96414	-12.62705	111.910591	-16.575451	13.057386	111.200783	37.780552	-11.308652	114.502098	38.85994	36.027626	110.374344	38.320246	12.359487	112.438221	-71.471148	13.755285	109.963345
-24.074505	-11.77931	111.667206	-16.617674	13.150877	111.210754	37.748425	-11.173756	114.341591	38.78838	36.211483	110.562393	38.2684025	12.5188635	112.451992	-71.5037505	13.7828905	109.969516
-25.161329	-10.893512	111.357758	-16.663731	13.228637	111.222061	37.706547	-11.055056	114.154198	38.76717	36.359638	110.782936	38.2368585	12.652291	112.468567	-71.5643205	13.804983	109.975555
-26.258377	-9.912026	110.976944	-16.717089	13.346535	111.222755	37.641548	-10.964126	113.9039	38.751049	36.498878	111.073593	38.1962985	12.767376	112.4887465	-71.6304765	13.925694	109.9567635
-27.821238	-8.411001	110.420784	-16.811335	13.499978	111.16288	37.491219	-10.812336	113.470375	38.701374	36.684017	111.556053	38.0962965	12.9358405	112.513214	-71.7189665	14.0641155	109.812546
-28.854132	-7.321428	110.094688	-16.881756	13.623151	111.120583	37.363724	-10.690577	113.234856	38.678986	36.795483	111.818123	38.021355	13.052453	112.5264895	-71.784867	14.193849	109.7146765
-29.900452	-6.228327	109.811874	-16.936909	13.771531	111.061005	37.302547	-10.612313	112.966141	38.647095	36.922707	112.040352	37.974821	13.155197	112.5032465	-71.848639	14.387865	109.6187635
-30.888304	-5.060917	109.663376	-17.03159	13.984473	111.063171	37.18774	-10.474755	112.810287	38.637993	37.046188	112.144783	37.9128665	13.2857165	112.477535	-71.9760465	14.6832295	109.648807
-31.850052	-3.926982	109.652725	-17.010828	14.120467	111.040291	37.120926	-10.369287	112.677635	38.615273	37.145832	112.244461	37.8680995	13.3882725	112.461048	-71.8897555	14.8526615	109.619534
-32.820934	-2.762645	109.758568	-17.009781	14.262547	111.16481	37.059368	-10.27358	112.609085	38.587128	37.220051	112.328926	37.823248	13.4732355	112.4690055	-71.84281	15.0518585	109.8606145
-33.717918	-1.625517	110.017944	-17.009556	14.417057	111.363457	37.033566	-10.230213	112.553314	38.616554	37.283375	112.394455	37.82506	13.526581	112.4738845	-71.844172	15.307533	110.2530295
-35.048763	0.068046	110.573021	-17.056484	14.528975	111.825851	36.935852	-10.135315	112.607262	38.60688	37.355186	112.599823	37.771366	13.6099355	112.6035425	-71.884334	15.4480145	111.0481595
-35.885551	1.193257	111.027359	-17.125992	14.583943	112.24897	36.871288	-10.102056	112.653877	38.549889	37.387753	112.736191	37.7105885	13.6428485	112.695034	-71.9625725	15.5250375	111.802906
-36.717144	2.311197	111.478951	-17.165514	14.614367	112.597313	36.80854	-10.089646	112.737312	38.515125	37.399178	112.838051	37.6618325	13.654766	112.7876815	-71.9928605	15.573968	112.4069445
-37.503033	3.39158	111.72274	-17.22901	14.61753	112.780334	36.735493	-10.104007	112.869606	38.483269	37.412319	112.89061	37.609381	13.654156	112.880108	-72.067401	15.580904	112.68056
-38.275013	4.552387	111.739822	-17.365057	14.637463	112.805214	36.64048	-10.119451	113.012123	38.391449	37.425259	112.940346	37.5159645	13.652904	112.9762345	-72.2460785	15.622022	112.6341935
-39.028664	5.647948	111.61544	-17.414722	14.651874	112.637238	36.564468	-10.154206	113.039955	38.294785	37.434109	112.838768	37.4296265	13.6399515	112.9393615	-72.2590705	15.6637965	112.3351145
-39.730679	6.782701	111.481026	-17.524818	14.694248	112.462769	36.4272	-10.131654	113.092712	38.175606	37.463436	112.596535	37.301403	13.665891	112.8446235	-72.351039	15.722605	112.0809145
-40.679394	8.468596	111.426773	-17.623919	14.700636	112.283257	36.283813	-10.159287	113.15123	38.005482	37.455639	112.024986	37.1446475	13.648176	112.588108	-72.3924855	15.753096	111.978406
-41.291973	9.595801	111.452309	-17.698603	14.698187	112.208725	36.184971	-10.230505	113.24881	37.940971	37.403645	111.618126	37.062971	13.58657	112.433468	-72.460177	15.809804	111.983982
-41.829475	10.722623	111.449684	-17.775574	14.626412	112.153305	36.10434	-10.341469	113.319969	37.818001	37.308685	111.31749	36.9611705	13.483608	112.3187295	-72.5123185	15.769216	111.9878805
-42.33868	11.890686	111.566963	-17.878372	14.545419	112.194847	35.982864	-10.44905	113.380875	37.693989	37.188408	110.990677	36.8384265	13.369679	112.185776	-72.5951705	15.721159	112.203918
-42.812954	13.074547	111.859444	-17.983932	14.425487	112.355087	35.840786	-10.545924	113.390717	37.551502	37.067329	110.730324	36.696144	13.2607025	112.0605205	-72.664008	15.5902715	112.6496535
-43.247459	14.261034	112.215401	-18.124004	14.308299	112.618805	35.693436	-10.64393	113.459106	37.397892	36.972107	110.586258	36.545664	13.1640885	112.022682	-72.793672	15.4525095	113.214928
-43.644802	15.461195	112.654922	-18.264767	14.198296	112.953758	35.520084	-10.684243	113.610138	37.215641	36.880726	110.510567	36.3678625	13.0982415	112.0603525	-72.8973965	15.2983505	113.8471635
-44.128418	17.393694	113.471306	-18.495823	14.031752	113.568199	35.326698	-10.807908	113.71727	36.910419	36.777225	110.522102	36.1185585	12.9846585	112.119686	-73.1102045	15.0788455	115.016712
-44.318928	18.674807	113.879326	-18.688059	13.944255	113.95713	35.2048	-10.845047	113.850403	36.712914	36.735897	110.654785	35.958857	12.945425	112.252594	-73.334975	14.943085	115.661666
-44.443283	20.023649	114.114632	-18.846254	13.839495	114.198029	35.09462	-10.897031	114.033035	36.552883	36.699215	110.855034	35.8237515	12.901092	112.4440345	-73.5162595	14.777898	115.9520235
-44.599834	21.335533	114.072296	-19.031593	13.721869	114.279434	34.982986	-10.965985	114.180084	36.415005	36.659534	111.059044	35.6989955	12.8467745	112.619564	-73.7621815	14.5969635	115.939304
-44.683506	22.71772	113.877365	-19.201284	13.655543	114.220985	34.863003	-11.027165	114.195946	36.282833	36.639603	111.233612	35.572918	12.806219	112.714779	-73.975486	14.504867	115.727191
-44.655819	24.150066	113.719978	-19.370535	13.606204	114.103233	34.716442	-11.06315	114.12114	36.149319	36.602818	111.301079	35.4328805	12.769834	112.7111095	-74.1739505	14.442574	115.4953565
-44.595009	25.544907	113.713165	-19.463215	13.572926	114.047333	34.556488	-11.046458	113.953293	36.031216	36.587379	111.36924	35.293852	12.7704605	112.6612665	-74.220282	14.3753915	115.4333995
-44.280933	27.721422	113.90979	-19.588923	13.53525	114.070221	34.385448	-11.036981	113.562332	35.934441	36.599586	111.601364	35.1599445	12.7813025	112.581848	-74.3377905	14.2891975	115.558594
-44.043667	29.174364	114.196869	-19.694956	13.550314	114.121735	34.317524	-11.032277	113.208282	35.885506	36.67646	111.904274	35.101515	12.8220915	112.556278	-74.491427	14.2785365	115.687192
-43.725636	30.626795	114.406647	-19.771259	13.585136	114.110092	34.205921	-10.935918	112.882027	35.813858	36.757137	112.339531	35.0098895	12.9106095	112.610779	-74.5524075	14.2596625	115.609405
-43.326694	32.086227	114.61483	-19.907291	13.68866	114.013168	34.048084	-10.78294	112.567291	35.743668	36.87413	112.8507	34.895876	13.045595	112.7089955	-74.710458	14.331725	115.3173405
-42.897842	33.478527	114.84613	-20.064964	13.809212	113.893738	33.906452	-10.618499	112.205925	35.670135	37.018078	113.511673	34.7882935	13.1997895	112.858799	-74.9182215	14.4186345	114.928677
-42.418659	34.832687	114.980042	-20.232937	14.007689	113.705025	33.789833	-10.424393	111.855522	35.606834	37.14077	114.255608	34.6983335	13.3581885	113.055565	-75.1642075	14.6571895	114.354485
-41.860451	36.141926	115.211426	-20.320482	14.219878	113.517204	33.665073	-10.19874	111.489914	35.549755	37.274273	114.942909	34.607414	13.5377665	113.2164115	-75.248378	14.9019895	113.8179965
-40.972759	37.928669	115.70182	-20.416082	14.594863	113.382217	33.508293	-9.855582	111.057106	35.551357	37.486343	115.640785	34.529825	13.8153805	113.3489455	-75.361989	15.3743455	113.4154885
-40.309189	38.977512	116.030869	-20.439581	14.900721	113.443375	33.456783	-9.682748	110.860733	35.591839	37.622528	115.852753	34.524311	13.96989	113.356743	-75.403473	15.831552	113.530007
-39.570099	39.907692	116.313812	-20.387947	15.206144	113.519203	33.400887	-9.551759	110.726822	35.645901	37.728931	115.928558	34.523394	14.088586	113.32769	-75.299288	16.323702	113.710716
-38.862034	40.763126	116.4384	-20.377991	15.453715	113.573135	33.33847	-9.489818	110.696732	35.696583	37.799206	115.892708	34.5175265	14.154694	113.29472	-75.2735085	16.752736	113.85155
-38.128311	41.487045	116.4319	-20.390596	15.65869	113.598717	33.2612	-9.486565	110.713234	35.709358	37.813927	115.766266	34.485279	14.163681	113.23975	-75.266471	17.153699	113.957684
-37.323357	42.084915	116.385201	-20.44224	15.788271	113.61982	33.160095	-9.53548	110.780502	35.70229	37.804367	115.560341	34.4311925	14.1344435	113.1704215	-75.3156725	17.4420985	114.0692185
-36.565006	42.539795	116.254112	-20.505732	15.872633	113.639557	33.069122	-9.609091	110.871613	35.662449	37.759693	115.340439	34.3657855	14.075301	113.106026	-75.3772495	17.669965	114.173088
-35.329227	42.981319	115.979683	-20.625549	15.958686	113.677132	32.911636	-9.738874	111.045967	35.559212	37.712307	114.921333	34.235424	13.9867165	112.98365	-75.486522	17.9306555	114.370614
-34.527634	43.200207	115.743591	-20.702339	15.977484	113.705124	32.796101	-9.820151	111.161278	35.459614	37.658123	114.571724	34.1278575	13.918986	112.866501	-75.5325355	18.035982	114.543747
-33.648888	43.29163	115.433929	-20.815485	16.000473	113.673889	32.662788	-9.913526	111.325729	35.356983	37.588154	114.168594	34.0098855	13.837314	112.7471615	-75.6408555	18.163632	114.6006165
-32.788544	43.311413	115.075813	-20.943718	16.016117	113.669464	32.507206	-10.000094	111.535606	35.244308	37.546795	113.757111	33.875757	13.7733505	112.6463585	-75.763193	18.2588835	114.6925695
-31.965246	43.2864	114.678299	-21.040564	16.040478	113.633575	32.356659	-10.095132	111.761787	35.180733	37.492641	113.274765	33.768696	13.6987545	112.518276	-75.849824	18.3822015	114.748874
-31.12121	43.131302	114.306068	-21.165934	16.048035	113.577881	32.214832	-10.169905	111.958	35.021034	37.445324	112.960114	33.617933	13.6377095	112.459057	-75.949801	18.4583605	114.696705
-30.186186	42.966949	113.945641	-21.250641	16.005638	113.490318	32.09396	-10.256189	112.138626	34.921627	37.379913	112.672195	33.5077935	13.561862	112.4054105	-76.0090755	18.449414	114.5752255
-28.791779	42.582443	113.399124	-21.388216	15.960092	113.278389	31.946173	-10.33227	112.331245	34.773369	37.302601	112.388054	33.359771	13.4851655	112.3596495	-76.136203	18.4350185	114.1971285
-27.891752	42.349804	113.051208	-21.454269	15.904117	113.113991	31.89735	-10.409398	112.374428	34.687347	37.240383	112.230133	33.2923485	13.4154925	112.3022805	-76.2008865	18.3927415	113.9257015
-27.143255	42.076851	112.800179	-21.536074	15.850827	112.88372	31.816095	-10.436751	112.467766	34.634529	37.186802	112.138519	33.225312	13.3750255	112.3031425	-76.29746	18.3266285	113.4642975
-26.160339	41.750694	112.530029	-21.595072	15.8244	112.652779	31.78314	-10.494927	112.486252	34.592884	37.139366	112.080719	33.188012	13.3222195	112.2834855	-76.378156	18.3265805	113.0220725
-24.994663	41.226978	112.146584	-21.620602	15.794142	112.432816	31.694019	-10.449125	112.51825	34.558399	37.125633	112.099251	33.126209	13.338254	112.3087505	-76.367413	18.25003	112.5568815
-24.241676	40.970242	112.030563	-21.70051	15.76187	112.208382	31.655041	-10.437965	112.502548	34.5322	37.133083	112.125397	33.0936205	13.347559	112.3139725	-76.4946405	18.176181	112.1027915
-23.293045	40.542747	111.819412	-21.738607	15.747081	111.994759	31.669199	-10.476939	112.439301	34.495972	37.160923	112.168015	33.0825855	13.341992	112.303658	-76.5597995	18.15217	111.68586
-21.634991	39.755966	111.455727	-21.802286	15.732281	111.743416	31.648096	-10.42474	112.41301	34.409603	37.21048	112.171951	33.0288495	13.39287	112.2924805	-76.6334215	18.071692	111.1943515
-20.69372	39.259949	111.329399	-21.806522	15.760735	111.645844	31.646486	-10.380897	112.412033	34.36689	37.2402	112.17202	33.006688	13.4296515	112.2920265	-76.619732	18.0918185	110.9996615
-19.756062	38.782074	111.190811	-21.84341	15.779344	111.568726	31.661724	-10.352613	112.478401	34.351021	37.267601	112.172806	33.0063725	13.457494	112.3256035	-76.6931925	18.101194	110.8118485
-19.012766	38.297264	111.129692	-21.875154	15.767576	111.528084	31.651623	-10.33149	112.634895	34.330376	37.282078	112.138077	32.9909995	13.475294	112.386486	-76.7413075	18.059858	110.669682
-18.025076	37.65403	110.929443	-21.872625	15.746032	111.480888	31.680431	-10.382978	112.692978	34.29137	37.256069	112.075066	32.9859005	13.4365455	112.384022	-76.7311505	18.0555185	110.577754
-17.138071	37.064682	110.79792	-21.899876	15.714335	111.475861	31.625008	-10.396095	112.883011	34.257538	37.217758	111.940742	32.941273	13.4108315	112.4118765	-76.741025	18.0178385	110.5398455
-16.277685	36.496258	110.724388	-21.962278	15.683198	111.537636	31.593636	-10.435757	113.06002	34.225765	37.171669	111.802589	32.9097005	13.367956	112.4313045	-76.8342565	17.99844	110.6439675
-14.977811	35.57246	110.635307	-22.001078	15.615745	111.642311	31.513706	-10.445389	113.400497	34.18214	37.086548	111.586777	32.847923	13.3205795	112.493637	-76.850079	17.9109105	110.790985
-14.187468	34.945572	110.581139	-22.063232	15.503682	111.676239	31.52453	-10.563789	113.516525	34.131493	37.053493	111.436783	32.8280115	13.244852	112.476654	-76.9544755	17.762512	110.875824
-13.386173	34.360905	110.476089	-22.092846	15.455333	111.666656	31.523624	-10.595358	113.640259	34.060658	37.029091	111.286911	32.792141	13.2168665	112.463585	-76.977833	17.6937995	110.869727
-12.588695	33.763802	110.362076	-22.171072	15.374434	111.612083	31.489456	-10.56968	113.798233	33.989849	37.0284	111.153938	32.7396525	13.22936	112.4760855	-77.0817965	17.519508	110.7480805
-11.799583	33.189583	110.229218	-22.19182	15.316397	111.54126	31.474226	-10.547667	113.91909	33.917358	37.038521	111.020126	32.695792	13.245427	112.469608	-77.079432	17.387367	110.612912
-11.068206	32.618595	110.159088	-22.251139	15.273046	111.459793	31.465214	-10.525773	113.98381	33.866371	37.053204	110.923538	32.6657925	13.2637155	112.453674	-77.1680705	17.2823765	110.465912
-10.342337	32.08374	110.114136	-22.276264	15.247081	111.403595	31.485807	-10.521003	114.01297	33.833961	37.090519	110.861984	32.659884	13.284758	112.437477	-77.212412	17.209404	110.369713
-9.276284	31.363684	110.152557	-22.252659	15.180872	111.365662	31.506029	-10.441888	114.106476	33.830006	37.135925	110.891411	32.6680175	13.3470185	112.4989435	-77.1733355	17.0147255	110.2323805
-8.595363	30.869076	110.210251	-22.215057	15.159862	111.333717	31.56608	-10.433996	114.050507	33.843395	37.172272	111.012421	32.7047375	13.369138	112.531464	-77.1348515	16.950586	110.13597
-7.935833	30.418161	110.331902	-22.192856	15.150272	111.33429	31.606207	-10.386238	113.988098	33.86084	37.216099	111.209702	32.7335235	13.4149305	112.5989	-77.1192355	16.8856135	110.06968
-7.345519	29.962179	110.545525	-22.16926	15.169952	111.407433	31.671949	-10.315635	113.896622	33.868046	37.286057	111.491081	32.7699975	13.485211	112.6938515	-77.1085175	16.854693	110.1210145
-6.781408	29.560057	110.806679	-22.115055	15.248516	111.484589	31.695831	-10.224773	113.833916	33.925091	37.37175	111.827065	32.810461	13.5734885	112.8304905	-77.040571	16.9235435	110.1386875
-6.233375	29.171848	111.166229	-22.129049	15.347177	111.638428	31.715731	-10.087975	113.822197	33.991493	37.47578	112.2658	32.853612	13.6939025	113.0439985	-77.11171	17.0004515	110.2328575
-5.727147	28.807423	111.547043	-22.096058	15.492402	111.812363	31.769997	-9.943336	113.782059	34.081333	37.626125	112.814919	32.925665	13.8413945	113.298489	-77.117781	17.1434095	110.326237
-5.035155	28.244825	112.165581	-22.064701	15.763633	112.031998	31.901909	-9.643661	113.77404	34.198841	37.917953	113.81086	33.050375	14.137146	113.79245	-77.179777	17.39012	110.271546
-4.624911	27.806747	112.533318	-21.999403	15.964047	112.165665	32.048416	-9.416048	113.696732	34.286835	38.130737	114.441978	33.1676255	14.3573445	114.069355	-77.1664315	17.5707495	110.261975
-4.248723	27.387636	112.840508	-21.892117	16.217464	112.294304	32.176514	-9.143887	113.688782	34.403397	38.369957	114.975929	33.2899555	14.613035	114.3323555	-77.0741895	17.821893	110.2562525
-3.909108	26.965088	113.040878	-21.812004	16.493996	112.400818	32.331383	-8.877412	113.663803	34.521755	38.608452	115.41526	33.426569	14.86552	114.5395315	-77.050577	18.122472	110.2621045
-3.5991	26.497662	113.210915	-21.662321	16.794031	112.501953	32.485546	-8.632891	113.643982	34.647041	38.861534	115.787041	33.5662935	15.1143215	114.7155115	-76.8909355	18.4737405	110.2883945
-3.349037	25.979128	113.31575	-21.571928	17.034901	112.599709	32.63427	-8.405344	113.629852	34.795967	39.070122	116.023888	33.7151185	15.332389	114.82687	-76.8589745	18.737413	110.372548
-3.146168	25.414368	113.390091	-21.452875	17.287325	112.691483	32.721294	-8.157936	113.587807	34.922844	39.255386	116.265808	33.822069	15.548725	114.9268075	-76.727819	19.025925	110.4561585
-2.978525	24.462025	113.477409	-21.293249	17.54254	112.794945	32.844067	-7.977478	113.45726	35.076271	39.464634	116.509369	33.960169	15.743578	114.9833145	-76.546667	19.341502	110.6065755
-2.91123	23.776836	113.493027	-21.25477	17.668627	112.877998	32.886337	-7.852741	113.35051	35.17218	39.566841	116.625992	34.0292585	15.85705	114.988251	-76.5387985	19.480204	110.767745
-2.908668	23.035847	113.486221	-21.202894	17.792427	112.906052	32.900364	-7.750784	113.279739	35.228012	39.651428	116.695824	34.064188	15.950322	114.9877815	-76.469976	19.634532	110.8243225
-2.960659	22.23336	113.409187	-21.176374	17.946312	112.968933	32.906067	-7.661621	113.243866	35.272648	39.756081	116.68634	34.0893575	16.04723	114.965103	-76.4421055	19.845394	110.972763
-3.041854	21.377832	113.324013	-21.162783	18.064533	113.027969	32.895008	-7.585691	113.247696	35.306576	39.835869	116.552734	34.100792	16.125089	114.900215	-76.426358	20.003977	111.155723
-3.198776	20.518034	113.226952	-21.098831	18.244333	113.107475	32.889343	-7.502312	113.311111	35.380165	39.925766	116.266632	34.134754	16.211727	114.7888715	-76.332416	20.276939	111.4260785
-3.349989	19.598917	113.138962	-21.015539	18.419834	113.211441	32.905788	-7.445828	113.447212	35.445404	40.006569	115.959488	34.175596	16.2803705	114.70335	-76.206674	20.5592975	111.719532
-3.660183	18.185448	113.060631	-20.858475	18.664227	113.352058	32.984848	-7.333659	113.693237	35.619518	40.130215	115.408577	34.302183	16.398278	114.550907	-76.019133	20.930176	112.153209
-3.910863	17.205343	113.012062	-20.747623	18.839363	113.382492	33.076324	-7.240911	113.834038	35.724117	40.26152	115.117249	34.4002205	16.5103045	114.4756435	-75.8954665	21.1684215	112.2893405
-4.169897	16.253435	112.907791	-20.639017	18.970877	113.365891	33.17897	-7.07849	113.901733	35.781685	40.431908	114.882004	34.4803275	16.676709	114.3918685	-75.7583615	21.265045	112.3399135
-4.477784	15.27863	112.770462	-20.52968	19.057114	113.272133	33.302452	-6.880677	113.919296	35.817558	40.652889	114.685463	34.560005	16.886106	114.3023795	-75.619365	21.228122	112.2418865
-4.81496	14.275185	112.582443	-20.452589	19.165314	113.139	33.446503	-6.650685	113.88166	35.820377	40.896111	114.543259	34.63344	17.122713	114.2124595	-75.538618	21.207915	112.0655405
-5.175728	13.31902	112.414444	-20.366114	19.23031	112.957291	33.592979	-6.411199	113.828918	35.818325	41.139622	114.44162	34.705652	17.3642115	114.135269	-75.43788	21.0964085	111.779313
-5.545924	12.343039	112.204758	-20.286013	19.313601	112.816917	33.735039	-6.16684	113.780212	35.790504	41.388786	114.391342	34.7627715	17.610973	114.085777	-75.3347975	21.016229	111.548057
-6.200422	10.872783	111.97821	-20.175501	19.418179	112.641701	33.971485	-5.835447	113.742722	35.779278	41.766567	114.402962	34.8753815	17.96556	114.072842	-75.2263835	20.870798	111.21056
-6.661458	9.859694	111.917732	-20.098166	19.490116	112.598083	34.10445	-5.612344	113.823463	35.756279	41.961349	114.468643	34.9303645	18.1745025	114.146053	-75.1266965	20.8057295	111.050113
-7.124806	8.851745	111.887253	-20.071545	19.530069	112.605621	34.228859	-5.365497	113.92189	35.704441	42.150692	114.570496	34.96665	18.3925975	114.246193	-75.10974	20.6675405	110.965049
-7.65056	7.849723	111.926315	-20.05728	19.582922	112.664711	34.349575	-5.185726	114.036392	35.660191	42.297222	114.719536	35.004883	18.555748	114.377964	-75.119443	20.610096	110.951458
-8.161926	6.795107	112.030579	-20.031738	19.61438	112.809097	34.473915	-5.101082	114.170135	35.607441	42.421867	114.872421	35.040678	18.6603925	114.521278	-75.104154	20.5683675	111.096916
-8.752554	5.765417	112.15905	-20.042587	19.630758	112.932014	34.566055	-5.014791	114.298096	35.612865	42.50462	115.009758	35.08946	18.7449145	114.653927	-75.174634	20.5166015	111.210101
-9.308231	4.723776	112.270477	-20.068346	19.579979	113.069763	34.617477	-4.944778	114.457939	35.620045	42.555935	115.103958	35.118761	18.8055785	114.7809485	-75.255453	20.3543795	111.3585775
-10.259537	3.14277	112.38253	-20.010336	19.542261	113.20118	34.708832	-4.85181	114.683601	35.644493	42.658375	115.122627	35.1766625	18.9032825	114.903114	-75.1973345	20.1812395	111.499246
-10.947411	2.135761	112.502029	-20.007879	19.523371	113.215599	34.80312	-4.794144	114.84066	35.651539	42.716892	115.014603	35.2273295	18.961374	114.9276315	-75.2430875	20.085368	111.5035665
-11.632588	1.133749	112.574623	-19.989723	19.530058	113.126503	34.904903	-4.713769	115.084694	35.620953	42.787571	114.769997	35.262928	19.036901	114.9273455	-75.242374	20.023215	111.3256605
-12.383689	0.146952	112.718437	-19.960646	19.527252	112.9804	35.002808	-4.702001	115.373718	35.593887	42.803684	114.487137	35.2983475	19.0508415	114.9304275	-75.2196395	20.0036625	111.0303725
-12.993763	-0.815992	112.812302	-19.961	19.48807	112.832047	35.062103	-4.720042	115.716423	35.607204	42.758484	114.144173	35.3346535	19.019221	114.930298	-75.2566535	19.956919	110.733796
-13.747838	-1.771998	112.907043	-19.899488	19.403938	112.699303	35.125805	-4.790852	115.965446	35.66375	42.667179	113.861931	35.3947775	18.9381635	114.9136885	-75.1937535	19.8697125	110.4849175
-14.471478	-2.672199	112.884712	-19.836231	19.269556	112.550819	35.198025	-4.872133	116.134117	35.753609	42.570644	113.639961	35.475817	18.8492555	114.887039	-75.148279	19.6898565	110.214599
-15.662076	-3.94398	112.673424	-19.705074	19.089422	112.244972	35.325581	-4.937439	116.232536	35.854923	42.460583	113.456978	35.590252	18.761572	114.844757	-75.0004	19.417272	109.645187
-16.460226	-4.681052	112.420013	-19.734486	18.989586	112.051682	35.409962	-5.018319	116.193092	35.942875	42.382122	113.354858	35.6764185	18.6819015	114.773975	-75.1453905	19.2972705	109.329389
-17.287733	-5.387887	112.137047	-19.582037	18.859669	111.795952	35.482918	-5.100932	116.11319	36.038418	42.295994	113.294479	35.760668	18.597531	114.7038345	-74.924742	19.121807	108.8880695
-18.18211	-6.00134	111.91201	-19.398663	18.777042	111.569504	35.604912	-5.249988	115.993568	36.152355	42.222763	113.25351	35.8786335	18.4863875	114.623539	-74.6759595	19.0676965	108.515469
-19.110979	-6.542289	111.724808	-19.292637	18.704954	111.42318	35.647465	-5.270409	116.021454	36.269939	42.151882	113.216103	35.958702	18.4407365	114.6187785	-74.543976	18.9691715	108.2275815
-20.070414	-7.006981	111.662796	-19.189056	18.612112	111.314049	35.704491	-5.308904	116.014084	36.352249	42.0532	113.154007	36.02837	18.372148	114.5840455	-74.406482	18.852076	108.0440525
-21.054377	-7.40351	111.664375	-19.117033	18.538919	111.275566	35.826569	-5.535643	115.964577	36.473412	41.883087	112.985779	36.1499905	18.173722	114.475178	-74.3840565	18.904116	108.075954
-22.737923	-7.875475	111.860725	-19.025724	18.352757	111.292015	35.806042	-5.743283	116.180458	36.636082	41.545898	112.650703	36.221062	17.9013075	114.4155805	-74.27251	18.8042065	108.1684495
-23.854782	-8.08387	112.100311	-18.950657	18.198465	111.310684	35.814598	-5.993496	116.351524	36.726837	41.263836	112.380722	36.2707175	17.63517	114.366123	-74.1720315	18.76176	108.255245
-24.959682	-8.224113	112.370789	-18.97127	18.048187	111.396347	35.870525	-6.346772	116.465698	36.812862	40.963425	112.103882	36.3416935	17.3083265	114.28479	-74.2842335	18.7880475	108.507904
-26.172096	-8.251814	112.673569	-18.798937	17.788179	111.440109	35.796925	-6.532115	116.726494	36.892586	40.635883	111.818802	36.3447555	17.051884	114.272648	-73.9426295	18.524474	108.60757
-27.372667	-8.227262	113.009735	-18.785366	17.527863	111.630264	35.842461	-6.920661	116.778793	36.933632	40.313431	111.580704	36.3880465	16.696385	114.1797485	-73.9587785	18.359341	109.0807795
-28.544485	-8.082748	113.306747	-18.733606	17.253393	111.878052	35.838623	-7.204278	116.848083	36.9603	40.002441	111.387527	36.3994615	16.3990815	114.117805	-73.8666735	18.1077045	109.638299
-29.726189	-7.848085	113.583694	-18.723312	16.982256	112.152695	35.845596	-7.453626	116.87336	36.96743	39.748375	111.260132	36.406513	16.1473745	114.066746	-73.853137	17.8171375	110.238644
-31.514368	-7.27727	113.926338	-18.679295	16.606852	112.563034	35.883801	-7.720807	116.85659	36.948315	39.484608	111.191811	36.416058	15.8819005	114.0242005	-73.774648	17.3318035	111.1018675
-32.658329	-6.787488	114.094582	-18.663935	16.392263	112.800575	35.929749	-7.875578	116.8246	36.923786	39.348404	111.215462	36.4267675	15.736413	114.020031	-73.7546375	17.048113	111.581119
-33.789799	-6.1486	114.169518	-18.661131	16.219011	113.020813	35.964642	-7.973251	116.785004	36.89328	39.259304	111.284302	36.428961	15.6430265	114.034653	-73.751223	16.7949955	112.006973
-34.902935	-5.440407	114.175919	-18.659189	16.04413	113.181999	36.006588	-8.07257	116.720329	36.865215	39.18523	111.406685	36.4359015	15.55633	114.063507	-73.7542795	16.53193	112.300491
-35.983963	-4.655755	114.090729	-18.679787	15.901424	113.300743	36.034698	-8.178995	116.633713	36.85873	39.126087	111.566948	36.446714	15.473546	114.1003305	-73.806288	16.329302	112.5011555
-37.065529	-3.707206	113.958023	-18.668478	15.788364	113.389481	36.030739	-8.275509	116.50753	36.841869	39.070919	111.727592	36.436304	15.397705	114.117561	-73.77326	16.179023	112.661401
-38.126312	-2.712445	113.924454	-18.689224	15.693383	113.522491	36.016747	-8.349478	116.356407	36.824986	39.015591	111.868332	36.4208665	15.3330565	114.1123695	-73.7993145	16.0537095	112.9326125
-39.615231	-1.036722	114.068962	-18.637506	15.583137	113.845123	35.983902	-8.495155	115.994858	36.850071	38.900082	112.085747	36.4169865	15.2024635	114.0403025	-73.6919985	15.9638105	113.6499435
-40.549118	0.192205	114.347481	-18.581842	15.531693	114.189598	35.972942	-8.568473	115.734039	36.885921	38.817234	112.271523	36.4294315	15.1243805	114.002781	-73.5931155	15.9390055	114.376415
-41.410244	1.508307	114.721069	-18.524126	15.452568	114.611641	35.958614	-8.666479	115.442551	36.952484	38.7519	112.505318	36.455549	15.0427105	113.9739345	-73.503801	15.8624255	115.2493475
-42.242912	2.821497	115.205399	-18.486456	15.380199	115.102219	35.929928	-8.744444	115.102455	36.990063	38.696144	112.750481	36.4599955	14.97585	113.926468	-73.4329075	15.784548	116.27797
-43.036545	4.204952	115.837692	-18.428366	15.269505	115.665497	35.862267	-8.805213	114.693596	36.986809	38.661938	113.014458	36.424538	14.9283625	113.854027	-73.28127	15.6106475	117.476967
-43.771561	5.600224	116.415581	-18.45022	15.147559	116.186699	35.753407	-8.830875	114.394287	36.973694	38.630173	113.354828	36.3635505	14.899649	113.8745575	-73.2639905	15.395469	118.4988405
-44.416618	6.997824	116.829849	-18.423635	15.053073	116.527382	35.722725	-8.929021	114.048027	36.98494	38.611317	113.693825	36.3538325	14.841148	113.870926	-73.2011025	15.264998	119.183838
-45.320747	9.095425	117.009415	-18.506863	14.918465	116.676506	35.550423	-9.026417	113.647987	36.998852	38.4967	114.149605	36.2746375	14.7351415	113.898796	-73.2883635	15.1017885	119.454216
-45.81435	10.501484	116.858688	-18.559595	14.84055	116.552544	35.458305	-9.135186	113.368584	37.013306	38.392673	114.330116	36.2358055	14.6287435	113.84935	-73.3549955	15.0523565	119.255738
-46.298367	11.905581	116.625641	-18.599895	14.828128	116.351974	35.358105	-9.198331	113.141502	37.029884	38.277927	114.423096	36.1939945	14.539798	113.782299	-73.3937845	15.116458	118.921649
-46.643734	13.281343	116.429817	-18.646782	14.837262	116.138771	35.272034	-9.289181	113.000023	37.043652	38.168583	114.462784	36.157843	14.439701	113.7314035	-73.451407	15.234823	118.5461385
-46.867516	14.65386	116.222069	-18.659805	14.836197	115.921951	35.198292	-9.389719	112.941406	37.065842	38.052269	114.436005	36.132067	14.331275	113.6887055	-73.451677	15.341119	118.1551965
-47.088345	15.968294	116.064392	-18.724112	14.853896	115.739395	35.095524	-9.519425	112.947952	37.06683	37.929199	114.347389	36.081177	14.204887	113.6476705	-73.529401	15.502905	117.8311195
-47.178078	17.239294	115.96595	-18.812635	14.882101	115.66478	34.979046	-9.648039	112.978592	37.052109	37.806305	114.288292	36.0155775	14.079133	113.633442	-73.6408475	15.685069	117.696118
-47.483398	19.484138	115.996513	-18.919859	14.878437	115.500404	34.826897	-9.842405	113.179062	37.0546	37.611519	114.229759	35.9407485	13.884557	113.7044105	-73.7804665	15.872317	117.2963975
-47.096466	20.289948	115.566132	-18.983753	14.836353	115.389229	34.757839	-10.004643	113.281082	37.023895	37.490864	114.22113	35.890867	13.7431105	113.751106	-73.858373	15.9295955	117.027352
-46.95591	21.428106	115.379654	-19.06163	14.810005	115.269531	34.649883	-10.101914	113.395203	36.975548	37.397205	114.169182	35.8127155	13.6476455	113.7821925	-73.9359755	15.9723645	116.7568695
-46.730171	22.542253	115.328156	-19.13014	14.751368	115.240944	34.539547	-10.145264	113.484863	36.936302	37.30093	114.145134	35.7379245	13.577833	113.8149985	-73.9982045	15.924903	116.6668895
-46.460876	23.541327	115.365219	-19.16024	14.679623	115.25985	34.522739	-10.234015	113.486771	36.889526	37.239624	114.171532	35.7061325	13.5028045	113.8291515	-74.0266125	15.8564415	116.6905485
-46.141567	24.545755	115.481339	-19.2437	14.59908	115.308762	34.494476	-10.281115	113.498177	36.84021	37.193863	114.274536	35.667343	13.456374	113.8863565	-74.154743	15.741786	116.7311675
-45.757084	25.549286	115.515648	-19.294588	14.500292	115.337814	34.450275	-10.336009	113.489388	36.819279	37.143024	114.403046	35.634777	13.4035075	113.946217	-74.223953	15.5970765	116.729411
-45.067898	26.943748	115.339363	-19.377157	14.436887	115.192856	34.361832	-10.433564	113.423065	36.791107	37.044064	114.509216	35.5764695	13.30525	113.9661405	-74.3307835	15.568524	116.4195715
-44.491913	27.843969	115.143539	-19.449038	14.430979	115.030815	34.237972	-10.480803	113.414505	36.764252	36.966705	114.480377	35.501112	13.242951	113.947441	-74.399188	15.619007	116.114189
-43.912174	28.719162	114.860748	-19.524393	14.428988	114.793083	34.15543	-10.586953	113.351486	36.736252	36.879601	114.444305	35.445841	13.146324	113.8978955	-74.494627	15.711652	115.6882705
-43.25721	29.532236	114.538284	-19.62532	14.47964	114.588943	34.021175	-10.649946	113.39592	36.70908	36.798939	114.41021	35.3651275	13.0744965	113.903065	-74.6157675	15.8847835	115.274821
-42.60342	30.314859	114.2089	-19.705208	14.510923	114.383102	33.938675	-10.756212	113.395203	36.697376	36.709583	114.389191	35.3180255	12.9766855	113.892197	-74.7284415	16.0451605	114.874007
-41.884251	31.029373	113.898346	-19.815489	14.544018	114.138367	33.832222	-10.837226	113.427055	36.665707	36.625637	114.40065	35.2489645	12.8942055	113.9138525	-74.8799425	16.1938305	114.3628815
-41.160248	31.675234	113.586441	-19.877014	14.552875	113.918388	33.743145	-10.883459	113.424622	36.637394	36.583828	114.410378	35.1902695	12.8501845	113.9175	-74.9442975	16.2555655	113.919276
-39.953823	32.479195	113.282303	-19.970642	14.534201	113.616394	33.626091	-10.893271	113.368652	36.581085	36.522259	114.360855	35.103588	12.814494	113.8647535	-75.044872	16.253908	113.3680345
-39.152641	32.964451	113.060692	-19.96796	14.475593	113.438705	33.610073	-10.929147	113.282951	36.560566	36.483868	114.307472	35.0853195	12.7773605	113.7952115	-75.0212395	16.1738255	113.0821985
-38.292088	33.397125	112.866165	-19.998669	14.429806	113.216637	33.597675	-10.984849	113.224648	36.537312	36.449635	114.237083	35.0674935	12.732393	113.7308655	-75.0648315	16.127219	112.7024085
-37.464241	33.781883	112.606895	-19.981998	14.366887	112.996964	33.608894	-11.084235	113.128433	36.544945	36.385197	114.134888	35.0769195	12.650481	113.6316605	-75.0409155	16.083293	112.3622675
-36.57967	34.055969	112.368919	-19.983082	14.283679	112.799904	33.577347	-11.180205	113.089752	36.5257	36.283222	114.003464	35.0515235	12.5515085	113.546608	-75.0176875	16.0158495	112.0532
-35.742172	34.288624	112.151779	-20.012981	14.209779	112.638451	33.554043	-11.312638	113.074936	36.520435	36.159904	113.851288	35.037239	12.423633	113.463112	-75.063201	15.995925	111.81379
-34.802677	34.474815	111.985016	-19.999851	14.073984	112.569519	33.477032	-11.418875	113.148499	36.503601	36.010155	113.735512	34.9903165	12.29564	113.4420055	-74.9900185	15.852328	111.6970325
-33.529682	34.651333	111.8004	-20.02704	13.879797	112.502762	33.448868	-11.69253	113.247131	36.456341	35.780571	113.589417	34.9526045	12.0440205	113.418274	-75.0066845	15.7155735	111.58725
-32.675518	34.663528	111.716629	-20.104031	13.744338	112.4674	33.384724	-11.852335	113.346329	36.399197	35.640575	113.501122	34.8919605	11.89412	113.4237255	-75.1000225	15.594556	111.5110745
-31.840633	34.645336	111.563911	-20.176445	13.583636	112.419891	33.325012	-12.015305	113.441917	36.310001	35.486523	113.395798	34.8175065	11.735609	113.4188575	-75.1703965	15.431663	111.4209245
-30.938128	34.626598	111.378845	-20.273144	13.430961	112.335678	33.223438	-12.137645	113.599312	36.223827	35.329075	113.238052	34.7236325	11.595715	113.418682	-75.2699205	15.266207	111.252674
-30.094322	34.541798	111.163666	-20.360418	13.267811	112.265862	33.158978	-12.333104	113.69548	36.142315	35.168789	113.006607	34.6506465	11.4178425	113.3510435	-75.3714825	15.1177795	111.1806805
-29.290045	34.44701	110.918823	-20.420601	13.102373	112.186943	33.042889	-12.472017	113.864311	36.065762	35.003204	112.680878	34.5543255	11.2655935	113.2725945	-75.3955275	14.9391525	111.1012915
-28.451031	34.299656	110.63546	-20.521713	12.940653	112.139236	33.000462	-12.656437	114.001999	35.963039	34.843555	112.281212	34.4817505	11.093559	113.1416055	-75.5251765	14.787747	111.1368665
-27.180428	34.115894	110.137924	-20.565475	12.70677	112.064362	32.913422	-12.89871	114.334091	35.855003	34.56855	111.598679	34.3842125	10.83492	112.966385	-75.5151625	14.57862	111.162339
-26.343525	34.003437	109.794144	-20.600172	12.527454	112.023666	32.850594	-13.072928	114.586128	35.783459	34.34079	111.159561	34.3170265	10.633931	112.8728445	-75.5173705	14.420977	111.1744875
-25.555054	33.865349	109.515999	-20.618195	12.357383	112.008598	32.813595	-13.245505	114.800964	35.706486	34.139015	110.774086	34.2600405	10.446755	112.787525	-75.4964305	14.268011	111.229671
-24.787535	33.819366	109.37458	-20.686127	12.167579	112.015846	32.767567	-13.387984	114.922157	35.633419	33.941006	110.477707	34.200493	10.276511	112.699932	-75.572747	14.058647	111.33176
-24.07021	33.765884	109.332954	-20.704239	11.96156	112.039032	32.736237	-13.532509	114.944252	35.540482	33.803635	110.255905	34.1383595	10.135563	112.6000785	-75.5468375	13.787557	111.4779855
-23.248272	33.785439	109.34082	-20.736572	11.748022	112.055923	32.715775	-13.636608	114.856697	35.455299	33.697231	110.141167	34.085537	10.0303115	112.498932	-75.558681	13.4657325	111.612914
-22.341515	33.824604	109.441391	-20.794195	11.536708	112.05323	32.682335	-13.723018	114.646721	35.354412	33.624115	110.142456	34.0183735	9.9505485	112.3945885	-75.6067635	13.1228675	111.7118715
-21.193281	34.000187	109.849945	-20.861959	11.314567	112.032555	32.659534	-13.748426	114.172028	35.198662	33.66264	110.378494	33.929098	9.957107	112.275261	-75.653016	12.672027	111.789849
-20.390966	34.165497	110.196663	-20.941902	11.215375	112.020599	32.617329	-13.649507	113.815353	35.096092	33.785954	110.663948	33.8567105	10.0682235	112.2396505	-75.7405145	12.3625265	111.8015475
-19.549404	34.379452	110.571014	-20.988583	11.199093	112.008499	32.656898	-13.531308	113.357307	34.984463	33.998081	110.98822	33.8206805	10.2333865	112.1727635	-75.7978465	12.1647995	111.8442345
-18.703682	34.602417	110.970268	-21.070919	11.238124	111.948647	32.634277	-13.310612	112.962135	34.8578	34.238419	111.351334	33.7460385	10.4639035	112.1567345	-75.8878765	12.0123445	111.7405595
-17.868549	34.814186	111.284409	-21.111176	11.290452	111.884781	32.68705	-13.113268	112.505188	34.748276	34.492344	111.678986	33.717663	10.689538	112.092087	-75.940015	11.891366	111.677475
-17.013279	35.006023	111.560776	-21.196848	11.399974	111.791901	32.683693	-12.881136	112.118675	34.648945	34.73801	111.957108	33.666319	10.928437	112.0378915	-76.060015	11.871511	111.5459105
-16.165604	35.12114	111.733459	-21.264099	11.519349	111.659767	32.643135	-12.660031	111.798714	34.55254	34.921791	112.19133	33.5978375	11.13088	111.995022	-76.1260355	11.907818	111.324512
-14.786589	35.322365	111.910652	-21.294485	11.681641	111.521889	32.622074	-12.439153	111.393227	34.455849	35.12854	112.451157	33.5389615	11.3446935	111.922192	-76.1279315	12.0185885	111.121586
-13.929692	35.327564	111.964691	-21.29089	11.788538	111.435379	32.602486	-12.374288	111.237549	34.443123	35.181522	112.587082	33.5228045	11.403617	111.9123155	-76.1045845	12.173459	110.9584425
-13.024977	35.264248	112.038193	-21.31179	11.838538	111.355057	32.578049	-12.354702	111.130783	34.449413	35.193657	112.743057	33.513731	11.4194775	111.93692	-76.137311	12.2575985	110.773194
-12.166632	35.1236	112.097298	-21.351736	11.859367	111.249908	32.558155	-12.362271	111.032608	34.44973	35.179436	112.930916	33.5039425	11.4085825	111.981762	-76.2074145	12.3101515	110.518054
-11.255964	34.885517	112.158035	-21.401466	11.877321	111.142647	32.545296	-12.380186	110.918259	34.4757	35.158543	113.073837	33.510498	11.3891785	111.996048	-76.31343	12.3654635	110.289246
-10.44871	34.571175	112.269234	-21.384256	11.838853	111.053955	32.528904	-12.385325	110.769501	34.47274	35.104301	113.308846	33.500822	11.359488	112.0391735	-76.269334	12.318218	110.0687365
-9.682722	34.110893	112.333748	-21.42004	11.826626	110.900513	32.510616	-12.386858	110.605499	34.452885	35.068707	113.570892	33.4817505	11.3409245	112.0881955	-76.3218305	12.3123275	109.7128305
-8.520532	33.319759	112.385475	-21.427534	11.811161	110.846962	32.497253	-12.374766	110.441124	34.431526	35.048656	113.813782	33.4643895	11.336945	112.127453	-76.3194575	12.285377	109.566471
-7.808398	32.720234	112.329041	-21.455469	11.827009	110.728218	32.495457	-12.374332	110.383202	34.412952	35.032566	113.888702	33.4542045	11.329117	112.135952	-76.3651425	12.324901	109.320484
-7.123163	32.01635	112.231339	-21.458515	11.860777	110.703072	32.487888	-12.372775	110.362328	34.408058	35.024769	113.898209	33.447973	11.325997	112.1302685	-76.365003	12.395557	109.2758755
-6.550282	31.201385	112.106705	-21.442766	11.899525	110.705147	32.487587	-12.389082	110.413551	34.458031	35.002785	113.841072	33.472809	11.3068515	112.1273115	-76.358341	12.4921985	109.2829825
-5.957238	30.338129	111.996628	-21.365154	11.964037	110.744453	32.497726	-12.427354	110.507187	34.524498	34.963985	113.796768	33.511112	11.2683155	112.1519775	-76.24142	12.6597585	109.3369285
-5.439017	29.398415	111.889496	-21.403549	12.049266	110.865608	32.502762	-12.495954	110.656715	34.611885	34.90197	113.733932	33.5573235	11.203008	112.1953235	-76.3644215	12.895524	109.5358925
-4.935558	28.463285	111.775734	-21.2672	12.058936	110.851479	32.515621	-12.574633	110.8312	34.680805	34.855957	113.682114	33.598213	11.140662	112.256657	-76.132613	12.97721	109.446301
-4.260364	26.879906	111.622551	-21.215635	12.097625	110.936447	32.523911	-12.646812	111.111603	34.779434	34.797161	113.533615	33.6516725	11.0751745	112.322609	-76.0829425	13.1200755	109.550285
-3.898801	25.774319	111.560379	-21.186857	12.108794	111.098312	32.534061	-12.68589	111.338661	34.825455	34.777416	113.374474	33.679758	11.045763	112.3565675	-76.053472	13.171825	109.8400565
-3.529999	24.669664	111.544884	-21.178331	12.133685	111.310455	32.541885	-12.735619	111.616875	34.875011	34.742844	113.20224	33.708448	11.0036125	112.4095575	-76.06511	13.2637575	110.2113525
-3.211775	23.517666	111.591354	-21.127842	12.134216	111.626831	32.543491	-12.783353	111.915482	34.904182	34.706268	113.045898	33.7238365	10.9614575	112.48069	-75.9795205	13.3069745	110.772972
-2.912538	22.353159	111.66127	-21.104441	12.160002	111.872292	32.551777	-12.840144	112.218201	34.959732	34.637909	112.895653	33.7557545	10.8988825	112.556927	-75.9646365	13.4211215	111.187657
-2.663881	21.166449	111.767563	-21.097942	12.149322	112.105431	32.549225	-12.895804	112.516548	35.002113	34.59565	112.781487	33.775669	10.849923	112.6490175	-75.971553	13.448721	111.5618445
-2.390338	20.012751	111.832657	-21.076424	12.136867	112.276482	32.587048	-12.977513	112.734818	35.047775	34.55851	112.680122	33.8174115	10.7904985	112.70747	-75.9702595	13.4832355	111.845494
-2.059692	18.249275	111.86718	-21.059214	12.108932	112.399864	32.627281	-12.982413	112.968529	35.052155	34.559864	112.588676	33.839718	10.7887255	112.7786025	-75.958146	13.4291385	112.0211255
-1.870915	17.123835	111.876167	-21.038631	12.066473	112.377342	32.666405	-12.945488	113.060089	35.045124	34.605412	112.567474	33.8557645	10.829962	112.8137815	-75.9330265	13.302984	111.9409025
-1.668588	15.969716	111.831268	-21.014608	12.010326	112.313484	32.743637	-12.871499	113.078606	35.042088	34.683723	112.566734	33.8928625	10.906112	112.82267	-75.9220785	13.11454	111.804298
-1.49571	14.866717	111.783218	-21.007746	12.008712	112.242233	32.811317	-12.758716	113.05146	35.0238	34.796379	112.585655	33.9175585	11.0188315	112.8185575	-75.9330505	12.9985925	111.6659085
-1.329981	13.791537	111.7547	-20.947315	12.009684	112.212875	32.907787	-12.633139	112.998581	35.005505	34.91415	112.60244	33.956646	11.1405055	112.8005105	-75.851276	12.8788625	111.6252395
-1.199948	12.731293	111.829315	-20.88345	12.040883	112.218384	33.014534	-12.487727	112.975296	35.00547	35.039829	112.643257	34.010002	11.276051	112.8092765	-75.776902	12.805715	111.6274915
-1.108607	11.732399	111.825607	-20.862652	12.072667	112.260284	33.129658	-12.361361	112.99292	35.015869	35.172836	112.744904	34.0727635	11.4057375	112.868912	-75.7980675	12.7395965	111.651656
-0.98853	10.173989	111.880829	-20.783997	12.17173	112.285782	33.247948	-12.150826	113.112129	35.06424	35.353981	112.993301	34.156094	11.6015775	113.052715	-75.724088	12.7418825	111.518849
-0.923126	9.165787	111.883011	-20.760254	12.252443	112.205803	33.289116	-12.048805	113.167442	35.094261	35.461403	113.162079	34.1916885	11.706299	113.1647605	-75.7121965	12.798587	111.2468455
-0.927262	8.189242	111.845955	-20.790798	12.322451	112.157356	33.322021	-11.948173	113.190712	35.110039	35.562336	113.29628	34.21603	11.8070815	113.243496	-75.797626	12.8378205	111.071216
-0.913621	7.183516	111.807274	-20.746456	12.401309	112.051865	33.392841	-11.866452	113.160881	35.131821	35.668518	113.366638	34.262331	11.901033	113.2637595	-75.755243	12.901585	110.8399705
-0.952761	6.163217	111.720749	-20.735518	12.464678	111.977615	33.45089	-11.755843	113.150909	35.140965	35.777447	113.370087	34.2959275	12.010802	113.260498	-75.7669635	12.918554	110.694732
-0.987097	5.170548	111.649147	-20.652121	12.518875	111.896065	33.537647	-11.628003	113.153458	35.173069	35.898952	113.29306	34.355358	12.1354745	113.223259	-75.6596	12.9022755	110.568871
-1.090994	4.183779	111.633705	-20.601679	12.581862	111.857315	33.633575	-11.497846	113.219643	35.189423	36.008308	113.175308	34.411499	12.255231	113.1974755	-75.614857	12.908493	110.5171545
-1.249604	2.749219	111.693466	-20.464874	12.620772	111.861923	33.838428	-11.375942	113.448868	35.249485	36.118553	112.994637	34.5439565	12.3713055	113.2217525	-75.4737045	12.8702385	110.5020935
-1.437999	1.74966	111.814323	-20.39411	12.59404	111.857689	33.92569	-11.326571	113.788643	35.303329	36.10696	112.874969	34.6145095	12.3901945	113.331806	-75.4027295	12.7978855	110.383572
-1.642633	0.826929	111.995193	-20.31354	12.529024	111.817345	34.025837	-11.387909	114.14061	35.355549	36.032948	112.702164	34.690693	12.3225195	113.421387	-75.317773	12.7355285	110.213303
-1.899822	-0.117201	112.176598	-20.243744	12.422619	111.808571	34.133221	-11.539812	114.434586	35.428627	35.878387	112.543419	34.780924	12.1692875	113.4890025	-75.268412	12.6759505	110.1281395
-2.149792	-1.000036	112.345352	-20.190372	12.245975	111.802254	34.224255	-11.707122	114.763847	35.513035	35.68996	112.384674	34.868645	11.991419	113.5742605	-75.249389	12.500531	110.0302475
-2.429047	-1.869555	112.509453	-20.093704	12.10099	111.791183	34.304874	-11.857464	115.045715	35.603321	35.519436	112.290611	34.9540975	11.830986	113.668163	-75.1415055	12.370994	109.914203
-2.77735	-2.642099	112.620178	-19.995905	11.911218	111.79525	34.406982	-12.016486	115.246758	35.678177	35.329288	112.25444	35.0425795	11.656401	113.750599	-75.0343895	12.166035	109.839901
-3.330212	-3.651646	112.694084	-19.831047	11.639439	111.772011	34.582272	-12.194331	115.419975	35.849743	35.15411	112.324158	35.2160075	11.4798895	113.8720665	-74.8781015	11.7989885	109.6719555
-3.762326	-4.192822	112.715652	-19.709991	11.526016	111.78479	34.714638	-12.255486	115.446869	35.951229	35.102959	112.412956	35.3329335	11.4237365	113.9299125	-74.7529155	11.6282955	109.6396675
-4.165314	-4.698236	112.69001	-19.573141	11.458635	111.827705	34.84597	-12.259744	115.437828	36.068195	35.112133	112.546623	35.4570825	11.4261945	113.9922255	-74.6033645	11.4910755	109.6631845
-4.608602	-5.096261	112.662041	-19.4741	11.486888	111.877167	34.976967	-12.203919	115.416168	36.192749	35.175068	112.732521	35.584858	11.4855745	114.0743445	-74.533058	11.4882015	109.6799895
-5.093843	-5.427512	112.628342	-19.368395	11.59411	111.934326	35.06105	-12.130296	115.386452	36.326225	35.269592	112.938728	35.6936375	11.569648	114.16259	-74.4304275	11.618572	109.706062
-5.712829	-5.544776	112.601913	-19.276722	11.771694	112.007889	35.112629	-12.04001	115.348373	36.474323	35.366688	113.135422	35.793476	11.663339	114.2418975	-74.34692	11.880049	109.7738805
-6.272651	-5.689351	112.535217	-19.166664	11.987114	112.112823	35.121246	-11.900921	115.293053	36.64167	35.490238	113.346191	35.881458	11.7946585	114.319622	-74.214786	12.1795695	109.906024
-7.183614	-5.769351	112.432114	-19.059132	12.409328	112.39679	35.197987	-11.680145	114.998505	36.850388	35.772312	113.812347	36.0241875	12.0460835	114.405426	-74.1424515	12.7725725	110.388154
-7.812619	-5.726173	112.343147	-18.976683	12.721377	112.628639	35.249184	-11.447618	114.792892	36.962704	36.020908	114.235008	36.105944	12.286645	114.51395	-74.05931	13.156109	110.743328
-8.448494	-5.67439	112.239288	-18.916586	13.001431	112.846008	35.280434	-11.167607	114.559593	37.063988	36.301422	114.706123	36.172211	12.5669075	114.632858	-74.005383	13.4359545	111.059158
-9.158657	-5.544444	112.124207	-18.909901	13.272314	113.057838	35.302979	-10.867383	114.361977	37.127384	36.576061	115.212753	36.2151815	12.854339	114.787365	-74.0349835	13.690289	111.328311
-9.860429	-5.446555	111.999802	-18.881107	13.589787	113.222313	35.340961	-10.591661	114.13311	37.172073	36.82209	115.713707	36.256517	13.1152145	114.9234085	-74.018731	14.0643595	111.5212175
-10.575061	-5.318981	111.841797	-18.859894	13.826416	113.367935	35.357479	-10.324292	113.921532	37.207504	37.057137	116.160118	36.2824915	13.3664225	115.040825	-74.0022795	14.2864095	111.695045
-11.264936	-5.240077	111.65506	-18.855829	14.090614	113.48201	35.388042	-10.078244	113.704239	37.264515	37.278938	116.525482	36.3262785	13.600347	115.1148605	-74.0379365	14.580881	111.8491595
-12.3564	-5.126441	111.502052	-18.788115	14.453408	113.591888	35.446548	-9.761063	113.468048	37.348396	37.557655	116.948929	36.397472	13.898296	115.2084885	-73.973702	15.00852	111.9752875
-13.030851	-5.138531	111.299957	-18.730228	14.68911	113.612305	35.487526	-9.555682	113.39904	37.425301	37.735538	117.061981	36.4564135	14.089928	115.2305105	-73.9168695	15.288292	111.9940995
-13.793066	-5.201607	111.256828	-18.681477	14.89989	113.611534	35.53804	-9.381227	113.346207	37.481892	37.904842	117.045174	36.509966	14.2618075	115.1956905	-73.87292	15.5379725	112.0273775
-14.579172	-5.203424	111.25296	-18.643925	15.096074	113.597084	35.598297	-9.235008	113.33239	37.528767	38.057976	116.920792	36.563532	14.411484	115.126591	-73.851382	15.780664	112.067577
-15.392846	-5.278431	111.306206	-18.546953	15.214041	113.583359	35.652031	-9.148233	113.38456	37.593876	38.156734	116.741814	36.6229535	14.5042505	115.063187	-73.7168595	15.9238315	112.103531
-16.168762	-5.426537	111.362823	-18.607321	15.375739	113.608337	35.697197	-9.125374	113.50679	37.660488	38.19442	116.562737	36.6788425	14.534523	115.0347635	-73.8934845	16.216955	112.1819105
-16.798063	-5.78777	111.398079	-18.404011	15.377397	113.489044	35.75798	-9.177906	113.647858	37.781525	38.17765	116.313263	36.7697525	14.499872	114.9805605	-73.5777745	16.254922	111.9975275
-18.264627	-5.844452	111.688789	-18.285994	15.402253	113.392899	35.811886	-9.307884	113.990417	37.906994	38.072182	115.87516	36.85944	14.382149	114.9327885	-73.431428	16.422357	111.8530095
-19.114389	-5.979555	111.839661	-18.194698	15.349661	113.335464	35.890583	-9.436588	114.153816	37.989925	37.967751	115.516327	36.940254	14.2655815	114.8350715	-73.32965	16.4337405	111.8358565
-19.943029	-6.169794	111.998642	-18.09882	15.301834	113.257492	35.932365	-9.541364	114.369415	38.085091	37.859062	115.138901	37.008728	14.158849	114.754158	-73.206368	16.444819	111.760826
-20.778257	-6.282511	112.205887	-17.991402	15.239829	113.210953	36.03788	-9.696414	114.487717	38.173386	37.73658	114.745094	37.105633	14.020083	114.6164055	-73.088437	16.459575	111.8055005
-21.645649	-6.411754	112.419296	-17.853579	15.167629	113.168571	36.108894	-9.80201	114.658211	38.257072	37.632507	114.360008	37.182983	13.9152485	114.5091095	-72.890141	16.4200095	111.8280325
-22.512207	-6.501226	112.656532	-17.777603	15.1287	113.188087	36.168201	-9.882518	114.830376	38.333553	37.536945	113.9683	37.250877	13.8272135	114.399338	-72.806083	16.4301865	111.976836
-23.332451	-6.508908	112.931633	-17.813929	15.104945	113.332939	36.22229	-9.92051	114.972649	38.362083	37.496639	113.619362	37.2921865	13.7880645	114.2960055	-72.9200445	16.4218255	112.3698725
-24.592642	-6.438503	113.272408	-17.70587	15.001684	113.445023	36.3041	-9.893881	115.124603	38.356628	37.525951	113.133537	37.330364	13.816035	114.12907	-72.742104	16.187333	112.760976
-25.45665	-6.301262	113.45314	-17.643694	14.976707	113.485611	36.322571	-9.818117	115.163506	38.318733	37.617508	112.849083	37.320652	13.8996955	114.0062945	-72.60804	16.0537185	112.9649275
-26.317394	-6.094502	113.605331	-17.723864	14.993294	113.5756	36.326824	-9.752045	115.17614	38.279812	37.699593	112.56337	37.303318	13.973774	113.869755	-72.751046	16.012814	113.281445
-27.123329	-5.833138	113.716194	-17.684994	14.98571	113.572273	36.318172	-9.699318	115.19136	38.217781	37.769855	112.313148	37.2679765	14.0352685	113.752254	-72.6379645	15.9361515	113.392292
-27.932129	-5.53474	113.763008	-17.712563	15.003077	113.551651	36.294983	-9.658556	115.191055	38.158695	37.798546	112.112137	37.226839	14.069995	113.651596	-72.651965	15.936159	113.451706
-28.714725	-5.120272	113.780769	-17.710375	15.011682	113.490547	36.254314	-9.621981	115.216301	38.109344	37.828152	111.904419	37.181829	14.1030855	113.56036	-72.602579	15.9202785	113.420734
-29.241192	-4.802015	113.664261	-17.747995	15.034136	113.418472	36.229069	-9.599007	115.243622	38.053383	37.841122	111.778847	37.141226	14.1210575	113.5112345	-72.637216	15.9472145	113.3257095
-30.5226	-3.795715	113.662384	-17.773224	15.08318	113.341751	36.20702	-9.573799	115.314972	38.029469	37.876431	111.703323	37.1182445	14.151316	113.5091475	-72.6646925	16.015044	113.1743545
-31.166744	-3.11591	113.573395	-17.785532	15.108325	113.299919	36.210556	-9.54184	115.359306	38.0313	37.912056	111.69075	37.120928	14.185108	113.525028	-72.691992	16.031542	113.07481
-31.784538	-2.441363	113.496208	-17.760241	15.153673	113.252113	36.227745	-9.470944	115.380905	38.029205	37.960144	111.656723	37.128475	14.2446	113.518814	-72.648957	16.062746	112.985412
-32.331207	-1.660731	113.439415	-17.750587	15.181284	113.215187	36.272026	-9.398841	115.407921	38.033318	38.01318	111.625053	37.152672	14.3071695	113.516487	-72.653846	16.0553985	112.913887
-32.876404	-0.798268	113.347054	-17.699635	15.180802	113.177383	36.326374	-9.348896	115.424286	38.059418	38.086735	111.611893	37.192896	14.3689195	113.5180895	-72.592166	15.9926845	112.8366765
-33.374966	0.094012	113.287041	-17.666195	15.176649	113.181305	36.39386	-9.269567	115.469765	38.08427	38.134468	111.643135	37.239065	14.4324505	113.55645	-72.571455	15.9208475	112.80616
-33.841904	1.048745	113.217339	-17.611967	15.151331	113.236389	36.475201	-9.217429	115.519569	38.116463	38.195667	111.736916	37.295832	14.489119	113.6282425	-72.519766	15.813543	112.8445355
-34.415783	2.616803	113.140358	-17.529207	15.164749	113.28788	36.596916	-9.142338	115.596916	38.188297	38.284161	111.898514	37.3926065	14.5709115	113.747715	-72.4510205	15.7585865	112.828045
-34.778069	3.750349	113.01178	-17.48284	15.204775	113.287247	36.647785	-9.098595	115.659439	38.240757	38.331699	112.029099	37.444271	14.616552	113.844269	-72.409951	15.792998	112.730225
-35.117588	4.921611	112.779808	-17.448763	15.224843	113.213387	36.664787	-9.06454	115.696442	38.305794	38.3885	112.161781	37.4852905	14.66198	113.9291115	-72.3828165	15.787706	112.4976625
-35.431259	6.175924	112.483307	-17.453419	15.284973	113.100327	36.66132	-9.045694	115.674004	38.377415	38.421642	112.299309	37.5193675	14.687974	113.9866565	-72.4262055	15.881972	112.2139975
-35.696484	7.516452	112.140533	-17.441017	15.338005	112.93988	36.641319	-9.020046	115.589615	38.446693	38.469707	112.444641	37.544006	14.7248305	114.017128	-72.42604	15.9511795	111.862632
-35.992302	8.835966	111.767319	-17.416946	15.435576	112.756439	36.613026	-8.989372	115.458229	38.514416	38.524067	112.590996	37.563721	14.7673475	114.0246125	-72.397613	16.1038045	111.4882655
-36.253021	10.206722	111.418472	-17.412825	15.52444	112.576912	36.582577	-8.944728	115.272079	38.552746	38.629478	112.692848	37.5676615	14.842375	113.9824635	-72.3933115	16.206505	111.1713605
-36.561241	12.414889	111.028252	-17.479633	15.703909	112.386612	36.543922	-8.837997	114.962563	38.578682	38.762718	112.753006	37.561302	14.9623605	113.8577845	-72.520568	16.4454575	110.9154395
-36.778252	13.901915	110.90239	-17.394218	15.783543	112.240341	36.530857	-8.750516	114.745926	38.571743	38.865982	112.690201	37.5513	15.057733	113.7180635	-72.339736	16.509353	110.7626185
-36.999443	15.346919	110.795807	-17.448639	15.852205	112.193619	36.532921	-8.698463	114.565063	38.561497	38.930275	112.584999	37.547209	15.115906	113.575031	-72.444487	16.588504	110.812207
-37.181217	16.890945	110.693504	-17.452339	15.906119	112.096916	36.520649	-8.674933	114.43663	38.533871	38.963985	112.497673	37.52726	15.144526	113.4671515	-72.431938	16.667712	110.7266805
-37.364677	18.398861	110.549988	-17.385548	15.935832	112.010193	36.495678	-8.682852	114.402031	38.505531	38.973747	112.410316	37.5006045	15.1454475	113.4061735	-72.2717005	16.7262165	110.6142125
-37.50737	19.910351	110.464249	-17.419559	15.925896	111.930595	36.447205	-8.720325	114.404785	38.481655	38.924896	112.322578	37.46443	15.1022855	113.3636815	-72.303548	16.7495065	110.4975085
-37.646278	21.470158	110.415565	-17.526293	15.904	111.939552	36.394417	-8.809235	114.436493	38.446156	38.84029	112.18808	37.4202865	15.0155275	113.3122865	-72.4728725	16.7924725	110.5668175
-37.807178	23.797258	110.313881	-17.474009	15.800124	111.964012	36.323067	-8.981997	114.521278	38.420551	38.645515	112.008751	37.371809	14.831759	113.2650145	-72.319827	16.768489	110.6630095
-37.882172	25.426605	110.323547	-17.528214	15.665026	112.019714	36.29454	-9.117035	114.596436	38.394432	38.492687	111.945663	37.344486	14.687826	113.2710495	-72.400914	16.642226	110.7683785
-37.969372	27.003452	110.321495	-17.632238	15.523426	112.102142	36.26643	-9.233459	114.612076	38.339375	38.37685	111.953499	37.3029025	14.5716955	113.2827875	-72.5673785	16.4751565	110.9214965
-37.992489	28.612848	110.426727	-17.642824	15.370417	112.189232	36.227833	-9.319304	114.545151	38.238167	38.297157	112.056175	37.233	14.4889265	113.300663	-72.518648	16.2519075	111.077801
-38.07391	30.275995	110.762428	-17.778618	15.240924	112.363731	36.135273	-9.323337	114.431931	38.068066	38.283176	112.271591	37.1016695	14.4799195	113.351761	-72.6589055	16.0019285	111.375701
-38.112465	31.945328	111.338913	-17.991198	15.143421	112.69355	35.996803	-9.250715	114.188004	37.864845	38.367531	112.680145	36.930824	14.558408	113.4340745	-72.91322	15.728434	111.9530255
-38.150196	33.640476	112.255096	-18.201241	15.029905	113.118217	35.882133	-9.123244	113.860725	37.632313	38.508327	113.343216	36.757223	14.6925415	113.6019705	-73.159705	15.3672685	112.6344635
-38.151676	36.144417	113.795486	-18.574614	14.8956	113.788475	35.710922	-8.793172	113.41127	37.249454	38.777142	114.857399	36.480188	14.991985	114.1343345	-73.629416	14.799215	113.4426155
-38.18491	37.794582	114.874184	-18.862803	14.906306	114.156403	35.564728	-8.520107	113.222977	37.005611	38.97533	115.974655	36.2851695	15.2276115	114.598816	-74.0107755	14.5850005	113.71399
-38.144802	39.411469	115.805351	-19.173927	14.995484	114.458069	35.397537	-8.248832	113.028	36.774872	39.160011	117.046371	36.0862045	15.4555895	115.0371855	-74.4340585	14.5353785	113.8789525
-38.026791	40.958275	116.544052	-19.418341	15.180227	114.587929	35.221939	-7.953453	112.859917	36.584435	39.362671	117.9132	35.903187	15.704609	115.3865585	-74.739869	14.655845	113.7892995
-37.941833	42.500549	117.131493	-19.607985	15.466624	114.575485	35.045551	-7.685213	112.746521	36.438553	39.570248	118.478943	35.742052	15.9425175	115.612732	-74.958022	14.9907305	113.538238
-37.75193	43.945183	117.586807	-19.78318	15.844293	114.616272	34.858521	-7.450566	112.63826	36.363007	39.739491	118.711258	35.610764	16.1444625	115.674759	-75.177124	15.5441235	113.557785
-37.539295	45.331348	117.797089	-19.880539	16.180315	114.579727	34.654896	-7.265753	112.525871	36.310135	39.885242	118.726517	35.4825155	16.3097445	115.626194	-75.2435935	16.0508855	113.53326
-36.858776	47.00536	117.758965	-20.040468	16.601294	114.529106	34.404415	-7.12849	112.319031	36.282986	40.003868	118.431175	35.3437005	16.437689	115.375103	-75.4246365	16.764899	113.683109
-36.586956	48.04763	117.777466	-19.987057	16.760006	114.383743	34.296764	-7.130636	112.199654	36.288376	40.024292	118.137482	35.29257	16.446828	115.168568	-75.266684	17.073184	113.598918
-36.274662	48.964386	117.612732	-19.970503	16.817713	114.302994	34.189526	-7.151344	112.138954	36.293251	39.994038	117.800163	35.2413885	16.421347	114.9695585	-75.1823945	17.214079	113.6364295
-36.213657	49.817047	117.74781	-19.986704	16.816187	114.270851	34.112637	-7.24168	112.08757	36.281811	39.929928	117.476318	35.197224	16.344124	114.781944	-75.170632	17.28825	113.759758
-35.675632	50.280678	117.697021	-19.995707	16.732315	114.300728	34.064247	-7.384004	112.027786	36.274166	39.810364	117.245659	35.1692065	16.21318	114.6367225	-75.1606205	17.25145	113.9647335
-35.313957	50.720215	117.757736	-20.034897	16.589014	114.343239	33.985943	-7.540358	112.085999	36.239784	39.693993	117.108025	35.1128635	16.0768175	114.597012	-75.1826575	17.1012105	114.089466
-34.871082	51.057613	117.702522	-20.13736	16.482214	114.489616	33.912849	-7.683707	112.162849	36.184319	39.570313	117.027626	35.048584	15.943303	114.5952375	-75.323304	17.021125	114.3839945
-34.231712	51.451195	117.578888	-20.224749	16.339338	114.535118	33.740997	-7.90645	112.33873	36.062069	39.419392	116.816734	34.901533	15.756471	114.577732	-75.351031	16.922205	114.492504
-33.910942	51.55574	117.386665	-20.357248	16.28689	114.608002	33.599888	-8.081789	112.514809	35.984245	39.305222	116.600212	34.7920665	15.6117165	114.5575105	-75.5065625	16.9620635	114.6584935
-33.849705	51.739132	117.359543	-20.449471	16.259111	114.63282	33.445526	-8.251509	112.674507	35.890274	39.172405	116.45459	34.6679	15.460448	114.5645485	-75.566842	17.057774	114.7010915
-33.469719	51.651108	117.22567	-20.611086	16.205751	114.638123	33.293839	-8.401837	112.799011	35.801636	39.044086	116.378365	34.5477375	15.3211245	114.588688	-75.7699095	17.0903775	114.687558
-33.043213	51.450466	117.166153	-20.728966	16.174568	114.594208	33.166672	-8.505325	112.8134	35.679955	38.945164	116.446007	34.4233135	15.2199195	114.6297035	-75.8812455	17.1292165	114.5587125
-32.619331	51.098949	117.188141	-20.83729	16.097752	114.520767	33.042564	-8.563361	112.729836	35.607254	38.86586	116.525444	34.324909	15.1512495	114.62764	-75.999489	17.0442545	114.413894
-32.014084	50.508343	117.094078	-20.953381	16.05014	114.482903	32.955601	-8.588058	112.593475	35.492462	38.815292	116.662964	34.2240315	15.113617	114.6282195	-76.1307935	16.986663	114.3375865
-31.838671	49.883701	117.321838	-20.988346	16.048569	114.457413	32.849735	-8.593135	112.433708	35.407986	38.771324	116.766449	34.1288605	15.0890945	114.6000785	-76.1055525	17.0080435	114.3147475
-31.471518	49.268539	117.311562	-21.099865	16.106085	114.578545	32.788486	-8.646187	112.417725	35.369183	38.735718	116.769455	34.0788345	15.0447655	114.59359	-76.2785645	17.1674045	114.5635
-31.233669	48.609638	117.266083	-21.133207	16.114353	114.618156	32.689125	-8.70466	112.468269	35.321953	38.664124	116.737274	34.005539	14.979732	114.6027715	-76.271953	17.248974	114.6335405
-30.976654	47.841911	117.071678	-21.229736	16.13415	114.679703	32.557491	-8.846835	112.587425	35.28426	38.554569	116.622314	33.9208755	14.853867	114.6048695	-76.3803475	17.414433	114.7545365
-30.768623	47.016613	116.854454	-21.34922	16.103706	114.864822	32.385429	-9.035599	112.774704	35.205116	38.408951	116.421875	33.7952725	14.686676	114.5982895	-76.4937125	17.520736	115.1313545
-30.573765	46.124683	116.563538	-21.468208	16.032187	114.907196	32.205635	-9.291438	113.013336	35.152641	38.219219	116.085793	33.679138	14.4638905	114.5495645	-76.615554	17.6004835	115.2648275
-30.374399	45.156242	116.2043	-21.540897	15.946852	115.014938	31.980648	-9.570274	113.327911	35.139786	37.985886	115.659264	33.560217	14.207806	114.4935875	-76.642011	17.685898	115.5362885
-30.15691	43.639736	115.533279	-21.718718	15.765767	115.129601	31.662863	-10.009382	113.792297	35.032867	37.581631	114.964081	33.347865	13.7861245	114.378189	-76.785301	17.7454095	115.881013
-30.009668	42.576611	115.138077	-21.795792	15.599563	115.205673	31.563398	-10.417555	113.982986	34.953907	37.282829	114.472237	33.2586525	13.432637	114.2276115	-76.8502365	17.766489	116.1837345
-29.975182	41.492947	114.791779	-21.902069	15.432257	115.264008	31.405045	-10.703506	114.251038	34.853504	36.972	114.034721	33.1292745	13.134247	114.1428795	-76.9334125	17.730267	116.3851365
-29.845602	40.405418	114.540123	-21.935043	15.235676	115.325165	31.236252	-10.88659	114.543442	34.775932	36.685162	113.656303	33.006092	12.899286	114.0998725	-76.876178	17.572066	116.5504575
-29.726994	39.32753	114.292168	-21.991495	15.082807	115.332855	31.162268	-11.147144	114.751038	34.729893	36.416534	113.36924	32.9460805	12.634695	114.060139	-76.9290705	17.530919	116.605571
-29.652679	38.317032	114.036087	-22.048931	14.928953	115.269997	31.15139	-11.450209	114.844849	34.681053	36.214542	113.134575	32.9162215	12.3821665	113.989712	-77.0140835	17.4757395	116.550282
-29.602262	37.314175	113.823914	-22.072039	14.787189	115.168488	31.11665	-11.618498	114.948318	34.63876	36.052681	112.935219	32.877705	12.2170915	113.9417685	-77.021783	17.3572865	116.3952075
-29.569244	35.893967	113.667313	-22.12866	14.600688	115.029839	31.078941	-11.724009	114.916397	34.545425	35.932796	112.682961	32.812183	12.1043935	113.799679	-77.069503	17.0969825	116.259999
-29.51479	35.012901	113.700592	-22.131571	14.463652	115.04248	31.098333	-11.764918	114.831039	34.503395	35.906754	112.542274	32.800864	12.070918	113.6866565	-77.064006	16.856386	116.3983035
-29.465189	34.168243	113.787148	-22.122	14.401447	115.120544	31.128141	-11.763121	114.766487	34.447651	35.905521	112.436386	32.787896	12.0712	113.6014365	-77.031896	16.731694	116.6396515
-29.402641	33.417645	113.874886	-22.076836	14.355734	115.188408	31.163395	-11.757879	114.796135	34.433193	35.910545	112.318787	32.798294	12.076333	113.557461	-76.951966	16.635135	116.819355
-29.371258	32.684101	113.929192	-22.060459	14.342478	115.298531	31.188118	-11.749015	114.896515	34.417419	35.924294	112.215698	32.8027685	12.0876395	113.5561065	-76.9236865	16.5973165	117.0409555
-29.332626	31.971222	113.903915	-22.060472	14.338265	115.319481	31.215212	-11.757372	115.034973	34.406734	35.924252	112.113098	32.810973	12.08344	113.5740355	-76.931917	16.59309	117.0649265
-29.321449	31.326839	113.813416	-22.083479	14.311711	115.302208	31.228245	-11.772119	115.160858	34.390896	35.914864	112.033974	32.8095705	12.0713725	113.597416	-76.9765285	16.5520495	117.007
-29.258791	30.459997	113.654617	-22.134151	14.226408	115.177246	31.218784	-11.816844	115.247284	34.356533	35.863098	111.916603	32.7876585	12.023127	113.5819435	-77.0559605	16.429689	116.7725485
-29.251497	29.928705	113.610962	-22.165564	14.168115	115.131287	31.211927	-11.852298	115.253113	34.314938	35.833775	111.847511	32.7634325	11.9907385	113.550312	-77.0945605	16.3454915	116.712262
-29.22596	29.455694	113.595116	-22.165146	14.088289	115.115479	31.229078	-11.872203	115.273682	34.284508	35.806229	111.815796	32.756793	11.967013	113.544739	-77.087085	16.209565	116.686219
-29.236555	29.02849	113.606812	-22.180319	13.98422	115.138054	31.264666	-11.894636	115.31073	34.250797	35.794983	111.805489	32.7577315	11.9501735	113.5581095	-77.1183695	16.0182665	116.7179985
-29.247835	28.65374	113.638199	-22.178255	13.903609	115.182808	31.301516	-11.914245	115.351013	34.204918	35.772331	111.811432	32.753217	11.929043	113.5812225	-77.109727	15.878175	116.7843935
-29.300312	28.306374	113.661049	-22.188591	13.797305	115.216316	31.330284	-11.947867	115.409576	34.179119	35.744358	111.81105	32.7547015	11.8982455	113.610313	-77.1318835	15.6963645	116.822319
-29.353867	28.017824	113.700233	-22.179581	13.730267	115.250061	31.350418	-11.985233	115.489159	34.158726	35.702812	111.83107	32.754572	11.8587895	113.6601145	-77.113734	15.6017445	116.8400075
-29.417627	27.699158	113.697922	-22.186386	13.630554	115.268875	31.365797	-12.040613	115.580559	34.159088	35.641842	111.85743	32.7624425	11.8006145	113.7189945	-77.1352145	15.4604935	116.8187555
-29.452419	27.547482	113.67028	-22.20089	13.561686	115.250221	31.375689	-12.075869	115.617035	34.150227	35.606003	111.888596	32.762958	11.765067	113.7528155	-77.164738	15.358305	116.7476265
-29.502619	27.467255	113.660683	-22.216459	13.509078	115.24794	31.380743	-12.109539	115.608551	34.129608	35.579323	111.924347	32.7551755	11.734892	113.766449	-77.1880935	15.283264	116.729431
-29.563004	27.433018	113.718819	-22.22785	13.459757	115.2472	31.388966	-12.138246	115.549934	34.123764	35.553558	111.964844	32.756365	11.707656	113.757389	-77.212065	15.211858	116.737011
-29.588636	27.453241	113.755646	-22.198561	13.401164	115.240135	31.405172	-12.150937	115.467056	34.124428	35.547371	112.002563	32.7648	11.698217	113.7348095	-77.161922	15.104111	116.7454605
-29.616961	27.549726	113.804535	-22.184616	13.379038	115.241875	31.429117	-12.162444	115.343025	34.122688	35.554184	112.047752	32.7759025	11.69587	113.6953885	-77.1451345	15.062206	116.7883615
-29.626482	27.669081	113.84169	-22.168402	13.372951	115.234985	31.436508	-12.152261	115.244316	34.135078	35.569786	112.052261	32.785793	11.7087625	113.6482885	-77.122597	15.0371395	116.8216815
-29.61801	27.946926	113.850914	-22.142353	13.382137	115.202888	31.461817	-12.157827	115.066208	34.175842	35.579975	112.017479	32.8188295	11.711074	113.5418435	-77.1035355	15.0532	116.8639325
-29.564974	28.135057	113.854897	-22.119623	13.380872	115.177261	31.491051	-12.175896	114.93119	34.196671	35.585938	112.010048	32.843861	11.705021	113.470619	-77.083107	15.056723	116.883903
-29.530773	28.343985	113.881859	-22.053732	13.371897	115.135872	31.478708	-12.155665	114.824036	34.218239	35.580616	112.012306	32.8484735	11.7124755	113.418171	-76.9559375	15.0313185	116.853573
-29.504385	28.556419	113.97599	-22.017206	13.337737	115.140793	31.510639	-12.159564	114.667892	34.237026	35.585884	112.025024	32.8738325	11.71316	113.346458	-76.9082445	14.962314	116.935128
-29.481258	28.775681	114.148186	-21.964813	13.297328	115.2444	31.579679	-12.182749	114.463737	34.240467	35.59507	112.065247	32.910073	11.7061605	113.264492	-76.839699	14.8884955	117.224308
-29.451311	29.013243	114.445831	-21.917938	13.223687	115.44101	31.643734	-12.170822	114.310265	34.243263	35.606735	112.112747	32.9434985	11.7179565	113.211506	-76.7793745	14.7294175	117.670514
-29.359186	29.27066	114.816177	-21.818884	13.166623	115.71299	31.715656	-12.181621	114.187897	34.267166	35.60849	112.189613	32.991411	11.7134345	113.188755	-76.629179	14.6198115	118.237225
-29.207846	29.672438	115.288857	-21.687494	13.104553	116.076553	31.839817	-12.220555	114.138237	34.350086	35.580669	112.338852	33.0949515	11.680057	113.2385445	-76.4699395	14.529049	118.9145615
-29.109478	29.989607	115.46109	-21.621277	13.086547	116.248116	31.874037	-12.255399	114.213562	34.441616	35.522285	112.416924	33.1578265	11.633443	113.315243	-76.4003805	14.539651	119.180989
-28.980457	30.345705	115.507866	-21.553385	13.091476	116.317596	31.946798	-12.366201	114.23217	34.546776	35.441032	112.438141	33.246787	11.5374155	113.3351555	-76.353557	14.6455365	119.3000365
-28.815401	30.755106	115.373573	-21.520525	13.106608	116.248032	31.970613	-12.455384	114.290062	34.642899	35.339882	112.418571	33.306756	11.442249	113.3543165	-76.347806	14.770967	119.1417475
-28.631199	31.175331	115.18824	-21.426569	13.097456	116.133736	31.984953	-12.562452	114.29142	34.746689	35.245823	112.372383	33.365821	11.3416855	113.3319015	-76.218959	14.8532265	118.9355705
-28.439987	31.656721	115.091194	-21.400494	13.075383	116.041183	31.99856	-12.638609	114.216125	34.828945	35.159962	112.322105	33.4137525	11.2606765	113.269115	-76.2147405	14.8900895	118.813251
-28.238525	32.153126	115.198914	-21.347866	13.034447	116.055359	31.986559	-12.661757	114.070038	34.887566	35.101845	112.309731	33.4370625	11.220044	113.1898845	-76.1327945	14.84885	118.9208335
-27.852613	32.878815	115.71962	-21.242037	12.947929	116.237068	32.080303	-12.672986	113.675941	34.93499	35.137222	112.514877	33.5076465	11.232118	113.095409	-75.9917205	14.66374	119.378727
-27.538181	33.352707	116.105568	-21.167206	12.897126	116.4011	32.156834	-12.601432	113.448189	34.964821	35.227062	112.780998	33.5608275	11.312815	113.1145935	-75.8952395	14.481437	119.6876065
-27.298477	33.856342	116.486824	-21.122862	12.868036	116.520653	32.227024	-12.505277	113.208405	34.986	35.339409	113.01725	33.606512	11.417066	113.1128275	-75.852236	14.319006	119.9284785
-26.973412	34.388142	116.810242	-21.107552	12.87793	116.574265	32.271053	-12.40475	112.95005	34.987873	35.440727	113.282036	33.629463	11.5179885	113.116043	-75.844567	14.2378715	120.032487
-26.633835	34.924889	117.003906	-21.092628	12.886228	116.578758	32.273312	-12.281501	112.797752	35.006531	35.531063	113.519432	33.6399215	11.624781	113.158592	-75.8251775	14.147675	119.998924
-26.240986	35.449951	117.056786	-21.093058	12.912425	116.554916	32.334332	-12.230034	112.598694	35.066635	35.590954	113.734856	33.7004835	11.68046	113.166775	-75.8865995	14.14439	119.943057
-25.901287	35.971966	116.920891	-21.020067	12.976883	116.289093	32.362984	-12.204519	112.456192	35.148087	35.603741	113.849663	33.7555355	11.699611	113.1529275	-75.7956695	14.254155	119.4252585
-25.40447	36.783932	116.653534	-21.057281	13.124372	115.804604	32.360737	-12.212448	112.221436	35.227032	35.597782	113.785263	33.7938845	11.692667	113.0033495	-75.9084465	14.556077	118.6058585
-24.746056	37.121944	116.432335	-21.009911	13.185759	115.592918	32.332226	-12.211304	112.012062	35.249374	35.574146	113.735558	33.7908	11.681421	112.87381	-75.810622	14.690097	118.312026
-24.295946	37.552834	116.382706	-20.984371	13.226931	115.49424	32.344227	-12.230705	111.883972	35.300816	35.546234	113.710388	33.8225215	11.6577645	112.79718	-75.7912635	14.7960975	118.1913
-23.775656	37.957878	116.397491	-20.947479	13.228944	115.483223	32.369095	-12.271403	111.802582	35.369678	35.500164	113.730598	33.8693865	11.6143805	112.76659	-75.7643445	14.8435075	118.199856
-23.291563	38.351181	116.410744	-20.872082	13.239811	115.49884	32.384457	-12.326645	111.795258	35.443287	35.429596	113.709572	33.913872	11.5514755	112.752415	-75.658036	14.9281465	118.245265
-22.684357	38.681122	116.387512	-20.7864	13.209592	115.523911	32.413025	-12.412132	111.802818	35.537159	35.335316	113.643646	33.975092	11.461592	112.723232	-75.547892	14.957592	118.32459
-22.156738	39.02528	116.43602	-20.716022	13.185724	115.57238	32.451065	-12.513373	111.825851	35.620457	35.239025	113.608261	34.035761	11.362826	112.717056	-75.467805	15.008622	118.427704
-21.430483	39.518269	116.41227	-20.638769	13.133505	115.547371	32.498695	-12.684538	111.951744	35.756306	35.071354	113.587418	34.1275005	11.193408	112.769581	-75.4050385	15.073602	118.325161
-20.825867	39.762817	116.160515	-20.63707	13.108593	115.366005	32.528885	-12.831317	112.013863	35.830399	34.946911	113.595566	34.179642	11.057797	112.8047145	-75.453782	15.159389	117.9272955
-20.037935	39.879219	115.613747	-20.656042	13.084822	114.987549	32.505836	-12.97	112.094604	35.885162	34.813183	113.609184	34.195499	10.9215915	112.851894	-75.507583	15.2480525	117.123204
-19.46945	40.140106	115.199371	-20.715294	13.049893	114.527191	32.462955	-13.081628	112.08699	35.885319	34.693634	113.575386	34.174137	10.806003	112.831188	-75.604725	15.293783	116.223194
-18.824005	40.315445	114.838516	-20.821777	12.951499	114.094711	32.38348	-13.178929	111.965088	35.81876	34.5993	113.60611	34.10112	10.7101855	112.785599	-75.744674	15.1928125	115.403823
-18.116564	40.455944	114.680717	-20.93079	12.847264	113.848816	32.345467	-13.251402	111.780724	35.762764	34.521587	113.613358	34.0541155	10.6350925	112.697041	-75.9156955	15.0594355	115.000591
-17.551626	40.584534	114.83989	-20.876614	12.738209	113.799706	32.327293	-13.302392	111.65255	35.744373	34.443947	113.701286	34.035833	10.5707775	112.676918	-75.789061	14.9056405	114.922494
-16.586123	40.662773	115.208527	-20.903383	12.585737	113.97673	32.383625	-13.376564	111.500824	35.766884	34.354031	113.969025	34.0752545	10.4887335	112.7349245	-75.8820205	14.6827405	115.2185355
-15.919871	40.705753	115.44558	-20.851856	12.512822	113.988266	32.424881	-13.412961	111.429665	35.797615	34.285965	114.219688	34.111248	10.436502	112.8246765	-75.81496	14.589142	115.1518555
-15.210078	40.763863	115.684677	-20.961983	12.549797	114.125038	32.440598	-13.444991	111.389923	35.81691	34.223717	114.538422	34.128754	10.389363	112.9641725	-76.05272	14.710231	115.2859035
-14.501583	40.738422	115.941658	-20.842562	12.461003	114.057983	32.455956	-13.463476	111.405853	35.835419	34.156288	114.938927	34.1456875	10.346406	113.17239	-75.8308115	14.5756	114.943576
-13.805358	40.669125	116.311607	-20.958307	12.593901	114.325157	32.461658	-13.45867	111.435989	35.869778	34.10722	115.378189	34.165718	10.324275	113.407089	-76.082332	14.863527	115.243225
-13.222281	40.671204	116.808319	-20.848057	12.536113	114.443253	32.467655	-13.446106	111.492577	35.911995	34.073891	115.782974	34.189825	10.3138925	113.6377755	-75.885939	14.7583335	115.2487305
-12.455194	40.451134	117.13102	-20.994591	12.658632	114.758896	32.474213	-13.4314	111.539413	35.933975	34.057354	116.187302	34.204094	10.312977	113.8633575	-76.193276	15.004287	115.6544345
-11.403572	40.119915	117.577972	-20.886875	12.588231	114.82077	32.459755	-13.44019	111.651024	35.994522	34.016922	116.691383	34.2271385	10.288366	114.1712035	-76.0008885	14.888096	115.4703365
-10.635499	39.825554	117.694405	-20.900431	12.690306	114.88221	32.45047	-13.444969	111.721382	36.012985	33.98571	116.99176	34.2317275	10.2703705	114.356571	-76.0325895	15.1102415	115.407849
-9.912291	39.449089	117.691933	-20.96406	12.667937	114.73938	32.423626	-13.458946	111.758743	35.999748	33.956196	117.204689	34.211687	10.248625	114.481716	-76.139807	15.087249	114.997044
-9.223854	39.045479	117.665985	-21.012732	12.760261	114.683983	32.381634	-13.496283	111.732063	35.99662	33.902386	117.246773	34.189127	10.2030515	114.489418	-76.214591	15.3174705	114.878548
-8.527618	38.519073	117.562996	-21.026833	12.68003	114.584007	32.335403	-13.570908	111.629196	35.981647	33.821568	117.195404	34.158525	10.12533	114.4123	-76.212191	15.23473	114.755714
-7.799889	37.988853	117.510941	-20.984129	12.592358	114.581192	32.315994	-13.680117	111.51931	36.006508	33.695557	117.10714	34.161251	10.00772	114.313225	-76.129509	15.176996	114.849159
-7.022544	37.268829	117.445221	-21.093918	12.628883	114.76239	32.307095	-13.812499	111.448326	36.039291	33.563686	117.057037	34.173193	9.8755935	114.2526815	-76.361029	15.3821725	115.2720985
-5.826966	36.00996	117.324356	-20.958668	12.316835	114.634338	32.289013	-14.02705	111.443588	36.048115	33.365459	116.958382	34.168564	9.6692045	114.200985	-76.0859	14.9644655	115.067691
-5.138297	35.163998	117.138962	-20.988964	12.167799	114.65918	32.276363	-14.171518	111.485001	36.014034	33.240303	116.877533	34.1451985	9.5343925	114.181267	-76.1231265	14.8012055	115.137093
-4.349737	34.316452	116.943756	-21.028297	12.099718	114.747704	32.227615	-14.314053	111.574028	35.967186	33.100819	116.765785	34.0974005	9.393383	114.1699065	-76.1539945	14.806053	115.3255015
-3.502293	33.21418	116.754486	-21.049093	11.970653	114.753365	32.190659	-14.454391	111.689247	35.91037	32.989517	116.702225	34.0505145	9.267563	114.195736	-76.1487005	14.673743	115.310994
-2.772267	32.161667	116.617752	-21.11957	11.820004	114.684937	32.154762	-14.55894	111.823021	35.846313	32.88522	116.672836	34.0005375	9.16314	114.2479285	-76.2396775	14.476868	115.1219455
-1.992665	31.101143	116.460312	-21.194708	11.762015	114.680771	32.123867	-14.64529	111.931	35.786594	32.817764	116.701599	33.9552305	9.086237	114.3162995	-76.3446465	14.437793	115.0452425
-1.144136	29.918301	116.30014	-21.260637	11.690426	114.585938	32.114819	-14.692884	112.000084	35.709927	32.768421	116.76667	33.912373	9.0377685	114.383377	-76.433647	14.3430835	114.788499
0.052952	28.086529	116.065689	-21.342325	11.52801	114.392876	32.111134	-14.703554	112.025475	35.618309	32.731525	116.904236	33.8647215	9.0139855	114.4648555	-76.5493715	14.0420345	114.3208965
0.904612	26.856304	115.888321	-21.403578	11.414993	114.145294	32.134392	-14.697316	112.06694	35.571815	32.722725	116.977539	33.8531035	9.0127045	114.5222395	-76.6602595	13.8172815	113.7683485
1.774017	25.439146	115.650345	-21.410778	11.428404	113.957489	32.189674	-14.678842	112.115028	35.507004	32.753242	117.011787	33.848339	9.0372	114.5634075	-76.669895	13.819608	113.3515705
2.600361	24.068481	115.357506	-21.422636	11.362321	113.781845	32.287418	-14.623317	112.196419	35.473885	32.823257	116.914902	33.8806515	9.09997	114.5556605	-76.7259235	13.624672	113.0080295
3.508519	22.639004	115.016594	-21.361525	11.321482	113.553513	32.434525	-14.534585	112.33094	35.447239	32.941811	116.792122	33.940882	9.203613	114.561531	-76.663932	13.439351	112.545495
4.338481	21.131348	114.711845	-21.32412	11.305933	113.316765	32.635159	-14.41945	112.562775	35.429539	33.095276	116.655258	34.032349	9.337913	114.6090165	-76.680589	13.273953	112.0245135
5.18011	19.684752	114.362396	-21.220306	11.295835	112.977859	32.859085	-14.296452	112.867096	35.398258	33.257774	116.49543	34.1286715	9.480661	114.681263	-76.5692835	13.111009	111.274455
6.463602	17.218443	113.823975	-21.143042	11.216895	112.26429	33.187969	-14.162511	113.498535	35.350117	33.494587	116.220116	34.269043	9.666038	114.8593255	-76.555127	12.767752	109.6692545
7.29189	15.687026	113.527237	-21.11871	11.166266	111.695602	33.397556	-14.079038	113.987694	35.32209	33.613251	116.055763	34.359823	9.7671065	115.0217285	-76.597243	12.5654255	108.3694755
8.050018	13.965077	113.319984	-21.052074	11.082347	111.140884	33.57613	-14.010717	114.511665	35.284451	33.714581	115.917931	34.4302905	9.851932	115.214798	-76.5344385	12.312762	107.06697
8.781834	12.368217	113.18264	-20.959972	11.019072	110.623779	33.745064	-13.960774	114.981911	35.275181	33.786686	115.773369	34.5101225	9.912956	115.37764	-76.4300665	12.125188	105.869918
9.489002	10.744264	113.082649	-20.868498	10.946449	110.193489	33.879902	-13.899192	115.405693	35.294609	33.839832	115.619598	34.5872555	9.97032	115.5126455	-76.3242515	11.922578	104.8743325
10.089566	9.142263	113.06205	-20.734077	10.851013	109.886864	34.024883	-13.859923	115.741684	35.351002	33.877831	115.421234	34.6879425	10.008954	115.581459	-76.1560965	11.693072	104.192269
10.687908	7.661816	113.056862	-20.588602	10.749331	109.707764	34.174191	-13.824284	116.007065	35.444187	33.908424	115.217674	34.809189	10.04207	115.6123695	-75.986393	11.456592	103.8031585
11.428729	5.348871	113.236938	-20.290787	10.700728	109.657791	34.427704	-13.74237	116.387245	35.648842	33.954666	114.972015	35.038273	10.106148	115.67963	-75.619847	11.295308	103.635952
11.86707	3.964562	113.484261	-20.150726	10.705769	109.722641	34.590027	-13.678072	116.669014	35.782078	33.990948	114.869606	35.1860525	10.156438	115.76931	-75.4875045	11.2551	103.675972
12.210793	2.581739	113.762787	-20.035957	10.702257	109.800652	34.696587	-13.613306	116.977394	35.896816	34.025856	114.839111	35.2967015	10.206275	115.9082525	-75.3686155	11.198239	103.6930515
12.436124	1.253638	114.047134	-19.989418	10.717577	109.866318	34.753677	-13.562441	117.281708	35.957863	34.05584	114.826134	35.35577	10.2466995	116.053921	-75.334606	11.1884545	103.678715
12.633591	0.022552	114.355064	-20.020954	10.760101	109.901764	34.757904	-13.51935	117.551445	35.971268	34.081158	114.804527	35.364586	10.280904	116.177986	-75.406494	11.239298	103.625542
12.722423	-1.06776	114.550385	-20.085827	10.787553	109.908485	34.710987	-13.485008	117.761574	35.936047	34.109089	114.749908	35.323517	10.3120405	116.255741	-75.495171	11.2630655	103.561229
12.75782	-2.259347	114.675903	-20.14493	10.799577	109.880463	34.643108	-13.465034	117.839584	35.872246	34.124763	114.666954	35.257677	10.3298645	116.253269	-75.547537	11.2692895	103.507657
12.700131	-3.78788	114.72731	-20.202101	10.764076	109.764191	34.521969	-13.380137	117.810913	35.762871	34.150272	114.565971	35.14242	10.3850675	116.188442	-75.546622	11.1430845	103.33994
12.57645	-4.646246	114.718483	-20.312851	10.791352	109.81443	34.495716	-13.389977	117.706741	35.703331	34.176178	114.533974	35.0995235	10.3931005	116.1203575	-75.7252255	11.1896035	103.5085025
12.40437	-5.469903	114.763855	-20.311943	10.768217	109.822502	34.460316	-13.36414	117.626572	35.646603	34.211018	114.532913	35.0534595	10.423439	116.0797425	-75.6773455	11.112995	103.5652615
12.175314	-6.374537	114.743629	-20.330545	10.783242	109.891342	34.453053	-13.336863	117.546509	35.631134	34.247204	114.527176	35.0420935	10.4551705	116.0368425	-75.7031835	11.1113135	103.7458415
11.866425	-7.016601	114.708649	-20.309429	10.818207	109.959045	34.453297	-13.306391	117.459633	35.643696	34.292233	114.523254	35.0484965	10.492921	115.9914435	-75.6673545	11.143493	103.9266465
11.538916	-7.776643	114.600647	-20.278944	10.874971	110.029564	34.464558	-13.255451	117.383369	35.661678	34.338058	114.492226	35.063118	10.5413035	115.9377975	-75.621006	11.2086385	104.1213305
11.117785	-8.425786	114.508202	-20.236954	10.935226	110.098495	34.481503	-13.191287	117.270363	35.699039	34.420803	114.470985	35.090271	10.614758	115.870674	-75.564179	11.255694	104.326316
10.421577	-9.184986	114.31028	-20.202734	11.072261	110.137833	34.520462	-13.054659	117.100891	35.699444	34.580242	114.432182	35.109953	10.7627915	115.7665365	-75.515421	11.3817305	104.5091295
9.856827	-9.777019	114.170776	-20.191532	11.149047	110.130676	34.529591	-12.925442	116.968979	35.67783	34.705334	114.370308	35.1037105	10.889946	115.6696435	-75.4867745	11.408148	104.5917085
9.20953	-10.225393	113.991798	-20.205727	11.257623	110.149239	34.536045	-12.778908	116.839264	35.609856	34.868607	114.28553	35.0729505	11.0448495	115.562397	-75.4844045	11.4703965	104.736081
8.579876	-10.671871	113.845573	-20.21903	11.37461	110.183189	34.521832	-12.5468	116.734993	35.545643	35.051571	114.192978	35.0337375	11.2523855	115.4639855	-75.4717975	11.4968345	104.9023925
7.788271	-11.033538	113.778519	-20.264425	11.491013	110.272583	34.521557	-12.413009	116.656052	35.46125	35.24007	114.144768	34.9914035	11.4135305	115.40041	-75.5202535	11.5684955	105.144756
6.986274	-11.376311	113.771667	-20.295439	11.654467	110.396873	34.505348	-12.221716	116.643204	35.381676	35.422546	114.126762	34.943512	11.600415	115.384983	-75.53439	11.708519	105.408763
6.089807	-11.662004	113.828156	-20.354649	11.813339	110.564079	34.454716	-11.982924	116.703735	35.325485	35.600342	114.154709	34.8901005	11.808709	115.429222	-75.5993985	11.817969	105.698936
4.723794	-12.055934	113.952957	-20.426144	12.072388	110.745415	34.385456	-11.709942	116.871307	35.245098	35.866096	114.20649	34.815277	12.078077	115.5388985	-75.667565	12.066699	105.9519315
3.681846	-12.287946	114.006332	-20.502028	12.248594	110.808327	34.307247	-11.550714	117.012611	35.188007	36.041149	114.239265	34.747627	12.2452175	115.625938	-75.751683	12.2519705	105.990716
2.631389	-12.486478	114.008904	-20.554646	12.441643	110.810959	34.224354	-11.384966	117.101707	35.156555	36.193485	114.227043	34.6904545	12.4042595	115.664375	-75.7997465	12.4790265	105.957543
1.502127	-12.597415	113.904716	-20.597301	12.622765	110.761559	34.145176	-11.245321	117.111443	35.118252	36.328514	114.17395	34.631714	12.5415965	115.6426965	-75.826316	12.7039335	105.8804215
0.408858	-12.785667	113.769104	-20.650984	12.775196	110.722626	34.084274	-11.145866	117.064072	35.10001	36.458878	114.086449	34.592142	12.656506	115.5752605	-75.89411	12.893886	105.8699915
-0.788214	-12.884228	113.578735	-20.643885	12.943658	110.697044	34.028702	-10.959222	116.996086	35.104259	36.575729	114.003815	34.5664805	12.8082535	115.4999505	-75.8542505	13.0790625	105.8941375
-2.038458	-12.944023	113.403282	-20.662794	13.074843	110.695877	34.034729	-10.918155	116.839935	35.09388	36.714031	113.986839	34.5643045	12.897938	115.413387	-75.8898925	13.251748	105.978367
-3.993914	-12.994817	113.153168	-20.707945	13.31677	110.732422	33.983711	-10.710031	116.711388	35.071911	36.920895	113.981293	34.527811	13.105432	115.3463405	-75.943701	13.528108	106.1185035
-5.391912	-12.965677	112.991035	-20.694664	13.473618	110.805634	33.945892	-10.577762	116.623962	35.06142	37.056496	113.962296	34.503656	13.239367	115.293129	-75.892984	13.707869	106.318139
-6.814436	-12.902967	112.870094	-20.69516	13.608093	110.905983	33.85955	-10.367305	116.595688	35.046799	37.166725	113.917816	34.4531745	13.39971	115.256752	-75.8434945	13.816476	106.555214
-8.230367	-12.885758	112.704155	-20.726753	13.72415	111.055717	33.870705	-10.365523	116.383659	35.032253	37.25354	113.8489	34.451479	13.4440085	115.1162795	-75.904985	14.0042915	106.9951545
-9.797935	-12.787956	112.698982	-20.707369	13.833708	111.317039	33.834034	-10.309271	116.194138	35.045856	37.289101	113.725266	34.439945	13.489915	114.959702	-75.854683	14.177501	107.674376
-11.299117	-12.710828	112.710228	-20.705254	13.912022	111.675034	33.804245	-10.263815	115.994629	35.050594	37.30682	113.612724	34.4274195	13.5215025	114.8036765	-75.8379275	14.3025415	108.5463915
-12.871702	-12.640691	112.900757	-20.649084	13.99792	112.124359	33.809299	-10.215718	115.826988	35.041019	37.344147	113.549629	34.425159	13.5642145	114.6883085	-75.723327	14.4316255	109.5604095
-15.346101	-12.450611	113.425934	-20.618088	14.069581	112.939705	33.778931	-10.129586	115.695717	34.991592	37.403332	113.543144	34.3852615	13.636873	114.6194305	-75.6214375	14.502289	111.2599795
-16.905849	-12.379786	113.827789	-20.653408	14.157659	113.477036	33.708305	-10.086791	115.679039	34.936512	37.428745	113.543274	34.3224085	13.670977	114.6111565	-75.6292245	14.644341	112.3429155
-18.604048	-12.251084	114.279236	-20.750992	14.227603	113.935486	33.608101	-10.071034	115.699097	34.835968	37.436653	113.51017	34.2220345	13.6828095	114.6046335	-75.7240185	14.7723965	113.2663385
-20.296556	-12.121437	114.713112	-20.83531	14.285151	114.292336	33.45956	-10.077105	115.702263	34.722553	37.419235	113.397125	34.0910565	13.671065	114.549694	-75.7616765	14.899237	114.034978
-21.870378	-12.011968	115.116486	-20.943771	14.352287	114.573334	33.274323	-10.127069	115.68885	34.588272	37.361153	113.174545	33.9312975	13.617042	114.4316975	-75.8188395	15.087532	114.7149705
-23.570717	-11.826429	115.530968	-21.074837	14.430621	114.817009	33.063179	-10.19332	115.65107	34.460075	37.282051	112.847435	33.761627	13.5443655	114.2492525	-75.911301	15.3168765	115.3847655
-25.159752	-11.625742	115.959801	-21.199999	14.474871	115.089584	32.853939	-10.270399	115.568497	34.315353	37.180302	112.52301	33.584646	13.4549515	114.0457535	-75.984644	15.4947905	116.1334145
-27.474669	-11.313381	116.609482	-21.322901	14.479078	115.545914	32.598602	-10.37542	115.456055	34.052395	36.996414	112.147316	33.3254985	13.310497	113.8016855	-75.9713005	15.647659	117.2901425
-28.954979	-11.079202	117.066612	-21.41861	14.470916	115.865967	32.470135	-10.430126	115.460358	33.920204	36.909401	111.996498	33.1951695	13.2396375	113.728428	-76.0323895	15.7021945	118.003506
-30.352644	-10.82332	117.432556	-21.493586	14.409065	116.165337	32.36541	-10.485231	115.503822	33.820213	36.837654	111.97506	33.0928115	13.1762115	113.739441	-76.0799835	15.6419185	118.591233
-31.745008	-10.583801	117.57016	-21.588589	14.329587	116.328583	32.278137	-10.546103	115.53801	33.733498	36.78022	112.042557	33.0058175	13.1170585	113.7902835	-76.1829955	15.5421155	118.8668825
-33.119854	-10.290833	117.629601	-21.643194	14.257477	116.423798	32.219437	-10.588608	115.553139	33.68008	36.763386	112.142693	32.9497585	13.087389	113.847916	-76.2361465	15.427565	118.99968
-34.424099	-9.99016	117.588219	-21.772387	14.186613	116.429031	32.146137	-10.610418	115.567818	33.591171	36.771004	112.245811	32.868654	13.080293	113.9068145	-76.413428	15.292933	118.9512475
-35.681702	-9.634624	117.500595	-21.866665	14.172954	116.371902	32.059399	-10.624704	115.579155	33.505611	36.759388	112.301102	32.782505	13.067342	113.9401285	-76.515835	15.278566	118.8036755
-37.536819	-9.07618	117.386185	-22.049835	14.204054	116.217102	31.935818	-10.661936	115.704903	33.370983	36.7258	112.293015	32.6534005	13.031932	113.998959	-76.7530705	15.376176	118.435245
-38.683117	-8.686463	117.317642	-22.116232	14.247331	116.054176	31.859852	-10.720601	115.820229	33.298119	36.655025	112.212685	32.5789855	12.967212	114.016457	-76.8114495	15.52745	118.091895
-39.780735	-8.247942	117.262878	-22.198145	14.283185	115.92511	31.761562	-10.795483	115.946053	33.275623	36.563671	112.075722	32.5185925	12.884094	114.0108875	-76.9148825	15.682276	117.8393325
-40.87669	-7.812469	117.203819	-22.290819	14.252337	115.801476	31.672928	-10.91095	116.080566	33.257778	36.445866	111.977943	32.465353	12.767458	114.0292545	-77.046991	15.737216	117.5736975
-41.91	-7.367081	117.186668	-22.341671	14.223376	115.708199	31.588474	-11.037386	116.238808	33.266048	36.30534	111.890182	32.427261	12.633977	114.064495	-77.110603	15.812775	117.351903
-42.950729	-6.859999	117.1996	-22.38426	14.173804	115.643379	31.53544	-11.164389	116.392426	33.254345	36.146362	111.795448	32.3948925	12.4909865	114.093937	-77.1634125	15.8566215	117.192821
-43.92445	-6.324417	117.291702	-22.423775	14.070608	115.611816	31.4771	-11.309917	116.568336	33.215256	35.996475	111.697639	32.346178	12.343279	114.1329875	-77.193728	15.797937	117.0906445
-45.358627	-5.440975	117.447327	-22.516159	13.918665	115.623772	31.415564	-11.499241	116.949799	33.157242	35.740028	111.460564	32.286403	12.1203935	114.2051815	-77.318721	15.7169365	117.0423625
-46.301277	-4.785913	117.586502	-22.567772	13.792457	115.664497	31.377098	-11.682405	117.16069	33.110912	35.532234	111.344269	32.244005	11.9249145	114.2524795	-77.379549	15.6599995	117.0765145
-47.237698	-4.089046	117.71402	-22.626324	13.602875	115.749374	31.324217	-11.885965	117.35569	33.082138	35.305149	111.215675	32.2031775	11.709592	114.2856825	-77.4558255	15.496158	117.2130655
-48.133476	-3.348524	117.733536	-22.65798	13.410671	115.815392	31.290665	-12.106335	117.506828	33.060856	34.615768	111.064041	32.1757605	11.2547165	114.2854345	-77.4917205	15.5666255	117.3453495
-49.013882	-2.508498	117.767799	-22.733746	13.225797	115.908051	31.178888	-12.179964	117.658569	33.007061	34.876514	111.11306	32.0929745	11.348275	114.3858145	-77.5604665	15.103319	117.4302875
-49.947983	-1.612796	117.69693	-22.791792	13.020616	115.96949	31.122948	-12.362431	117.651428	32.941124	34.735363	111.180855	32.032036	11.186466	114.4161415	-77.61562	14.854766	117.5228385
-50.853897	-0.653889	117.488014	-22.875769	12.841492	116.010895	31.057188	-12.522526	117.587074	32.873634	34.638321	111.310638	31.965411	11.0578975	114.448856	-77.716949	14.6250865	117.572934
-52.156467	0.968448	117.181984	-23.033691	12.620516	116.056572	30.979448	-12.798038	117.231689	32.747917	34.555679	111.633682	31.8636825	10.8788205	114.4326855	-77.9310645	14.3622115	117.6804585
-53.086071	2.112774	117.01696	-23.140924	12.493805	116.133476	30.867504	-12.881649	116.986206	32.664268	34.534893	111.943939	31.765886	10.826622	114.4650725	-78.047734	14.160988	117.8018795
-53.881107	3.292848	116.892899	-23.236069	12.347211	116.254028	30.768433	-12.986957	116.651222	32.586021	34.501583	112.36377	31.677227	10.757313	114.507496	-78.149365	13.937109	118.00056
-54.755871	4.551578	116.920403	-23.323393	12.210065	116.461884	30.669907	-13.089338	116.299248	32.54678	34.480831	112.875999	31.6083435	10.6957465	114.5876235	-78.2551295	13.7243835	118.3361445
-55.637135	5.831878	117.017853	-23.409683	12.0885	116.695129	30.596292	-13.166088	115.94751	32.481709	34.455444	113.446114	31.5390005	10.644678	114.696812	-78.3583665	13.532322	118.693446
-56.413876	7.123142	117.307953	-23.492172	11.959724	117.022263	30.483675	-13.171855	115.658447	32.424019	34.455456	114.119064	31.453847	10.6418005	114.8887555	-78.438191	13.2776475	119.1557705
-57.293232	8.393377	117.715279	-23.608313	11.892222	117.379013	30.408218	-13.181543	115.382324	32.356266	34.473972	114.724556	31.382242	10.6462145	115.05344	-78.598868	13.1382295	119.704586
-58.505028	10.294307	118.355515	-23.757317	11.821837	118.031265	30.308691	-13.172176	115.138885	32.256058	34.487171	115.535225	31.2823745	10.6574975	115.337055	-78.7970085	12.9861765	120.725475
-59.298027	11.529318	118.782616	-23.821354	11.742678	118.245483	30.22477	-13.187176	115.072227	32.188457	34.49453	115.868759	31.2066135	10.653677	115.470493	-78.8493215	12.831679	121.020473
-60.111618	12.709973	119.0811	-23.885489	11.67225	118.359207	30.143366	-13.239368	114.990891	32.144268	34.427425	116.057678	31.143817	10.5940285	115.5242845	-78.914795	12.7504715	121.1941295
-60.822975	13.890126	119.223701	-23.706146	11.401662	118.313362	30.088478	-13.321291	114.935661	32.092899	34.349167	116.064964	31.0906885	10.513938	115.5003125	-78.5029805	12.289386	121.1264115
-61.556744	15.023467	119.255493	-23.985966	11.564511	118.330399	30.033424	-13.425359	114.903831	32.049393	34.253227	115.932831	31.0414085	10.413934	115.418331	-79.0133405	12.715088	121.242467
-62.291615	16.071909	119.310608	-23.771399	11.28107	118.151764	29.992659	-13.559558	114.822594	31.982119	34.128265	115.722229	30.987389	10.2843535	115.2724115	-78.530187	12.2777865	121.0311165
-62.713825	16.947296	119.302032	-24.12035	11.397732	118.325356	29.944574	-13.696091	114.784744	31.930822	33.979683	115.45118	30.937698	10.141796	115.117962	-79.178398	12.653668	121.53275
-63.142426	17.83922	119.403885	-24.177006	11.240089	118.233383	29.908001	-13.93991	114.770149	31.82036	33.745674	115.153183	30.8641805	9.902882	114.961666	-79.2181925	12.577296	121.5051
-62.80933	18.029215	119.407997	-24.072418	10.961236	118.172668	29.892084	-14.115615	114.844284	31.777632	33.581848	115.028679	30.834858	9.7331165	114.9364815	-78.979694	12.1893555	121.4088545
-62.453972	18.209608	119.321968	-24.11459	10.740217	118.163956	29.899084	-14.298532	114.933052	31.745911	33.413689	114.960358	30.8224975	9.5575785	114.946705	-79.0516775	11.9228555	121.381207
-62.01054	18.381046	119.180122	-24.170471	10.537276	118.203964	29.905018	-14.458897	115.033386	31.716305	33.248589	114.903328	30.8106615	9.394846	114.968357	-79.1516035	11.679706	121.439571
-61.243809	18.389511	119.111099	-24.233541	10.43209	118.197998	29.894308	-14.623855	115.129982	31.683201	33.111687	114.870918	30.7887545	9.243916	115.00045	-79.2558365	11.620264	121.395546
-60.975319	18.845823	119.044075	-24.233107	10.312156	118.176041	29.894114	-14.748929	115.238991	31.683033	32.980789	114.85273	30.7885735	9.11593	115.0458605	-79.2547875	11.508382	121.3062215
-60.519619	19.095758	118.894127	-24.280285	10.186656	118.171021	29.870644	-14.869243	115.337669	31.687788	32.863873	114.854027	30.779216	8.997315	115.095848	-79.339786	11.375997	121.246194
-59.747715	19.49876	118.732742	-24.287397	10.106266	118.147003	29.867893	-15.000415	115.43187	31.691446	32.746902	114.887306	30.7796695	8.8732435	115.159588	-79.3544635	11.3392885	121.134418
-59.113949	19.798861	118.563293	-24.232212	10.006069	118.044601	29.860289	-15.06104	115.477798	31.716642	32.674351	114.914871	30.7884655	8.8066555	115.1963345	-79.2528895	11.2054825	120.8928675
-58.427822	20.121117	118.346909	-24.323092	10.002395	117.99543	29.874887	-15.099128	115.510437	31.727959	32.648033	114.978531	30.801423	8.7744525	115.244484	-79.447607	11.2303375	120.746376
-57.779713	20.461473	118.005798	-24.342628	9.959511	117.844894	29.878172	-15.13017	115.508583	31.724203	32.625668	115.063309	30.8011875	8.747749	115.285946	-79.4864435	11.171273	120.403842
-57.124191	20.805613	117.685066	-24.351635	9.912851	117.641449	29.86936	-15.152195	115.458633	31.718704	32.604416	115.127602	30.794032	8.7261105	115.2931175	-79.497302	11.0995915	119.9897805
-56.515114	21.181728	117.400871	-24.457125	9.919407	117.47879	29.823776	-15.176585	115.409836	31.69606	32.588394	115.199554	30.759918	8.7059045	115.304695	-79.674168	11.1329095	119.652885
-55.870594	21.638948	117.252007	-24.561237	9.924236	117.364571	29.77562	-15.184288	115.294937	31.64419	32.588394	115.182938	30.709905	8.702053	115.2389375	-79.832379	11.146419	119.4902045
-54.894405	22.349655	117.166855	-24.55615	9.922523	117.147972	29.689289	-15.148393	115.02935	31.545809	32.623844	115.108284	30.617549	8.7377255	115.068817	-79.729849	11.1073205	119.227127
-54.191994	22.793203	117.0298	-24.633665	9.88224	117.112228	29.67721	-15.104179	114.896248	31.483194	32.661381	115.032913	30.580202	8.778601	114.9645805	-79.847532	10.985879	119.2598755
-53.522778	23.080181	116.914238	-24.666883	9.894347	116.955498	29.676624	-15.071805	114.777527	31.439129	32.71019	114.94017	30.5578765	8.8191925	114.8588485	-79.8916425	10.9695015	119.0521475
-52.855526	23.306072	116.671776	-24.65612	9.882646	116.815605	29.689112	-15.042308	114.695335	31.405882	32.740662	114.762138	30.547497	8.849177	114.7287365	-79.859737	10.916115	118.9024735
-52.165283	23.528322	116.50798	-24.65658	9.909428	116.66069	29.713118	-15.02072	114.602066	31.373449	32.779579	114.528015	30.5432835	8.8794295	114.5650405	-79.8564435	10.9394265	118.7563395
-51.458412	23.768595	116.306854	-24.620762	9.881193	116.509262	29.749424	-15.005003	114.56562	31.36636	32.799755	114.292419	30.557892	8.897376	114.4290195	-79.799416	10.86501	118.5895045
-50.737434	24.011374	116.049217	-24.583221	9.824185	116.36628	29.819561	-14.981133	114.556252	31.370466	32.833035	114.062538	30.5950135	8.925951	114.309395	-79.7614555	10.722419	118.423165
-49.578289	24.339016	115.599648	-24.438795	9.710828	115.969826	29.92503	-14.989953	114.448761	31.395456	32.843697	113.671349	30.660243	8.926872	114.060055	-79.537833	10.494784	117.879597
-48.811287	24.466173	115.174362	-24.392773	9.676018	115.654518	29.980114	-14.997742	114.364685	31.417337	32.832172	113.387367	30.6987255	8.917215	113.876026	-79.4842715	10.434821	117.43301
-47.917824	24.66177	114.646896	-24.311344	9.674558	115.303528	30.023319	-14.999312	114.292061	31.467644	32.829201	113.111092	30.7454815	8.9149445	113.7015765	-79.3681695	10.4341715	116.9054795
-47.079945	24.879225	114.080643	-24.290207	9.677631	114.908005	30.078243	-15.013948	114.217987	31.529713	32.81229	112.857353	30.803978	8.899171	113.53767	-79.384392	10.456091	116.27834
-46.195847	25.162025	113.560745	-24.227909	9.661589	114.562859	30.143473	-15.003067	114.184639	31.611162	32.840492	112.618103	30.8773175	8.9187125	113.401371	-79.3331355	10.4044655	115.724347
-45.339756	25.408415	113.181435	-24.155621	9.682843	114.248367	30.211882	-14.971381	114.119545	31.637421	32.845364	112.428307	30.9246515	8.9369915	113.273926	-79.2358935	10.4286945	115.222808
-44.466896	25.665007	112.822891	-24.088083	9.697089	114.015984	30.2903	-14.897688	114.068642	31.695351	32.905098	112.312424	30.9928255	9.003705	113.190533	-79.1689915	10.390473	114.841435
-43.077564	26.152763	112.474823	-24.006432	9.735696	113.745583	30.401802	-14.805383	113.979111	31.740356	33.015572	112.187851	31.071079	9.1050945	113.083481	-79.083943	10.3662975	114.407685
-42.22752	26.562309	112.31868	-23.953655	9.768966	113.611267	30.443161	-14.736936	113.934776	31.78907	33.094116	112.078415	31.1161155	9.17859	113.0065955	-79.0234255	10.359342	114.2159385
-41.283951	26.946814	112.166298	-23.907194	9.804888	113.477348	30.481335	-14.681085	113.840446	31.82106	33.170757	111.98111	31.1511975	9.244836	112.910778	-78.9655855	10.36494	114.043918
-40.456203	27.381824	112.030685	-23.853638	9.854123	113.350037	30.525866	-14.622423	113.75396	31.840002	33.242138	111.849106	31.182934	9.3098575	112.801533	-78.89021	10.3983885	113.898541
-39.534054	27.85494	111.851921	-23.825377	9.929696	113.188171	30.542374	-14.553226	113.646271	31.843651	33.333538	111.72683	31.1930125	9.390156	112.6865505	-78.8437665	10.469236	113.6897915
-38.687389	28.406832	111.643181	-23.811548	9.981782	113.001274	30.562523	-14.490716	113.528252	31.868732	33.396374	111.583389	31.2156275	9.452829	112.5558205	-78.8387235	10.510735	113.4467275
-37.765293	28.908405	111.369682	-23.817844	10.02396	112.790939	30.606115	-14.489785	113.306305	31.878448	33.444862	111.432884	31.2422815	9.4775385	112.3695945	-78.8779695	10.5703815	113.2122835
-36.507637	29.772377	111.039627	-23.793711	10.123643	112.478622	30.530918	-14.352263	113.15522	31.871981	33.496399	111.150276	31.2014495	9.572068	112.152748	-78.7888715	10.675218	112.804496
-35.60535	30.426445	110.881134	-23.76819	10.161618	112.342575	30.556532	-14.383382	112.991486	31.884237	33.527321	111.009384	31.2203845	9.5719695	112.000435	-78.7567645	10.7512665	112.684715
-34.845936	31.131426	110.834229	-23.712938	10.191528	112.263275	30.589542	-14.388098	112.863831	31.892893	33.548973	110.922752	31.2412175	9.5804375	111.8932915	-78.6670935	10.8026185	112.6332585
-33.939587	31.78429	110.852142	-23.706066	10.208776	112.254807	30.590551	-14.356902	112.80513	31.891594	33.581551	110.910751	31.2410725	9.6123245	111.8579405	-78.6532045	10.8052275	112.6516735
-33.181297	32.536419	110.948563	-23.753649	10.243444	112.296974	30.527365	-14.276296	112.777557	31.858459	33.651398	110.939964	31.192912	9.687551	111.8587605	-78.70021	10.799337	112.7351875
-32.365448	33.328602	111.082802	-23.815189	10.293366	112.320328	30.51692	-14.224609	112.647224	31.799278	33.744587	111.048676	31.158099	9.759989	111.84795	-78.788477	10.826743	112.792706
-31.656166	34.162472	111.316254	-23.879154	10.324896	112.327431	30.444029	-14.06659	112.549301	31.714899	33.892776	111.228752	31.079464	9.913093	111.8890265	-78.837772	10.736699	112.7658355
-30.585564	35.420933	111.665329	-24.04755	10.429685	112.30571	30.380175	-13.849704	112.239548	31.549093	34.167084	111.625053	30.964634	10.15869	111.9323005	-79.059734	10.70068	112.6791195
-29.862642	36.328762	111.946037	-24.135717	10.51875	112.297989	30.304409	-13.607793	112.069893	31.420967	34.388474	111.887978	30.862688	10.3903405	111.9789355	-79.134122	10.6471595	112.6170425
-29.239899	37.237106	112.195839	-24.22307	10.664224	112.221352	30.261305	-13.385345	111.844467	31.298355	34.610706	112.135948	30.77983	10.6126805	111.9902075	-79.22597	10.7157675	112.4524965
-28.738646	38.215679	112.550102	-24.319208	10.825058	112.234879	30.225376	-13.176558	111.597618	31.231445	34.817856	112.372543	30.7284105	10.820649	111.9850805	-79.3668265	10.829467	112.4846775
-28.121862	39.073814	112.870323	-24.301931	10.915958	112.067711	30.212778	-12.947956	111.350395	31.175434	35.038258	112.604858	30.694106	11.045151	111.9776265	-79.297968	10.786765	112.1577955
-27.247906	39.86554	112.950073	-24.324444	11.077065	111.993202	30.220055	-12.726821	111.086044	31.149849	35.240688	112.836853	30.684952	11.2569335	111.9614485	-79.33384	10.8971965	112.0249555
-26.617094	40.719913	113.14299	-24.326136	11.241939	111.858223	30.236795	-12.507208	110.808655	31.130165	35.424946	113.026382	30.68348	11.458869	111.9175185	-79.335752	11.025009	111.7989275
-25.920824	41.975418	113.606194	-24.316923	11.530169	111.744095	30.245867	-12.172928	110.376976	31.101707	35.740108	113.249054	30.673787	11.78359	111.813015	-79.307633	11.276748	111.675175
-25.38706	42.685593	113.818863	-24.254536	11.736394	111.589722	30.250072	-11.942547	110.129807	31.100723	35.937496	113.342438	30.6753975	11.9974745	111.7361225	-79.1844695	11.4753135	111.4433215
-24.664206	43.288292	113.871277	-24.262625	11.897968	111.530373	30.251932	-11.733506	109.917046	31.087479	36.112095	113.433746	30.6697055	12.1892945	111.675396	-79.1949555	11.6066415	111.38535
-24.109945	43.954082	114.030884	-24.289446	12.091349	111.539551	30.24028	-11.5469	109.765884	31.09149	36.269161	113.528534	30.665885	12.3611305	111.647209	-79.244777	11.8215675	111.431893
-23.604553	44.553822	114.139435	-24.344053	12.288981	111.510101	30.217466	-11.382734	109.650146	31.070345	36.426155	113.611053	30.6439055	12.5217105	111.6305995	-79.3320115	12.0562515	111.3896025
-23.244022	45.09721	114.273407	-24.300766	12.441592	111.354256	30.173311	-11.209229	109.576164	31.044781	36.564453	113.668396	30.609046	12.677612	111.62228	-79.210578	12.205572	111.086232
-22.783167	45.515068	114.298607	-24.340763	12.600039	111.252937	30.163605	-11.059435	109.467628	31.013144	36.714844	113.696205	30.5883745	12.8277045	111.5819165	-79.2699005	12.3723735	110.9239575
-22.217884	46.020351	114.379929	-24.40798	12.835137	111.275795	30.111017	-10.809287	109.379265	30.955986	36.9254	113.67971	30.5335015	13.0580565	111.5294875	-79.3494615	12.6122175	111.0221025
-21.862312	46.29261	114.399742	-24.451004	13.002144	111.271858	30.109089	-10.643801	109.329651	30.916613	37.088554	113.677979	30.512851	13.2223765	111.503815	-79.414859	12.7819115	111.039901
-21.493486	46.497829	114.42746	-24.369741	13.066556	111.213516	30.138847	-10.51224	109.288635	30.9023	37.247913	113.623344	30.5205735	13.3678365	111.4559895	-79.2600555	12.7652755	110.9710425
-21.090248	46.644844	114.43045	-24.430483	13.197843	111.264076	30.147234	-10.376735	109.276436	30.868652	37.398624	113.617157	30.507943	13.5109445	111.4467965	-79.368909	12.8847415	111.0813555
-20.666422	46.743855	114.38887	-24.527693	13.345117	111.207458	30.155813	-10.255142	109.260902	30.836477	37.537987	113.530945	30.496145	13.6414225	111.3959235	-79.551531	13.0488115	111.0189925
-20.264931	46.809971	114.270889	-24.407997	13.358036	111.112236	30.156082	-10.109307	109.254013	30.80386	37.706669	113.403236	30.479971	13.798681	111.3286245	-79.295965	12.917391	110.8958475
-19.794685	46.816479	114.035889	-24.378719	13.502007	111.089348	30.154961	-9.956018	109.231438	30.761919	37.891064	113.215759	30.45844	13.967523	111.2235985	-79.215878	13.036491	110.9550975
-19.203733	46.777325	113.693321	-24.415237	13.794914	111.055199	30.187542	-9.71983	109.120651	30.780918	37.736961	112.800514	30.48423	14.0085655	110.9605825	-79.314704	13.5812625	111.1498155
-18.885668	46.696674	113.50502	-24.34407	13.946083	110.907051	30.212879	-9.586218	109.004105	30.719772	38.351582	112.546776	30.4663255	14.382682	110.7754405	-79.1544655	13.509484	111.0386615
-18.492687	46.563667	113.299492	-24.290575	14.059167	110.847725	30.220913	-9.462356	108.858559	30.755762	38.48053	112.223015	30.4883375	14.509087	110.540787	-79.0694875	13.609247	111.154663
-18.048994	46.406376	113.055016	-24.299257	14.211531	110.865784	30.241373	-9.347076	108.731369	30.782938	38.604233	111.966469	30.5121555	14.6285785	110.348919	-79.1106695	13.7944835	111.382649
-17.55485	46.203033	112.866653	-24.1677	14.26265	110.715904	30.290705	-9.247377	108.617554	30.823803	38.723824	111.689079	30.557254	14.7382235	110.1533165	-78.892654	13.7870765	111.2784915
-17.043568	45.9562	112.647972	-24.085327	14.333217	110.740089	30.326159	-9.166998	108.554497	30.850903	38.817577	111.493698	30.588531	14.8252895	110.0240975	-78.759185	13.8411445	111.4560805
-16.457384	45.593037	112.444397	-24.007336	14.443943	110.755173	30.353243	-9.065769	108.516953	30.878958	38.933239	111.258018	30.6161005	14.933735	109.8874855	-78.6307725	13.954151	111.6228605
-15.606967	45.06955	112.147224	-23.962284	14.596354	110.773781	30.377316	-8.932113	108.487595	30.908993	39.073395	110.894333	30.6431545	15.070641	109.690964	-78.5677225	14.122067	111.856598
-15.030951	44.711269	111.91777	-23.925627	14.685973	110.792114	30.399767	-8.82748	108.502449	30.933548	39.2164	110.604538	30.6666575	15.19446	109.5534935	-78.5179115	14.177486	112.0307345
-14.439567	44.340065	111.744705	-23.938646	14.814377	110.743317	30.428972	-8.729257	108.536682	30.944118	39.340931	110.466682	30.686545	15.305837	109.501682	-78.563837	14.322917	111.984952
-13.786237	43.963737	111.612358	-23.900969	14.910668	110.689888	30.466085	-8.592471	108.538269	30.953402	39.466503	110.37542	30.7097435	15.437016	109.4568445	-78.5116815	14.38432	111.9229315
-13.064651	43.492321	111.49572	-23.864481	14.976811	110.625908	30.512592	-8.42458	108.513092	30.968248	39.642502	110.323204	30.74042	15.608961	109.418148	-78.469382	14.344661	111.833668
-12.352955	43.028419	111.413765	-23.823486	15.110679	110.543236	30.588949	-8.224566	108.459427	30.973942	39.850182	110.317245	30.7814455	15.812808	109.388336	-78.4284175	14.40855	111.698136
-11.620534	42.579018	111.34491	-23.734497	15.242738	110.434982	30.681366	-8.003083	108.409134	31.009394	40.069393	110.349365	30.84538	16.033155	109.3792495	-78.314374	14.452321	111.4907145
-10.479568	41.904686	111.314903	-23.680073	15.493663	110.389687	30.840809	-7.644769	108.360825	31.077042	40.402107	110.512993	30.9589255	16.378669	109.436909	-78.3190715	14.608657	111.342465
-9.653758	41.358917	111.253944	-23.555912	15.64582	110.218155	30.948708	-7.399467	108.297501	31.158113	40.658207	110.555901	31.0534105	16.62937	109.426701	-78.1652345	14.66227	111.009609
-8.814981	40.804031	111.200241	-23.491066	15.826227	110.134651	31.045937	-7.148658	108.237839	31.220562	40.901405	110.650085	31.1332495	16.8763735	109.443962	-78.1153815	14.7760805	110.82534
-7.998575	40.265198	111.078873	-23.422201	16.055246	109.859993	31.137249	-6.906191	108.188454	31.29133	41.109608	110.827545	31.2142895	17.1017085	109.5079995	-78.0586915	15.0087835	110.2119865
-7.147376	39.700039	110.971916	-23.368565	16.258474	109.626259	31.228802	-6.663289	108.141449	31.345457	41.353214	110.909012	31.2871295	17.3449625	109.5252305	-78.0242595	15.1719855	109.7272875
-6.244062	39.028915	110.793625	-23.321383	16.443903	109.421707	31.325323	-6.417615	108.117378	31.410057	41.578671	111.04554	31.36769	17.580528	109.581459	-78.010456	15.307278	109.261955
-5.369595	38.351528	110.649315	-23.270378	16.641798	109.168221	31.431574	-6.176196	108.12043	31.439894	41.811649	111.181999	31.435734	17.8177265	109.6512145	-77.97649	15.4658695	108.6852275
-4.035402	37.31205	110.415962	-23.153936	16.925901	108.777496	31.609695	-5.864984	108.174095	31.569767	42.123592	111.312889	31.589731	18.129304	109.743492	-77.897603	15.722498	107.8115
-3.120964	36.52832	110.172104	-23.080204	17.089663	108.477745	31.7449	-5.672879	108.213638	31.65774	42.316921	111.364281	31.70132	18.322021	109.7889595	-77.861728	15.857305	107.1665305
-2.232503	35.711082	109.882584	-22.946032	17.234426	108.139839	31.888929	-5.498971	108.257881	31.782675	42.51889	111.250923	31.835802	18.5099595	109.754402	-77.727866	15.9588925	106.525276
-1.344725	34.8932	109.541367	-22.776516	17.415405	107.753731	32.049023	-5.325894	108.349953	31.908443	42.678596	111.162697	31.978733	18.676351	109.756325	-77.531765	16.154459	105.751137
-0.449211	34.037483	109.199699	-22.6192	17.557985	107.403351	32.25634	-5.169992	108.465515	32.048435	42.851498	111.057602	32.1523875	18.840753	109.7615585	-77.3907875	16.275217	105.0451435
0.453256	33.043224	108.872749	-22.426037	17.708515	107.065323	32.453678	-5.016614	108.654617	32.204948	43.006996	110.897041	32.329313	18.995191	109.775829	-77.181387	16.421839	104.354817
1.304663	32.111416	108.581604	-22.210575	17.814531	106.836662	32.67963	-4.905889	108.861923	32.401485	43.134209	110.686478	32.5405575	19.11416	109.7742005	-76.9617075	16.514902	103.8991235
2.599576	30.682411	108.272133	-21.869125	17.949244	106.654907	33.027084	-4.74301	109.296356	32.700253	43.276451	110.404434	32.8636685	19.2667205	109.850395	-76.6019185	16.6317675	103.459419
3.420809	29.600742	108.256599	-21.643074	18.004829	106.707092	33.26009	-4.638567	109.73661	32.921528	43.361355	110.355965	33.090809	19.361394	110.0462875	-76.376957	16.648264	103.3678965
4.181377	28.598478	108.395409	-21.425543	18.04068	106.797043	33.514229	-4.536265	110.249153	33.100414	43.437843	110.46994	33.3073215	19.450789	110.3595465	-76.1584075	16.630571	103.2345395
4.896421	27.609634	108.645943	-21.253494	18.059992	107.00972	33.767967	-4.442804	110.784088	33.276756	43.504971	110.681793	33.5223615	19.5310835	110.7329405	-76.0293495	16.5889005	103.2864995
5.624029	26.596251	108.962097	-21.080988	18.048985	107.288933	34.002079	-4.348856	111.281357	33.433666	43.571915	111.057892	33.7178725	19.6115295	111.1696245	-75.8798485	16.4864405	103.4082415
6.286023	25.609159	109.401276	-20.95373	18.030735	107.645844	34.248093	-4.275224	111.7211	33.629208	43.648144	111.482132	33.9386505	19.68646	111.601616	-75.8461105	16.37501	103.690072
6.908725	24.636274	109.839973	-20.790161	18.062256	108.0009	34.484211	-4.192853	112.077415	33.837284	43.729679	111.981544	34.1607475	19.768413	112.0294795	-75.7410695	16.356099	103.9723205
7.778242	23.247211	110.450577	-20.513161	18.108629	108.411362	34.810547	-4.027458	112.442108	34.090916	43.890442	112.736633	34.4507315	19.931492	112.5893705	-75.4770535	16.285766	104.2333535
8.314954	22.275574	110.762703	-20.492498	18.20022	108.593033	34.99231	-3.882702	112.56884	34.233265	44.034809	113.197495	34.6127875	20.0760535	112.8831675	-75.5977835	16.3243865	104.3028985
8.766315	21.377584	110.9198	-20.38516	18.322184	108.639023	35.139038	-3.732743	112.610283	34.34626	44.192226	113.555168	34.742649	20.2297415	113.0827255	-75.512969	16.4146265	104.1953205
9.213928	20.462828	110.990921	-20.323387	18.519501	108.626495	35.261742	-3.567854	112.603951	34.440437	44.340309	113.81221	34.8510895	20.3862275	113.2080805	-75.4978635	16.6527745	104.0449095
9.595663	19.554472	110.957062	-20.078396	18.633093	108.532478	35.385574	-3.422696	112.610649	34.563118	44.477318	113.934914	34.974346	20.527311	113.2727815	-75.131138	16.738875	103.7921745
9.965144	18.554424	110.941933	-19.998798	18.807219	108.547607	35.535263	-3.290491	112.64521	34.706062	44.609203	113.981804	35.1206625	20.659356	113.313507	-75.1182585	16.955082	103.781707
10.304916	17.61091	110.910591	-19.744604	18.951445	108.558777	35.726685	-3.166208	112.718628	34.902546	44.714333	113.958122	35.3146155	20.7740625	113.338375	-74.8038235	17.1288275	103.779179
10.737125	16.126745	110.952721	-19.494745	19.08597	108.685387	36.043365	-3.089149	112.959496	35.207592	44.799484	113.880623	35.6254785	20.8551675	113.4200595	-74.6149685	17.3167725	103.9507145
11.026558	15.024178	110.980141	-19.281374	19.1443	108.720909	36.272095	-3.104645	113.154541	35.442837	44.799133	113.792061	35.857466	20.847244	113.473301	-74.420214	17.441356	103.968517
11.198271	13.936922	111.020241	-19.040375	19.116665	108.758583	36.525192	-3.145492	113.367584	35.656895	44.761925	113.726486	36.0910435	20.8082165	113.547035	-74.1717935	17.4251135	103.970131
11.360313	12.881827	111.118996	-18.793428	19.036175	108.802017	36.771427	-3.257368	113.589684	35.897068	44.653225	113.689194	36.3342475	20.6979285	113.639439	-73.9211035	17.3744215	103.964595
11.480958	11.723428	111.227356	-18.589247	18.933067	108.884392	36.982174	-3.408143	113.823425	36.136417	44.497768	113.723328	36.5592955	20.5448125	113.7733765	-73.7377895	17.3213215	103.9954075
11.545265	10.611541	111.34462	-18.401093	18.785782	108.962128	37.173836	-3.624762	114.019264	36.33736	44.314518	113.790939	36.755598	20.344878	113.9051015	-73.557784	17.226686	104.0191545
11.526029	9.443925	111.471153	-18.244959	18.618847	109.013855	37.306896	-3.832709	114.199814	36.509136	44.107304	113.851334	36.908016	20.1372975	114.025574	-73.397934	17.1003965	104.002136
11.436913	7.781031	111.536171	-18.124271	18.383118	109.041176	37.423481	-4.172072	114.404594	36.684959	43.782295	113.901314	37.05422	19.8051115	114.152954	-73.302762	16.9611245	103.929398
11.294404	6.61831	111.558998	-18.064861	18.210842	109.059204	37.456245	-4.420923	114.491562	36.787262	43.541645	113.90612	37.1217535	19.560361	114.198841	-73.2514755	16.861323	103.919567
11.093363	5.526152	111.549782	-18.008718	18.062132	109.071243	37.46524	-4.691436	114.568115	36.875782	43.281601	113.897964	37.170511	19.2950825	114.2330395	-73.187947	16.8291815	103.9094465
10.84052	4.390411	111.597084	-17.947435	17.903582	109.118393	37.466507	-4.940711	114.640022	36.983234	43.02877	113.892662	37.2248705	19.0440295	114.266342	-73.1197405	16.7631345	103.970444
10.506941	3.324677	111.635033	-17.880457	17.766554	109.231903	37.480141	-5.192885	114.730492	37.106567	42.781189	113.893913	37.293354	18.794152	114.3122025	-73.054268	16.738956	104.1516035
10.20227	2.214657	111.722015	-17.79174	17.632658	109.364639	37.526104	-5.436275	114.822235	37.232689	42.55571	113.88266	37.3793965	18.5597175	114.3524475	-72.9628765	16.7055985	104.3768305
9.753289	1.129935	111.749611	-17.693104	17.503496	109.473656	37.602959	-5.671947	114.893494	37.356464	42.321377	113.831863	37.4797115	18.324715	114.3626785	-72.8659195	16.682277	104.5846335
9.033011	-0.465555	111.781784	-17.56097	17.307154	109.536278	37.683071	-6.016774	114.954712	37.530296	41.972221	113.636307	37.6066835	17.9777235	114.2955095	-72.7286235	16.6365845	104.7770465
8.492849	-1.479979	111.731949	-17.451174	17.138075	109.503937	37.748837	-6.243663	114.968277	37.650013	41.732796	113.448753	37.699425	17.7445665	114.208515	-72.601773	16.5315835	104.799359
7.922618	-2.554031	111.726402	-17.351025	16.952402	109.459923	37.794746	-6.465329	115.013084	37.752487	41.511734	113.260887	37.7736165	17.5232025	114.1369855	-72.4756665	16.3816015	104.7828605
7.268995	-3.504981	111.695305	-17.266352	16.769915	109.39975	37.828049	-6.649049	115.108505	37.831795	41.282246	113.100159	37.829922	17.3165985	114.104332	-72.362626	16.2232315	104.695168
6.595396	-4.589368	111.720047	-17.204689	16.579865	109.341202	37.895878	-6.873507	115.186691	37.900646	41.053112	112.932465	37.898262	17.0898025	114.059578	-72.30764	16.0699275	104.622826
5.876578	-5.551888	111.714706	-17.12491	16.380808	109.294304	37.947853	-7.103202	115.254379	37.956612	40.821041	112.73172	37.9522325	16.8589195	113.9930495	-72.2020525	15.9026965	104.5955585
5.105895	-6.537643	111.724747	-17.04221	16.163855	109.233986	38.024212	-7.34452	115.252556	38.023659	40.59874	112.508751	38.0239355	16.62711	113.8806535	-72.1083555	15.7006	104.5873185
3.86021	-7.912646	111.722862	-16.948431	15.821101	109.126007	38.096409	-7.662551	115.313843	38.127575	40.254753	112.149094	38.111992	16.296101	113.7314685	-72.008854	15.346101	104.5205455
2.973371	-8.750343	111.667336	-16.895384	15.596783	109.046066	38.11422	-7.85214	115.378258	38.159664	40.019871	111.921677	38.136942	16.0838655	113.6499675	-71.92771	15.1097005	104.4421645
2.141801	-9.65543	111.63459	-16.839823	15.371124	108.994827	38.146965	-8.099149	115.370407	38.21888	39.750736	111.689209	38.1829225	15.8257935	113.529808	-71.8625685	14.9164545	104.459846
1.088157	-10.443895	111.600471	-16.759432	15.114005	108.970901	38.209881	-8.392184	115.33445	38.296238	39.481125	111.448898	38.2530595	15.5444705	113.391674	-71.7719235	14.6835395	104.550128
0.089125	-11.209282	111.649307	-16.684109	14.887918	108.996902	38.256523	-8.63917	115.320206	38.362034	39.224628	111.248222	38.3092785	15.292729	113.284214	-71.6774965	14.483107	104.70959
-0.948859	-11.889648	111.680878	-16.595917	14.646795	109.057236	38.340111	-8.843997	115.311836	38.414326	39.024685	111.062584	38.3772185	15.090344	113.18721	-71.5690525	14.203246	104.927262
-2.016301	-12.590642	111.747513	-16.512983	14.436849	109.110817	38.432472	-9.027637	115.349869	38.479702	38.83379	110.845985	38.456087	14.9030765	113.097927	-71.482053	13.9706215	105.123707
-3.741481	-13.43655	111.863075	-16.428251	14.138286	109.132957	38.544716	-9.250659	115.355492	38.52557	38.59417	110.462639	38.535143	14.6717555	112.9090655	-71.391645	13.6048165	105.3568485
-4.927208	-13.929097	111.913956	-16.423126	13.999253	109.210014	38.579754	-9.385702	115.323235	38.531796	38.421623	110.209427	38.555775	14.5179605	112.766331	-71.402027	13.4805455	105.653697
-6.152143	-14.390755	111.988449	-16.317753	13.788323	109.293961	38.626579	-9.533189	115.280853	38.549995	38.261204	109.972298	38.588287	14.3640075	112.6265755	-71.223793	13.2126385	105.9613465
-7.410297	-14.768854	112.059807	-16.293543	13.627932	109.501419	38.678135	-9.667616	115.226021	38.549866	38.127457	109.855392	38.6140005	14.2299205	112.5407065	-71.2010865	13.0259435	106.4621315
-8.628802	-15.075496	112.12101	-16.288324	13.44805	109.744095	38.723557	-9.779819	115.125702	38.528923	38.034679	109.848633	38.62624	14.12743	112.4871675	-71.202888	12.76867	107.0010225
-9.971478	-15.363504	112.216774	-16.28739	13.266108	109.968773	38.776913	-9.896961	115.018478	38.479389	37.93269	109.903465	38.628151	14.0178645	112.4609715	-71.202931	12.5143515	107.4765745
-11.312879	-15.565827	112.266182	-16.307182	13.072721	110.164749	38.803188	-10.015534	114.963135	38.447769	37.823849	110.018608	38.6254785	13.9041575	112.4908715	-71.2398425	12.2412845	107.8386265
-13.301328	-15.746593	112.196335	-16.360096	12.845797	110.309158	38.782444	-10.237621	114.923073	38.418926	37.629951	110.264275	38.600685	13.696165	112.593674	-71.320877	11.995429	108.024642
-14.692696	-15.846738	112.023209	-16.41725	12.720819	110.316513	38.739258	-10.368882	114.893341	38.410103	37.504635	110.398064	38.5746805	13.5678765	112.6457025	-71.4091805	11.8737615	107.9873235
-16.166851	-15.85349	111.848328	-16.421555	12.619636	110.287163	38.688843	-10.500351	114.814079	38.411694	37.410095	110.465263	38.5502685	13.454872	112.639671	-71.3933785	11.7844	107.934655
-17.540607	-15.80308	111.571777	-16.38693	12.544714	110.238007	38.632008	-10.600815	114.685593	38.418129	37.330627	110.465202	38.5250685	13.364906	112.5753975	-71.2989285	11.724522	107.9006165
-19.014334	-15.732625	111.322701	-16.483538	12.483313	110.243309	38.574238	-10.671659	114.537727	38.40834	37.286682	110.441399	38.491289	13.3075115	112.489563	-71.458365	11.6591145	107.997055
-20.551052	-15.547475	111.180458	-16.502296	12.472943	110.249283	38.534962	-10.713982	114.361061	38.381046	37.270447	110.384094	38.458004	13.2782325	112.3725775	-71.462596	11.6676535	108.1259885
-22.03113	-15.350175	111.077774	-16.51722	12.489557	110.279861	38.498272	-10.701054	114.205887	38.347454	37.28389	110.304977	38.422863	13.291418	112.255432	-71.457303	11.687696	108.30429
-24.370796	-15.014866	111.078239	-16.554676	12.499287	110.383224	38.46735	-10.640421	114.061226	38.258163	37.337639	110.149536	38.3627565	13.348609	112.105381	-71.4721085	11.649965	108.661067
-25.882956	-14.739841	111.269379	-16.562885	12.470673	110.529541	38.478558	-10.641829	114.000549	38.190002	37.341137	109.99926	38.33428	13.349654	111.9999045	-71.46005	11.591692	109.0591775
-27.451488	-14.475335	111.570084	-16.584208	12.397135	110.740517	38.489105	-10.720622	113.964722	38.149483	37.258938	109.757027	38.319294	13.269158	111.8608745	-71.48771	11.525112	109.6201595
-29.114542	-14.109015	112.121841	-16.545307	12.239615	111.030746	38.482136	-10.881983	113.846542	38.102028	37.089081	109.471191	38.292082	13.103549	111.6588665	-71.382696	11.375681	110.4026255
-30.65494	-13.747957	112.795029	-16.603994	12.097965	111.513672	38.448399	-11.123104	113.66806	38.035114	36.850704	109.143005	38.2417565	12.8638	111.4055325	-71.4497445	11.33213	111.6218115
-32.271667	-13.35818	113.525963	-16.519239	11.855159	112.181183	38.362679	-11.400688	113.322807	37.984287	36.589989	108.868996	38.173483	12.5946505	111.0959015	-71.211961	11.1156675	113.2664645
-33.804359	-12.949118	114.328529	-16.520317	11.572568	112.926613	38.264755	-11.6355	112.97538	37.881123	36.405155	108.75547	38.072939	12.3848275	110.865425	-71.113573	10.7603085	114.987801
-36.098484	-12.229344	115.342033	-16.579615	11.193064	113.922646	38.152557	-11.817883	112.372696	37.60091	36.32917	108.823929	37.8767335	12.2556435	110.5983125	-71.0359635	10.1304845	117.2469795
-37.52182	-11.704794	115.824631	-16.674576	11.070328	114.317085	38.064808	-11.818204	112.009903	37.353386	36.376583	108.849045	37.709097	12.2791895	110.429474	-71.058249	9.8614665	118.204696
-38.963524	-11.159895	116.166222	-16.795895	10.963434	114.485443	37.937199	-11.792169	111.672386	37.1077	36.381512	108.795776	37.5224495	12.2946715	110.234081	-71.1142395	9.6321965	118.736805
-40.36927	-10.581943	116.475311	-16.909081	10.906647	114.65007	37.779675	-11.78526	111.359535	36.856827	36.409252	108.695267	37.318251	12.311996	110.027401	-71.136413	9.501298	119.272739
-41.67067	-9.967187	116.973053	-17.025276	10.84135	114.930511	37.613277	-11.780042	111.081573	36.63623	36.414379	108.587944	37.1247535	12.3171685	109.8347585	-71.1753055	9.3655315	120.0262635
-42.722828	-9.530711	117.548141	-17.106739	10.814437	115.340553	37.456799	-11.779839	110.810677	36.403477	36.421829	108.520699	36.930138	12.320995	109.665688	-71.143616	9.307879	121.015418
-44.05201	-8.738611	118.441101	-17.183193	10.763018	115.821777	37.302677	-11.79476	110.592941	36.187546	36.43425	108.483292	36.7451115	12.319745	109.5381165	-71.1114975	9.206291	122.1054375
-45.53727	-7.776939	119.77253	-17.283184	10.649405	116.60836	37.100239	-11.841555	110.354088	35.892357	36.403484	108.483215	36.496298	12.2809645	109.4186515	-71.062666	9.0178455	123.7980685
-46.452721	-7.170225	120.484589	-17.309702	10.587224	117.038689	36.982544	-11.879875	110.315689	35.748783	36.372444	108.507217	36.3656635	12.2462845	109.411453	-70.9850675	8.9281635	124.665925
-47.2407	-6.537515	120.944717	-17.339426	10.512545	117.282532	36.911331	-11.920376	110.335709	35.639839	36.331577	108.519104	36.275585	12.2056005	109.4274065	-70.954437	8.8194895	125.1376575
-47.808796	-6.066066	121.073189	-17.381964	10.464825	117.381577	36.876606	-11.975037	110.362694	35.574551	36.284782	108.513382	36.2255785	12.1548725	109.438038	-70.9895065	8.7747775	125.325116
-48.443214	-5.428659	121.081032	-17.387598	10.36025	117.295326	36.876125	-12.021515	110.362183	35.525364	36.239033	108.460953	36.2007445	12.108759	109.411568	-70.9759405	8.611741	125.179084
-48.991821	-4.793123	120.951294	-17.43321	10.336421	117.175659	36.881573	-12.073041	110.303009	35.50285	36.20311	108.385025	36.1922115	12.0650345	109.344017	-71.0586315	8.6078075	125.007301
-49.637882	-3.933776	120.892479	-17.436281	10.278131	117.045784	36.885036	-12.094366	110.24971	35.495438	36.169411	108.353363	36.190237	12.0375225	109.3015365	-71.062799	8.5187395	124.7900315
-50.0839	-2.876615	120.690933	-17.474716	10.226357	116.903946	36.918327	-12.066854	110.205246	35.485355	36.139938	108.38002	36.201841	12.036542	109.292633	-71.151273	8.416172	124.515259
-50.308426	-2.172953	120.619453	-17.481956	10.238671	116.877571	36.943249	-11.994891	110.167168	35.466537	36.266777	108.420525	36.204893	12.135943	109.2938465	-71.168805	8.341399	124.4612955
-50.442905	-1.469506	120.580528	-17.523705	10.251699	116.900131	36.934029	-11.88925	110.119293	35.404594	36.371498	108.485176	36.1693115	12.241124	109.3022345	-71.2167215	8.262274	124.4980275
-50.448818	-0.75421	120.584343	-17.61763	10.2933	116.960487	36.896099	-11.75024	110.064293	35.340389	36.50861	108.599129	36.118244	12.379185	109.331711	-71.353504	8.207415	124.589263
-50.366341	-0.014646	120.557693	-17.672226	10.318211	117.031769	36.852249	-11.615265	109.978951	35.268982	36.645466	108.783958	36.0606155	12.5151005	109.3814545	-71.4050675	8.1213215	124.6820835
-50.217892	0.741299	120.494392	-17.754707	10.366176	117.097786	36.813358	-11.494818	109.892715	35.201668	36.786861	109.01239	36.007513	12.6460215	109.4525525	-71.516927	8.0863305	124.7430195
-49.997681	1.529102	120.409187	-17.795527	10.402753	117.15065	36.771149	-11.377878	109.803986	35.184647	36.904377	109.304085	35.977898	12.7632495	109.5540355	-71.568952	8.0422565	124.7472645
-49.496067	2.699548	120.081184	-17.867262	10.492144	117.064957	36.670017	-11.221598	109.720543	35.189121	37.035324	109.683037	35.929569	12.906863	109.70179	-71.664093	8.077425	124.428124
-49.071503	3.503726	119.826469	-17.928331	10.553083	116.999817	36.611538	-11.150225	109.629715	35.182056	37.127895	109.824081	35.896797	12.988835	109.726898	-71.753459	8.117331	124.272736
-48.547638	4.316814	119.49054	-18.016392	10.649471	116.843971	36.554951	-11.119388	109.602379	35.176815	37.162834	109.84063	35.865883	13.021723	109.7215045	-71.898667	8.277219	123.9664375
-47.973537	5.154059	119.057938	-18.073185	10.80673	116.557823	36.498859	-11.145644	109.689484	35.192638	37.133415	109.745995	35.8457485	12.9938855	109.7177395	-71.9921185	8.6195745	123.3979065
-47.336109	6.016612	118.398026	-18.178652	10.941984	116.208206	36.469646	-11.288542	109.920181	35.235302	37.01479	109.549919	35.852474	12.863124	109.73505	-72.209778	9.020844	122.681362
-46.709106	6.880869	117.32515	-18.331013	11.047662	115.589096	36.382797	-11.494097	110.293449	35.337006	36.810444	109.332344	35.8599015	12.6581735	109.8128965	-72.5219275	9.4371505	121.3652955
-45.972733	7.749613	115.903893	-18.503242	11.095795	114.721153	36.273838	-11.785078	110.669052	35.481388	36.533974	109.104073	35.877613	12.374448	109.8865625	-72.884097	9.817142	119.5557435
-44.83461	9.074841	113.554619	-18.717306	11.071842	113.17189	36.034676	-12.133379	111.070824	35.621017	36.140781	108.689156	35.8278465	12.003701	109.87999	-73.2624585	10.139983	116.46379
-44.023888	9.976542	112.259331	-18.799023	11.033381	112.235954	35.933468	-12.318961	111.067917	35.665359	35.935272	108.314445	35.7994135	11.8081555	109.691181	-73.3974595	10.2586065	114.780727
-43.136738	10.91968	111.135338	-18.818377	10.988595	111.488251	35.914879	-12.411763	111.084381	35.748444	35.787811	108.010101	35.8316615	11.688024	109.547241	-73.4684155	10.289166	113.429261
-42.300678	11.940044	110.341385	-18.742168	10.984179	110.954201	36.026527	-12.494565	111.104523	35.845882	35.736652	107.704712	35.9362045	11.6210435	109.4046175	-73.4205405	10.3473145	112.5037845
-41.33778	13.029152	109.838821	-18.601604	10.99212	110.578003	36.158615	-12.459849	111.063591	35.947224	35.759335	107.510437	36.0529195	11.649743	109.287014	-73.2561275	10.334497	111.868992
-40.463776	14.181248	109.426605	-18.477085	11.04185	110.323822	36.309277	-12.349953	111.072449	36.041977	35.846115	107.335594	36.175627	11.748081	109.2040215	-73.129797	10.335619	111.4436225
-39.623062	15.369357	109.061447	-18.369097	11.088764	110.109818	36.408417	-12.208176	111.149147	36.127167	35.954296	107.262482	36.267792	11.87306	109.2058145	-73.005986	10.304468	111.0138215
-38.347763	17.266474	108.644035	-18.258949	11.168543	109.902321	36.5737	-12.072823	111.111702	36.234051	36.131966	107.372375	36.4038755	12.0295715	109.2420385	-72.9217735	10.3075145	110.5626035
-37.539898	18.628359	108.413254	-18.23863	11.20513	109.788879	36.571102	-11.932987	111.103645	36.282452	36.248268	107.509697	36.426777	12.1576405	109.306671	-72.904037	10.2526195	110.271087
-36.792027	20.051441	108.328354	-18.237497	11.275676	109.735992	36.629772	-11.868486	110.963486	36.286945	36.372902	107.68322	36.4583585	12.252208	109.323353	-72.9333525	10.299144	110.148631
-36.010639	21.528015	108.306442	-18.231339	11.389009	109.731712	36.625908	-11.735178	110.84285	36.29649	36.499275	107.871666	36.461199	12.3820485	109.357258	-72.923877	10.3959695	110.106166
-35.33548	23.106775	108.309494	-18.233595	11.522741	109.75885	36.586483	-11.527721	110.777618	36.302616	36.682556	108.061996	36.4445495	12.5774175	109.419807	-72.9117395	10.4680645	110.097893
-34.625618	24.694281	108.46373	-18.264999	11.712408	109.827293	36.583824	-11.304084	110.620201	36.297405	36.925175	108.233223	36.4406145	12.8105455	109.426712	-72.9706125	10.6142705	110.227874
-33.928265	26.351622	108.637894	-18.291031	11.977262	109.86763	36.581913	-11.018571	110.374199	36.257473	37.259232	108.365463	36.419693	13.1203305	109.369831	-73.001755	10.8341935	110.365429
-33.042057	28.898159	109.107018	-18.301491	12.393168	109.936699	36.612392	-10.474673	109.696106	36.122192	37.858498	108.491302	36.367292	13.6919125	109.093704	-72.970274	11.0944235	110.779694
-32.41346	30.606859	109.598244	-18.318453	12.640992	110.013214	36.588669	-9.986914	109.190819	35.984783	38.332291	108.681747	36.286726	14.1726885	108.936283	-72.923632	11.1092955	111.090145
-31.896479	32.30254	110.241608	-18.434916	12.932833	110.194	36.596527	-9.462851	108.628868	35.832924	38.826206	109.063187	36.2147255	14.6816775	108.8460275	-73.0845575	11.1839885	111.5419725
-31.307798	33.94458	111.037567	-18.477762	13.158403	110.406342	36.605934	-8.940299	108.14743	35.690273	39.323978	109.577324	36.1481035	15.1918395	108.862377	-73.1036275	11.1249665	111.950307
-30.732286	35.543816	111.841621	-18.570108	13.44088	110.621574	36.570915	-8.445956	107.780602	35.572739	39.794052	110.191704	36.071827	15.674048	108.986153	-73.212043	11.207712	112.256995
-30.256044	37.137451	112.585327	-18.679758	13.749168	110.805	36.521023	-7.994483	107.502472	35.484901	40.21389	110.8349	36.002962	16.1097035	109.168686	-73.362478	11.3886325	112.441314
-29.663786	38.629959	113.267448	-18.6558	13.95221	110.807884	36.437107	-7.626273	107.27137	35.39716	40.525455	111.500969	35.9171335	16.449591	109.3861695	-73.2287335	11.454829	112.2295985
-28.82515	40.790634	114.030907	-18.861141	14.402019	110.83506	36.218563	-7.199071	107.005058	35.328613	40.881927	112.244965	35.773588	16.841428	109.6250115	-73.49587	11.96261	112.0451085
-28.324121	42.11356	114.382805	-18.989529	14.716154	110.739937	36.049236	-6.986048	106.811142	35.285645	41.066498	112.54879	35.6674405	17.040225	109.679966	-73.6464985	12.392083	111.799908
-27.700073	43.366421	114.572121	-19.161745	15.055759	110.717751	35.892971	-6.771732	106.630234	35.256538	41.242313	112.661575	35.5747545	17.2352905	109.6459045	-73.8982445	12.8762275	111.7895975
-27.09325	44.515961	114.611038	-19.236376	15.391435	110.61412	35.75528	-6.591784	106.483566	35.240623	41.41803	112.609879	35.4979515	17.413123	109.5467225	-73.9707035	13.369747	111.6815175
-26.466175	45.583538	114.537956	-19.294899	15.734765	110.476776	35.633743	-6.416747	106.373146	35.238403	41.593548	112.477089	35.436073	17.5884005	109.4251175	-74.025871	13.8811295	111.5284345
-25.939438	46.532364	114.446808	-19.296381	16.039068	110.354904	35.542019	-6.283227	106.299629	35.2649	41.750431	112.302956	35.4034595	17.733602	109.3012925	-73.9962215	14.344534	111.4085155
-25.500647	47.45837	114.444206	-19.324684	16.321789	110.267471	35.467674	-6.169281	106.308601	35.284882	41.857143	112.254013	35.376278	17.843931	109.281307	-74.025646	14.799647	111.253635
-24.392275	48.382824	114.272308	-19.337282	16.620831	110.195526	35.397369	-6.023587	106.440422	35.342869	42.01421	112.287819	35.370119	17.9953115	109.3641205	-74.044683	15.2463505	111.0269315
-23.841244	48.882435	114.286842	-19.424204	16.844929	110.256485	35.361973	-5.919067	106.5467	35.352577	42.127678	112.364563	35.357275	18.1043055	109.4556315	-74.205683	15.5855525	111.0573385
-23.239731	49.33847	114.279648	-19.468872	17.065895	110.191109	35.331425	-5.794262	106.630562	35.35326	42.239727	112.469589	35.3423425	18.2227325	109.5500755	-74.2800865	15.9090575	110.8321425
-22.674545	49.686764	114.332603	-19.540157	17.287868	110.159615	35.29287	-5.665305	106.696785	35.328274	42.346642	112.577988	35.310572	18.3406685	109.6373865	-74.390886	16.2350675	110.6818435
-22.131166	49.928596	114.40712	-19.555387	17.398006	110.169792	35.258247	-5.550342	106.777061	35.303879	42.463318	112.706985	35.281063	18.456488	109.742023	-74.391837	16.339524	110.597561
-21.80999	50.228245	114.579536	-19.594851	17.528378	110.230553	35.240398	-5.445295	106.915642	35.296906	42.534008	112.827209	35.268652	18.5443565	109.8714255	-74.458354	16.5123995	110.5896805
-21.080534	50.260509	114.499542	-19.602173	17.632099	110.308006	35.20459	-5.382975	107.116112	35.281666	42.5872	112.928368	35.243128	18.6021125	110.02224	-74.447474	16.6620855	110.593772
-20.415449	50.251083	114.486084	-19.689823	17.807594	110.477921	35.114868	-5.343328	107.517555	35.267967	42.644878	113.074997	35.1914175	18.650775	110.296276	-74.5710635	16.964413	110.659566
-19.916386	50.141281	114.4021	-19.825447	17.98827	110.64386	35.033234	-5.319239	107.841888	35.219086	42.698242	113.143562	35.12616	18.6895015	110.492725	-74.777054	17.2870385	110.794995
-19.365343	49.979099	114.256241	-19.899857	18.074177	110.789894	34.940708	-5.281551	108.186874	35.129841	42.770336	113.147629	35.0352745	18.7443925	110.6672515	-74.8349885	17.4039615	110.9125365
-18.82946	49.697178	114.089943	-20.050358	18.216959	110.902443	34.844063	-5.259263	108.523224	35.025707	42.842163	113.112411	34.934885	18.79145	110.8178175	-75.035601	17.642468	110.9870685
-18.270897	49.382828	113.892616	-20.159718	18.320713	111.037376	34.715988	-5.253982	108.866013	34.958942	42.871674	113.005653	34.837465	18.808846	110.935833	-75.156901	17.83258	111.138919
-17.759119	49.033325	113.659737	-20.222971	18.343214	111.071304	34.60334	-5.290238	109.114967	34.894215	42.886848	112.79715	34.7487775	18.798305	110.9560585	-75.1947195	17.888123	111.1865495
-17.251547	48.590462	113.311539	-20.239635	18.366058	111.045364	34.507156	-5.355503	109.277771	34.775688	42.885296	112.534966	34.641422	18.7648965	110.9063685	-75.120692	17.9672195	111.1843595
-16.409393	47.887531	112.659607	-20.443062	18.420189	110.95784	34.356926	-5.457682	109.432732	34.662289	42.846317	111.963943	34.5096075	18.6943175	110.6983375	-75.3957315	18.1460605	111.2173425
-15.803329	47.306438	112.178627	-20.523241	18.467894	110.890411	34.277401	-5.539539	109.525917	34.618343	42.80006	111.529732	34.447872	18.6302605	110.5278245	-75.494354	18.3055275	111.2529975
-15.146211	46.731434	111.71154	-20.479795	18.427954	110.766685	34.214718	-5.638389	109.607681	34.596436	42.717426	111.086639	34.405577	18.5395185	110.34716	-75.365167	18.3163895	111.18621
-14.54009	46.176018	111.299683	-20.530706	18.46785	110.728134	34.158875	-5.770563	109.711166	34.616009	42.611042	110.633621	34.387442	18.4202395	110.1723935	-75.448854	18.5154605	111.2838745
-13.904267	45.579929	110.922935	-20.393339	18.4193	110.642311	34.112022	-5.894221	109.846924	34.620098	42.49474	110.283409	34.36606	18.3002595	110.0651665	-75.152738	18.5383405	111.2194555
-13.210832	45.035343	110.669373	-20.354681	18.404301	110.696327	34.068684	-6.020984	109.999405	34.648994	42.390686	109.935616	34.358839	18.184851	109.9675105	-75.068201	18.623751	111.4251435
-12.495465	44.466099	110.48938	-20.353483	18.407417	110.805466	34.03997	-6.112494	110.158417	34.656494	42.299587	109.655998	34.348232	18.0935465	109.9072075	-75.055198	18.7212875	111.7037245
-11.384877	43.642105	110.372627	-20.476053	18.425699	111.022446	34.013664	-6.21677	110.40686	34.671051	42.197803	109.42173	34.3423575	17.9905165	109.914295	-75.2944635	18.8608815	112.130597
-10.65737	43.139271	110.356033	-20.340729	18.322443	111.018349	33.995583	-6.267573	110.587181	34.654419	42.147511	109.394585	34.325001	17.939969	109.990883	-75.006459	18.704917	112.045815
-9.956643	42.654877	110.32077	-20.396004	18.256256	111.013771	33.982693	-6.303647	110.731796	34.620197	42.127655	109.436974	34.301445	17.912004	110.084385	-75.093453	18.600508	111.943157
-9.14893	42.21978	110.306488	-20.466211	18.218813	110.936966	33.970963	-6.301165	110.844246	34.568588	42.143486	109.519135	34.2697755	17.9211605	110.1816905	-75.2021975	18.5164655	111.6922415
-8.341246	41.800755	110.280823	-20.485979	18.194305	110.823074	33.972446	-6.258442	110.883926	34.515293	42.188427	109.593117	34.2438695	17.9649925	110.2385215	-75.2158275	18.4236175	111.4076265
-7.558515	41.462864	110.241249	-20.535137	18.19413	110.672935	33.991947	-6.204462	110.903702	34.491192	42.247368	109.635902	34.2415695	18.021453	110.269802	-75.3118435	18.366807	111.076068
-6.752288	41.135609	110.144218	-20.527452	18.205969	110.454414	34.030228	-6.147332	110.917236	34.478779	42.320679	109.707245	34.2545035	18.0866735	110.3122405	-75.3094075	18.3252645	110.5965875
-5.54773	40.688396	109.946312	-20.519434	18.218365	110.064735	34.095787	-6.077126	110.882187	34.495956	42.393299	109.865677	34.2958715	18.1580865	110.373932	-75.3347395	18.2786435	109.755538
-4.673029	40.41444	109.865761	-20.51362	18.194754	109.8367	34.115345	-6.070209	110.797592	34.532825	42.387779	110.013412	34.324085	18.158785	110.405502	-75.351325	18.230723	109.267898
-3.86412	40.158699	109.99527	-20.556549	18.185225	109.739388	34.133457	-6.093463	110.629929	34.60265	42.354057	110.244987	34.3680535	18.130297	110.437458	-75.4811515	18.240153	109.041318
-3.082372	39.964111	110.281013	-20.466665	18.150774	109.688652	34.166508	-6.104103	110.4916	34.687836	42.328026	110.612679	34.427172	18.1119615	110.5521395	-75.360502	18.1895865	108.8251645
-2.327688	39.735371	110.599884	-20.553642	18.170551	109.737801	34.212032	-6.09596	110.38871	34.765087	42.323296	111.112167	34.4885595	18.113668	110.7504385	-75.5958435	18.227434	108.7251635
-1.606166	39.508038	110.980865	-20.426241	18.094013	109.604813	34.271446	-6.071384	110.341667	34.823044	42.312637	111.713005	34.547245	18.1206265	111.027336	-75.399727	18.0673995	108.18229
-0.8675	39.280823	111.353836	-20.579512	18.111408	109.559296	34.31773	-6.035797	110.346672	34.834179	42.315777	112.345779	34.5759545	18.13999	111.3462255	-75.7349785	18.082826	107.7723665
0.147597	38.920933	111.759796	-20.575413	18.067024	109.204422	34.379372	-5.978517	110.42926	34.855469	42.316154	113.167953	34.6174205	18.1688185	111.7986065	-75.7682465	17.9652295	106.6102375
0.77694	38.670929	111.948898	-20.624777	18.109642	109.025146	34.422829	-5.918736	110.483589	34.812939	42.344383	113.629219	34.617884	18.2128235	112.056404	-75.867438	18.0064605	105.993888
1.364417	38.377689	112.000671	-20.581219	18.130716	108.838142	34.486221	-5.839933	110.570168	34.83522	42.386295	113.917694	34.6607205	18.273181	112.243931	-75.8231585	17.988251	105.432353
1.915967	38.034637	111.981964	-20.463455	18.14802	108.656433	34.616203	-5.785013	110.601006	34.874706	42.450855	114.082672	34.7454545	18.332921	112.341839	-75.6723645	17.963119	104.971027
2.480468	37.692894	111.914978	-20.34893	18.235926	108.607971	34.731525	-5.725688	110.730804	34.968655	42.500675	114.089264	34.85009	18.3874935	112.410034	-75.54795	18.0843585	104.805908
3.039859	37.23764	111.806396	-20.241114	18.296064	108.631302	34.855957	-5.722146	110.83622	35.103706	42.502148	114.003304	34.9798315	18.390001	112.419762	-75.4620595	18.202127	104.842842
3.567364	36.700977	111.747406	-20.049118	18.340696	108.726707	34.974319	-5.741482	110.973045	35.24268	42.47974	113.891586	35.1084995	18.369129	112.4323155	-75.2067355	18.312263	105.0210985
4.245849	35.844986	111.814095	-19.868652	18.327021	109.011292	35.132744	-5.798115	111.159363	35.422123	42.447571	113.820145	35.2774335	18.324728	112.489754	-75.0147375	18.329314	105.53283
4.644277	35.270466	111.926392	-19.828108	18.296423	109.245049	35.238956	-5.83286	111.281219	35.520828	42.415001	113.884804	35.379892	18.2910705	112.5830115	-75.036108	18.3017755	105.9070865
4.969237	34.645618	112.09314	-19.745176	18.224958	109.423004	35.342964	-5.873757	111.410728	35.564499	42.397167	114.012253	35.4537315	18.261705	112.7114905	-74.9440835	18.188211	106.1345175
5.278933	33.993336	112.227058	-19.727091	18.149458	109.539391	35.428898	-5.908938	111.545074	35.618641	42.36974	114.176605	35.5237695	18.230401	112.8608395	-74.9779515	18.068515	106.2179425
5.572094	33.28371	112.258057	-19.674889	18.076191	109.560432	35.519016	-5.943827	111.600204	35.652557	42.350712	114.326118	35.5857865	18.2034425	112.963161	-74.9355645	17.9489395	106.157703
5.835938	32.465908	112.237503	-19.649061	18.003	109.545815	35.556614	-5.944314	111.621407	35.652031	42.324318	114.43837	35.6043225	18.190002	113.0298885	-74.9024445	17.815998	106.0617415
6.076554	31.62221	112.192787	-19.604406	17.92543	109.472801	35.589573	-5.986886	111.558342	35.646599	42.272556	114.544937	35.618086	18.142835	113.0516395	-74.826898	17.708025	105.8939625
6.371048	30.375439	112.099747	-19.583456	17.847815	109.335938	35.5975	-6.085964	111.465836	35.67923	42.09956	114.737297	35.638365	18.006798	113.1015665	-74.805277	17.688832	105.5703095
6.534298	29.42915	112.022568	-19.58672	17.739435	109.173927	35.577393	-6.204605	111.400589	35.678917	41.962273	114.871361	35.628155	17.878834	113.135975	-74.801595	17.600036	105.211879
6.663637	28.487862	111.843529	-19.587412	17.671793	109.03373	35.519032	-6.338894	111.296677	35.71069	41.795956	114.932182	35.614861	17.728531	113.1144295	-74.789685	17.615055	104.9530305
6.758604	27.405294	111.690102	-19.50065	17.57814	108.88414	35.478333	-6.467965	111.156273	35.719921	41.638611	114.919029	35.599127	17.585323	113.037651	-74.600427	17.570957	104.730629
6.854089	26.289907	111.499023	-19.537485	17.544033	108.866104	35.481083	-6.537115	110.990158	35.76173	41.555683	114.891144	35.6214065	17.509284	112.940651	-74.6963765	17.578782	104.791557
6.917162	25.121393	111.39753	-19.477516	17.504019	108.888664	35.522125	-6.579798	110.866997	35.822762	41.509727	114.869896	35.6724435	17.4649645	112.8684465	-74.6274755	17.5430735	104.9088815
6.958947	23.993393	111.218903	-19.392813	17.449715	108.914291	35.592709	-6.593645	110.756157	35.864155	41.504265	114.846359	35.728432	17.45531	112.801258	-74.514058	17.44412	105.027324
6.947521	22.015717	110.944412	-19.290279	17.394522	108.901009	35.703423	-6.573607	110.664734	35.905357	41.532742	114.723679	35.80439	17.4795675	112.6942065	-74.384948	17.3094765	105.1078115
6.944396	20.692327	110.745789	-19.246809	17.37818	108.878815	35.813049	-6.513758	110.615013	35.91571	41.584469	114.595375	35.8643795	17.5353555	112.605194	-74.3579975	17.2210045	105.152436
6.910869	19.31308	110.498222	-19.172003	17.353867	108.847092	35.910732	-6.453984	110.63018	35.908752	41.671066	114.43782	35.909742	17.608541	112.534	-74.253748	17.099193	105.160184
6.820945	17.799896	110.267616	-19.139702	17.352394	108.857025	36.006348	-6.402966	110.72438	35.93058	41.729225	114.243408	35.968464	17.6631295	112.483894	-74.247868	17.0416585	105.230156
6.733995	16.284903	110.059608	-19.01808	17.297939	108.786308	36.126644	-6.366808	110.845551	35.968445	41.785316	113.954697	36.0475445	17.709254	112.400124	-74.0837045	16.886624	105.172492
6.639915	14.728469	109.90094	-18.949656	17.273939	108.733978	36.248383	-6.371678	110.999977	35.989056	41.816895	113.638077	36.1187195	17.7226085	112.319027	-74.0180315	16.8252695	105.148929
6.477312	13.063227	109.736084	-18.907452	17.243721	108.700386	36.318508	-6.378037	111.277916	36.02523	41.832218	113.210701	36.171869	17.7270905	112.2443085	-73.986773	16.7603515	105.1564635
6.243349	10.579726	109.573273	-18.78138	17.180054	108.566452	36.430706	-6.44302	111.708855	36.083656	41.823975	112.405708	36.257181	17.6904775	112.0572815	-73.819941	16.6696305	105.0756225
6.022389	8.835062	109.592499	-18.729118	17.140965	108.523331	36.504684	-6.523804	112.035431	36.108761	41.778408	111.718811	36.3067225	17.627302	111.877121	-73.7649585	16.654628	105.169541
5.800264	7.140765	109.714577	-18.693472	17.113594	108.536758	36.580105	-6.621128	112.397911	36.157452	41.673321	111.028419	36.3687785	17.5260965	111.713165	-73.7557225	16.7010915	105.360351
5.562154	5.442283	109.96946	-18.509079	16.993752	108.487717	36.608879	-6.671838	112.882088	36.198196	41.526077	110.362228	36.4035375	17.4271195	111.622158	-73.4216955	16.5603845	105.353276
5.311592	3.789754	110.311127	-18.490164	16.840488	108.560989	36.635345	-6.737991	113.435684	36.267006	41.314404	109.737244	36.4511755	17.2882065	111.586464	-73.4315035	16.3927695	105.535514
5.027708	2.209106	110.689781	-18.441399	16.66172	108.591965	36.758377	-7.012398	113.861504	36.324436	41.042229	109.281662	36.5414065	17.0149155	111.571583	-73.4242045	16.3085245	105.612347
4.750399	0.625701	111.066208	-18.370203	16.397779	108.608353	36.82291	-7.20504	114.303818	36.371307	40.778847	108.932304	36.5971085	16.7869035	111.618061	-73.3375145	16.0086545	105.598645
4.314513	-1.594757	111.423859	-18.334747	15.932899	108.587669	36.854965	-7.468996	114.725517	36.392467	40.387135	108.640923	36.623716	16.4590695	111.68322	-73.29321	15.4067285	105.492118
4.004928	-2.923046	111.55864	-18.287926	15.590159	108.5616	36.914326	-7.653193	114.839294	36.386848	40.186543	108.537735	36.650587	16.266675	111.6885145	-73.226439	14.913643	105.4346855
3.71508	-4.216365	111.748001	-18.268745	15.298171	108.577965	36.985687	-7.792334	114.927567	36.360558	40.022747	108.465805	36.6731225	16.1152065	111.696686	-73.2106125	14.4811355	105.459244
3.36807	-5.397163	111.884979	-18.185894	15.013237	108.562973	37.038906	-7.910132	115.034248	36.315418	39.87315	108.43676	36.677162	15.981509	111.735504	-73.04895	14.044965	105.390442
3.062523	-6.456295	112.053993	-18.187181	14.794868	108.591438	37.071938	-8.036954	115.142914	36.288876	39.73106	108.407066	36.680407	15.847053	111.77499	-73.054769	13.742683	105.407886
2.703389	-7.448287	112.201454	-18.190155	14.634362	108.624794	37.091618	-8.142909	115.255806	36.28088	39.574318	108.401535	36.686249	15.7157045	111.8286705	-73.066559	13.5530195	105.4209175
2.350352	-8.287197	112.359009	-18.23694	14.50675	108.687973	37.107704	-8.280313	115.363037	36.29528	39.419685	108.421234	36.701492	15.569686	111.8921355	-73.175372	13.443814	105.4838105
1.763507	-9.409364	112.543526	-18.143896	14.302664	108.733574	37.142609	-8.512131	115.46801	36.375923	39.184277	108.54641	36.759266	15.336073	112.00721	-73.047058	13.269255	105.459938
1.365598	-10.033768	112.566124	-18.124716	14.194332	108.775749	37.143616	-8.672668	115.540138	36.437351	39.037685	108.652832	36.7904835	15.1825085	112.096485	-73.0399155	13.2061555	105.455013
0.969228	-10.569334	112.562241	-18.100428	14.114582	108.797798	37.113617	-8.751225	115.610992	36.489548	38.930435	108.749054	36.8015825	15.089605	112.180023	-73.0024385	13.139559	105.415573
0.577948	-11.036317	112.528824	-18.074217	14.053449	108.808968	37.147999	-8.831306	115.529991	36.521786	38.894184	108.804855	36.8348925	15.031439	112.167423	-72.9833265	13.075459	105.450513
0.111733	-11.416072	112.434158	-18.053488	14.065926	108.798096	37.170746	-8.800686	115.464462	36.493912	38.934937	108.81852	36.832329	15.0671255	112.141491	-72.939305	13.0647265	105.454701
-0.381997	-11.706253	112.34726	-18.121826	14.131585	108.802727	37.221546	-8.698742	115.37616	36.443096	39.057137	108.792587	36.832321	15.1791975	112.0843735	-73.075973	13.0839725	105.5210805
-0.85039	-11.902004	112.278854	-18.116737	14.203683	108.745064	37.25127	-8.506586	115.334595	36.340912	39.210407	108.785484	36.796091	15.3519105	112.0600395	-73.029565	13.0554555	105.4300885
-1.633637	-12.012622	112.138412	-18.141911	14.315909	108.678345	37.326725	-8.260643	115.276588	36.204529	39.458977	108.862564	36.765627	15.599167	112.069576	-73.049449	13.032651	105.287114
-2.158069	-12.056659	112.057747	-18.145517	14.379347	108.684471	37.365715	-8.096705	115.280273	36.126034	39.618759	109.001495	36.7458745	15.761027	112.140884	-73.0369085	12.997667	105.228058
-2.75438	-12.065899	112.022926	-18.069262	14.433104	108.722771	37.405472	-7.977462	115.298424	36.09034	39.759384	109.213768	36.747906	15.890961	112.256096	-72.88643	12.975247	105.189446
-3.363532	-11.903234	111.906395	-18.077864	14.470445	108.828651	37.437439	-7.875885	115.335335	36.083069	39.886017	109.462265	36.760254	16.005066	112.3988	-72.915982	12.935824	105.258502
-4.059311	-11.77934	111.808357	-18.087513	14.505221	108.937096	37.459244	-7.792649	115.404449	36.081341	39.983715	109.766472	36.7702925	16.095533	112.5854605	-72.9453185	12.914909	105.2887315
-4.806675	-11.629369	111.766777	-18.156561	14.548717	109.085976	37.495369	-7.74835	115.438774	36.076046	40.081051	110.107872	36.7857075	16.1663505	112.773323	-73.0988295	12.9310835	105.398629
-5.625145	-11.359481	111.720169	-18.177649	14.571935	109.210144	37.477066	-7.676713	115.569733	36.084618	40.15633	110.421844	36.780842	16.2398085	112.9957885	-73.13614	12.9040615	105.4244995
-6.938034	-10.960428	111.634315	-18.137621	14.594768	109.378304	37.430725	-7.570305	115.703712	36.105789	40.220425	110.874649	36.768257	16.32506	113.2891805	-73.043499	12.864476	105.4674275
-7.825312	-10.611137	111.540329	-18.155975	14.623465	109.504105	37.469994	-7.651454	115.652252	36.118252	40.243809	111.133507	36.794123	16.2961775	113.3928795	-73.106073	12.9507525	105.6153305
-8.922567	-10.213037	111.527161	-18.209011	14.652554	109.582535	37.428215	-7.654117	115.688339	36.122887	40.246998	111.34462	36.775551	16.2964405	113.5164795	-73.193573	13.0086675	105.6485905
-9.874918	-9.790578	111.326767	-18.290705	14.683318	109.663597	37.379082	-7.647714	115.707817	36.102314	40.265781	111.555733	36.740698	16.3090335	113.631775	-73.322108	13.0576025	105.695419
-10.995508	-9.352286	111.209068	-18.279257	14.701298	109.666679	37.260899	-7.524702	115.798416	36.083466	40.304985	111.716103	36.6721825	16.3901415	113.7572595	-73.2306965	13.0124545	105.5760985
-12.115041	-8.864836	111.01825	-18.427317	14.769133	109.706703	37.251015	-7.555845	115.734062	36.016693	40.373081	111.849869	36.633854	16.408618	113.7919655	-73.488488	13.129648	105.6214405
-13.423605	-8.367486	110.920418	-18.441135	14.801661	109.682343	37.148224	-7.464252	115.773453	35.948078	40.441063	111.897705	36.548151	16.4884055	113.835579	-73.430421	13.1149165	105.529107
-15.322526	-7.547312	110.644341	-18.63435	14.901354	109.659515	36.964783	-7.324127	115.797295	35.818516	40.494408	111.820747	36.3916495	16.5851405	113.809021	-73.6603495	13.2175675	105.510009
-16.515741	-7.215129	110.368362	-18.735765	14.963868	109.621536	36.84911	-7.27849	115.799332	35.735882	40.526661	111.701347	36.292496	16.6240855	113.7503395	-73.764026	13.3036505	105.4927325
-18.18799	-6.327834	110.348129	-18.821548	15.041156	109.553406	36.734325	-7.264076	115.785202	35.655594	40.537361	111.4907	36.1949595	16.6366425	113.637951	-73.8380555	13.4456695	105.468861
-19.683733	-5.698828	110.206329	-18.849308	15.072821	109.476089	36.679539	-7.37571	115.639542	35.5872	40.515091	111.212227	36.1333695	16.5696905	113.4258845	-73.8319855	13.5759515	105.5262935
-21.231798	-5.008204	110.033356	-19.007402	15.115386	109.453644	36.559944	-7.423751	115.466164	35.526623	40.481464	110.786545	36.0432835	16.5288565	113.1263545	-74.0580875	13.7019155	105.7809335
-22.828209	-4.278154	109.828316	-19.073994	15.143813	109.350464	36.44059	-7.492963	115.143433	35.440273	40.408527	110.221603	35.9404315	16.457782	112.682518	-74.0884195	13.829844	106.01841
-24.474262	-3.556786	109.528099	-19.084927	15.148954	109.179398	36.338516	-7.538058	114.640892	35.331287	40.373154	109.567474	35.8349015	16.417548	112.104183	-74.0047555	13.88036	106.254613
-26.996296	-2.352359	108.900177	-19.27405	15.183115	108.862289	36.141785	-7.666425	113.528084	35.122032	40.317421	108.644295	35.6319085	16.325498	111.0861895	-74.1800085	14.040732	106.6383885
-28.72389	-1.51922	108.396217	-19.359108	15.142957	108.579681	35.940639	-7.789689	112.753784	35.001976	40.25877	108.139359	35.4713075	16.2345405	110.4465715	-74.1895235	14.0513735	106.7127905
-30.508848	-0.671771	107.951942	-19.508917	15.146619	108.357346	35.706902	-7.909206	112.105957	34.876938	40.195618	107.727371	35.29192	16.143206	109.916664	-74.309754	14.150032	106.798028
-32.31221	0.247025	107.654465	-19.493935	15.091075	108.121849	35.523277	-8.01932	111.529091	34.728477	40.155251	107.366394	35.125877	16.0679655	109.4477425	-74.113747	14.1141845	106.7959555
-34.128933	1.160534	107.553688	-19.657415	15.140896	108.092834	35.382168	-8.150566	110.940231	34.557304	40.12849	106.925835	34.969736	15.988962	108.933033	-74.284566	14.29283	107.252635
-35.961559	2.138987	107.802429	-19.737375	15.137212	108.20639	35.191296	-8.241634	110.255661	34.34103	40.099514	106.343445	34.766163	15.92894	108.299553	-74.240913	14.345484	108.113227
-37.845337	3.08113	108.355621	-19.736109	15.091647	108.52758	34.988541	-8.292967	109.481491	34.073658	40.06443	105.683746	34.5310995	15.8857315	107.5826185	-74.0033175	14.2975625	109.4725415
-40.579815	4.577809	109.725258	-19.799829	14.999882	109.320938	34.73365	-8.412777	108.362289	33.617382	40.025169	104.897118	34.175516	15.806196	106.6297035	-73.775174	14.193568	112.0121725
-42.3559	5.533904	110.817551	-19.876766	14.912415	109.956696	34.497879	-8.46035	107.711456	33.277908	39.998283	104.55407	33.8878935	15.7689665	106.132763	-73.6414255	14.0558635	113.780629
-44.126625	6.528987	111.912071	-19.997444	14.799358	110.596085	34.191216	-8.505968	107.231567	32.955055	39.941929	104.292252	33.5731355	15.7179805	105.7619095	-73.5680235	13.8807355	115.4302605
-45.82851	7.478676	113.029732	-20.144619	14.693991	111.225044	33.886723	-8.536467	106.872192	32.588203	39.931759	104.136108	33.237463	15.697646	105.50415	-73.526701	13.690336	116.945938
-47.460922	8.487351	114.105812	-20.365948	14.627642	111.816299	33.582275	-8.506172	106.664467	32.192089	39.932644	104.12986	32.887182	15.713236	105.3971635	-73.619078	13.542048	118.2354345
-49.025795	9.451248	114.975998	-20.598953	14.532074	112.309441	33.302395	-8.48232	106.643501	31.829834	39.960117	104.209427	32.5661145	15.7388985	105.426464	-73.7640205	13.3252495	119.192418
-50.49712	10.460553	115.646019	-20.840893	14.486515	112.7285	33.052212	-8.486187	106.733772	31.50157	39.977646	104.382301	32.276891	15.7457295	105.5580365	-73.958677	13.2273005	119.8989635
-52.601372	11.986304	116.270042	-21.213871	14.432046	113.117195	32.698364	-8.553963	106.941452	31.189787	39.922401	104.638374	31.9440755	15.684219	105.789913	-74.3718175	13.179873	120.444477
-53.858109	12.999566	116.567078	-21.389908	14.419805	113.25573	32.492931	-8.639052	107.016983	31.052967	39.841999	104.690254	31.772949	15.6014735	105.8536185	-74.552765	13.2381365	120.6578415
-55.035252	14.071149	116.780449	-21.510502	14.425023	113.29863	32.299801	-8.731994	107.039848	30.958111	39.75708	104.639725	31.628956	15.512543	105.8397865	-74.64996	13.337503	120.7574735
-56.09874	15.131554	116.863213	-21.592068	14.474564	113.307335	32.172504	-8.839119	107.012848	30.924177	39.663773	104.594086	31.5483405	15.412327	105.803467	-74.7324765	13.536801	120.811203
-57.032101	16.213593	116.918037	-21.646067	14.497474	113.247047	32.093529	-8.939853	106.95211	30.954594	39.567642	104.545578	31.5240615	15.3138945	105.748844	-74.8161955	13.6810535	120.74525
-57.889908	17.277454	116.923485	-21.65719	14.493874	113.186859	32.013485	-9.048489	106.876244	30.979637	39.482944	104.541931	31.496561	15.2172275	105.7090875	-74.810941	13.7705205	120.6646305
-58.646923	18.345034	116.881119	-21.668737	14.487953	113.121353	31.952795	-9.127804	106.774368	31.009691	39.402275	104.570389	31.481243	15.1372355	105.6723785	-74.818717	13.8386705	120.5703275
-59.322399	19.769659	117.013237	-21.729513	14.440642	113.134346	31.855207	-9.21653	106.651413	30.989119	39.332336	104.719528	31.422163	15.057903	105.6854705	-74.881189	13.823381	120.5832215
-60.184437	20.973045	117.058472	-21.790337	14.381817	113.143143	31.813911	-9.265319	106.609047	31.017363	39.280495	104.87925	31.415637	15.007588	105.7441485	-74.996311	13.756046	120.5421375
-60.299259	21.723249	116.93486	-21.855255	14.305075	113.119209	31.78952	-9.337318	106.589317	31.008171	39.222363	105.079315	31.3988455	14.9425225	105.834316	-75.1093555	13.6676275	120.404102
-59.890469	22.29224	116.749718	-21.92659	14.231847	113.04071	31.76849	-9.398274	106.544197	31.006134	39.164207	105.253807	31.387312	14.8829665	105.899002	-75.240492	13.5807275	120.182418
-59.510601	22.863529	116.484879	-21.947638	14.167399	112.933495	31.771648	-9.47459	106.466385	31.03911	39.088108	105.333244	31.405379	14.806759	105.8998145	-75.300655	13.528039	119.9671755
-58.472191	23.07089	116.370216	-21.988789	14.114112	112.816986	31.75869	-9.542052	106.400238	31.047567	39.02346	105.368874	31.4031285	14.740704	105.884556	-75.3807065	13.48752	119.749416
-58.091225	23.784065	115.989014	-21.966228	14.070104	112.726639	31.726778	-9.597987	106.330872	31.066879	38.944515	105.364227	31.3968285	14.673264	105.8475495	-75.3292845	13.466944	119.6057285
-57.150822	24.776741	115.827713	-22.00806	14.046933	112.615547	31.684526	-9.719002	106.267883	31.086975	38.812664	105.36232	31.3857505	14.546831	105.8151015	-75.4018705	13.547035	119.4159925
-56.344952	25.353659	115.589394	-22.027815	14.008769	112.590706	31.664097	-9.808202	106.304596	31.098103	38.727909	105.40966	31.3811	14.4598535	105.857128	-75.43673	13.5576845	119.324284
-55.466579	25.995054	115.272675	-22.047674	13.952942	112.53331	31.658968	-9.923018	106.402184	31.138712	38.611801	105.440926	31.39884	14.3443915	105.921555	-75.494188	13.5614925	119.145065
-54.478802	26.635101	114.832077	-22.074167	13.922146	112.38166	31.648472	-10.039165	106.502129	31.176754	38.485779	105.442856	31.412613	14.223307	105.9724925	-75.560947	13.620985	118.7908275
-53.478271	27.284607	114.37957	-22.125957	13.882716	112.167786	31.657087	-10.134494	106.611046	31.216694	38.371712	105.41452	31.4368905	14.118609	106.012783	-75.6888045	13.646823	118.322789
-52.394463	27.961979	113.737366	-22.179136	13.845745	111.915482	31.674734	-10.224412	106.688927	31.230667	38.300747	105.386223	31.4527005	14.0381675	106.037575	-75.8109725	13.6533225	117.793389
-51.285137	28.717655	113.045609	-22.211208	13.813396	111.616264	31.68504	-10.295073	106.772423	31.253485	38.219864	105.327248	31.4692625	13.9623955	106.0498355	-75.8916785	13.6643965	117.1826925
-49.528168	29.862673	112.070671	-22.280602	13.785349	111.110184	31.691174	-10.362948	106.860008	31.253513	38.151886	105.279884	31.4723435	13.894469	106.069946	-76.0335475	13.676229	116.150422
-48.269318	30.701885	111.515594	-22.302443	13.781318	110.799263	31.700933	-10.371986	106.872917	31.276508	38.142509	105.184875	31.4887205	13.8852615	106.028896	-76.0936065	13.6773745	115.56963
-47.00465	31.584988	111.040817	-22.277441	13.760762	110.529312	31.722263	-10.366926	106.832077	31.289831	38.129089	105.118439	31.506047	13.8810815	105.975258	-76.060929	13.6404425	115.083366
-45.575623	32.437248	110.658112	-22.270124	13.746137	110.315338	31.765598	-10.372524	106.760262	31.340441	38.129227	105.001381	31.5530195	13.8783515	105.8808215	-76.0932675	13.6139225	114.7498545
-44.165565	33.368145	110.373894	-22.211599	13.686046	110.144173	31.812672	-10.399508	106.703255	31.384573	38.096386	104.98674	31.5986225	13.848439	105.8449975	-76.0218205	13.523653	114.4433485
-42.749084	34.333561	110.147385	-22.157677	13.645442	110.025749	31.863987	-10.434413	106.714073	31.459581	38.05061	105.007156	31.661784	13.8080985	105.8606145	-75.977138	13.4827855	114.1908835
-41.24593	35.274963	109.926735	-22.113846	13.600951	109.920845	31.913132	-10.481523	106.774673	31.538847	38.019184	105.102386	31.7259895	13.7688305	105.9385295	-75.9536815	13.4330715	113.9031605
-38.954807	36.821247	109.859482	-22.090361	13.528338	109.915016	32.001202	-10.524502	106.989182	31.711403	37.986885	105.627739	31.8563025	13.7311915	106.3084605	-76.0370245	13.3254845	113.5215715
-37.408707	37.889481	109.919754	-22.101877	13.495499	109.953987	32.067291	-10.513169	107.202736	31.848166	37.987606	106.213593	31.9577285	13.7372185	106.7081645	-76.1614825	13.2537795	113.1998095
-35.859955	38.992165	110.085739	-22.14204	13.473305	109.982529	32.150875	-10.504571	107.329903	31.956062	38.010742	106.872681	32.0534685	13.7530855	107.101292	-76.3375485	13.1935245	112.863766
-34.284431	40.06736	110.215935	-22.176043	13.42966	109.896851	32.206596	-10.459314	107.393013	32.049267	38.038528	107.581261	32.1279315	13.789607	107.487137	-76.4800175	13.069713	112.306565
-32.726463	41.207275	110.276794	-22.216539	13.405618	109.680176	32.260303	-10.423793	107.372925	32.148041	38.057453	108.293808	32.204172	13.81683	107.8333665	-76.63725	12.994406	111.5269855
-31.104404	42.243561	110.220634	-22.318586	13.36777	109.304359	32.293201	-10.397298	107.359184	32.214561	38.083778	108.978691	32.253881	13.84324	108.1689375	-76.891053	12.8923	110.4397805
-29.594845	43.34317	110.14196	-22.375225	13.355019	108.852936	32.322121	-10.372423	107.335304	32.274784	38.09037	109.613335	32.2984525	13.8589735	108.4743195	-77.0489025	12.8510645	109.2315525
-27.310282	44.888779	110.147667	-22.357807	13.391854	108.175766	32.40609	-10.300884	107.116547	32.367512	38.106525	110.206947	32.386801	13.9028205	108.661747	-77.102415	12.8808875	107.689785
-25.80641	45.947998	110.286484	-22.271881	13.433602	107.860031	32.510612	-10.203865	106.838547	32.448551	38.166302	110.394646	32.4795815	13.9812185	108.6165965	-77.0233435	12.8859855	107.1034655
-24.332602	46.895172	110.482178	-22.118532	13.563684	107.635101	32.649906	-10.075271	106.53318	32.543297	38.258713	110.447968	32.5966015	14.091721	108.490574	-76.8336655	13.035647	106.779628
-22.978996	47.778976	110.730431	-21.980431	13.692185	107.537628	32.804291	-9.957021	106.277672	32.657669	38.356747	110.480431	32.73098	14.199863	108.3790515	-76.691842	13.184507	106.6962045
-21.682224	48.748173	110.945023	-21.821802	13.789417	107.376518	32.9268	-9.83527	106.117424	32.761463	38.455383	110.502769	32.8441315	14.3100565	108.3100965	-76.4877355	13.2687775	106.4429395
-20.320705	49.515007	111.14888	-21.705345	13.88673	107.308815	33.01918	-9.758913	106.026062	32.845081	38.51741	110.554848	32.9321305	14.3792485	108.290455	-76.3428205	13.3942115	106.327175
-19.003242	50.211029	111.268906	-21.616482	13.987019	107.273567	33.080978	-9.689743	105.969406	32.895668	38.568901	110.614273	32.988323	14.439579	108.2918395	-76.221287	13.534459	106.2552945
-17.21262	51.146698	111.669388	-21.587599	14.075631	107.278801	33.104183	-9.593509	105.917099	32.948139	38.632275	110.774719	33.026161	14.519383	108.345909	-76.201359	13.631879	106.211693
-16.050007	51.680939	111.978661	-21.677095	14.124659	107.355499	33.075493	-9.537133	105.919006	32.893269	38.670197	111.032394	32.984381	14.566532	108.4757	-76.338571	13.682786	106.235298
-14.92081	52.083111	112.315247	-21.717756	14.184735	107.412361	33.011284	-9.471335	105.959999	32.85006	38.695301	111.306526	32.930672	14.611983	108.6332625	-76.366184	13.757487	106.1914595
-13.934949	52.507202	112.697792	-21.852262	14.295983	107.493736	32.939789	-9.368106	106.100021	32.75972	38.746185	111.625198	32.8497545	14.6890395	108.8626095	-76.5542785	13.9029265	106.1248625
-12.888956	52.811848	112.985626	-21.989349	14.399942	107.593689	32.863441	-9.246447	106.343651	32.635998	38.846901	111.938843	32.7497195	14.800227	109.141247	-76.7284175	13.999657	106.046131
-11.899039	53.111828	113.180649	-22.116835	14.513233	107.738808	32.809036	-9.109751	106.674934	32.478535	38.98801	112.268272	32.6437855	14.9391295	109.471603	-76.8774555	14.0873365	106.006013
-11.003227	53.432037	113.378479	-22.298363	14.670502	107.843376	32.776848	-8.950368	107.010712	32.338421	39.152779	112.554764	32.5576345	15.1012055	109.782738	-77.1543605	14.2397985	105.904014
-9.699718	53.782742	113.604286	-22.435921	14.873825	108.021484	32.713322	-8.716427	107.501343	32.162422	39.40163	112.868347	32.437872	15.3426015	110.184845	-77.309714	14.4050485	105.858123
-8.853463	53.956421	113.645782	-22.53039	15.016274	108.155655	32.705303	-8.571712	107.786987	32.086399	39.567852	113.004555	32.395851	15.49807	110.395771	-77.456631	14.534478	105.915539
-8.032541	54.048069	113.662163	-22.563406	15.178795	108.250275	32.691792	-8.42919	108.064911	32.032291	39.737259	113.071617	32.3620415	15.6540345	110.568264	-77.4888535	14.7035555	105.932286
-7.220133	54.07666	113.607857	-22.604427	15.318911	108.339355	32.704288	-8.290133	108.327141	32.003235	39.884548	113.114403	32.3537615	15.7972075	110.720772	-77.5626155	14.8406145	105.957938
-6.523073	54.095425	113.558159	-22.605553	15.425341	108.350113	32.734825	-8.163435	108.574081	31.984928	40.034485	113.148811	32.3598765	15.935525	110.861446	-77.5709825	14.915157	105.83878
-5.791969	53.98745	113.487473	-22.617382	15.531389	108.359207	32.783878	-8.030519	108.785965	31.974939	40.177433	113.158394	32.3794085	16.073457	110.9721795	-77.6141725	14.989321	105.7462345
-5.120843	53.844433	113.434616	-22.562004	15.643149	108.356384	32.835621	-7.9058	108.947266	31.958603	40.321442	113.176407	32.397112	16.207821	111.0618365	-77.52112	15.078477	105.6509315
-4.202809	53.546841	113.3927	-22.562571	15.777267	108.415588	32.91119	-7.712413	109.160469	31.949839	40.532486	113.218399	32.4305145	16.4100365	111.189434	-77.5556565	15.1444975	105.641742
-3.574954	53.250591	113.34449	-22.542393	15.876039	108.449341	32.947193	-7.593286	109.321213	31.957188	40.659714	113.251389	32.4521905	16.533214	111.286301	-77.5369765	15.218864	105.612381
-2.961096	52.957623	113.312576	-22.551672	15.962167	108.491989	32.992737	-7.480277	109.443985	31.945026	40.785614	113.275253	32.4688815	16.6526685	111.359619	-77.5722255	15.2716655	105.624359
-2.49822	52.646614	113.25679	-22.532282	16.065559	108.49366	33.006134	-7.345356	109.567383	31.926548	40.91647	113.291344	32.466341	16.785557	111.4293635	-77.530905	15.345561	105.5579565
-2.058823	52.241821	113.141014	-22.567278	16.151937	108.522797	33.016987	-7.224561	109.682755	31.888205	41.05191	113.291405	32.452596	16.9136745	111.48708	-77.587152	15.3901995	105.558514
-1.644729	51.85104	113.056885	-22.56671	16.228855	108.580505	33.04501	-7.082154	109.791779	31.849054	41.185413	113.283882	32.447032	17.0516295	111.5378305	-77.580452	15.4060805	105.6231795
-1.247449	51.404076	113.002838	-22.583939	16.294008	108.618668	33.064251	-6.949662	109.891251	31.819075	41.322483	113.271355	32.441663	17.1864105	111.581303	-77.609541	15.4016055	105.656033
-0.696275	50.628979	112.820724	-22.581526	16.395134	108.709587	33.099861	-6.757241	110.039139	31.784681	41.501259	113.20665	32.442271	17.372009	111.6228945	-77.605323	15.418259	105.7962795
-0.322681	49.998089	112.740936	-22.562178	16.439728	108.764503	33.127819	-6.626121	110.164856	31.768217	41.624783	113.19001	32.448018	17.499331	111.677433	-77.572374	15.380125	105.851573
-0.034141	49.396061	112.643921	-22.568443	16.503929	108.805847	33.155613	-6.522406	110.309708	31.751343	41.749729	113.201523	32.453478	17.6136615	111.7556155	-77.590364	15.3941965	105.8560785
0.263195	48.755722	112.592278	-22.566072	16.57509	108.860863	33.197166	-6.411067	110.449791	31.757473	41.855099	113.209984	32.4773195	17.722016	111.8298875	-77.6094635	15.428164	105.8918385
0.553788	48.068848	112.582001	-22.5618	16.618282	108.888306	33.231182	-6.324991	110.570145	31.749985	41.966583	113.222244	32.4905835	17.820796	111.8961945	-77.6141835	15.415768	105.8804175
0.784693	47.386967	112.474731	-22.54154	16.692934	108.915154	33.246922	-6.23027	110.667183	31.755337	42.072571	113.207497	32.5011295	17.9211505	111.93734	-77.5842095	15.4647175	105.892968
1.065408	46.539097	112.385643	-22.499155	16.769863	108.924339	33.275185	-6.155795	110.778091	31.766644	42.153828	113.192345	32.5209145	17.9990165	111.985218	-77.5192245	15.5407095	105.86346
1.416068	45.338379	112.208534	-22.470642	16.890188	108.971619	33.304222	-6.066451	110.910538	31.840124	42.274208	113.148376	32.572173	18.1038785	112.029457	-77.513457	15.6764975	105.913781
1.644057	44.478153	112.16066	-22.434961	16.986597	109.072289	33.328857	-6.007828	110.969505	31.890171	42.351078	113.051918	32.609514	18.171625	112.0107115	-77.479436	15.801569	106.1338665
1.834886	43.647808	112.014915	-22.330742	17.086964	109.230576	33.360256	-5.951106	111.023605	31.977943	42.418831	112.942764	32.6690995	18.2338625	111.9831845	-77.3305835	15.9400655	106.4779675
2.031064	42.705528	111.984398	-22.301512	17.16308	109.480606	33.409264	-5.919322	111.087074	32.069145	42.463173	112.847603	32.7392045	18.2719255	111.9673385	-77.3422285	16.0542345	106.9938735
2.218244	41.712921	112.002197	-22.219599	17.224016	109.744812	33.447819	-5.877544	111.193764	32.132828	42.518085	112.797714	32.7903235	18.3202705	111.995739	-77.2295215	16.1277615	107.493885
2.403458	40.735596	112.123421	-22.189301	17.260479	110.020515	33.482956	-5.840512	111.306404	32.17308	42.567219	112.799988	32.828018	18.3633535	112.053196	-77.20662	16.1576045	107.987834
2.540022	39.745758	112.173309	-22.179453	17.274445	110.218895	33.496933	-5.791436	111.420975	32.170715	42.615448	112.840065	32.833824	18.412006	112.13052	-77.19273	16.136884	108.30727
2.762471	38.132633	112.149773	-22.236166	17.279932	110.349823	33.469818	-5.780037	111.585724	32.107727	42.652939	112.869034	32.7887725	18.436451	112.227379	-77.2611045	16.123413	108.472267
2.906348	37.070904	112.022163	-22.303448	17.276049	110.31028	33.407864	-5.813196	111.600494	32.056664	42.634159	112.788795	32.732264	18.4104815	112.1946445	-77.33916	16.1416165	108.4259155
3.056737	35.991943	111.89032	-22.32407	17.244247	110.318802	33.350128	-5.855386	111.489143	31.999096	42.608982	112.583717	32.674612	18.376798	112.03643	-77.322752	16.111696	108.601174
3.223895	34.901085	111.693832	-22.32321	17.18852	110.424187	33.325504	-5.91567	111.366066	31.962427	42.567154	112.235344	32.6439655	18.325742	111.800705	-77.2903855	16.051298	109.047669
3.407396	33.688713	111.510612	-22.314728	17.124601	110.593506	33.311291	-5.972091	111.198746	31.921545	42.5158	111.88797	32.616418	18.2718545	111.543358	-77.245874	15.9773475	109.643654
3.628256	32.554729	111.393448	-22.292614	17.054438	110.730064	33.303608	-6.051817	111.054253	31.882235	42.446434	111.572525	32.5929215	18.1973085	111.313389	-77.1781495	15.9115675	110.146739
3.867475	31.375473	111.34745	-22.299948	16.993248	110.814453	33.288719	-6.156175	110.926247	31.864447	42.333122	111.478767	32.576583	18.0884735	111.202507	-77.176479	15.8980225	110.426399
4.240142	29.561159	111.244118	-22.400015	16.842552	110.655487	33.198418	-6.384703	110.907509	31.870655	42.106079	111.622116	32.5345365	17.860688	111.2648125	-77.3345665	15.824416	110.0461615
4.46827	28.356716	111.15731	-22.452868	16.694983	110.473022	33.108624	-6.553908	110.864166	31.89274	41.942417	111.809624	32.500682	17.6942545	111.336895	-77.406418	15.6957115	109.609149
4.799218	27.164825	111.146721	-22.452045	16.643417	110.38002	33.041672	-6.647057	110.753082	31.962484	41.814537	112.018837	32.502078	17.58374	111.3859595	-77.406168	15.703094	109.3740805
5.095912	26.010231	111.234459	-22.404818	16.579842	110.382164	33.047417	-6.689358	110.694542	32.054794	41.745567	112.332932	32.5511055	17.5281045	111.513737	-77.3607415	15.6315795	109.250591
5.441722	24.747955	111.445747	-22.352238	16.556087	110.473267	33.12072	-6.665473	110.757187	32.174732	41.71804	112.778305	32.647726	17.5262835	111.767746	-77.352202	15.5858905	109.178788
5.77064	23.51515	111.66227	-22.320961	16.56115	110.483002	33.202816	-6.610984	110.885445	32.281105	41.73558	113.338959	32.7419605	17.562298	112.112202	-77.3838825	15.560002	108.853802
6.122988	22.285601	111.82692	-22.29067	16.582611	110.41552	33.281536	-6.529309	111.109016	32.378334	41.759651	113.859306	32.829935	17.615171	112.484161	-77.411275	15.550051	108.346879
6.621305	20.373301	111.880455	-22.20097	16.690817	110.20372	33.429756	-6.395999	111.519302	32.486134	41.849308	114.427017	32.957945	17.7266545	112.9731595	-77.359885	15.6549795	107.4342805
6.983805	19.082331	111.856842	-22.129253	16.755486	110.041107	33.558804	-6.302497	111.877907	32.513103	41.953964	114.610001	33.0359535	17.8257335	113.243954	-77.2944595	15.6852385	106.83826
7.288211	17.789547	111.795166	-22.05652	16.790165	109.890747	33.730499	-6.162258	112.303993	32.572029	42.077644	114.578835	33.151264	17.957693	113.441414	-77.264304	15.622637	106.34008
7.600166	16.38958	111.754883	-21.93317	16.862934	109.741951	33.955719	-6.034888	112.815941	32.571445	42.224682	114.367653	33.263582	18.094897	113.591797	-77.129922	15.630971	105.892105
7.892819	15.005965	111.721977	-21.850828	16.873569	109.583427	34.179802	-5.942838	113.413727	32.579681	42.361263	114.066078	33.3797415	18.2092125	113.7399025	-77.0813975	15.5379255	105.4269515
8.112545	13.617645	111.781456	-21.737902	16.819704	109.4664	34.358185	-5.90704	114.050377	32.598896	42.40313	113.658752	33.4785405	18.248045	113.8545645	-76.9543445	15.391363	105.0782355
8.301056	12.15339	111.947647	-21.640266	16.712406	109.412109	34.504856	-5.947648	114.663483	32.633381	42.304291	113.277267	33.5691185	18.1783215	113.970375	-76.8496505	15.2464905	104.853843
8.513413	9.997841	112.335876	-21.546898	16.392181	109.477379	34.638481	-6.151398	115.513741	32.721302	42.046642	112.761154	33.6798915	17.947622	114.1374475	-76.7736875	14.83674	104.8173105
8.560777	8.667538	112.629684	-21.514647	16.143639	109.602272	34.699039	-6.32907	115.993904	32.770027	41.815178	112.584579	33.734533	17.743054	114.2892415	-76.763827	14.544224	104.9153025
8.584396	7.340531	112.969124	-21.511271	15.87161	109.741768	34.750629	-6.521227	116.376534	32.808201	41.598461	112.537537	33.779415	17.538617	114.4570355	-76.801957	14.204603	105.0265005
8.549908	6.096578	113.239876	-21.491619	15.603015	109.879662	34.790077	-6.674792	116.669678	32.840069	41.440605	112.641441	33.815073	17.3829065	114.6555595	-76.798311	13.8231235	105.1037645
8.516936	4.955812	113.483551	-21.493916	15.438797	110.027405	34.833691	-6.780036	116.849915	32.842682	41.353138	112.819229	33.8381865	17.286551	114.834572	-76.8260185	13.591043	105.220238
8.410446	3.878645	113.632629	-21.472088	15.302891	110.176048	34.905697	-6.801508	116.927292	32.850311	41.353985	113.039818	33.878004	17.2762385	114.983555	-76.82218	13.3295435	105.368541
8.301179	2.913672	113.749252	-21.447477	15.280718	110.30468	34.973064	-6.754876	116.952225	32.865887	41.432278	113.254379	33.9194755	17.338701	115.103302	-76.8144295	13.222735	105.506058
8.050422	1.552552	113.940857	-21.357868	15.392284	110.4776	35.114967	-6.604675	117.019363	32.91777	41.600361	113.476418	34.0163685	17.497843	115.2478905	-76.7321045	13.286725	105.7073095
7.861428	0.719117	114.066589	-21.318848	15.498614	110.522011	35.199646	-6.523951	117.138611	32.990993	41.681087	113.515427	34.0953195	17.578568	115.327019	-76.7330155	13.41866	105.717003
7.577373	-0.038187	114.152824	-21.270832	15.645866	110.528053	35.243996	-6.451634	117.252266	33.069237	41.749115	113.426956	34.1566165	17.6487405	115.339611	-76.6982805	13.6429915	105.716495
7.300761	-0.760446	114.19799	-21.186901	15.762668	110.501137	35.280853	-6.414433	117.289185	33.140835	41.784084	113.235001	34.210844	17.6848255	115.262093	-76.584646	13.8405105	105.740181
6.997625	-1.520004	114.156914	-21.144686	15.810643	110.494278	35.327686	-6.384099	117.237137	33.192463	41.809254	112.978516	34.2600745	17.7125775	115.1078265	-76.5494465	13.9087085	105.8807295
6.619531	-2.173508	114.096283	-21.093637	15.831348	110.49675	35.376774	-6.364496	117.188408	33.201	41.807457	112.728355	34.288887	17.7214805	114.9583815	-76.476161	13.9412155	106.0351185
6.227622	-2.769367	114.148628	-21.062094	15.806458	110.510742	35.444363	-6.348509	117.141632	33.190422	41.818394	112.524071	34.3173925	17.7349425	114.8328515	-76.4415805	13.8779735	106.1886325
5.519876	-3.660858	114.085831	-21.010517	15.700216	110.527145	35.497711	-6.296559	117.115768	33.141388	41.841301	112.305664	34.3195495	17.772371	114.710716	-76.3405835	13.628061	106.343574
5.041222	-4.154785	113.986382	-21.01379	15.618542	110.517075	35.560974	-6.251049	117.007126	33.090866	41.880547	112.214211	34.32592	17.814749	114.6106685	-76.3535	13.422335	106.4234815
4.533964	-4.659361	113.845863	-20.979517	15.524435	110.479866	35.641273	-6.21134	116.901062	33.016438	41.935982	112.171806	34.3288555	17.862321	114.536434	-76.2878895	13.186549	106.423298
3.971808	-5.07341	113.624832	-20.941998	15.455259	110.452209	35.697155	-6.158461	116.771637	32.984982	41.992855	112.142387	34.3410685	17.917197	114.457012	-76.2250645	12.993321	106.447406
3.377026	-5.429726	113.47393	-20.857723	15.401711	110.413651	35.794399	-6.117553	116.613838	32.996769	42.054008	112.090599	34.395584	17.9682275	114.3522185	-76.11103	12.8351945	106.4750835
2.713751	-5.774943	113.331139	-20.796206	15.415009	110.417603	35.880146	-6.067198	116.479042	33.041229	42.100578	112.01403	34.4606875	18.01669	114.246536	-76.0530995	12.813328	106.58867
1.995478	-6.083796	113.173965	-20.702805	15.485142	110.427963	35.955105	-6.006721	116.356743	33.10276	42.163963	111.961197	34.5289325	18.078621	114.15897	-75.9345425	12.891663	106.696956
0.879018	-6.40404	112.985016	-20.617065	15.604777	110.481934	36.027424	-5.877593	116.196396	33.20948	42.291615	111.952034	34.618452	18.207011	114.074215	-75.852582	13.002543	106.889653
0.070652	-6.596377	112.842216	-20.599241	15.724648	110.54155	36.065842	-5.786173	116.105209	33.246937	42.409527	111.997154	34.6563895	18.311677	114.0511815	-75.8548715	13.137619	107.0319185
-0.76588	-6.782606	112.703323	-20.550327	15.818104	110.571457	36.086426	-5.676039	115.985764	33.272919	42.540489	112.083519	34.6796725	18.432225	114.0346415	-75.7803265	13.203983	107.1082725
-1.679006	-6.914616	112.522522	-20.554178	15.932626	110.586319	36.099369	-5.581383	115.881287	33.269329	42.655525	112.153534	34.684349	18.537071	114.0174105	-75.792705	13.328181	107.1552275
-2.613577	-7.055315	112.44149	-20.582687	16.011578	110.595367	36.080372	-5.497388	115.798744	33.258602	42.755524	112.160133	34.669487	18.629068	113.9794385	-75.834861	13.394088	107.2112955
-3.620702	-7.136427	112.326118	-20.563797	16.104086	110.589203	36.045689	-5.468008	115.728745	33.255054	42.79269	112.106308	34.6503715	18.662341	113.9175265	-75.7779655	13.545831	107.2608795
-4.63322	-7.297266	112.27095	-20.597063	16.173693	110.593292	35.996742	-5.490409	115.611038	33.27734	42.753269	111.987732	34.637041	18.63143	113.799385	-75.831167	13.715956	107.387199
-6.310668	-7.416732	112.066116	-20.583225	16.165247	110.556664	35.879536	-5.64279	115.277718	33.305759	42.575771	111.758194	34.5926475	18.4664905	113.517956	-75.7590975	13.8640035	107.595372
-7.432767	-7.535693	111.879395	-20.610264	16.110958	110.503922	35.833771	-5.818435	114.964188	33.345539	42.409809	111.563492	34.589655	18.295687	113.26384	-75.810183	13.926229	107.744004
-8.563773	-7.584331	111.556587	-20.602211	16.024979	110.424866	35.739334	-5.979075	114.626823	33.399628	42.258083	111.334732	34.569481	18.139504	112.9807775	-75.773903	13.910454	107.8689545
-9.740318	-7.637007	111.172249	-20.605162	15.973308	110.307816	35.642345	-6.141829	114.188972	33.447937	42.118843	111.093208	34.545141	17.988507	112.64109	-75.755465	13.958109	107.974542
-11.028296	-7.64266	110.759796	-20.600203	15.941397	110.175362	35.530338	-6.279274	113.645515	33.471996	42.026001	110.824776	34.501167	17.8733635	112.2351455	-75.701573	14.0094305	108.1155785
-12.279925	-7.638673	110.297409	-20.605959	15.933747	110.03933	35.434803	-6.358338	112.998131	33.45993	41.979347	110.577217	34.4473665	17.8105045	111.787674	-75.6592845	14.0569895	108.290986
-13.45355	-7.626149	109.784698	-20.639574	15.978859	109.906479	35.316902	-6.384049	112.32444	33.413265	41.98959	110.364197	34.3650835	17.8027705	111.3443185	-75.6442315	14.1549475	108.4686395
-15.467855	-7.599794	109.190941	-20.711641	16.070431	109.763718	35.124744	-6.37402	111.331764	33.321377	42.040367	110.095718	34.2230605	17.8331735	110.713741	-75.6463425	14.3076885	108.813695
-16.730986	-7.615382	108.8815	-20.736174	16.149757	109.732994	34.933971	-6.329855	110.798088	33.293274	42.100094	109.936333	34.1136225	17.8851195	110.3672105	-75.5859705	14.4143945	109.0987775
-17.991425	-7.654089	108.811478	-20.773527	16.220621	109.852493	34.810425	-6.33351	110.334419	33.262783	42.127003	109.821236	34.036604	17.8967465	110.0778275	-75.583658	14.5444955	109.6271585
-19.319059	-7.74158	108.909317	-20.781921	16.293688	110.043297	34.683834	-6.378549	109.977982	33.231709	42.106155	109.689949	33.9577715	17.863803	109.8339655	-75.5216135	14.723573	110.2526285
-20.630358	-7.871019	109.139038	-20.829878	16.323322	110.270477	34.541656	-6.500057	109.756065	33.216389	42.035641	109.524445	33.8790225	17.767792	109.640255	-75.5387785	14.878852	110.900699
-21.920521	-8.030825	109.424103	-20.889906	16.331713	110.486473	34.376156	-6.718174	109.65332	33.226608	41.866673	109.319054	33.801382	17.5742495	109.486187	-75.581194	15.0891765	111.486759
-23.174484	-8.258309	109.749069	-20.943241	16.257608	110.669159	34.172924	-6.993279	109.704849	33.233936	41.603172	109.084045	33.70343	17.3049465	109.394447	-75.589912	15.2102695	111.943871
-25.117243	-8.638616	110.224594	-21.092175	16.089598	110.72757	33.856445	-7.499284	110.081772	33.267643	41.123131	108.713593	33.562044	16.8119235	109.3976825	-75.746394	15.3672725	112.0574575
-26.370558	-8.902109	110.48555	-21.204584	15.969131	110.63665	33.641167	-7.823475	110.563187	33.235222	40.772324	108.434929	33.4381945	16.4744245	109.499058	-75.8473625	15.4638375	111.774242
-27.536503	-9.167936	110.69912	-21.360025	15.774065	110.483208	33.467484	-8.107439	111.053452	33.183678	40.438301	108.126579	33.325581	16.165431	109.5900155	-76.045631	15.382699	111.3764005
-28.694407	-9.465796	110.926369	-21.430799	15.557035	110.428047	33.35643	-8.345786	111.462952	33.141609	40.140984	107.860245	33.2490195	15.897599	109.6615985	-76.1106175	15.216471	111.1944955
-29.872604	-9.705638	111.224976	-21.497747	15.306097	110.45723	33.355286	-8.575669	111.82402	33.086761	39.894741	107.680008	33.2210235	15.659536	109.752014	-76.2165175	14.952658	111.162446
-30.988186	-9.948462	111.558281	-21.537884	15.066123	110.544861	33.32169	-8.70047	112.263466	33.030598	39.691238	107.590935	33.176144	15.495384	109.9272005	-76.251912	14.636862	111.1625215
-32.055603	-10.112453	111.756447	-21.60582	14.830537	110.5858	33.348385	-8.861979	112.604858	32.972412	39.527298	107.564758	33.1603985	15.3326595	110.084808	-76.3720385	14.3284145	111.086792
-33.677971	-10.293727	111.942162	-21.739588	14.605391	110.606812	33.299351	-9.003208	113.027016	32.843952	39.332245	107.466782	33.0716515	15.1645185	110.246899	-76.5508275	14.0462635	110.966725
-34.789745	-10.288788	112.036194	-21.801527	14.491597	110.590851	33.228897	-9.062663	113.205734	32.738693	39.238983	107.3881	32.983795	15.08816	110.296917	-76.586849	13.895034	110.884785
-35.889	-10.267736	112.09935	-21.891146	14.427844	110.592293	33.165329	-9.106883	113.290802	32.64267	39.174332	107.289505	32.9039995	15.0337245	110.2901535	-76.6862915	13.8219635	110.8944325
-36.910736	-10.120193	112.145027	-22.011971	14.391279	110.585739	33.057873	-9.14345	113.354744	32.537399	39.121265	107.228813	32.797636	14.9889075	110.2917785	-76.821578	13.7936505	110.8796995
-37.996746	-9.969612	112.082497	-22.128115	14.388399	110.534142	32.935913	-9.171761	113.362267	32.458393	39.087135	107.190689	32.697153	14.957687	110.276478	-76.953383	13.819111	110.791806
-39.099861	-9.716723	111.94574	-22.245768	14.406742	110.50383	32.789932	-9.215758	113.284775	32.360779	39.064129	107.182777	32.5753555	14.9241855	110.233776	-77.0668915	13.8892985	110.773884
-40.167145	-9.398632	111.813148	-22.385368	14.382437	110.497955	32.630779	-9.233425	113.127945	32.242313	39.067944	107.210396	32.436546	14.9172595	110.1691705	-77.207282	13.8476145	110.8267395
-41.720497	-8.787229	111.803291	-22.536278	14.429458	110.677147	32.41238	-9.192545	112.774506	32.046051	39.153633	107.304344	32.2292155	14.980544	110.039425	-77.3017715	13.878372	111.314869
-42.780365	-8.358614	112.029144	-22.606785	14.453396	110.972122	32.314465	-9.150496	112.528397	31.907442	39.229202	107.409241	32.1109535	15.039353	109.968819	-77.3245235	13.867439	111.975425
-43.832405	-7.845009	112.428032	-22.712523	14.485807	111.406769	32.201202	-9.118232	112.32476	31.762945	39.310749	107.537796	31.9820735	15.0962585	109.931278	-77.4071195	13.8753555	112.88226
-44.685112	-7.471156	112.928268	-22.77869	14.530894	111.941132	32.065941	-9.098689	112.172424	31.605598	39.390831	107.63987	31.8357695	15.146071	109.906147	-77.3931495	13.915717	113.976117
-45.878094	-6.625447	113.741753	-22.876694	14.582844	112.534729	31.92189	-9.063806	112.053642	31.421104	39.44405	107.722031	31.671497	15.190122	109.8878365	-77.424885	13.975566	115.1816215
-46.861595	-5.994358	114.450668	-23.024275	14.651675	113.080658	31.738892	-8.989406	112.058449	31.21232	39.517773	107.820381	31.475606	15.2641835	109.939415	-77.524156	14.0391665	116.221901
-47.817848	-5.324996	115.116821	-23.20063	14.708909	113.576042	31.574074	-8.939073	112.098122	30.963818	39.595093	107.871284	31.268946	15.32801	109.984703	-77.670206	14.089808	117.167381
-49.250969	-4.282917	116.023979	-23.467358	14.770852	114.150742	31.315617	-8.899081	112.175575	30.55953	39.663921	107.861694	30.9375735	15.38242	110.0186345	-77.8722895	14.159284	118.2828495
-50.159115	-3.55669	116.483727	-23.666044	14.781512	114.45414	31.124413	-8.871516	112.249886	30.300861	39.693295	107.851181	30.712637	15.4108895	110.0505335	-78.044725	14.1521345	118.8577465
-50.992149	-2.801342	116.738441	-23.844069	14.778937	114.647141	30.925583	-8.828362	112.38768	30.068329	39.71973	107.866821	30.496956	15.445684	110.1272505	-78.185094	14.11219	119.1670315
-51.798546	-1.993013	116.814064	-24.057623	14.787113	114.727211	30.81963	-8.814163	112.444328	29.861412	39.774357	107.901535	30.340521	15.480097	110.1729315	-78.455767	14.094129	119.2814905
-52.566666	-1.164639	116.776512	-24.232218	14.748777	114.706573	30.656395	-8.744267	112.503006	29.682449	39.827534	107.893463	30.169422	15.5416335	110.1982345	-78.633858	13.9559205	119.2149115
-53.301537	-0.290312	116.767975	-24.351797	14.773721	114.692863	30.546995	-8.718943	112.373604	29.508966	39.889927	107.822334	30.0279805	15.585492	110.097969	-78.7315745	13.96195	119.287757
-53.932125	0.634294	116.899048	-24.435474	14.797552	114.772644	30.41617	-8.633992	112.25296	29.322798	39.985432	107.709465	29.869484	15.67572	109.9812125	-78.740432	13.919384	119.5640755
-54.779911	2.136719	117.401871	-24.546322	14.916444	115.141022	30.23872	-8.389553	112.156822	29.076677	40.224258	107.683716	29.6576985	15.9173525	109.920269	-78.7503425	13.9155355	120.361775
-55.317032	3.183381	117.78302	-24.642132	15.03342	115.417076	30.134752	-8.218165	112.109085	28.894592	40.412842	107.747078	29.514672	16.0973385	109.9280815	-78.798936	13.9695015	120.9060705
-55.82896	4.301439	118.107559	-24.762712	15.157087	115.682777	30.005825	-8.001153	112.057533	28.683695	40.649204	107.824829	29.34476	16.3240255	109.941181	-78.870184	13.9901485	121.424373
-56.22657	5.414611	118.407784	-24.935814	15.288818	115.929428	29.85022	-7.775892	112.018051	28.450621	40.884048	107.940552	29.1504205	16.554078	109.9793015	-79.0220485	14.023558	121.8795545
-56.645988	6.594792	118.719849	-25.11375	15.428345	116.182709	29.726797	-7.576653	111.953697	28.223595	41.123013	108.128647	28.975196	16.77318	110.041172	-79.202696	14.08351	122.324246
-57.011871	7.764818	118.890144	-25.291195	15.542017	116.412994	29.574114	-7.384037	112.009521	28.019714	41.33567	108.397255	28.796914	16.9758165	110.203388	-79.379304	14.1082175	122.6226
-57.313442	8.976369	118.866051	-25.498354	15.652798	116.544785	29.407206	-7.201294	112.098015	27.840475	41.536133	108.702049	28.6238405	17.1674195	110.400032	-79.6205485	14.1381765	122.689538
-57.654617	10.884212	118.638397	-25.832676	15.810403	116.527344	29.099989	-6.998873	112.138107	27.602854	41.764862	109.024933	28.3514215	17.3829945	110.58152	-80.0167735	14.2378115	122.473168
-57.858761	12.162798	118.396828	-25.995708	15.897017	116.400108	28.914474	-6.899929	112.024773	27.471212	41.888916	109.111992	28.192843	17.4944935	110.5683825	-80.184259	14.2995405	122.2318335
-57.927723	13.48132	118.085732	-26.134995	16.001673	116.229843	28.768734	-6.794907	111.868652	27.369398	42.017166	109.155098	28.069066	17.6111295	110.511875	-80.339056	14.3922165	121.947811
-57.987564	14.827344	117.744362	-26.242199	16.124926	116.045364	28.646585	-6.694414	111.696136	27.302774	42.135578	109.224403	27.9746795	17.720582	110.4602695	-80.4590775	14.52927	121.6304585
-58.004833	16.199818	117.453705	-26.318228	16.22784	115.848671	28.552595	-6.613977	111.499092	27.289509	42.24498	109.287628	27.921052	17.8155015	110.39336	-80.557508	14.6401785	121.303982
-57.867802	17.53084	117.086182	-26.381012	16.303049	115.585915	28.474325	-6.529537	111.266373	27.275684	42.347458	109.35112	27.8750045	17.9089605	110.3087465	-80.6370285	14.6971375	120.8630835
-57.787346	18.921883	116.710915	-26.406691	16.40675	115.300987	28.426704	-6.449519	110.987389	27.280891	42.459175	109.389671	27.8537975	18.004828	110.18853	-80.6671795	14.808672	120.413444
-57.528812	21.004318	116.136909	-26.438046	16.536749	114.863434	28.369001	-6.347786	110.526367	27.334421	42.582016	109.431801	27.851711	18.117115	109.979084	-80.727803	14.956383	119.747784
-57.193779	22.405954	115.917603	-26.416105	16.595585	114.616882	28.331047	-6.324086	110.216347	27.393755	42.609192	109.413132	27.862401	18.142553	109.8147395	-80.694611	15.048617	119.4190245
-56.941319	23.750946	115.805374	-26.373016	16.659077	114.441727	28.283617	-6.331159	109.943604	27.47765	42.598392	109.419128	27.8806335	18.1336165	109.681366	-80.6266655	15.1845375	119.202088
-56.596989	25.11875	115.89743	-26.302614	16.72813	114.444038	28.249165	-6.376032	109.715393	27.572071	42.582016	109.43576	27.910618	18.102992	109.5755765	-80.515846	15.353268	119.3124995
-56.227566	26.399862	116.047737	-26.264364	16.806578	114.476822	28.216272	-6.399152	109.606049	27.675671	42.554607	109.552673	27.9459715	18.0777275	109.579361	-80.4746995	15.5354285	119.374283
-55.782116	27.732092	116.242004	-26.263109	16.836346	114.589462	28.177464	-6.428466	109.522804	27.742243	42.537846	109.733833	27.9598535	18.05469	109.6283185	-80.4860715	15.618002	119.5506055
-55.397041	29.060627	116.462616	-26.266613	16.885756	114.722397	28.112816	-6.463634	109.448204	27.784746	42.505791	109.912155	27.948781	18.0210785	109.6801795	-80.482007	15.7504335	119.7646145
-54.670322	30.934292	116.875458	-26.369766	16.936993	114.843132	27.96562	-6.489807	109.291969	27.773142	42.481369	110.224358	27.869381	17.995781	109.7581635	-80.608913	15.878205	119.9281005
-54.166149	32.160751	117.014626	-26.456175	17.000271	114.900032	27.863914	-6.459083	109.192383	27.730974	42.498268	110.497871	27.797444	18.0195925	109.845127	-80.709794	15.9809495	119.954937
-53.664814	33.396088	117.044853	-26.513556	17.015358	114.874611	27.763447	-6.418509	109.082077	27.689987	42.531139	110.78212	27.726717	18.056315	109.9320985	-80.753829	15.974401	119.8171235
-53.100544	34.544899	116.959656	-26.669523	17.112316	114.680252	27.649426	-6.366928	108.959259	27.662519	42.556801	110.996399	27.6559725	18.0949365	109.977829	-80.9950185	16.1296955	119.382675
-52.447857	35.70517	116.848793	-26.760452	17.239523	114.517891	27.539953	-6.322063	108.831558	27.589489	42.609863	111.077026	27.564721	18.1439	109.954292	-81.085625	16.335146	119.08149
-51.817184	36.819843	116.848526	-26.850792	17.381359	114.465393	27.415314	-6.264039	108.692612	27.556402	42.644138	111.108078	27.485858	18.1900495	109.900345	-81.187442	16.5726685	119.030441
-51.146446	37.923935	117.021301	-26.888004	17.567076	114.499092	27.310858	-6.206752	108.634102	27.538097	42.683983	111.179947	27.4244775	18.2386155	109.9070245	-81.2004855	16.8955365	119.0911595
-49.99659	39.440556	117.218399	-26.96113	17.765007	114.667511	27.176088	-6.18979	108.709511	27.615728	42.671261	111.403801	27.395908	18.2407355	110.056656	-81.318168	17.2892785	119.278366
-49.210041	40.377777	117.240646	-27.004332	17.894953	114.691589	27.099594	-6.235368	108.827446	27.670187	42.618484	111.589073	27.3848905	18.191558	110.2082595	-81.3935545	17.598348	119.1749185
-48.42078	41.29911	117.249474	-27.045177	17.956881	114.705406	27.006424	-6.309766	108.940437	27.706572	42.536919	111.695351	27.356498	18.1135765	110.317894	-81.446852	17.8001855	119.092918
-47.551933	42.135067	117.251518	-27.099333	18.036781	114.730896	26.926514	-6.392576	109.039116	27.749893	42.430653	111.773071	27.3382035	18.0190385	110.4060935	-81.5368695	18.0545235	119.0556985
-46.685978	42.945744	117.201874	-27.15859	18.076647	114.751839	26.846653	-6.465187	109.172699	27.793137	42.338036	111.869141	27.319895	17.9364245	110.52092	-81.637075	18.2168695	118.982758
-45.770596	43.68248	117.10675	-27.239975	18.114477	114.789436	26.790514	-6.550541	109.355843	27.808233	42.24382	111.973785	27.2993735	17.8466395	110.664814	-81.7793235	18.3823145	118.914058
-44.847397	44.396938	117.002365	-27.289576	18.149403	114.781441	26.743326	-6.627551	109.555885	27.829889	42.159863	112.068817	27.2866075	17.766156	110.812351	-81.8657595	18.53265	118.750531
-43.389572	45.365582	116.878998	-27.36293	18.15539	114.814507	26.643881	-6.757022	109.772812	27.829058	41.99514	112.135849	27.2364695	17.619059	110.9543305	-81.9623295	18.691721	118.6746835
-42.346306	45.955486	116.897621	-27.391788	18.177658	114.822098	26.588696	-6.814648	109.829315	27.84803	41.927063	112.204506	27.218363	17.5562075	111.0169105	-82.001939	18.7991085	118.6272855
-41.291252	46.52314	117.021439	-27.392513	18.18527	114.858864	26.554701	-6.863251	109.858368	27.878328	41.870152	112.303635	27.2165145	17.5034505	111.0810015	-82.0015405	18.8670895	118.6367265
-40.189354	47.016579	117.073074	-27.392948	18.184891	114.85894	26.551676	-6.886903	109.850739	27.928682	41.838432	112.518456	27.240179	17.4757645	111.1845975	-82.026075	18.8940175	118.5332825
-39.118031	47.544518	117.15509	-27.389172	18.181101	114.806053	26.565447	-6.89409	109.816208	28.007677	41.809387	112.720894	27.286562	17.4576485	111.268551	-82.064906	18.9045535	118.343555
-37.942211	48.001186	117.105736	-27.366806	18.198452	114.677261	26.599316	-6.898692	109.791435	28.101105	41.791679	112.854561	27.3502105	17.4464935	111.322998	-82.0838225	18.9504105	118.031524
-36.753227	48.441364	117.052124	-27.280262	18.243759	114.666	26.647657	-6.886007	109.676003	28.211889	41.780983	112.940659	27.429773	17.447488	111.308331	-81.990297	19.04003	118.023669
-34.956207	48.984165	117.077026	-27.101385	18.325428	114.440109	26.731358	-6.939291	109.510971	28.433132	41.701767	112.986931	27.582245	17.381238	111.248951	-81.785015	19.269618	117.631267
-33.716087	49.272156	117.138077	-26.969582	18.296501	114.365837	26.790977	-7.020227	109.408661	28.599775	41.601448	113.050209	27.695376	17.2906105	111.229435	-81.63454	19.3023915	117.502239
-32.394417	49.494328	117.280258	-26.863783	18.226675	114.361557	26.857841	-7.137072	109.320793	28.777929	41.464279	113.17009	27.817885	17.1636035	111.2454415	-81.545451	19.2897465	117.4776725
-31.109556	49.663074	117.44239	-26.740259	18.131361	114.396545	26.949137	-7.258258	109.272751	28.935745	41.311283	113.350006	27.942441	17.0265125	111.3113785	-81.422959	19.2362095	117.4817115
-29.811405	49.768818	117.615662	-26.649311	18.023315	114.463318	27.066174	-7.364666	109.280823	29.079039	41.188023	113.562714	28.0726065	16.9116785	111.4217685	-81.3712285	19.1349515	117.5048675
-28.479088	49.808926	117.730843	-26.554409	17.95208	114.500763	27.204317	-7.451422	109.345413	29.217058	41.081055	113.777138	28.2106875	16.8148165	111.5612755	-81.3195055	19.0893435	117.4402505
-27.136404	49.838879	117.73864	-26.437277	17.848301	114.515724	27.36072	-7.515924	109.430229	29.329676	41.007427	113.977112	28.345198	16.7457515	111.7036705	-81.219752	18.9508505	117.3277775
-25.16132	49.724983	117.677917	-26.289427	17.712154	114.421738	27.643772	-7.574802	109.605263	29.499775	40.927219	114.193573	28.5717735	16.6762085	111.899418	-81.1506275	18.7480995	116.944058
-23.77302	49.609966	117.528961	-26.184105	17.62904	114.355919	27.820894	-7.570561	109.768799	29.5951	40.903004	114.333534	28.707997	16.6662215	112.0511665	-81.076207	18.5918585	116.6606715
-22.39913	49.460903	117.42244	-26.036701	17.5767	114.327332	28.041367	-7.546986	109.923401	29.704088	40.903343	114.479195	28.8727275	16.6781785	112.201298	-80.9461295	18.4752215	116.453366
-21.08674	49.208065	117.41713	-25.892174	17.525566	114.343964	28.255457	-7.52062	110.09127	29.823967	40.918686	114.669754	29.039712	16.699033	112.380512	-80.82406	18.352099	116.307416
-19.645374	48.913898	117.461525	-25.554401	17.269644	114.326263	28.471535	-7.501605	110.28125	29.951611	40.907471	114.868637	29.211573	16.702933	112.5749435	-80.320375	17.836355	116.0775825
-18.135857	48.590897	117.488716	-25.638277	17.428015	114.487885	28.680775	-7.492303	110.53376	30.080574	40.933258	115.139862	29.3806745	16.7204775	112.836811	-80.6572285	18.1355525	116.138959
-16.780237	48.187057	117.572853	-25.521702	17.394482	114.557243	28.899464	-7.47478	110.838425	30.176964	40.947147	115.450409	29.538214	16.7361835	113.144417	-80.581618	18.0527805	115.970069
-14.558456	47.486877	117.637428	-25.404251	17.381815	114.623795	29.236454	-7.44471	111.388123	30.377117	40.991245	115.940269	29.8067855	16.7732675	113.664196	-80.6152875	17.9903625	115.583394
-13.177259	47.062351	117.615379	-25.310886	17.341433	114.487587	29.4776	-7.407851	111.80899	30.476498	41.04303	116.345192	29.977049	16.8175895	114.077091	-80.598821	17.8652765	114.898083
-11.707476	46.472446	117.387985	-25.323582	17.364456	114.220428	29.717196	-7.372077	112.276115	30.539227	41.059147	116.810699	30.1282115	16.843535	114.543407	-80.7753755	17.885377	113.897449
-10.238166	45.902073	117.087845	-25.260231	17.33654	113.703194	29.913363	-7.328489	112.776604	30.562613	41.091648	117.234482	30.237988	16.8815795	115.005543	-80.75845	17.7915005	112.400845
-8.866879	45.305374	116.688469	-25.212517	17.365406	113.2481	30.102444	-7.286825	113.276947	30.627256	41.07589	117.598549	30.36485	16.8945325	115.437748	-80.789884	17.8362795	111.058452
-7.438392	44.616982	116.38559	-25.085159	17.37825	112.906708	30.2854	-7.228523	113.726807	30.686491	41.119461	117.776741	30.4859455	16.945469	115.751774	-80.6562635	17.811031	110.061642
-6.042235	43.888206	116.195992	-24.957609	17.389832	112.7491	30.520269	-7.193014	114.095596	30.774683	41.183228	117.816994	30.647476	16.995107	115.956295	-80.562694	17.784557	109.541905
-4.12323	42.781113	115.993759	-24.68655	17.338646	112.731995	30.908638	-7.141946	114.614746	31.015087	41.242294	117.770317	30.9618625	17.050174	116.1925315	-80.3349625	17.627118	109.2714585
-2.790682	41.9716	115.89711	-24.474298	17.329369	112.804329	31.165924	-7.156795	114.997772	31.196981	41.226089	117.731705	31.1814525	17.034647	116.3647385	-80.1300485	17.624091	109.2439195
-1.591383	41.187138	115.848251	-24.295403	17.275814	112.826752	31.388372	-7.225279	115.411118	31.383265	41.194439	117.754791	31.3858185	16.98458	116.5829545	-79.9766245	17.567048	109.0705495
-0.478469	40.352436	115.832916	-24.134319	17.197412	112.843872	31.577345	-7.329526	115.833519	31.563107	41.126408	117.791473	31.570226	16.898441	116.812496	-79.838864	17.496383	108.875248
0.65962	39.499344	115.830482	-23.992805	17.07218	112.85434	31.77404	-7.455444	116.177895	31.746813	41.03091	117.858376	31.7604265	16.787733	117.0181355	-79.7460365	17.356627	108.6905445
1.754153	38.595264	115.870346	-23.827251	16.960466	112.890099	31.938993	-7.573842	116.499397	31.947279	40.914532	117.937805	31.943136	16.670345	117.218601	-79.597638	17.250587	108.561597
2.69036	37.786385	115.981972	-23.681492	16.842466	112.952576	32.125767	-7.691011	116.772118	32.121857	40.829823	118.038872	32.123812	16.569406	117.405495	-79.486796	17.115526	108.499657
3.983257	36.553513	116.222893	-23.444788	16.680662	113.029457	32.404018	-7.813186	117.095795	32.358109	40.709846	118.264351	32.3810635	16.44833	117.680073	-79.2706395	16.912994	108.378841
4.820385	35.673454	116.380859	-23.301231	16.587452	113.06723	32.572083	-7.864995	117.281464	32.490883	40.66626	118.428818	32.531483	16.4006325	117.855141	-79.133945	16.7742715	108.279319
5.505988	34.803684	116.533432	-23.180462	16.514755	113.081192	32.721157	-7.90099	117.476944	32.617836	40.62793	118.572556	32.6694965	16.36347	118.02475	-79.0304205	16.66604	108.137634
6.116261	33.985188	116.609787	-23.082695	16.471901	113.102028	32.863071	-7.9367	117.676018	32.733955	40.588058	118.651726	32.798513	16.325679	118.163872	-78.963903	16.618123	108.040184
6.673308	33.187416	116.686699	-22.964344	16.413918	113.138474	33.000599	-7.987303	117.863068	32.857693	40.542568	118.667793	32.929146	16.2776325	118.2654305	-78.857834	16.5502035	108.0115175
7.196025	32.426331	116.722084	-22.853559	16.346798	113.198532	33.148026	-8.026315	118.052528	32.982964	40.502487	118.668053	33.065495	16.238086	118.3602905	-78.772613	16.45551	108.0367735
7.634364	31.567305	116.801239	-22.737513	16.286015	113.27243	33.286057	-8.077741	118.235291	33.110619	40.450317	118.672768	33.198338	16.186288	118.4540295	-78.673364	16.385742	108.0908305
8.209599	30.323774	116.880074	-22.523325	16.101814	113.354912	33.509109	-8.22077	118.458618	33.30756	40.31522	118.693665	33.4083345	16.047225	118.5761415	-78.4549845	16.156403	108.1336825
8.533611	29.558996	116.940536	-22.415958	15.960331	113.430527	33.638077	-8.353817	118.553856	33.434666	40.199165	118.699959	33.5363715	15.922674	118.6269075	-78.3682875	15.997988	108.2341465
8.770434	28.786499	116.982941	-22.271181	15.819463	113.488052	33.784218	-8.476294	118.58815	33.5741	40.061607	118.710876	33.679159	15.7926565	118.649513	-78.221521	15.8462695	108.326591
8.941867	28.035418	117.03595	-22.138006	15.64868	113.558289	33.924946	-8.58695	118.595444	33.693825	39.948166	118.751266	33.8093855	15.680608	118.673355	-78.0853975	15.616752	108.443223
9.047809	27.328142	117.100883	-21.984562	15.505244	113.615326	34.085495	-8.683411	118.556335	33.795326	39.852585	118.845131	33.9404105	15.584587	118.700733	-77.9095345	15.425901	108.529919
9.097047	26.593716	117.197334	-21.857075	15.354512	113.684776	34.24781	-8.759463	118.479225	33.892529	39.781513	118.969276	34.0701695	15.511025	118.7242505	-77.7843195	15.197999	108.6453015
9.099598	25.865463	117.269005	-21.778557	15.242574	113.725212	34.385483	-8.797856	118.332397	33.99144	39.731331	119.107498	34.1884615	15.4667375	118.7199475	-77.7455755	15.0184105	108.7304765
8.992044	24.737967	117.270622	-21.602758	15.148208	113.740334	34.561001	-8.842326	118.00959	34.103905	39.688854	119.258514	34.332453	15.423264	118.634052	-77.537969	14.873152	108.846616
8.841043	23.983004	117.202171	-21.534153	15.134281	113.739655	34.637783	-8.852441	117.740562	34.174061	39.677567	119.298019	34.405922	15.412563	118.5192905	-77.474228	14.855999	108.9600195
8.645349	23.223248	117.06649	-21.471973	15.159702	113.782822	34.702656	-8.8687	117.415474	34.270878	39.645958	119.266548	34.486767	15.388629	118.341011	-77.430713	14.930775	109.224633
8.394966	22.504448	116.943275	-21.338856	15.226795	113.890991	34.745304	-8.87029	117.062332	34.395973	39.621746	119.21035	34.5706385	15.375728	118.136341	-77.2483505	15.077862	109.645641
8.105216	21.698975	116.87027	-21.227554	15.335817	114.097153	34.778328	-8.860617	116.718338	34.534973	39.620083	119.185547	34.6566505	15.379733	117.9519425	-77.1117585	15.291901	110.2423635
7.807579	20.823427	116.846848	-21.105618	15.475823	114.351166	34.808807	-8.824279	116.389671	34.672665	39.648075	119.225632	34.740736	15.411898	117.8076515	-76.951972	15.539748	110.8946805
7.454402	19.900734	116.824898	-20.99889	15.608258	114.623138	34.846382	-8.774926	116.095207	34.810802	39.67474	119.2677	34.828592	15.449907	117.6814535	-76.826372	15.766609	111.5648225
6.836493	18.512367	116.73613	-20.915466	15.836813	114.930771	34.876827	-8.687551	115.79155	34.91626	39.752296	119.388947	34.8965435	15.5323725	117.5902485	-76.7274755	16.1412535	112.2712935
6.41697	17.452984	116.628181	-20.916075	15.941891	115.031685	34.872169	-8.652881	115.683876	34.952267	39.789261	119.424416	34.912218	15.56819	117.554146	-76.744368	16.315592	112.509224
5.941277	16.31469	116.470291	-20.904753	16.037554	115.006432	34.847702	-8.673265	115.587982	34.963833	39.764015	119.446899	34.9057675	15.545375	117.5174405	-76.7152735	16.529733	112.4954235
5.455654	15.155828	116.21946	-20.918026	16.056765	114.925552	34.815197	-8.736456	115.498314	34.980034	39.705391	119.32505	34.8976155	15.4844675	117.411682	-76.7336675	16.6290625	112.439422
4.934326	13.892706	115.966866	-20.935295	16.043013	114.842712	34.792114	-8.826435	115.337669	34.970695	39.622662	119.152	34.8814045	15.3981135	117.2448345	-76.7519945	16.6879125	112.4405895
4.429805	12.542431	115.683937	-20.956974	15.935722	114.743469	34.766884	-8.947786	115.138916	34.965714	39.506016	118.890312	34.866299	15.279115	117.014614	-76.780247	16.592329	112.472324
3.891806	11.153648	115.335823	-20.920639	15.84457	114.615501	34.75967	-9.077404	115.029297	34.939274	39.414631	118.483124	34.849472	15.1686135	116.7562105	-76.69075	16.5205265	112.4747915
3.054362	8.983193	114.877113	-20.925947	15.688652	114.340141	34.744781	-9.210663	115.051353	34.857681	39.323154	117.735291	34.801231	15.0562455	116.393322	-76.653125	16.3210585	112.28696
2.45168	7.483634	114.709602	-20.935072	15.628319	114.167549	34.740368	-9.235045	115.315292	34.770939	39.334381	117.168083	34.7556535	15.049668	116.2416875	-76.6257975	16.20697	112.0934105
1.863664	5.977797	114.711227	-20.962948	15.552348	114.023766	34.760944	-9.230599	115.751671	34.68401	39.311035	116.609703	34.722477	15.040218	116.180687	-76.648373	16.064478	111.866845
1.252218	4.438753	114.842331	-20.946623	15.484929	113.931427	34.806057	-9.214834	116.316605	34.592335	39.312782	116.097519	34.699196	15.048974	116.207062	-76.592442	15.920884	111.655792
0.582324	2.905993	115.069672	-20.969372	15.384205	113.917366	34.864189	-9.225235	116.888069	34.543465	39.240681	115.653107	34.703827	15.007723	116.270588	-76.642571	15.760687	111.564144
-0.087189	1.405297	115.37191	-20.965572	15.190482	113.977348	34.933395	-9.323392	117.433784	34.486725	39.132782	115.307281	34.71006	14.904695	116.3705325	-76.641204	15.476269	111.5841635
-0.739693	-0.142169	115.664398	-20.930088	14.958574	114.106308	34.971039	-9.446562	117.8787	34.473412	38.979031	114.983963	34.7222255	14.7662345	116.4313315	-76.5824015	15.1509135	111.7812845
-1.786552	-2.330717	116.057053	-20.914562	14.562817	114.279877	35.069618	-9.665163	118.294609	34.423901	38.711395	114.569214	34.7467595	14.523116	116.4319115	-76.5758835	14.602518	112.1278425
-2.504469	-3.729098	116.282715	-20.933441	14.307709	114.338577	35.087208	-9.830882	118.470726	34.3708	38.530357	114.235054	34.729004	14.3497375	116.35289	-76.595886	14.2656805	112.324264
-3.218726	-5.084925	116.455864	-20.957214	14.084443	114.314827	35.07209	-9.995915	118.557594	34.310158	38.337807	113.89595	34.691124	14.170946	116.226772	-76.605552	13.99794	112.402882
-3.974592	-6.281631	116.596451	-21.004993	13.875191	114.240265	35.037899	-10.172827	118.615051	34.25769	38.123936	113.438774	34.6477945	13.9755545	116.0269125	-76.6577805	13.7748275	112.4536175
-4.732219	-7.514349	116.642143	-21.012598	13.714059	114.028633	34.983273	-10.366764	118.516556	34.20554	37.904934	112.967155	34.5944065	13.769085	115.7418555	-76.6196025	13.659033	112.3154105
-5.497398	-8.650908	116.551445	-21.052885	13.548202	113.747826	34.882076	-10.556129	118.301117	34.163956	37.695065	112.420975	34.523016	13.569468	115.361046	-76.628786	13.526936	112.134606
-6.229339	-9.737701	116.333923	-21.045822	13.379717	113.437393	34.797432	-10.743744	118.005577	34.128075	37.471649	111.800995	34.4627535	13.3639525	114.903286	-76.5543975	13.3954815	111.9715
-7.307796	-11.177814	115.980469	-20.989105	13.115986	113.044678	34.733658	-10.984562	117.476692	34.10667	37.207325	111.051682	34.420164	13.1113815	114.264187	-76.398374	13.1205905	111.825169
-8.023663	-12.034949	115.757477	-20.979454	12.995042	112.938354	34.702541	-11.10144	117.180145	34.113327	37.079742	110.713722	34.407934	12.989151	113.9469335	-76.366842	13.000933	111.9297745
-8.727901	-12.811107	115.575073	-20.955854	12.859203	112.888596	34.680634	-11.222898	116.910889	34.09584	37.004063	110.543701	34.388237	12.8905825	113.727295	-76.299945	12.8278235	112.049897
-9.474174	-13.502783	115.408478	-20.987352	12.757935	112.934204	34.655243	-11.31252	116.653862	34.040295	36.995571	110.523071	34.347769	12.8415255	113.5884665	-76.322473	12.6743445	112.2799415
-10.18714	-14.080967	115.29982	-20.999071	12.66733	113.015678	34.617649	-11.337749	116.45858	33.966179	37.027512	110.626328	34.291914	12.8448815	113.542454	-76.290056	12.4897785	112.488902
-10.821376	-14.71191	115.222954	-21.072927	12.619771	113.147102	34.564739	-11.306475	116.36441	33.878033	37.088524	110.753342	34.221386	12.8910245	113.558876	-76.36724	12.3485175	112.735328
-11.588473	-15.187894	115.290283	-21.152967	12.627654	113.286957	34.529377	-11.315229	116.298401	33.775356	37.129871	110.887733	34.1523665	12.907321	113.593067	-76.4583005	12.347987	112.980847
-12.600003	-15.877923	115.444885	-21.287792	12.580506	113.369072	34.376678	-11.383006	116.437515	33.674423	37.048641	111.028694	34.0255505	12.8328175	113.7331045	-76.6011345	12.3281945	113.0050395
-13.326879	-16.289354	115.643501	-21.395441	12.526027	113.337967	34.226891	-11.523459	116.572784	33.621426	36.902431	111.027618	33.9241585	12.689486	113.800201	-76.7150405	12.362568	112.875733
-14.004018	-16.667616	115.796516	-21.493557	12.452564	113.289581	34.053879	-11.718657	116.744186	33.588161	36.676781	110.925636	33.82102	12.479062	113.834911	-76.808134	12.426066	112.744251
-14.626467	-17.016806	115.968414	-21.593662	12.3327	113.260246	33.899105	-11.940712	116.87162	33.552483	36.403858	110.793625	33.725794	12.231573	113.8326225	-76.913118	12.433827	112.6878695
-15.276382	-17.289131	116.146072	-21.662407	12.172895	113.276184	33.761456	-12.17812	116.974258	33.544567	36.128242	110.676102	33.6530115	11.975061	113.82518	-76.9778255	12.370729	112.727188
-15.94393	-17.486296	116.306602	-21.719328	12.011211	113.316849	33.669479	-12.398746	117.090782	33.546551	35.879494	110.60141	33.608015	11.740374	113.846096	-77.046671	12.282048	112.787602
-16.534016	-17.655001	116.45031	-21.743025	11.855175	113.370171	33.627968	-12.568733	117.182182	33.530659	35.697918	110.56987	33.5793135	11.5645925	113.876026	-77.0653635	12.1457575	112.864316
-17.450418	-17.69725	116.482674	-21.817722	11.674897	113.394592	33.617676	-12.654644	117.32148	33.458191	35.597099	110.498116	33.5379335	11.4712275	113.909798	-77.1733775	11.8785665	112.879386
-18.156845	-17.676811	116.523468	-21.803396	11.593585	113.363396	33.628494	-12.59514	117.413475	33.389927	35.579384	110.396973	33.5092105	11.492122	113.905224	-77.1160025	11.695048	112.821568
-18.831848	-17.518135	116.56308	-21.805517	11.558619	113.337776	33.682175	-12.509398	117.424736	33.32465	35.629482	110.274437	33.5034125	11.560042	113.8495865	-77.1144465	11.557196	112.8259655
-19.48173	-17.254669	116.499054	-21.80168	11.552808	113.317619	33.721733	-12.398371	117.421234	33.234486	35.693512	110.163879	33.4781095	11.6475705	113.7925565	-77.0814695	11.4580455	112.8426815
-20.18108	-16.954304	116.38147	-21.807022	11.567315	113.316025	33.742054	-12.273099	117.376244	33.162743	35.788994	110.101891	33.4523985	11.7579475	113.7390675	-77.0664425	11.3766825	112.8929825
-20.872473	-16.596167	116.173569	-21.827475	11.60104	113.343704	33.724888	-12.166599	117.257675	33.101856	35.911011	110.073128	33.413372	11.872206	113.6654015	-77.068322	11.329874	113.0220065
-21.546663	-16.13319	115.82061	-21.890543	11.656317	113.348518	33.68763	-12.084076	117.032013	33.028042	36.04908	110.202385	33.357836	11.982502	113.617199	-77.138922	11.330132	113.079837
-22.732733	-15.36536	115.118149	-22.031488	11.70573	113.363113	33.593609	-12.041462	116.488579	32.942844	36.236973	110.628067	33.2682265	12.0977555	113.558323	-77.3312025	11.3137045	113.167903
-23.484533	-14.763726	114.471878	-22.108055	11.701829	113.329788	33.469219	-12.078918	115.950081	32.908833	36.302872	111.095551	33.189026	12.111977	113.522816	-77.405136	11.291681	113.13676
-24.370598	-14.180668	113.804008	-22.18399	11.667633	113.319763	33.354984	-12.204718	115.293861	32.894058	36.31633	111.607384	33.124521	12.055806	113.4506225	-77.492501	11.27946	113.1889035
-25.194088	-13.524653	113.18679	-22.259745	11.640278	113.327515	33.215851	-12.318183	114.637199	32.907215	36.300369	112.126282	33.061533	11.991093	113.3817405	-77.581023	11.289463	113.2732895
-26.069012	-12.865723	112.635124	-22.319824	11.638741	113.306427	33.052834	-12.429152	113.999161	32.948078	36.244396	112.538292	33.000456	11.907622	113.2687265	-77.640104	11.36986	113.3441275
-26.981518	-12.188493	112.194595	-22.375696	11.685976	113.248886	32.885979	-12.515381	113.450157	32.970997	36.21209	112.782562	32.928488	11.8483545	113.1163595	-77.67988	11.5235975	113.3814125
-27.879869	-11.54397	111.80291	-22.446436	11.752382	113.173439	32.703842	-12.576283	112.921295	32.960545	36.175919	112.913635	32.8321935	11.799818	112.917465	-77.7250655	11.704946	113.429413
-29.251743	-10.641149	111.309555	-22.553162	11.897135	112.997665	32.449345	-12.584212	112.26194	32.903885	36.185478	112.94252	32.676615	11.800633	112.60223	-77.782939	11.993637	113.3931
-30.249517	-10.093122	111.115265	-22.682913	11.993497	112.978706	32.346333	-12.563065	111.986877	32.853119	36.200092	112.932465	32.599726	11.8185135	112.459671	-77.965552	12.1684805	113.497741
-31.169146	-9.601463	111.056412	-22.658472	11.990439	112.851753	32.267822	-12.554744	111.910568	32.874512	35.750492	112.951019	32.571167	11.597874	112.4307935	-77.888111	12.383004	113.2727125
-32.049168	-9.1748	111.130508	-22.686554	12.002412	112.827011	32.231594	-12.569925	112.007095	32.872318	35.750736	112.874451	32.551956	11.5904055	112.440773	-77.925064	12.4144185	113.213249
-33.031631	-8.869963	111.248688	-22.696041	11.985786	112.815033	32.208763	-12.626745	112.177979	32.789906	36.13596	112.671265	32.4993345	11.7546075	112.424622	-77.8914165	12.2169645	113.205444
-33.934628	-8.595506	111.402634	-22.705133	11.923543	112.800682	32.183773	-12.714049	112.41996	32.763096	36.050831	112.437141	32.4734345	11.668391	112.4285505	-77.8837005	12.178695	113.1728135
-34.897976	-8.381773	111.620178	-22.750595	11.808639	112.730881	32.154041	-12.855718	112.68866	32.695217	35.919464	112.130058	32.424629	11.531873	112.409359	-77.925819	12.085405	113.052403
-36.280777	-8.090046	111.867264	-22.832405	11.565169	112.640274	32.111652	-13.10269	113.079216	32.577198	35.660133	111.620506	32.344425	11.2787215	112.349861	-78.009235	11.8516165	112.930687
-37.227943	-7.966769	112.043785	-22.866327	11.357902	112.573013	32.089771	-13.268693	113.33252	32.46117	35.502106	111.256699	32.2754705	11.1167065	112.2946095	-78.0081245	11.5990975	112.8514165
-38.205204	-7.822451	112.185333	-22.923925	11.135557	112.530266	32.078079	-13.405527	113.57856	32.341221	35.346695	110.900856	32.20965	10.970584	112.239708	-78.0575	11.30053	112.820824
-39.173206	-7.638572	112.415573	-22.95932	10.938996	112.5103	32.087337	-13.501017	113.776413	32.219524	35.235641	110.528206	32.1534305	10.867312	112.1523095	-78.0720705	11.01068	112.8682905
-40.053391	-7.425675	112.665092	-23.009216	10.773574	112.52639	32.101486	-13.573647	113.963737	32.073624	35.136063	110.115852	32.087555	10.781208	112.0397945	-78.105987	10.76594	113.0129855
-41.029652	-7.215945	112.932083	-23.030281	10.605372	112.585625	32.099411	-13.632549	114.123962	31.935829	35.02985	109.709892	32.01762	10.6986505	111.916927	-78.078182	10.5120935	113.254323
-41.934002	-6.938071	113.184998	-23.068909	10.498295	112.65004	32.092079	-13.68655	114.280144	31.820837	34.935459	109.316658	31.956458	10.6244545	111.798401	-78.094276	10.3721355	113.501679
-43.352329	-6.400459	113.68383	-23.099741	10.309371	112.83783	32.081604	-13.778478	114.490631	31.649557	34.783848	108.807777	31.8655805	10.502685	111.649204	-78.0650625	10.116057	114.026456
-44.252605	-5.946174	114.109215	-23.113913	10.189215	113.068962	32.130371	-13.884075	114.492226	31.527975	34.715191	108.496796	31.829173	10.415558	111.494511	-78.056999	9.962872	114.643413
-45.154186	-5.468551	114.606644	-23.098326	10.05185	113.39917	32.146233	-13.956094	114.470634	31.394264	34.63694	108.228706	31.7702485	10.340423	111.34967	-77.9669005	9.763277	115.44867
-46.057022	-4.9125	115.151154	-23.111906	9.884764	113.79409	32.157673	-14.00978	114.345779	31.217155	34.607914	108.043633	31.687414	10.299067	111.194706	-77.911226	9.470461	116.393474
-46.910088	-4.250821	115.721977	-23.144201	9.737477	114.202118	32.146404	-14.047119	114.205292	31.007603	34.609634	107.932533	31.5770035	10.2812575	111.0689125	-77.8654055	9.1936965	117.3353235
-47.830219	-3.585109	116.234901	-23.217552	9.543164	114.604736	32.070068	-14.033662	114.0522	30.763718	34.618073	107.889534	31.416893	10.2922055	110.970867	-77.851997	8.7941225	118.238605
-48.593472	-2.835455	116.697464	-23.306242	9.369484	114.997734	32.011787	-14.023563	113.827789	30.491989	34.661991	107.888672	31.251888	10.319214	110.8582305	-77.864372	8.419754	119.1372375
-49.777283	-1.613012	117.449585	-23.446182	9.074904	115.567169	31.907999	-13.99788	113.478088	30.047539	34.749908	108.019592	30.977769	10.376014	110.74884	-77.870133	7.773794	120.385498
-50.580917	-0.700275	117.869522	-23.584709	8.891186	115.957321	31.862465	-14.037869	113.264442	29.781086	34.786224	108.165764	30.8217755	10.3741775	110.715103	-77.9911935	7.4081945	121.199539
-51.210754	0.265557	118.232895	-23.723774	8.754112	116.315094	31.705574	-13.999634	113.204895	29.543653	34.8344	108.37468	30.6246135	10.417383	110.7897875	-78.0721615	7.090841	121.8404005
-51.877438	1.315059	118.545174	-23.859396	8.649351	116.571716	31.586969	-13.979239	113.172028	29.338364	34.876133	108.589317	30.4626665	10.448447	110.8806725	-78.1814585	6.850255	122.2627595
-52.484871	2.396308	118.669167	-24.010597	8.564073	116.786972	31.541243	-13.988831	113.112595	29.158979	34.927155	108.810783	30.350111	10.469162	110.961689	-78.371305	6.658984	122.612255
-53.013493	3.554864	118.559685	-24.130312	8.543038	116.819656	31.449131	-13.951406	113.145485	29.037163	34.985973	109.032646	30.243147	10.5172835	111.0890655	-78.503771	6.5687925	122.5502465
-53.548019	4.766573	118.312607	-24.282324	8.537592	116.749992	31.364349	-13.931793	113.143501	28.950075	35.04282	109.195839	30.157212	10.5555135	111.16967	-78.72186	6.5196705	122.330314
-54.253315	6.642878	117.718826	-24.404081	8.556554	116.424248	31.249535	-13.884672	112.938522	28.890192	35.109184	109.29335	30.0698635	10.612256	111.115936	-78.8780255	6.500852	121.73256
-54.577999	7.977928	117.305054	-24.425993	8.625102	116.15509	31.182278	-13.794271	112.717545	28.868443	35.188457	109.282318	30.0253605	10.697093	110.9999315	-78.8773465	6.553111	121.3102485
-54.931004	9.33289	116.951248	-24.431421	8.692865	115.888451	31.226164	-13.719338	112.41703	28.872299	35.329121	109.310822	30.0492315	10.8048915	110.863926	-78.9120735	6.5808385	120.912976
-55.170475	10.742496	116.539154	-24.397772	8.793993	115.625336	31.262693	-13.58012	112.174728	28.923393	35.473667	109.33564	30.093043	10.9467735	110.755184	-78.888587	6.6412125	120.495488
-55.444603	12.130685	115.971588	-24.376022	8.915439	115.276596	31.325092	-13.465097	111.952042	28.979679	35.631718	109.381165	30.1523855	11.0833105	110.6666035	-78.9044295	6.7475675	119.8865885
-55.650848	13.597483	115.425125	-24.404028	9.090092	114.93515	31.311031	-13.25977	111.78894	29.039442	35.786213	109.413399	30.1752365	11.2632215	110.6011695	-78.9832925	6.9169625	119.2691305
-55.87104	15.036959	114.959396	-24.356382	9.219267	114.48159	31.317318	-13.068853	111.527924	29.057327	35.989349	109.447525	30.1873225	11.460248	110.4877245	-78.9000865	6.978286	118.4754555
-56.119114	17.243441	114.444054	-24.360489	9.453784	114.090332	31.343878	-12.715771	111.160912	29.04348	36.361816	109.646141	30.193679	11.8230225	110.4035265	-78.914657	7.0845455	117.7771375
-56.306732	18.714991	114.372345	-24.373756	9.574121	113.96077	31.367163	-12.442671	110.898544	29.013708	36.643803	109.887901	30.1904355	12.100566	110.3932225	-78.9379475	7.047676	117.5283175
-56.415421	20.14353	114.466667	-24.425556	9.754944	114.009598	31.407082	-12.153949	110.641602	28.990814	36.952423	110.156975	30.198948	12.399237	110.3992885	-79.05006	7.110651	117.6199075
-56.550362	21.583212	114.758362	-24.355217	9.900047	114.023888	31.441351	-11.855945	110.396828	28.972116	37.257187	110.387489	30.2067335	12.700621	110.3921585	-78.9171675	7.099473	117.6556175
-56.623512	22.997532	115.215134	-24.368927	10.021853	114.218369	31.47727	-11.567268	110.174652	28.943943	37.545921	110.669693	30.2106065	12.9893265	110.4221725	-78.9484605	7.0543795	118.0145655
-56.700115	24.352186	115.587822	-24.258112	10.200066	114.250114	31.510204	-11.289762	110.003784	28.961155	37.811653	110.95343	30.2356795	13.2609455	110.478607	-78.7519035	7.1391865	118.021621
-56.754589	25.727066	115.860138	-24.237177	10.402608	114.37265	31.53507	-11.050593	109.880028	28.995693	38.047127	111.248421	30.2653815	13.498267	110.5642245	-78.7397355	7.306949	118.1810755
-56.68676	27.739498	116.161285	-24.197626	10.699359	114.408279	31.563372	-10.765041	109.701981	29.076744	38.358509	111.496986	30.320058	13.796734	110.5994835	-78.71531	7.601984	118.2170745
-56.439804	28.775602	116.29895	-23.930563	10.713594	114.294991	31.563082	-10.586419	109.513809	29.14587	38.537579	111.497543	30.354476	13.97558	110.505676	-78.215602	7.451608	118.084306
-56.203854	29.951481	116.511368	-23.83005	10.917539	114.242378	31.583923	-10.423659	109.320282	29.211178	38.703884	111.415756	30.3975505	14.1401125	110.368019	-78.0576505	7.6949655	118.116737
-56.589844	31.391827	116.459633	-23.95323	11.324456	114.314819	31.641584	-10.27257	109.135735	29.30335	38.836842	111.316574	30.472467	14.282136	110.2261545	-78.378927	8.366776	118.4034835
-56.407104	32.500927	116.599022	-23.837364	11.463198	114.256813	31.700871	-10.145311	108.974731	29.411415	38.955585	111.211861	30.556143	14.405137	110.093296	-78.230871	8.521259	118.42033
-55.976452	33.385513	116.638016	-23.755562	11.607808	114.182541	31.759283	-10.034285	108.80867	29.49926	39.067436	111.051605	30.6292715	14.5165755	109.9301375	-78.1403955	8.6990405	118.4349445
-55.500084	34.096531	116.597069	-23.658134	11.736769	114.126205	31.799051	-9.93714	108.657822	29.587421	39.170654	110.910606	30.693236	14.616757	109.784214	-78.009504	8.856781	118.468196
-54.107212	34.709854	116.778824	-23.528046	11.896452	114.098694	31.890785	-9.761618	108.542801	29.696312	39.333393	110.782158	30.7935485	14.7858875	109.6624795	-77.8496405	9.0070165	118.5349085
-53.582043	35.437645	116.746353	-23.425545	12.008667	114.077774	31.990084	-9.624993	108.485603	29.755762	39.466324	110.796318	30.872923	14.9206655	109.6409605	-77.724013	9.0966685	118.5145875
-53.169296	36.215298	116.73243	-23.152004	11.947384	113.991562	32.051037	-9.470086	108.480324	29.816198	39.625187	110.81823	30.9336175	15.0775505	109.649277	-77.2376255	8.8172175	118.333847
-52.517586	36.7873	116.715553	-23.330181	12.260228	114.07856	32.126717	-9.274556	108.467018	29.856153	39.815907	110.877861	30.991435	15.2706755	109.6724395	-77.651797	9.2497805	118.4846805
-51.787834	37.273682	116.646408	-23.297398	12.43431	114.056732	32.206963	-9.073444	108.481667	29.898071	40.013107	110.967468	31.052517	15.4698315	109.7245675	-77.647313	9.3987885	118.3888965
-51.009705	37.698181	116.565277	-23.214649	12.575203	114.002701	32.299004	-8.881982	108.523178	29.968235	40.194725	111.055466	31.1336195	15.6563715	109.789322	-77.5629175	9.4940345	118.21608
-50.171078	38.159851	116.461197	-23.162178	12.749663	113.979195	32.390121	-8.69867	108.546913	30.039061	40.371593	111.09185	31.214591	15.8364615	109.8193815	-77.538947	9.6628645	118.1390085
-48.793739	38.730606	116.314018	-23.013067	12.964453	113.882042	32.526814	-8.434113	108.55439	30.133959	40.634769	111.072708	31.3303865	16.100328	109.813549	-77.3565205	9.828578	117.950535
-47.840153	39.047794	116.200508	-22.94751	13.099654	113.886284	32.618126	-8.309152	108.558502	30.19795	40.773361	111.009804	31.408038	16.2321045	109.784153	-77.303058	9.9672035	117.988415
-46.891979	39.347153	116.090454	-22.862392	13.202281	113.884079	32.707657	-8.205644	108.595764	30.291599	40.869694	110.888985	31.499628	16.332025	109.7423745	-77.224412	10.072537	118.0257835
-45.874733	39.64613	115.997681	-22.757393	13.34744	113.960358	32.789196	-8.1636	108.647621	30.398962	40.93074	110.772263	31.594079	16.38357	109.709942	-77.108865	10.31131	118.210774
-44.743721	39.95644	115.834938	-22.638287	13.452397	113.996109	32.8479	-8.135148	108.74379	30.512745	40.959229	110.630142	31.6803225	16.4120405	109.686966	-76.9568965	10.4927535	118.305252
-43.708736	40.217384	115.735329	-22.565411	13.529846	114.086571	32.910835	-8.119272	108.847893	30.618769	40.987858	110.50161	31.764802	16.434293	109.6747515	-76.895624	10.625399	118.4983905
-42.576485	40.474911	115.52755	-22.434263	13.604619	114.041809	32.982105	-8.131709	108.95575	30.746204	40.974022	110.387543	31.8641545	16.4211565	109.6716465	-76.7326805	10.7880815	118.4119715
-40.837635	40.856506	115.181473	-22.288517	13.743804	113.957832	33.086716	-8.162793	109.13681	30.95009	40.973595	110.170349	32.018403	16.405401	109.6535795	-76.595437	11.082207	118.2620845
-39.553055	41.15041	114.884102	-22.167055	13.837814	113.949585	33.157558	-8.16956	109.256241	31.091297	40.983112	110.037613	32.1244275	16.406776	109.646927	-76.4585375	11.268852	118.252243
-38.311649	41.419525	114.677452	-22.075987	13.936286	113.837242	33.253681	-8.147032	109.371719	31.221548	41.007122	109.914352	32.2376145	16.430045	109.6430355	-76.3895885	11.442527	118.0314485
-37.057896	41.639969	114.446243	-21.965075	14.022748	113.796654	33.378922	-8.079867	109.439888	31.359249	41.073616	109.848419	32.3690855	16.4968745	109.6441535	-76.2992355	11.5486215	117.9491545
-35.698921	41.944168	114.350258	-21.825836	14.067597	113.71492	33.530781	-8.001165	109.40535	31.497864	41.18211	109.82019	32.5143225	16.5904725	109.61277	-76.1659945	11.5447215	117.81707
-34.273293	42.19714	114.312828	-21.638983	14.148601	113.633194	33.712543	-7.883489	109.330559	31.645679	41.29948	109.763512	32.679111	16.7079955	109.5470355	-75.957077	11.5892065	117.7193525
-32.881058	42.456741	114.230003	-21.432878	14.20113	113.547943	33.915329	-7.773739	109.235443	31.802486	41.426582	109.733154	32.8589075	16.8264215	109.4842985	-75.7246635	11.5758385	117.6115875
-30.687487	42.893036	114.037621	-21.170534	14.347898	113.332176	34.209	-7.59379	109.091721	32.055248	41.605614	109.656891	33.132124	17.005912	109.374306	-75.473192	11.689884	117.290046
-29.162008	43.183178	113.772964	-20.981379	14.406143	113.129066	34.383469	-7.53056	109.01532	32.24522	41.697903	109.60778	33.3143445	17.0836715	109.31155	-75.2771025	11.7286145	116.946582
-27.6429	43.454895	113.461159	-20.865225	14.494638	112.836769	34.536983	-7.497717	108.956131	32.427448	41.720104	109.595993	33.4822155	17.1111935	109.276062	-75.2126655	11.8780825	116.397476
-26.162544	43.705734	113.112999	-20.719217	14.541099	112.466446	34.658821	-7.504202	108.896027	32.630386	41.716118	109.624123	33.6446035	17.105958	109.260075	-75.0830375	11.97624	115.672817
-24.501844	43.987064	112.655518	-20.665545	14.557693	112.053703	34.763721	-7.561812	108.833405	32.801716	41.655148	109.673019	33.7827185	17.046668	109.253212	-75.1138085	12.068718	114.854194
-22.947142	44.219604	112.261566	-20.534344	14.536076	111.649796	34.872787	-7.676541	108.755371	32.993774	41.547089	109.704498	33.9332805	16.935274	109.2299345	-75.0019685	12.136878	114.0696575
-21.373804	44.478611	111.918846	-20.453661	14.511856	111.219284	34.959965	-7.821801	108.660065	33.205761	41.40601	109.721687	34.082863	16.7921045	109.190876	-74.990185	12.2316075	113.247692
-18.937103	44.810493	111.600021	-20.200018	14.450781	110.642609	35.106773	-8.080058	108.317459	33.591408	41.139019	109.781113	34.3490905	16.5294805	109.049286	-74.7491265	12.3720815	112.235932
-17.318205	44.97361	111.459076	-20.028936	14.451859	110.247734	35.239872	-8.205317	108.022675	33.862785	41.004204	109.81604	34.5513285	16.3994435	108.9193575	-74.6092005	12.5042745	111.5761105
-15.672866	45.193237	111.33046	-19.795977	14.443999	109.845985	35.397739	-8.254537	107.694649	34.109024	40.931164	109.894714	34.7533815	16.3383135	108.7946815	-74.3453355	12.5496845	110.8972885
-14.055811	45.369251	111.227921	-19.633575	14.492265	109.358871	35.566624	-8.226866	107.35556	34.297295	40.94738	110.015572	34.9319595	16.360257	108.685566	-74.1991095	12.624273	110.032176
-12.521238	45.518799	111.054276	-19.497854	14.56658	108.802673	35.757648	-8.1394	107.03418	34.452282	40.996666	110.183502	35.104965	16.428633	108.608841	-74.100673	12.704527	108.996505
-10.935444	45.670876	110.863617	-19.416647	14.630731	108.232498	35.92271	-8.001217	106.749641	34.563213	41.090717	110.374817	35.2429615	16.54475	108.562229	-74.0762555	12.716712	107.902767
-9.460384	45.728592	110.714294	-19.309309	14.73272	107.596184	36.103424	-7.869126	106.437683	34.656288	41.184555	110.500992	35.379856	16.6577145	108.4693375	-73.998474	12.8077255	106.7230305
-7.245353	45.748116	110.487137	-19.017868	14.837035	106.88385	36.386345	-7.654123	105.97229	34.831692	41.345161	110.486473	35.6090185	16.845519	108.2293815	-73.6447545	12.828551	105.5383185
-5.806584	45.752327	110.369888	-18.803848	14.917784	106.625191	36.62207	-7.529394	105.688835	34.990753	41.453667	110.408554	35.8064115	16.9621365	108.0486945	-73.4141075	12.8734315	105.2016875
-4.380816	45.560081	110.367676	-18.567551	14.954218	106.569229	36.847336	-7.449383	105.523384	35.175575	41.504433	110.345581	36.0114555	17.027525	107.9344825	-73.1465575	12.880911	105.2039755
-3.049651	45.378689	110.407425	-18.362398	14.979323	106.60746	37.020203	-7.415521	105.486084	35.358124	41.549118	110.310234	36.1891635	17.0667985	107.898159	-72.9139595	12.8918475	105.316761
-1.618375	45.080391	110.438431	-18.212553	14.980811	106.695702	37.154839	-7.443909	105.517387	35.523788	41.535149	110.292519	36.3393135	17.04562	107.904953	-72.7644195	12.916002	105.486451
-0.391162	44.830956	110.586273	-18.142281	15.020034	106.781876	37.252079	-7.493334	105.594849	35.654755	41.496735	110.339943	36.453417	17.0017005	107.967396	-72.737979	13.0383675	105.596356
0.889647	44.390278	110.656563	-18.002106	14.974859	106.900894	37.337215	-7.555531	105.725098	35.777958	41.438728	110.470474	36.5575865	16.9415985	108.097786	-72.5617985	13.0081195	105.704002
2.785547	43.6805	110.891846	-17.940588	14.946548	107.015869	37.46611	-7.650466	105.948929	35.956593	41.336754	110.791504	36.7113515	16.843144	108.3702165	-72.5925275	13.049952	105.6615215
3.894303	43.213356	111.050308	-17.872063	14.893193	107.019897	37.56353	-7.675844	106.080078	36.024857	41.294621	111.019112	36.7941935	16.8093885	108.549595	-72.5383195	12.9769975	105.490199
5.042336	42.588112	111.059402	-17.854591	14.906881	106.92849	37.65778	-7.634192	106.214928	36.065628	41.301613	111.247803	36.861704	16.8337105	108.7313655	-72.570886	12.9800515	105.1256145
6.118479	42.009579	111.075035	-17.846123	14.919068	106.857025	37.730324	-7.582739	106.407257	36.079479	41.359688	111.37867	36.9049015	16.8884745	108.8929635	-72.5971475	12.9496615	104.8210865
7.224898	41.313873	111.003471	-17.839069	14.973021	106.76931	37.795158	-7.519023	106.696045	36.056385	41.426094	111.561432	36.9257715	16.9535355	109.1287385	-72.6039095	12.9925065	104.4098815
8.232194	40.56369	110.945786	-17.840599	15.046358	106.78978	37.872463	-7.463139	107.126785	36.081406	41.475376	111.649429	36.9769345	17.0061185	109.388107	-72.6581325	13.0865975	104.191453
9.208097	39.868671	110.965523	-17.847473	15.109282	106.887817	37.930088	-7.454961	107.689964	36.110432	41.51223	111.772629	37.02026	17.0286345	109.7312965	-72.715206	13.1899295	104.0443375
10.655124	38.545765	111.0868	-17.905142	15.201714	107.054535	37.954319	-7.447526	108.735725	36.208843	41.52932	112.103783	37.081581	17.040897	110.419754	-72.891865	13.362531	103.689316
