# Supplementary material for: How to jointly control a ball trajectory on a moving board: Methodological insights into Motor Learning and Rehabilitation
Source: PLoS One. 2025 Oct 15;20(10):e0334588. doi: 10.1371/journal.pone.0334588 (PMC12527165; doi:10.1371/journal.pone.0334588)
Supplement: S2 Data — (ZIP) [file pone.0334588.s002.zip › D4_009.csv]

Ball_X	Ball_Y	Ball_Z	BoardCentre_X	BoardCentre_Y	BoardCentre_Z	P1LeftHand_X	P1LeftHand_Y	P1LeftHand_Z	P1RightHand_X	P1RightHand_Y	P1RightHand_Z	P1MidHands_X	P1MidHands_Y	P1MidHands_Z	P2MidHands_X	P2MidHands_Y	P2MidHands_Z
-14.315269	32.050941	110.166153	-25.962711	16.691557	110.944603	28.232443	-8.979676	110.616066	29.660431	39.393734	109.431923	28.946437	15.207029	110.0239945	-80.871859	18.176085	111.8652115
-14.112449	31.267271	110.078667	-25.968153	16.648344	110.972389	28.21376	-9.082404	110.731819	29.648607	39.278084	109.237877	28.9311835	15.09784	109.984848	-80.8674895	18.198848	111.95993
-13.913068	30.522642	109.973145	-25.961187	16.539063	111.003944	28.207094	-9.177953	110.779121	29.613281	39.200882	109.017624	28.9101875	15.0114645	109.8983725	-80.8325615	18.0666615	112.1095155
-13.792178	29.768524	109.921036	-25.978868	16.475607	111.018967	28.195513	-9.254419	110.836662	29.576454	39.108986	108.813522	28.8859835	14.9272835	109.825092	-80.8437195	18.0239305	112.212842
-13.660061	29.060629	109.914902	-25.929228	16.41374	111.054886	28.250385	-9.351056	110.838615	29.566908	39.04406	108.618561	28.9086465	14.846502	109.728588	-80.7671025	17.980978	112.381184
-13.500945	28.412012	109.901794	-25.909657	16.362467	111.129906	28.249752	-9.377007	110.935829	29.553219	38.990219	108.424583	28.9014855	14.806606	109.680206	-80.7207995	17.918328	112.579606
-13.350408	27.483078	109.962036	-25.839169	16.293978	111.283127	28.31093	-9.439367	110.974327	29.548927	38.92223	108.17041	28.9299285	14.7414315	109.5723685	-80.6082665	17.8465245	112.9938855
-13.265602	26.915586	110.032669	-25.781027	16.232563	111.403656	28.392761	-9.492271	110.965431	29.563278	38.887859	108.055283	28.9780195	14.697794	109.510357	-80.5400735	17.767332	113.296955
-13.18676	26.405027	110.143448	-25.720442	16.202967	111.584831	28.436205	-9.467286	111.045479	29.577902	38.873905	107.995758	29.0070535	14.7033095	109.5206185	-80.4479375	17.7026245	113.6490435
-13.167726	25.926563	110.333862	-25.635824	16.163551	111.819473	28.517633	-9.478098	111.079071	29.593628	38.868118	107.996048	29.0556305	14.69501	109.5375595	-80.3272785	17.632092	114.1013865
-13.138932	25.510872	110.602654	-25.580761	16.087059	112.114677	28.583208	-9.464372	111.119377	29.618364	38.879555	108.043373	29.100786	14.7075915	109.581375	-80.262308	17.4665265	114.647979
-13.113597	25.116011	110.924675	-25.53727	16.010574	112.436783	28.690136	-9.474474	111.106728	29.61112	38.921612	108.18	29.150628	14.723569	109.643364	-80.225168	17.297579	115.230202
-13.097392	24.770126	111.207832	-25.524652	15.964649	112.707481	28.731499	-9.417983	111.133507	29.603407	38.989628	108.33596	29.167453	14.7858225	109.7347335	-80.216757	17.1434755	115.6802285
-13.061905	24.379364	111.562027	-25.48069	15.905729	113.040337	28.803295	-9.371078	111.038864	29.568586	39.04895	108.541313	29.1859405	14.838936	109.7900885	-80.1473205	16.972522	116.2905855
-13.022377	24.182814	111.713043	-25.478891	15.860319	113.186905	28.822756	-9.345976	110.925781	29.550844	39.10302	108.63755	29.1868	14.878522	109.7816655	-80.144582	16.842116	116.5921445
-12.958076	24.038359	111.819496	-25.423695	15.847657	113.263168	28.855927	-9.323963	110.81208	29.546469	39.141331	108.679375	29.201198	14.908684	109.7457275	-80.048588	16.78663	116.7806085
-12.898071	23.896671	111.870682	-25.420761	15.849897	113.333687	28.894287	-9.303536	110.713722	29.559937	39.178955	108.741402	29.227112	14.9377095	109.727562	-80.068634	16.7620845	116.939812
-12.782751	23.797768	111.964729	-25.345623	15.862143	113.459602	28.922108	-9.295931	110.63681	29.579517	39.194725	108.795631	29.2508125	14.949397	109.7162205	-79.9420585	16.774889	117.2029835
-12.654866	23.717371	112.12149	-25.288307	15.840596	113.61557	28.975111	-9.309351	110.585449	29.636919	39.190727	108.903358	29.306015	14.940688	109.7444035	-79.882629	16.740504	117.4867365
-12.512274	23.6574	112.318352	-25.252443	15.801804	113.820969	29.025524	-9.34293	110.554741	29.715681	39.15699	109.104622	29.3706025	14.90703	109.8296815	-79.8754885	16.696578	117.8122565
-12.285276	23.567785	112.645569	-25.12999	15.729223	114.085365	29.1199	-9.411006	110.519279	29.863579	39.11779	109.508682	29.4917395	14.853392	110.0139805	-79.7517195	16.605054	118.1567495
-12.103958	23.521019	112.859383	-25.067595	15.667322	114.253975	29.178186	-9.427974	110.479317	29.947287	39.118378	109.809219	29.5627365	14.845202	110.144268	-79.6979265	16.489442	118.363682
-11.915189	23.494574	113.033661	-25.02375	15.636255	114.384544	29.241079	-9.431671	110.429977	30.034042	39.121017	110.100761	29.6375605	14.844673	110.265369	-79.6850605	16.427837	118.503719
-11.641876	23.516506	113.143135	-24.988701	15.639257	114.447906	29.29287	-9.395936	110.407959	30.098045	39.16748	110.355568	29.6954575	14.885772	110.3817635	-79.6728595	16.392742	118.5140485
-11.406178	23.659786	113.269402	-25.002676	15.652537	114.459656	29.362606	-9.337787	110.355415	30.138073	39.232086	110.581001	29.7503395	14.9471495	110.468208	-79.7556915	16.3579245	118.451104
-11.168734	23.779636	113.266243	-24.936523	15.68284	114.438927	29.404432	-9.278378	110.285057	30.156183	39.312645	110.727989	29.7803075	15.0171335	110.506523	-79.6533535	16.3485465	118.371331
-10.861063	23.905615	113.238647	-24.937626	15.737682	114.379204	29.433382	-9.222899	110.186745	30.153534	39.367477	110.736824	29.793458	15.072289	110.4617845	-79.66871	16.403075	118.2966235
-10.263929	24.104824	113.068947	-24.969896	15.787363	114.237595	29.45579	-9.140902	110.053146	30.086836	39.442966	110.648369	29.771313	15.151032	110.3507575	-79.711105	16.423694	118.1244325
-9.784364	24.166805	112.976364	-24.947023	15.769381	114.157829	29.480038	-9.111033	110.019432	30.089426	39.470501	110.634758	29.784732	15.179734	110.327095	-79.678778	16.359028	117.988563
-9.203681	24.199993	112.946785	-24.916441	15.736959	114.093994	29.541916	-9.112832	110.059425	30.107016	39.472099	110.704597	29.824466	15.1796335	110.382011	-79.657348	16.2942845	117.805977
-8.667675	24.292339	112.929428	-24.912865	15.697304	114.03054	29.606787	-9.114047	110.097504	30.156357	39.443588	110.840309	29.881572	15.1647705	110.4689065	-79.707302	16.2298375	117.5921735
-8.034227	24.296259	112.92511	-24.848629	15.628078	113.933838	29.680761	-9.120664	110.123314	30.22986	39.458206	111.036911	29.9553105	15.168771	110.5801125	-79.6525685	16.087385	117.2875635
-7.449375	24.329229	112.919067	-24.83078	15.595758	113.870636	29.745049	-9.107287	110.13868	30.300817	39.439835	111.296669	30.022933	15.166274	110.7176745	-79.684493	16.025242	117.0235975
-6.861811	24.371227	113.006256	-24.833666	15.548613	113.77462	29.827271	-9.084261	110.200974	30.399904	39.425011	111.6567	30.1135875	15.170375	110.928837	-79.7809195	15.926851	116.620403
-5.983547	24.492668	113.256393	-24.834747	15.520609	113.654686	29.927763	-8.977791	110.370766	30.55654	39.456009	112.49527	30.2421515	15.239109	111.433018	-79.9116455	15.802109	115.876354
-5.408122	24.574104	113.399849	-24.967598	15.576254	113.466774	30.003876	-8.875419	110.59549	30.606667	39.53463	113.266052	30.3052715	15.3296055	111.930771	-80.2404675	15.8229025	115.002777
-4.761018	24.54018	113.507927	-25.040194	15.633847	113.077698	30.048466	-8.706943	110.844597	30.599627	39.672649	114.060783	30.3240465	15.482853	112.45269	-80.4044345	15.784841	113.702706
-4.165295	24.534515	113.615158	-25.106728	15.681505	112.68438	30.132538	-8.537045	111.130432	30.576315	39.805004	114.746353	30.3544265	15.6339795	112.9383925	-80.5678825	15.7290305	112.4303675
-3.575284	24.442104	113.671669	-25.138729	15.766318	112.378487	30.231997	-8.353707	111.310349	30.58519	39.923687	115.35865	30.4085935	15.78499	113.3344995	-80.6860515	15.747646	111.4224745
-3.058614	24.360909	113.716034	-25.066471	15.875398	112.14769	30.384985	-8.223024	111.536812	30.654739	40.031017	115.761696	30.519862	15.9039965	113.649254	-80.652804	15.8467995	110.646126
-2.577829	24.263165	113.780975	-24.95927	15.98938	111.991669	30.546635	-8.090269	111.69429	30.766655	40.115814	116.129181	30.656645	16.0127725	113.9117355	-80.575185	15.9659875	110.0716025
-1.858149	23.926779	113.872841	-24.751486	16.147909	111.95401	30.795589	-7.940694	111.91478	30.996635	40.245457	116.386772	30.896112	16.1523815	114.150776	-80.399084	16.1434365	109.757244
-1.396267	23.658981	113.913109	-24.62674	16.210384	112.058342	30.936083	-7.894257	112.1222	31.163359	40.298588	116.45578	31.049721	16.2021655	114.28899	-80.303201	16.2186025	109.827694
-0.960806	23.220654	114.01799	-24.465714	16.333321	112.217072	31.059603	-7.894711	112.404999	31.356365	40.312485	116.478218	31.207984	16.208887	114.4416085	-80.139412	16.457755	109.9925355
-0.534516	22.702854	114.161217	-24.337761	16.395187	112.430763	31.171593	-7.931958	112.774719	31.520376	40.293945	116.502068	31.3459845	16.1809935	114.6383935	-80.0215065	16.6093805	110.2231325
-0.239129	22.243151	114.3172	-24.265244	16.425556	112.599113	31.254541	-7.994339	113.171021	31.679689	40.266571	116.624596	31.467115	16.136116	114.8978085	-79.997603	16.714996	110.3004175
0.04891	21.644962	114.46389	-24.170248	16.410383	112.733719	31.321398	-8.082895	113.55394	31.815819	40.19698	116.785469	31.5686085	16.0570425	115.1697045	-79.9091045	16.7637235	110.2977335
0.270396	21.10449	114.615501	-24.144815	16.368069	112.869705	31.364191	-8.162209	113.827469	31.922123	40.121128	116.93795	31.643157	15.9794595	115.3827095	-79.932787	16.7566785	110.3567005
0.506582	20.18659	114.703712	-24.122049	16.336739	113.021278	31.381924	-8.216543	114.00589	31.998848	40.061378	117.081627	31.690386	15.9224175	115.5437585	-79.934484	16.7510605	110.4987975
0.621099	19.490807	114.686905	-24.100212	16.347681	113.125694	31.383089	-8.179629	114.044693	32.007324	40.088524	117.0755	31.6952065	15.9544475	115.5600965	-79.8956305	16.7409145	110.6912915
0.678194	18.787445	114.747559	-24.067499	16.382862	113.278107	31.387598	-8.110171	114.078331	32.003632	40.151085	117.056999	31.695615	16.020457	115.567665	-79.830613	16.745267	110.988549
0.693228	18.001457	114.779877	-24.065559	16.468418	113.461266	31.395123	-8.057549	114.199089	32.009922	40.20937	117.019676	31.7025225	16.0759105	115.6093825	-79.8336405	16.8609255	111.3131495
0.656019	17.236305	114.839951	-24.088556	16.540073	113.645294	31.388676	-8.013587	114.392532	32.038757	40.268749	116.96032	31.7137165	16.127581	115.676426	-79.8908285	16.952565	111.614162
0.602599	16.475945	114.877571	-24.091162	16.63003	113.763725	31.356153	-8.004561	114.647079	32.06012	40.29649	116.873947	31.7081365	16.1459645	115.760513	-79.8904605	17.1140955	111.766937
0.533888	15.60484	114.868462	-24.128347	16.708807	113.782181	31.294224	-8.009048	114.858864	32.065887	40.306435	116.771378	31.6800555	16.1486935	115.815121	-79.9367495	17.2689205	111.749241
0.358371	14.25855	114.749184	-24.155676	16.755686	113.692566	31.17811	-8.06655	115.05098	32.054382	40.280193	116.564873	31.616246	16.1068215	115.8079265	-79.927598	17.4045505	111.5772055
0.184549	13.347854	114.643776	-24.170341	16.752842	113.645042	31.132046	-8.11529	115.070976	32.057796	40.235947	116.406891	31.594921	16.0603285	115.7389335	-79.935603	17.4453555	111.5511505
0.036646	12.474284	114.552414	-24.155588	16.753433	113.617577	31.115473	-8.15224	115.053688	32.063938	40.198128	116.274055	31.5897055	16.022944	115.6638715	-79.9008815	17.483922	111.5712825
-0.136289	11.554283	114.478508	-24.127937	16.742422	113.619492	31.139288	-8.17346	115.04525	32.105427	40.173462	116.17775	31.6223575	16.000001	115.6115	-79.8782315	17.484843	111.627484
-0.391894	10.602074	114.397491	-24.098324	16.73595	113.636383	31.165482	-8.17786	115.030037	32.1395	40.174911	116.078186	31.652491	15.9985255	115.5541115	-79.849139	17.4733745	111.7186545
-0.660811	9.643272	114.371941	-24.063374	16.737957	113.650528	31.204399	-8.170311	115.029701	32.170883	40.186466	115.940773	31.687641	16.0080775	115.485237	-79.814389	17.4678365	111.815819
-0.957772	8.707721	114.304947	-24.005728	16.756561	113.659378	31.25358	-8.162639	115.057007	32.192619	40.192112	115.756271	31.7230995	16.0147365	115.406639	-79.7345555	17.4983855	111.912117
-1.378347	7.296248	114.258263	-23.928667	16.766363	113.619316	31.304073	-8.171292	115.190208	32.242321	40.175701	115.39167	31.773197	16.0022045	115.290939	-79.630531	17.5305215	111.947693
-1.749648	6.346431	114.264725	-23.875751	16.754768	113.557907	31.336451	-8.237885	115.338875	32.261791	40.134205	115.110947	31.799121	15.94816	115.224911	-79.550623	17.561376	111.890903
-2.138121	5.292624	114.256844	-23.848923	16.7059	113.484421	31.356827	-8.329276	115.517067	32.301655	40.035458	114.805305	31.829241	15.853091	115.161186	-79.527087	17.558709	111.807656
-2.536824	4.347454	114.26033	-23.816263	16.592758	113.37339	31.359409	-8.468369	115.714005	32.340748	39.894207	114.471451	31.8500785	15.712919	115.092728	-79.4826045	17.472597	111.654052
-2.932379	3.430196	114.265213	-23.752268	16.459196	113.283394	31.405296	-8.620884	115.885201	32.377789	39.730659	114.167992	31.8915425	15.5548875	115.0265965	-79.3960785	17.3635045	111.5401915
-3.441162	2.501373	114.307022	-23.681767	16.28838	113.202034	31.440714	-8.778447	116.07428	32.415817	39.56879	113.865875	31.9282655	15.3951715	114.9700775	-79.2917995	17.1815885	111.4339905
-3.878383	1.592955	114.263443	-23.648079	16.097719	113.155106	31.507221	-8.908686	116.207901	32.446907	39.408092	113.610016	31.977064	15.249703	114.9089585	-79.273222	16.945735	111.4012535
-4.817285	0.311716	114.315094	-23.536884	15.790283	113.103058	31.640234	-9.09258	116.211021	32.4771	39.22699	113.401482	32.058667	15.067205	114.8062515	-79.132435	16.513361	111.3998645
-5.34844	-0.418187	114.26107	-23.505238	15.610497	113.083054	31.727022	-9.153112	116.207733	32.482002	39.15451	113.359413	32.104512	15.000699	114.783573	-79.114988	16.220295	111.382535
-5.897259	-1.175676	114.195885	-23.482059	15.502773	113.057159	31.818903	-9.190992	116.146851	32.497154	39.135303	113.384605	32.1580285	14.9721555	114.765728	-79.1221465	16.0333905	111.34859
-6.54788	-1.885824	114.123726	-23.429037	15.417025	113.024353	31.887156	-9.20761	116.113724	32.518742	39.120811	113.456436	32.202949	14.9566005	114.78508	-79.061023	15.8774495	111.263626
-7.209341	-2.533164	114.090157	-23.380848	15.387164	113.03997	31.938166	-9.201428	116.059326	32.571674	39.130318	113.57682	32.25492	14.964445	114.818073	-79.016616	15.809883	111.261867
-7.820115	-3.15108	113.944901	-23.303381	15.354578	113.078049	32.000065	-9.19134	115.934967	32.633301	39.148331	113.739632	32.316683	14.9784955	114.8372995	-78.923445	15.7306605	111.3187985
-8.434248	-3.699901	113.750076	-23.230991	15.382473	113.134453	32.079941	-9.14413	115.779808	32.681023	39.213699	113.974571	32.380482	15.0347845	114.8771895	-78.842464	15.7301615	111.3917165
-9.516828	-4.558679	113.466713	-23.151245	15.446753	113.235329	32.200443	-9.008034	115.520569	32.747566	39.385872	114.351189	32.4740045	15.188919	114.935879	-78.7764945	15.704587	111.534779
-10.186858	-5.11346	113.301849	-23.067047	15.562762	113.294724	32.278919	-8.890513	115.366493	32.785484	39.510635	114.549866	32.5322015	15.310061	114.9581795	-78.6662955	15.815463	111.6312685
-11.007835	-5.606977	113.27475	-23.005594	15.665905	113.402237	32.37006	-8.766519	115.287437	32.845039	39.645393	114.617218	32.6075495	15.439437	114.9523275	-78.6187375	15.892373	111.8521465
-11.693562	-6.12692	113.327995	-22.919518	15.805565	113.483849	32.480534	-8.670742	115.292343	32.913383	39.758049	114.551781	32.6969585	15.5436535	114.922062	-78.5359945	16.0674765	112.045636
-12.509834	-6.697225	113.447021	-22.811842	15.909269	113.575134	32.586109	-8.603333	115.366508	32.98933	39.818771	114.37999	32.7877195	15.607719	114.873249	-78.4114035	16.210819	112.277019
-13.35242	-7.26986	113.734711	-22.707735	15.952662	113.640999	32.673126	-8.622782	115.536606	33.087677	39.791168	114.09153	32.8804015	15.584193	114.814068	-78.2958715	16.321131	112.46793
-14.185478	-7.83178	114.097977	-22.632685	15.953109	113.703552	32.750263	-8.708049	115.78537	33.20673	39.668491	113.697968	32.9784965	15.480221	114.741669	-78.2438665	16.425997	112.665435
-15.395922	-8.703629	114.694237	-22.457594	15.789933	113.757301	32.833733	-9.009139	116.220001	33.367306	39.334488	113.039734	33.1005195	15.1626745	114.6298675	-78.0157075	16.4171915	112.8847345
-16.285023	-9.260121	115.040359	-22.359175	15.63321	113.811218	32.885773	-9.236398	116.471336	33.463593	39.067764	112.612129	33.174683	14.915683	114.5417325	-77.893033	16.350737	113.0807035
-17.130245	-9.761206	115.391075	-22.280016	15.406945	113.950417	32.951363	-9.444313	116.627251	33.539181	38.804977	112.26091	33.245272	14.680332	114.4440805	-77.805304	16.133558	113.4567535
-17.979919	-10.201625	115.734016	-22.170469	15.144393	114.129616	33.051617	-9.649685	116.706276	33.581894	38.585056	111.976204	33.3167555	14.4676855	114.34124	-77.6576935	15.8211005	113.917992
-18.781155	-10.599288	116.061798	-22.072006	14.909296	114.347633	33.171165	-9.807982	116.806007	33.604786	38.405643	111.773514	33.3879755	14.2988305	114.2897605	-77.5319875	15.5197615	114.4055055
-19.608103	-10.923079	116.350677	-21.956375	14.694044	114.569389	33.30843	-9.940224	116.925301	33.644218	38.271076	111.671211	33.476324	14.165426	114.298256	-77.389074	15.222662	114.840522
-20.455961	-11.178983	116.652977	-21.876566	14.505818	114.779366	33.421246	-10.043246	117.094849	33.694839	38.155293	111.604942	33.5580425	14.0560235	114.3498955	-77.3111745	14.9556125	115.2088365
-21.703516	-11.393777	116.968307	-21.761641	14.338906	114.95752	33.568432	-10.165949	117.350517	33.784946	38.01313	111.569275	33.676689	13.9235905	114.459896	-77.199971	14.7542215	115.455144
-22.54447	-11.443892	117.012299	-21.71372	14.24942	114.956009	33.654602	-10.229564	117.480812	33.856964	37.936726	111.573875	33.755783	13.853581	114.5273435	-77.183223	14.645259	115.3846745
-23.326931	-11.461272	116.84269	-21.646261	14.165807	114.910164	33.733288	-10.27181	117.530563	33.920109	37.885677	111.599365	33.8266985	13.8069335	114.564964	-77.1192205	14.5246805	115.255364
-24.225725	-11.420391	116.682175	-21.556581	14.093977	114.852081	33.823818	-10.307018	117.447517	33.994671	37.876408	111.639847	33.9092445	13.784695	114.543682	-77.0224065	14.403259	115.16048
-25.037342	-11.221428	116.477905	-21.497093	14.061329	114.820335	33.927471	-10.313253	117.340508	34.057205	37.898445	111.695953	33.992338	13.792596	114.5182305	-76.986524	14.330062	115.1224395
-25.865873	-11.011084	116.260193	-21.404125	14.029023	114.772018	34.033203	-10.311157	117.172371	34.133865	37.940357	111.78875	34.083534	13.8146	114.4805605	-76.891784	14.243446	115.0634755
-26.749969	-10.74589	116.042625	-21.312527	14.037525	114.734413	34.137497	-10.269729	117.025887	34.215637	37.995232	111.868225	34.176567	13.8627515	114.447056	-76.801621	14.2122985	115.02177
-28.011332	-10.230382	115.888283	-21.189442	14.038732	114.749336	34.27581	-10.222136	116.868164	34.325264	38.059502	111.910568	34.300537	13.918683	114.389366	-76.679421	14.158781	115.109306
-28.877131	-9.773288	115.972092	-21.0702	14.022017	114.860329	34.369198	-10.225204	116.851616	34.39064	38.036419	111.86483	34.379919	13.9056075	114.358223	-76.520319	14.1384265	115.362435
-29.718214	-9.329996	116.164444	-21.006533	13.981112	115.018997	34.447041	-10.29506	116.914192	34.446926	37.961884	111.825607	34.4469835	13.833412	114.3698995	-76.4600495	14.128812	115.6680945
-30.600533	-8.83077	116.365417	-20.950422	13.862796	115.259399	34.526463	-10.425436	116.963211	34.502663	37.829216	111.828529	34.514563	13.70189	114.39587	-76.415407	14.023702	116.122928
-31.538719	-8.268019	116.647972	-20.895313	13.713609	115.574753	34.568111	-10.584543	116.991554	34.521019	37.690536	111.876999	34.544565	13.5529965	114.4342765	-76.335191	13.8742215	116.7152295
-32.432354	-7.626752	117.005836	-20.877529	13.521913	115.981743	34.582195	-10.71375	116.960884	34.511143	37.54945	111.996674	34.546669	13.41785	114.478779	-76.301727	13.625976	117.484707
-33.317009	-7.004221	117.423546	-20.837545	13.348659	116.471161	34.600624	-10.833807	116.950798	34.477951	37.457993	112.12307	34.5392875	13.312093	114.536934	-76.2143775	13.385225	118.405388
-34.652523	-5.917933	118.037033	-20.8106	13.079294	117.213524	34.668549	-10.998635	116.750732	34.395962	37.366932	112.435219	34.5322555	13.1841485	114.5929755	-76.1534555	12.9744395	119.8340725
-35.46616	-5.14153	118.201851	-20.797638	12.912167	117.510986	34.711823	-11.049649	116.647743	34.339813	37.348888	112.655762	34.525818	13.1496195	114.6517525	-76.121094	12.6747145	120.3702195
-36.326279	-4.343544	118.068573	-20.832987	12.734683	117.548576	34.779869	-11.101315	116.519882	34.275784	37.376667	112.832169	34.5278265	13.137676	114.6760255	-76.1938005	12.33169	120.4211265
-37.172886	-3.485959	117.597893	-20.854799	12.641573	117.290268	34.802608	-11.114488	116.323944	34.237663	37.386578	112.909378	34.5201355	13.136045	114.616661	-76.2297335	12.147101	119.963875
-37.937092	-2.552429	117.024551	-20.916412	12.573695	116.878471	34.798302	-11.100905	116.075256	34.183594	37.415672	112.82122	34.490948	13.1573835	114.448238	-76.323772	11.9900065	119.308704
-38.747036	-1.637171	116.442833	-20.905008	12.58027	116.433334	34.778858	-11.099763	115.726067	34.163044	37.422432	112.62516	34.470951	13.1613345	114.1756135	-76.280967	11.9992055	118.6910545
-39.499828	-0.68143	115.917053	-20.860758	12.582165	116.067757	34.758194	-11.142137	115.245476	34.203827	37.409828	112.510727	34.4810105	13.1338455	113.8781015	-76.2025265	12.0304845	118.2574125
-40.654789	0.82228	115.405952	-20.752829	12.505075	115.749489	34.696671	-11.289714	114.432777	34.338425	37.293434	112.522949	34.517548	13.00186	113.477863	-76.023206	12.00829	118.021115
-41.366589	1.76113	115.251007	-20.653727	12.425953	115.65126	34.664501	-11.43272	113.896027	34.490318	37.169941	112.683868	34.5774095	12.8686105	113.2899475	-75.8848635	11.9832955	118.0125725
-42.093132	2.744959	115.241135	-20.557459	12.342468	115.738739	34.617729	-11.568735	113.479576	34.657543	37.03743	112.913094	34.637636	12.7343475	113.196335	-75.752554	11.9505885	118.281143
-42.855984	3.751946	115.490784	-20.497387	12.321898	115.932632	34.584236	-11.670383	113.207199	34.820461	36.944794	113.161446	34.7023485	12.6372055	113.1843225	-75.6971225	12.0065905	118.6809415
-43.486427	4.735781	115.796516	-20.454813	12.340531	116.196266	34.55547	-11.741865	113.042007	34.922089	36.870907	113.452469	34.7387795	12.564521	113.247238	-75.6484055	12.116541	119.145294
-44.185509	5.639429	116.272125	-20.416979	12.336857	116.5522	34.51339	-11.773739	112.933174	34.995903	36.82655	113.701118	34.7546465	12.5264055	113.317146	-75.5886045	12.1473085	119.787254
-44.783875	6.525768	116.844902	-20.425821	12.353006	116.962906	34.468208	-11.793388	112.846634	34.991722	36.813892	113.937088	34.729965	12.510252	113.391861	-75.581607	12.19576	120.533951
-45.730419	7.797424	117.768372	-20.458075	12.334085	117.594673	34.392181	-11.787771	112.903702	34.942902	36.818405	114.221397	34.6675415	12.515317	113.5625495	-75.5836915	12.152853	121.6267965
-46.273697	8.572795	118.311844	-20.536747	12.330695	118.051193	34.335819	-11.79539	113.079536	34.86528	36.839855	114.315689	34.6005495	12.5222325	113.6976125	-75.6740435	12.1391575	122.4047735
-46.798195	9.290969	118.713486	-20.567076	12.368106	118.259033	34.317215	-11.81071	113.340012	34.785782	36.826988	114.313171	34.5514985	12.508139	113.8265915	-75.6856505	12.228073	122.6914745
-47.251919	10.017752	118.935204	-20.603842	12.380854	118.480553	34.325142	-11.825863	113.660446	34.687252	36.813992	114.204407	34.506197	12.4940645	113.9324265	-75.713881	12.2676435	123.0286795
-47.739021	10.689073	118.996681	-20.600437	12.377855	118.447708	34.346096	-11.864633	113.982735	34.617104	36.797314	114.000008	34.4816	12.4663405	113.9913715	-75.682474	12.2893695	122.9040445
-48.117683	11.389548	118.941139	-20.641445	12.339828	118.355156	34.390388	-11.919339	114.310753	34.559952	36.743519	113.727806	34.47517	12.41209	114.0192795	-75.75806	12.267566	122.6910325
-48.435139	12.003252	118.793678	-20.659565	12.299113	118.234528	34.440704	-12.008367	114.566589	34.524597	36.685131	113.439957	34.4826505	12.338382	114.003273	-75.8017805	12.259844	122.465783
-48.89967	12.900554	118.67379	-20.647976	12.146119	118.075943	34.509899	-12.090553	114.766563	34.398926	36.609455	112.884949	34.4544125	12.259451	113.825756	-75.7503645	12.032787	122.32613
-49.159679	13.533666	118.606552	-20.645235	12.09219	118.004929	34.586353	-12.095547	114.807808	34.287197	36.598179	112.540749	34.436775	12.251316	113.6742785	-75.727245	11.933064	122.3355795
-49.379795	14.168633	118.55558	-20.584908	11.998233	117.925133	34.668728	-12.041903	114.856018	34.189545	36.64608	112.264572	34.4291365	12.3020885	113.560295	-75.5989525	11.6943775	122.289971
-49.559032	14.84064	118.450859	-20.617243	11.926254	117.861687	34.747852	-11.975039	114.921486	34.085564	36.717613	112.04467	34.416708	12.371287	113.483078	-75.651194	11.481221	122.240296
-49.708614	15.506165	118.357727	-20.599766	11.909544	117.77356	34.813026	-11.859856	114.957497	33.991848	36.81382	111.895668	34.402437	12.476982	113.4265825	-75.601969	11.342106	122.1205375
-49.815296	16.258896	118.340767	-20.607761	11.925568	117.740044	34.858936	-11.729136	114.979919	33.894844	36.940037	111.746811	34.37689	12.6054505	113.363365	-75.592412	11.2456855	122.116723
-49.800335	17.078943	118.345955	-20.563395	11.990117	117.77787	34.876175	-11.577337	114.99382	33.788048	37.074169	111.632683	34.3321115	12.748416	113.3132515	-75.4589015	11.231818	122.2424885
-49.889137	18.372349	118.409241	-20.62351	12.112139	117.878784	34.910282	-11.391429	115.020798	33.666058	37.276314	111.533211	34.28817	12.9424425	113.2770045	-75.53519	11.2818355	122.4805635
-49.907768	19.271351	118.371185	-20.654224	12.165119	117.885803	34.890255	-11.276299	115.12339	33.60928	37.367229	111.52108	34.2497675	13.045465	113.322235	-75.5582155	11.284773	122.449371
-49.807594	20.192982	118.187782	-20.704725	12.233471	117.81514	34.856487	-11.198822	115.19754	33.547394	37.416374	111.496307	34.2019405	13.108776	113.3469235	-75.6113905	11.358166	122.2833565
-49.745663	21.199482	117.947128	-20.765051	12.274584	117.703079	34.80925	-11.144729	115.193001	33.488495	37.495564	111.461655	34.1488725	13.1754175	113.327328	-75.6789745	11.3737505	122.07883
-49.619678	22.235943	117.675781	-20.826744	12.282932	117.546753	34.754036	-11.125952	115.102554	33.427734	37.529999	111.476921	34.090885	13.2020235	113.2897375	-75.744373	11.3638405	121.8037685
-49.484669	23.291639	117.441666	-20.905165	12.250156	117.37841	34.684925	-11.148619	114.972855	33.382637	37.52953	111.571297	34.033781	13.1904555	113.272076	-75.844111	11.3098565	121.484744
-49.294483	24.369492	117.16291	-21.028456	12.180427	117.171822	34.614555	-11.184568	114.802444	33.345463	37.521519	111.738708	33.980009	13.1684755	113.270576	-76.036921	11.1923785	121.073068
-48.951294	26.063173	116.689598	-21.164997	12.121626	116.819321	34.502426	-11.241467	114.497604	33.280674	37.516998	111.995651	33.89155	13.1377655	113.2466275	-76.221544	11.1054865	120.3920145
-48.725403	27.235868	116.473022	-21.244097	12.076969	116.590752	34.426971	-11.234067	114.296494	33.21069	37.538624	112.106644	33.8188305	13.1522785	113.201569	-76.3070245	11.0016595	119.979935
-48.458168	28.365574	116.259216	-21.323175	12.078794	116.408524	34.367764	-11.197481	114.139832	33.144951	37.570202	112.196526	33.7563575	13.1863605	113.168179	-76.4027075	10.9712275	119.648869
-48.16552	29.608267	116.064301	-21.351206	12.099278	116.299911	34.314339	-11.187089	114.03965	33.125378	37.594719	112.241959	33.7198585	13.203815	113.1408045	-76.4222705	10.994741	119.4590175
-47.889091	30.86418	115.852615	-21.392609	12.153886	116.158058	34.280643	-11.206182	114.009384	33.142269	37.561069	112.328651	33.711456	13.1774435	113.1690175	-76.496674	11.1303285	119.1470985
-47.575584	32.106392	115.623535	-21.435835	12.165297	115.968979	34.232864	-11.285675	113.957085	33.179043	37.492455	112.47847	33.7059535	13.10339	113.2177775	-76.5776235	11.227204	118.7201805
-47.219807	33.328018	115.392456	-21.509512	12.1325	115.721306	34.139076	-11.393006	113.830589	33.236794	37.395824	112.670753	33.687935	13.001409	113.250671	-76.706959	11.263591	118.191941
-46.747833	35.20364	115.221405	-21.636387	12.049676	115.353134	33.961895	-11.560317	113.450066	33.286388	37.236698	113.188644	33.6241415	12.8381905	113.319355	-76.8969155	11.2611615	117.386913
-46.440426	36.390572	115.394295	-21.732935	11.981507	115.151909	33.820522	-11.627732	113.131485	33.304337	37.15678	113.716797	33.5624295	12.764524	113.424141	-77.0282995	11.19849	116.879677
-46.152222	37.557926	115.708206	-21.851011	11.945959	114.970055	33.70945	-11.63797	112.740089	33.275314	37.118225	114.398445	33.492382	12.7401275	113.569267	-77.194404	11.1517905	116.370843
-45.84	38.725445	116.180023	-22.023365	11.952988	114.926979	33.602852	-11.589653	112.357567	33.242626	37.077332	115.127861	33.422739	12.7438395	113.742714	-77.469469	11.1621365	116.111244
-45.597313	39.802483	116.787743	-22.095213	12.035035	114.897942	33.493992	-11.481345	111.999489	33.244678	37.114929	115.864799	33.369335	12.816792	113.932144	-77.559761	11.253278	115.86374
-45.336876	40.823917	117.345665	-22.160452	12.170599	114.788094	33.411686	-11.313464	111.653305	33.27005	37.203495	116.4888	33.340868	12.9450155	114.0710525	-77.661772	11.3961825	115.5051355
-45.142445	41.849785	117.766426	-22.194824	12.45118	114.796211	33.331413	-11.132065	111.361275	33.263798	37.324821	116.815201	33.2976055	13.096378	114.088238	-77.6872535	11.805982	115.504184
-44.403053	43.073963	117.861542	-22.38361	13.01949	114.833603	33.168026	-10.938699	111.003433	33.30674	37.47517	116.736588	33.237383	13.2682355	113.8700105	-78.004603	12.7707445	115.7971955
-44.101624	43.911858	117.945496	-22.207685	13.103544	114.607063	33.048847	-10.871456	110.790489	33.37521	37.519653	116.545906	33.2120285	13.3240985	113.6681975	-77.6273985	12.8829895	115.5459285
-43.791542	44.645748	117.888222	-22.180683	13.3231	114.550659	32.958748	-10.856487	110.638664	33.451317	37.527882	116.229736	33.2050325	13.3356975	113.4342	-77.5663985	13.3105025	115.667118
-43.790424	45.391621	118.066872	-22.31344	13.652402	114.764717	32.905643	-10.882222	110.548462	33.516808	37.475811	115.90847	33.2112255	13.2967945	113.228466	-77.8381055	14.0080095	116.300968
-43.494839	45.821369	118.096069	-22.084995	13.617136	114.655876	32.859455	-10.921977	110.529114	33.587162	37.482323	115.605995	33.2233085	13.280173	113.0675545	-77.3932985	13.954099	116.2441975
-43.246208	46.123959	118.1371	-22.048677	13.666609	114.758896	32.824615	-10.964673	110.60556	33.624718	37.44912	115.38488	33.2246665	13.2422235	112.99522	-77.3220205	14.0909945	116.522572
-43.00967	46.302467	118.145897	-22.01717	13.745449	114.875473	32.786503	-10.984206	110.730232	33.625095	37.436356	115.229546	33.205799	13.226075	112.979889	-77.240139	14.264823	116.771057
-42.711147	46.37141	118.083572	-22.058624	13.846293	115.053108	32.730122	-10.961602	110.962448	33.599567	37.506317	115.101067	33.1648445	13.2723575	113.0317575	-77.2820925	14.4202285	117.0744585
-42.552113	46.309818	118.044006	-22.114544	13.932901	115.135422	32.683014	-10.932031	111.119858	33.557564	37.56266	114.977737	33.120289	13.3153145	113.0487975	-77.349377	14.5504875	117.2220465
-42.331581	46.142761	117.933975	-22.14852	14.012997	115.234589	32.621109	-10.893667	111.255959	33.517437	37.617146	114.827919	33.069273	13.3617395	113.041939	-77.366313	14.6642545	117.427239
-42.114193	45.850479	117.847572	-22.157394	14.202695	115.390869	32.565639	-10.863033	111.4086	33.5117	37.688965	114.633415	33.0386695	13.412966	113.0210075	-77.3534575	14.992424	117.7607305
-41.866642	45.494747	117.738258	-22.167978	14.264359	115.495338	32.51688	-10.831493	111.516891	33.499058	37.727562	114.468094	33.007969	13.4480345	112.9924925	-77.343925	15.0806835	117.9981835
-41.522659	45.061329	117.684723	-22.126431	14.444813	115.636719	32.46917	-10.819502	111.622574	33.536217	37.754337	114.270058	33.0026935	13.4674175	112.946316	-77.2555555	15.4222085	118.327122
-41.228653	44.591145	117.684425	-22.104267	14.540933	115.821815	32.387615	-10.867972	111.773941	33.584679	37.734188	114.031647	32.986147	13.433108	112.902794	-77.194681	15.648758	118.740836
-40.731667	43.889484	117.669548	-22.055315	14.725062	116.188049	32.239227	-11.02168	112.080978	33.656582	37.598335	113.565552	32.9479045	13.2883275	112.823265	-77.0585345	16.1617965	119.552833
-40.37624	43.415806	117.583466	-22.036238	14.831045	116.474983	32.131115	-11.183791	112.33239	33.693001	37.454422	113.190552	32.912058	13.1353155	112.761471	-76.984534	16.5267745	120.188495
-40.026703	42.875786	117.404366	-22.021671	14.923136	116.603767	32.026947	-11.338713	112.587646	33.708809	37.302361	112.774513	32.867878	12.981824	112.6810795	-76.91122	16.864448	120.5264545
-39.571682	42.274014	117.155563	-22.002014	14.98309	116.718124	31.936449	-11.454513	112.813927	33.702705	37.195614	112.335518	32.819577	12.8705505	112.5747225	-76.823605	17.0956295	120.8615255
-39.130917	41.649635	116.936981	-22.016066	14.990566	116.782906	31.882801	-11.580868	112.996445	33.682911	37.058933	111.927094	32.782856	12.7390325	112.4617695	-76.814988	17.2420995	121.1040425
-38.703293	41.013977	116.765991	-22.012529	14.950321	116.801109	31.849724	-11.704467	113.127365	33.652775	36.927219	111.606667	32.7512495	12.611376	112.367016	-76.7763075	17.289266	121.235202
-38.221554	40.430511	116.552505	-22.015619	14.900526	116.795746	31.840881	-11.819836	113.258293	33.62365	36.815281	111.361122	32.7322655	12.4977225	112.3097075	-76.7635035	17.3033295	121.2817845
-37.457027	39.585842	116.347542	-22.006958	14.848168	116.767883	31.842031	-11.889753	113.347534	33.57711	36.739239	111.079727	32.7095705	12.424743	112.2136305	-76.7234865	17.271593	121.3221355
-36.857201	39.004173	116.218338	-21.962439	14.820059	116.781868	31.861216	-11.899562	113.406013	33.546711	36.715908	110.874084	32.7039635	12.408173	112.1400485	-76.6288415	17.231945	121.4236875
-36.11779	38.484795	116.097733	-21.940725	14.823416	116.799942	31.876671	-11.923057	113.493385	33.544712	36.690155	110.682449	32.7106915	12.383549	112.087917	-76.5921415	17.263283	121.511967
-35.45105	37.979912	115.968513	-21.924322	14.834654	116.795349	31.880505	-11.948302	113.587975	33.564438	36.637886	110.518898	32.7224715	12.344792	112.0534365	-76.5711155	17.324516	121.5372615
-34.667034	37.529816	115.785385	-21.906742	14.836677	116.764412	31.85836	-11.989391	113.649689	33.590397	36.576073	110.387512	32.7243785	12.293341	112.0186005	-76.5378625	17.380013	121.5102235
-33.915756	37.16724	115.59613	-21.918144	14.850451	116.670189	31.843773	-12.022645	113.713776	33.60564	36.526432	110.288277	32.7247065	12.2518935	112.0010265	-76.5609945	17.4490085	121.3393515
-33.092403	36.794086	115.370819	-21.943691	14.869767	116.570114	31.8218	-12.042849	113.738762	33.61618	36.506172	110.24411	32.71899	12.2316615	111.991436	-76.606372	17.5078725	121.148792
-31.716833	36.354683	115.06646	-21.960756	14.913344	116.392052	31.804264	-12.000995	113.796494	33.61615	36.541374	110.21212	32.710207	12.2701895	112.004307	-76.631719	17.5564985	120.779797
-30.738419	36.08395	114.82608	-21.964493	14.973049	116.31572	31.8062	-11.952127	113.842705	33.60862	36.583298	110.137299	32.70741	12.3155855	111.990002	-76.636396	17.6305125	120.641438
-29.796204	35.89846	114.56678	-21.963427	15.024975	116.237709	31.806087	-11.906056	113.946152	33.60117	36.593987	109.990295	32.7036285	12.3439655	111.9682235	-76.6304825	17.7059845	120.5071945
-28.793583	35.742424	114.323471	-21.972458	15.097992	116.216835	31.791534	-11.913736	114.083984	33.598969	36.560974	109.79792	32.6952515	12.323619	111.940952	-76.6401675	17.872365	120.492718
-27.60334	35.643005	114.127121	-21.979931	15.142144	116.199448	31.753372	-11.940741	114.23867	33.62999	36.482666	109.628822	32.691681	12.2709625	111.933746	-76.651543	18.0133255	120.46515
-26.455769	35.578152	113.926682	-21.984587	15.144229	116.171608	31.71257	-12.00811	114.386772	33.674431	36.381622	109.549843	32.6935005	12.186756	111.9683075	-76.6626745	18.101702	120.3749085
-25.322924	35.612335	113.722702	-21.981846	15.123139	116.043663	31.673136	-12.097284	114.463852	33.736595	36.304264	109.647011	32.7048655	12.10349	112.0554315	-76.6685575	18.142788	120.0318945
-23.622093	35.798481	113.61171	-22.089777	14.920815	115.683258	31.624884	-12.142085	114.271698	33.785755	36.314659	110.077057	32.7053195	12.086287	112.1743775	-76.8848735	17.755343	119.1921385
-22.243399	35.843327	113.50769	-22.173758	14.824494	115.400253	31.64809	-12.055027	114.080429	33.762764	36.468048	110.507545	32.705427	12.2065105	112.293987	-77.052943	17.4424775	118.506519
-20.97934	36.074829	113.588081	-22.256376	14.775589	115.126541	31.693474	-11.849377	113.884262	33.712532	36.709503	111.104294	32.703003	12.430063	112.494278	-77.215755	17.121115	117.758804
-19.834814	36.362679	113.762093	-22.368212	14.771732	114.838554	31.751204	-11.57798	113.675926	33.651718	37.042408	111.819412	32.701461	12.732214	112.747669	-77.437885	16.81125	116.929439
-18.397255	36.557285	113.859413	-22.50598	14.836589	114.58197	31.79571	-11.257362	113.477409	33.567009	37.415737	112.483833	32.6813595	13.0791875	112.980621	-77.6933195	16.5939905	116.183319
-17.262321	36.872784	114.211655	-22.592052	14.94343	114.317787	31.843142	-10.908319	113.220749	33.467377	37.773003	113.126434	32.6552595	13.432342	113.1735915	-77.8393635	16.454518	115.4619825
-15.941448	37.161007	114.432526	-22.693085	15.089141	114.084877	31.879906	-10.552547	112.944176	33.36174	38.134911	113.759506	32.620823	13.791182	113.351841	-78.006993	16.3871	114.817913
-13.990842	37.483181	114.689728	-22.814869	15.358177	113.703743	31.965042	-10.033469	112.640022	33.232872	38.631065	114.49221	32.598957	14.298798	113.566116	-78.228695	16.417556	113.84137
-12.719558	37.669601	114.643494	-22.859024	15.549652	113.385857	31.998169	-9.746343	112.416481	33.160847	38.918247	114.762726	32.579508	14.585952	113.5896035	-78.297556	16.513352	113.1821105
-11.439763	37.833744	114.570068	-22.900656	15.747797	113.048889	32.014725	-9.497064	112.217224	33.087723	39.146576	114.816223	32.551224	14.824756	113.5167235	-78.352536	16.670838	112.5810545
-10.222493	37.889282	114.355515	-22.855656	15.913518	112.707985	32.035522	-9.296556	112.00985	33.055252	39.334103	114.741241	32.545387	15.0187735	113.3755455	-78.256699	16.8082625	112.0404245
-9.003572	37.911461	114.186249	-22.861969	16.071138	112.421776	32.058784	-9.149596	111.845161	33.063755	39.481861	114.619865	32.5612695	15.1661325	113.232513	-78.2852075	16.9761435	111.611039
-7.802526	37.883583	113.926338	-22.786894	16.188913	112.167419	32.072796	-9.082366	111.735367	33.103844	39.554451	114.430153	32.58832	15.2360425	113.08276	-78.162108	17.1417835	111.252078
-6.62029	37.78056	113.726929	-22.759377	16.235924	111.988327	32.081421	-9.064765	111.644379	33.125736	39.576221	114.209343	32.6035785	15.255728	112.926861	-78.1223325	17.21612	111.049793
-5.004329	37.445183	113.442162	-22.686848	16.266943	111.847687	32.073273	-9.110274	111.601341	33.187225	39.538036	113.823334	32.630249	15.213881	112.7123375	-78.003945	17.320005	110.9830365
-3.974276	37.116821	113.314224	-22.663902	16.260876	111.837151	32.064743	-9.158535	111.62294	33.225208	39.487503	113.63076	32.6449755	15.164484	112.62685	-77.9727795	17.357268	111.047452
-2.897894	36.785889	113.270363	-22.649721	16.24358	111.842964	32.056057	-9.221433	111.672195	33.238609	39.44186	113.501404	32.647333	15.1102135	112.5867995	-77.946775	17.3769465	111.0991285
-1.943259	36.362041	113.247009	-22.67071	16.201262	111.798943	32.038975	-9.276303	111.711761	33.229801	39.387363	113.425293	32.634388	15.05553	112.568527	-77.975808	17.346994	111.029359
-1.076278	35.938362	113.206184	-22.73106	16.151865	111.707115	31.99791	-9.328156	111.748657	33.175369	39.334686	113.419281	32.5866395	15.003265	112.583969	-78.0487595	17.300465	110.830261
-0.241819	35.421185	113.174011	-22.818882	16.077337	111.515251	31.967068	-9.339702	111.772682	33.111809	39.310783	113.484665	32.5394385	14.9855405	112.6286735	-78.1772025	17.1691335	110.4018285
0.600008	34.943245	113.100342	-22.902403	16.044825	111.237526	31.946043	-9.330792	111.775658	33.027542	39.293175	113.64962	32.4867925	14.9811915	112.712639	-78.2915985	17.1084585	109.762413
1.743522	34.081409	113.024078	-22.961569	16.002426	110.810974	31.958939	-9.242012	111.691818	32.948097	39.361214	113.868164	32.453518	15.059601	112.779991	-78.376656	16.945251	108.841957
2.405046	33.533562	112.995361	-22.953512	16.031208	110.638451	32.015358	-9.145391	111.667671	32.938309	39.431305	113.982819	32.4768335	15.142957	112.825245	-78.3838575	16.919459	108.451657
3.031055	32.827164	112.964905	-22.897409	16.086712	110.568832	32.104706	-9.039315	111.726166	32.985191	39.519051	114.082741	32.5449485	15.239868	112.9044535	-78.3397665	16.933556	108.2332105
3.66786	32.103516	113.017868	-22.813122	16.148943	110.530106	32.201714	-8.967159	111.838318	33.048847	39.597282	114.180305	32.6252805	15.3150615	113.0093115	-78.2515245	16.9828245	108.0509005
4.188526	31.320976	113.057854	-22.732449	16.230034	110.520218	32.273075	-8.924013	112.040009	33.131351	39.651573	114.288475	32.702213	15.36378	113.164242	-78.167111	17.096288	107.876194
4.638532	30.5457	113.078377	-22.716484	16.283562	110.482559	32.327442	-8.906579	112.308609	33.201668	39.664936	114.363541	32.764555	15.3791785	113.336075	-78.197523	17.1879455	107.629043
5.014133	29.799547	113.026703	-22.674875	16.317911	110.380409	32.353855	-8.914256	112.591675	33.259941	39.653267	114.408813	32.806898	15.3695055	113.500244	-78.156648	17.2663165	107.260574
5.465896	28.442245	112.834808	-22.633892	16.360184	110.199486	32.389103	-8.972707	113.003311	33.337704	39.602261	114.275894	32.8634035	15.314777	113.6396025	-78.1311875	17.405591	106.7593695
5.680089	27.53298	112.649361	-22.583403	16.348707	110.084259	32.423416	-9.026198	113.17849	33.395844	39.566055	114.091614	32.90963	15.2699285	113.635052	-78.076436	17.4274855	106.533466
5.808947	26.609716	112.478386	-22.550104	16.314379	110.000084	32.478329	-9.075455	113.223648	33.462326	39.530903	113.865517	32.9703275	15.227724	113.5445825	-78.0705355	17.401034	106.4555855
5.842638	25.741732	112.344124	-22.447754	16.253727	109.934593	32.547379	-9.089554	113.208458	33.503719	39.517559	113.683228	33.025549	15.2140025	113.445843	-77.921057	17.2934515	106.423343
5.78191	24.816088	112.2491	-22.357624	16.187645	109.96785	32.650791	-9.069321	113.147942	33.551304	39.525955	113.530502	33.1010475	15.228317	113.339222	-77.8162955	17.146973	106.596478
5.63601	23.842175	112.214752	-22.294439	16.138195	110.055435	32.771172	-9.022088	113.043297	33.568607	39.609955	113.496826	33.1698895	15.2939335	113.2700615	-77.7587675	16.9824565	106.8408085
5.403654	22.915564	112.239883	-22.197536	16.103134	110.214172	32.881832	-8.928457	112.89003	33.583305	39.704342	113.545013	33.2325685	15.3879425	113.2175215	-77.6276405	16.8183255	107.2108225
4.969523	21.63493	112.344398	-22.098347	16.147778	110.695854	33.007668	-8.754308	112.503853	33.621346	39.861233	113.690254	33.314507	15.5534625	113.0970535	-77.511201	16.7420935	108.2946545
4.565301	20.77327	112.499962	-21.996027	16.221962	111.17672	33.058109	-8.608151	112.227692	33.677738	39.992893	113.835701	33.3679235	15.692371	113.0316965	-77.3599775	16.751553	109.3217435
4.123633	19.826454	112.735161	-21.965832	16.338789	111.785217	33.102665	-8.456864	111.905396	33.739651	40.116859	114.048805	33.421158	15.8299975	112.9771005	-77.352822	16.8475805	110.5933335
3.625086	18.90962	113.011154	-21.882328	16.481264	112.381279	33.119801	-8.292892	111.728882	33.783131	40.258846	114.351227	33.451466	15.982977	113.0400545	-77.216122	16.979551	111.7225035
3.085735	17.992098	113.252571	-21.88899	16.662766	112.88031	33.088921	-8.150175	111.679314	33.822407	40.387405	114.627861	33.455664	16.118615	113.1535875	-77.233644	17.206917	112.6070325
2.503354	17.017757	113.402267	-21.966158	16.886906	113.269737	33.027328	-8.031344	111.73307	33.833138	40.505527	114.861969	33.430233	16.2370915	113.2975195	-77.362549	17.5367205	113.2419545
1.88197	15.968249	113.484718	-21.997772	17.107157	113.474213	32.928993	-7.961652	111.888695	33.827038	40.590977	114.945457	33.3780155	16.3146625	113.417076	-77.3735595	17.8996515	113.53135
0.924034	14.38015	113.472839	-22.058159	17.295561	113.729729	32.78616	-7.940765	112.03923	33.8251	40.636955	114.883446	33.30563	16.348095	113.461338	-77.421948	18.243027	113.99812
0.267197	13.232096	113.455345	-22.091602	17.367441	113.88829	32.746418	-7.976324	112.127533	33.847015	40.608932	114.779892	33.2967165	16.316304	113.4537125	-77.4799205	18.418578	114.3228675
-0.393316	12.039636	113.502655	-22.039083	17.340908	114.066696	32.725887	-8.031881	112.209366	33.881741	40.579449	114.682007	33.303814	16.273784	113.4456865	-77.38198	18.408032	114.6877055
-1.048793	10.832092	113.528969	-21.999737	17.297995	114.245834	32.77187	-8.060871	112.297127	33.895527	40.566933	114.56752	33.3336985	16.253031	113.4323235	-77.3331725	18.342959	115.0593445
-1.722382	9.571841	113.544357	-21.973967	17.26475	114.371262	32.839359	-8.057399	112.398529	33.893383	40.594952	114.46656	33.366371	16.2687765	113.4325445	-77.314305	18.2607235	115.3099795
-2.422692	8.269668	113.536575	-21.934109	17.18432	114.437225	32.92054	-8.0313	112.539566	33.856178	40.62318	114.380798	33.388359	16.29594	113.460182	-77.256577	18.0727	115.414268
-3.137042	7.003541	113.523392	-21.918682	17.141161	114.39637	32.98494	-8.012681	112.74173	33.828701	40.656387	114.25425	33.4068205	16.321853	113.49799	-77.2441845	17.960469	115.29475
-4.239626	5.011793	113.457169	-21.931025	17.08164	114.178375	33.085354	-8.034027	113.157448	33.765434	40.646778	113.946045	33.425394	16.3063755	113.5517465	-77.287444	17.8569045	114.8050035
-4.981847	3.708039	113.497604	-21.89995	16.997843	113.996796	33.154495	-8.108766	113.531158	33.753967	40.57653	113.675018	33.454231	16.233882	113.603088	-77.254131	17.761804	114.390504
-5.791384	2.427519	113.572121	-21.909887	16.915184	113.819847	33.202057	-8.225574	113.947807	33.787151	40.455204	113.362907	33.494604	16.114815	113.655357	-77.314378	17.715553	113.984337
-6.5618	1.10629	113.70723	-21.826717	16.769381	113.717445	33.26033	-8.39601	114.328064	33.840637	40.280525	113.01606	33.5504835	15.9422575	113.672062	-77.2039175	17.5965045	113.762828
-7.380808	-0.163957	113.88826	-21.776445	16.592091	113.665726	33.345638	-8.573105	114.59874	33.911781	40.077042	112.71138	33.6287095	15.7519685	113.65506	-77.1815995	17.4322135	113.676392
-8.207074	-1.34594	113.974358	-21.67099	16.365892	113.641891	33.435524	-8.758186	114.784645	33.980774	39.88467	112.46283	33.708149	15.563242	113.6237375	-77.050129	17.168542	113.6600445
-9.019824	-2.580688	114.041901	-21.582008	16.164762	113.636223	33.516769	-8.927521	114.915527	34.048973	39.702873	112.246941	33.782871	15.387676	113.581234	-76.946887	16.941848	113.691212
-10.275727	-4.220782	114.255051	-21.464458	15.895232	113.652954	33.640461	-9.121038	115.061996	34.123165	39.50095	111.95681	33.881813	15.189956	113.509403	-76.810729	16.600508	113.796505
-11.2131	-5.159283	114.476799	-21.416153	15.768276	113.717888	33.714737	-9.20899	115.248558	34.163532	39.386837	111.770653	33.9391345	15.0889235	113.5096055	-76.7714405	16.4476285	113.9261705
-12.076959	-6.082717	114.784409	-21.328627	15.697527	113.842461	33.770626	-9.298987	115.45298	34.210861	39.274269	111.596855	33.9907435	14.987641	113.5249175	-76.6479975	16.407413	114.1600045
-13.031784	-6.896651	115.126801	-21.251303	15.616136	114.010307	33.837708	-9.389259	115.617371	34.263756	39.163651	111.461494	34.050732	14.887196	113.5394325	-76.553338	16.345076	114.4811815
-13.999147	-7.601703	115.500549	-21.228228	15.549829	114.197281	33.866344	-9.480932	115.818558	34.3004	39.042542	111.357864	34.083372	14.780805	113.588211	-76.539828	16.318853	114.806351
-14.844571	-8.272303	115.704285	-21.200304	15.441881	114.317177	33.886986	-9.581313	115.993988	34.344803	38.9109	111.281181	34.1158945	14.6647935	113.6375845	-76.5165025	16.2189685	114.9967695
-15.851493	-8.837276	115.942444	-21.20656	15.356846	114.40419	33.880501	-9.690127	116.131958	34.364048	38.784405	111.198059	34.1222745	14.547139	113.6650085	-76.5353945	16.166553	115.1433715
-17.235569	-9.481834	116.252068	-21.174122	15.19946	114.641365	33.895874	-9.805149	116.151215	34.369011	38.612728	111.062714	34.1324425	14.4037895	113.6069645	-76.4806865	15.9951305	115.6757655
-18.102598	-9.769097	116.454208	-21.099642	15.089419	114.942741	33.95953	-9.829014	116.051422	34.354439	38.563	111.077248	34.1569845	14.366993	113.564335	-76.3562685	15.811845	116.321147
-18.950722	-9.99033	116.69574	-21.056919	15.019933	115.308418	34.049191	-9.792833	116.009392	34.327145	38.569366	111.205734	34.188168	14.3882665	113.607563	-76.302006	15.6515995	117.009273
-19.91209	-10.032538	116.967186	-21.022858	14.935546	115.686333	34.133575	-9.724265	116.016434	34.264858	38.647713	111.400726	34.1992165	14.461724	113.70858	-76.2449325	15.409368	117.664086
-20.742884	-10.065946	117.166695	-21.026983	14.871806	115.984657	34.243706	-9.691023	116.045914	34.213799	38.723053	111.653099	34.2287525	14.516015	113.8495065	-76.2827185	15.227597	118.1198075
-21.543781	-9.954081	117.18763	-21.035185	14.800241	116.152611	34.270325	-9.618191	116.140366	34.191349	38.796772	111.911369	34.230837	14.5892905	114.0258675	-76.301207	15.0111915	118.2793545
-22.373859	-9.81242	117.019745	-21.0644	14.745619	116.196716	34.319736	-9.574862	116.110336	34.157841	38.877941	112.153313	34.2387885	14.6515395	114.1318245	-76.3675885	14.8396985	118.2616075
-23.578236	-9.480762	116.553246	-21.037731	14.64998	116.20237	34.38694	-9.462798	115.799606	34.127087	39.044487	112.545967	34.2570135	14.7908445	114.1727865	-76.3324755	14.5091155	118.2319535
-24.363674	-9.203984	116.132095	-21.0336	14.626209	116.147461	34.463425	-9.375403	115.582207	34.116444	39.204716	112.853371	34.2899345	14.9146565	114.217789	-76.3571345	14.3377615	118.077133
-25.012875	-8.851289	115.663361	-21.0378	14.647351	115.982971	34.532253	-9.231494	115.372887	34.117928	39.390133	113.191498	34.3250905	15.0793195	114.2821925	-76.4006905	14.2153825	117.6837495
-25.66423	-8.405074	115.243134	-21.021736	14.730424	115.758499	34.566967	-9.059847	115.183685	34.132339	39.577885	113.386475	34.349653	15.259019	114.28508	-76.393125	14.201829	117.231918
-26.371443	-7.922379	114.959206	-20.992085	14.899747	115.565094	34.594509	-8.901655	114.947685	34.156635	39.734352	113.450363	34.375572	15.4163485	114.199024	-76.359742	14.3831455	116.931164
-27.049526	-7.403391	114.857498	-20.945711	15.064165	115.495316	34.600143	-8.790911	114.691673	34.227707	39.803501	113.418938	34.413925	15.506295	114.0553055	-76.305347	14.622035	116.9353265
-27.704069	-6.857166	114.852417	-20.852003	15.163328	115.482071	34.60857	-8.73429	114.507378	34.333374	39.824738	113.425049	34.470972	15.545224	113.9662135	-76.174978	14.781432	116.9979285
-28.567856	-6.077527	114.697906	-20.756145	15.263939	115.547653	34.64983	-8.741803	114.345886	34.506912	39.833374	113.60321	34.578371	15.5457855	113.974548	-76.090661	14.9820925	117.120758
-29.153133	-5.509084	114.456894	-20.739021	15.277731	115.511429	34.645596	-8.75547	114.254295	34.586224	39.853165	113.892731	34.61591	15.5488475	114.073513	-76.093952	15.0066145	116.949345
-29.702833	-4.936392	114.143227	-20.747295	15.304436	115.430214	34.636055	-8.729474	114.151123	34.616028	39.900486	114.14753	34.6260415	15.585506	114.1493265	-76.1206315	15.023366	116.7111015
-30.235254	-4.312247	114.026009	-20.754549	15.370399	115.398239	34.618252	-8.635791	114.018867	34.619793	39.98774	114.299347	34.6190225	15.6759745	114.159107	-76.1281205	15.0648235	116.637371
-30.696709	-3.70734	114.147018	-20.736645	15.504853	115.476624	34.616005	-8.5143	113.961838	34.633221	40.104431	114.300278	34.624613	15.7950655	114.131058	-76.097903	15.2146405	116.82219
-31.178097	-3.13676	114.364288	-20.730366	15.667134	115.577568	34.621792	-8.397884	114.064384	34.654026	40.217979	114.223503	34.637909	15.9100475	114.1439435	-76.098641	15.4242205	117.0111925
-31.584661	-2.579167	114.57666	-20.729301	15.780184	115.635574	34.638187	-8.329528	114.28183	34.663155	40.277264	114.154556	34.650671	15.973868	114.218193	-76.109273	15.5865	117.052955
-32.116055	-1.738804	114.628174	-20.736462	15.892708	115.598869	34.607132	-8.337385	114.551674	34.690819	40.274734	114.054855	34.6489755	15.9686745	114.3032645	-76.1218995	15.8167415	116.8944735
-32.511787	-1.125855	114.442802	-20.795338	15.834115	115.49704	34.550449	-8.380209	114.4729	34.690506	40.245525	114.062645	34.6204775	15.932658	114.2677725	-76.2111535	15.735572	116.7263075
-32.822845	-0.519272	114.089226	-20.761248	15.759657	115.368507	34.524136	-8.375804	114.236244	34.681671	40.260727	114.205727	34.6029035	15.9424615	114.2209855	-76.1253995	15.5768525	116.5160285
-33.084209	0.028974	113.75589	-20.773935	15.742164	115.211853	34.543709	-8.274754	113.979874	34.664581	40.375763	114.421593	34.604145	16.0505045	114.2007335	-76.152015	15.4338235	116.2229725
-33.402157	0.563931	113.385864	-20.767223	15.775601	115.079971	34.598331	-8.069834	113.74334	34.63113	40.571648	114.66153	34.6147305	16.250907	114.202435	-76.1491765	15.300295	115.957507
-33.669792	1.110641	113.171455	-20.772255	15.924983	114.968201	34.648964	-7.80812	113.548088	34.579224	40.833221	114.808121	34.614094	16.5125505	114.1781045	-76.158604	15.3374155	115.7582975
-33.815773	1.605285	113.050591	-20.77029	16.088299	114.897514	34.69408	-7.543935	113.382896	34.521751	41.090633	114.83271	34.6079155	16.773349	114.107803	-76.1484955	15.403249	115.687225
-34.059525	2.351025	112.930885	-20.745113	16.350218	114.799332	34.72987	-7.250691	113.243172	34.508049	41.370701	114.909569	34.6189595	17.060005	114.0763705	-76.1091855	15.640431	115.5222935
-34.227413	2.840019	112.75679	-20.793755	16.484898	114.69442	34.732075	-7.125453	113.219238	34.530304	41.478859	115.011833	34.6311895	17.176703	114.1155355	-76.2186995	15.793093	115.2733045
-34.436352	3.273508	112.531258	-20.777781	16.539028	114.573013	34.723507	-7.0113	113.147118	34.539806	41.586292	115.161575	34.6316565	17.287496	114.1543465	-76.1872185	15.79056	114.9916795
-34.597454	3.675216	112.285301	-20.759491	16.5767	114.426613	34.733181	-6.916805	113.002106	34.538155	41.65493	115.337395	34.635668	17.3690625	114.1697505	-76.15465	15.7843375	114.6834755
-34.524414	3.854397	111.827171	-20.773783	16.617861	114.312065	34.766022	-6.781136	112.861122	34.53257	41.780514	115.551086	34.649296	17.499689	114.206104	-76.196862	15.736033	114.418026
-34.666138	4.154993	111.550919	-20.769497	16.659563	114.138733	34.817619	-6.62706	112.796211	34.50074	41.932888	115.770828	34.6591795	17.652914	114.2835195	-76.1981735	15.666212	113.9939465
-34.795528	4.377932	111.389519	-20.767803	16.775545	113.986679	34.8834	-6.45844	112.795517	34.459084	42.099518	115.791382	34.671242	17.820539	114.2934495	-76.206848	15.730551	113.6799085
-34.939804	4.525744	111.442436	-20.483223	16.804829	113.696884	34.958942	-6.255836	113.065269	34.387856	42.359314	115.342865	34.673399	18.051739	114.204067	-75.639845	15.557919	113.189701
-34.96487	4.546521	111.637543	-20.477659	16.919813	113.593781	34.988487	-6.185431	113.502029	34.336777	42.468597	114.945137	34.662632	18.141583	114.223583	-75.61795	15.698043	112.963979
-34.927303	4.405323	111.744644	-20.749006	17.181463	113.675079	35.012463	-6.176272	114.060974	34.321156	42.490067	114.495613	34.6668095	18.1568975	114.2782935	-76.1648215	16.2060285	113.0718645
-35.083111	4.438445	112.0299	-20.786808	17.171858	113.589516	35.02454	-6.216263	114.736366	34.28064	42.423008	114.153168	34.65259	18.1033725	114.444767	-76.226206	16.2403435	112.734265
-35.046299	4.254258	112.154045	-20.824789	17.050344	113.526276	35.022072	-6.318676	115.429749	34.24358	42.282162	113.866661	34.632826	17.981743	114.648205	-76.282404	16.118945	112.404347
-35.008045	4.055314	112.24556	-20.872803	16.87294	113.503242	35.03791	-6.447019	116.011192	34.225594	42.11311	113.681686	34.631752	17.8330455	114.846439	-76.377358	15.9128345	112.160045
-34.957214	3.861993	112.243164	-20.843962	16.609352	113.480637	35.076183	-6.561834	116.380928	34.218761	41.966938	113.653778	34.647472	17.702552	115.017353	-76.335396	15.516152	111.943921
-34.889584	3.624314	112.06076	-20.853628	16.272951	113.413414	35.170017	-6.656436	116.537598	34.173466	41.878517	113.836349	34.6717415	17.6110405	115.1869735	-76.3789975	14.9348615	111.6398545
-34.835564	3.500106	111.87738	-20.856867	16.127337	113.336823	35.244888	-6.634142	116.540619	34.133003	41.910099	113.987732	34.6889455	17.6379785	115.2641755	-76.4026795	14.6166955	111.4094705
-34.781433	3.405172	111.684158	-20.859148	16.097208	113.216484	35.26944	-6.549489	116.494408	34.080402	41.98811	114.090286	34.674921	17.7193105	115.292347	-76.393217	14.4751055	111.140621
-34.782478	3.369275	111.518112	-20.874931	16.143782	113.088135	35.305042	-6.438791	116.453575	34.039478	42.101017	114.117386	34.67226	17.831113	115.2854805	-76.422122	14.456451	110.8907895
-34.771442	3.353994	111.398575	-20.91498	16.252413	113.001335	35.291042	-6.325578	116.40657	34.017944	42.194183	114.142525	34.654493	17.9343025	115.2745475	-76.484453	14.5705235	110.7281225
-34.813663	3.375584	111.310219	-20.90251	16.374624	112.929085	35.270752	-6.27676	116.353249	34.041458	42.240551	114.15789	34.656105	17.9818955	115.2555695	-76.461125	14.7673525	110.6026005
-34.890907	3.43611	111.240303	-20.921856	16.490347	112.915085	35.228115	-6.268217	116.338707	34.075649	42.260403	114.249504	34.651882	17.996093	115.2941055	-76.495594	14.984601	110.5360645
-35.001896	3.568577	111.20105	-20.912706	16.653025	112.912956	35.182213	-6.278255	116.389572	34.186275	42.246254	114.376999	34.684244	17.9839995	115.3832855	-76.509656	15.3220505	110.4426265
-35.123669	3.672849	111.117111	-20.930429	16.715836	112.836716	35.141563	-6.294269	116.446129	34.251633	42.236214	114.440796	34.696598	17.9709725	115.4434625	-76.557456	15.4606995	110.2299695
-35.2327	3.775633	110.988678	-20.897278	16.822308	112.731659	35.130859	-6.292236	116.516533	34.281921	42.234276	114.443359	34.70639	17.97102	115.479946	-76.500946	15.673596	109.983372
-35.363533	3.937509	110.80983	-20.925682	16.894909	112.557289	35.106995	-6.287714	116.578171	34.300026	42.235954	114.383827	34.7035105	17.97412	115.480999	-76.5548745	15.815698	109.633579
-35.464279	4.066877	110.663734	-20.887173	16.949345	112.372826	35.123627	-6.318182	116.602707	34.346268	42.221798	114.214622	34.7349475	17.951808	115.4086645	-76.5092935	15.946882	109.3369875
-35.613453	4.26823	110.570618	-20.853117	16.967211	112.242462	35.075535	-6.32199	116.617821	34.40942	42.178951	114.027596	34.7424775	17.9284805	115.3227085	-76.4487115	16.0059415	109.1622155
-35.727894	4.463784	110.577271	-20.780607	16.929577	112.216019	35.112057	-6.375369	116.525948	34.477924	42.119606	113.81115	34.7949905	17.8721185	115.168549	-76.3562045	15.9870355	109.263489
-36.007545	4.851169	110.731873	-20.720743	16.899618	112.354912	35.182495	-6.380843	116.415382	34.50386	42.099949	113.653244	34.8431775	17.859553	115.034313	-76.2846635	15.939683	109.675511
-36.23418	5.158957	110.902962	-20.444223	16.71043	112.405327	35.215942	-6.389904	116.405228	34.493835	42.099216	113.587151	34.8548885	17.854656	114.9961895	-75.7433345	15.566204	109.8144645
-36.498077	5.536639	111.190376	-20.714188	16.870836	112.739731	35.203754	-6.389119	116.403816	34.449303	42.08897	113.529083	34.8265285	17.8499255	114.9664495	-76.2549045	15.8917465	110.5130125
-36.84383	6.003066	111.502625	-20.796782	16.838329	112.993645	35.144135	-6.383909	116.383423	34.362717	42.109509	113.520752	34.753426	17.8628	114.9520875	-76.34699	15.813858	111.0352025
-37.183472	6.524827	111.699463	-20.844868	16.843956	113.1996	35.089146	-6.368683	116.380356	34.268883	42.138367	113.54332	34.6790145	17.884842	114.961838	-76.3687505	15.80307	111.437362
-37.547218	7.076966	111.712944	-20.956848	16.867403	113.297806	35.022388	-6.341411	116.365067	34.166752	42.197697	113.635826	34.59457	17.928143	115.0004465	-76.508266	15.806663	111.5951655
-37.899715	7.602563	111.535553	-21.053915	16.859911	113.244881	34.950829	-6.322379	116.279892	34.03545	42.265381	113.692261	34.4931395	17.971501	114.9860765	-76.6009695	15.748321	111.5036855
-38.43924	8.447068	110.946442	-21.176384	16.84063	112.849358	34.856544	-6.323081	115.895882	33.882111	42.351089	113.579437	34.3693275	18.014004	114.7376595	-76.7220955	15.667256	110.9610565
-38.784431	9.034002	110.494164	-21.221828	16.854044	112.487556	34.796516	-6.30328	115.486992	33.79211	42.397163	113.383553	34.294313	18.0469415	114.4352725	-76.737969	15.6611465	110.5398395
-39.193928	9.702938	110.156952	-21.20097	16.87993	112.172935	34.73735	-6.292752	115.007996	33.759827	42.431103	113.110664	34.2485885	18.0691755	114.05933	-76.6505285	15.6906845	110.28654
-39.560379	10.424493	109.941254	-21.166931	16.913225	111.950394	34.687607	-6.311761	114.597412	33.753422	42.437111	112.853371	34.2205145	18.062675	113.7253915	-76.5543765	15.763775	110.1753965
-39.999363	11.164548	109.831749	-21.166084	16.950912	111.836258	34.647018	-6.324894	114.344299	33.767345	42.429062	112.640587	34.2071815	18.052084	113.492443	-76.5393495	15.84974	110.180073
-40.450188	11.844151	109.879181	-21.158072	16.997932	111.849037	34.592407	-6.359815	114.270149	33.780354	42.365955	112.518646	34.1863805	18.00307	113.3943975	-76.5025245	15.992794	110.3036765
-40.885109	12.574603	110.038986	-21.153679	17.032589	111.977684	34.524433	-6.41991	114.318016	33.792572	42.297626	112.505997	34.1585025	17.938858	113.4120065	-76.4658605	16.12632	110.5433615
-41.608135	13.703052	110.48349	-21.233843	17.063887	112.323082	34.435341	-6.600394	114.482292	33.816277	42.123367	112.460793	34.125809	17.7614865	113.4715425	-76.593495	16.3662875	111.1746215
-42.092438	14.529641	111.002281	-21.207314	17.069363	112.6996	34.330494	-6.696274	114.668678	33.859108	41.998646	112.364876	34.094801	17.651186	113.516777	-76.509429	16.48754	111.882423
-42.589306	15.37564	111.774101	-21.189915	17.075762	113.228569	34.287689	-6.826781	114.801231	33.903008	41.837315	112.091103	34.0953485	17.505267	113.446167	-76.4751785	16.646257	113.010971
-43.022854	16.209349	112.740051	-21.073854	17.070772	113.869324	34.24638	-6.983832	114.882408	33.945316	41.647236	111.734688	34.095848	17.331702	113.308548	-76.243556	16.809842	114.4301
-43.446537	17.088104	113.775612	-21.004835	17.021414	114.609062	34.234257	-7.139627	114.951912	33.910805	41.476555	111.415932	34.072531	17.168464	113.183922	-76.082201	16.874364	116.034202
-43.811913	18.0186	114.790344	-21.035986	16.896412	115.341904	34.207161	-7.30845	115.058624	33.805809	41.31879	111.180618	34.006485	17.00517	113.119621	-76.078457	16.787654	117.564187
-44.186249	18.983006	115.624702	-21.082392	16.745195	115.981293	34.143337	-7.472178	115.167793	33.638523	41.156513	111.059502	33.89093	16.8421675	113.1136475	-76.055714	16.6482225	118.8489385
-44.694004	20.431089	116.408585	-21.282959	16.434402	116.614082	33.983677	-7.694499	115.202477	33.282806	40.979248	110.957375	33.6332415	16.6423745	113.079926	-76.1991595	16.2264295	120.148238
-44.945988	21.436691	116.649437	-21.413454	16.198133	116.800224	33.849926	-7.801963	115.079201	33.004105	40.902027	110.965279	33.4270155	16.550032	113.02224	-76.2539235	15.846234	120.578208
-45.155418	22.449942	116.819237	-21.614365	15.955585	116.897285	33.759441	-7.888774	114.860596	32.718788	40.88139	111.013748	33.2391145	16.496308	112.937172	-76.4678445	15.414862	120.857398
-45.313789	23.511467	116.856339	-21.805481	15.719872	116.916832	33.634422	-7.89642	114.642357	32.428123	40.898014	111.152496	33.0312725	16.500797	112.8974265	-76.6422345	14.938947	120.9362375
-45.340443	24.624218	116.922188	-21.976276	15.538261	116.925789	33.543629	-7.901455	114.333237	32.163696	40.956135	111.291245	32.8536625	16.52734	112.812241	-76.8062145	14.549182	121.039337
-45.321011	25.779781	117.06176	-22.1423	15.398142	116.953789	33.389145	-7.879831	114.076675	31.923452	41.007423	111.416718	32.6562985	16.563796	112.7466965	-76.9408985	14.232488	121.1608815
-45.245594	26.95908	117.198349	-22.322941	15.296261	116.996216	33.247826	-7.894292	113.818649	31.69924	41.03455	111.539803	32.473533	16.570129	112.679226	-77.119415	14.022393	121.313206
-44.943707	28.755331	117.417107	-22.543007	15.174553	117.115662	33.025734	-7.925036	113.549355	31.440548	41.03447	111.744843	32.233141	16.554717	112.647099	-77.319155	13.794389	121.584225
-44.70401	29.917536	117.567741	-22.695234	15.105154	117.150833	32.868187	-7.962713	113.432755	31.284359	41.010338	111.948181	32.076273	16.5238125	112.690468	-77.466741	13.6864955	121.611198
-44.331299	31.083097	117.58844	-22.866121	15.01586	117.126396	32.724846	-8.022671	113.256683	31.164881	40.980976	112.174011	31.9448635	16.4791525	112.715347	-77.6771055	13.5525675	121.537445
-43.870762	32.237247	117.542732	-23.027939	14.894372	117.005882	32.563004	-8.102761	113.065147	31.055468	40.916031	112.479004	31.809236	16.406635	112.7720755	-77.865114	13.382109	121.2396885
-43.417866	33.346046	117.361534	-23.213755	14.777093	116.736198	32.39994	-8.188748	112.869194	30.964943	40.853157	112.809265	31.6824415	16.3322045	112.8392295	-78.1099515	13.2219815	120.6331665
-42.850079	34.410042	117.049255	-23.417456	14.672602	116.307999	32.251816	-8.228312	112.636909	30.872593	40.819939	113.190369	31.5622045	16.2958135	112.913639	-78.3971165	13.0493905	119.702359
-42.195709	35.461887	116.774109	-23.566172	14.594277	115.887024	32.129158	-8.232074	112.339851	30.779102	40.801281	113.483253	31.45413	16.2846035	112.911552	-78.586474	12.9039505	118.862496
-41.229744	36.929173	116.654297	-23.688082	14.574477	115.418289	32.006256	-8.202888	111.857315	30.715094	40.79921	113.777672	31.360675	16.298161	112.8174935	-78.736839	12.850793	118.0190845
-40.482681	37.799423	116.671394	-23.707066	14.529008	115.175095	31.99515	-8.184596	111.631714	30.719639	40.795685	113.946442	31.3573945	16.3055445	112.789078	-78.7715265	12.7524715	117.561112
-39.653633	38.629036	116.694244	-23.871225	14.645094	115.131363	31.984325	-8.17781	111.441017	30.752321	40.772312	114.22393	31.368323	16.297251	112.8324735	-79.110773	12.992937	117.4302525
-38.884537	39.357613	116.715874	-23.931318	14.617046	114.910461	31.967253	-8.178123	111.253166	30.756367	40.748024	114.521584	31.36181	16.2849505	112.887375	-79.224446	12.9491415	116.933547
-38.059086	39.957932	116.753784	-24.003086	14.613822	114.617302	31.926928	-8.173405	111.012886	30.71096	40.71389	114.833473	31.318944	16.2702425	112.9231795	-79.325116	12.9574015	116.3114245
-37.192093	40.413715	116.80484	-24.058289	14.59269	114.450836	31.880512	-8.135384	110.771835	30.654755	40.703072	115.029144	31.2676335	16.283844	112.9004895	-79.3842115	12.901536	116.0011825
-36.296227	40.796234	116.857231	-24.093182	14.594179	114.347664	31.841656	-8.113287	110.631622	30.594439	40.700176	115.109268	31.2180475	16.2934445	112.870445	-79.4044115	12.8949135	115.824883
-34.913296	41.163548	116.881882	-24.009512	14.485091	114.185623	31.793066	-8.131617	110.601982	30.500168	40.649609	115.167976	31.146617	16.258996	112.884979	-79.165641	12.711186	115.486267
-34.034416	41.280029	116.775421	-24.061193	14.431206	114.163139	31.752895	-8.181601	110.668182	30.424652	40.601688	115.119469	31.0887735	16.2100435	112.8938255	-79.2111595	12.6523685	115.4324525
-33.147518	41.285973	116.568985	-24.151518	14.401867	114.173065	31.686831	-8.268706	110.790871	30.35618	40.520134	115.015602	31.0215055	16.125714	112.9032365	-79.3245415	12.67802	115.4428935
-32.265778	41.148617	116.368332	-24.271072	14.306712	114.207329	31.598387	-8.375661	110.981461	30.248716	40.399105	114.84771	30.9235515	16.011722	112.9145855	-79.4656955	12.601702	115.5000725
-31.280643	40.965584	116.131065	-24.369768	14.238617	114.389244	31.496367	-8.533446	111.23632	30.128756	40.257431	114.651321	30.8125615	15.8619925	112.9438205	-79.5520975	12.6152415	115.8346675
-30.432558	40.629612	115.923836	-24.498322	14.088159	114.418961	31.37108	-8.710219	111.581169	30.003754	40.083199	114.429703	30.687417	15.68649	113.005436	-79.684061	12.489828	115.832486
-29.562279	40.281952	115.587654	-24.711964	13.99568	114.546761	31.239986	-8.895679	111.944748	29.84288	39.922611	114.172005	30.541433	15.513466	113.0583765	-79.965361	12.477894	116.0351455
-28.241718	39.545422	114.984192	-24.881168	13.766481	114.53743	31.037468	-9.200185	112.534592	29.592985	39.648407	113.560394	30.3152265	15.224111	113.047493	-80.0775625	12.308851	116.027367
-27.361805	38.995815	114.491585	-25.017458	13.620303	114.497185	30.894434	-9.421464	112.861343	29.421307	39.455685	113.068413	30.1578705	15.0171105	112.964878	-80.1927865	12.2234955	116.029492
-26.500607	38.421925	113.963127	-25.120502	13.422659	114.364769	30.747532	-9.65693	113.152016	29.260899	39.214157	112.528503	30.0042155	14.7786135	112.8402595	-80.2452195	12.0667045	115.8892785
-25.670212	37.831673	113.418556	-25.215267	13.248459	114.198769	30.623167	-9.896777	113.304199	29.12311	38.960426	112.000099	29.8731385	14.5318245	112.652149	-80.3036725	11.9650935	115.745389
-24.753225	37.185295	112.89164	-25.253212	13.05234	113.974228	30.558765	-10.134198	113.45726	29.036983	38.720837	111.498344	29.797874	14.2933195	112.477802	-80.304298	11.8113605	115.470654
-23.852057	36.550716	112.457588	-25.279337	12.84906	113.775398	30.534113	-10.3481	113.595703	29.003399	38.480671	111.116837	29.768756	14.0662855	112.35627	-80.32743	11.6318345	115.194526
-22.993605	35.939034	112.152657	-25.276237	12.614388	113.630447	30.539345	-10.55954	113.684784	29.018751	38.241776	110.855782	29.779048	13.841118	112.270283	-80.331522	11.387658	114.990611
-21.838692	35.095345	111.972305	-25.224894	12.280555	113.507477	30.566242	-10.876853	113.772629	29.057098	37.910313	110.654625	29.81167	13.51673	112.213627	-80.261458	11.04438	114.801327
-20.830627	34.430805	111.888123	-25.225109	12.054914	113.505623	30.579731	-11.082753	113.797691	29.0937	37.709805	110.654221	29.8367155	13.313526	112.225956	-80.2869335	10.796302	114.78529
-19.934418	33.896317	111.986092	-25.194893	11.874498	113.539978	30.574036	-11.278625	113.801994	29.153093	37.510818	110.719467	29.8635645	13.1160965	112.2607305	-80.2533505	10.6328995	114.8192255
-19.158636	33.348095	112.139343	-25.170172	11.756485	113.5774	30.542881	-11.466596	113.789513	29.198233	37.333725	110.821808	29.870557	12.9335645	112.3056605	-80.210901	10.5794055	114.8491395
-18.34993	32.886078	112.247047	-25.201136	11.642855	113.619148	30.49688	-11.629645	113.763092	29.239628	37.184639	110.941376	29.868254	12.777497	112.352234	-80.270526	10.508213	114.886062
-17.520117	32.384598	112.345078	-25.225151	11.590713	113.631943	30.440483	-11.777758	113.746429	29.260641	37.056854	111.056007	29.850562	12.639548	112.401218	-80.300864	10.541878	114.862668
-16.762182	31.96117	112.4944	-25.279718	11.562314	113.632324	30.352909	-11.864848	113.710716	29.241482	36.981323	111.183548	29.7971955	12.5582375	112.447132	-80.3566315	10.5663905	114.817516
-15.530546	31.226311	112.592491	-25.448027	11.534408	113.508453	30.2082	-11.944886	113.586761	29.150284	36.937889	111.396645	29.679242	12.4965015	112.491703	-80.575296	10.5723145	114.525203
-14.826086	30.793047	112.596741	-25.584455	11.526407	113.288727	30.093878	-11.954214	113.431671	29.042494	36.94894	111.548508	29.568186	12.497363	112.4900895	-80.737096	10.555451	114.0873645
-14.116745	30.306551	112.492928	-25.720325	11.51273	113.015732	29.97571	-11.969003	113.206772	28.907799	36.973793	111.651672	29.4417545	12.502395	112.429222	-80.8824045	10.523065	113.602242
-13.464549	29.9214	112.345055	-25.868767	11.501848	112.642586	29.854336	-11.984568	112.976906	28.759171	36.984383	111.680519	29.3067535	12.4999075	112.3287125	-81.0442875	10.5037885	112.9564595
-12.690179	29.388386	112.001785	-25.97998	11.487108	112.270508	29.74284	-12.018258	112.744209	28.647963	36.95013	111.592163	29.1954015	12.465936	112.168186	-81.1553615	10.50828	112.37283
-12.037531	28.869375	111.736992	-26.011164	11.455879	111.980782	29.6539	-12.12044	112.517021	28.606056	36.838726	111.400017	29.129978	12.359143	111.958519	-81.152306	10.552615	112.003045
-11.381451	28.371716	111.582077	-25.986433	11.375242	111.809364	29.571203	-12.257338	112.339989	28.636909	36.674744	111.255112	29.104056	12.208703	111.7975505	-81.076922	10.541781	111.8211775
-10.444511	27.560514	111.567818	-25.920885	11.235065	111.805687	29.527981	-12.516221	112.188385	28.77972	36.40416	111.202827	29.1538505	11.9439695	111.695606	-80.9956205	10.5261605	111.915768
-9.806867	27.010017	111.609756	-25.878979	11.179296	111.876175	29.515261	-12.67156	112.138245	28.887495	36.25985	111.228729	29.201378	11.794145	111.683487	-80.959336	10.564447	112.068863
-9.231947	26.479313	111.704422	-25.831921	11.145571	111.992538	29.50857	-12.772757	112.070587	28.97242	36.145634	111.248062	29.240495	11.6864385	111.6593245	-80.904337	10.6047035	112.3257515
-8.679883	25.93574	111.83287	-25.790314	11.146846	112.141975	29.503208	-12.841148	112.041878	29.050303	36.079353	111.272621	29.2767555	11.6191025	111.6572495	-80.8573835	10.6745895	112.6267005
-8.17196	25.370201	111.988937	-25.737322	11.186097	112.31749	29.500183	-12.866491	112.053772	29.128975	36.047291	111.338531	29.314579	11.5904	111.6961515	-80.789223	10.781794	112.9388285
-7.688888	24.861036	112.179688	-25.687555	11.230686	112.51577	29.511087	-12.865814	112.100044	29.200125	36.064434	111.468948	29.355606	11.59931	111.784496	-80.730716	10.862062	113.247044
-7.203413	24.289669	112.350037	-25.669172	11.295066	112.729988	29.50297	-12.845166	112.145767	29.251463	36.101406	111.635246	29.3772165	11.62812	111.8905065	-80.7155605	10.962012	113.5694695
-6.612845	23.468866	112.611053	-25.642214	11.404824	112.948212	29.477489	-12.791604	112.207268	29.307159	36.165653	111.886108	29.392324	11.6870245	112.046688	-80.676752	11.1226235	113.849736
-6.233638	22.890606	112.803268	-25.666506	11.498632	113.080475	29.429678	-12.754811	112.230934	29.322895	36.211674	112.037064	29.3762865	11.7284315	112.133999	-80.7092985	11.2688325	114.026951
-5.852809	22.312645	112.93129	-25.72296	11.573546	113.151588	29.377598	-12.728004	112.242889	29.324844	36.24102	112.220764	29.351221	11.756508	112.2318265	-80.797141	11.390584	114.0713495
-5.512466	21.74605	113.039551	-25.776281	11.644807	113.154518	29.296219	-12.718375	112.221275	29.317642	36.254177	112.41423	29.3069305	11.767901	112.3177525	-80.8594925	11.521713	113.9912835
-5.183537	21.16535	113.056587	-25.838858	11.664107	113.050446	29.193867	-12.754449	112.111298	29.28694	36.234367	112.622849	29.2404035	11.739959	112.3670735	-80.9181195	11.588255	113.7338185
-4.904436	20.510286	112.995216	-25.937759	11.704064	112.898323	29.06049	-12.787719	111.92894	29.253895	36.198307	112.773849	29.1571925	11.705294	112.3513945	-81.0327105	11.702834	113.4452515
-4.626822	19.777666	112.901115	-26.000786	11.744931	112.744049	28.918167	-12.823875	111.701218	29.222437	36.169029	112.891983	29.070302	11.672577	112.2966005	-81.071874	11.817285	113.1914975
-4.227795	18.709118	112.752487	-26.094696	11.836236	112.54705	28.762075	-12.824027	111.365891	29.182175	36.159836	112.970062	28.972125	11.6679045	112.1679765	-81.161517	12.0045675	112.9261235
-4.010796	18.002169	112.608887	-26.152643	11.964288	112.379227	28.682465	-12.803905	111.214615	29.173235	36.163376	112.993813	28.92785	11.6797355	112.104214	-81.233136	12.2488405	112.65424
-3.802461	17.232382	112.443031	-26.149904	12.059908	112.229195	28.604883	-12.791959	111.129425	29.173401	36.156998	113.021027	28.889142	11.6825195	112.075226	-81.18895	12.4372965	112.383164
-3.639357	16.366165	112.243095	-26.215611	12.14852	112.025742	28.540844	-12.809054	111.073753	29.176914	36.135479	113.019005	28.858879	11.6632125	112.046379	-81.290101	12.6338275	112.005105
-3.513772	15.454349	112.065651	-26.24625	12.1921	111.832413	28.491911	-12.835294	111.04467	29.182417	36.112785	112.997421	28.837164	11.6387455	112.0210455	-81.329664	12.7454545	111.6437805
-3.424963	14.547187	111.908485	-26.26506	12.215906	111.661018	28.467815	-12.871843	111.038879	29.180141	36.069942	112.966248	28.823978	11.5990495	112.0025635	-81.354098	12.8327625	111.3194725
-3.371638	13.594948	111.782562	-26.228104	12.208966	111.544975	28.475613	-12.8986	111.058197	29.223204	36.019753	112.928177	28.8494085	11.5605765	111.993187	-81.3056165	12.8573555	111.096763
-3.352822	12.057909	111.608864	-26.17631	12.206004	111.41777	28.561348	-12.913939	111.180496	29.271793	36.005291	112.942596	28.9165705	11.545676	112.061546	-81.2691905	12.866332	110.773994
-3.383748	10.989327	111.557899	-26.117779	12.161358	111.361084	28.647741	-12.901727	111.268166	29.30764	36.007084	112.989601	28.9776905	11.5526785	112.1288835	-81.2132485	12.7700375	110.5932845
-3.431229	9.926842	111.50087	-26.049706	12.136067	111.314346	28.759285	-12.889482	111.354568	29.367056	36.023754	113.039696	29.0631705	11.567136	112.197132	-81.1625825	12.704998	110.43156
-3.582303	8.855189	111.457466	-25.985723	12.117051	111.300026	28.865484	-12.870823	111.503288	29.434601	36.021881	113.074791	29.1500425	11.575529	112.2890395	-81.1214885	12.658573	110.3110125
-3.736229	7.714337	111.442146	-25.863998	12.142002	111.328247	28.978746	-12.817205	111.736061	29.500204	36.06823	113.080887	29.239475	11.6255125	112.408474	-80.967471	12.6584915	110.24802
-3.961689	6.578223	111.494133	-25.856665	12.219085	111.383606	29.096716	-12.737981	112.005112	29.550461	36.137585	113.072411	29.3235885	11.699802	112.5387615	-81.0369185	12.738368	110.2284505
-4.246964	5.495028	111.576271	-25.758478	12.31244	111.454857	29.20433	-12.630953	112.303604	29.602039	36.260044	113.037697	29.4031845	11.8145455	112.6706505	-80.9201405	12.8103345	110.2390635
-4.776734	3.837275	111.689667	-25.694212	12.450741	111.570168	29.341206	-12.462096	112.727844	29.669779	36.403702	113.020302	29.5054925	11.970803	112.874073	-80.8939165	12.930679	110.266263
-5.235699	2.724315	111.79895	-25.686132	12.551146	111.628914	29.407852	-12.398019	113.014427	29.727694	36.476978	113.038124	29.567773	12.0394795	113.0262755	-80.940037	13.0628125	110.2315525
-5.739861	1.626319	111.906647	-25.649189	12.603392	111.661697	29.452578	-12.364468	113.264999	29.785002	36.523888	113.076256	29.61879	12.07971	113.1706275	-80.917168	13.127074	110.1527665
-6.304046	0.552745	111.936142	-25.621483	12.637928	111.657349	29.476503	-12.34409	113.476799	29.852654	36.538651	113.122597	29.6645785	12.0972805	113.299698	-80.9075445	13.1785755	110.015
-6.902561	-0.540987	111.949524	-25.599743	12.688416	111.619652	29.510632	-12.333799	113.635597	29.921774	36.560497	113.133362	29.716203	12.113349	113.3844795	-80.915689	13.263483	109.8548245
-7.554522	-1.610155	111.977135	-25.533667	12.722765	111.573494	29.544712	-12.328184	113.78231	30.026722	36.560013	113.063034	29.785717	12.1159145	113.422672	-80.853051	13.3296155	109.724316
-8.260989	-2.611297	111.98983	-25.478268	12.776878	111.542877	29.578314	-12.32872	113.953522	30.134836	36.566715	112.874512	29.856575	12.1189975	113.414017	-80.813111	13.4347585	109.671737
-9.389462	-4.080347	112.05851	-25.310595	12.910676	111.496758	29.646093	-12.329688	114.176476	30.315134	36.558239	112.476837	29.9806135	12.1142755	113.3266565	-80.6018035	13.7070765	109.6668595
-10.253176	-4.949917	112.154495	-25.191498	13.026677	111.495331	29.728804	-12.279353	114.300247	30.440247	36.601013	112.212685	30.0845255	12.16083	113.256466	-80.4675215	13.892524	109.734196
-10.997819	-5.804858	112.11425	-25.076077	13.147676	111.495064	29.833147	-12.172384	114.409698	30.512718	36.709866	112.013306	30.1729325	12.268741	113.211502	-80.3250865	14.026611	109.778626
-11.897525	-6.580711	112.144646	-25.003429	13.237709	111.51236	29.923735	-12.041595	114.50193	30.568516	36.831333	111.859283	30.2461255	12.394869	113.1806065	-80.2529835	14.080549	109.8441135
-12.961824	-7.278505	112.252998	-24.95751	13.343678	111.552605	29.995266	-11.915984	114.523407	30.58007	36.965351	111.76181	30.287668	12.5246835	113.1426085	-80.202688	14.1626725	109.9626015
-13.826788	-8.049085	112.283936	-24.919407	13.430321	111.651123	30.039236	-11.794219	114.558075	30.592302	37.071712	111.69593	30.315769	12.6387465	113.1270025	-80.154583	14.2218955	110.1752435
-14.898117	-8.646698	112.445854	-24.898912	13.501965	111.777351	30.073103	-11.706549	114.660797	30.615955	37.158501	111.611435	30.344529	12.725976	113.136116	-80.142353	14.277954	110.418586
-16.517683	-9.529228	112.756493	-24.86194	13.603902	111.975357	30.097788	-11.675732	114.858986	30.670919	37.173779	111.470627	30.3843535	12.7490235	113.1648065	-80.1082335	14.4587805	110.7859075
-17.634926	-10.017331	112.938019	-24.815073	13.586499	112.065338	30.088171	-11.715302	114.963928	30.721018	37.130936	111.35067	30.4045945	12.707817	113.157299	-80.0347405	14.465181	110.973377
-18.759922	-10.450437	113.030708	-24.779928	13.570844	112.133217	30.09601	-11.775505	115.032181	30.778717	37.053215	111.215439	30.4373635	12.638855	113.12381	-79.9972195	14.502833	111.142624
-19.942877	-10.841358	113.161209	-24.751989	13.535415	112.190971	30.106222	-11.841672	115.084541	30.811552	36.989605	111.069893	30.458887	12.5739665	113.077217	-79.962865	14.4968635	111.304725
-21.064056	-11.066703	113.330017	-24.705479	13.488696	112.266136	30.134846	-11.885155	115.148232	30.867126	36.922543	110.900269	30.500986	12.518694	113.0242505	-79.911944	14.458698	111.5080215
-22.249872	-11.268856	113.504707	-24.641947	13.462064	112.334717	30.175077	-11.912605	115.236023	30.903036	36.883339	110.731087	30.5390565	12.485367	112.983555	-79.8229505	14.438761	111.685879
-23.459274	-11.359409	113.711639	-24.581724	13.432232	112.448593	30.226486	-11.922936	115.31913	30.941236	36.84417	110.518265	30.583861	12.460617	112.9186975	-79.747309	14.403847	111.9784885
-25.20187	-11.30732	114.047119	-24.459772	13.396976	112.667122	30.316114	-11.893888	115.386894	30.949774	36.83139	110.195747	30.632944	12.468751	112.7913205	-79.552488	14.325201	112.5429235
-26.407719	-11.159666	114.280556	-24.432903	13.364525	112.898193	30.373106	-11.841445	115.420898	30.910042	36.900139	110.052887	30.641574	12.529347	112.7368925	-79.50738	14.199703	113.0594935
-27.566683	-10.877294	114.565292	-24.381235	13.340465	113.223877	30.461443	-11.73969	115.421547	30.837584	36.999977	109.972786	30.6495135	12.6301435	112.6971665	-79.4119835	14.0507865	113.7505875
-28.707024	-10.565753	114.78965	-24.352432	13.358571	113.550583	30.551592	-11.622812	115.392494	30.756367	37.140373	110.044006	30.6539795	12.7587805	112.71825	-79.3588435	13.9583615	114.382916
-29.838657	-10.101139	114.951492	-24.339272	13.366898	113.874794	30.604912	-11.454503	115.371445	30.67038	37.338268	110.213852	30.637646	12.9418825	112.7926485	-79.31619	13.7919135	114.9569395
-30.935066	-9.534402	114.962959	-24.364176	13.39713	114.119049	30.653698	-11.256441	115.337959	30.572609	37.585857	110.456528	30.6131535	13.164708	112.8972435	-79.3415055	13.629552	115.3408545
-32.058109	-8.941948	114.889999	-24.413057	13.477957	114.269653	30.682341	-11.02826	115.251518	30.472834	37.866711	110.737099	30.5775875	13.4192255	112.9943085	-79.4037015	13.5366885	115.5449975
-33.640156	-7.816842	114.631149	-24.473845	13.637355	114.408722	30.724318	-10.650379	115.036858	30.343342	38.317619	111.138412	30.53383	13.83362	113.087635	-79.48152	13.44109	115.729809
-34.641701	-6.947084	114.443298	-24.517132	13.776597	114.426529	30.732557	-10.399476	114.8657	30.286291	38.602852	111.414886	30.509424	14.101688	113.140293	-79.543688	13.451506	115.712765
-35.618977	-6.072402	114.206902	-24.519199	13.939601	114.408958	30.745581	-10.161338	114.673599	30.26675	38.862572	111.668945	30.5061655	14.350617	113.171272	-79.5445635	13.528585	115.646644
-36.526127	-5.104799	113.953064	-24.527077	14.102387	114.40226	30.768581	-9.949758	114.460007	30.266798	39.104225	111.963486	30.5176895	14.5772335	113.2117465	-79.5718435	13.6275405	115.5927735
-37.477448	-4.096216	113.717651	-24.503534	14.235106	114.395813	30.795696	-9.773294	114.223816	30.30315	39.305981	112.218979	30.549423	14.7663435	113.2213975	-79.556491	13.7038685	115.5702285
-38.307911	-3.057687	113.627396	-24.453381	14.377769	114.416801	30.809578	-9.638175	114.018608	30.362888	39.457394	112.448349	30.586233	14.9096095	113.2334785	-79.492995	13.8459285	115.6001235
-39.087849	-2.011045	113.613785	-24.427071	14.459692	114.499054	30.819719	-9.548931	113.816025	30.464565	39.54533	112.618408	30.642142	14.9981995	113.2172165	-79.496284	13.9211845	115.7808915
-40.019497	-0.612685	113.745926	-24.360695	14.565921	114.718422	30.825005	-9.488473	113.623962	30.55839	39.61977	112.791191	30.6916975	15.0656485	113.2075765	-79.4130875	14.0661935	116.2292675
-40.935516	0.728124	114.041603	-24.343405	14.604163	114.93895	30.804062	-9.470512	113.567719	30.588531	39.635998	112.925339	30.6962965	15.082743	113.246529	-79.3831065	14.125583	116.631371
-41.524139	1.791189	114.31073	-24.338696	14.595805	115.159927	30.778265	-9.476033	113.537086	30.594837	39.635117	113.073608	30.686551	15.079542	113.305347	-79.363943	14.112068	117.014507
-42.150429	2.884249	114.529205	-24.359953	14.534394	115.400124	30.754869	-9.494613	113.494339	30.582342	39.630924	113.271507	30.6686055	15.0681555	113.382923	-79.3885115	14.0006325	117.417325
-42.650547	3.982314	114.779068	-24.3529	14.460337	115.627541	30.721348	-9.529398	113.408745	30.572474	39.625412	113.50267	30.646911	15.048007	113.4557075	-79.352711	13.872667	117.7993745
-43.133198	5.015934	114.978745	-24.380207	14.369954	115.816238	30.695196	-9.536711	113.299118	30.562283	39.630844	113.786224	30.6287395	15.0470665	113.542671	-79.3891535	13.6928415	118.089805
-43.518581	6.079294	115.108917	-24.395599	14.289091	115.950462	30.700344	-9.573353	113.172913	30.575293	39.598156	114.117981	30.6378185	15.0124015	113.645447	-79.4290165	13.5657805	118.255477
-44.000805	7.621614	115.026184	-24.380754	14.139472	115.952263	30.685532	-9.671735	113.071533	30.672163	39.504044	114.524269	30.6788475	14.9161545	113.797901	-79.4403555	13.3627895	118.106625
-44.309654	8.644365	114.858505	-24.392458	14.128937	115.784943	30.660938	-9.762712	112.991692	30.754137	39.3964	114.65976	30.7075375	14.816844	113.825726	-79.4924535	13.44103	117.74416
-44.47776	9.652089	114.738998	-24.355122	14.136584	115.648445	30.61834	-9.842538	112.912415	30.87022	39.311237	114.682137	30.74428	14.7343495	113.797276	-79.454524	13.5388185	117.499614
-44.569096	10.647273	114.633331	-24.290104	14.186059	115.520432	30.62323	-9.911551	112.885406	31.014399	39.237923	114.601601	30.8188145	14.663186	113.7435035	-79.3990225	13.708932	117.2973605
-44.605404	11.640724	114.536621	-24.269222	14.332956	115.481041	30.657022	-9.962893	112.910446	31.169149	39.190407	114.603134	30.9130855	14.613757	113.75679	-79.4515295	14.052155	117.205292
-44.575466	12.560246	114.346016	-24.076187	14.364462	115.23558	30.722614	-10.004406	112.967682	31.348896	39.154839	114.622452	31.035755	14.5752165	113.795067	-79.188129	14.1537075	116.676093
-44.531006	13.47537	114.004875	-24.01446	14.459433	115.056717	30.820683	-10.047622	113.007675	31.545252	39.124454	114.655945	31.1829675	14.538416	113.83181	-79.2118875	14.38045	116.281624
-44.288029	14.761874	113.635063	-23.76005	14.581643	114.651176	30.983915	-10.059767	113.003632	31.841724	39.123913	114.585495	31.4128195	14.532073	113.7945635	-78.9329195	14.631213	115.5077885
-44.055492	15.576105	113.503685	-23.566919	14.662279	114.49839	31.115986	-10.036551	112.996986	32.021267	39.149811	114.431175	31.5686265	14.55663	113.7140805	-78.7024645	14.767928	115.2826995
-43.786583	16.358713	113.422836	-23.386642	14.819627	114.377357	31.263224	-9.998695	113.050774	32.219963	39.194279	114.267433	31.7415935	14.597792	113.6591035	-78.5148775	15.041462	115.0956105
-43.51429	17.0784	113.389801	-23.229445	14.956737	114.339516	31.41143	-9.968542	113.191521	32.405781	39.255699	114.033279	31.9086055	14.6435785	113.6124	-78.3674955	15.2698955	115.066632
-43.183537	17.714115	113.444687	-23.074392	15.080015	114.354553	31.55835	-9.92767	113.338531	32.548149	39.304264	113.756287	32.0532495	14.688297	113.547409	-78.2020335	15.471733	115.161697
-42.828426	18.3556	113.640388	-22.918755	15.180122	114.476135	31.696629	-9.899573	113.506546	32.651253	39.339317	113.467476	32.173941	14.719872	113.487011	-78.011451	15.640372	115.465259
-42.481842	18.922588	113.855042	-22.816668	15.211062	114.654015	31.819557	-9.878437	113.714767	32.723888	39.351128	113.252975	32.2717225	14.7363455	113.483871	-77.9050585	15.6857785	115.824159
-41.864975	19.712725	114.122261	-22.682049	15.217831	114.930595	31.972277	-9.914129	114.157082	32.825203	39.313038	113.063309	32.39874	14.6994545	113.6101955	-77.762838	15.7362075	116.2509945
-41.439667	20.223011	114.162949	-22.592646	15.185277	115.037094	32.074947	-9.970594	114.491737	32.890423	39.251106	112.936821	32.482685	14.640256	113.714279	-77.667977	15.730298	116.359909
-40.99968	20.717548	114.091858	-22.525873	15.163295	115.063751	32.168934	-10.024104	114.867554	32.959831	39.194817	112.709534	32.5643825	14.5853565	113.788544	-77.6161285	15.7412335	116.338958
-40.450581	21.18264	113.934196	-22.431524	15.124133	115.021225	32.28545	-10.084453	115.231911	33.024101	39.09137	112.397156	32.6547755	14.5034585	113.8145335	-77.5178235	15.7448075	116.2279165
-39.856621	21.650007	113.690147	-22.322659	15.068274	114.92971	32.391975	-10.15886	115.617813	33.135784	38.956512	112.063011	32.7638795	14.398826	113.840412	-77.4091975	15.737722	116.019008
-39.329201	22.160706	113.39637	-22.198481	14.996177	114.822021	32.524406	-10.24889	116.012421	33.274002	38.775208	111.739662	32.899204	14.263159	113.8760415	-77.296166	15.729195	115.7680005
-38.669632	22.691715	113.110497	-22.03091	14.895034	114.699448	32.674473	-10.352429	116.321991	33.466103	38.606255	111.497459	33.070288	14.126913	113.909725	-77.132108	15.663155	115.489171
-37.716137	23.567831	112.724701	-21.767654	14.750573	114.526749	32.919949	-10.484454	116.591797	33.753605	38.422703	111.204552	33.336777	13.9691245	113.8981745	-76.872085	15.5320215	115.1553235
-37.015701	24.22369	112.572205	-21.557152	14.683981	114.428055	33.115997	-10.520629	116.594574	33.945614	38.380329	111.101868	33.5308055	13.92985	113.848221	-76.6451095	15.438112	115.007889
-36.246254	24.927053	112.481819	-21.352669	14.654247	114.404907	33.315639	-10.504382	116.538033	34.102863	38.422878	111.051155	33.709251	13.959248	113.794594	-76.414589	15.349246	115.01522
-35.525833	25.714905	112.428955	-21.170912	14.638906	114.376282	33.527359	-10.419922	116.419937	34.238945	38.525093	111.04097	33.883152	14.0525855	113.7304535	-76.224976	15.2252265	115.0221105
-34.771626	26.564663	112.409531	-21.030279	14.677988	114.359985	33.718601	-10.290165	116.287636	34.356766	38.655899	111.059036	34.0376835	14.182867	113.673336	-76.0982415	15.173109	115.046634
-34.026466	27.44805	112.392807	-20.918026	14.736419	114.333771	33.881454	-10.181229	116.090187	34.449787	38.813637	111.097763	34.1656205	14.316204	113.593975	-76.0016725	15.156634	115.073567
-33.203621	28.369766	112.374756	-20.794127	14.753442	114.248428	33.994869	-10.061015	115.846611	34.52626	38.952599	111.184692	34.2605645	14.445792	113.5156515	-75.8488185	15.061092	114.9812045
-32.00758	29.838037	112.45681	-20.661551	14.805521	114.11409	34.135727	-9.913462	115.336243	34.612076	39.166199	111.427605	34.3739015	14.6263685	113.381924	-75.6970035	14.9846735	114.846256
-31.248526	30.832117	112.690773	-20.621826	14.789392	114.066063	34.229843	-9.803827	114.893555	34.636013	39.334858	111.722878	34.432928	14.7655155	113.3082165	-75.67658	14.8132685	114.8239095
-30.390369	31.800768	113.044807	-20.553242	14.692481	114.066292	34.367348	-9.682608	114.340797	34.62521	39.519547	112.134293	34.496279	14.9184695	113.237545	-75.602763	14.4664925	114.895039
-29.592976	32.781868	113.490829	-20.509863	14.623846	114.138069	34.480194	-9.538482	113.870132	34.603317	39.687672	112.537491	34.5417555	15.074595	113.2038115	-75.5614815	14.173097	115.0723265
-28.751608	33.745602	113.826843	-20.457987	14.589389	114.234795	34.585194	-9.404309	113.527298	34.595306	39.830521	112.841782	34.59025	15.213106	113.18454	-75.506224	13.965672	115.28505
-27.855227	34.679379	114.061966	-20.382526	14.627767	114.312653	34.629784	-9.324133	113.341141	34.628792	39.921642	112.99012	34.629288	15.2987545	113.1656305	-75.39434	13.9567795	115.4596755
-26.9205	35.599857	114.166939	-20.384239	14.706324	114.358856	34.648521	-9.300943	113.268486	34.661823	39.939766	113.012733	34.655172	15.3194115	113.1406095	-75.42365	14.0932365	115.5771025
-25.520935	36.880619	114.252899	-20.390005	14.789334	114.368546	34.609802	-9.324863	113.211945	34.674789	39.911209	113.013969	34.6422955	15.293173	113.112957	-75.4223055	14.285495	115.624135
-24.5168	37.651966	114.380478	-20.440224	14.790657	114.389488	34.554802	-9.364505	113.162407	34.680252	39.865498	113.113693	34.617527	15.2504965	113.13805	-75.497975	14.3308175	115.640926
-23.547596	38.330139	114.649567	-20.47945	14.74479	114.431808	34.489101	-9.397769	113.047997	34.645447	39.822693	113.348495	34.567274	15.212462	113.198246	-75.526174	14.277118	115.66537
-22.509838	38.938896	115.051445	-20.528925	14.68364	114.477013	34.456001	-9.369699	112.913345	34.593594	39.850513	113.713348	34.5247975	15.240407	113.3133465	-75.5826475	14.126873	115.6406795
-21.63369	39.553314	115.469833	-20.646433	14.653434	114.472237	34.446873	-9.260089	112.773766	34.48666	39.914158	114.203033	34.4667665	15.3270345	113.4883995	-75.7596325	13.9798335	115.4560745
-20.468117	39.955746	115.675034	-20.787285	14.648686	114.404556	34.448318	-9.109159	112.644516	34.38855	40.070049	114.718262	34.418434	15.480445	113.681389	-75.993004	13.816927	115.127723
-19.442463	40.348846	115.91021	-20.94799	14.717828	114.379105	34.424488	-8.930113	112.524414	34.260147	40.189903	115.127502	34.3423175	15.629895	113.825958	-76.2382975	13.805761	114.932252
-17.978241	40.803585	116.161819	-21.101667	14.859835	114.304115	34.349365	-8.7014	112.435959	34.112514	40.367023	115.508331	34.2309395	15.8328115	113.972145	-76.4342735	13.8868585	114.636085
-16.843269	40.88681	116.211555	-21.153025	15.018304	114.327011	34.285858	-8.596531	112.515869	34.078407	40.453426	115.720795	34.1821325	15.9284475	114.118332	-76.4881825	14.1081605	114.53569
-15.884871	40.955441	116.298553	-21.227161	15.156531	114.282883	34.211632	-8.537288	112.678108	34.074097	40.512062	115.927231	34.1428645	15.987387	114.3026695	-76.5971865	14.325675	114.2630965
-14.855102	40.900524	116.333679	-21.279814	15.336934	114.29528	34.114426	-8.514879	112.887146	34.103264	40.528625	116.116699	34.108845	16.006873	114.5019225	-76.668473	14.666995	114.0886375
-13.823986	40.72649	116.397987	-21.349909	15.503308	114.403008	34.007122	-8.505028	113.091064	34.109261	40.548645	116.308281	34.0581915	16.0218085	114.6996725	-76.7580095	14.9848075	114.1063435
-12.915948	40.421574	116.508415	-21.524534	15.677677	114.537338	33.918781	-8.489982	113.277473	34.134014	40.557144	116.502998	34.0263975	16.033581	114.8902355	-77.0754655	15.321773	114.1844405
-12.037541	39.936722	116.663719	-21.514008	15.735525	114.570961	33.859818	-8.477962	113.451477	34.134193	40.559929	116.726601	33.9970055	16.0409835	115.089039	-77.0250215	15.4300665	114.052883
-10.857478	39.128452	116.853287	-21.578533	15.811774	114.689728	33.810154	-8.457394	113.68557	34.127197	40.574131	117.081467	33.9686755	16.0583685	115.3835185	-77.1257415	15.5651795	113.9959375
-10.055456	38.470005	116.840073	-21.632441	15.861053	114.706039	33.796482	-8.441603	113.829514	34.123611	40.580978	117.205788	33.9600465	16.0696875	115.517651	-77.2249285	15.6524185	113.894427
-9.348541	37.668571	116.740059	-21.635626	15.896461	114.699898	33.799221	-8.428494	113.940598	34.102039	40.612225	117.21772	33.95063	16.0918655	115.579159	-77.221882	15.7010565	113.820637
-8.646505	36.801098	116.520844	-21.639851	15.960756	114.669128	33.795792	-8.415636	114.03949	34.107166	40.632763	117.039619	33.951479	16.1085635	115.5395545	-77.231181	15.8129485	113.7987015
-8.029626	35.874065	116.245415	-21.65081	16.039253	114.670059	33.78299	-8.418037	114.160393	34.107502	40.649059	116.76458	33.945246	16.115511	115.4624865	-77.246866	15.962995	113.8776315
-7.432152	34.922863	115.931808	-21.641619	16.1015	114.705322	33.742432	-8.447036	114.306053	34.112682	40.645367	116.423264	33.927557	16.0991655	115.3646585	-77.210795	16.1038345	114.0459855
-6.97191	33.878269	115.666115	-21.657904	16.160185	114.772179	33.661591	-8.52273	114.536034	34.103249	40.593494	116.029861	33.88242	16.035382	115.2829475	-77.198228	16.284988	114.2614105
-6.302948	32.254383	115.37944	-21.704958	16.283726	115.036514	33.498203	-8.701403	114.973518	34.114475	40.447342	115.3479	33.806339	15.8729695	115.160709	-77.216255	16.6944825	114.912319
-5.895136	31.175877	115.194405	-21.73819	16.368404	115.231178	33.3741	-8.840517	115.311813	34.096344	40.326897	114.770912	33.735222	15.74319	115.0413625	-77.211602	16.993618	115.4209935
-5.597032	30.069483	114.977287	-21.784565	16.413025	115.37458	33.249657	-8.993218	115.591431	34.038242	40.168564	114.171288	33.6439495	15.587673	114.8813595	-77.2130795	17.238377	115.8678005
-5.312991	28.960653	114.720245	-21.820433	16.439796	115.421867	33.085403	-9.126806	115.798256	33.955856	39.995533	113.469376	33.5206295	15.4343635	114.633816	-77.1614955	17.4452285	116.209918
-5.053138	27.860361	114.424286	-21.881489	16.43639	115.422585	32.946938	-9.312414	115.887177	33.854309	39.785236	112.734154	33.4006235	15.236411	114.3106655	-77.1636015	17.636369	116.5345045
-4.809781	26.817591	114.132652	-21.939211	16.340246	115.344795	32.814499	-9.488493	115.928711	33.752338	39.548908	112.074959	33.2834185	15.0302075	114.001835	-77.1618405	17.6502845	116.687755
-4.571626	25.819948	113.888885	-21.940184	16.254837	115.249947	32.709328	-9.678233	115.958061	33.670097	39.320675	111.479118	33.1897125	14.821221	113.7185895	-77.0700805	17.688453	116.7813045
-4.253908	24.392624	113.591087	-21.95162	16.062542	115.067459	32.642418	-9.936929	115.926727	33.603931	38.995701	110.795418	33.1231745	14.529386	113.3610725	-77.0264145	17.595698	116.7738455
-4.033216	23.544275	113.445068	-21.943392	15.896775	114.968857	32.639702	-10.087798	115.921654	33.560539	38.818333	110.427307	33.1001205	14.3652675	113.1744805	-76.9869045	17.4282825	116.7632335
-3.832046	22.802505	113.366104	-21.912395	15.732628	114.897537	32.655888	-10.1942	115.897438	33.526901	38.680809	110.183861	33.0913945	14.2433045	113.0406495	-76.9161845	17.2219515	116.7544245
-3.619776	22.161587	113.339104	-21.90592	15.602282	114.894524	32.718307	-10.286052	115.879883	33.50679	38.584721	110.018219	33.1125485	14.1493345	112.949051	-76.9243885	17.0552295	116.839997
-3.359247	21.644302	113.368607	-21.8701	15.48281	114.899376	32.768417	-10.332112	115.923271	33.519661	38.508968	109.968674	33.144039	14.088428	112.9459725	-76.884239	16.877192	116.8527795
-3.083544	21.205112	113.446663	-21.841011	15.368618	114.895424	32.789684	-10.375253	115.955414	33.530041	38.485546	110.028984	33.1598625	14.0551465	112.992199	-76.8418845	16.6820895	116.798649
-2.834851	20.846981	113.516273	-21.836451	15.293193	114.877167	32.823521	-10.39543	115.949692	33.525208	38.494831	110.1241	33.1743645	14.0497005	113.036896	-76.8472665	16.5366855	116.717438
-2.445235	20.436371	113.569847	-21.878714	15.167412	114.80999	32.876945	-10.366426	115.778442	33.464985	38.590561	110.365311	33.170965	14.1120675	113.0718765	-76.928393	16.2227565	116.5481035
-2.19515	20.259472	113.610603	-21.909479	15.1243	114.706078	32.889011	-10.310241	115.614304	33.419739	38.72607	110.641739	33.154375	14.2079145	113.1280215	-76.973333	16.0406855	116.2841345
-1.932713	20.172382	113.621666	-22.012259	15.05557	114.522675	32.881294	-10.227777	115.332291	33.345444	38.878937	110.996368	33.113369	14.32558	113.1643295	-77.137887	15.78556	115.8810205
-1.69456	20.125383	113.591537	-22.116379	15.052069	114.244759	32.864162	-10.095095	115.017929	33.259697	39.076511	111.416718	33.0619295	14.490708	113.2173235	-77.2946875	15.61343	115.2721945
-1.46985	20.11441	113.533127	-22.219664	14.992762	113.982048	32.860481	-9.947788	114.636208	33.146904	39.300499	111.890457	33.0036925	14.6763555	113.2633325	-77.4430205	15.3091685	114.7007635
-1.246976	20.071457	113.479698	-22.286791	14.992863	113.723038	32.887478	-9.738031	114.194443	33.061874	39.549477	112.384094	32.974676	14.905723	113.2892685	-77.548258	15.080003	114.1568075
-1.031247	20.035978	113.495338	-22.309061	15.002706	113.551666	32.951675	-9.511106	113.783478	32.980896	39.79171	112.847427	32.9662855	15.140302	113.3154525	-77.5844075	14.86511	113.7878795
-0.726208	19.946539	113.567146	-22.235691	15.056533	113.453552	33.107563	-9.197363	113.281296	32.946159	40.105247	113.444626	33.026861	15.453942	113.362961	-77.498243	14.659124	113.544143
-0.545814	19.81789	113.641785	-22.205832	15.12289	113.501823	33.220905	-9.018035	113.047531	32.965942	40.270187	113.783493	33.0934235	15.626076	113.415512	-77.5050875	14.619704	113.588134
-0.357657	19.625957	113.765739	-22.131237	15.178257	113.571465	33.304794	-8.888979	112.911057	33.025543	40.386024	114.059219	33.1651685	15.7485225	113.485138	-77.4276425	14.6079915	113.657792
-0.195744	19.37995	113.881874	-22.127605	15.242661	113.742325	33.387012	-8.800508	112.871681	33.099998	40.450268	114.364914	33.243505	15.82488	113.6182975	-77.498715	14.660442	113.8663525
-0.06624	19.064735	114.039406	-22.04928	15.250916	113.854324	33.453381	-8.728775	112.925148	33.186604	40.492813	114.657043	33.3199925	15.882019	113.7910955	-77.4185525	14.619813	113.9175525
0.031301	18.768902	114.267387	-21.974014	15.288268	114.051567	33.535324	-8.693536	113.091148	33.289238	40.496754	114.951469	33.412281	15.901609	114.0213085	-77.360309	14.674927	114.0818255
0.121092	18.441381	114.482811	-21.921978	15.280006	114.245102	33.632687	-8.696868	113.298653	33.399754	40.483967	115.224564	33.5162205	15.8935495	114.2616085	-77.3601765	14.6664625	114.2285955
0.186988	17.87413	114.741196	-21.833628	15.227133	114.436638	33.769096	-8.737566	113.655212	33.560772	40.439789	115.551819	33.664934	15.8511115	114.6035155	-77.33219	14.6031545	114.2697605
0.210022	17.460047	114.794182	-21.768433	15.176055	114.467705	33.869621	-8.768189	113.836861	33.642071	40.413097	115.72982	33.755846	15.822454	114.7833405	-77.292712	14.529656	114.1520695
0.174411	17.041494	114.790596	-21.68886	15.085877	114.424561	33.98439	-8.770029	113.918159	33.709362	40.401958	115.828583	33.846876	15.8159645	114.873371	-77.224596	14.3557895	113.975751
0.07445	16.626696	114.753616	-21.605782	15.03955	114.389587	34.136021	-8.751243	113.947929	33.785122	40.429359	115.852997	33.9605715	15.839058	114.900463	-77.1721355	14.240042	113.878711
-0.038707	16.148108	114.66246	-21.454624	15.004128	114.324631	34.283779	-8.715916	113.947487	33.906399	40.460144	115.8703	34.095089	15.872114	114.9088935	-77.004337	14.136142	113.7403685
-0.17442	15.640666	114.544846	-21.301069	14.980616	114.263741	34.447399	-8.675441	113.912674	34.036674	40.510895	115.88678	34.2420365	15.917727	114.899727	-76.8441745	14.043505	113.627755
-0.346015	15.08341	114.418327	-21.139042	15.019136	114.180466	34.617092	-8.615847	113.849976	34.164131	40.567532	115.916397	34.3906115	15.9758425	114.8831865	-76.6686955	14.0624295	113.4777455
-0.702122	14.263267	114.193771	-20.960522	15.101619	114.034271	34.797031	-8.510757	113.592598	34.367439	40.668198	115.924156	34.582235	16.0787205	114.758377	-76.503279	14.1245175	113.310165
-0.957526	13.653502	114.027512	-20.795881	15.18428	113.994286	34.876507	-8.421861	113.40715	34.502556	40.732719	115.851089	34.6895315	16.155429	114.6291195	-76.2812935	14.213131	113.3594525
-1.305584	13.064962	113.91362	-20.70611	15.326278	114.016434	34.947559	-8.357925	113.283691	34.607815	40.814434	115.815796	34.777687	16.2282545	114.5497435	-76.189907	14.4243015	113.4831245
-1.675526	12.363144	113.845619	-20.588036	15.43585	114.093414	34.987095	-8.295248	113.279999	34.709591	40.852821	115.782402	34.848343	16.2787865	114.5312005	-76.024415	14.5929135	113.6556275
-2.060746	11.641257	113.862595	-20.555937	15.567824	114.195061	35.006325	-8.243814	113.342918	34.800739	40.914394	115.718124	34.903532	16.33529	114.530521	-76.015406	14.800358	113.859601
-2.514334	10.866069	113.919243	-20.522251	15.730718	114.332901	35.005753	-8.21009	113.468132	34.870461	40.961876	115.567947	34.938107	16.375893	114.5180395	-75.982609	15.085543	114.1477625
-2.942914	10.094505	113.951897	-20.476542	15.888509	114.455925	35.010578	-8.194353	113.621857	34.935169	40.997162	115.333237	34.9728735	16.4014045	114.477547	-75.9259575	15.3756135	114.434303
-3.707818	8.864717	114.025162	-20.376913	16.060648	114.638206	35.018791	-8.182106	113.859009	35.033035	41.017933	114.878357	35.025913	16.4179135	114.368683	-75.779739	15.7033825	114.907729
-4.250253	8.051164	114.140106	-20.322512	16.147995	114.752792	35.046066	-8.183942	113.992416	35.095833	41.033737	114.568077	35.0709495	16.4248975	114.2802465	-75.7159735	15.8710925	115.2253375
-4.789693	7.209202	114.236687	-20.235928	16.201565	114.8685	35.09053	-8.157672	114.12352	35.138519	41.056202	114.332985	35.1145245	16.449265	114.2282525	-75.5863805	15.953865	115.5087475
-5.366601	6.381933	114.324333	-20.230629	16.218012	114.930237	35.150578	-8.119735	114.267059	35.156628	41.10004	114.188812	35.153603	16.4901525	114.2279355	-75.614861	15.9458715	115.6325385
-5.960229	5.545576	114.298294	-20.22452	16.211979	114.923462	35.195782	-8.059322	114.378098	35.131046	41.15062	114.099419	35.163414	16.545649	114.2387585	-75.612454	15.878309	115.6081655
-6.585664	4.770563	114.250008	-20.2169	16.194221	114.833023	35.239136	-7.980431	114.4608	35.083412	41.222248	114.008926	35.161274	16.6209085	114.234863	-75.595074	15.7675335	115.431183
-7.255219	4.037587	114.222801	-20.232756	16.186195	114.694069	35.279228	-7.878511	114.527954	34.982662	41.32251	113.88755	35.130945	16.7219995	114.207752	-75.596457	15.6503905	115.180386
-8.243073	2.910385	114.093224	-20.256529	16.195461	114.510216	35.318565	-7.718078	114.609131	34.872822	41.454422	113.593582	35.0956935	16.868172	114.1013565	-75.6087515	15.52275	114.9190755
-8.90734	2.233598	113.994408	-20.255445	16.209299	114.461342	35.343258	-7.628016	114.641937	34.823437	41.535297	113.398994	35.0833475	16.9536405	114.0204655	-75.5942375	15.4649575	114.9022185
-9.637694	1.604713	114.07589	-20.226418	16.242378	114.419296	35.372257	-7.54274	114.720322	34.798748	41.608395	113.231133	35.0855025	17.0328275	113.9757275	-75.5383385	15.4519285	114.8628645
-10.345849	0.970011	114.152679	-20.23366	16.314156	114.407455	35.394905	-7.450048	114.81546	34.770954	41.692684	113.089417	35.0829295	17.121318	113.9524385	-75.5502495	15.506994	114.8624715
-11.069054	0.393747	114.196991	-20.24213	16.363468	114.425827	35.467453	-7.371113	114.863968	34.727318	41.785381	113.031448	35.0973855	17.207134	113.947708	-75.5816455	15.519802	114.903946
-11.789251	-0.140821	114.203987	-20.264761	16.415096	114.474663	35.420662	-7.27138	114.938248	34.697823	41.870998	113.033852	35.0592425	17.299809	113.98605	-75.5887645	15.530383	114.963276
-12.484344	-0.683239	114.186142	-20.32221	16.463375	114.590309	35.383228	-7.190856	114.91568	34.663071	41.938431	113.116753	35.0231495	17.3737875	114.0162165	-75.6675695	15.5529625	115.1644015
-13.64675	-1.335486	114.235008	-20.36215	16.540977	114.755966	35.33543	-7.041138	114.875504	34.638588	42.082031	113.476898	34.987009	17.5204465	114.176201	-75.711309	15.5615075	115.335731
-14.404443	-1.714063	114.170135	-20.434879	16.630354	114.816093	35.278122	-6.925765	114.853874	34.610298	42.197994	113.76088	34.94421	17.6361145	114.307377	-75.813968	15.6245935	115.324809
-15.197735	-2.097156	114.059494	-20.507959	16.766033	114.841721	35.210964	-6.795938	114.838409	34.5839	42.328781	114.005234	34.897432	17.7664215	114.4218215	-75.91335	15.7656445	115.2616205
-16.080036	-2.419707	113.973083	-20.588701	16.91736	114.78727	35.136204	-6.663288	114.833626	34.539543	42.474834	114.095734	34.8378735	17.905773	114.46468	-76.0152755	15.928947	115.10986
-16.888134	-2.738962	113.950645	-20.648088	17.079859	114.765427	35.051811	-6.540086	114.805183	34.486202	42.585476	114.023628	34.7690065	18.022695	114.4144055	-76.0651825	16.137023	115.1164485
-17.720306	-2.989615	113.953911	-20.698315	17.215166	114.739594	34.971794	-6.44518	114.783951	34.438816	42.659058	113.86602	34.705305	18.106939	114.3249855	-76.101935	16.323393	115.1542025
-18.569918	-3.20311	113.991692	-20.740995	17.362999	114.715073	34.914352	-6.373896	114.774529	34.407101	42.706581	113.682518	34.6607265	18.1663425	114.2285235	-76.1427165	16.5596555	115.2016225
-19.874201	-3.500472	113.986626	-20.762115	17.432928	114.67289	34.848053	-6.34085	114.805199	34.368984	42.730106	113.49614	34.6085185	18.194628	114.1506695	-76.1327485	16.671228	115.1951105
-20.776318	-3.680377	113.996971	-20.771965	17.441841	114.661613	34.81353	-6.346375	114.811203	34.345093	42.722866	113.395676	34.5793115	18.1882455	114.1034395	-76.1232415	16.6954365	115.2197865
-21.614166	-3.793551	114.078903	-20.774035	17.431808	114.656151	34.834652	-6.382986	114.853195	34.308891	42.714874	113.326431	34.5717715	18.165944	114.089813	-76.1198415	16.697672	115.222489
-22.424437	-3.903239	114.210762	-20.798475	17.40274	114.655319	34.786613	-6.39246	115.025291	34.258781	42.671822	113.207481	34.522697	18.139681	114.116386	-76.119647	16.665799	115.194252
-23.254564	-3.937804	114.375351	-20.824326	17.370821	114.643837	34.799698	-6.488661	115.209076	34.210243	42.580421	113.019394	34.5049705	18.04588	114.114235	-76.1536225	16.695762	115.173439
-24.093719	-3.907464	114.557686	-20.884151	17.289064	114.624825	34.695564	-6.57235	115.474854	34.1478	42.438976	112.766075	34.421682	17.933313	114.1204645	-76.189984	16.644815	115.1291855
-25.026909	-3.854391	114.67141	-20.945564	17.206823	114.583466	34.59605	-6.725702	115.657005	34.092232	42.26207	112.46315	34.344141	17.768184	114.0600775	-76.235269	16.645462	115.1068545
-26.253151	-3.67035	114.773918	-21.049734	17.026169	114.461075	34.42807	-6.96729	115.815521	33.990707	41.985573	112.064453	34.2093885	17.5091415	113.939987	-76.3088565	16.5431965	114.982163
-27.081659	-3.468032	114.758591	-21.126307	16.895754	114.403221	34.34198	-7.132728	115.835701	33.92149	41.807522	111.836205	34.131735	17.337397	113.835953	-76.384349	16.454111	114.970489
-27.840809	-3.210533	114.741447	-21.177799	16.740278	114.36058	34.265396	-7.274155	115.834007	33.844566	41.660332	111.643494	34.054981	17.1930885	113.7387505	-76.410579	16.2874675	114.9824095
-28.615698	-2.857793	114.688217	-21.200729	16.655163	114.343094	34.19524	-7.367546	115.794708	33.790932	41.559814	111.499275	33.993086	17.096134	113.6469915	-76.394544	16.214192	115.0391965
-29.414268	-2.392367	114.549431	-21.256233	16.573589	114.321014	34.146885	-7.41972	115.678932	33.743458	41.523869	111.462402	33.9451715	17.0520745	113.570667	-76.4576375	16.0951035	115.071361
-30.083019	-1.908437	114.408859	-21.282902	16.558588	114.29776	34.115417	-7.427377	115.527687	33.700798	41.566936	111.542511	33.9081075	17.0697795	113.535099	-76.4739115	16.0473965	115.060421
-30.74725	-1.323366	114.148178	-21.29846	16.568691	114.274231	34.09573	-7.363826	115.351059	33.652031	41.652004	111.756279	33.8738805	17.144089	113.553669	-76.4708005	15.993293	114.994793
-31.748957	-0.326553	113.699913	-21.402443	16.644325	114.297737	34.010246	-7.211817	114.955902	33.579605	41.88364	112.278282	33.7949255	17.3359115	113.617092	-76.5998115	15.9527385	114.978382
-32.367615	0.415451	113.405464	-21.43885	16.743153	114.324341	33.969761	-7.037698	114.678261	33.55249	42.086094	112.74868	33.7611255	17.524198	113.7134705	-76.6388255	15.962108	114.9352115
-32.984768	1.202101	113.128372	-21.500216	16.885584	114.346443	33.929764	-6.861823	114.4217	33.542431	42.299236	113.324341	33.7360975	17.7187065	113.8730205	-76.7365295	16.0524615	114.8198655
-33.574478	1.977519	112.811188	-21.554691	17.071186	114.340935	33.873524	-6.692563	114.171303	33.545086	42.492771	113.928543	33.709305	17.900104	114.049923	-76.818687	16.242268	114.631947
-34.113712	2.72259	112.584984	-21.658644	17.221308	114.338699	33.774605	-6.560303	113.91301	33.565689	42.618073	114.453865	33.670147	18.028885	114.1834375	-76.987435	16.413731	114.4939605
-34.645836	3.476804	112.465668	-21.712538	17.38689	114.378677	33.668228	-6.478682	113.684608	33.593769	42.660378	114.837624	33.6309985	18.090848	114.261116	-77.0560745	16.682932	114.496238
-35.18108	4.23955	112.451042	-21.765045	17.526539	114.466347	33.557186	-6.451286	113.484505	33.615963	42.660828	115.1082	33.5865745	18.104771	114.2963525	-77.1166645	16.948307	114.6363415
-35.718449	5.093769	112.259628	-21.587362	17.503204	114.369377	33.387833	-6.496404	113.253426	33.677555	42.587669	115.363014	33.532694	18.0456325	114.30822	-76.707418	16.9607755	114.430534
-36.275379	5.737484	112.195251	-21.646387	17.577549	114.304688	33.278419	-6.549601	113.098122	33.676952	42.526619	115.458969	33.4776855	17.988509	114.2785455	-76.7704595	17.166589	114.3308305
-36.72979	6.302256	111.99379	-21.693357	17.598177	114.156082	33.178349	-6.594868	112.928406	33.685757	42.432995	115.563675	33.432053	17.9190635	114.2460405	-76.818767	17.2772905	114.0661235
-37.154697	6.804943	111.811295	-21.676285	17.619268	114.058937	33.103298	-6.638198	112.788918	33.656181	42.366512	115.682129	33.3797395	17.864157	114.2355235	-76.7323095	17.374379	113.8823505
-37.643612	7.322595	111.812523	-22.094498	17.728262	114.15509	33.034523	-6.660046	112.676537	33.668797	42.275982	115.91362	33.35166	17.807968	114.2950785	-77.540656	17.648556	114.0151015
-38.196239	7.833288	111.766586	-22.124962	17.702316	114.145874	32.979092	-6.700109	112.642761	33.669983	42.213734	116.17527	33.3245375	17.7568125	114.4090155	-77.5744615	17.6478195	113.8827325
-38.683926	8.23456	111.815598	-22.15596	17.610514	114.146591	32.942314	-6.758991	112.641846	33.694782	42.130806	116.421852	33.318548	17.6859075	114.531849	-77.630468	17.5351205	113.761333
-39.30191	8.69024	111.855904	-22.157637	17.602451	114.211967	32.867477	-6.874053	112.736092	33.734921	41.991978	116.644241	33.301199	17.5589625	114.6901665	-77.616473	17.6459395	113.7337675
-39.676003	8.911246	111.808037	-22.194551	17.579195	114.173126	32.82478	-6.981313	112.814728	33.771133	41.896793	116.765549	33.2979565	17.45774	114.7901385	-77.6870585	17.70065	113.5561135
-40.029224	9.083875	111.640999	-22.206015	17.553122	114.12439	32.765301	-7.084719	112.905975	33.802311	41.814716	116.854301	33.283806	17.3649985	114.880138	-77.695836	17.7412455	113.368642
-40.414314	9.237547	111.382652	-22.229763	17.537298	113.957634	32.743202	-7.170437	112.98909	33.832481	41.731705	116.861404	33.2878415	17.280634	114.925247	-77.7473675	17.793962	112.990021
-40.780239	9.334449	111.148033	-22.218451	17.530323	113.737907	32.721779	-7.212485	113.029526	33.831638	41.684933	116.775307	33.2767085	17.236224	114.9024165	-77.7136105	17.824422	112.5733975
-41.150143	9.375619	111.007324	-22.218609	17.558031	113.576996	32.72113	-7.208374	113.066795	33.819859	41.708435	116.496483	33.2704945	17.2500305	114.781639	-77.7077125	17.8660315	112.372353
-41.563614	9.378621	111.004219	-22.22271	17.591099	113.493538	32.744797	-7.171398	113.135513	33.767258	41.760582	116.107285	33.2560275	17.294592	114.621399	-77.7014475	17.887606	112.365677
-42.291878	9.293279	111.115471	-22.176514	17.614914	113.430321	32.789116	-7.170686	113.424767	33.719589	41.814213	115.449692	33.2543525	17.3217635	114.4372295	-77.6073805	17.9080645	112.4234125
-42.853447	9.185899	111.258354	-22.177511	17.580717	113.428261	32.794411	-7.262658	113.770935	33.684284	41.756802	114.973816	33.2393475	17.247072	114.3723755	-77.5943695	17.914362	112.4841465
-43.42992	9.051598	111.445465	-22.177338	17.493343	113.42318	32.767426	-7.405849	114.159134	33.639793	41.664829	114.467796	33.2036095	17.12949	114.313465	-77.5582855	17.857196	112.532895
-44.001415	8.935024	111.658775	-22.19071	17.370153	113.485275	32.736526	-7.592874	114.574089	33.573269	41.499569	113.961945	33.1548975	16.9533475	114.268017	-77.5363175	17.7869585	112.702533
-44.545582	8.861457	111.883965	-22.22831	17.211121	113.529037	32.689995	-7.79485	114.975204	33.539883	41.263222	113.493477	33.114939	16.734186	114.2343405	-77.571559	17.688056	112.8237335
-45.085232	8.787235	112.098328	-22.273342	17.055296	113.600281	32.635143	-8.024415	115.378593	33.506931	41.032921	113.036934	33.071037	16.504253	114.2077635	-77.617721	17.606339	112.9927985
-45.648781	8.796993	112.315773	-22.281744	16.867216	113.691711	32.583145	-8.249772	115.724739	33.469608	40.769863	112.621117	33.0263765	16.2600455	114.172928	-77.5898645	17.4743865	113.210494
-46.503967	8.926574	112.691269	-22.325026	16.626089	113.821854	32.505394	-8.523626	116.109123	33.401993	40.448799	112.002792	32.9536935	15.9625865	114.0559575	-77.6037455	17.2895915	113.5877505
-47.12085	9.116817	112.984764	-22.361704	16.46282	113.951004	32.465458	-8.637879	116.311905	33.307899	40.276817	111.652222	32.8866785	15.819469	113.9820635	-77.6100865	17.106171	113.9199445
-47.722759	9.391997	113.322998	-22.39188	16.328341	114.149765	32.453529	-8.75086	116.486847	33.200829	40.150097	111.370407	32.827179	15.6996185	113.928627	-77.610939	16.9570635	114.370903
-48.303677	9.712241	113.687775	-22.443577	16.170372	114.403442	32.424183	-8.844734	116.661385	33.068218	40.039825	111.144135	32.7462005	15.5975455	113.90276	-77.6333545	16.7431985	114.904124
-48.788521	10.119345	114.019356	-22.511965	16.039003	114.642883	32.391701	-8.92316	116.796005	32.948975	39.946804	111.006058	32.670338	15.511822	113.9010315	-77.694268	16.566184	115.3847345
-49.328094	10.598733	114.2323	-22.603479	15.94188	114.84269	32.331207	-8.993367	116.893921	32.814304	39.896072	110.88765	32.5727555	15.4513525	113.8907855	-77.7797135	16.4324075	115.7945945
-49.838188	11.212324	114.490616	-22.709505	15.842713	115.031555	32.231781	-8.97842	116.893158	32.637012	39.885704	110.802963	32.4343965	15.453642	113.8480605	-77.8534065	16.231784	116.2150495
-50.482857	12.372541	114.991295	-22.864517	15.718755	115.428459	32.13768	-9.018678	116.584763	32.32621	39.954044	110.73259	32.231945	15.467683	113.6586765	-77.960979	15.969827	117.1982415
-50.928425	13.179189	115.445732	-22.962532	15.660872	115.758667	32.074635	-8.984054	116.330109	32.087097	40.054382	110.775032	32.080866	15.535164	113.5525705	-78.00593	15.78658	117.9647635
-51.256908	14.047894	115.909073	-23.059776	15.615942	116.105911	32.00845	-8.945272	116.015579	31.887918	40.158382	110.839699	31.948184	15.606555	113.427639	-78.067736	15.625329	118.784183
-51.556786	15.018823	116.327919	-23.162249	15.544981	116.402626	31.946028	-8.918225	115.697601	31.678644	40.256264	110.893921	31.812336	15.6690195	113.295761	-78.136834	15.4209425	119.509491
-51.748486	16.083801	116.684319	-23.212055	15.514866	116.599129	31.838608	-8.8997	115.329659	31.490713	40.335896	110.90374	31.6646605	15.718098	113.1166995	-78.0887705	15.311634	120.0815585
-51.95908	17.133032	116.920708	-23.33419	15.504567	116.720222	31.722637	-8.877807	114.977478	31.316048	40.406883	110.853645	31.5193425	15.764538	112.9155615	-78.1877225	15.244596	120.5248825
-52.058041	18.236778	117.029083	-23.396332	15.506967	116.76799	31.623173	-8.823903	114.703278	31.180822	40.456387	110.812485	31.4019975	15.816242	112.7578815	-78.1946615	15.197692	120.7780985
-52.012169	20.008806	117.070518	-23.459459	15.559712	116.780151	31.518135	-8.764579	114.416435	31.044691	40.545929	110.826767	31.281413	15.890675	112.621601	-78.200331	15.228749	120.938701
-51.97974	21.217554	117.029488	-23.506124	15.594132	116.766037	31.484308	-8.751585	114.284454	30.986944	40.599308	110.830162	31.235626	15.9238615	112.557308	-78.247874	15.2644025	120.974766
-51.810299	22.452822	116.978142	-23.552605	15.631209	116.745079	31.406471	-8.704492	114.234505	30.940086	40.62711	110.858223	31.1732785	15.961309	112.546364	-78.2784885	15.301109	120.943794
-51.56749	23.720043	116.922287	-23.580374	15.664887	116.744553	31.369423	-8.659247	114.21505	30.919987	40.660336	110.909615	31.144705	16.0005445	112.5623325	-78.305453	15.3292295	120.9267735
-51.299213	25.007936	116.859833	-23.630667	15.702714	116.754166	31.329683	-8.618485	114.257515	30.898565	40.69175	110.999611	31.114124	16.0366325	112.628563	-78.375458	15.3687955	120.879769
-50.944401	26.322218	116.737328	-23.658649	15.734765	116.739693	31.282721	-8.617358	114.281868	30.888519	40.71043	111.097656	31.08562	16.046536	112.689762	-78.402918	15.422994	120.789624
-50.499897	27.636728	116.609993	-23.749012	15.734933	116.700676	31.210142	-8.613322	114.356766	30.863607	40.714386	111.198021	31.0368745	16.050532	112.7773935	-78.5348985	15.419334	120.6239585
-49.786392	29.663795	116.380753	-23.873365	15.791915	116.63221	31.12067	-8.600924	114.403114	30.805006	40.780224	111.388847	30.962838	16.08965	112.8959805	-78.709568	15.49418	120.3684395
-49.223499	31.002075	116.140495	-23.94718	15.864238	116.511658	31.054491	-8.579033	114.382187	30.767769	40.818825	111.446342	30.91113	16.119896	112.9142645	-78.80549	15.60858	120.1090515
-48.579124	32.379768	115.907585	-24.008745	15.903287	116.345276	30.995834	-8.55337	114.277664	30.739918	40.865299	111.495674	30.867876	16.1559645	112.886669	-78.885366	15.6506095	119.803883
-47.904076	33.764465	115.675095	-24.120089	15.960974	116.144905	30.928686	-8.510504	114.13633	30.701996	40.934036	111.556801	30.815341	16.211766	112.8465655	-79.055519	15.710182	119.4432445
-47.136341	35.093502	115.488831	-24.154819	16.022667	115.912689	30.866051	-8.448388	113.908836	30.653685	41.023685	111.630997	30.759868	16.2876485	112.7699165	-79.069506	15.7576855	119.0554615
-46.348408	36.47308	115.35218	-24.220366	16.1381	115.715446	30.809399	-8.350013	113.639702	30.631485	41.14637	111.756065	30.720442	16.3981785	112.6978835	-79.161174	15.8780215	118.7330085
-45.531857	37.838047	115.356125	-24.276831	16.220802	115.520653	30.73802	-8.265619	113.305214	30.586138	41.26685	111.924698	30.662079	16.5006155	112.614956	-79.215741	15.9409885	118.42635
-44.150169	39.801697	115.470329	-24.315231	16.391972	115.236221	30.642292	-8.109241	112.703445	30.586157	41.453316	112.193382	30.6142245	16.6720375	112.4484135	-79.2446865	16.1119065	118.0240285
-43.201782	41.036938	115.606621	-24.375599	16.509108	114.994339	30.581341	-7.994781	112.220428	30.591953	41.570663	112.443115	30.586647	16.787941	112.3317715	-79.337845	16.230275	117.6569065
-42.177345	42.225151	115.696121	-24.408556	16.598763	114.715889	30.522474	-7.875071	111.745743	30.601236	41.697655	112.702271	30.561855	16.911292	112.224007	-79.378967	16.286234	117.207771
-41.133953	43.349293	115.760292	-24.444616	16.723515	114.344917	30.473133	-7.754939	111.261307	30.623362	41.797279	113.006187	30.5482475	17.02117	112.133747	-79.4374795	16.42586	116.556087
-40.069572	44.393044	115.8694	-24.455585	16.839371	114.072906	30.432564	-7.62255	110.769562	30.642818	41.909199	113.265541	30.537691	17.1433245	112.0175515	-79.448861	16.5354175	116.1282605
-38.949413	45.336178	116.084541	-24.443226	16.976383	113.721954	30.386457	-7.490479	110.251045	30.666039	41.996532	113.517502	30.526248	17.2530265	111.8842735	-79.4127	16.6997395	115.5596345
-37.815895	46.148396	116.334274	-24.430803	17.116825	113.531364	30.357153	-7.369071	109.807518	30.717293	42.07159	113.6894	30.537223	17.3512595	111.748459	-79.398829	16.8823905	115.314269
-36.0481	47.218346	116.493919	-24.554592	17.310843	113.466194	30.360264	-7.242069	109.383331	30.838236	42.123844	113.905212	30.59925	17.4408875	111.6442715	-79.708434	17.1807985	115.2881165
-34.900837	47.795898	116.477158	-24.287781	17.402222	113.139984	30.358501	-7.209799	109.179665	30.927389	42.127239	113.979469	30.642945	17.45872	111.579567	-79.218507	17.345724	114.700401
-33.687397	48.213051	116.408829	-24.354523	17.523884	113.041924	30.369341	-7.23164	108.999573	30.991364	42.084305	113.950874	30.6803525	17.4263325	111.4752235	-79.3893985	17.6214355	114.6086245
-32.502216	48.550152	116.352997	-24.250061	17.518291	112.836288	30.370993	-7.264018	108.867355	31.074024	42.049553	113.900696	30.7225085	17.3927675	111.3840255	-79.2226305	17.6438145	114.2885505
-31.311672	48.727982	116.274277	-24.256876	17.640818	112.879982	30.396521	-7.306672	108.835007	31.145546	42.002193	113.830223	30.7710335	17.3477605	111.332615	-79.2847855	17.9338755	114.427349
-30.111149	48.840076	116.102386	-24.096151	17.617458	112.772858	30.427383	-7.363514	108.902596	31.252125	41.943535	113.734543	30.839754	17.2900105	111.3185695	-79.032056	17.9449055	114.2271465
-29.155483	48.860748	116.086159	-24.048433	17.619724	112.800934	30.475307	-7.451849	109.032127	31.346489	41.878204	113.59938	30.910898	17.2131775	111.3157535	-79.007764	18.0262705	114.2861145
-27.286551	48.603794	115.76358	-23.974863	17.630798	112.974152	30.519703	-7.612367	109.27404	31.44208	41.706703	113.270485	30.9808915	17.047168	111.2722625	-78.9306175	18.214428	114.6760415
-26.0896	48.295872	115.525497	-23.86338	17.595491	112.977722	30.52854	-7.75303	109.475433	31.517332	41.592026	113.058533	31.022936	16.919498	111.266983	-78.749696	18.271484	114.688461
-24.913219	47.888081	115.311417	-23.821398	17.592529	113.05587	30.532488	-7.906531	109.703468	31.587112	41.46674	112.832916	31.0598	16.7801045	111.268192	-78.702596	18.4049535	114.843548
-23.709311	47.433205	115.02063	-23.759989	17.525278	113.149117	30.53129	-8.083667	109.958649	31.684425	41.31382	112.597969	31.1078575	16.6150765	111.278309	-78.6278355	18.4354795	115.019925
-22.447296	46.794193	114.679428	-23.709164	17.516945	113.241371	30.525366	-8.281229	110.212914	31.756487	41.148033	112.370071	31.1409265	16.433402	111.2914925	-78.5592545	18.600488	115.1912495
-21.190447	46.189121	114.377975	-23.686426	17.459635	113.332985	30.532589	-8.46661	110.462662	31.82613	40.979671	112.150612	31.1793595	16.2565305	111.306637	-78.5522115	18.6627395	115.359333
-20.046251	45.457996	114.109596	-23.618793	17.38542	113.427666	30.534252	-8.65521	110.722748	31.890699	40.789497	111.930695	31.2124755	16.0671435	111.3267215	-78.4500615	18.7036965	115.5286105
-18.389772	44.321625	113.806244	-23.59116	17.283546	113.533058	30.534595	-8.946403	111.106064	31.976276	40.515976	111.624313	31.2554355	15.7847865	111.3651885	-78.4377555	18.7823055	115.7009275
-17.266336	43.539978	113.561287	-23.549189	17.191742	113.520836	30.534664	-9.136406	111.339485	32.030365	40.325798	111.455963	31.2825145	15.594696	111.397724	-78.3808925	18.788788	115.643948
-16.027122	42.658493	113.294724	-23.51548	17.068354	113.480171	30.547255	-9.297	111.508034	32.071384	40.160118	111.345718	31.3093195	15.431559	111.426876	-78.3402795	18.705149	115.533466
-14.987347	41.810265	113.191185	-23.557005	16.949009	113.377823	30.571482	-9.430229	111.61692	32.095821	40.043625	111.28949	31.3336515	15.306698	111.453205	-78.4476615	18.59132	115.302441
-13.902508	40.869495	113.077759	-23.527756	16.8048	113.241898	30.617783	-9.528018	111.651314	32.112041	39.938889	111.291824	31.364912	15.2054355	111.471569	-78.420424	18.4041645	115.012227
-12.811298	39.921917	112.953888	-23.511566	16.673389	113.057434	30.676163	-9.598057	111.652222	32.131565	39.870983	111.360062	31.403864	15.136463	111.506142	-78.426996	18.210315	114.608726
-11.74373	38.963097	112.847496	-23.513313	16.533121	112.827744	30.7661	-9.645096	111.627792	32.164116	39.822613	111.466805	31.465108	15.0887585	111.5472985	-78.491734	17.9774835	114.1081895
-10.156981	37.467941	112.556183	-23.470205	16.368181	112.327644	30.924343	-9.706111	111.598274	32.240807	39.74873	111.682983	31.582575	15.0213095	111.6406285	-78.522985	17.7150525	113.0146595
-9.111712	36.408348	112.308708	-23.40057	16.253744	111.930122	31.026867	-9.770047	111.556747	32.312302	39.685368	111.778664	31.6695845	14.9576605	111.6677055	-78.4707245	17.5498275	112.1925385
-8.095975	35.333084	112.096512	-23.312321	16.135393	111.549011	31.1313	-9.847459	111.485878	32.417572	39.601757	111.848389	31.774436	14.877149	111.6671335	-78.399078	17.393637	111.4308885
-7.139357	34.206276	111.898552	-23.192829	16.031404	111.242035	31.273365	-9.941574	111.44416	32.555798	39.495991	111.899506	31.9145815	14.7772085	111.671833	-78.3002395	17.2855995	110.812237
-6.184942	33.079113	111.692513	-23.06193	15.920316	111.026642	31.434191	-10.044777	111.426674	32.702606	39.373276	111.949173	32.0683985	14.6642495	111.6879235	-78.1922585	17.1763825	110.3653605
-5.326594	31.921518	111.568192	-22.897711	15.793046	110.867882	31.598946	-10.167913	111.451889	32.886116	39.216827	111.936043	32.242531	14.524457	111.693966	-78.037953	17.061635	110.041798
-4.504545	30.681728	111.51152	-22.745014	15.637498	110.794998	31.781752	-10.322231	111.541954	33.080025	39.061878	111.923721	32.4308885	14.3698235	111.7328375	-77.9209165	16.9051725	109.8571585
-3.343309	28.844505	111.481842	-22.479864	15.447251	110.795883	32.044525	-10.541384	111.811104	33.342823	38.849182	112.008537	32.693674	14.153899	111.9098205	-77.653402	16.740603	109.6819455
-2.645392	27.576048	111.531052	-22.343836	15.279119	110.913132	32.230446	-10.688628	112.066856	33.525291	38.700623	112.066391	32.8778685	14.0059975	112.0666235	-77.5655405	16.5522405	109.7596405
-2.025434	26.277706	111.657951	-22.206633	15.143332	111.054321	32.396637	-10.81535	112.326767	33.681698	38.562313	112.154388	33.0391675	13.8734815	112.2405775	-77.4524335	16.4131825	109.8680645
-1.44084	25.026026	111.830009	-22.055553	15.011101	111.241493	32.555222	-10.928252	112.564537	33.84539	38.445534	112.258194	33.200306	13.758641	112.4113655	-77.311412	16.263561	110.0716205
-0.952562	23.695364	112.00386	-21.944265	14.87477	111.430374	32.705376	-11.054917	112.797295	33.969898	38.320343	112.429642	33.337637	13.632713	112.6134685	-77.226167	16.116827	110.2472795
-0.487899	22.395578	112.220978	-21.856365	14.73839	111.594521	32.821384	-11.169886	113.00663	34.075394	38.215969	112.610985	33.448389	13.5230415	112.8088075	-77.161119	15.9537385	110.3802345
-0.12592	21.129211	112.377342	-21.798138	14.621539	111.735825	32.896347	-11.266274	113.153648	34.147236	38.12273	112.74192	33.5217915	13.428228	112.947784	-77.1180675	15.81485	110.523866
0.324654	19.180584	112.498383	-21.728504	14.49465	111.916718	32.956905	-11.395703	113.234283	34.227001	37.988953	112.868759	33.591953	13.296625	113.051521	-77.048961	15.692675	110.781915
0.562375	17.864136	112.59507	-21.721832	14.427732	112.021126	32.994453	-11.48815	113.222755	34.254105	37.911598	112.935913	33.624279	13.211724	113.079334	-77.067943	15.64374	110.962918
0.724461	16.617302	112.632813	-21.682955	14.399598	112.084892	33.008442	-11.575427	113.189293	34.309769	37.818268	112.974808	33.6591055	13.1214205	113.0820505	-77.0250155	15.6777755	111.0877335
0.853936	15.354342	112.613785	-21.695044	14.363241	112.108864	33.010479	-11.666756	113.139847	34.358501	37.737068	112.980904	33.68449	13.035156	113.0603755	-77.074578	15.691326	111.1573525
0.886947	14.023122	112.563385	-21.645283	14.316625	112.062027	32.990639	-11.791137	113.079056	34.413101	37.630848	112.931953	33.70187	12.9198555	113.0055045	-76.992436	15.7133945	111.1185495
0.914921	12.742549	112.470581	-21.626043	14.280009	112.010895	32.975143	-11.897991	113.026093	34.439724	37.524235	112.822914	33.7074335	12.813122	112.9245035	-76.9595195	15.746896	111.0972865
0.850523	11.523582	112.373825	-21.625801	14.226707	111.988091	32.958351	-11.970292	112.959061	34.451817	37.445053	112.697311	33.705084	12.7373805	112.828186	-76.956686	15.7160335	111.147996
0.691139	9.575013	112.316154	-21.583815	14.106606	111.98851	32.986633	-12.042027	112.90184	34.440159	37.372307	112.60614	33.713396	12.66514	112.75399	-76.881026	15.548072	111.22303
0.533936	8.332526	112.311615	-21.5994	14.021155	112.023888	33.03194	-12.064503	112.903038	34.424458	37.351982	112.60228	33.728199	12.6437395	112.752659	-76.926999	15.3985705	111.295117
0.277464	7.133026	112.301109	-21.546484	13.908876	112.068344	33.082321	-12.077195	112.922791	34.404137	37.343082	112.639168	33.743229	12.6329435	112.7809795	-76.836197	15.1848085	111.3557085
0.03792	5.906176	112.302269	-21.538406	13.843269	112.116798	33.146511	-12.095449	112.980629	34.391193	37.324272	112.638794	33.768852	12.6144115	112.8097115	-76.845664	15.0721265	111.4238845
-0.287414	4.688879	112.375664	-21.522257	13.758339	112.19281	33.18285	-12.14083	113.087906	34.389748	37.268372	112.577698	33.786299	12.563771	112.832802	-76.830813	14.952907	111.552818
-0.648751	3.501256	112.467216	-21.506498	13.65722	112.272026	33.214081	-12.223014	113.257706	34.394978	37.161983	112.506882	33.8045295	12.4694845	112.882294	-76.8175255	14.8449555	111.661758
-1.069802	2.323447	112.583908	-21.469889	13.538177	112.318336	33.236912	-12.350268	113.471985	34.409767	36.99778	112.388588	33.8233395	12.323756	112.9302865	-76.7631175	14.752598	111.7063855
-1.732173	0.575802	112.781013	-21.435993	13.275131	112.366127	33.272942	-12.618679	113.892151	34.464394	36.661373	112.177315	33.868668	12.021347	113.034733	-76.740654	14.528915	111.697521
-2.235208	-0.572779	112.951836	-21.391731	13.037747	112.3647	33.313587	-12.842671	114.154144	34.497936	36.40234	112.008858	33.9057615	11.7798345	113.081501	-76.6892235	14.2956595	111.647899
-2.767216	-1.647018	113.097015	-21.361933	12.778765	112.375732	33.377239	-13.08442	114.41011	34.542728	36.137016	111.836418	33.9599835	11.526298	113.123264	-76.6838495	14.031232	111.6282
-3.302111	-2.698336	113.169884	-21.322462	12.500751	112.391296	33.429329	-13.314549	114.604553	34.572628	35.871346	111.662041	34.0009785	11.2783985	113.133297	-76.6459025	13.7231035	111.649295
-3.90177	-3.66042	113.203346	-21.261189	12.218004	112.364365	33.483009	-13.549854	114.673248	34.610092	35.631527	111.481796	34.0465505	11.0408365	113.077522	-76.5689285	13.3951715	111.651208
-4.519162	-4.580963	113.157784	-21.216148	11.94752	112.330589	33.557755	-13.733112	114.649948	34.617123	35.432949	111.333382	34.087439	10.8499185	112.991665	-76.519735	13.0451215	111.669513
-5.203006	-5.380742	113.078239	-21.142374	11.68932	112.27652	33.64542	-13.881366	114.54364	34.63118	35.307278	111.226257	34.1383	10.712956	112.8849485	-76.423048	12.665684	111.6680915
-6.199554	-6.473841	112.877953	-21.054733	11.456885	112.227722	33.785873	-13.992325	114.362862	34.669933	35.185493	111.188362	34.227903	10.596584	112.775612	-76.337369	12.317186	111.679832
-6.93437	-7.042448	112.767998	-20.956783	11.359831	112.228516	33.852848	-14.032952	114.255058	34.717621	35.169991	111.225868	34.2852345	10.5685195	112.740463	-76.1988005	12.1511425	111.716569
-7.687313	-7.583425	112.655296	-20.855089	11.320087	112.240303	33.915112	-14.061575	114.114586	34.800819	35.146935	111.319839	34.3579655	10.54268	112.7172125	-76.0681435	12.097494	111.7633935
-8.416519	-8.046638	112.479271	-20.78072	11.318296	112.310837	33.981796	-14.070852	113.935532	34.876835	35.164299	111.463341	34.4293155	10.5467235	112.6994365	-75.9907555	12.0898685	111.9222375
-9.266537	-8.458829	112.344513	-20.723392	11.320414	112.424683	34.030758	-14.047879	113.694275	34.966274	35.20586	111.692619	34.498516	10.5789905	112.693447	-75.9453	12.0618375	112.155919
-10.013063	-8.821302	112.104202	-20.627474	11.373919	112.576271	34.099373	-13.977821	113.377403	35.056801	35.304981	112.034454	34.578087	10.66358	112.7059285	-75.833035	12.084258	112.4466135
-10.863401	-9.131964	111.88829	-20.589323	11.428167	112.68145	34.180492	-13.856901	113.05423	35.117764	35.445232	112.426102	34.649128	10.7941655	112.740166	-75.827774	12.0621685	112.622734
-12.142816	-9.513001	111.583328	-20.504284	11.563943	112.817719	34.320976	-13.619568	112.654938	35.174801	35.676403	112.980949	34.7478885	11.0284175	112.8179435	-75.7564565	12.0994685	112.8174945
-12.974819	-9.754056	111.485146	-20.472393	11.681547	112.87178	34.410656	-13.432415	112.481689	35.213566	35.845043	113.237358	34.812111	11.206314	112.8595235	-75.756897	12.15678	112.8840365
-13.875095	-9.982033	111.437782	-20.409138	11.818582	112.951019	34.507607	-13.264627	112.432709	35.27705	36.00568	113.329399	34.8923285	11.3705265	112.881054	-75.7106045	12.2666375	113.020984
-14.809589	-10.230184	111.476303	-20.305561	11.944166	113.001404	34.581657	-13.145554	112.434563	35.344784	36.119198	113.378075	34.9632205	11.486822	112.906319	-75.5743425	12.40151	113.096489
-15.677916	-10.458784	111.530853	-20.217072	12.016561	113.019669	34.65366	-13.057669	112.476662	35.439152	36.192493	113.327148	35.046406	11.567412	112.901905	-75.48055	12.46571	113.137433
-16.599413	-10.706121	111.662659	-20.129614	12.073133	113.039932	34.739468	-13.020947	112.600395	35.528057	36.232391	113.210152	35.1337625	11.605722	112.9052735	-75.3929905	12.540544	113.1745905
-17.472715	-10.971169	111.758766	-20.00893	12.104953	113.04274	34.858231	-13.00279	112.769569	35.627304	36.252083	113.030884	35.2427675	11.6246465	112.9002265	-75.2606275	12.5852595	113.1852535
-18.883327	-11.338702	112.058495	-19.829147	12.091008	112.997292	35.091801	-12.945546	113.110863	35.770573	36.293995	112.639595	35.431187	11.6742245	112.875229	-75.089481	12.5077915	113.119355
-19.767199	-11.472785	112.265221	-19.697439	12.099126	112.933304	35.25433	-12.926893	113.368759	35.843502	36.321663	112.334312	35.548916	11.697385	112.8515355	-74.943794	12.500867	113.0150725
-20.665909	-11.644671	112.356438	-19.557777	12.034658	112.833107	35.412842	-12.886805	113.588654	35.916504	36.330841	112.041893	35.664673	11.722018	112.8152735	-74.780227	12.347298	112.8509405
-21.618774	-11.791065	112.410202	-19.405779	11.967166	112.719406	35.578011	-12.871486	113.77108	35.976334	36.342506	111.788681	35.7771725	11.73551	112.7798805	-74.5887305	12.198822	112.6589315
-22.544752	-11.899236	112.412987	-19.291344	11.893225	112.609116	35.736622	-12.867705	113.898293	36.063683	36.357193	111.576668	35.9001525	11.744744	112.7374805	-74.4828405	12.041706	112.4807515
-23.442131	-11.875667	112.405434	-19.190435	11.879225	112.501099	35.86882	-12.82688	114.008736	36.161076	36.399666	111.388885	36.014948	11.786393	112.6988105	-74.395818	11.972057	112.3033875
-24.398552	-11.844313	112.330315	-19.062101	11.850749	112.395668	35.975574	-12.797125	114.095436	36.269779	36.434658	111.228836	36.1226765	11.8187665	112.662136	-74.2468785	11.8827315	112.1292
-25.80949	-11.598831	112.201462	-18.902111	11.888762	112.203751	36.114735	-12.708543	114.133713	36.432861	36.51474	111.016762	36.273798	11.9030985	112.5752375	-74.07802	11.8744255	111.8322645
-26.740444	-11.399578	112.091553	-18.811434	11.955665	112.132179	36.191612	-12.634532	114.120461	36.518837	36.580475	110.909775	36.3552245	11.9729715	112.515118	-73.9780925	11.9383585	111.74924
-27.679317	-11.072513	112.06636	-18.682379	11.994405	112.097	36.277969	-12.557668	114.092865	36.585564	36.657047	110.832169	36.4317665	12.0496895	112.462517	-73.7965245	11.9391205	111.731483
-28.642321	-10.701992	112.066307	-18.619675	12.056015	112.143814	36.347805	-12.483993	114.096817	36.653606	36.729393	110.776482	36.5007055	12.1227	112.4366495	-73.7400555	11.98933	111.8509785
-29.597483	-10.22355	112.158249	-18.572933	12.142502	112.180779	36.416626	-12.463177	114.099541	36.713104	36.786167	110.700401	36.564865	12.161495	112.399971	-73.710731	12.123509	111.961587
-30.345545	-9.921899	112.139893	-18.530945	12.185143	112.229393	36.407578	-12.403886	114.178535	36.758072	36.822796	110.561546	36.582825	12.209455	112.3700405	-73.644715	12.160831	112.0887455
-31.457668	-9.081956	112.413719	-18.484869	12.254992	112.30574	36.423946	-12.36965	114.263138	36.761505	36.831352	110.361191	36.5927255	12.230851	112.3121645	-73.5624635	12.279133	112.2993155
-32.824253	-8.051228	112.869308	-18.42511	12.246774	112.534752	36.484085	-12.304771	114.348778	36.681313	36.852505	109.910263	36.582699	12.273867	112.1295205	-73.432919	12.219681	112.9399835
-33.677647	-7.274918	113.306679	-18.367615	12.204666	112.809837	36.539055	-12.262249	114.398994	36.600365	36.877193	109.632423	36.56971	12.307472	112.0157085	-73.30494	12.10186	113.6039655
-34.482044	-6.384987	113.850578	-18.314697	12.150562	113.184418	36.627094	-12.220817	114.410675	36.495663	36.923771	109.398712	36.5613785	12.351477	111.9046935	-73.1907725	11.949647	114.4641425
-35.229408	-5.454624	114.342415	-18.267313	12.042253	113.635719	36.718788	-12.143419	114.385239	36.36824	37.004627	109.253899	36.543514	12.430604	111.819569	-73.07814	11.653902	115.451869
-35.969013	-4.443605	114.731049	-18.247269	11.991713	114.026497	36.799469	-12.060383	114.34481	36.245342	37.132038	109.251656	36.5224055	12.5358275	111.798233	-73.0169435	11.4475985	116.254761
-36.634575	-3.339481	114.929642	-18.265741	11.97554	114.305984	36.856071	-11.956199	114.283302	36.146458	37.296406	109.350822	36.5012645	12.6701035	111.817062	-73.0327465	11.2809765	116.794906
-37.282997	-2.167839	114.861404	-18.24733	12.032395	114.418137	36.913563	-11.855229	114.164795	36.070328	37.472744	109.507881	36.4919455	12.8087575	111.836338	-72.9866055	11.2560325	116.999936
-38.164757	-0.28342	114.440712	-18.341419	12.165058	114.325264	36.896317	-11.616319	113.898705	36.021103	37.792702	109.81768	36.45871	13.0881915	111.8581925	-73.141548	11.2419245	116.7923355
-38.673035	1.05754	114.031479	-18.37818	12.323096	114.12381	36.86694	-11.437885	113.689781	36.012817	38.01466	110.003571	36.4398785	13.2883875	111.846676	-73.1962385	11.3578045	116.400944
-39.131096	2.464668	113.503288	-18.397907	12.487965	113.855347	36.841251	-11.230852	113.470993	36.03397	38.262688	110.199341	36.4376105	13.515918	111.835167	-73.2334245	11.460012	115.875527
-39.550106	3.906096	113.046074	-18.411461	12.71077	113.571991	36.824707	-11.011204	113.250641	36.054859	38.503571	110.317024	36.439783	13.7461835	111.7838325	-73.262705	11.6753565	115.3601495
-39.876099	5.368915	112.759712	-18.385998	12.935604	113.375076	36.82708	-10.776429	113.0298	36.081429	38.736076	110.300598	36.4542545	13.9798235	111.665199	-73.2262505	11.8913845	115.084953
-40.193031	6.888824	112.658241	-18.354982	13.150581	113.300835	36.848557	-10.530194	112.821434	36.07888	38.986195	110.248093	36.4637185	14.2280005	111.5347635	-73.1736825	12.0731615	115.0669065
-40.369228	8.374959	112.68792	-18.283699	13.319137	113.314568	36.899261	-10.301099	112.680855	36.07782	39.219913	110.233795	36.4885405	14.459407	111.457325	-73.0559385	12.178867	115.171811
-40.618664	10.616256	112.85981	-18.264231	13.499647	113.463005	36.939579	-9.98219	112.51873	36.028061	39.551441	110.411049	36.48382	14.7846255	111.4648895	-73.012282	12.2146685	115.4611205
-40.675026	12.122224	113.006104	-18.260046	13.530079	113.601997	36.95723	-9.785513	112.404594	35.951786	39.76339	110.682228	36.454508	14.9889385	111.543411	-72.9746	12.0712195	115.660583
-40.768444	13.570179	113.164642	-18.35808	13.578362	113.73156	36.937176	-9.598557	112.271294	35.84341	39.960209	111.02507	36.390293	15.180826	111.648182	-73.106453	11.975898	115.814938
-40.580704	15.159556	113.36924	-18.451157	13.612686	113.863815	36.880447	-9.435307	112.113655	35.711376	40.150688	111.396706	36.2959115	15.3576905	111.7551805	-73.1982255	11.8676815	115.9724495
-40.674252	16.444942	113.461555	-18.577997	13.689592	113.933769	36.796822	-9.285178	111.997757	35.605755	40.29771	111.762383	36.2012885	15.506266	111.88007	-73.3572825	11.872918	115.987468
-40.631397	17.868713	113.546776	-18.738586	13.799625	113.932327	36.672638	-9.195818	111.89978	35.562542	40.377796	112.114975	36.11759	15.590989	112.0073775	-73.594762	12.008261	115.8572765
-40.477634	19.242563	113.536087	-18.816366	13.929873	113.848671	36.499767	-9.167745	111.785713	35.602463	40.392448	112.369644	36.051115	15.6123515	112.0776785	-73.683847	12.2473945	115.6196635
-40.090336	21.289974	113.544907	-18.903265	14.12699	113.775848	36.259941	-9.158596	111.57032	35.714123	40.361084	112.653755	35.987032	15.601244	112.1120375	-73.793562	12.652736	115.4396585
-39.779758	22.529881	113.658607	-18.942768	14.274012	113.753685	36.144001	-9.146504	111.432007	35.762733	40.360661	112.855972	35.953367	15.6070785	112.1439895	-73.838903	12.9409455	115.3633805
-39.446106	23.748678	113.753296	-18.966274	14.387819	113.777519	36.063747	-9.109383	111.325645	35.817558	40.376507	113.09906	35.9406525	15.633562	112.2123525	-73.8732005	13.142076	115.3426855
-38.995464	24.936789	113.834488	-19.039438	14.553651	113.763489	35.962299	-9.044681	111.252487	35.849178	40.417736	113.341988	35.9057385	15.6865275	112.2972375	-73.9846145	13.4207745	115.2297405
-38.633286	26.000875	113.981262	-19.120943	14.682649	113.829887	35.837986	-8.97124	111.219696	35.850163	40.473122	113.527382	35.8440745	15.750941	112.373539	-74.0859605	13.614357	115.286235
-38.095772	26.999929	114.039978	-19.244473	14.83424	113.796974	35.704319	-8.899435	111.203087	35.833694	40.535042	113.680603	35.7690065	15.8178035	112.441845	-74.2579525	13.8506765	115.152103
-37.635212	27.941536	114.090942	-19.34075	14.949139	113.822746	35.536369	-8.841701	111.219147	35.78833	40.571381	113.806114	35.6623495	15.86484	112.5126305	-74.3438495	14.033438	115.1328615
-36.844479	29.214308	114.114319	-19.580755	15.069625	113.770233	35.252384	-8.87397	111.291931	35.705864	40.531017	113.962769	35.479124	15.8285235	112.62735	-74.640634	14.3107265	114.913116
-36.315346	29.926523	114.166092	-19.715691	15.114319	113.777016	35.040218	-8.936512	111.363457	35.645058	40.446487	114.066246	35.342638	15.7549875	112.7148515	-74.77402	14.4736505	114.8391805
-35.665558	30.534182	114.271103	-19.853407	15.0714	113.888573	34.828949	-9.057027	111.431801	35.594959	40.334236	114.097855	35.211954	15.6386045	112.764828	-74.918768	14.5041955	115.012318
-35.047066	31.009686	114.387741	-20.033281	15.042522	114.017578	34.641502	-9.218828	111.561882	35.548634	40.215096	114.031052	35.095068	15.498134	112.796467	-75.16163	14.58691	115.238689
-34.377018	31.458864	114.381813	-20.106218	14.995606	114.016388	34.45491	-9.39539	111.742989	35.487099	40.072937	113.862823	34.9710045	15.3387735	112.802906	-75.1834405	14.6524385	115.22987
-33.727829	31.818295	114.292236	-20.272987	14.947613	114.13591	34.285431	-9.571455	111.982941	35.39957	39.922611	113.541161	34.8425005	15.175578	112.762051	-75.3884745	14.719648	115.509769
-32.965107	32.135498	114.085518	-20.302933	14.888762	114.114723	34.14122	-9.72623	112.347969	35.277161	39.761673	113.092636	34.7091905	15.0177215	112.7203025	-75.3150565	14.7598025	115.5091435
-31.892473	32.464596	113.648651	-20.406372	14.792426	114.146935	34.01001	-9.985288	113.031647	35.081501	39.509632	112.353767	34.5457555	14.762172	112.692707	-75.3584995	14.82268	115.601163
-31.133884	32.599579	113.398338	-20.491989	14.670708	114.205238	33.936131	-10.161022	113.533653	34.993698	39.341961	111.967575	34.4649145	14.5904695	112.750614	-75.4488925	14.7509465	115.659862
-30.361021	32.702579	113.219246	-20.548647	14.523443	114.268074	33.906147	-10.34348	113.934769	34.889297	39.183247	111.688782	34.397722	14.4198835	112.8117755	-75.495016	14.6270025	115.7243725
-29.578379	32.808517	113.075813	-20.623806	14.356243	114.333275	33.864731	-10.411012	114.258781	34.785168	39.110134	111.512375	34.3249495	14.349561	112.885578	-75.5725615	14.362925	115.780972
-28.706005	32.901783	112.987587	-20.69116	14.248519	114.341911	33.864677	-10.404112	114.431252	34.654716	39.119305	111.372902	34.2596965	14.3575965	112.902077	-75.6420165	14.1394415	115.781745
-27.964729	33.016079	112.928497	-20.750381	14.210267	114.316437	33.873905	-10.310362	114.485481	34.498741	39.201622	111.266472	34.186323	14.44563	112.8759765	-75.687085	13.974904	115.7568975
-27.14864	33.138702	112.855927	-20.804312	14.222622	114.232422	33.862335	-10.133001	114.522087	34.351917	39.366982	111.190712	34.107126	14.6169905	112.8563995	-75.71575	13.8282535	115.6084445
-25.892466	33.345448	112.56356	-20.88851	14.346832	114.020668	33.943672	-9.871153	114.491547	34.139805	39.666428	111.005035	34.0417385	14.8976375	112.748291	-75.8187585	13.7960265	115.293045
-25.011932	33.519058	112.353561	-20.932537	14.440064	113.903938	33.948784	-9.660409	114.491486	34.034557	39.838924	110.820297	33.9916705	15.0892575	112.6558915	-75.8567445	13.7908705	115.1519845
-24.205343	33.651508	112.258461	-20.967909	14.549607	113.836502	33.914093	-9.466572	114.519287	33.942028	39.998363	110.660194	33.9280605	15.2658955	112.5897405	-75.8638785	13.8333185	115.0832635
-23.395811	33.787472	112.288605	-20.983641	14.587496	113.842476	33.915329	-9.359705	114.522408	33.862648	40.09417	110.641739	33.8889885	15.3672325	112.5820735	-75.8562705	13.8077595	115.1028785
-22.504192	33.902664	112.381241	-21.080078	14.587748	113.885773	33.913597	-9.288978	114.549278	33.812794	40.182087	110.79364	33.8631955	15.4465545	112.671459	-76.0233515	13.7289415	115.100087
-21.796564	34.108673	112.540451	-21.098986	14.553334	113.904175	33.917206	-9.259505	114.579735	33.764477	40.237488	111.024521	33.8408415	15.4889915	112.802128	-76.0388135	13.6176765	115.006222
-20.758688	34.181831	112.494728	-21.168362	14.448979	113.89016	33.911316	-9.242671	114.608444	33.724434	40.261745	111.206879	33.817875	15.509537	112.9076615	-76.154599	13.388421	114.8726585
-19.560257	34.36565	112.507378	-21.230976	14.417195	113.844978	33.890514	-9.230397	114.655777	33.653187	40.287563	111.362862	33.7718505	15.528583	113.0093195	-76.2338025	13.305807	114.6806365
-18.65246	34.487984	112.464455	-21.270689	14.383221	113.80645	33.858402	-9.190757	114.735321	33.594189	40.303474	111.432251	33.7262955	15.5563585	113.083786	-76.2676735	13.2100835	114.529114
-17.792725	34.624683	112.443695	-21.377064	14.354285	113.750099	33.853546	-9.176126	114.741341	33.523716	40.318378	111.547539	33.688631	15.571126	113.14444	-76.442759	13.137444	114.355758
-16.911322	34.752464	112.469032	-21.42034	14.329076	113.630333	33.891853	-9.174507	114.644173	33.467724	40.344883	111.758698	33.6797885	15.585188	113.2014355	-76.5204685	13.072964	114.0592305
-16.075491	34.839794	112.557747	-21.508572	14.254722	113.494896	33.863579	-9.06519	114.629028	33.407143	40.438011	112.094704	33.635361	15.6864105	113.361866	-76.652505	12.8230335	113.627926
-15.228133	34.951836	112.689278	-21.576275	14.248122	113.309624	33.895493	-8.944735	114.504112	33.328571	40.578495	112.571732	33.612032	15.81688	113.537922	-76.764582	12.679364	113.081326
-14.399901	35.048409	112.848709	-21.653961	14.262147	113.090446	33.904667	-8.747961	114.375877	33.242802	40.787186	113.096581	33.5737345	16.0196125	113.736229	-76.8816565	12.5046815	112.444663
-13.223796	35.178986	113.197258	-21.783482	14.364237	112.761948	33.96801	-8.344187	114.031364	33.087654	41.172436	113.936188	33.527832	16.4141245	113.983776	-77.094796	12.3143495	111.54012
-12.512115	35.155979	113.537491	-21.819656	14.49305	112.631142	34.012623	-8.00856	113.795685	32.983509	41.486897	114.483299	33.498066	16.7391685	114.139492	-77.137378	12.2469315	111.122792
-11.78305	35.084705	113.849869	-21.818083	14.660626	112.61734	34.144638	-7.686853	113.50647	32.910019	41.802227	114.926025	33.5273285	17.057687	114.2162475	-77.1634945	12.263565	111.0184325
-11.082654	34.991184	114.135468	-21.760727	14.850545	112.693153	34.264305	-7.35164	113.353714	32.924526	42.095474	115.239105	33.5944155	17.371917	114.2964095	-77.1158695	12.329173	111.0898965
-10.448454	34.816544	114.364769	-21.657955	15.102995	112.837944	34.389774	-7.064165	113.22271	32.96109	42.354099	115.452835	33.675432	17.644967	114.3377725	-76.991342	12.561023	111.3381155
-9.868538	34.570934	114.508942	-21.588863	15.321409	112.960587	34.510452	-6.861108	113.177368	33.0368	42.537899	115.565979	33.773626	17.8383955	114.3716735	-76.951352	12.8044225	111.5495005
-9.375629	34.191803	114.593948	-21.481756	15.473371	113.120209	34.595776	-6.746984	113.184448	33.131126	42.657227	115.612282	33.863451	17.9551215	114.398365	-76.826963	12.9916205	111.842053
-8.845267	33.420265	114.694038	-21.414473	15.55987	113.385597	34.67527	-6.714769	113.243698	33.239029	42.68095	115.570343	33.9571495	17.9830905	114.4070205	-76.7860955	13.1366495	112.3641735
-8.570803	32.80526	114.747711	-21.38793	15.566224	113.612129	34.693165	-6.763529	113.303825	33.255638	42.644367	115.509644	33.9744015	17.940419	114.4067345	-76.7502615	13.192029	112.8175235
-8.353509	32.148849	114.775291	-21.399971	15.544656	113.780426	34.69091	-6.836858	113.407196	33.234005	42.589169	115.394867	33.9624575	17.8761555	114.4010315	-76.7623995	13.2131565	113.1598205
-8.211948	31.410345	114.712921	-21.446371	15.553313	113.95874	34.674793	-6.902504	113.507568	33.183067	42.544361	115.169952	33.92893	17.8209285	114.33876	-76.821672	13.2856975	113.57872
-8.115018	30.673534	114.591576	-21.495871	15.567522	114.134239	34.600876	-6.941342	113.733818	33.103172	42.498547	114.756584	33.852024	17.7786025	114.245201	-76.843766	13.3564415	114.023277
-8.043996	29.918158	114.457321	-21.525166	15.587158	114.343597	34.53405	-6.991032	114.007256	33.012028	42.464363	114.21611	33.773039	17.7366655	114.111683	-76.823371	13.4376505	114.575511
-8.022855	29.135565	114.302742	-21.514444	15.611313	114.545349	34.499065	-7.091023	114.309311	32.921833	42.382118	113.579575	33.710449	17.6455475	113.944443	-76.739337	13.5770785	115.146255
-8.060723	27.962212	113.991043	-21.514299	15.611911	114.730919	34.469471	-7.280437	114.76635	32.803932	42.206253	112.524178	33.6367015	17.462908	113.645264	-76.6652995	13.760914	115.816574
-8.068913	27.208185	113.726929	-21.551544	15.564306	114.746559	34.430031	-7.420774	115.038803	32.72501	42.041294	111.787079	33.5775205	17.31026	113.412941	-76.6806085	13.818352	116.080177
-8.114092	26.501009	113.427185	-21.540411	15.496341	114.698303	34.419506	-7.555447	115.224419	32.669022	41.844658	111.093315	33.544264	17.1446055	113.158867	-76.625086	13.8480765	116.237739
-8.145412	25.858475	113.170197	-21.485312	15.344529	114.606812	34.424198	-7.717131	115.340408	32.632366	41.631432	110.512909	33.528282	16.9571505	112.9266585	-76.498906	13.7319075	116.2869655
-8.128989	25.228537	112.980141	-21.462187	15.187132	114.520729	34.427227	-7.838632	115.448448	32.620655	41.428802	110.07547	33.523941	16.795085	112.761959	-76.448315	13.579179	116.279499
-8.188389	24.719166	112.882408	-21.387199	15.026829	114.459267	34.488255	-7.959538	115.49646	32.617683	41.269451	109.783974	33.552969	16.6549565	112.640217	-76.327367	13.3987015	116.278317
-8.265807	24.293142	112.846397	-21.339191	14.886861	114.457466	34.54361	-8.033757	115.507614	32.618946	41.166958	109.60733	33.581278	16.5666005	112.557472	-76.25966	13.2071215	116.35746
-8.440734	23.830963	112.885841	-21.253302	14.766563	114.531471	34.644547	-8.068208	115.44931	32.61533	41.119652	109.410431	33.6299385	16.525722	112.4298705	-76.1365425	13.007404	116.6330715
-8.568563	23.665815	113.002823	-21.212027	14.777822	114.692772	34.702362	-8.063288	115.355446	32.576714	41.147102	109.352364	33.639538	16.541907	112.353905	-76.063592	13.013737	117.031639
-8.700945	23.617113	113.151299	-21.20038	14.802155	114.887688	34.720005	-8.002428	115.319481	32.556076	41.194153	109.357979	33.6380405	16.5958625	112.33873	-76.0388005	13.0084475	117.436646
-8.825414	23.667763	113.335167	-21.178848	14.84481	115.057663	34.77507	-7.981046	115.197006	32.542377	41.272213	109.476509	33.6587235	16.6455835	112.3367575	-76.0164195	13.0440365	117.7785685
-8.946918	23.790644	113.528549	-21.22662	14.902097	115.186646	34.764332	-7.933118	115.122314	32.534645	41.356571	109.680069	33.6494885	16.7117265	112.4011915	-76.1027285	13.0924675	117.9721005
-9.06392	24.010565	113.680145	-21.24338	14.9284	115.258911	34.747437	-7.888421	114.981888	32.527992	41.449425	109.946976	33.6377145	16.780502	112.464432	-76.1244745	13.076298	118.05339
-9.166903	24.289808	113.799881	-21.244902	14.95596	115.279861	34.7295	-7.856483	114.756905	32.521328	41.532803	110.213623	33.625414	16.83816	112.485264	-76.115218	13.07376	118.074458
-9.258238	24.802616	113.938942	-21.253197	15.006574	115.336487	34.700981	-7.787166	114.371719	32.495983	41.677055	110.587776	33.598482	16.9449445	112.4797475	-76.104876	13.0682035	118.1932265
-9.28824	25.158258	114.064705	-21.283159	15.063752	115.388199	34.694839	-7.717725	114.147934	32.480034	41.764565	110.817848	33.5874365	17.02342	112.482891	-76.1537545	13.104084	118.293507
-9.260508	25.512886	114.218475	-21.307686	15.114872	115.479996	34.663971	-7.636025	114.019737	32.48933	41.852913	111.063126	33.5766505	17.108444	112.5414315	-76.1920225	13.1213	118.4185605
-9.245918	25.867769	114.391792	-21.282896	15.13111	115.572151	34.649212	-7.631012	113.912155	32.521648	41.876919	111.324898	33.58543	17.1229535	112.6185265	-76.151222	13.1392665	118.5257755
-9.19145	26.232874	114.538467	-21.30694	15.202318	115.692352	34.622295	-7.670407	113.874603	32.58181	41.843708	111.583115	33.6020525	17.0866505	112.728859	-76.2159325	13.3179855	118.655845
-9.103539	26.505989	114.730682	-21.29397	15.224154	115.834854	34.591423	-7.738169	113.82383	32.641689	41.795334	111.79763	33.616556	17.0285825	112.81073	-76.204496	13.4197255	118.858978
-9.000276	26.831535	114.89798	-21.270775	15.249309	115.985916	34.542702	-7.791806	113.784752	32.724804	41.739067	112.008392	33.633753	16.9736305	112.896572	-76.175303	13.5249875	119.07526
-8.966648	27.358284	115.20752	-21.240694	15.276371	116.237175	34.564445	-7.84351	113.781334	32.824463	41.708969	112.359177	33.694454	16.9327295	113.0702555	-76.175842	13.6200125	119.4040945
-8.864244	27.745789	115.397629	-21.219944	15.299747	116.339752	34.569256	-7.858036	113.710464	32.882771	41.680031	112.562523	33.7260135	16.9109975	113.1364935	-76.1659015	13.6884965	119.5430105
-8.736033	28.179428	115.51844	-21.190651	15.343675	116.397728	34.580048	-7.839288	113.60675	32.9282	41.726418	112.760674	33.754124	16.943565	113.183712	-76.135426	13.743785	119.611744
-8.600235	28.634136	115.610016	-21.162514	15.393874	116.403625	34.58947	-7.798848	113.478615	32.962704	41.769836	112.918976	33.776087	16.985494	113.1987955	-76.101115	13.802254	119.6084545
-8.431482	29.11628	115.693535	-21.149078	15.44742	116.409706	34.589149	-7.746381	113.340668	33.002151	41.82597	113.049385	33.79565	17.0397945	113.1950265	-76.093806	13.8550455	119.6243855
-8.251845	29.613041	115.833916	-21.128313	15.577619	116.488434	34.581844	-7.686721	113.23774	33.035435	41.894005	113.155792	33.8086395	17.103642	113.196766	-76.0652655	14.051596	119.780102
-7.95693	30.024633	115.959061	-21.096308	15.676628	116.563202	34.58746	-7.630608	113.182953	33.089535	41.954395	113.305962	33.8384975	17.1618935	113.2444575	-76.0311135	14.1913625	119.8819465
-7.58215	30.574364	116.167641	-21.077065	15.876208	116.684738	34.566257	-7.556449	113.152336	33.190887	42.035378	113.542847	33.878572	17.2394645	113.3475915	-76.032702	14.5129515	120.0218845
-7.327927	30.879635	116.24453	-21.073215	16.026663	116.681969	34.546398	-7.530811	113.119209	33.272812	42.055313	113.68309	33.909605	17.262251	113.4011495	-76.056035	14.791075	119.9627885
-7.057852	31.131294	116.284119	-21.077669	16.093151	116.635223	34.506126	-7.523461	113.039337	33.353691	42.068718	113.836884	33.9299085	17.2726285	113.4381105	-76.0852465	14.9136735	119.8323355
-6.773951	31.291288	116.326019	-21.086481	16.19165	116.535736	34.452301	-7.501274	112.929008	33.405849	42.090054	113.993416	33.929075	17.29439	113.461212	-76.102037	15.08891	119.61026
-6.424939	31.40065	116.392479	-21.122087	16.274702	116.395798	34.41288	-7.479653	112.794601	33.473808	42.107521	114.224754	33.943344	17.313934	113.5096775	-76.187518	15.23547	119.2819185
-6.007942	31.48665	116.495834	-21.121042	16.328602	116.316818	34.382633	-7.449064	112.63266	33.512505	42.132935	114.521851	33.947569	17.3419355	113.5772555	-76.189653	15.3152685	119.0563805
-5.574605	31.521782	116.585518	-21.17333	16.39584	116.239883	34.352371	-7.402889	112.481476	33.563293	42.143288	114.84362	33.957832	17.3701995	113.662548	-76.304492	15.4214805	118.817218
-4.889848	31.452677	116.752495	-21.207861	16.575558	116.141762	34.314579	-7.285927	112.264229	33.65836	42.197052	115.292725	33.9864695	17.4555625	113.778477	-76.4021915	15.6955535	118.505047
-4.348079	31.308619	116.810333	-21.187271	16.690491	116.147018	34.303352	-7.20675	112.145508	33.721664	42.247211	115.529335	34.012508	17.5202305	113.8374215	-76.38705	15.8607515	118.4566145
-3.865572	31.136629	116.917542	-21.192467	16.836853	116.225311	34.299164	-7.149652	112.094513	33.816128	42.288212	115.663757	34.057646	17.56928	113.879135	-76.44258	16.104426	118.571487
-3.35591	30.918575	116.993652	-21.153566	16.98233	116.334892	34.283787	-7.096527	112.120926	33.915283	42.326321	115.783821	34.099535	17.614897	113.9523735	-76.406667	16.349763	118.7174105
-2.906135	30.659878	117.018593	-21.120586	17.146032	116.400703	34.25058	-7.064952	112.22583	34.003086	42.328529	115.905251	34.126833	17.6317885	114.0655405	-76.368005	16.6602755	118.7358655
-2.412421	30.393658	117.059578	-21.126993	17.292818	116.434776	34.215969	-7.08992	112.355675	34.110348	42.307899	116.055061	34.1631585	17.6089895	114.205368	-76.4171445	16.9766465	118.664184
-1.847775	29.983557	117.115105	-21.116034	17.397839	116.467079	34.180878	-7.111487	112.480881	34.21273	42.26545	116.241692	34.196804	17.5769815	114.3612865	-76.428872	17.2186965	118.5728715
-0.974504	29.293655	117.138603	-21.149302	17.467289	116.406609	34.131855	-7.148816	112.566589	34.355877	42.206539	116.584015	34.243866	17.5288615	114.575302	-76.54247	17.4057165	118.237916
-0.407289	28.696758	117.109505	-21.150736	17.552055	116.236961	34.116058	-7.123278	112.507103	34.409637	42.198994	116.837669	34.2628475	17.537858	114.672386	-76.5643195	17.566252	117.801536
0.129618	28.086864	117.062225	-21.162062	17.604364	116.160309	34.116863	-7.060113	112.416039	34.455879	42.246582	117.057922	34.286371	17.5932345	114.7369805	-76.610495	17.6154935	117.5836375
0.62317	27.472988	117.01223	-21.15921	17.67075	115.950523	34.130268	-6.938615	112.314369	34.492157	42.316158	117.21386	34.3112125	17.6887715	114.7641145	-76.6296325	17.6527285	117.1369315
1.215503	26.767427	116.821434	-21.175228	17.82019	115.816811	34.17675	-6.814573	112.256989	34.509914	42.432327	117.360283	34.343332	17.808877	114.808636	-76.693788	17.831503	116.824986
1.784259	26.002438	116.586662	-21.130823	17.932592	115.480423	34.226753	-6.654837	112.201347	34.521046	42.554653	117.483505	34.3738995	17.949908	114.842426	-76.6355455	17.915276	116.11842
2.291682	25.170279	116.413284	-21.108583	18.079945	115.207794	34.27821	-6.487835	112.168648	34.519123	42.711578	117.535866	34.3986665	18.1118715	114.852257	-76.6158325	18.0480185	115.563331
3.064917	23.793009	115.96962	-21.108534	18.256186	114.70945	34.330906	-6.295456	112.164291	34.473289	42.93565	117.38269	34.4020975	18.320097	114.7734905	-76.6191655	18.192275	114.6454095
3.528137	22.828033	115.529076	-21.10223	18.365515	114.393875	34.366455	-6.202973	112.172714	34.469803	43.014603	117.215553	34.418129	18.405815	114.6941335	-76.622589	18.325215	114.0936165
3.985247	21.657869	115.107262	-21.088812	18.417007	114.082756	34.410072	-6.163807	112.24984	34.451099	43.081638	117.030991	34.4305855	18.4589155	114.6404155	-76.6082095	18.3750985	113.5250965
4.358272	20.484238	114.887932	-21.059685	18.474277	113.797554	34.43095	-6.159496	112.394562	34.465717	43.103218	116.790733	34.4483335	18.471861	114.5926475	-76.5677035	18.476693	113.0024605
4.68894	19.215639	114.599434	-21.031555	18.481081	113.602852	34.475914	-6.207121	112.613739	34.539978	43.068352	116.531715	34.507946	18.4306155	114.572727	-76.571056	18.5315465	112.632977
4.971932	17.823677	114.329338	-21.004824	18.480999	113.414909	34.515686	-6.304512	112.961159	34.603752	43.023861	116.254082	34.559719	18.3596745	114.6076205	-76.569367	18.6023235	112.2221975
5.189281	16.441626	114.226387	-20.913155	18.44124	113.240685	34.572937	-6.393218	113.368164	34.687763	42.944736	115.974983	34.63035	18.275759	114.6715735	-76.45666	18.606721	111.8097965
5.459093	14.268555	114.101616	-20.786219	18.350706	113.049568	34.691887	-6.560151	114.056549	34.841724	42.792709	115.476318	34.7668055	18.116279	114.7664335	-76.3392435	18.585133	111.3327025
5.561719	12.728596	114.15728	-20.707825	18.280449	112.965355	34.804638	-6.643236	114.535538	34.973927	42.693493	115.166222	34.8892825	18.0251285	114.85088	-76.3049325	18.5357695	111.07983
5.570168	11.276398	114.312782	-20.602322	18.190887	112.847137	34.903179	-6.693129	115.030899	35.092087	42.609703	114.888611	34.997633	17.958287	114.959755	-76.202277	18.423487	110.734519
5.550373	9.814973	114.370178	-20.516607	18.09433	112.756409	35.009895	-6.738196	115.53801	35.202206	42.533104	114.657684	35.1060505	17.897454	115.097847	-76.1392645	18.291206	110.414971
5.401945	8.339862	114.478981	-20.433788	18.026646	112.654999	35.097393	-6.755148	116.015068	35.279968	42.477768	114.42971	35.1886805	17.86131	115.222389	-76.0562565	18.191982	110.087609
5.205216	6.963024	114.6297	-20.370913	17.987736	112.566696	35.166321	-6.744244	116.418823	35.323814	42.446484	114.176453	35.2450675	17.85112	115.297638	-75.9868935	18.124352	109.835754
4.952013	5.628895	114.747414	-20.33077	17.949442	112.541107	35.225822	-6.747601	116.711426	35.369427	42.403625	113.904068	35.2976245	17.828012	115.307747	-75.9591645	18.070872	109.774467
4.398129	3.643741	115.027931	-20.229462	17.918728	112.594452	35.297413	-6.742681	117.098526	35.477962	42.345097	113.512329	35.3876875	17.801208	115.3054275	-75.8466115	18.036248	109.8834765
3.968969	2.480597	115.214882	-20.14016	17.932695	112.688377	35.349808	-6.731728	117.345741	35.572781	42.310696	113.272141	35.4612945	17.789484	115.308941	-75.7416145	18.075906	110.067813
3.506081	1.368634	115.444031	-20.05435	17.941711	112.776772	35.408779	-6.74264	117.554642	35.684238	42.26609	113.047562	35.5465085	17.761725	115.301102	-75.6552085	18.121697	110.252442
2.978932	0.231743	115.565643	-19.920649	17.958746	112.868347	35.498131	-6.77335	117.669998	35.814369	42.197079	112.846291	35.65625	17.7118645	115.2581445	-75.497548	18.2056275	110.4785495
2.388503	-0.743351	115.690742	-19.818821	17.946432	112.954834	35.573238	-6.836309	117.72245	35.940872	42.125645	112.689484	35.757055	17.644668	115.205967	-75.394697	18.248196	110.703701
1.802132	-1.62781	115.713181	-19.69751	17.906906	113.08551	35.642139	-6.903634	117.684021	36.077496	42.04557	112.593674	35.8598175	17.570968	115.1388475	-75.2548375	18.242844	111.0321725
1.136629	-2.46801	115.711304	-19.595102	17.882263	113.234589	35.719894	-6.992298	117.619896	36.199707	41.975628	112.55938	35.9598005	17.491665	115.089638	-75.1500045	18.272861	111.37954
-0.018962	-3.60599	115.706192	-19.447155	17.811899	113.441452	35.838974	-7.102865	117.483353	36.342064	41.899731	112.614082	36.090519	17.398433	115.0487175	-74.984829	18.225365	111.8341865
-0.798036	-4.183361	115.70314	-19.358906	17.766235	113.57621	35.891907	-7.162189	117.364525	36.413906	41.85463	112.659248	36.1529065	17.3462205	115.0118865	-74.8707185	18.1862495	112.1405335
-1.597597	-4.729614	115.63903	-19.294542	17.762896	113.68132	35.96703	-7.230036	117.213402	36.496944	41.830288	112.684341	36.231987	17.300126	114.9488715	-74.821071	18.225666	112.4137685
-2.476964	-5.162872	115.678261	-19.22687	17.8071	113.80265	35.981041	-7.228781	117.217789	36.564987	41.81794	112.685989	36.273014	17.2945795	114.951889	-74.726754	18.3196205	112.653411
-3.450881	-5.544423	115.808105	-19.152998	17.868845	113.961365	36.022961	-7.225663	117.269958	36.653702	41.816635	112.646194	36.3383315	17.295486	114.958076	-74.6443275	18.442204	112.964654
-4.382225	-5.788984	116.050423	-19.049887	17.973299	114.152817	36.063793	-7.225202	117.372917	36.75198	41.801601	112.535271	36.4078865	17.2881995	114.954094	-74.5076605	18.6583985	113.35154
-5.300452	-5.941007	116.284859	-18.972145	18.053551	114.403069	36.091999	-7.222064	117.490234	36.835785	41.782539	112.400757	36.463892	17.2802375	114.9454955	-74.408182	18.8268645	113.8606425
-6.83835	-5.989923	116.659676	-18.842133	18.231817	114.858589	36.166718	-7.151733	117.605995	36.964943	41.804134	112.295341	36.5658305	17.3262005	114.950668	-74.2500965	19.1374335	114.76651
-7.836745	-5.91099	116.824051	-18.897669	18.375883	115.192619	36.245544	-7.065152	117.632721	37.024914	41.889103	112.33181	36.635229	17.4119755	114.9822655	-74.430567	19.3397905	115.4029725
-8.797221	-5.728962	116.873238	-18.6649	18.405756	115.319656	36.322289	-6.927817	117.65596	37.071766	42.020565	112.44339	36.6970275	17.546374	115.049675	-74.0268275	19.265138	115.589637
-9.703976	-5.462169	116.818359	-18.635515	18.460255	115.460182	36.382568	-6.793869	117.653572	37.083141	42.192074	112.625755	36.7328545	17.6991025	115.1396635	-74.0038845	19.2214075	115.7807005
-10.73969	-5.066042	116.696533	-18.662258	18.532022	115.55085	36.408241	-6.639155	117.580711	37.090553	42.360733	112.855377	36.749397	17.860789	115.218044	-74.073913	19.203255	115.883656
-11.719702	-4.625199	116.461113	-18.631277	18.595284	115.650726	36.43454	-6.504761	117.403839	37.050186	42.555573	113.152519	36.742363	18.025406	115.278179	-74.004917	19.165162	116.023273
-12.635652	-4.128892	116.150429	-18.656595	18.638062	115.763939	36.451221	-6.341175	117.142776	37.006237	42.765491	113.529572	36.728729	18.212158	115.336174	-74.041919	19.063966	116.191704
-14.106758	-3.288655	115.60128	-18.720823	18.74688	115.915001	36.435879	-6.086001	116.650833	36.935413	43.119389	114.21006	36.685646	18.516694	115.4304465	-74.127292	18.977066	116.3995555
-15.099917	-2.643435	115.229324	-18.946842	18.898764	116.072144	36.415298	-5.941298	116.26606	36.895317	43.295757	114.708176	36.6553075	18.6772295	115.487118	-74.5489915	19.1202985	116.65717
-16.092211	-2.047102	114.918961	-18.990023	18.964397	116.112991	36.371086	-5.837231	115.935722	36.899055	43.414833	115.203056	36.6350705	18.788801	115.569389	-74.6151165	19.139993	116.656593
-16.973719	-1.418626	114.704552	-19.01041	19.050516	116.176796	36.330898	-5.758861	115.675568	36.913818	43.485889	115.633713	36.622358	18.863514	115.6546405	-74.643178	19.237518	116.6989515
-17.915785	-0.745478	114.665413	-18.905973	19.120861	116.219421	36.289726	-5.676475	115.534355	36.935555	43.545639	115.943489	36.6126405	18.934582	115.738922	-74.4245865	19.30714	116.69992
-18.849298	-0.07248	114.736938	-18.894461	19.23241	116.359673	36.27808	-5.584343	115.49456	36.947456	43.629288	116.134155	36.612768	19.0224725	115.8143575	-74.40169	19.4423475	116.9049885
-19.818855	0.560258	114.888107	-18.903437	19.374889	116.461121	36.272804	-5.486451	115.549561	36.953255	43.732914	116.226425	36.6130295	19.1232315	115.887993	-74.4199035	19.6265465	117.034249
-21.100702	1.485325	115.025307	-18.910976	19.528402	116.570511	36.333046	-5.342592	115.754684	36.918865	43.877354	116.306267	36.6259555	19.267381	116.0304755	-74.4479075	19.789423	117.1105465
-21.972694	2.083606	115.091454	-18.92708	19.570362	116.569221	36.368141	-5.294031	115.906372	36.890934	43.932777	116.296112	36.6295375	19.319373	116.101242	-74.4836975	19.821351	117.0372
-22.867334	2.682196	115.095558	-18.925417	19.549706	116.588188	36.395962	-5.293086	116.001846	36.861561	43.946972	116.283775	36.6287615	19.326943	116.1428105	-74.4795955	19.772469	117.0335655
-23.759457	3.241241	115.113876	-18.957558	19.478893	116.597603	36.410885	-5.31058	116.039063	36.849998	43.923691	116.280571	36.6304415	19.3065555	116.159817	-74.5455575	19.6512305	117.035389
-24.580788	3.806431	115.047798	-18.916325	19.41276	116.597748	36.432533	-5.341469	116.034988	36.870842	43.887161	116.341331	36.6516875	19.272846	116.1881595	-74.4843375	19.552674	117.0073365
-25.436071	4.319916	114.968048	-18.89987	19.373867	116.593765	36.462704	-5.367958	115.996254	36.90033	43.872433	116.452583	36.681517	19.2522375	116.2244185	-74.481257	19.4954965	116.9631115
-26.216829	4.906988	114.857254	-18.886801	19.349979	116.574249	36.471153	-5.388939	115.952278	36.931229	43.852581	116.575897	36.701191	19.231821	116.2640875	-74.474793	19.468137	116.8844105
-27.511343	5.643606	114.783714	-19.017731	19.40476	116.625618	36.465179	-5.421689	115.836716	36.989601	43.814354	116.690079	36.72739	19.1963325	116.2633975	-74.762852	19.6131875	116.9878385
-28.310358	6.17399	114.767853	-19.008722	19.393454	116.63028	36.456074	-5.483578	115.771484	37.03458	43.740936	116.781853	36.745327	19.128679	116.2766685	-74.762771	19.658229	116.9838915
-29.161518	6.671831	114.716759	-18.998442	19.348017	116.641747	36.442135	-5.594636	115.707291	37.107216	43.624863	116.925621	36.7746755	19.0151135	116.316456	-74.7715595	19.6809205	116.967038
-29.964977	7.126113	114.624313	-18.971661	19.256613	116.637024	36.429501	-5.720921	115.605499	37.180908	43.473759	117.141708	36.8052045	18.876419	116.3736035	-74.7485265	19.636807	116.9004445
-30.800989	7.534859	114.483574	-18.957884	19.183271	116.590668	36.406403	-5.859423	115.42308	37.265324	43.275852	117.370499	36.8358635	18.7082145	116.3967895	-74.7516315	19.6583275	116.7845465
-31.369814	7.746132	114.221573	-18.950935	19.102308	116.561745	36.38102	-5.970414	115.201141	37.320225	43.11134	117.611076	36.8506225	18.570463	116.4061085	-74.7524925	19.634153	116.7173815
-32.165703	8.108532	114.173088	-18.911602	18.990759	116.565323	36.359791	-6.054462	114.959419	37.371601	42.983803	117.820999	36.865696	18.4646705	116.390209	-74.6889	19.5168475	116.740437
-33.383129	8.586958	114.284302	-18.918339	18.956671	116.675293	36.350121	-6.146024	114.757095	37.427242	42.848293	117.963661	36.8886815	18.3511345	116.360378	-74.7253595	19.5622075	116.990208
-34.405235	9.048708	114.552605	-18.945736	18.949327	116.788353	36.325912	-6.235656	114.74115	37.461391	42.742393	117.98201	36.8936515	18.2533685	116.36158	-74.7851235	19.6452855	117.215126
-35.199223	9.262465	114.696594	-18.94104	18.922052	116.818665	36.277298	-6.354692	114.813217	37.498745	42.616699	117.958153	36.8880215	18.1310035	116.385685	-74.7701015	19.7131005	117.251645
-35.979771	9.46583	114.853561	-18.827374	18.815149	116.78656	36.226288	-6.539422	114.986038	37.503468	42.423138	117.813469	36.864878	17.941858	116.3997535	-74.519626	19.68844	117.1733665
-36.759586	9.588795	114.963623	-18.856937	18.66798	116.804825	36.163342	-6.739024	115.175247	37.491753	42.187824	117.584099	36.8275475	17.7244	116.379673	-74.5414215	19.61156	117.229977
-37.59129	9.662398	115.066658	-18.918638	18.500759	116.796806	36.120667	-6.946337	115.337479	37.426514	41.925793	117.278358	36.7735905	17.489728	116.3079185	-74.6108665	19.51179	117.2856935
-38.39518	9.732465	115.159653	-19.105267	18.329081	116.842499	36.062122	-7.187347	115.523529	37.334839	41.705242	116.936531	36.6984805	17.2589475	116.23003	-74.9090145	19.3992145	117.454968
-39.539745	9.706426	115.436569	-19.01107	17.870832	116.746727	36.023148	-7.567359	115.85479	37.190533	41.296806	116.282593	36.6068405	16.8647235	116.0686915	-74.6289805	18.8769405	117.4247625
-40.269997	9.729557	115.693214	-19.06819	17.590454	116.797958	36.003063	-7.830378	116.171524	37.084133	41.025017	115.77401	36.543598	16.5973195	115.972767	-74.679978	18.5835885	117.623149
-40.978725	9.791984	115.998543	-19.076967	17.257252	116.857384	35.968842	-8.111451	116.551041	36.955997	40.709404	115.221703	36.4624195	16.2989765	115.886372	-74.6163535	18.2155275	117.828396
-41.740215	9.875	116.353104	-19.15176	16.949104	116.976021	35.909573	-8.415994	116.923264	36.826099	40.367527	114.725075	36.367836	15.9757665	115.8241695	-74.671356	17.9224415	118.1278725
-42.439785	10.023183	116.685661	-19.245634	16.588739	117.149445	35.849495	-8.723942	117.304504	36.704571	40.01889	114.274956	36.277033	15.647474	115.78973	-74.768301	17.530004	118.50916
-43.187077	10.182849	117.010918	-19.264307	16.219595	117.347183	35.802914	-9.021926	117.582451	36.567085	39.685421	113.979042	36.1849995	15.3317475	115.7807465	-74.7136135	17.1074425	118.9136195
-43.773556	10.430092	117.25618	-19.353441	15.851619	117.537163	35.765579	-9.306746	117.77285	36.426666	39.397106	113.851585	36.0961225	15.04518	115.8122175	-74.8030045	16.658058	119.2621085
-44.657669	10.91917	117.432472	-19.466921	15.272029	117.724571	35.70166	-9.622469	117.880402	36.184971	39.090683	113.779022	35.9433155	14.734107	115.829712	-74.8771575	15.809951	119.61943
-45.193226	11.374625	117.428101	-19.588406	14.980083	117.78363	35.67094	-9.771326	117.833374	36.007221	38.978493	113.790428	35.8390805	14.6035835	115.811901	-75.0158925	15.3565825	119.755359
-45.707687	11.862936	117.452835	-19.707542	14.729929	117.814064	35.633553	-9.845005	117.762032	35.82217	38.930859	113.751053	35.7278615	14.542927	115.7565425	-75.1429455	14.916931	119.8715855
-46.189205	12.423015	117.518471	-19.798283	14.520356	117.856239	35.585976	-9.87944	117.689911	35.595436	38.898468	113.651314	35.590706	14.509514	115.6706125	-75.187272	14.531198	120.0418655
-46.562832	13.046906	117.565498	-19.899002	14.385817	117.895164	35.546051	-9.917541	117.617439	35.375587	38.887955	113.509712	35.460819	14.485207	115.5635755	-75.258823	14.286427	120.2267525
-46.886417	13.794703	117.580963	-20.007658	14.283991	117.949295	35.502514	-9.953408	117.556717	35.169224	38.870743	113.299156	35.335869	14.4586675	115.4279365	-75.351185	14.1093145	120.4706535
-47.216995	14.594056	117.539467	-20.094326	14.167134	117.929352	35.444237	-9.992476	117.513504	34.950958	38.859814	113.092697	35.1975975	14.433669	115.3031005	-75.3862495	13.900599	120.5556035
-47.631725	15.854179	117.251984	-20.256273	14.019598	117.72728	35.329922	-10.040578	117.371521	34.619308	38.877632	112.728325	34.974615	14.418527	115.049923	-75.487161	13.620669	120.404637
-47.815125	16.712368	116.938255	-20.410686	13.893633	117.532326	35.239323	-10.069634	117.184044	34.37558	38.89415	112.561394	34.8074515	14.412258	114.872719	-75.6288235	13.375008	120.191933
-48.022686	17.696571	116.577591	-20.547823	13.770589	117.302475	35.129921	-10.06601	116.951645	34.137379	38.940285	112.435509	34.63365	14.4371375	114.693577	-75.729296	13.1040405	119.911373
-48.104156	18.661209	116.328773	-20.691004	13.659631	117.063477	35.03569	-10.063527	116.642937	33.893368	38.981472	112.304291	34.464529	14.4589725	114.473614	-75.846537	12.8602895	119.65334
-48.206219	19.698151	116.087471	-20.83993	13.588515	116.844383	34.921211	-10.045441	116.300079	33.674431	39.029984	112.195709	34.297821	14.4922715	114.247894	-75.977681	12.6847585	119.440872
-48.216255	20.75095	115.927551	-20.993952	13.535033	116.659309	34.797039	-10.02196	115.934158	33.431019	39.09827	112.074219	34.114029	14.538155	114.0041885	-76.101933	12.531911	119.3144295
-48.252281	21.908474	115.791466	-21.11705	13.475527	116.516701	34.673164	-9.993422	115.575813	33.217064	39.149742	111.997017	33.945114	14.57816	113.786415	-76.179214	12.372894	119.246987
-48.121555	23.629471	115.71698	-21.319473	13.372214	116.379379	34.46146	-9.95305	115.212372	32.909901	39.232574	112.027908	33.6856805	14.639762	113.62014	-76.3246265	12.104666	119.138618
-47.985645	24.767643	115.650177	-21.503729	13.294188	116.323685	34.330551	-9.951276	115.057442	32.725266	39.26186	112.132248	33.5279085	14.655292	113.594845	-76.5353665	11.933084	119.052525
-47.837242	25.934788	115.543793	-21.705627	13.215587	116.279671	34.18169	-9.957376	114.986656	32.536449	39.283386	112.244522	33.3590695	14.663005	113.615589	-76.7703235	11.768169	118.943753
-47.637146	27.124075	115.334007	-21.91123	13.135595	116.141418	34.017078	-9.947823	114.943802	32.320293	39.29734	112.324615	33.1686855	14.6747585	113.6342085	-76.9911455	11.5964315	118.6486275
-47.41724	28.273062	115.04763	-22.136639	13.103093	115.947739	33.825512	-9.959536	114.855087	32.101086	39.291409	112.334717	32.963299	14.6659365	113.594902	-77.236577	11.5402495	118.300576
-47.14904	29.497999	114.691223	-22.335356	13.037064	115.683052	33.607353	-9.992152	114.729942	31.882572	39.27364	112.226082	32.7449625	14.640744	113.478012	-77.4156745	11.433384	117.888092
-46.833641	30.734257	114.345024	-22.574009	13.007677	115.444016	33.402332	-10.018273	114.564705	31.664076	39.24696	112.022102	32.533204	14.6143435	113.2934035	-77.681222	11.4010105	117.5946285
-46.352177	32.533981	113.746933	-22.850458	12.990088	115.022087	33.14085	-10.031549	114.292374	31.327511	39.247982	111.673271	32.2341805	14.6082165	112.9828225	-77.9350965	11.3719595	117.0613515
-46.01823	33.788868	113.421188	-23.01615	12.9649	114.712349	32.95475	-9.984563	114.130554	31.096251	39.238186	111.428162	32.0255005	14.6268115	112.779358	-78.0578005	11.3029885	116.64534
-45.608913	35.015835	113.17244	-23.18902	12.923537	114.501129	32.815178	-9.929419	113.930832	30.855143	39.293095	111.228088	31.8351605	14.681838	112.57946	-78.2132005	11.165236	116.422798
-45.199284	36.199944	113.040779	-23.333841	12.901209	114.319817	32.675068	-9.841042	113.679123	30.612432	39.384392	111.154213	31.64375	14.771675	112.416668	-78.311432	11.030743	116.222966
-44.792763	37.454384	113.108612	-23.545595	12.862285	114.171509	32.535049	-9.714087	113.406685	30.33931	39.522243	111.188683	31.4371795	14.904078	112.297684	-78.5283695	10.820492	116.045334
-44.344105	38.697041	113.342247	-23.72945	12.84575	114.102066	32.374878	-9.557531	113.01339	30.057129	39.693329	111.350105	31.2160035	15.067899	112.1817475	-78.6749035	10.623601	116.0223845
-43.85635	39.898132	113.733963	-23.895584	12.874166	114.085434	32.203407	-9.35169	112.571075	29.787016	39.899006	111.569122	30.9952115	15.273658	112.0700985	-78.7863795	10.474674	116.1007695
-43.117447	41.776978	114.382568	-24.220402	13.03268	114.066277	31.971302	-8.970716	111.880859	29.411024	40.286766	111.984589	30.691163	15.658025	111.932724	-79.131967	10.407335	116.19983
-42.632298	42.947365	114.761017	-24.348787	13.20866	113.886002	31.813284	-8.69873	111.408043	29.210028	40.566975	112.212265	30.511656	15.9341225	111.810154	-79.20923	10.4831975	115.96185
-42.000683	44.137035	115.035645	-24.516687	13.442286	113.805565	31.639942	-8.406539	110.897781	29.043133	40.837582	112.350861	30.3415375	16.2155215	111.624321	-79.3749115	10.6690505	115.986809
-41.424568	45.257435	115.376877	-24.724144	13.722754	113.603973	31.460714	-8.165055	110.387589	28.881969	41.078865	112.357758	30.1713415	16.456905	111.3726735	-79.6196295	10.988603	115.8352725
-40.78014	46.288437	115.810547	-24.841017	13.947084	113.521111	31.297907	-7.920195	109.820389	28.74085	41.27177	112.403038	30.0193785	16.6757875	111.1117135	-79.7014125	11.2183805	115.9305085
-40.122475	47.128677	116.379204	-25.026268	14.16288	113.548752	31.175814	-7.713666	109.304199	28.625149	41.45676	112.52475	29.9004815	16.871547	110.9144745	-79.9530175	11.454213	116.1830295
-39.351971	47.923252	116.794945	-24.575298	13.838675	113.199165	31.081417	-7.546598	108.925774	28.569702	41.594143	112.697174	29.8255595	17.0237725	110.811474	-78.9761555	10.6535775	115.586856
-38.231537	49.021698	117.22525	-24.894947	14.222818	113.098373	30.960756	-7.397047	108.512749	28.548019	41.658611	112.943077	29.7543875	17.130782	110.727913	-79.5442815	11.314854	115.468833
-37.466812	49.572655	117.273476	-24.953238	14.29447	112.891678	30.876503	-7.327864	108.292755	28.510963	41.704662	113.049408	29.693733	17.188399	110.6710815	-79.600209	11.400541	115.1122745
-36.647663	49.985641	117.176949	-25.027067	14.379162	112.692169	30.813372	-7.271894	108.102463	28.448296	41.745159	113.072296	29.630834	17.2366325	110.5873795	-79.684968	11.5216915	114.7969585
-35.593536	50.142139	116.89843	-25.060059	14.409834	112.535538	30.77684	-7.257417	107.990028	28.400621	41.757607	112.980392	29.5887305	17.250095	110.48521	-79.7088485	11.569573	114.585866
-34.951515	50.526775	116.745827	-25.083712	14.400896	112.421242	30.734169	-7.303638	107.962036	28.384003	41.710205	112.843773	29.559086	17.2032835	110.4029045	-79.72651	11.5985085	114.4395795
-34.049709	50.61726	116.472366	-25.100691	14.368471	112.395767	30.697966	-7.460097	108.031334	28.394314	41.577797	112.665245	29.54614	17.05885	110.3482895	-79.747522	11.678092	114.4432445
-33.421143	50.689186	116.283104	-25.116713	14.301857	112.37159	30.657513	-7.683693	108.207153	28.415483	41.382683	112.492538	29.536498	16.849495	110.3498455	-79.769924	11.754219	114.3933345
-32.007565	50.3479	115.710236	-25.146139	14.141239	112.348686	30.605513	-8.04473	108.47242	28.447611	41.063366	112.247108	29.526562	16.509318	110.359764	-79.81884	11.77316	114.337608
-31.104839	50.082756	115.388145	-25.159567	13.953857	112.293938	30.599522	-8.253587	108.585617	28.450893	40.879257	112.058197	29.5252075	16.312835	110.321907	-79.8443415	11.594879	114.265969
-30.104702	49.665089	115.079674	-25.149132	13.796811	112.287819	30.619261	-8.407522	108.705696	28.458925	40.731468	111.867485	29.539093	16.161973	110.2865905	-79.837357	11.431649	114.2890475
-29.168621	49.181767	114.811455	-25.097174	13.70385	112.311577	30.667084	-8.552391	108.843826	28.487419	40.613949	111.728882	29.5772515	16.030779	110.286354	-79.7715995	11.376921	114.3368
-28.019381	48.525093	114.412163	-25.060987	13.595685	112.315941	30.705383	-8.661584	109.014877	28.523434	40.501953	111.608978	29.6144085	15.9201845	110.3119275	-79.7363825	11.2711855	114.3199545
-27.315348	47.998596	114.26326	-25.02593	13.533945	112.313637	30.754068	-8.760854	109.175781	28.571129	40.409306	111.523911	29.6625985	15.824226	110.349846	-79.7144585	11.243664	114.277428
-26.343037	47.304882	114.085686	-25.036562	13.484623	112.27536	30.769157	-8.868146	109.250412	28.61479	40.317368	111.496414	29.6919735	15.724611	110.373413	-79.7650975	11.244635	114.177307
-25.023195	46.173336	114.003662	-25.002012	13.360992	112.103188	30.772894	-8.982666	109.254036	28.661732	40.189568	111.543587	29.717313	15.603451	110.3988115	-79.721337	11.118533	113.8075645
-24.142036	45.317093	114.022636	-24.98377	13.3255	112.108757	30.784782	-9.014817	109.221054	28.704056	40.150509	111.624336	29.744419	15.567846	110.422695	-79.711959	11.083154	113.794819
-23.080109	44.333069	113.938187	-24.996172	13.319145	112.255272	30.80917	-9.018424	109.210083	28.735069	40.142654	111.70858	29.7721195	15.562115	110.4593315	-79.7644635	11.076175	114.0512125
-22.263323	43.419189	114.037338	-24.903275	13.301396	112.270203	30.856749	-9.011192	109.235382	28.783169	40.14587	111.787346	29.819959	15.567339	110.511364	-79.626509	11.035453	114.029042
-21.338533	42.400101	113.950554	-24.896029	13.367218	112.437546	30.898279	-9.012489	109.28302	28.847504	40.140831	111.824738	29.8728915	15.564171	110.553879	-79.6649495	11.170265	114.321213
-20.656376	41.41465	113.896164	-24.766905	13.391953	112.432823	30.933458	-9.037955	109.348557	28.948853	40.129864	111.763123	29.9411555	15.5459545	110.55584	-79.4749655	11.2379515	114.309806
-19.720577	40.3032	113.653473	-24.750978	13.444357	112.581673	30.955532	-9.101127	109.451309	29.050695	40.071075	111.634216	30.0031135	15.484974	110.5427625	-79.5050695	11.40374	114.6205835
-18.490993	38.637768	113.368431	-24.615158	13.553794	112.624268	30.971449	-9.289446	109.712303	29.26409	39.920998	111.38575	30.1177695	15.315776	110.5490265	-79.3480855	11.791812	114.6995095
-17.629585	37.369308	113.081207	-24.525318	13.639813	112.738205	30.977571	-9.459222	109.949005	29.43681	39.760296	111.180534	30.2071905	15.150537	110.5647695	-79.2578265	12.129089	114.9116405
-16.736183	36.154209	112.898933	-24.477079	13.665639	112.921921	30.991867	-9.657977	110.21167	29.605637	39.587307	110.959923	30.298752	14.964665	110.5857965	-79.25291	12.366613	115.2580455
-15.912497	34.854218	112.714317	-24.315334	13.689125	113.007584	31.009146	-9.871973	110.51432	29.780113	39.410126	110.718727	30.3946295	14.7690765	110.6165235	-79.0252975	12.6091735	115.3986445
-15.11928	33.549698	112.527977	-24.233503	13.680614	113.109207	31.030787	-10.089781	110.787857	29.960251	39.203224	110.471283	30.495519	14.5567215	110.62957	-78.962525	12.8045065	115.588844
-14.269005	32.252949	112.400795	-24.11285	13.640637	113.209404	31.053316	-10.315966	111.060654	30.129126	38.976345	110.20961	30.591221	14.3301895	110.635132	-78.816921	12.9510845	115.783676
-13.448173	30.930298	112.221931	-23.996788	13.632858	113.253212	31.088043	-10.548037	111.315247	30.304401	38.742813	109.940781	30.696222	14.097388	110.628014	-78.689798	13.168328	115.87841
-12.294522	29.000393	111.951721	-23.822601	13.566223	113.221443	31.168362	-10.874447	111.732269	30.568298	38.396423	109.484085	30.86833	13.760988	110.608177	-78.513532	13.371458	115.834709
-11.456677	27.735579	111.742676	-23.691933	13.510245	113.152786	31.231897	-11.053703	111.94593	30.714586	38.199539	109.152725	30.9732415	13.572918	110.5493275	-78.3571075	13.447572	115.7562445
-10.651914	26.4965	111.524704	-23.549713	13.435949	113.054993	31.336515	-11.244883	112.113785	30.847158	38.005066	108.766342	31.0918365	13.3800915	110.4400635	-78.1912625	13.4918065	115.6699225
-9.889884	25.28603	111.35173	-23.392374	13.372641	112.978706	31.444258	-11.407237	112.219452	30.982288	37.807121	108.39666	31.213273	13.199942	110.308056	-77.998021	13.54534	115.649356
-9.121319	24.174015	111.253868	-23.239197	13.291414	112.938103	31.559145	-11.556848	112.350609	31.134907	37.630836	108.071579	31.347026	13.036994	110.211094	-77.82542	13.545834	115.665112
-8.306208	23.093264	111.168907	-23.056644	13.218964	112.899574	31.733746	-11.722674	112.483391	31.295982	37.453171	107.768478	31.514864	12.8652485	110.1259345	-77.628152	13.5726795	115.6732135
-7.534205	22.096424	111.104774	-22.925489	13.159954	112.873993	31.840807	-11.807928	112.719498	31.45005	37.314411	107.514366	31.6454285	12.7532415	110.116932	-77.4964065	13.5666665	115.631054
-6.392801	20.695677	111.032524	-22.669006	13.061253	112.751297	32.07217	-11.961505	113.018562	31.69162	37.088928	107.16629	31.881895	12.5637115	110.092426	-77.219907	13.5587945	115.410168
-5.609821	19.9154	111.019447	-22.520885	12.958363	112.667213	32.232166	-12.056864	113.187531	31.848812	36.965649	107.052292	32.040489	12.4543925	110.1199115	-77.082259	13.4623335	115.2145145
-4.853251	19.181396	111.055885	-22.388121	12.851583	112.602188	32.392681	-12.143583	113.269379	32.019375	36.873619	107.068909	32.206028	12.365018	110.169144	-76.98227	13.338148	115.035232
-4.068237	18.526798	111.097122	-22.238058	12.727573	112.519051	32.5424	-12.197301	113.198158	32.165787	36.869274	107.258522	32.3540935	12.3359865	110.22834	-76.8302095	13.1191595	114.809762
-3.320573	17.956491	111.187004	-22.151512	12.601383	112.393761	32.712814	-12.231602	112.970909	32.296463	36.920509	107.615051	32.5046385	12.3444535	110.29298	-76.8076625	12.8583125	114.494542
-2.578598	17.444572	111.271942	-22.086884	12.476587	112.232605	32.876698	-12.207693	112.694	32.409061	37.038673	108.174194	32.6428795	12.41549	110.434097	-76.8166475	12.537684	114.031113
-1.834422	16.996874	111.33329	-22.07695	12.397748	111.994568	32.997818	-12.08612	112.450752	32.484497	37.218445	108.877388	32.7411575	12.5661625	110.66407	-76.8950575	12.2293335	113.325066
-0.802359	16.341549	111.416588	-22.069223	12.258927	111.540771	33.199749	-11.843805	112.050316	32.578659	37.480209	110.122238	32.889204	12.818202	111.086277	-77.02765	11.699652	111.995265
-0.137759	15.952225	111.465027	-22.073204	12.18252	111.247345	33.381363	-11.66844	111.809746	32.622089	37.643948	110.976776	33.001726	12.987754	111.393261	-77.148134	11.377286	111.101429
0.493397	15.520324	111.534584	-22.018843	12.088852	110.97757	33.581661	-11.511241	111.623146	32.662548	37.759869	111.785332	33.1221045	13.124314	111.704239	-77.1597905	11.05339	110.250901
1.077629	15.048085	111.643623	-21.963285	12.047317	110.801064	33.779419	-11.374483	111.475517	32.76302	37.828026	112.54525	33.2712195	13.2267715	112.0103835	-77.1977895	10.8678625	109.5917445
1.624588	14.551703	111.786247	-21.791136	12.047761	110.794136	33.993851	-11.294657	111.438278	32.928345	37.879192	113.135803	33.461098	13.2922675	112.2870405	-77.04337	10.8032545	109.3012315
2.122829	14.024876	111.970901	-21.618288	12.089307	110.882477	34.243931	-11.228544	111.438522	33.16935	37.899132	113.674843	33.7066405	13.335294	112.5566825	-76.9432165	10.84332	109.2082715
2.555789	13.430921	112.193954	-21.38789	12.132872	111.084129	34.480614	-11.177446	111.505684	33.421974	37.914967	114.099907	33.951294	13.3687605	112.8027955	-76.727074	10.8969835	109.3654625
3.086772	12.369873	112.45948	-21.050959	12.225348	111.395409	34.837227	-11.207119	111.782471	33.852589	37.866959	114.575455	34.344908	13.32992	113.178963	-76.446826	11.120776	109.611855
3.328193	11.641423	112.624992	-20.85223	12.308391	111.562027	35.028122	-11.249896	112.008072	34.119514	37.83223	114.771149	34.573818	13.291167	113.3896105	-76.278278	11.325615	109.7344435
3.48616	10.848778	112.722778	-20.668852	12.397751	111.732529	35.189758	-11.2992	112.232681	34.379635	37.795673	114.868973	34.7846965	13.2482365	113.550827	-76.1224005	11.5472655	109.914231
3.587714	10.077458	112.806274	-20.481375	12.437976	111.892548	35.329376	-11.368367	112.45433	34.620327	37.735348	114.828423	34.9748515	13.1834905	113.6413765	-75.9376015	11.6924615	110.1437195
3.589315	9.207971	112.858376	-20.327967	12.495481	112.043175	35.481335	-11.443401	112.6464	34.832386	37.69891	114.702484	35.1568605	13.1277545	113.674442	-75.8127945	11.8632075	110.411908
3.538961	8.325756	112.830772	-20.150732	12.522781	112.099312	35.608681	-11.496475	112.83593	35.027142	37.659046	114.502251	35.3179115	13.0812855	113.6690905	-75.6193755	11.9642765	110.5295335
3.414247	7.435703	112.839195	-20.005255	12.582361	112.134804	35.730576	-11.543796	113.037788	35.198257	37.629467	114.247299	35.4644165	13.0428355	113.6425435	-75.4749265	12.1218865	110.6270645
3.090959	6.085068	112.75164	-19.766926	12.607549	112.105331	35.915115	-11.604873	113.302696	35.439068	37.557499	113.845932	35.6770915	12.976313	113.574314	-75.2109435	12.238785	110.636348
2.796426	5.191598	112.686554	-19.630148	12.623614	112.058617	36.039368	-11.635426	113.40406	35.581703	37.528561	113.621735	35.8105355	12.9465675	113.5128975	-75.0708315	12.3006605	110.6043365
2.45207	4.270626	112.575554	-19.492865	12.591638	112.015762	36.164753	-11.651776	113.419167	35.71043	37.487938	113.476967	35.9375915	12.918081	113.448067	-74.9233215	12.265195	110.583457
2.03425	3.403546	112.474274	-19.368378	12.560983	111.940636	36.27589	-11.663555	113.389297	35.815338	37.471924	113.343094	36.045614	12.9041845	113.3661955	-74.78237	12.2177815	110.5150765
1.564025	2.536327	112.287544	-19.276009	12.535813	111.864342	36.373337	-11.636621	113.311646	35.89978	37.47953	113.228989	36.1365585	12.9214545	113.2703175	-74.6885765	12.1501715	110.4583665
1.045165	1.689737	112.121773	-19.169388	12.569632	111.782097	36.473835	-11.56256	113.198708	35.976864	37.098122	113.104836	36.2253495	12.767781	113.151772	-74.5641255	12.371483	110.412422
0.440587	0.867537	111.932991	-19.112198	12.650928	111.746094	36.576134	-11.42144	113.113907	35.985565	37.675755	113.006042	36.2808495	13.1271575	113.0599745	-74.5052455	12.1746985	110.4322135
-0.55823	-0.298525	111.851433	-18.954681	12.848391	111.732925	36.727421	-11.152998	113.053856	36.025066	37.920113	112.795135	36.3762435	13.3835575	112.9244955	-74.2856055	12.3132245	110.5413545
-1.249021	-1.041781	111.829849	-18.898926	13.007074	111.744484	36.826679	-10.945418	113.098183	36.064442	38.091793	112.663139	36.4455605	13.5731875	112.880661	-74.2434125	12.4409605	110.608307
-2.058315	-1.811348	111.838661	-18.829737	13.135483	111.735405	36.916245	-10.794661	113.218704	36.108086	38.231174	112.531021	36.5121655	13.7182565	112.8748625	-74.1716395	12.5527095	110.5959475
-2.876248	-2.525076	111.881828	-18.767546	13.22103	111.73098	36.970734	-10.710379	113.370193	36.159538	38.298889	112.384155	36.565136	13.794255	112.877174	-74.100228	12.647805	110.584786
-3.757315	-3.233901	111.965248	-18.725477	13.257356	111.747299	37.006924	-10.65097	113.532494	36.234386	38.332855	112.161003	36.620655	13.8409425	112.8467485	-74.071609	12.6737695	110.6478495
-4.661711	-3.886284	112.051773	-18.642441	13.269292	111.787331	37.055576	-10.606274	113.658287	36.298962	38.341557	111.956474	36.677269	13.8676415	112.8073805	-73.962151	12.6709425	110.7672815
-5.62606	-4.539468	112.097595	-18.570114	13.26476	111.839973	37.131279	-10.572609	113.742805	36.364296	38.374813	111.826622	36.7477875	13.901102	112.7847135	-73.8880155	12.628418	110.8952325
-7.115098	-5.346098	112.279282	-18.451599	13.238205	111.92466	37.254917	-10.440446	113.98867	36.454197	38.468899	111.656845	36.854557	14.0142265	112.8227575	-73.757755	12.4621835	111.0265625
-8.117218	-5.890871	112.372269	-18.373499	13.266627	111.976242	37.326756	-10.308653	114.171112	36.500038	38.58992	111.598083	36.913397	14.1406335	112.8845975	-73.660395	12.3926205	111.0678865
-9.180165	-6.289154	112.482468	-18.299208	13.350746	112.018562	37.424095	-10.152136	114.345444	36.553623	38.730095	111.470459	36.988859	14.2889795	112.9079515	-73.587275	12.4125125	111.1291725
-10.22192	-6.644145	112.576202	-18.275038	13.443492	112.079872	37.480339	-9.960623	114.544273	36.582226	38.877399	111.373886	37.0312825	14.458388	112.9590795	-73.5813585	12.428596	111.2006645
-11.35156	-6.892574	112.69429	-18.222836	13.543041	112.104813	37.494678	-9.759108	114.760185	36.582325	39.023762	111.308899	37.0385015	14.632327	113.034542	-73.4841735	12.453755	111.175084
-12.475234	-7.094608	112.666359	-18.191057	13.599388	112.12587	37.548538	-9.647856	114.858452	36.574841	39.150944	111.272133	37.0616895	14.751544	113.0652925	-73.4438035	12.447232	111.1864475
-13.672456	-7.260377	112.615074	-18.186796	13.658245	112.15023	37.591301	-9.525158	114.912239	36.566563	39.265125	111.294106	37.078932	14.8699835	113.1031725	-73.452524	12.4465065	111.1972875
-15.421849	-7.323848	112.467827	-18.269835	13.763161	112.230049	37.593815	-9.307325	114.913261	36.519901	39.489227	111.427986	37.056858	15.090951	113.1706235	-73.596528	12.435371	111.2894745
-16.618982	-7.303692	112.314774	-18.216175	13.817564	112.231384	37.598801	-9.145874	114.858879	36.482372	39.678036	111.551117	37.0405865	15.266081	113.204998	-73.4729365	12.369047	111.25777
-17.904352	-7.236746	112.170044	-18.2323	13.917002	112.279633	37.612381	-8.94548	114.766586	36.408741	39.900131	111.677757	37.010561	15.4773255	113.2221715	-73.475161	12.3566785	111.3370945
-19.156784	-7.005034	112.028885	-18.361071	14.103462	112.401161	37.63118	-8.71875	114.649834	36.348328	40.146114	111.769104	36.989754	15.713682	113.209469	-73.711896	12.493242	111.592853
-20.357801	-6.769127	111.911369	-18.24	14.178932	112.407661	37.673721	-8.516385	114.465141	36.26672	40.36919	111.850204	36.9702205	15.9264025	113.1576725	-73.4502205	12.4314615	111.6576495
-21.679283	-6.531654	111.840332	-18.258043	14.300941	112.512604	37.699692	-8.308948	114.298271	36.191345	40.58987	111.89637	36.9455185	16.140461	113.0973205	-73.4616045	12.461421	111.9278875
-22.967726	-6.154797	111.893288	-18.237846	14.401998	112.648544	37.742481	-8.153696	114.15535	36.133385	40.758884	111.90715	36.937933	16.302594	113.03125	-73.413625	12.501402	112.265838
-24.92646	-5.587613	112.054398	-18.331142	14.526814	112.926529	37.72081	-8.063138	114.043716	36.0835	40.881416	111.847984	36.902155	16.409139	112.94585	-73.564439	12.644489	112.907208
-26.283997	-5.188181	112.259636	-18.350292	14.529374	113.091873	37.710472	-8.136398	114.035622	36.057446	40.850212	111.807861	36.883959	16.356907	112.9217415	-73.584543	12.701841	113.2620045
-27.537218	-4.760078	112.465454	-18.323063	14.453719	113.270859	37.718643	-8.325319	114.021507	36.03455	40.758984	111.822426	36.8765965	16.2168325	112.9219665	-73.5227225	12.6906055	113.6197515
-28.821674	-4.335502	112.679504	-18.363342	14.2858	113.542847	37.728104	-8.561524	114.008484	35.992985	40.624104	111.89518	36.8605445	16.03129	112.951832	-73.5872285	12.54031	114.133862
-30.139526	-3.865796	112.934494	-18.40239	14.109011	113.857231	37.724216	-8.732668	114.003777	35.919807	40.52536	112.034622	36.8220115	15.896346	113.0191995	-73.6267915	12.321676	114.6952625
-31.33811	-3.351445	113.266075	-18.456945	13.995682	114.230453	37.621944	-8.789189	114.074829	35.825752	40.500637	112.252518	36.723848	15.855724	113.1636735	-73.637738	12.13564	115.2972325
-32.557487	-2.814261	113.556648	-18.565331	13.889553	114.628578	37.532047	-8.79073	114.011192	35.70887	40.535908	112.520561	36.6204585	15.872589	113.2658765	-73.7511205	11.906517	115.9912795
-34.362938	-1.940487	114.08728	-18.765779	13.861719	115.187836	37.212666	-8.484231	114.014412	35.436039	40.721909	112.905861	36.3243525	16.118839	113.4601365	-73.8559105	11.604599	116.9155355
-35.490028	-1.328496	114.458359	-18.890343	13.796743	115.509903	36.955853	-8.257483	113.900101	35.20895	40.840908	113.004707	36.0824015	16.2917125	113.452404	-73.8630875	11.3017735	117.567402
-36.592625	-0.760836	114.818207	-19.000526	13.771237	115.773628	36.771301	-8.118955	113.706932	34.962646	40.932262	112.987854	35.8669735	16.4066535	113.347393	-73.8680255	11.1358205	118.199863
-37.650074	-0.139642	115.268791	-19.165525	13.748164	116.051117	36.572247	-8.01728	113.601318	34.700165	40.994797	112.815987	35.636206	16.4887585	113.2086525	-73.967256	11.0075695	118.8935815
-38.650146	0.456816	115.781258	-19.266331	13.743419	116.313171	36.430611	-7.957875	113.547218	34.415123	41.043861	112.575974	35.422867	16.542993	113.061596	-73.955529	10.943845	119.564746
-39.574032	1.089979	116.277161	-19.439878	13.727152	116.547035	36.347416	-7.97544	113.530075	34.161587	41.040371	112.333939	35.2545015	16.5324655	112.932007	-74.1342575	10.9218385	120.162063
-40.458263	1.69475	116.635254	-19.552839	13.677904	116.704384	36.190109	-8.003543	113.712158	33.967598	40.986961	112.05481	35.0788535	16.491709	112.883484	-74.1845315	10.864099	120.525284
-41.652626	2.678565	116.924606	-19.669918	13.50165	116.769028	36.07959	-8.240752	113.87088	33.712769	40.782314	111.682022	34.8961795	16.270781	112.776451	-74.2360155	10.732519	120.761605
-42.366508	3.30258	116.993416	-19.746609	13.318513	116.752647	36.011822	-8.366689	113.978745	33.61042	40.663185	111.510597	34.811121	16.148248	112.744671	-74.304339	10.488778	120.760623
-42.937817	3.957232	116.99337	-19.789682	13.13772	116.723694	35.987564	-8.469319	114.059196	33.493256	40.570087	111.421951	34.74041	16.050384	112.7405735	-74.319774	10.225056	120.7068145
-43.531052	4.602233	116.975189	-19.853561	12.989174	116.701302	35.981144	-8.549963	114.074303	33.424042	40.495129	111.370155	34.702593	15.972583	112.722229	-74.409715	10.005765	120.680375
-43.969841	5.343397	116.932205	-19.821796	12.874159	116.658676	35.981453	-8.586393	114.074516	33.37661	40.458122	111.345169	34.6790315	15.9358645	112.7098425	-74.3226235	9.8124535	120.6075095
-44.394665	6.104287	116.881622	-19.872805	12.801468	116.620651	35.984489	-8.603432	114.092545	33.348518	40.438358	111.318573	34.6665035	15.917463	112.705559	-74.4121135	9.685473	120.535743
-44.728355	6.902163	116.791664	-19.903498	12.79793	116.537521	35.977043	-8.593598	114.126678	33.339794	40.441231	111.292091	34.6584185	15.9238165	112.7093845	-74.4654145	9.6720435	120.3656575
-45.165955	8.125671	116.717743	-19.917408	12.816125	116.470245	35.94714	-8.562714	114.175964	33.318035	40.457333	111.229149	34.6325875	15.9473095	112.7025565	-74.4674035	9.6849405	120.2379335
-45.322418	8.992695	116.658867	-19.984158	12.848499	116.4552	35.931149	-8.543732	114.194466	33.279335	40.475433	111.215614	34.605242	15.9658505	112.70504	-74.573558	9.7311475	120.20536
-45.403225	9.879008	116.626274	-20.025534	12.853262	116.451157	35.893803	-8.517286	114.207863	33.213646	40.508785	111.241508	34.5537245	15.9957495	112.7246855	-74.6047925	9.7107745	120.1776285
-45.410912	10.76649	116.537262	-20.09387	12.836854	116.397621	35.847614	-8.48527	114.213959	33.123802	40.537064	111.262451	34.485708	16.025897	112.738205	-74.673448	9.647811	120.057037
-45.414154	11.569715	116.433907	-20.197378	12.799768	116.391357	35.798061	-8.448033	114.214325	32.997852	40.57341	111.262978	34.3979565	16.0626885	112.7386515	-74.7927125	9.5368475	120.0440625
-45.298798	12.503092	116.338173	-20.311937	12.800537	116.317131	35.732426	-8.387922	114.238762	32.859947	40.616219	111.266777	34.2961865	16.1141485	112.7527695	-74.9200605	9.4869255	119.8814925
-45.126308	13.370911	116.217186	-20.413029	12.767072	116.254791	35.686539	-8.352196	114.261917	32.737984	40.639477	111.21386	34.2122615	16.1436405	112.7378885	-75.0383195	9.3905035	119.7716935
-44.803841	14.670068	116.062675	-20.550282	12.702586	116.173599	35.59985	-8.371774	114.297722	32.561768	40.623917	111.108086	34.080809	16.1260715	112.702904	-75.181373	9.2791005	119.644294
-44.503468	15.529328	115.909431	-20.612122	12.655741	116.07428	35.524517	-8.411659	114.35231	32.495888	40.572582	111.009598	34.0102025	16.0804615	112.680954	-75.2344465	9.2310205	119.467606
-44.079506	16.485878	115.680138	-20.66614	12.615829	115.982056	35.465889	-8.495839	114.416969	32.43219	40.494438	110.935867	33.9490395	15.9992995	112.676418	-75.2813195	9.2323585	119.287694
-43.712677	17.3652	115.36232	-20.773508	12.57724	115.814903	35.380661	-8.587042	114.53141	32.407845	40.405766	110.824875	33.894253	15.909362	112.6781425	-75.441269	9.245118	118.9516635
-43.247677	18.296265	115.042366	-20.828032	12.556049	115.620575	35.307522	-8.695635	114.621117	32.379379	40.306023	110.652687	33.8434505	15.805194	112.636902	-75.4995145	9.306904	118.604248
-42.691036	19.238997	114.659515	-20.869055	12.530611	115.419266	35.252335	-8.805638	114.679787	32.36932	40.191143	110.469498	33.8108275	15.6927525	112.5746425	-75.5489375	9.3684695	118.2638895
-42.094936	20.222609	114.289352	-20.882977	12.47779	115.187248	35.235146	-8.881526	114.711143	32.386154	40.094421	110.259186	33.81065	15.6064475	112.4851645	-75.576604	9.3491325	117.8893315
-41.149895	21.697538	113.831284	-20.870852	12.431385	114.916298	35.268929	-8.966657	114.74379	32.42461	39.983742	110.012283	33.8467695	15.5085425	112.3780365	-75.5884735	9.3542275	117.4545595
-40.394863	22.692562	113.534721	-20.798801	12.38008	114.752304	35.301998	-8.998644	114.737411	32.473213	39.946594	109.908043	33.8876055	15.473975	112.322727	-75.4852075	9.286185	117.181881
-39.654579	23.759058	113.325844	-20.763762	12.352262	114.63269	35.350742	-9.008705	114.675568	32.494537	39.955685	109.86631	33.9226395	15.47349	112.270939	-75.4501635	9.231034	116.994441
-38.902363	24.827147	113.212479	-20.750822	12.335052	114.523613	35.388245	-8.971105	114.560486	32.505207	40.00938	109.900787	33.946726	15.5191375	112.2306365	-75.44837	9.1509665	116.8165895
-38.06929	25.970108	113.161682	-20.743889	12.328442	114.442978	35.411781	-8.907615	114.370766	32.483261	40.107235	110.03418	33.947521	15.59981	112.202473	-75.435299	9.057074	116.683483
-37.193424	27.109734	113.160278	-20.762568	12.327682	114.373032	35.424095	-8.817498	114.151505	32.435101	40.236633	110.301186	33.929598	15.7095675	112.2263455	-75.454734	8.9457965	116.5197185
-36.387909	28.263044	113.167465	-20.83493	12.337749	114.246216	35.422966	-8.714258	113.934235	32.387344	40.379833	110.645248	33.905155	15.8327875	112.2897415	-75.575015	8.8427105	116.2026905
-35.043179	29.986727	113.130165	-20.983471	12.38899	113.9608	35.336487	-8.592738	113.597717	32.285603	40.580063	111.206032	33.811045	15.9936625	112.4018745	-75.777987	8.7843175	115.5197255
-34.181068	31.155514	113.07399	-21.112146	12.453853	113.74437	35.227226	-8.497659	113.354324	32.213139	40.691807	111.589729	33.7201825	16.097074	112.4720265	-75.9444745	8.810632	115.0167135
-33.285736	32.283234	113.03846	-21.210182	12.500742	113.461395	35.126423	-8.426778	113.106873	32.132317	40.76976	111.951569	33.62937	16.171491	112.529221	-76.049734	8.829993	114.393569
-32.302563	33.352959	112.969246	-21.342566	12.570296	113.154892	35.010574	-8.367052	112.922577	32.072258	40.824619	112.321068	33.541416	16.2287835	112.6218225	-76.226548	8.9118085	113.6879615
-31.420389	34.397404	112.869644	-21.504047	12.616687	112.878891	34.90723	-8.347573	112.703957	32.016529	40.85878	112.675201	33.4618795	16.2556035	112.689579	-76.4699735	8.9777705	113.068203
-30.484755	35.390327	112.894203	-21.583916	12.648927	112.601868	34.828041	-8.360152	112.488487	32.00322	40.853611	112.992584	33.4156305	16.2467295	112.7405355	-76.5834625	9.0511245	112.4632005
-29.459217	36.252445	113.033905	-21.663162	12.694682	112.433662	34.739845	-8.350675	112.309349	32.003323	40.827908	113.349358	33.371584	16.2386165	112.8293535	-76.697908	9.1507475	112.0379705
-28.104803	37.469826	113.441978	-21.670908	12.744321	112.295448	34.719475	-8.359588	111.967934	32.073055	40.762547	113.983032	33.396265	16.2014795	112.975483	-76.738081	9.2871625	111.615413
-27.17823	38.193951	113.809349	-21.682558	12.761305	112.285355	34.676929	-8.358064	111.822868	32.1213	40.741375	114.381584	33.3991145	16.1916555	113.102226	-76.7642305	9.3309545	111.468484
-26.21629	38.75428	114.205467	-21.690493	12.81008	112.302551	34.65453	-8.375069	111.655807	32.197105	40.6922	114.758362	33.4258175	16.1585655	113.2070845	-76.8068035	9.4615945	111.3980175
-25.323027	39.264278	114.549294	-21.718512	12.866087	112.437019	34.615715	-8.385145	111.583748	32.257698	40.669796	115.034355	33.4367065	16.1423255	113.3090515	-76.8737305	9.5898485	111.5649865
-24.442722	39.670254	114.863762	-21.731245	12.938802	112.559685	34.581032	-8.386662	111.574066	32.260246	40.664055	115.252861	33.420639	16.1386965	113.4134635	-76.883129	9.7389075	111.7059065
-23.544285	39.973106	115.084496	-21.805471	13.061012	112.744904	34.536987	-8.357609	111.5793	32.253033	40.684738	115.37439	33.39501	16.1635645	113.476845	-77.005952	9.9584595	112.012963
-22.894966	40.283306	115.292343	-21.882925	13.153112	112.870895	34.491158	-8.337554	111.623108	32.212482	40.72699	115.35231	33.35182	16.194718	113.487709	-77.11767	10.111506	112.254081
-21.534306	40.322765	115.203796	-21.87151	13.253924	112.976707	34.404678	-8.303761	111.743965	32.116505	40.792648	115.09137	33.2605915	16.2444435	113.4176675	-77.0036115	10.2634045	112.5357465
-20.846992	40.371807	115.110268	-21.932104	13.339414	113.0784	34.356567	-8.278862	111.856415	32.01931	40.896141	114.766457	33.1879385	16.3086395	113.311436	-77.0521465	10.3701885	112.845364
-19.896204	40.2248	114.780869	-21.95363	13.390952	113.100723	34.350166	-8.235435	112.016319	31.90592	40.959255	114.318039	33.128043	16.36191	113.167179	-77.035303	10.419994	113.034267
-19.160551	40.014751	114.452782	-21.980331	13.490576	113.088165	34.372063	-8.142294	112.126205	31.7866	41.075241	113.82576	33.0793315	16.4664735	112.9759825	-77.0399935	10.5146785	113.2003475
-18.447746	39.78244	114.091232	-22.007481	13.56145	113.094208	34.4095	-8.051337	112.18927	31.645739	41.197044	113.228355	33.0276195	16.5728535	112.7088125	-77.0425815	10.5500465	113.4796035
-17.773005	39.476234	113.731339	-21.926373	13.577308	112.970337	34.448593	-7.957314	112.142815	31.536934	41.286354	112.679718	32.9927635	16.66452	112.4112665	-76.8455095	10.490096	113.5294075
-17.205765	39.116936	113.42144	-21.880033	13.606511	112.847832	34.477936	-7.876804	112.066666	31.45141	41.368679	112.194107	32.964673	16.7459375	112.1303865	-76.724739	10.4670845	113.5652775
-16.159134	38.373501	113.020287	-21.813702	13.644415	112.685814	34.560352	-7.783832	111.936722	31.388918	41.464897	111.678955	32.974635	16.8405325	111.8078385	-76.602039	10.4482975	113.5637895
-15.545091	37.832027	112.874542	-21.771032	13.675168	112.634659	34.595917	-7.734159	111.831627	31.39188	41.52409	111.495277	32.9938985	16.8949655	111.663452	-76.5359625	10.4553705	113.605866
-14.933782	37.321308	112.786827	-21.730738	13.696523	112.563858	34.637215	-7.690807	111.734222	31.414217	41.573662	111.384224	33.025716	16.9414275	111.559223	-76.487192	10.4516185	113.568493
-14.351623	36.751278	112.753044	-21.67831	13.752424	112.545082	34.65163	-7.647682	111.65638	31.456482	41.631271	111.34684	33.054056	16.9917945	111.50161	-76.410676	10.5130535	113.588554
-13.804277	36.142357	112.696579	-21.664698	13.828702	112.500526	34.661873	-7.616336	111.54921	31.498253	41.682617	111.347427	33.080063	17.0331405	111.4483185	-76.409459	10.6242635	113.5527335
-13.277017	35.490753	112.652351	-21.652327	13.958953	112.460472	34.615532	-7.587614	111.498383	31.544954	41.714333	111.337402	33.080243	17.0633595	111.4178925	-76.384897	10.8545465	113.5030515
-12.772732	34.802505	112.626396	-21.66888	14.041431	112.433449	34.558147	-7.591931	111.404419	31.59745	41.709927	111.287819	33.0777985	17.058998	111.346119	-76.4155585	11.023864	113.520779
-12.025527	33.771275	112.510857	-21.719036	14.140747	112.35762	34.4534	-7.639606	111.248062	31.600836	41.688568	111.183548	33.027118	17.024481	111.215805	-76.46519	11.257013	113.499435
-11.59187	33.002758	112.388214	-21.751301	14.187138	112.280701	34.360523	-7.668334	111.10482	31.583319	41.666756	111.062691	32.971921	16.999211	111.0837555	-76.474523	11.375065	113.4776465
-11.151606	32.199066	112.227043	-21.78174	14.22437	112.178612	34.253929	-7.718524	110.92955	31.538799	41.613178	110.862556	32.896364	16.947327	110.896053	-76.459844	11.501413	113.461171
-10.768215	31.360653	112.029144	-21.847061	14.243874	112.094795	34.157429	-7.801598	110.727707	31.493927	41.560871	110.57637	32.825678	16.8796365	110.6520385	-76.5198	11.6081115	113.5375515
-10.357849	30.50713	111.799194	-21.870655	14.25423	112.013496	34.053379	-7.893261	110.540543	31.431028	41.481583	110.213699	32.7422035	16.794161	110.377121	-76.4835135	11.714299	113.649871
-9.988212	29.646412	111.5214	-21.901592	14.271134	111.931267	33.931046	-8.010032	110.360825	31.366201	41.396858	109.768761	32.6486235	16.693413	110.064793	-76.4518075	11.848855	113.797741
-9.619477	28.735531	111.165237	-21.879566	14.297853	111.838005	33.791557	-8.144724	110.146393	31.308863	41.278629	109.162758	32.55021	16.5669525	109.6545755	-76.309342	12.0287535	114.0214345
-9.064373	27.378983	110.537804	-21.907728	14.411359	111.630371	33.591381	-8.370735	109.908356	31.179451	41.055168	108.017715	32.385416	16.3422165	108.9630355	-76.200872	12.4805015	114.2977065
-8.695287	26.517433	110.126968	-21.922237	14.460688	111.51638	33.508858	-8.538586	109.819542	31.118032	40.882294	107.24958	32.313445	16.171854	108.534561	-76.157919	12.749522	114.498199
-8.293824	25.682249	109.761192	-21.924503	14.503256	111.400536	33.413048	-8.668196	109.912132	31.079441	40.698421	106.554665	32.2462445	16.0151125	108.2333985	-76.0952505	12.9913995	114.5676735
-7.927574	24.844105	109.48259	-21.930515	14.517121	111.285576	33.313187	-8.813535	110.10479	31.042305	40.503754	105.967239	32.177746	15.8451095	108.0360145	-76.038776	13.1891325	114.5351375
-7.568747	24.049372	109.253334	-21.975994	14.4916	111.175774	33.204906	-8.938876	110.317886	30.978235	40.322964	105.491722	32.0915705	15.692044	107.904804	-76.0435585	13.291156	114.446744
-7.188295	23.292448	109.123863	-22.017332	14.379217	111.051155	33.123161	-9.050154	110.406258	30.898422	40.16534	105.160797	32.0107915	15.557593	107.7835275	-76.0454555	13.200841	114.3187825
-6.815725	22.586254	109.004768	-22.064236	14.244726	110.926476	33.044399	-9.119649	110.423019	30.794361	40.079254	104.954353	31.91938	15.4798025	107.688686	-76.047852	13.0096495	114.164266
-6.237281	21.74332	108.919563	-22.172421	14.106371	110.843826	32.95237	-9.157837	110.431396	30.63773	40.0299	104.761932	31.79505	15.4360315	107.596664	-76.139892	12.7767105	114.090988
-5.822239	21.237879	108.895699	-22.217655	14.072988	110.80806	32.891994	-9.11756	110.447121	30.558279	40.068611	104.717102	31.7251365	15.4755255	107.5821115	-76.1604465	12.6704505	114.0340085
-5.402511	20.818939	108.918083	-22.304157	14.104867	110.767853	32.843891	-9.021533	110.456108	30.486128	40.16909	104.71759	31.6650095	15.5737785	107.586849	-76.2733235	12.6359555	113.948857
-4.95849	20.469587	108.912659	-22.34141	14.212605	110.731659	32.804222	-8.895668	110.45401	30.426561	40.304768	104.75013	31.6153915	15.70455	107.60207	-76.2982115	12.72066	113.861248
-4.478004	20.188679	108.924164	-22.414164	14.332764	110.643539	32.767841	-8.730906	110.393478	30.393127	40.504196	104.880486	31.580484	15.886645	107.636982	-76.408812	12.778883	113.650096
-4.00572	20.002563	108.922371	-22.469912	14.445771	110.521782	32.737343	-8.534402	110.283127	30.381712	40.743427	105.135857	31.5595275	16.1045125	107.709492	-76.4993515	12.7870295	113.334072
-3.5395	19.862766	108.942429	-22.501015	14.562244	110.346077	32.72271	-8.311322	110.146461	30.394516	41.019718	105.539383	31.558613	16.354198	107.842922	-76.560643	12.77029	112.849232
-2.806953	19.713524	109.0093	-22.6644	14.698132	110.104324	32.736462	-7.967109	109.838829	30.355055	41.498505	106.399223	31.5457585	16.765698	108.119026	-76.8745585	12.630566	112.089622
-2.297461	19.623001	109.062981	-22.777861	14.793785	109.887955	32.704063	-7.683389	109.63205	30.285463	41.794548	107.07135	31.494763	17.0555795	108.3517	-77.050485	12.5319905	111.42421
-1.817128	19.543495	109.091164	-22.903971	14.875648	109.6539	32.655773	-7.415234	109.402191	30.200857	42.083256	107.731125	31.428315	17.334011	108.566658	-77.236257	12.417285	110.741142
-1.319558	19.430178	109.117958	-23.040201	15.007866	109.437393	32.611694	-7.14945	109.217323	30.121698	42.34621	108.332993	31.366696	17.59838	108.775158	-77.447098	12.417352	110.099628
-0.846499	19.30566	109.150185	-23.111013	15.185252	109.29924	32.593361	-6.868717	109.114288	30.088802	42.587696	108.795868	31.3410815	17.8594895	108.955078	-77.5631075	12.5110145	109.643402
-0.393573	19.185045	109.243736	-23.143759	15.394865	109.274933	32.616047	-6.635303	109.127388	30.091843	42.810131	109.167099	31.353945	18.087414	109.1472435	-77.641463	12.702316	109.4026225
0.07814	19.047512	109.381081	-23.140245	15.596615	109.343079	32.669624	-6.427989	109.245491	30.187277	42.95982	109.501038	31.4284505	18.2659155	109.3732645	-77.7089405	12.9273145	109.3128935
0.735893	18.654999	109.623787	-23.077349	15.856847	109.511658	32.759876	-6.218554	109.566452	30.374029	43.130936	109.91082	31.5669525	18.456191	109.738636	-77.7216505	13.257503	109.28468
1.12833	18.358297	109.782448	-23.050051	16.021227	109.603462	32.816158	-6.124169	109.821938	30.523529	43.142879	110.17923	31.6698435	18.509355	110.000584	-77.7699455	13.533099	109.20634
1.490075	18.005699	109.955215	-22.978058	16.127665	109.712456	32.872601	-6.029294	110.057465	30.705429	43.17794	110.478767	31.789015	18.574323	110.268116	-77.745131	13.681007	109.156796
1.7984	17.617989	110.168007	-22.955891	16.22646	109.850899	32.950241	-5.961396	110.355171	30.859501	43.19141	110.757675	31.904871	18.615007	110.556423	-77.816653	13.837913	109.145375
2.071381	17.216183	110.410454	-22.863581	16.294966	110.010651	33.026157	-5.904127	110.703529	31.026634	43.154346	111.09111	32.0263955	18.6251095	110.8973195	-77.7535575	13.9648225	109.1239825
2.298951	16.805479	110.650299	-22.821966	16.3549	110.146477	33.117729	-5.81743	111.046745	31.20471	43.180054	111.470886	32.1612195	18.681312	111.2588155	-77.8051515	14.028488	109.0341385
2.499869	16.39658	110.874008	-22.739948	16.444593	110.261116	33.222046	-5.757085	111.380241	31.322666	43.205505	111.839607	32.272356	18.72421	111.609924	-77.752252	14.164976	108.912308
2.706072	15.731725	111.159111	-22.639772	16.570257	110.420403	33.368141	-5.558228	111.827103	31.526829	43.31522	112.381744	32.447485	18.878496	112.1044235	-77.727029	14.262018	108.7363825
2.745662	15.222936	111.323402	-22.548357	16.675634	110.517517	33.441296	-5.427271	112.071609	31.649044	43.417858	112.712334	32.54517	18.9952935	112.3919715	-77.641884	14.3559745	108.6430625
2.748097	14.697991	111.430565	-22.490152	16.805054	110.620842	33.540882	-5.334708	112.211563	31.77389	43.506908	112.984535	32.657386	19.0861	112.598049	-77.63769	14.524008	108.643635
2.674851	14.193877	111.528633	-22.420723	16.895172	110.69088	33.584591	-5.242647	112.390007	31.904093	43.583496	113.172363	32.744342	19.1704245	112.781185	-77.585788	14.6199195	108.600575
2.527246	13.674252	111.58168	-22.330154	17.014971	110.743248	33.669285	-5.176412	112.514198	32.028126	43.665661	113.34568	32.8487055	19.2446245	112.929939	-77.5090135	14.7853175	108.556557
2.326218	13.149399	111.579964	-22.249819	17.163046	110.747993	33.746307	-5.087888	112.6586	32.169456	43.741943	113.455727	32.9578815	19.3270275	113.0571635	-77.4575195	14.9990645	108.4388225
2.086764	12.587359	111.549118	-22.137266	17.277309	110.769272	33.837482	-5.028008	112.686111	32.289772	43.816605	113.50882	33.063627	19.3942985	113.0974655	-77.338159	15.1603195	108.4410785
1.61338	11.698557	111.479973	-21.983646	17.441603	110.818031	33.915283	-4.93611	112.699333	32.491417	43.885975	113.504326	33.20335	19.4749325	113.1018295	-77.170642	15.4082735	108.5342325
1.191097	11.111612	111.450661	-21.919178	17.527315	110.895935	34.002258	-4.901764	112.724327	32.615017	43.920906	113.501274	33.3086375	19.509571	113.1128005	-77.1469935	15.545059	108.6790695
0.701206	10.482469	111.481651	-21.793669	17.611673	111.000908	34.084358	-4.863765	112.781754	32.714211	43.951839	113.548912	33.3992845	19.544037	113.165333	-76.9866225	15.679309	108.836483
0.183813	9.865245	111.483368	-21.691305	17.6593	111.1325	34.156082	-4.779713	112.825737	32.839584	43.984596	113.607132	33.497833	19.6024415	113.2164345	-76.880443	15.7161585	109.0485655
-0.360582	9.238408	111.447838	-21.595623	17.714184	111.247719	34.226662	-4.772972	112.84816	32.953739	43.993961	113.652435	33.5902005	19.6104945	113.2502975	-76.7814465	15.8178735	109.2451405
-1.002626	8.574264	111.452911	-21.50816	17.774694	111.363373	34.271515	-4.73894	112.88707	33.089325	44.007042	113.686035	33.68042	19.634051	113.2865525	-76.69674	15.915337	109.4401935
-1.695154	7.897405	111.501053	-21.415751	17.877512	111.486992	34.36974	-4.740633	112.952866	33.19767	44.043381	113.72242	33.783705	19.651374	113.337643	-76.615207	16.10365	109.636341
-2.820459	6.943199	111.550728	-21.300976	18.070612	111.647476	34.523849	-4.635772	113.125137	33.37632	44.131683	113.79026	33.9500845	19.7479555	113.4576985	-76.5520365	16.3932685	109.8372535
-3.629249	6.287049	111.552032	-21.219154	18.207298	111.724182	34.60968	-4.559437	113.261948	33.499084	44.228043	113.844231	34.054382	19.834303	113.5530895	-76.49269	16.580293	109.8952745
-4.49795	5.631556	111.561584	-21.117428	18.312284	111.789597	34.675823	-4.457206	113.362213	33.596912	44.280178	113.88382	34.1363675	19.911486	113.6230165	-76.3712235	16.713082	109.9561775
-5.426723	4.98677	111.564049	-21.02409	18.435154	111.914948	34.725426	-4.401444	113.358604	33.703499	44.342098	113.899422	34.2144625	19.970327	113.629013	-76.2626425	16.899981	110.200883
-6.36621	4.319057	111.556534	-20.939583	18.576019	112.118675	34.781109	-4.356058	113.273529	33.825924	44.381039	113.891098	34.3035165	20.0124905	113.5823135	-76.1826825	17.1395475	110.6550365
-7.402867	3.734056	111.673065	-20.824352	18.693184	112.391136	34.801094	-4.298429	113.227829	33.948818	44.440636	113.886009	34.374956	20.0711035	113.556919	-76.02366	17.3152645	111.225353
-8.459799	3.071196	111.793495	-20.718161	18.837032	112.68573	34.840298	-4.226744	113.231171	34.092194	44.53458	113.885185	34.466246	20.153918	113.558178	-75.902568	17.520146	111.813282
-10.018104	2.077005	111.911598	-20.59663	19.075489	113.007568	34.918056	-4.046118	113.315643	34.232151	44.715408	113.926109	34.5751035	20.334645	113.620876	-75.7683635	17.816333	112.39426
-11.111942	1.410652	111.947655	-20.545353	19.23646	113.150749	34.989952	-3.920407	113.324486	34.259327	44.857948	113.981674	34.6246395	20.4687705	113.65308	-75.7153455	18.0041495	112.648418
-12.266922	0.741163	111.894585	-20.514837	19.324223	113.186455	35.055653	-3.770835	113.326904	34.247234	45.01725	114.054146	34.6514435	20.6232075	113.690525	-75.6811175	18.0252385	112.682385
-13.222731	-0.039156	111.697517	-20.512543	19.442709	113.153709	35.107872	-3.643109	113.334167	34.22752	45.13765	114.096092	34.667696	20.7472705	113.7151295	-75.692782	18.1381475	112.5922885
-14.386617	-0.777833	111.588516	-20.526146	19.497467	113.088226	35.141392	-3.562425	113.352432	34.223984	45.226452	114.078506	34.682688	20.8320135	113.715469	-75.73498	18.1629205	112.460983
-15.585907	-1.500357	111.629013	-20.510042	19.511818	113.073517	35.171337	-3.533852	113.428879	34.202358	45.272114	113.965569	34.6868475	20.869131	113.697224	-75.7069315	18.154505	112.44981
-16.781391	-2.238803	111.789032	-20.512972	19.520472	113.129128	35.228577	-3.569999	113.576889	34.239349	45.24094	113.766602	34.733963	20.8354705	113.6717455	-75.759907	18.2054735	112.5865105
-18.631189	-3.348676	112.333092	-20.390202	19.516546	113.241699	35.261967	-3.656887	114.013268	34.303638	45.085762	113.250336	34.7828025	20.7144375	113.631802	-75.5632065	18.3186545	112.851596
-19.908131	-4.037049	112.888161	-20.334599	19.455481	113.380905	35.363163	-3.900243	114.266922	34.386406	44.878429	112.748253	34.8747845	20.489093	113.5075875	-75.5439825	18.421869	113.2542225
-21.172245	-4.704776	113.426521	-20.388466	19.422995	113.613129	35.414375	-4.098943	114.600883	34.476185	44.602741	112.233101	34.94528	20.251899	113.416992	-75.722212	18.594091	113.809266
-22.458063	-5.368627	113.979675	-20.155001	19.192648	113.70076	35.474777	-4.357414	114.933273	34.534718	44.315163	111.742233	35.0047475	19.9788745	113.337753	-75.3147495	18.4064215	114.063767
-23.723206	-5.920555	114.483604	-20.115049	18.984274	113.821899	35.520966	-4.593095	115.225494	34.559166	44.01318	111.314346	35.040066	19.7100425	113.26992	-75.270164	18.2585055	114.373878
-25.019112	-6.463712	114.847496	-20.05525	18.748207	113.87867	35.507637	-4.731484	115.475914	34.549534	43.726727	110.913971	35.0285855	19.4976215	113.1949425	-75.1390855	17.9987925	114.5623975
-26.281807	-6.922718	115.178337	-20.008612	18.45513	113.958862	35.552952	-5.01409	115.503464	34.514133	43.448963	110.485992	35.0335425	19.2174365	112.994728	-75.0507665	17.6928235	114.922996
-28.145248	-7.384906	115.652939	-19.998709	18.014727	114.166771	35.614742	-5.324957	115.445221	34.39381	43.113316	110.021576	35.004276	18.8941795	112.7333985	-75.001694	17.1352745	115.6001435
-29.382166	-7.595345	115.888573	-19.989342	17.746887	114.355782	35.638577	-5.506266	115.424919	34.281399	42.950397	109.870979	34.959988	18.7220655	112.647949	-74.938672	16.7717085	116.063615
-30.556778	-7.747952	116.03479	-20.012993	17.491503	114.553642	35.620285	-5.599152	115.466568	34.154846	42.808968	109.81398	34.8875655	18.604908	112.640274	-74.9135515	16.378098	116.46701
-31.7444	-7.75276	116.080513	-20.101124	17.237383	114.674484	35.663403	-5.833424	115.34594	34.023567	42.699749	109.882141	34.843485	18.4331625	112.6140405	-75.045733	16.0416035	116.7349275
-32.908691	-7.699504	116.033707	-20.159737	17.039679	114.756653	35.592365	-5.91745	115.360046	33.922398	42.622501	109.962357	34.7573815	18.3525255	112.6612015	-75.0768555	15.7268325	116.8521045
-34.047325	-7.492651	115.932037	-20.209608	16.865437	114.783463	35.581142	-6.092273	115.243065	33.830338	42.529762	110.059669	34.70574	18.2187445	112.651367	-75.124956	15.5121295	116.915559
-35.150154	-7.245236	115.792427	-20.302721	16.742859	114.787582	35.516972	-6.257131	115.175591	33.795513	42.419624	110.194778	34.6562425	18.0812465	112.6851845	-75.2616845	15.4044715	116.8899795
-36.709206	-6.646065	115.557465	-20.399874	16.58173	114.762833	35.379482	-6.528041	115.097427	33.777489	42.210556	110.329437	34.5784855	17.8412575	112.713432	-75.3782335	15.3222025	116.812234
-37.733944	-6.170342	115.427818	-20.415791	16.472254	114.753632	35.285046	-6.724384	115.010284	33.781372	42.049213	110.386108	34.533209	17.6624145	112.698196	-75.364791	15.2820935	116.809068
-38.711742	-5.566128	115.39621	-20.46533	16.355721	114.783073	35.213951	-6.911572	114.947235	33.778526	41.878735	110.401474	34.4962385	17.4835815	112.6743545	-75.4268985	15.2278605	116.8917915
-39.573296	-4.930618	115.442429	-20.442957	16.252598	114.828148	35.144993	-7.087072	114.924446	33.777603	41.705822	110.380806	34.461298	17.309375	112.652626	-75.347212	15.195821	117.00367
-40.423653	-4.204841	115.49176	-20.49081	16.155777	114.895699	35.097046	-7.249256	114.965332	33.787556	41.548214	110.347511	34.442301	17.149479	112.6564215	-75.423921	15.162075	117.1349765
-41.233917	-3.416689	115.579308	-20.470362	16.0187	114.950249	35.065041	-7.416668	115.009392	33.790531	41.373878	110.248993	34.427786	16.978605	112.6291925	-75.36851	15.058795	117.2713055
-41.987469	-2.585287	115.788063	-20.434486	15.859387	115.079559	35.064079	-7.568429	115.026649	33.760227	41.187546	110.083702	34.412153	16.8095585	112.5551755	-75.281125	14.9092155	117.6039425
-42.986843	-1.160681	116.065811	-20.383425	15.646129	115.25264	35.130684	-7.787069	115.130142	33.722198	40.960522	109.853432	34.426441	16.5867265	112.491787	-75.193291	14.7055315	118.013493
-43.579632	-0.150541	116.058899	-20.36027	15.55682	115.301285	35.11311	-7.836968	115.328339	33.72242	40.81102	109.776093	34.417765	16.487026	112.552216	-75.138305	14.626614	118.050354
-44.173161	0.945911	115.940178	-20.378107	15.404158	115.279556	35.176823	-8.074633	115.326439	33.71368	40.68417	109.711029	34.4452515	16.3047685	112.518734	-75.2014655	14.5035475	118.040378
-44.648964	2.090795	115.728424	-20.405527	15.239281	115.182938	35.159168	-8.200336	115.29895	33.658428	40.56797	109.665428	34.408798	16.183817	112.482189	-75.219852	14.294745	117.883687
-45.085636	3.308492	115.385475	-20.470974	15.1336	115.040436	35.097748	-8.294715	115.186813	33.575951	40.493031	109.663452	34.3368495	16.099158	112.4251325	-75.2787975	14.168042	117.6557395
-45.564121	4.573373	115.018272	-20.583632	15.018479	114.884911	35.040573	-8.348968	115.072952	33.468575	40.453064	109.716156	34.254574	16.052048	112.394554	-75.421838	13.98491	117.375268
-45.873234	5.905363	114.596939	-20.722836	14.91674	114.704002	34.943615	-8.39099	114.957222	33.35725	40.427418	109.849548	34.1504325	16.018214	112.403385	-75.5961045	13.815266	117.004619
-46.363449	8.0634	113.976669	-20.946758	14.794764	114.465797	34.768738	-8.398391	114.777412	33.159805	40.478348	110.198868	33.9642715	16.0399785	112.48814	-75.8577875	13.5495495	116.443454
-46.638988	9.523547	113.65976	-21.090425	14.773088	114.368561	34.673626	-8.375514	114.631584	33.019352	40.553391	110.446739	33.846489	16.0889385	112.5391615	-76.027339	13.4572375	116.1979605
-46.784752	11.082709	113.480461	-21.222061	14.743916	114.321152	34.585045	-8.327352	114.442375	32.895771	40.63216	110.676765	33.740408	16.152404	112.55957	-76.18453	13.335428	116.082734
-46.940331	12.63903	113.398483	-21.290918	14.754267	114.313164	34.498318	-8.285385	114.307724	32.810432	40.704994	110.862228	33.654375	16.2098045	112.584976	-76.236211	13.2987295	116.041352
-47.008194	14.231187	113.311768	-21.390125	14.773917	114.309502	34.403278	-8.237679	114.242126	32.755093	40.753372	111.058258	33.5791855	16.2578465	112.650192	-76.3594355	13.2899875	115.968812
-46.972721	15.902623	113.19249	-21.458094	14.781607	114.281677	34.32893	-8.22248	114.139107	32.703232	40.796062	111.226189	33.516081	16.286791	112.682648	-76.432269	13.276423	115.880706
-46.986141	17.477798	113.043274	-21.518946	14.784828	114.184967	34.265945	-8.236801	114.056694	32.652912	40.801212	111.355614	33.4594285	16.2822055	112.706154	-76.4973205	13.2874505	115.66378
-46.835537	19.898582	112.832764	-21.684223	14.740843	114.044296	34.152649	-8.255082	113.923576	32.526608	40.808865	111.546814	33.3396285	16.2768915	112.735195	-76.7080745	13.2047945	115.353397
-46.679543	21.483513	112.733459	-21.766298	14.711401	113.954605	34.083195	-8.245902	113.850975	32.43821	40.813385	111.665031	33.2607025	16.2837415	112.758003	-76.7932985	13.1390605	115.151207
-46.488224	23.075735	112.686859	-21.869078	14.643796	113.918388	34.004433	-8.231141	113.761726	32.340752	40.831676	111.806	33.1725925	16.3002675	112.783863	-76.9107485	12.9873245	115.052913
-46.281834	24.646595	112.675751	-21.955158	14.604576	113.842712	33.942066	-8.227506	113.666725	32.2453	40.833717	111.95903	33.093683	16.3031055	112.8128775	-77.003999	12.9060465	114.8725465
-46.097744	26.19437	112.709953	-22.061975	14.530641	113.835129	33.842896	-8.23515	113.570534	32.152973	40.817253	112.148575	32.9979345	16.2910515	112.8595545	-77.1218845	12.7702305	114.8107035
-45.80238	27.752954	112.777374	-22.194397	14.438415	113.794754	33.732391	-8.238951	113.452698	32.044159	40.806301	112.414063	32.888275	16.283675	112.9333805	-77.277069	12.593155	114.6561275
-45.518635	29.223091	112.898933	-22.355528	14.345113	113.738525	33.63084	-8.240371	113.295921	31.937149	40.810413	112.756538	32.7839945	16.285021	113.0262295	-77.4950505	12.405205	114.4508205
-45.029827	31.461042	113.121857	-22.52352	14.235144	113.646255	33.476521	-8.194978	113.037407	31.765186	40.841236	113.434967	32.6208535	16.323129	113.236187	-77.6678935	12.147159	114.056323
-44.677689	32.835941	113.353577	-22.661167	14.233982	113.594666	33.364685	-8.127413	112.846718	31.674215	40.894405	113.885223	32.51945	16.383496	113.3659705	-77.841784	12.084468	113.8233615
-44.336514	34.220158	113.617149	-22.769766	14.26977	113.551285	33.251484	-8.037492	112.662636	31.605751	40.973686	114.334312	32.4286175	16.468097	113.498474	-77.9681495	12.071443	113.604096
-43.943386	35.530724	113.917374	-22.883905	14.354602	113.537933	33.153797	-7.887951	112.49025	31.537807	41.067612	114.768684	32.345802	16.5898305	113.629467	-78.113612	12.1193735	113.446399
-43.549202	36.765881	114.274872	-23.051455	14.507702	113.647461	33.074303	-7.735945	112.377716	31.500868	41.169487	115.111351	32.2875855	16.716771	113.7445335	-78.3904955	12.298633	113.5503885
-43.130749	37.8876	114.6371	-23.038206	14.617148	113.62487	33.012623	-7.592558	112.282547	31.476391	41.273228	115.484787	32.244507	16.840335	113.883667	-78.320919	12.393961	113.366073
-42.693256	38.951881	115.023232	-23.123732	14.720906	113.748253	32.944687	-7.457875	112.202133	31.433088	41.377304	115.776077	32.1888875	16.9597145	113.989105	-78.4363515	12.4820975	113.507401
-42.052517	40.330364	115.614449	-23.223303	14.898033	113.904167	32.838577	-7.275613	112.120628	31.352287	41.554089	116.13028	32.095432	17.139238	114.125454	-78.542038	12.656828	113.68288
-41.565315	41.101101	115.966507	-23.309357	15.040482	114.031372	32.778625	-7.124252	112.081551	31.262476	41.692955	116.301384	32.0205505	17.2843515	114.1914675	-78.6392645	12.7966125	113.8712765
-41.047638	41.767326	116.231392	-23.354015	15.176171	114.196518	32.715267	-6.98879	112.106369	31.183201	41.820324	116.397499	31.949234	17.415767	114.251934	-78.657264	12.936575	114.141102
-40.564915	42.313412	116.47979	-23.501736	15.346702	114.464676	32.658195	-6.876544	112.204758	31.119793	41.951828	116.440414	31.888994	17.537642	114.322586	-78.892466	13.155762	114.606766
-40.082954	42.777912	116.634842	-23.518608	15.431733	114.587448	32.587032	-6.805641	112.356277	31.048244	42.049728	116.426765	31.817638	17.6220435	114.391521	-78.854854	13.2414225	114.783375
-39.589615	43.120647	116.762306	-23.680826	15.544729	114.872894	32.498787	-6.80791	112.566422	30.954372	42.113789	116.311432	31.7265795	17.6529395	114.438927	-79.0882315	13.4365185	115.306861
-39.097157	43.376419	116.809311	-23.713606	15.609257	115.053543	32.389786	-6.851152	112.815979	30.8535	42.165241	116.038193	31.621643	17.6570445	114.427086	-79.048855	13.5614695	115.68
-38.267593	43.527191	116.662361	-23.876518	15.67249	115.382042	32.191113	-6.985281	113.246094	30.617718	42.137138	115.33123	31.4044155	17.5759285	114.288662	-79.1574515	13.7690515	116.475422
-37.827148	43.510872	116.400269	-24.03359	15.703959	115.58062	32.062695	-7.111068	113.515602	30.482738	42.049309	114.785721	31.2727165	17.4691205	114.1506615	-79.3398965	13.9387975	117.0105785
-37.359142	43.369911	116.036865	-24.048737	15.628714	115.609184	31.945599	-7.290236	113.80603	30.334641	41.901501	114.207581	31.14012	17.3056325	114.0068055	-79.237594	13.9517955	117.2115625
-36.918797	43.173306	115.599075	-24.101778	15.51014	115.596565	31.863705	-7.491269	114.055298	30.232065	41.716572	113.659988	31.047885	17.1126515	113.857643	-79.251441	13.9076285	117.335487
-36.439342	42.897408	115.176598	-24.16394	15.345327	115.572235	31.817795	-7.695985	114.275299	30.131203	41.539391	113.128647	30.974499	16.921703	113.701973	-79.302379	13.768951	117.442497
-35.976295	42.612125	114.780113	-24.182446	15.129432	115.491089	31.796589	-7.888038	114.449944	30.020273	41.333702	112.678871	30.908431	16.722832	113.5644075	-79.273323	13.536032	117.4177705
-35.511826	42.292709	114.383209	-24.206827	14.918819	115.397682	31.818604	-8.057015	114.566353	29.947254	41.15345	112.305923	30.882929	16.5482175	113.436138	-79.296583	13.2894205	117.359226
-34.760288	41.762951	113.930511	-24.136202	14.618837	115.229866	31.902309	-8.276694	114.676392	29.882803	40.907566	111.898819	30.892556	16.315436	113.2876055	-79.16496	12.922238	117.1721265
-34.191257	41.421749	113.741173	-24.121925	14.442074	115.163887	31.937786	-8.412209	114.680313	29.900377	40.768303	111.733772	30.9190815	16.178047	113.2070425	-79.1629315	12.706101	117.1207315
-33.712387	41.076355	113.676323	-24.071648	14.337678	115.105392	32.010174	-8.502656	114.663139	29.946232	40.67844	111.652687	30.978203	16.087892	113.157913	-79.121499	12.587464	117.052871
-33.257874	40.734592	113.714561	-23.9949	14.244063	115.089188	32.07666	-8.541562	114.598381	29.98687	40.648197	111.647812	31.031765	16.0533175	113.1230965	-79.021565	12.4348085	117.0552795
-32.796448	40.420525	113.834808	-23.910206	14.195171	115.099907	32.157829	-8.516278	114.523926	30.028206	40.663418	111.687943	31.0930175	16.07357	113.1059345	-78.9134295	12.316772	117.0938795
-32.322613	40.124329	114.015594	-23.863974	14.213339	115.114105	32.232765	-8.448538	114.414467	30.069929	40.735142	111.787056	31.151347	16.143302	113.1007615	-78.879295	12.283376	117.1274485
-31.863747	39.817146	114.172409	-23.789614	14.232141	115.125366	32.307156	-8.33877	114.285492	30.096716	40.86451	111.951271	31.201936	16.26287	113.1183815	-78.781164	12.201412	117.1323505
-31.286886	39.359901	114.34333	-23.717747	14.350483	115.076019	32.424988	-8.108625	114.097855	30.159721	41.11438	112.205696	31.2923545	16.5028775	113.1517755	-78.7278485	12.1980885	117.0002625
-30.877417	39.039822	114.365959	-23.682339	14.459533	114.987755	32.49575	-7.939415	113.984741	30.205833	41.276443	112.312744	31.3507915	16.668514	113.1487425	-78.7154695	12.250552	116.8267675
-30.519199	38.696751	114.37439	-23.588575	14.566252	114.924873	32.587376	-7.793678	113.859917	30.266073	41.424522	112.339401	31.4267245	16.815422	113.099659	-78.6038745	12.317082	116.750087
-30.158117	38.330952	114.336227	-23.46937	14.656416	114.85144	32.690388	-7.674797	113.76265	30.331123	41.5411	112.270714	31.5107555	16.9331515	113.016682	-78.4494955	12.3796805	116.686198
-29.848593	37.947361	114.219795	-23.36623	14.730888	114.809296	32.793716	-7.61285	113.717018	30.431656	41.615318	112.096695	31.612686	17.001234	112.9068565	-78.345146	12.460542	116.7117355
-29.525295	37.557178	114.052139	-23.23769	14.793163	114.794174	32.88237	-7.594929	113.725647	30.546856	41.619759	111.807907	31.714613	17.012415	112.766777	-78.189993	12.573911	116.821571
-29.160019	37.182629	113.834641	-23.090059	14.814785	114.803017	32.971962	-7.649244	113.799728	30.647219	41.557682	111.403099	31.8095905	16.954219	112.6014135	-77.9897085	12.675351	117.0046205
-28.638163	36.600441	113.520576	-22.88537	14.788432	114.867638	33.121758	-7.80193	113.992798	30.791388	41.36618	110.779831	31.956573	16.782125	112.3863145	-77.727313	12.794739	117.3489615
-28.324245	36.240845	113.345383	-22.775656	14.709293	114.954224	33.261101	-7.945803	114.164825	30.872297	41.199337	110.394737	32.066699	16.626767	112.279781	-77.618011	12.791819	117.628667
-27.984592	35.916489	113.193764	-22.664244	14.599991	115.035271	33.365417	-8.085101	114.358398	30.959541	41.020885	110.088409	32.162479	16.467892	112.2234035	-77.490967	12.73209	117.8471385
-27.631716	35.60902	113.056038	-22.570477	14.444047	115.078339	33.434273	-8.193655	114.557472	31.027725	40.855202	109.827873	32.230999	16.3307735	112.1926725	-77.371953	12.5573205	117.9640055
-27.309387	35.367611	112.911072	-22.481234	14.30996	115.091911	33.551594	-8.332064	114.620651	31.077936	40.711872	109.600128	32.314765	16.189904	112.1103895	-77.277233	12.430016	118.0734325
-26.95677	35.214531	112.738815	-22.37779	14.201344	115.048073	33.641335	-8.402118	114.742615	31.143686	40.608967	109.414803	32.3925105	16.1034245	112.078709	-77.1480905	12.2992635	118.017437
-26.615498	35.073456	112.602112	-22.289171	14.062902	114.988922	33.735462	-8.437531	114.811478	31.198429	40.533482	109.267891	32.4669455	16.0479755	112.0396845	-77.0452875	12.0778285	117.9381595
-25.978327	34.969788	112.427437	-22.132929	13.965309	114.963379	33.890747	-8.456101	114.873764	31.305006	40.46999	109.066475	32.5978765	16.0069445	111.9701195	-76.8637345	11.9236735	117.9566385
-25.541845	34.983635	112.415573	-22.029501	13.911555	114.951828	34.007828	-8.44043	114.880943	31.385237	40.482101	109.020721	32.6965325	16.0208355	111.950832	-76.7555345	11.8022745	117.952824
-25.013882	35.047432	112.440559	-21.932709	13.892219	114.943871	34.125603	-8.417416	114.882568	31.470781	40.515289	109.047508	32.798192	16.0489365	111.965038	-76.66361	11.7355015	117.922704
-24.51182	35.200581	112.450386	-21.820721	13.861118	114.926804	34.232445	-8.380332	114.851677	31.555838	40.572945	109.132362	32.8941415	16.0963065	111.9920195	-76.5355835	11.6259295	117.8615885
-23.957283	35.382469	112.518501	-21.735195	13.895649	114.917206	34.329067	-8.326164	114.763725	31.650442	40.642895	109.291885	32.9897545	16.1583655	112.027805	-76.4601445	11.6329325	117.806607
-23.370781	35.604076	112.663223	-21.697399	13.878022	114.902092	34.388844	-8.266855	114.639641	31.720219	40.737392	109.521118	33.0545315	16.2352685	112.0803795	-76.4493295	11.5207755	117.7238045
-22.880938	35.931473	112.933395	-21.610781	13.883101	114.863312	34.466297	-8.189063	114.47953	31.799374	40.871971	109.851303	33.1328355	16.341454	112.1654165	-76.3543975	11.424748	117.5612075
-21.80089	36.280003	113.22435	-21.588259	13.942632	114.77919	34.585529	-7.987188	114.149734	31.869347	41.168205	110.50515	33.227438	16.5905085	112.327442	-76.403956	11.2947555	117.230938
-21.160278	36.536419	113.532341	-21.580101	13.973494	114.671814	34.661156	-7.808622	113.838219	31.90518	41.38126	110.982689	33.283168	16.786319	112.410454	-76.44337	11.160669	116.933174
-20.578812	36.820518	113.830521	-21.512619	14.042851	114.553741	34.749611	-7.616438	113.507805	31.927086	41.639687	111.444267	33.3383485	17.0116245	112.476036	-76.3635865	11.0740775	116.631446
-19.895369	37.094753	114.09626	-21.486277	14.08541	114.466812	34.808666	-7.365089	113.247154	31.948936	41.886269	111.857269	33.378801	17.26059	112.5522115	-76.351355	10.91023	116.3814125
-19.10474	37.334217	114.303383	-21.397781	14.179598	114.403664	34.929245	-7.134238	112.97097	31.985086	42.120419	112.179947	33.4571655	17.4930905	112.5754585	-76.2527275	10.8661055	116.2318695
-18.507151	37.618031	114.55294	-21.315128	14.297904	114.37513	35.046204	-6.936867	112.740685	32.021885	42.322472	112.393425	33.5340445	17.6928025	112.567055	-76.1643005	10.9030055	116.183205
-17.622623	37.70871	114.603333	-21.184399	14.422997	114.386131	35.152813	-6.783446	112.577797	32.121189	42.471386	112.476852	33.637001	17.84397	112.5273245	-76.005799	11.002024	116.2449375
-16.557192	37.883701	114.703133	-21.011217	14.620388	114.501617	35.319252	-6.676699	112.479652	32.321133	42.563332	112.435745	33.8201925	17.9433165	112.4576985	-75.8426265	11.2974595	116.5455355
-15.774582	37.886082	114.689896	-20.857124	14.700237	114.527527	35.425617	-6.66386	112.496552	32.477085	42.573235	112.379456	33.951351	17.9546875	112.438004	-75.665599	11.4457865	116.61705
-14.937915	37.848225	114.67807	-20.725405	14.705173	114.569855	35.54174	-6.69753	112.511978	32.618591	42.530842	112.30645	34.0801655	17.916656	112.409214	-75.5309755	11.49369	116.730496
-14.036311	37.733303	114.638153	-20.58357	14.639592	114.599739	35.663391	-6.771477	112.511276	32.766743	42.456806	112.262199	34.215067	17.8426645	112.3867375	-75.382207	11.4365195	116.8127405
-13.311778	37.581352	114.678337	-20.447227	14.541574	114.597	35.798546	-6.880095	112.484894	32.903992	42.346958	112.292671	34.351269	17.7334315	112.3887825	-75.245723	11.3497165	116.8052175
-12.47483	37.367596	114.700333	-20.326824	14.423762	114.565697	35.930969	-7.020582	112.443878	33.071281	42.222054	112.408112	34.501125	17.600736	112.425995	-75.154773	11.246788	116.705399
-11.671023	37.105064	114.794983	-20.185884	14.249767	114.507713	36.03896	-7.138986	112.362015	33.265945	42.102299	112.593414	34.6524525	17.4816565	112.4777145	-75.0242205	11.0178775	116.5377115
-10.408464	36.579494	114.988564	-19.988726	14.109593	114.565102	36.249847	-7.259864	112.209908	33.561417	41.942787	112.923141	34.905632	17.3414615	112.5665245	-74.883084	10.8777245	116.5636795
-9.518861	36.234222	115.167473	-19.799545	14.116091	114.579788	36.398186	-7.277069	112.125374	33.784069	41.913361	113.138512	35.0911275	17.318146	112.631943	-74.6902175	10.914036	116.527633
-8.704319	35.788071	115.369713	-19.614403	14.125587	114.706421	36.546871	-7.275685	112.057983	34.012489	41.912724	113.351891	35.27968	17.3185195	112.704937	-74.508486	10.9326545	116.707905
-7.865275	35.311993	115.55188	-19.430832	14.213711	114.827774	36.700623	-7.260034	112.004639	34.276752	41.911598	113.592133	35.4886875	17.325782	112.798386	-74.3503515	11.10164	116.857162
-7.044683	34.785793	115.720406	-19.233574	14.255502	114.891541	36.84206	-7.252893	111.955727	34.537025	41.91663	113.815216	35.6895425	17.3318685	112.8854715	-74.1566905	11.1791355	116.8976105
-6.202955	34.153721	115.815331	-19.059965	14.320524	114.92511	36.989826	-7.244855	111.888252	34.795029	41.931637	114.044952	35.8924275	17.343391	112.966602	-74.0123575	11.297657	116.883618
-5.395716	33.517292	115.884529	-18.848511	14.387345	114.90065	37.134979	-7.220376	111.804321	35.057453	41.922817	114.246094	36.096216	17.3512205	113.0252075	-73.793238	11.4234695	116.7760925
-4.227583	32.385468	115.846481	-18.615295	14.480373	114.899239	37.346264	-7.204812	111.751213	35.407604	41.946297	114.346359	36.376934	17.3707425	113.048786	-73.607524	11.5900035	116.749692
-3.415399	31.586832	115.746902	-18.467823	14.544918	114.892937	37.470791	-7.193201	111.770233	35.59095	41.966923	114.30764	36.5308705	17.386861	113.0389365	-73.4665165	11.702975	116.7469375
-2.678769	30.692392	115.604149	-18.331213	14.620905	114.913559	37.577049	-7.208223	111.830315	35.705379	41.979263	114.186264	36.641214	17.38552	113.0082895	-73.30364	11.85629	116.8188285
-1.919145	29.727081	115.406868	-18.260872	14.681215	114.918259	37.63438	-7.24723	111.967125	35.778969	41.953587	113.970161	36.7066745	17.3531785	112.968643	-73.2284185	12.0092515	116.867875
-1.215531	28.693277	115.185165	-18.216099	14.72508	114.932014	37.644547	-7.330791	112.104019	35.803261	41.896294	113.729202	36.723904	17.2827515	112.9166105	-73.156102	12.1674085	116.9474175
-0.492744	27.609846	114.986359	-18.218527	14.751551	114.977226	37.600605	-7.45054	112.271179	35.84565	41.790501	113.453712	36.7231275	17.1699805	112.8624455	-73.1601815	12.3331215	117.0920065
0.19599	26.475269	114.801132	-18.209021	14.778148	115.039909	37.542049	-7.617666	112.480042	35.911579	41.644531	113.206444	36.726814	17.0134325	112.843243	-73.144856	12.5428635	117.236575
1.236672	24.664988	114.676224	-18.185476	14.760516	115.161659	37.44783	-7.908722	112.795151	36.051979	41.368565	113.005089	36.7499045	16.7299215	112.90012	-73.1208565	12.7911105	117.423198
1.932793	23.426331	114.679253	-18.15658	14.692935	115.20723	37.391338	-8.105083	112.999474	36.1609	41.173264	112.97197	36.776119	16.5340905	112.985722	-73.089279	12.8517795	117.428738
2.615052	22.15559	114.665924	-18.181316	14.620718	115.191315	37.365536	-8.283846	113.122131	36.240234	40.998795	113.034294	36.802885	16.3574745	113.0782125	-73.165517	12.8839615	117.3044175
3.275603	20.851254	114.633057	-18.173328	14.543078	115.109291	37.363235	-8.38773	113.183685	36.302216	40.890068	113.15638	36.8327255	16.251169	113.1700325	-73.1793815	12.834987	117.0485495
3.936996	19.564312	114.545486	-18.168592	14.448454	114.937576	37.385921	-8.436385	113.191986	36.343338	40.83889	113.337395	36.8646295	16.2012525	113.2646905	-73.2018135	12.6956555	116.6104615
4.572577	18.255238	114.437462	-18.216232	14.386974	114.726662	37.452148	-8.433002	113.211548	36.368431	40.824726	113.590393	36.9102895	16.195862	113.4009705	-73.3427535	12.578086	116.0523535
5.184243	16.87632	114.331581	-18.209576	14.317553	114.39325	37.543304	-8.387599	113.306305	36.4016	40.822319	113.942245	36.972452	16.21736	113.624275	-73.391604	12.417746	115.162225
6.067629	14.82647	114.093987	-18.263853	14.188155	113.716927	37.711544	-8.277349	113.526512	36.449039	40.8428	114.649178	37.0802915	16.2827255	114.087845	-73.6079975	12.0935845	113.346009
6.619546	13.399647	113.968681	-18.268932	14.086415	113.235077	37.876682	-8.210461	113.793442	36.502956	40.857922	115.177177	37.189819	16.3237305	114.4853095	-73.727683	11.8490995	111.9848445
7.101703	11.946635	113.870453	-18.201008	13.962618	112.76487	38.063843	-8.16984	114.090607	36.555283	40.852962	115.658226	37.309563	16.341561	114.8744165	-73.711579	11.583675	110.6553235
7.529046	10.447565	113.840424	-18.177673	13.836065	112.401649	38.291336	-8.145944	114.464905	36.610111	40.824772	116.088821	37.4507235	16.339414	115.276863	-73.8060695	11.332716	109.526435
7.88521	8.879929	113.848541	-18.11384	13.761583	112.152313	38.525452	-8.147671	114.858543	36.705597	40.788006	116.384972	37.6155245	16.3201675	115.6217575	-73.8432045	11.2029985	108.6828685
8.176823	7.312192	113.863815	-17.859201	13.579967	111.926353	38.763653	-8.174122	115.306129	36.815002	40.726543	116.572525	37.7893275	16.2762105	115.939327	-73.5077295	10.8837235	107.913379
8.348292	5.730963	114.006424	-17.771799	13.476521	111.916626	39.014549	-8.228728	115.766678	36.972912	40.647717	116.701065	37.9937305	16.2094945	116.2338715	-73.5373285	10.7435475	107.5993805
8.458231	3.249794	114.375748	-17.511719	13.327244	112.012398	39.344822	-8.378057	116.58857	37.246998	40.500801	116.657005	38.29591	16.061372	116.6227875	-73.319348	10.593116	107.4020085
8.376987	1.644275	114.684914	-17.352734	13.210149	112.141266	39.520565	-8.49914	117.159988	37.432232	40.363098	116.607758	38.4763985	15.931979	116.883873	-73.1818665	10.488319	107.398659
8.17187	-0.009352	115.043022	-17.170595	13.084401	112.244713	39.660301	-8.631074	117.693375	37.607037	40.219864	116.504837	38.633669	15.794395	117.099106	-72.974859	10.374407	107.39032
7.864126	-1.645208	115.358421	-17.135494	12.955834	112.358963	39.783115	-8.779079	118.157829	37.73473	40.08345	116.405144	38.7589225	15.6521855	117.2814865	-73.0299105	10.2594825	107.4364395
7.452222	-3.201155	115.613579	-17.069342	12.812603	112.434517	39.846535	-8.894681	118.5159	37.82637	39.957134	116.289841	38.8364525	15.5312265	117.4028705	-72.9751365	10.0939795	107.4661635
6.940208	-4.762954	115.755318	-17.096872	12.734088	112.542328	39.911598	-9.015721	118.745712	37.900753	39.824005	116.120758	38.9061755	15.404142	117.433235	-73.0999195	10.064034	107.651421
6.349439	-6.26987	115.797028	-17.021856	12.568313	112.603592	39.975441	-9.125816	118.77726	37.947086	39.696815	115.945244	38.9612635	15.2854995	117.361252	-73.0049755	9.8511265	107.845932
5.276269	-8.403437	115.644348	-16.846163	12.278623	112.697723	40.055237	-9.28803	118.615929	38.029705	39.528553	115.691689	39.042471	15.1202615	117.153809	-72.734797	9.4369845	108.241637
4.445862	-9.743961	115.460625	-16.771055	12.158099	112.886726	40.120907	-9.375951	118.391975	38.081707	39.437355	115.584137	39.101307	15.030702	116.988056	-72.643417	9.285496	108.785396
3.543802	-11.035254	115.310837	-16.58671	12.057643	113.145386	40.244469	-9.46855	118.089401	38.147984	39.394024	115.516708	39.1962265	14.962737	116.8030545	-72.3696465	9.152549	109.4877175
2.561176	-12.279842	115.219757	-16.448082	11.990174	113.558708	40.328251	-9.506194	117.838326	38.258778	39.37595	115.42791	39.2935145	14.934878	116.633118	-72.1896785	9.04547	110.484298
1.461947	-13.442081	115.324692	-16.266172	11.978267	114.059532	40.42794	-9.556504	117.608727	38.400703	39.366531	115.256165	39.4143215	14.9050135	116.432446	-71.9466655	9.0515205	111.686618
0.324568	-14.533271	115.581009	-16.108786	11.99983	114.683701	40.523399	-9.604859	117.430069	38.541378	39.351906	115.003654	39.5323885	14.8735235	116.2168615	-71.7499605	9.1261365	113.1505405
-0.935101	-15.577248	116.090431	-15.959814	12.01283	115.407684	40.623238	-9.702351	117.289398	38.647099	39.320797	114.729965	39.6351685	14.809223	116.0096815	-71.5547965	9.216437	114.8056865
-2.864371	-17.060276	117.030922	-15.830666	12.03979	116.405952	40.659817	-9.847219	117.383835	38.692661	39.194	114.361366	39.676239	14.6733905	115.8726005	-71.337571	9.4061895	116.9393035
-4.174966	-18.006989	117.717613	-15.814169	12.014324	116.924545	40.670315	-10.00064	117.548347	38.674953	39.080498	114.125099	39.672634	14.539929	115.836723	-71.300972	9.488719	118.012367
-5.579718	-18.852243	118.469856	-15.993675	12.052201	117.362572	40.566532	-10.125363	117.852661	38.614799	38.924114	113.842308	39.5906655	14.3993755	115.8474845	-71.5780155	9.7050265	118.8776595
-6.895183	-19.67478	118.999649	-15.918279	11.924909	117.515709	40.464287	-10.285572	118.125954	38.545456	38.737793	113.524712	39.5048715	14.2261105	115.825333	-71.3414295	9.6237075	119.206085
-8.279332	-20.421198	119.524704	-16.001837	11.811445	117.590073	40.387863	-10.448989	118.41687	38.446953	38.534737	113.165047	39.417408	14.042874	115.7909585	-71.421082	9.580016	119.3891875
-9.655118	-21.053173	119.964996	-16.057632	11.685196	117.502235	40.31876	-10.602755	118.677368	38.380096	38.319675	112.862923	39.349428	13.85846	115.7701455	-71.464692	9.511932	119.2343245
-11.000456	-21.648853	120.12645	-16.15358	11.53764	117.3004	40.256691	-10.769569	118.914795	38.301182	38.099991	112.513611	39.2789365	13.665211	115.714203	-71.5860965	9.410069	118.886597
-13.053131	-22.331636	120.215675	-16.253443	11.21216	116.940453	40.134418	-11.048006	118.979385	38.18103	37.748787	111.991928	39.157724	13.3503905	115.4856565	-71.66461	9.0739295	118.3952495
-14.330858	-22.738785	120.211456	-16.278561	10.958041	116.823959	40.114239	-11.241489	118.867661	38.095047	37.538544	111.67791	39.104643	13.1485275	115.2727855	-71.661765	8.7675545	118.3751325
-15.510644	-22.992733	120.089363	-16.299839	10.707012	116.777206	40.07106	-11.370678	118.816101	37.993797	37.367176	111.485138	39.0324285	12.998249	115.1506195	-71.6321065	8.415775	118.4037925
-16.794928	-23.116007	119.984901	-16.283535	10.502713	116.783272	40.083492	-11.479512	118.740715	37.935074	37.260094	111.467575	39.009283	12.890291	115.104145	-71.576353	8.115135	118.462399
-18.047337	-23.088482	119.82093	-16.283051	10.346385	116.772858	40.086582	-11.567072	118.669319	37.897602	37.20351	111.515808	38.992092	12.818219	115.0925635	-71.558194	7.874551	118.4531525
-19.46599	-22.812651	119.652733	-16.310862	10.246953	116.77343	40.059628	-11.629688	118.539978	37.867008	37.175091	111.60321	38.963318	12.7727015	115.071594	-71.585042	7.7212045	118.475266
-20.759048	-22.534069	119.416176	-16.322739	10.173813	116.773239	40.050407	-11.681981	118.353859	37.841835	37.181198	111.716507	38.946121	12.7496085	115.035183	-71.591599	7.5980175	118.511295
-22.635952	-21.882772	118.980278	-16.392086	10.131504	116.792763	39.972542	-11.684582	118.137779	37.780903	37.21611	112.00161	38.8767225	12.765764	115.0696945	-71.6608945	7.497244	118.5158315
-23.820694	-21.346466	118.616989	-16.466351	10.144962	116.796234	39.915489	-11.73322	117.923126	37.761997	37.237213	112.237297	38.838743	12.7519965	115.0802115	-71.771445	7.5379275	118.5122565
-25.033724	-20.730532	118.246803	-16.534355	10.138603	116.783272	39.823586	-11.775846	117.702637	37.723385	37.237976	112.480019	38.7734855	12.731065	115.091328	-71.8421955	7.546141	118.475216
-26.25119	-20.006269	117.879578	-16.661409	10.093757	116.757439	39.654396	-11.779518	117.507317	37.667988	37.238682	112.738625	38.661192	12.729582	115.122971	-71.98401	7.457932	118.391907
-27.457708	-19.255295	117.568352	-16.739601	10.055544	116.774323	39.556141	-11.846714	117.232132	37.607914	37.223198	113.023117	38.5820275	12.688242	115.1276245	-72.0612295	7.422846	118.4210215
-28.554817	-18.421263	117.345261	-16.874657	9.991477	116.88752	39.399529	-11.866844	117.05867	37.515224	37.20908	113.302742	38.4573765	12.671118	115.180706	-72.2066905	7.311836	118.594334
-29.655764	-17.546495	117.287636	-16.945395	9.90786	117.035828	39.275299	-11.928722	116.872551	37.433666	37.190205	113.540543	38.3544825	12.6307415	115.206547	-72.2452725	7.1849785	118.865109
-31.263599	-16.1159	117.498337	-17.090033	9.832836	117.45887	39.112507	-12.009311	116.663193	37.293713	37.13163	113.79113	38.20311	12.5611595	115.2271615	-72.383176	7.1045125	119.6905785
-32.333115	-15.105989	117.689964	-17.122156	9.782034	117.738663	39.003231	-12.081464	116.524162	37.195721	37.092186	113.91008	38.099476	12.505361	115.217121	-72.343788	7.058707	120.260205
-33.259617	-14.080366	117.820335	-17.228964	9.724521	117.974159	38.878311	-12.148012	116.385033	37.073162	37.068741	114.023079	37.9757365	12.4603645	115.204056	-72.4336645	6.9886775	120.744262
-34.215336	-13.061741	117.731628	-17.343552	9.617496	118.052444	38.742954	-12.238697	116.237137	36.928703	36.996971	114.14212	37.8358285	12.379137	115.1896285	-72.5229325	6.855855	120.9152595
-35.13903	-11.983717	117.510857	-17.4932	9.523046	117.970909	38.598778	-12.311719	116.090103	36.761135	36.991722	114.200806	37.6799565	12.3400015	115.1454545	-72.6663565	6.7060905	120.7963635
-36.030403	-10.861837	117.219284	-17.65761	9.478407	117.778503	38.432919	-12.403309	115.898857	36.594009	36.905785	114.202675	37.513464	12.251238	115.050766	-72.828684	6.705576	120.50624
-36.886433	-9.776892	116.95385	-17.8295	9.434182	117.557022	38.228943	-12.515755	115.65609	36.467609	36.826027	114.144806	37.348276	12.155136	114.900448	-73.007276	6.713228	120.213596
-38.041096	-8.067105	116.648331	-17.989037	9.387926	117.243561	37.931423	-12.707106	115.375305	36.356792	36.619015	113.961746	37.1441075	11.9559545	114.6685255	-73.1221815	6.8198975	119.8185965
-38.736641	-6.909503	116.487228	-17.864809	9.16613	116.960655	37.740036	-12.84249	115.263153	36.327663	36.491283	113.83979	37.0338495	11.8243965	114.5514715	-72.7634675	6.5078635	119.3698385
-39.434059	-5.730103	116.387199	-18.152071	9.33679	116.968552	37.61031	-13.01502	115.162193	36.317257	36.343647	113.667107	36.9637835	11.6643135	114.41465	-73.2679255	7.0092665	119.522454
-40.026199	-4.523698	116.362396	-18.219509	9.344216	116.880074	37.508575	-13.13131	115.131783	36.307827	36.206322	113.502182	36.908201	11.537506	114.3169825	-73.347219	7.150926	119.4431655
-40.542145	-3.331617	116.384491	-18.253252	9.349602	116.836182	37.452835	-13.25244	115.165924	36.294971	36.11866	113.325272	36.873903	11.43311	114.245598	-73.380407	7.266094	119.426766
-41.031639	-2.086218	116.398094	-18.256729	9.34634	116.7938	37.362022	-13.295148	115.295029	36.294895	36.024574	113.159943	36.8284585	11.364713	114.227486	-73.3419165	7.327967	119.360114
-41.439625	-0.823971	116.442917	-18.284153	9.329239	116.789154	37.349388	-13.392678	115.373764	36.301102	35.946823	112.986549	36.825245	11.2770725	114.1801565	-73.393551	7.3814055	119.3981515
-42.001255	1.110566	116.576195	-18.324141	9.306824	116.859924	37.279144	-13.461751	115.499222	36.247101	35.865475	112.75061	36.7631225	11.201862	114.124916	-73.4114045	7.411786	119.594932
-42.313038	2.441511	116.595901	-18.323227	9.299255	116.89695	37.244904	-13.468875	115.563797	36.219181	35.845211	112.66761	36.7320425	11.188168	114.1157035	-73.3784965	7.410342	119.6781965
-42.506363	3.816957	116.545952	-18.358631	9.337627	116.882492	37.217236	-13.450866	115.601364	36.179714	35.867302	112.653519	36.698475	11.208218	114.1274415	-73.415737	7.467036	119.6375425
-42.752617	5.217068	116.434738	-18.429192	9.397388	116.849586	37.160927	-13.396555	115.600143	36.128048	35.924629	112.654556	36.6444875	11.264037	114.1273495	-73.5028715	7.530739	119.5718225
-42.886692	6.661687	116.254868	-18.458273	9.456221	116.731262	37.106983	-13.335551	115.515915	36.087212	35.982483	112.639832	36.5970975	11.323466	114.0778735	-73.5136435	7.588976	119.3846505
-42.948509	8.128999	116.083611	-18.496531	9.527653	116.613899	37.059624	-13.278744	115.397453	36.054367	36.052166	112.597763	36.5569955	11.386711	113.997608	-73.5500575	7.668595	119.23019
-43.036446	9.61643	115.955147	-18.531652	9.580998	116.523155	37.005116	-13.189599	115.263832	36.014427	36.138802	112.62339	36.5097715	11.4746015	113.943611	-73.5730755	7.6873945	119.102699
-42.960567	11.91057	115.793785	-18.561518	9.700709	116.443504	36.940006	-13.108613	115.077568	36.020882	36.22541	112.720657	36.480444	11.5583985	113.8991125	-73.60348	7.8430195	118.9878955
-42.875381	13.408831	115.719017	-18.590771	9.754993	116.374191	36.852558	-13.05408	115.011108	36.022545	36.274094	112.849792	36.4375515	11.610007	113.93045	-73.6190935	7.899979	118.817932
-42.711178	14.945658	115.637527	-18.636543	9.78821	116.330933	36.832363	-13.079927	114.829659	36.020775	36.306313	112.982285	36.426569	11.613193	113.905972	-73.699655	7.963227	118.755894
-42.536316	16.445784	115.565636	-18.69305	9.82864	116.276459	36.727703	-13.021376	114.789391	35.999653	36.342361	113.105812	36.363678	11.6604925	113.9476015	-73.749778	7.9967875	118.6053165
-42.247559	17.940989	115.546547	-18.747398	9.878475	116.198433	36.646576	-12.988964	114.675835	35.957371	36.377567	113.201797	36.3019735	11.6943015	113.938816	-73.7967695	8.0626485	118.45805
-41.96809	19.442999	115.487099	-18.846069	9.93855	116.169647	36.54211	-12.933661	114.565445	35.8866	36.433933	113.262497	36.214355	11.750136	113.913971	-73.906493	8.126964	118.425323
-41.619171	20.933514	115.535973	-18.940779	9.999431	116.119576	36.43441	-12.854465	114.43232	35.788475	36.526306	113.329224	36.1114425	11.8359205	113.880772	-73.9930005	8.1629415	118.35838
-41.013985	23.10948	115.638779	-19.098726	10.151356	116.085922	36.303841	-12.663826	114.216484	35.636772	36.716972	113.45475	35.9703065	12.026573	113.835617	-74.1677585	8.276139	118.336227
-40.519875	24.55875	115.695503	-19.110909	10.271868	116.049683	36.255611	-12.519481	114.079544	35.560593	36.865349	113.560715	35.908102	12.172934	113.8201295	-74.12992	8.370802	118.2792365
-40.055542	25.960995	115.776871	-19.159813	10.441013	116.027893	36.210121	-12.361161	113.9478	35.511852	37.020535	113.636253	35.8609865	12.329687	113.7920265	-74.1806125	8.552339	118.2637595
-39.495979	27.375406	115.858246	-19.185217	10.621387	116.003296	36.178253	-12.219605	113.844124	35.505711	37.170162	113.67878	35.841982	12.4752785	113.761452	-74.212416	8.7674955	118.24514
-38.914623	28.773685	115.905403	-19.189974	10.83453	116.000282	36.173332	-12.072911	113.749847	35.517021	37.308971	113.721977	35.8451765	12.61803	113.735912	-74.2251245	9.05103	118.264652
-38.368988	30.116547	115.933311	-19.197664	11.054225	115.985382	36.13768	-11.933131	113.768639	35.587048	37.426777	113.780022	35.862364	12.746823	113.7743305	-74.257692	9.361627	118.1964335
-37.705433	31.443686	115.981567	-19.200796	11.237558	116.00087	36.140903	-11.806174	113.773941	35.661011	37.547623	113.876976	35.900957	12.8707245	113.8254585	-74.302549	9.6043915	118.1762815
-36.648598	33.354816	116.131569	-19.21273	11.543183	116.01226	36.114544	-11.595734	113.720581	35.726879	37.736965	114.069115	35.9207115	13.0706155	113.894848	-74.3461715	10.0157505	118.129672
-35.970043	34.513561	116.42704	-19.271826	11.74854	116.05661	36.071354	-11.391053	113.59774	35.740204	37.901783	114.308167	35.905779	13.255365	113.9529535	-74.449431	10.241715	118.1602665
-35.19101	35.59552	116.902687	-19.294926	11.901545	116.160622	36.05217	-11.116962	113.433029	35.696545	38.13728	114.726639	35.8743575	13.510159	114.079834	-74.4642095	10.292931	118.24141
-34.379761	36.612747	117.490005	-19.386372	12.108422	116.278336	36.051548	-10.791412	113.258232	35.627819	38.408104	115.312889	35.8396835	13.808346	114.2855605	-74.6124275	10.408498	118.2711115
-33.577312	37.530922	118.061638	-19.474407	12.305197	116.408554	36.054676	-10.410311	113.159904	35.590641	38.717861	116.007629	35.8226585	14.153775	114.5837665	-74.7714725	10.456619	118.2333415
-32.722313	38.381039	118.592621	-19.53661	12.571527	116.453674	36.052631	-10.002417	113.084885	35.526878	39.048275	116.719841	35.7897545	14.522929	114.902363	-74.8629745	10.620125	118.004985
-31.850525	39.167892	119.041122	-19.616596	12.919942	116.56945	36.089886	-9.606405	113.088951	35.488213	39.389847	117.356216	35.7890495	14.891721	115.2225835	-75.0222415	10.948163	117.9163165
-30.504599	40.152912	119.437256	-19.43413	13.295847	116.633514	36.116306	-9.01794	113.188301	35.491291	39.941925	117.947701	35.8037985	15.4619925	115.568001	-74.6720585	11.1297015	117.699027
-29.527765	40.720886	119.548378	-19.951258	14.147338	117.0289	36.13876	-8.707517	113.252953	35.493668	40.259777	118.098129	35.816214	15.77613	115.675541	-75.71873	12.518546	118.382259
-28.544489	41.095036	119.54464	-19.440241	14.102563	116.714417	36.119503	-8.455526	113.244568	35.513176	40.547264	118.133072	35.8163395	16.045869	115.68882	-74.6968215	12.159257	117.740014
-27.633661	41.29908	119.4599	-19.691458	14.60557	116.777443	36.079548	-8.291371	113.155853	35.539593	40.733372	117.999939	35.8095705	16.2210005	115.577896	-75.1924865	12.9901395	117.97699
-26.706696	41.410183	119.325508	-19.685026	14.812811	116.69326	36.008461	-8.181417	112.984741	35.553596	40.858746	117.726959	35.7810285	16.3386645	115.35585	-75.1510805	13.2869575	118.03067
-25.825708	41.32946	119.112862	-19.714699	14.998481	116.648628	35.933704	-8.128765	112.758812	35.565624	40.960873	117.31044	35.749664	16.416054	115.034626	-75.179062	13.580908	118.26263
-24.893337	41.152061	118.852905	-19.661974	15.099955	116.570747	35.870476	-8.09353	112.534798	35.594311	41.028294	116.779961	35.7323935	16.467382	114.6573795	-75.0563415	13.732528	118.4841145
-23.588148	40.673321	118.369484	-19.549917	15.24344	116.518311	35.828423	-8.133019	112.324608	35.598789	41.0863	115.894951	35.713606	16.4766405	114.1097795	-74.81344	14.0102395	118.9268425
-22.683809	40.251686	117.926918	-19.473885	15.328084	116.456535	35.809048	-8.187609	112.331833	35.624512	41.075317	115.258636	35.71678	16.443854	113.7952345	-74.66455	14.212314	119.1178355
-21.776455	39.754539	117.468033	-19.420263	15.446054	116.447533	35.77739	-8.305903	112.402519	35.625904	41.026489	114.589539	35.701647	16.360293	113.496029	-74.542173	14.531815	119.399037
-20.876751	39.227821	116.866051	-19.369823	15.530105	116.4263	35.719559	-8.424069	112.588242	35.658817	40.95969	113.871727	35.689188	16.2678105	113.2299845	-74.428834	14.7923995	119.6226155
-19.996952	38.661613	116.31076	-19.29759	15.630651	116.358307	35.65461	-8.555012	112.848022	35.6712	40.873566	113.095352	35.662905	16.159277	112.971687	-74.258085	15.102025	119.744927
-19.115667	38.004936	115.710815	-19.331678	15.746014	116.282799	35.584347	-8.667269	113.118134	35.634899	40.766068	112.349083	35.609623	16.0493995	112.7336085	-74.272979	15.4426285	119.8319895
-18.182873	37.370712	115.199005	-19.301996	15.804935	116.177666	35.540028	-8.75032	113.410164	35.577797	40.663292	111.650024	35.5589125	15.956486	112.530094	-74.1629045	15.653384	119.825238
-16.908403	36.383442	114.486526	-19.264048	15.856089	116.013695	35.548237	-8.863192	113.69146	35.47834	40.543079	110.728477	35.5132885	15.8399435	112.2099685	-74.0413845	15.8722345	119.8174215
-16.007113	35.707958	114.088226	-19.268877	15.820731	115.871071	35.564213	-8.899827	113.85405	35.400105	40.466385	110.211327	35.482159	15.783279	112.0326885	-74.019913	15.858183	119.7094535
-15.015266	35.067589	113.729027	-19.248928	15.791048	115.733383	35.56641	-8.923922	113.940002	35.359428	40.394077	109.798584	35.462919	15.7350775	111.869293	-73.960775	15.8470185	119.597473
-14.070455	34.443668	113.414612	-19.221199	15.727836	115.582336	35.574936	-8.958645	114.064682	35.350594	40.323372	109.496071	35.462765	15.6823635	111.7803765	-73.905163	15.7733085	119.3842955
-13.035305	33.870407	113.187088	-19.222824	15.701037	115.464951	35.562286	-8.990976	114.137444	35.33379	40.271652	109.308418	35.448038	15.640338	111.722931	-73.893686	15.761736	119.206971
-12.080306	33.322155	113.057693	-19.229969	15.678652	115.359566	35.519531	-9.015628	114.191139	35.311718	40.229839	109.192024	35.4156245	15.6071055	111.6915815	-73.8755625	15.7501985	119.0275505
-11.020134	32.860558	112.975021	-19.29162	15.633117	115.275452	35.458122	-9.034871	114.224648	35.282387	40.200184	109.139549	35.3702545	15.5826565	111.6820985	-73.9534945	15.6835775	118.8688055
-9.468718	32.189056	112.866997	-19.403963	15.664212	115.119377	35.334316	-9.066555	114.197792	35.271309	40.179703	109.235764	35.3028125	15.556574	111.716778	-74.1107385	15.77185	118.521976
-8.453053	31.825253	112.906693	-19.463604	15.689487	114.989052	35.184242	-9.024118	114.209763	35.273949	40.201721	109.431854	35.2290955	15.5888015	111.8208085	-74.1563035	15.7901725	118.1572955
-7.387045	31.482294	112.958885	-19.548378	15.718622	114.8414	35.133011	-9.038666	114.048447	35.295807	40.260254	109.754395	35.214409	15.610794	111.901421	-74.311165	15.82645	117.781379
-6.331581	31.193628	113.033951	-19.663475	15.773757	114.645943	35.052479	-8.989306	113.92968	35.304989	40.359543	110.240486	35.178734	15.6851185	112.085083	-74.505684	15.8623955	117.206803
-5.226282	30.912008	113.10923	-19.770546	15.845619	114.406456	34.966995	-8.898134	113.764122	35.324963	40.484173	110.801193	35.145979	15.7930195	112.2826575	-74.687071	15.8982185	116.5302545
-4.207158	30.618658	113.237129	-19.882593	15.880871	114.141487	34.891148	-8.757203	113.648438	35.332474	40.619476	111.360229	35.111811	15.9311365	112.5043335	-74.876997	15.8306055	115.7786405
-3.141297	30.347971	113.347603	-19.97987	15.979661	113.899948	34.822182	-8.6228	113.519691	35.324703	40.766232	111.895142	35.0734425	16.071716	112.7074165	-75.0331825	15.887606	115.0924795
-1.560636	29.948286	113.539719	-20.052328	16.180824	113.631798	34.782864	-8.417285	113.369667	35.349335	40.973305	112.583397	35.0660995	16.27801	112.976532	-75.1707555	16.083638	114.287064
-0.538997	29.606262	113.730309	-20.068769	16.33017	113.510803	34.808262	-8.27868	113.335861	35.378613	41.113682	113.005829	35.0934375	16.417501	113.170845	-75.2309755	16.242839	113.850761
0.491538	29.275402	113.8993	-20.055105	16.51692	113.457367	34.838642	-8.117115	113.330688	35.446148	41.259556	113.403549	35.142395	16.5712205	113.3671185	-75.252605	16.4626195	113.5476155
1.453104	28.876183	114.022408	-20.058731	16.710312	113.386246	34.881004	-7.987083	113.406967	35.513027	41.392441	113.703522	35.1970155	16.702679	113.5552445	-75.3144775	16.717945	113.2172475
2.398316	28.459003	114.087677	-20.031546	16.857395	113.252388	34.93541	-7.874781	113.440941	35.577736	41.506855	113.989578	35.256573	16.816037	113.7152595	-75.319665	16.898753	112.7895165
3.244501	27.936665	114.138702	-20.018312	16.986187	113.112999	34.988194	-7.778549	113.467766	35.628319	41.600216	114.2061	35.3082565	16.9108335	113.836933	-75.3448805	17.0615405	112.389065
4.073205	27.360321	114.084801	-19.964731	17.114052	112.952934	35.052204	-7.680639	113.516144	35.675133	41.691216	114.30558	35.3636685	17.0052885	113.910862	-75.2931305	17.2228155	111.995006
5.201461	26.445967	114.014221	-19.914814	17.294907	112.796356	35.156116	-7.521502	113.634125	35.765068	41.846935	114.363251	35.460592	17.1627165	113.998688	-75.29022	17.4270975	111.594024
5.883292	25.764721	113.993286	-19.857559	17.349997	112.783386	35.246082	-7.453627	113.763702	35.851799	41.897842	114.333389	35.5489405	17.2221075	114.0485455	-75.2640585	17.4778865	111.5182265
6.460403	25.023674	114.030113	-19.744469	17.436481	112.869247	35.350506	-7.421026	113.931023	35.960548	41.934162	114.359856	35.655527	17.256568	114.1454395	-75.144465	17.616394	111.5930545
6.991521	24.256371	114.144646	-19.681738	17.449465	113.006607	35.456783	-7.364467	114.148438	36.080971	41.962929	114.46328	35.768877	17.299231	114.305859	-75.132353	17.599699	111.707355
7.469247	23.506607	114.365784	-19.559656	17.482191	113.207008	35.605885	-7.330039	114.42009	36.2061	42.002689	114.63755	35.9059925	17.336325	114.52882	-75.0253045	17.628057	111.885196
7.871547	22.654619	114.622559	-19.570395	17.540939	113.526009	35.765495	-7.282371	114.753304	36.358967	42.052135	114.89801	36.062231	17.384882	114.825657	-75.203021	17.696996	112.226361
8.202559	21.842203	114.887199	-19.327658	17.504173	113.732407	35.914185	-7.225979	115.093956	36.516315	42.11438	115.175865	36.21525	17.4442005	115.1349105	-74.870566	17.5641455	112.3299035
8.522333	20.600145	115.353218	-19.314154	17.603918	114.21093	36.108894	-7.118894	115.608253	36.720013	42.195354	115.595474	36.4144535	17.53823	115.6018635	-75.0427615	17.669606	112.8199965
8.687273	19.806782	115.653145	-19.08679	17.547745	114.403931	36.242031	-7.023977	115.912315	36.816605	42.286545	115.910446	36.529318	17.631284	115.9113805	-74.702898	17.464206	112.8964815
8.712479	19.01178	115.913841	-19.026199	17.580662	114.594604	36.370022	-6.915604	116.205612	36.879848	42.404163	116.197372	36.624935	17.7442795	116.201492	-74.677333	17.4170445	112.987716
8.681752	18.207407	116.086784	-19.119328	17.680782	114.818153	36.476269	-6.794962	116.449974	36.922039	42.530567	116.42128	36.699154	17.8678025	116.435627	-74.93781	17.4937615	113.200679
8.59191	17.408695	116.18544	-19.101505	17.695852	114.913925	36.564613	-6.685513	116.619835	36.947964	42.642941	116.562019	36.7562885	17.978714	116.590927	-74.9592985	17.41299	113.236923
8.400056	16.611776	116.248688	-18.887878	17.604876	114.92392	36.667557	-6.625037	116.711151	36.978779	42.724957	116.645111	36.823168	18.04996	116.678131	-74.598924	17.159792	113.169709
8.180836	15.810248	116.257355	-18.954988	17.633842	115.038193	36.770096	-6.591071	116.786072	37.042995	42.778267	116.666878	36.9065455	18.093598	116.726475	-74.8165215	17.174086	113.349911
7.708731	14.635737	116.228722	-18.825146	17.497271	115.119362	36.9137	-6.577608	116.793716	37.145622	42.777245	116.631973	37.029661	18.0998185	116.7128445	-74.679953	16.8947235	113.5258795
7.316413	13.869093	116.180397	-18.628393	17.337963	115.120079	36.982426	-6.619751	116.755569	37.208881	42.739426	116.565559	37.0956535	18.0598375	116.660564	-74.3524395	16.6160885	113.579594
6.837636	13.144928	116.127777	-18.561785	17.217342	115.245987	37.016434	-6.696818	116.690407	37.262325	42.680717	116.490486	37.1393795	17.9919495	116.5904465	-74.2629495	16.4427345	113.9015275
6.306007	12.390901	116.094818	-18.496315	17.094975	115.391029	37.043873	-6.77783	116.63504	37.307529	42.587681	116.458275	37.175701	17.9049255	116.5466575	-74.168331	16.2850245	114.2354005
5.703222	11.692717	116.135963	-18.613073	17.063543	115.65139	37.071442	-6.848625	116.590652	37.33382	42.521885	116.51062	37.202631	17.83663	116.550636	-74.428777	16.290456	114.752144
5.039445	11.037109	116.200211	-18.414001	16.925127	115.803703	37.076359	-6.900969	116.54496	37.363304	42.474308	116.601349	37.2198315	17.7866695	116.5731545	-74.0478335	16.0635845	115.0342515
4.339588	10.396575	116.258797	-18.394289	16.903423	116.071068	37.07494	-6.918303	116.459183	37.40659	42.452717	116.7472	37.240765	17.767207	116.6031915	-74.029343	16.039639	115.5389445
3.183326	9.520332	116.317497	-18.355932	16.915358	116.424652	37.045132	-6.913121	116.287659	37.481342	42.443909	116.944527	37.263237	17.765394	116.616093	-73.975101	16.065322	116.233211
2.370737	8.95963	116.362381	-18.494757	17.054379	116.741074	37.026875	-6.872461	116.177002	37.54155	42.474602	117.104149	37.2842125	17.8010705	116.6405755	-74.2737265	16.3076875	116.8415725
1.511653	8.426836	116.397736	-18.473444	17.118299	116.951927	37.013863	-6.820092	116.078331	37.573238	42.519367	117.261353	37.2935505	17.8496375	116.669842	-74.2404385	16.3869605	117.234012
0.656085	7.91605	116.421852	-18.47683	17.174776	117.147148	36.995705	-6.775857	116.027298	37.588646	42.568581	117.449677	37.2921755	17.896362	116.7384875	-74.2458355	16.45319	117.5558085
-0.294281	7.39424	116.445122	-18.477007	17.195244	117.307747	36.974865	-6.739371	115.98008	37.589966	42.59399	117.597557	37.2824155	17.9273095	116.7888185	-74.2364295	16.4631785	117.8266755
-1.206119	6.834857	116.447975	-18.520893	17.240705	117.448975	36.948906	-6.710106	115.940903	37.562672	42.616386	117.703773	37.255789	17.95314	116.822338	-74.297575	16.52827	118.075612
-2.212586	6.29486	116.444954	-18.52953	17.258366	117.595932	36.940186	-6.67894	115.87365	37.528992	42.640953	117.749695	37.234589	17.9810065	116.8116725	-74.293649	16.5357255	118.3801915
-3.670646	5.452114	116.468048	-18.351879	17.14118	117.714035	36.951702	-6.65877	115.820457	37.495087	42.652527	117.796791	37.2233945	17.9968785	116.808624	-73.9271525	16.2854815	118.619446
-4.688165	4.889642	116.450836	-18.397133	17.099604	117.793777	36.964344	-6.679973	115.816971	37.464649	42.636238	117.783096	37.2144965	17.9781325	116.8000335	-74.0087625	16.2210755	118.7875205
-5.740584	4.325788	116.446449	-18.404343	17.053097	117.819641	36.975101	-6.738358	115.826294	37.44735	42.581039	117.782822	37.2112255	17.9213405	116.804558	-74.0199115	16.1848535	118.834724
-6.77736	3.800827	116.371063	-18.399099	17.002483	117.77401	36.980595	-6.80605	115.852478	37.427052	42.526299	117.742607	37.2038235	17.8601245	116.7975425	-74.0020215	16.1448415	118.7504775
-7.827038	3.199628	116.281258	-18.415384	16.888407	117.702499	36.972195	-6.895563	115.838669	37.40778	42.421848	117.742157	37.1899875	17.7631425	116.790413	-74.0207555	16.0136715	118.614585
-8.885124	2.57898	116.192696	-18.460543	16.790277	117.673004	36.962803	-7.002636	115.805832	37.368713	42.322117	117.744827	37.165758	17.6597405	116.7753295	-74.086844	15.9208135	118.5706785
-9.964601	1.927292	116.075966	-18.452579	16.641657	117.624237	36.946625	-7.116272	115.740791	37.362888	42.181187	117.797073	37.1547565	17.5324575	116.768932	-74.0599145	15.7508565	118.479542
-11.562041	0.943247	115.866447	-18.47748	16.422146	117.62822	36.916386	-7.277863	115.572044	37.343796	42.000446	117.956612	37.130091	17.3612915	116.764328	-74.085051	15.4830005	118.492112
-12.622605	0.269169	115.729126	-18.485134	16.360514	117.622467	36.897812	-7.34409	115.456772	37.316277	41.932003	118.094185	37.1070445	17.2939565	116.7754785	-74.0773125	15.4270715	118.4694555
-13.552751	-0.460783	115.48909	-18.504519	16.325993	117.617485	36.881287	-7.352571	115.37442	37.281281	41.921726	118.185493	37.081284	17.2845775	116.7799565	-74.090322	15.3674085	118.4550135
-14.703673	-1.16544	115.319298	-18.551338	16.38361	117.572144	36.842052	-7.290142	115.323929	37.213139	41.976608	118.166962	37.0275955	17.343233	116.7454455	-74.1302715	15.423987	118.3988425
-15.819573	-1.836595	115.225266	-18.639837	16.489626	117.488312	36.805092	-7.211092	115.299294	37.144321	42.053322	117.977097	36.9747065	17.421115	116.6381955	-74.2543805	15.558137	118.3384285
-16.926701	-2.561841	115.157578	-18.669107	16.672043	117.342422	36.760269	-7.112679	115.322838	37.071793	42.164581	117.631233	36.916031	17.525951	116.4770355	-74.254245	15.818135	118.2078085
-18.077576	-3.266077	115.165436	-18.720322	16.809406	117.1371	36.725925	-7.005755	115.41243	37.009003	42.248096	117.2127	36.867464	17.6211705	116.312565	-74.308108	15.9976415	117.961635
-19.87409	-4.443885	115.411255	-18.827906	16.919378	116.821526	36.694794	-6.969031	115.72908	36.837639	42.31979	116.372299	36.7662165	17.6753795	116.0506895	-74.4220285	16.1633765	117.5923625
-21.049429	-5.234946	115.677002	-18.891022	16.892529	116.616592	36.665348	-7.042061	116.054131	36.676682	42.269382	115.825996	36.671015	17.6136605	115.9400635	-74.453059	16.1713975	117.2931205
-22.253918	-6.030647	115.983238	-19.007589	16.768892	116.425011	36.621132	-7.167861	116.45771	36.539059	42.156712	115.26474	36.5800955	17.4944255	115.861225	-74.5952735	16.0433585	116.988797
-23.497725	-6.750936	116.366447	-19.095457	16.555027	116.266869	36.546444	-7.375555	116.877892	36.4076	41.995857	114.741493	36.477022	17.310151	115.8096925	-74.667936	15.799903	116.7240455
-24.712826	-7.433747	116.754555	-19.176882	16.306919	116.115555	36.452503	-7.628547	117.258438	36.324894	41.732307	114.29895	36.3886985	17.05188	115.778694	-74.7424625	15.561958	116.452416
-26.011271	-7.986198	117.058609	-19.258598	16.011173	116.004524	36.352745	-7.929392	117.709778	36.284344	41.457619	113.839912	36.3185445	16.7641135	115.774845	-74.8357405	15.2582325	116.234203
-27.018192	-8.67867	117.234016	-19.332413	15.70265	115.931999	36.266426	-8.237523	118.018959	36.222984	41.150074	113.498131	36.244705	16.4562755	115.758545	-74.909531	14.9490245	116.105453
-28.91007	-9.134269	117.441978	-19.430174	15.20418	115.883621	36.147469	-8.645048	118.285858	36.097935	40.780075	113.133812	36.122702	16.0675135	115.709835	-74.98305	14.3408465	116.057407
-30.166725	-9.285712	117.505737	-19.488659	14.89025	115.86702	36.069839	-8.861516	118.279907	35.985382	40.566986	112.957504	36.0276105	15.852735	115.6187055	-75.0049285	13.927765	116.1153345
-31.543249	-9.086872	117.552475	-19.543753	14.640098	115.869812	35.992588	-8.929448	118.269966	35.824062	40.37114	112.874947	35.908325	15.720846	115.5724565	-74.995831	13.55935	116.1671675
-32.713688	-8.934582	117.511627	-19.607405	14.465957	115.90947	35.997097	-9.070434	118.106987	35.627865	40.230541	112.875488	35.812481	15.5800535	115.4912375	-75.027291	13.3518605	116.3277025
-33.888279	-8.671532	117.427567	-19.704535	14.375072	115.959167	35.912342	-8.952228	118.071877	35.442116	40.205719	112.885872	35.677229	15.6267455	115.4788745	-75.086299	13.1233985	116.4394595
-35.041321	-8.254753	117.338905	-19.767189	14.369035	116.03981	35.889618	-8.879385	117.92984	35.283035	40.287979	112.927711	35.5863265	15.704297	115.4287755	-75.1207045	13.033773	116.6508445
-36.161007	-7.676872	117.201126	-19.878744	14.430139	116.11171	35.8283	-8.723166	117.765366	35.120979	40.446339	113.016533	35.4746395	15.8615865	115.3909495	-75.2321275	12.9986915	116.8324705
-37.796162	-6.617584	116.968498	-20.033766	14.598916	116.223106	35.75034	-8.494091	117.466644	34.912891	40.745781	113.183907	35.3316155	16.125845	115.3252755	-75.3991475	13.071987	117.1209365
-38.869415	-5.761755	116.839996	-20.151684	14.712313	116.272163	35.632507	-8.287787	117.316605	34.770962	40.947445	113.315735	35.2017345	16.329829	115.31617	-75.5051025	13.094797	117.228156
-39.869175	-4.821727	116.763809	-20.246223	14.826401	116.325485	35.547443	-8.104907	117.14505	34.627975	41.128014	113.418686	35.087709	16.5115535	115.281868	-75.580155	13.1412485	117.369102
-40.804909	-3.802809	116.770157	-20.380215	14.91851	116.43325	35.474281	-7.966678	116.974869	34.471409	41.269302	113.519096	34.972845	16.651312	115.2469825	-75.733275	13.185708	117.6195175
-41.721272	-2.685104	116.886505	-20.521492	14.982718	116.577782	35.383369	-7.835852	116.886963	34.300838	41.39183	113.597443	34.8421035	16.777989	115.242203	-75.8850875	13.187447	117.913361
-42.599888	-1.536018	117.051987	-20.634565	14.984463	116.804482	35.262211	-7.754445	116.858185	34.12431	41.433205	113.669098	34.6932605	16.83938	115.2636415	-75.9623905	13.129546	118.3453225
-43.395454	-0.286223	117.277191	-20.77323	14.990165	117.055603	35.146084	-7.720731	116.836205	33.952374	41.473427	113.727165	34.549229	16.876348	115.281685	-76.095689	13.103982	118.829521
-44.508877	1.677782	117.560829	-20.977589	14.991238	117.429558	34.977097	-7.720352	116.770912	33.704369	41.551712	113.770203	34.340733	16.91568	115.2705575	-76.295911	13.066796	119.5885585
-45.143517	3.063517	117.679749	-21.115427	14.961725	117.609634	34.823071	-7.666045	116.767036	33.52533	41.602264	113.688538	34.1742005	16.9681095	115.227787	-76.4050545	12.9553405	119.991481
-45.78104	4.488932	117.714989	-21.259598	15.000796	117.704346	34.698311	-7.648678	116.557083	33.332806	41.631378	113.521172	34.0155585	16.99135	115.0391275	-76.5347545	13.010242	120.3695645
-46.346523	5.990725	117.619537	-21.351908	15.037778	117.640282	34.545139	-7.578051	116.233803	33.125561	41.687325	113.257965	33.83535	17.054637	114.745884	-76.539166	13.020919	120.53468
-46.836033	7.502258	117.38652	-21.458935	15.124599	117.417702	34.393032	-7.452576	115.86795	32.92252	41.797588	112.890053	33.657776	17.172506	114.3790015	-76.575646	13.076692	120.4564025
-47.316853	9.062118	117.006683	-21.570215	15.290567	117.087578	34.271038	-7.289301	115.49221	32.762699	41.951801	112.598549	33.5168685	17.33125	114.0453795	-76.6572985	13.249884	120.1297765
-47.734516	10.65835	116.556679	-21.674236	15.418981	116.735855	34.142433	-7.111942	115.176918	32.619041	42.134716	112.393311	33.380737	17.511387	113.7851145	-76.729209	13.326575	119.6865955
-48.177414	13.16819	116.092209	-21.902761	15.630007	116.368576	33.898994	-6.863578	114.80851	32.361942	42.375996	112.206436	33.130468	17.756209	113.507473	-76.93599	13.503805	119.229679
-48.462456	14.816265	115.974892	-22.06934	15.710327	116.261848	33.724205	-6.712153	114.608849	32.134972	42.546177	112.136993	32.9295885	17.917012	113.372921	-77.0682685	13.503642	119.150775
-48.675453	16.465273	115.927956	-22.25065	15.784719	116.223572	33.547394	-6.588626	114.472374	31.942114	42.65049	112.156662	32.744754	18.030932	113.314518	-77.246054	13.538506	119.132626
-48.860104	18.163986	115.876518	-22.419395	15.867643	116.22155	33.357315	-6.519557	114.392044	31.772566	42.746323	112.271133	32.5649405	18.113383	113.3315885	-77.4037305	13.621903	119.1115115
-48.957733	19.84597	115.796494	-22.606594	15.915221	116.191414	33.169395	-6.479246	114.337036	31.631121	42.799263	112.385712	32.400258	18.1600085	113.361374	-77.613446	13.6704335	119.021454
-49.035484	21.545547	115.714882	-22.801191	15.961562	116.127838	32.983513	-6.427845	114.219078	31.473309	42.867405	112.487328	32.228411	18.21978	113.353203	-77.830793	13.703344	118.902473
-49.068043	23.223913	115.670837	-22.986273	15.985505	116.034821	32.756554	-6.34112	114.091217	31.268808	42.944233	112.548676	32.012681	18.3015565	113.3199465	-77.985227	13.6694535	118.7496955
-48.962849	25.728926	115.719208	-23.290981	15.995705	115.932884	32.452534	-6.255465	113.759872	30.94208	43.063934	112.621368	31.697307	18.4042345	113.19062	-78.279269	13.5871755	118.675148
-48.83144	27.366009	115.774796	-23.463898	15.963877	115.914085	32.266308	-6.206312	113.507843	30.719822	43.132656	112.713448	31.493065	18.463172	113.1106455	-78.420861	13.464582	118.7175245
-48.659027	29.011799	115.882317	-23.645281	15.994343	115.834175	32.074696	-6.147099	113.251289	30.521029	43.222157	112.824356	31.2978625	18.537529	113.0378225	-78.5884245	13.451157	118.6305275
-48.406116	30.601597	115.937469	-23.816046	16.043011	115.751335	31.884628	-6.064004	112.970909	30.354267	43.303539	112.918816	31.1194475	18.6197675	112.9448625	-78.7515395	13.4662545	118.5578075
-48.118633	32.223709	115.963654	-23.96402	16.125509	115.609192	31.697317	-5.978174	112.738655	30.220695	43.417526	112.961235	30.959006	18.719676	112.849945	-78.887046	13.531342	118.368439
-47.78968	33.815334	115.994881	-24.137951	16.243917	115.488373	31.532171	-5.880776	112.515381	30.087027	43.520298	113.003754	30.809599	18.819761	112.7595675	-79.085501	13.668073	118.2171785
-47.360386	35.336895	116.004501	-24.275928	16.370621	115.343369	31.384972	-5.785209	112.349258	29.964117	43.612743	113.012932	30.6745445	18.913767	112.681095	-79.2264005	13.827475	118.005643
-46.684464	37.549599	116.09864	-24.423893	16.541758	115.237465	31.190708	-5.669275	112.088669	29.784456	43.741138	112.966034	30.487582	19.0359315	112.5273515	-79.335368	14.0475845	117.9475785
-46.154984	38.931145	116.165901	-24.525721	16.637533	115.171967	31.059719	-5.61973	111.959122	29.69747	43.789188	112.873436	30.3785945	19.084729	112.416279	-79.4300365	14.190337	117.927655
-45.588173	40.303806	116.173843	-24.616068	16.674299	115.124496	30.930185	-5.588282	111.882607	29.603825	43.806122	112.808022	30.267005	19.10892	112.3453145	-79.499141	14.239678	117.9036775
-44.989166	41.553146	116.192329	-24.698694	16.697935	115.040436	30.833799	-5.608144	111.765686	29.512644	43.809395	112.739143	30.1732215	19.1006255	112.2524145	-79.5706095	14.2952445	117.8284575
-44.340809	42.765892	116.212555	-24.818363	16.651838	114.943718	30.703974	-5.64011	111.6866	29.421732	43.773678	112.728325	30.062853	19.066784	112.2074625	-79.699579	14.236892	117.6799735
-43.651787	43.925396	116.369507	-24.881462	16.615725	114.884995	30.601831	-5.705564	111.473991	29.341244	43.728981	112.783646	29.9715375	19.0117085	112.1288185	-79.7344615	14.2197415	117.6411715
-42.897522	44.978775	116.623009	-25.018839	16.550129	114.833221	30.465714	-5.73885	111.270103	29.257563	43.673714	112.937904	29.8616385	18.967432	112.1040035	-79.8993165	14.132826	117.5624385
-41.682877	46.44521	117.061249	-25.183128	16.536041	114.761436	30.295395	-5.746391	110.966042	29.15757	43.657143	113.344086	29.7264825	18.955376	112.155064	-80.0927385	14.116706	117.367808
-40.820339	47.364635	117.321373	-25.267002	16.576534	114.675034	30.191717	-5.731338	110.731735	29.123016	43.693245	113.669762	29.6573665	18.9809535	112.2007485	-80.1913705	14.1721145	117.1493195
-39.933136	48.177971	117.540977	-25.381624	16.608173	114.448639	30.074259	-5.680795	110.490356	29.074808	43.723763	113.97654	29.5745335	19.021484	112.233448	-80.3377815	14.194862	116.66383
-38.97979	48.907177	117.69693	-25.48114	16.711435	114.223526	29.982449	-5.595222	110.239922	29.033169	43.765965	114.27652	29.507809	19.0853715	112.258221	-80.470089	14.3374985	116.188831
-38.022621	49.505272	117.813339	-25.559225	16.777334	113.933121	29.937923	-5.477746	109.941902	28.98756	43.847324	114.587021	29.4627415	19.184789	112.2644615	-80.5811915	14.369879	115.6017805
-37.013172	50.012333	117.841087	-25.655466	16.867828	113.697754	29.90134	-5.308304	109.724983	28.916008	43.946636	114.858078	29.408674	19.319166	112.2915305	-80.719606	14.41649	115.1039775
-36.077072	50.423058	117.894455	-25.679094	17.010984	113.515411	29.899847	-5.160817	109.54821	28.858528	44.069866	115.05159	29.3791875	19.4545245	112.2999	-80.7373755	14.5674435	114.730922
-34.504028	50.733288	117.986916	-25.435907	16.959015	113.408302	29.932526	-5.021255	109.362366	28.854612	44.166107	115.129295	29.393569	19.572426	112.2458305	-80.265383	14.345604	114.5707735
-33.374451	50.7892	118.028748	-25.635239	17.279785	113.596306	29.931345	-4.968565	109.393631	28.885674	44.221935	115.1492	29.4085095	19.626685	112.2714155	-80.6789875	14.932885	114.9211965
-32.282276	50.70219	118.05854	-25.563049	17.395252	113.760353	29.950813	-4.969775	109.484169	28.94327	44.24559	115.148651	29.4470415	19.6379075	112.31641	-80.5731395	15.1525965	115.204296
-31.145658	50.493038	117.934105	-25.31797	17.293554	113.839737	29.977585	-4.99475	109.641838	29.050287	44.245544	115.120911	29.513936	19.625397	112.3813745	-80.149876	14.961711	115.2980995
-30.051077	50.199593	117.72187	-25.505888	17.590696	114.029602	29.984613	-5.038741	109.845825	29.133638	44.224957	115.03273	29.5591255	19.593108	112.4392775	-80.5709015	15.588284	115.6199265
-28.962526	49.786083	117.415329	-25.48815	17.654556	114.141258	29.988987	-5.121155	110.070351	29.182827	44.210163	114.896988	29.585907	19.544504	112.4836695	-80.562207	15.764608	115.7988465
-27.854597	49.265179	117.050346	-25.481071	17.765894	114.351906	29.998896	-5.219059	110.327255	29.243216	44.145477	114.702103	29.621056	19.463209	112.514679	-80.583198	16.068579	116.189133
-26.290888	48.287075	116.526726	-25.446024	17.829439	114.41423	29.999414	-5.384771	110.747025	29.338768	44.065529	114.314148	29.669091	19.340379	112.5305865	-80.561139	16.318499	116.2978735
-25.23329	47.498577	116.209351	-25.417974	17.837341	114.571999	30.021568	-5.507217	111.054527	29.415693	43.981632	113.991371	29.7186305	19.2372075	112.522949	-80.5545785	16.4374745	116.621049
-24.135878	46.652134	115.901138	-25.30834	17.863008	114.762131	30.053225	-5.667984	111.398483	29.510033	43.88847	113.65007	29.781629	19.110243	112.5242765	-80.398309	16.615773	116.9999855
-23.072023	45.704105	115.598	-25.202757	17.839939	114.938545	30.100143	-5.81707	111.767319	29.589176	43.770016	113.32077	29.8446595	18.976473	112.5440445	-80.2501735	16.703405	117.3330455
-22.061516	44.688953	115.26873	-25.117783	17.81773	115.063988	30.148146	-5.984766	112.153534	29.700703	43.641617	112.926331	29.9244245	18.8284255	112.5399325	-80.1599905	16.8070345	117.5880435
-20.959673	43.662045	114.859703	-25.046476	17.769203	115.104485	30.21636	-6.165515	112.501213	29.807781	43.482193	112.549278	30.0120705	18.658339	112.5252455	-80.1050225	16.880067	117.6837245
-20.018349	42.585144	114.476868	-24.962025	17.720226	115.08287	30.293995	-6.380436	112.797615	29.907402	43.307159	112.17067	30.1006985	18.4633615	112.4841425	-80.0247485	16.9770905	117.6815975
-18.493881	40.897068	113.888489	-24.828642	17.562082	114.968575	30.413288	-6.671622	113.175674	30.063566	43.025703	111.620628	30.238427	18.1770405	112.398151	-79.895711	16.9471235	117.538999
-17.428156	39.728947	113.550163	-24.727327	17.452114	114.874985	30.492819	-6.860075	113.340569	30.149803	42.831474	111.320023	30.321311	17.9856995	112.330296	-79.775965	16.9185285	117.419674
-16.498652	38.574974	113.361252	-24.614788	17.30862	114.820358	30.58798	-6.995047	113.455841	30.249941	42.659325	111.093628	30.4189605	17.832139	112.2747345	-79.6485365	16.785101	117.3659815
-15.559931	37.386787	113.261116	-24.497206	17.186029	114.793411	30.689329	-7.110957	113.554176	30.377054	42.518677	110.964409	30.5331915	17.70386	112.2592925	-79.5276035	16.668198	117.3275295
-14.623456	36.252151	113.242508	-24.366096	17.090197	114.799286	30.804825	-7.218639	113.649094	30.497711	42.426449	110.926964	30.651268	17.603905	112.288029	-79.38346	16.576489	117.310543
-13.705047	35.130302	113.227524	-24.232191	17.027197	114.775887	30.927069	-7.280654	113.721809	30.663061	42.355164	110.947823	30.795065	17.537255	112.334816	-79.259447	16.517139	117.216958
-12.81288	34.012516	113.200676	-24.096796	17.01524	114.751396	31.054342	-7.279816	113.779007	30.814045	42.353115	111.004471	30.9341935	17.5366495	112.391739	-79.1277855	16.4938305	117.111053
-11.5536	32.379955	113.170334	-23.937122	17.090992	114.633392	31.24642	-7.239592	113.810898	31.025913	42.403664	111.079002	31.1361665	17.582036	112.44495	-79.0104105	16.599948	116.821834
-10.727866	31.33567	113.1847	-23.823357	17.174976	114.583015	31.388681	-7.131143	113.794708	31.145632	42.499748	111.131218	31.2671565	17.6843025	112.462963	-78.9138705	16.6656495	116.703067
-9.9978	30.275869	113.237808	-23.716848	17.244635	114.561508	31.548351	-7.05748	113.736877	31.257492	42.604164	111.213264	31.4029215	17.773342	112.4750705	-78.8366175	16.715928	116.6479455
-9.209834	29.276335	113.315788	-23.593054	17.332596	114.522346	31.659636	-6.884351	113.742195	31.364676	42.734585	111.37825	31.512156	17.925117	112.5602225	-78.698264	16.740075	116.4844695
-8.505177	28.279846	113.43441	-23.549761	17.374928	114.467476	31.775427	-6.70645	113.693008	31.468239	42.907368	111.651489	31.621833	18.100459	112.6722485	-78.721355	16.649397	116.2627035
-7.804889	27.319939	113.502357	-23.468382	17.482698	114.412949	31.897419	-6.48208	113.61338	31.530575	43.126877	111.965004	31.713997	18.3223985	112.789192	-78.650761	16.6429975	116.036706
-7.145581	26.33243	113.60302	-23.391592	17.556211	114.392616	32.066406	-6.235049	113.579964	31.594387	43.373596	112.256577	31.8303965	18.5692735	112.9182705	-78.6135805	16.5431485	115.8669615
-6.151226	24.902573	113.713821	-23.199282	17.773815	114.450607	32.364609	-5.825227	113.700935	31.735128	43.755848	112.539879	32.0498685	18.9653105	113.120407	-78.4484325	16.5823195	115.780807
-5.550352	23.979721	113.799377	-23.056776	17.958794	114.463295	32.593449	-5.579954	113.896111	31.888857	43.96999	112.706116	32.241153	19.195018	113.3011135	-78.354705	16.72257	115.6254765
-4.965558	23.025303	113.876328	-22.89031	18.1432	114.470566	32.806198	-5.362156	114.152458	32.049854	44.176208	112.844597	32.428026	19.407026	113.4985275	-78.208646	16.879374	115.4426045
-4.371783	22.116789	114.00354	-22.771439	18.333525	114.502823	33.037056	-5.189518	114.368507	32.212822	44.359177	112.993553	32.624939	19.5848295	113.68103	-78.167817	17.0822205	115.324616
-3.835253	21.20038	114.144394	-22.625288	18.457951	114.579834	33.219337	-5.015386	114.583549	32.370857	44.514336	113.147125	32.795097	19.749475	113.865337	-78.045673	17.166427	115.294331
-3.297043	20.276188	114.32428	-22.493444	18.557083	114.737701	33.411118	-4.839169	114.766335	32.500137	44.664528	113.305809	32.9556275	19.9126795	114.036072	-77.9425155	17.2014865	115.43933
-2.869563	19.396448	114.557793	-22.366306	18.632576	114.90934	33.621605	-4.665822	114.937332	32.627865	44.811859	113.520264	33.124735	20.0730185	114.228798	-77.857347	17.1921335	115.589882
-2.260154	18.119539	114.884483	-22.18984	18.75845	115.12542	33.930336	-4.397666	115.234184	32.817253	45.05307	113.929726	33.3737945	20.327702	114.581955	-77.7534745	17.189198	115.668885
-1.862094	17.306303	115.031586	-22.055908	18.872358	115.200531	34.08297	-4.139657	115.499672	32.950096	45.200806	114.149765	33.516533	20.5305745	114.8247185	-77.628349	17.2141415	115.5763435
-1.534739	16.489162	115.157822	-21.943314	18.996653	115.26918	34.274555	-4.002931	115.70108	33.090858	45.347233	114.323853	33.6827065	20.672151	115.0124665	-77.5693345	17.321155	115.5258935
-1.252277	15.684788	115.274956	-21.802933	19.135401	115.317032	34.480709	-3.873057	115.829399	33.23959	45.501942	114.411079	33.8601495	20.8144425	115.120239	-77.4660155	17.4563595	115.513825
-0.975779	14.922126	115.38842	-21.678131	19.310198	115.341064	34.643898	-3.677942	116.065453	33.377186	45.645504	114.444824	34.010542	20.983781	115.2551385	-77.366804	17.636615	115.4269895
-0.773625	14.192642	115.474739	-21.538931	19.456709	115.362755	34.840504	-3.53944	116.170135	33.509697	45.75882	114.448181	34.1751005	21.10969	115.309158	-77.2529625	17.803728	115.416352
-0.525315	13.48749	115.545418	-21.391504	19.561661	115.38858	35.054745	-3.41634	116.276718	33.64098	45.878227	114.405235	34.3478625	21.2309435	115.3409765	-77.1308705	17.8923785	115.4361835
-0.28415	12.458202	115.648911	-21.144972	19.697029	115.433105	35.305405	-3.218703	116.486061	33.841209	46.04911	114.389847	34.573307	21.4152035	115.437954	-76.863251	17.9788545	115.428256
-0.185267	11.798935	115.715233	-20.985041	19.725706	115.425179	35.517895	-3.141631	116.563568	33.966053	46.128498	114.368378	34.741974	21.4934335	115.465973	-76.712056	17.9579785	115.384385
-0.117686	11.203311	115.734932	-20.865519	19.746355	115.405907	35.643665	-3.022555	116.647575	34.087158	46.211739	114.35878	34.8654115	21.594592	115.5031775	-76.5964495	17.898118	115.3086365
-0.102307	10.618652	115.708229	-20.714371	19.764412	115.340195	35.851162	-2.986018	116.626335	34.203857	46.271496	114.329735	35.0275095	21.642739	115.478035	-76.4562515	17.886085	115.202355
-0.107099	10.093596	115.60643	-20.610336	19.773666	115.258728	36.004143	-2.917312	116.615555	34.281425	46.337418	114.309166	35.142784	21.710053	115.4623605	-76.363456	17.837279	115.0550955
-0.105184	9.580965	115.46743	-20.471581	19.756653	115.17646	36.078556	-2.840321	116.508591	34.339153	46.386612	114.308258	35.2088545	21.7731455	115.4084245	-76.1520165	17.7401605	114.9444955
-0.15659	9.097775	115.31768	-20.396166	19.767532	115.135361	36.194099	-2.827171	116.272697	34.382755	46.416386	114.321877	35.288427	21.7946075	115.297287	-76.080759	17.7404565	114.973435
-0.392208	8.461169	115.16851	-20.279133	19.793705	115.175507	36.262394	-2.865959	115.983841	34.47723	46.377689	114.437485	35.369812	21.755865	115.210663	-75.928078	17.831545	115.140351
-0.620735	8.025372	115.102295	-20.250851	19.794062	115.251076	36.253574	-2.935398	115.789322	34.541977	46.298389	114.641975	35.3977755	21.6814955	115.2156485	-75.8994775	17.9066285	115.2865035
-0.873409	7.671966	115.071281	-20.188309	19.765272	115.368698	36.173321	-3.008606	115.710556	34.616516	46.194122	114.926292	35.3949185	21.592758	115.318424	-75.7715365	17.937786	115.418972
-1.195129	7.354032	115.047714	-20.199802	19.794449	115.533981	36.161251	-3.112816	115.514862	34.685951	46.113716	115.276421	35.423601	21.50045	115.3956415	-75.823205	18.088448	115.6723205
-1.534113	7.065427	115.069283	-20.210911	19.821974	115.694511	36.088203	-3.144766	115.417587	34.739513	46.062233	115.68103	35.413858	21.4587335	115.5493085	-75.83568	18.1852145	115.8397135
-1.9067	6.761381	115.04084	-20.200064	19.866047	115.84227	36.038719	-3.215718	115.27668	34.801533	46.014221	116.082764	35.420126	21.3992515	115.679722	-75.820254	18.3328425	116.004818
-2.295147	6.517793	115.014015	-20.172791	19.906034	116.00351	36.005062	-3.2568	115.095306	34.862141	45.947155	116.485237	35.4336015	21.3451775	115.7902715	-75.7791835	18.4668905	116.2167485
-2.865396	6.027572	114.825165	-20.221428	19.998438	116.131905	35.917118	-3.304235	114.814743	34.932796	45.868252	117.029144	35.424957	21.2820085	115.9219435	-75.867813	18.7148675	116.3418665
-3.30033	5.728653	114.704582	-20.209242	20.025747	116.224274	35.87775	-3.309417	114.62381	34.978065	45.848534	117.307976	35.4279075	21.2695585	115.965893	-75.8463915	18.7819355	116.482655
-3.755434	5.39679	114.572609	-20.196053	20.124935	116.285667	35.8526	-3.265536	114.432465	35.005928	45.846672	117.595291	35.429264	21.290568	116.013878	-75.82137	18.959302	116.557456
-4.236834	5.028339	114.478577	-20.220312	20.227961	116.345963	35.85984	-3.196013	114.319847	35.023235	45.894657	117.815575	35.4415375	21.349322	116.067711	-75.8821615	19.1066	116.624215
-4.75182	4.395514	114.51609	-20.188976	20.320534	116.409637	35.865833	-3.124486	114.301384	35.040936	45.943581	117.993713	35.4533845	21.4095475	116.1475485	-75.8313365	19.2315205	116.6717255
-5.294137	4.21527	114.526573	-20.217733	20.441891	116.460182	35.876236	-3.077779	114.308182	35.049316	45.999603	118.084015	35.462776	21.460912	116.1960985	-75.898242	19.42287	116.7242655
-5.773731	3.622871	114.473602	-20.223532	20.494469	116.47538	35.881638	-3.077302	114.364967	35.0476	46.014946	118.053139	35.464619	21.468822	116.209053	-75.911683	19.520116	116.741707
-6.64423	2.774682	114.555511	-20.258032	20.5557	116.471039	35.865387	-3.182903	114.571426	35.060047	45.925945	117.891777	35.462717	21.371521	116.2316015	-75.978781	19.739879	116.7104765
-7.266872	2.259198	114.715324	-20.262545	20.517679	116.402458	35.826675	-3.349196	114.786407	35.066456	45.805119	117.731056	35.4465655	21.2279615	116.2587315	-75.9716555	19.8073965	116.5461845
-7.897046	1.486778	114.75985	-20.31636	20.413158	116.346298	35.795116	-3.552781	115.016624	35.060932	45.643269	117.532265	35.428024	21.045244	116.2744445	-76.060744	19.781072	116.4181515
-8.581565	0.835507	114.892868	-20.389822	20.273279	116.275642	35.732464	-3.780756	115.254425	35.057388	45.446777	117.27021	35.394926	20.8330105	116.2623175	-76.17457	19.7135475	116.2889665
-9.275839	0.163863	115.073395	-20.446569	20.081993	116.204407	35.670132	-4.034522	115.475189	35.037781	45.210846	116.970322	35.3539565	20.588162	116.2227555	-76.2470945	19.575824	116.1860585
-9.979194	-0.544924	115.169296	-20.479216	19.878139	116.093742	35.604496	-4.28917	115.713501	34.995907	44.947277	116.690567	35.3002015	20.3290535	116.202034	-76.2586335	19.4272245	115.98545
-10.670293	-1.329866	115.19973	-20.552792	19.665932	115.988609	35.534126	-4.573868	115.96125	34.951553	44.678398	116.428444	35.2428395	20.052265	116.194847	-76.3484235	19.279599	115.782371
-11.717716	-2.38269	115.281891	-20.628483	19.301161	115.921989	35.411732	-4.993628	116.284416	34.873737	44.241386	116.124603	35.1427345	19.623879	116.2045095	-76.3997005	18.978443	115.6394685
-12.497899	-3.0209	115.355614	-20.686357	19.060799	115.931847	35.336308	-5.261946	116.421951	34.847496	43.941662	116.008186	35.091902	19.339858	116.2150685	-76.464616	18.78174	115.6486255
-13.228154	-3.656045	115.403152	-20.687506	18.813892	115.973091	35.294205	-5.527555	116.518532	34.822536	43.691711	115.992058	35.0583705	19.082078	116.255295	-76.4333825	18.545706	115.690887
-14.013234	-4.219138	115.436531	-20.741243	18.569786	116.031075	35.270885	-5.7356	116.608109	34.813217	43.444771	116.023506	35.042051	18.8545855	116.3158075	-76.524537	18.2849865	115.7463425
-14.799845	-4.77476	115.530357	-20.737835	18.342785	116.105484	35.296093	-6.017912	116.723969	34.792213	43.228298	116.014359	35.044153	18.605193	116.369164	-76.519823	18.080377	115.841804
-15.656136	-5.264096	115.706505	-20.719179	18.128778	116.122375	35.314651	-6.246746	116.837837	34.782837	42.987312	115.926674	35.048744	18.370283	116.3822555	-76.487102	17.887273	115.8624945
-16.494802	-5.673528	115.840912	-20.683775	17.903797	116.079918	35.320217	-6.495835	117.003212	34.785648	42.713661	115.756905	35.0529325	18.108913	116.3800585	-76.4204825	17.698681	115.7797775
-17.730484	-6.277617	116.051743	-20.732536	17.552128	115.99057	35.310287	-6.941154	117.258263	34.800045	42.252953	115.427925	35.055166	17.6558995	116.343094	-76.520238	17.4483565	115.638046
-18.580816	-6.595661	116.118347	-20.722399	17.266413	115.928856	35.309666	-7.253564	117.389694	34.791515	41.927944	115.20845	35.0505905	17.33719	116.299072	-76.4953885	17.195636	115.55864
-19.441916	-6.88598	116.156708	-20.769539	16.944647	115.890053	35.288982	-7.570847	117.466522	34.753044	41.615955	114.996483	35.021013	17.022554	116.2315025	-76.560091	16.86674	115.5486035
-20.320599	-7.088793	116.14711	-20.728481	16.638044	115.869186	35.300617	-7.871333	117.463455	34.732193	41.312195	114.852165	35.016405	16.720431	116.15781	-76.473367	16.555657	115.580562
-21.141275	-7.224509	116.094437	-20.710949	16.357712	115.847656	35.314026	-8.125695	117.445694	34.737843	41.057213	114.708984	35.0259345	16.465759	116.077339	-76.4478325	16.249665	115.617973
-21.995094	-7.317275	116.028847	-20.645948	16.085043	115.831169	35.349617	-8.351729	117.40274	34.755169	40.839653	114.611649	35.052393	16.243962	116.0071945	-76.344289	15.926124	115.6551435
-22.82819	-7.28162	115.967621	-20.619116	15.877114	115.769127	35.372833	-8.545352	117.339005	34.778179	40.66988	114.552132	35.075506	16.062264	115.9455685	-76.313738	15.691964	115.5926855
-24.139622	-7.100247	115.798164	-20.605415	15.641521	115.678993	35.388741	-8.763407	117.235588	34.799522	40.471066	114.420441	35.0941315	15.8538295	115.8280145	-76.3049615	15.4292125	115.5299715
-24.968361	-6.876533	115.68322	-20.563158	15.525253	115.594574	35.406818	-8.884009	117.145218	34.823326	40.348644	114.357689	35.115072	15.7323175	115.7514535	-76.241388	15.3181885	115.4376945
-25.796181	-6.632097	115.585503	-20.539406	15.429052	115.553322	35.403313	-9.019844	117.08474	34.85638	40.212524	114.272903	35.1298465	15.59634	115.6788215	-76.2086585	15.261764	115.4278225
-26.627701	-6.300244	115.480911	-20.49844	15.318852	115.507149	35.397808	-9.170327	117.038345	34.911556	40.04018	114.233612	35.154682	15.4349265	115.6359785	-76.151562	15.2027775	115.3783195
-27.463133	-5.858976	115.356552	-20.495602	15.152426	115.479187	35.382107	-9.366876	116.987679	34.948441	39.874599	114.218033	35.165274	15.2538615	115.602856	-76.156478	15.0509905	115.355518
-28.281446	-5.417204	115.261543	-20.503325	15.004065	115.45031	35.37109	-9.547255	116.939926	34.975647	39.706249	114.225685	35.1733685	15.079497	115.5828055	-76.1800185	14.928633	115.3178145
-29.056717	-4.938804	115.082863	-20.481323	14.849287	115.397072	35.372963	-9.709789	116.841209	34.990791	39.545078	114.260437	35.181877	14.9176445	115.550823	-76.144523	14.7809295	115.243321
-30.206198	-4.09095	114.881668	-20.448879	14.62557	115.316559	35.399628	-9.933314	116.678795	35.015339	39.339146	114.226868	35.2074835	14.702916	115.4528315	-76.1052415	14.548224	115.1802865
-31.011379	-3.451233	114.785553	-20.402174	14.508045	115.251114	35.415825	-10.053988	116.610931	35.052147	39.216629	114.201828	35.233986	14.5813205	115.4063795	-76.038334	14.4347695	115.0958485
-31.699202	-2.756444	114.694069	-20.352394	14.404567	115.204254	35.452053	-10.168612	116.547691	35.10334	39.111797	114.196373	35.2776965	14.4715925	115.372032	-75.9824845	14.3375415	115.036476
-32.436729	-2.037405	114.529182	-20.295282	14.345392	115.135048	35.477322	-10.225549	116.501961	35.173363	39.034321	114.241425	35.3253425	14.404386	115.371693	-75.9159065	14.286398	114.898403
-33.140022	-1.253582	114.353119	-20.241634	14.264205	115.078423	35.520454	-10.265294	116.436234	35.240108	39.000423	114.348495	35.380281	14.3675645	115.3923645	-75.863549	14.1608455	114.7644815
-33.827076	-0.40004	114.151588	-20.175119	14.271909	115.045357	35.558735	-10.266816	116.336395	35.329311	39.004723	114.535248	35.444023	14.3689535	115.4358215	-75.794261	14.1748645	114.6548925
-34.498325	0.497236	113.958755	-20.117664	14.2781	115.061501	35.610573	-10.241832	116.207161	35.420967	39.021717	114.782776	35.51577	14.3899425	115.4949685	-75.751098	14.1662575	114.6280335
-35.467201	1.838818	113.733498	-20.016529	14.332602	115.151703	35.69804	-10.109638	115.795898	35.529118	39.133556	115.309052	35.613579	14.511959	115.552475	-75.646637	14.153245	114.750931
-36.087833	2.781793	113.632416	-19.971497	14.434667	115.287552	35.781857	-9.98143	115.581558	35.59462	39.283756	115.708611	35.6882385	14.651163	115.6450845	-75.6312325	14.218171	114.9300195
-36.76738	3.76915	113.557625	-19.858631	14.51886	115.278938	35.871571	-9.818341	115.41777	35.676598	39.457729	116.042397	35.7740845	14.819694	115.7300835	-75.4913465	14.218026	114.8277925
-37.345619	4.714479	113.524376	-19.769325	14.657916	115.278748	35.938778	-9.689013	115.341171	35.75898	39.603802	116.171288	35.848879	14.9573945	115.7562295	-75.387529	14.3584375	114.8012665
-37.958656	5.63775	113.576065	-19.700666	14.820512	115.267548	35.972069	-9.56699	115.348778	35.808994	39.720581	116.036308	35.8905315	15.0767955	115.692543	-75.2918635	14.5642285	114.842553
-38.590343	6.613451	113.754738	-19.624262	14.944664	115.284088	35.993729	-9.505427	115.41214	35.824074	39.775696	115.746925	35.9089015	15.1351345	115.5795325	-75.1574255	14.7541935	114.9886435
-39.201389	7.535146	114.038292	-19.622885	14.990829	115.392212	35.992943	-9.490078	115.484406	35.79874	39.797504	115.384544	35.8958415	15.153713	115.434475	-75.1416115	14.827945	115.349949
-40.0695	8.879858	114.54129	-19.627575	14.939098	115.672211	35.981255	-9.551915	115.699242	35.683636	39.752842	114.819382	35.8324455	15.1004635	115.259312	-75.0875955	14.7777325	116.08511
-40.619469	9.759404	114.894356	-19.690212	14.819901	115.870544	35.956177	-9.622496	115.802834	35.539558	39.693745	114.496628	35.7478675	15.0356245	115.149731	-75.1282915	14.6041775	116.591357
-41.150345	10.691926	115.181602	-19.756956	14.627499	116.02787	35.909069	-9.678037	115.899658	35.377079	39.617641	114.230682	35.643074	14.969802	115.06517	-75.156986	14.285196	116.99057
-41.661366	11.574273	115.357903	-19.847736	14.450045	116.15509	35.888561	-9.747718	115.924988	35.203281	39.549908	114.051529	35.545921	14.901095	114.9882585	-75.241393	13.998995	117.3219215
-42.151134	12.467106	115.415337	-19.944748	14.229133	116.204369	35.850204	-9.783252	115.916573	35.032089	39.524067	113.936638	35.4411465	14.8704075	114.9266055	-75.3306425	13.5878585	117.4821325
-42.548382	13.482745	115.389397	-20.056364	14.075917	116.188965	35.795177	-9.780891	115.851105	34.846977	39.550819	113.89595	35.321077	14.884964	114.8735275	-75.433805	13.26687	117.5044025
-42.991974	14.467277	115.391624	-20.148628	13.984733	116.180298	35.740459	-9.725217	115.727852	34.634388	39.634941	113.885643	35.1874235	14.954862	114.8067475	-75.4846795	13.014604	117.5538485
-43.526768	16.001995	115.457108	-20.281946	13.948496	116.188034	35.679237	-9.555374	115.544006	34.36607	39.845085	113.915886	35.0226535	15.1448555	114.729946	-75.5865455	12.7521365	117.646122
-43.752422	17.108648	115.556252	-20.364262	13.966997	116.279945	35.613747	-9.424515	115.437103	34.225124	40.011562	113.976692	34.9194355	15.2935235	114.7068975	-75.6479595	12.6404705	117.8529925
-43.994274	18.205873	115.714417	-20.421162	14.027182	116.373482	35.572922	-9.33866	115.381767	34.093025	40.199253	114.005852	34.8329735	15.4302965	114.6938095	-75.6752975	12.6240675	118.0531545
-44.231396	19.298849	115.852974	-20.512775	14.111842	116.489159	35.531158	-9.244607	115.345619	33.937077	40.368137	113.979927	34.7341175	15.561765	114.662773	-75.7596675	12.661919	118.315545
-44.403191	20.371662	115.970055	-20.608412	14.183542	116.554977	35.477982	-9.15447	115.323814	33.800419	40.552437	113.913895	34.6392005	15.6989835	114.6188545	-75.8560245	12.6681005	118.4910995
-44.474922	21.480904	116.057495	-20.740078	14.267895	116.606049	35.448566	-9.111062	115.352539	33.593315	40.70668	113.80719	34.5209405	15.797809	114.5798645	-76.0010965	12.737981	118.6322335
-44.567413	22.598631	116.11203	-20.88625	14.347871	116.636398	35.405319	-9.047	115.40731	33.415375	40.822647	113.70517	34.410347	15.8878235	114.55624	-76.182847	12.8079185	118.716556
-44.628689	24.21537	116.075256	-21.055637	14.428131	116.638062	35.297279	-8.947117	115.572533	33.195965	40.967747	113.522568	34.246622	16.010315	114.5475505	-76.357896	12.845947	118.7285735
-44.58062	25.298708	116.015068	-21.163052	14.46691	116.658195	35.21735	-8.881033	115.697906	33.071701	41.022717	113.377907	34.1445255	16.070842	114.5379065	-76.4706295	12.862978	118.7784835
-44.455589	26.356899	115.959694	-21.244207	14.503953	116.698746	35.143677	-8.807182	115.840004	32.968044	41.045162	113.2295	34.0558605	16.11899	114.534752	-76.5442745	12.888916	118.86274
-44.346775	27.448687	115.905235	-21.281649	14.503325	116.718468	35.096233	-8.761164	115.985146	32.913574	41.037521	113.077271	34.0049035	16.1381785	114.5312085	-76.5682015	12.8684715	118.9057275
-44.132423	28.540987	115.768433	-21.279924	14.508171	116.687759	35.064701	-8.726687	116.100273	32.897694	41.02607	112.989723	33.9811975	16.1496915	114.544998	-76.5410455	12.8666505	118.83052
-43.900234	29.648796	115.612946	-21.290489	14.51097	116.613342	35.064888	-8.695417	116.158714	32.894524	41.037296	112.94899	33.979706	16.1709395	114.553852	-76.560684	12.8510005	118.672832
-43.558334	30.75313	115.500572	-21.315022	14.562532	116.544106	35.069588	-8.643821	116.128693	32.879116	41.088497	112.923256	33.974352	16.222338	114.5259745	-76.604396	12.902726	118.5622375
-43.02243	32.477463	115.485512	-21.281057	14.635555	116.441765	35.108212	-8.505055	115.944756	32.88517	41.235531	112.920509	33.996691	16.365238	114.4326325	-76.558805	12.905872	118.4508975
-42.617271	33.662624	115.503296	-21.238804	14.743301	116.416275	35.124363	-8.380386	115.82415	32.90538	41.337776	112.939903	34.0148715	16.478695	114.3820265	-76.4924795	13.007907	118.4505235
-42.122868	34.810215	115.522636	-21.1954	14.876619	116.402374	35.144371	-8.280145	115.712906	32.944469	41.456253	112.989769	34.04442	16.588054	114.3513375	-76.43522	13.165184	118.4534105
-41.630764	35.99192	115.623009	-21.182133	15.029756	116.361855	35.147526	-8.153906	115.610138	32.986294	41.57811	113.078476	34.06691	16.712102	114.344307	-76.431176	13.34741	118.379403
-41.035172	37.18457	115.746773	-21.159204	15.191938	116.382828	35.156448	-8.031116	115.496613	33.01387	41.724781	113.225601	34.085159	16.8468325	114.361107	-76.403567	13.5370435	118.404549
-40.466007	38.312538	115.883255	-21.155628	15.312333	116.426071	35.178341	-7.899326	115.414444	33.045174	41.849121	113.451088	34.1117575	16.9748975	114.432766	-76.4230135	13.6497685	118.419376
-39.848576	39.432781	116.05452	-21.15929	15.434703	116.483047	35.167946	-7.765936	115.362465	33.06686	41.983612	113.705315	34.117403	17.108838	114.53389	-76.435983	13.760568	118.432204
-38.849663	41.108696	116.321625	-21.246613	15.64512	116.569389	35.139538	-7.556538	115.304115	33.074329	42.194889	114.107658	34.1069335	17.3191755	114.7058865	-76.6001595	13.9710645	118.4328915
-38.122391	42.152699	116.477707	-21.306837	15.797326	116.61599	35.111065	-7.404763	115.278885	33.04557	42.376442	114.393494	34.0783175	17.4858395	114.8361895	-76.6919915	14.1088125	118.3957905
-37.416531	43.206699	116.57711	-21.3915	15.975457	116.606094	35.099514	-7.238884	115.267433	32.986557	42.574135	114.634216	34.0430355	17.6676255	114.9508245	-76.8260355	14.2832885	118.2613635
-36.692535	44.236412	116.70977	-21.474609	16.129997	116.611877	35.09156	-7.079678	115.224205	32.91695	42.761826	114.852356	34.004255	17.841074	115.0382805	-76.953473	14.41892	118.1854735
-35.865761	45.184765	116.836288	-21.569845	16.305935	116.572617	35.06955	-6.919459	115.154861	32.815544	42.96167	114.99485	33.942547	18.0211055	115.0748555	-77.082237	14.5907645	118.0703785
-35.156639	46.083706	116.968628	-21.665249	16.495855	116.529358	35.049374	-6.757146	115.077423	32.710178	43.165798	115.131256	33.879776	18.204326	115.1043395	-77.210274	14.787384	117.9543765
-34.293488	46.955654	117.10762	-21.740505	16.644625	116.513824	35.034321	-6.594353	114.980278	32.634315	43.374363	115.252426	33.834318	18.390005	115.116352	-77.315328	14.899245	117.911296
-33.051846	48.148987	117.312279	-21.813927	16.916319	116.420982	35.062504	-6.343936	114.839844	32.509411	43.685749	115.45565	33.7859575	18.6709065	115.147747	-77.4138115	15.1617315	117.694217
-32.211201	48.829155	117.452469	-21.890411	17.051008	116.365585	35.093632	-6.134282	114.747681	32.441231	43.902412	115.606918	33.7674315	18.884065	115.1772995	-77.5482535	15.217951	117.5538705
-31.363186	49.460194	117.493942	-21.886341	17.169914	116.257477	35.128006	-5.945238	114.654228	32.391575	44.092823	115.780678	33.7597905	19.0737925	115.217453	-77.5324725	15.2660355	117.297501
-30.443413	50.031864	117.530701	-21.930166	17.264158	116.173294	35.166229	-5.787231	114.565445	32.354279	44.253506	115.864159	33.760254	19.2331375	115.214802	-77.620586	15.2951785	117.131786
-29.531971	50.499557	117.567734	-21.910881	17.348701	116.13221	35.207512	-5.65883	114.496338	32.326263	44.36924	115.872612	33.7668875	19.355205	115.184475	-77.5886495	15.342197	117.079945
-28.581221	50.856705	117.567894	-21.880163	17.397264	116.136429	35.257267	-5.588729	114.497665	32.318687	44.464802	115.839897	33.787977	19.4380365	115.168781	-77.548303	15.3564915	117.104077
-27.687117	51.170498	117.491707	-21.834309	17.447142	116.17569	35.28875	-5.572845	114.566299	32.351208	44.48513	115.778816	33.819979	19.4561425	115.1725575	-77.488597	15.4381415	117.1788225
-26.239145	51.468647	117.32682	-21.812492	17.44001	116.305649	35.319275	-5.65335	114.729843	32.403584	44.413948	115.672935	33.8614295	19.380299	115.201389	-77.4864135	15.499721	117.409909
-25.278488	51.571453	117.242622	-21.831562	17.382565	116.361153	35.317116	-5.749665	114.871193	32.441593	44.311516	115.626678	33.8793545	19.2809255	115.2489355	-77.5424785	15.4842045	117.4733705
-24.369942	51.552055	117.231117	-21.837896	17.313986	116.471077	35.320862	-5.848981	115.016129	32.459179	44.220768	115.649559	33.8900205	19.1858935	115.332844	-77.5658125	15.4420785	117.60931
-23.453026	51.491047	117.240608	-21.816645	17.190092	116.545197	35.349735	-5.897048	115.136864	32.48333	44.14135	115.748932	33.9165325	19.122151	115.442898	-77.5498225	15.258033	117.647496
-22.419123	51.348091	117.319489	-21.810736	17.093842	116.603302	35.397484	-5.915321	115.206635	32.475266	44.125751	115.921234	33.936375	19.105215	115.5639345	-77.557847	15.082469	117.6426695
-21.579016	51.169758	117.524696	-21.80595	16.991293	116.689613	35.463596	-5.900952	115.206406	32.467777	44.143703	116.102539	33.9656865	19.1213755	115.6544725	-77.5775865	14.8612105	117.7247535
-20.677279	50.966309	117.739021	-21.794315	16.956263	116.738037	35.534309	-5.83792	115.181435	32.452774	44.202953	116.294312	33.9935415	19.1825165	115.7378735	-77.5821715	14.7300095	117.7382005
-19.331989	50.489075	118.025337	-21.781134	16.964643	116.871689	35.617794	-5.710484	115.086723	32.410698	44.353321	116.510406	34.014246	19.3214185	115.7985645	-77.576514	14.6078675	117.9448135
-18.509781	50.139706	118.199013	-21.796392	17.028576	116.934898	35.649982	-5.591019	115.034317	32.39706	44.452847	116.599274	34.023521	19.430914	115.8167955	-77.616305	14.626238	118.0530005
-17.679256	49.695644	118.276726	-21.789988	17.128096	116.980812	35.65163	-5.49654	114.977989	32.384537	44.570641	116.653419	34.0180835	19.5370505	115.815704	-77.5980595	14.7191415	118.14592
-16.836817	49.237476	118.306946	-21.802456	17.232769	117.020348	35.657795	-5.41163	114.936897	32.365601	44.662449	116.668442	34.011698	19.6254095	115.8026695	-77.61661	14.8401285	118.2380265
-16.048096	48.666306	118.297722	-21.828308	17.299215	117.067001	35.628429	-5.344419	114.901924	32.361973	44.71172	116.650879	33.995201	19.6836505	115.7764015	-77.651817	14.9147795	118.3576005
-15.272463	48.068447	118.313835	-21.797045	17.354273	117.103874	35.612019	-5.316497	114.867142	32.358284	44.734825	116.624199	33.9851515	19.709164	115.7456705	-77.5792415	14.999382	118.4620775
-14.554652	47.360607	118.314621	-21.795824	17.384855	117.109146	35.597931	-5.327722	114.861931	32.363815	44.738899	116.607285	33.980873	19.7055885	115.734608	-77.572521	15.0641215	118.483684
-13.492961	46.20937	118.222931	-21.811117	17.395124	117.112556	35.553539	-5.391355	114.869095	32.354702	44.686081	116.51918	33.9541205	19.647363	115.6941375	-77.5763545	15.142885	118.5309745
-12.797626	45.362152	118.036392	-21.845083	17.387739	117.101418	35.49744	-5.438599	114.885094	32.340549	44.611866	116.394913	33.9189945	19.5866335	115.6400035	-77.6091605	15.1888445	118.5628325
-12.144707	44.48597	117.834213	-21.91638	17.381378	117.10994	35.435791	-5.504039	114.944412	32.322704	44.503323	116.22673	33.8792475	19.499642	115.585571	-77.7120075	15.263114	118.634309
-11.506079	43.511681	117.586494	-21.918861	17.37174	117.153419	35.359642	-5.614415	115.047836	32.326962	44.363651	116.04718	33.843302	19.374618	115.547508	-77.681024	15.368862	118.75933
-10.894546	42.493549	117.404297	-21.937746	17.325504	117.241814	35.275002	-5.756048	115.183601	32.347771	44.176113	115.876877	33.8113865	19.2100325	115.530239	-77.6868785	15.4409755	118.953389
-10.295939	41.452141	117.231873	-21.958784	17.286585	117.360474	35.183914	-5.921772	115.339699	32.394398	43.958683	115.714157	33.789156	19.0184555	115.526928	-77.706724	15.5547145	119.19402
-9.745119	40.362423	117.126259	-21.967796	17.220425	117.44622	35.095627	-6.118537	115.525673	32.436501	43.758888	115.584091	33.766064	18.8201755	115.554882	-77.701656	15.6206745	119.337558
-8.877057	38.726154	117.030716	-22.016382	17.107361	117.584969	34.966202	-6.395257	115.74826	32.505001	43.433666	115.495911	33.7356015	18.5192045	115.6220855	-77.7683655	15.6955175	119.5478525
