# Supplementary material for: How to jointly control a ball trajectory on a moving board: Methodological insights into Motor Learning and Rehabilitation
Source: PLoS One. 2025 Oct 15;20(10):e0334588. doi: 10.1371/journal.pone.0334588 (PMC12527165; doi:10.1371/journal.pone.0334588)
Supplement: S2 Data — (ZIP) [file pone.0334588.s002.zip › D4_010.csv]

Ball_X	Ball_Y	Ball_Z	BoardCentre_X	BoardCentre_Y	BoardCentre_Z	P1LeftHand_X	P1LeftHand_Y	P1LeftHand_Z	P1RightHand_X	P1RightHand_Y	P1RightHand_Z	P1MidHands_X	P1MidHands_Y	P1MidHands_Z	P2MidHands_X	P2MidHands_Y	P2MidHands_Z
-13.98032	41.452763	114.668655	-25.944174	15.489202	113.662384	29.979086	-7.816185	113.270279	28.561914	40.336014	113.94651	29.2705	16.2599145	113.6083945	-81.158848	14.7184895	113.7163735
-13.055012	41.191578	114.800117	-25.73852	15.481429	113.520554	30.226501	-7.766114	113.185844	28.793039	40.394096	114.244225	29.50977	16.313991	113.7150345	-80.98681	14.648867	113.3260735
-12.078963	40.898323	114.886246	-25.511719	15.494713	113.420227	30.489111	-7.72657	113.118805	29.026962	40.424347	114.529312	29.7580365	16.3488885	113.8240585	-80.7814745	14.6405375	113.0163955
-11.090381	40.519802	114.940689	-25.28047	15.501606	113.313805	30.744093	-7.714543	113.08744	29.266653	40.446262	114.714119	30.005373	16.3658595	113.9007795	-80.566313	14.6373525	112.7268305
-10.098687	40.074451	114.949562	-25.111624	15.488601	113.315926	30.972454	-7.725701	113.090096	29.501204	40.433422	114.826706	30.236829	16.3538605	113.958401	-80.460077	14.6233415	112.673451
-9.135534	39.623341	114.916183	-24.879343	15.462038	113.178444	31.190815	-7.76102	113.104942	29.706177	40.403122	114.881538	30.448496	16.321051	113.99324	-80.207182	14.603025	112.363648
-7.804777	38.882774	114.845016	-24.587534	15.412225	113.074005	31.476313	-7.843378	113.127014	29.993984	40.349327	114.884827	30.7351485	16.2529745	114.0059205	-79.9102165	14.5714755	112.1420895
-6.928488	38.342583	114.765572	-24.419603	15.358879	113.043884	31.623835	-7.877387	113.1008	30.164888	40.292866	114.873489	30.8943615	16.2077395	113.9871445	-79.7335675	14.5100185	112.1006235
-5.985611	37.64645	114.753601	-24.250433	15.287453	113.003006	31.799391	-7.922098	113.040199	30.316648	40.238743	114.849342	31.0580195	16.1583225	113.9447705	-79.5588855	14.4165835	112.0612415
-5.14697	37.012558	114.759735	-24.106417	15.217771	113.03418	31.963018	-7.954868	112.963737	30.447287	40.20298	114.801407	31.2051525	16.124056	113.882572	-79.4179865	14.311486	112.185788
-4.319892	36.317894	114.725021	-23.940359	15.132634	113.041862	32.11763	-7.970409	112.886467	30.572483	40.169506	114.757729	31.3450565	16.0995485	113.822098	-79.2257745	14.1657195	112.261626
-3.520926	35.587276	114.695511	-23.801161	15.046297	113.06665	32.263844	-7.989098	112.851501	30.700966	40.143551	114.730942	31.482405	16.0772265	113.7912215	-79.084727	14.0153675	112.3420785
-2.758862	34.845959	114.657608	-23.65564	14.983916	113.098015	32.402645	-8.001068	112.877831	30.819515	40.116562	114.753067	31.61108	16.057747	113.815449	-78.92236	13.910085	112.380581
-1.550165	33.518936	114.658104	-23.474037	14.873263	113.138199	32.605133	-8.046741	113.016106	31.019678	40.041225	114.887306	31.8124055	15.997242	113.951706	-78.7604795	13.749284	112.324692
-0.810369	32.641899	114.632629	-23.35927	14.842905	113.152298	32.746132	-8.085458	113.195053	31.15797	39.972832	115.0205	31.952051	15.943687	114.1077765	-78.670591	13.742123	112.1968195
-0.080296	31.696707	114.65033	-23.270529	14.79294	113.144745	32.905598	-8.118505	113.453224	31.298065	39.914433	115.188728	32.1018315	15.897964	114.320976	-78.6428895	13.687916	111.968514
0.685888	30.701727	114.645363	-23.167593	14.732121	113.132004	33.07621	-8.168958	113.789009	31.428066	39.867218	115.39209	32.252138	15.84913	114.5905495	-78.587324	13.615112	111.6734585
1.375932	29.683229	114.711273	-23.079891	14.6721	113.10569	33.246052	-8.223265	114.177429	31.549549	39.811954	115.568794	32.3978005	15.7943445	114.8731115	-78.5575825	13.5498555	111.3382685
2.026786	28.674299	114.696228	-23.006176	14.629433	113.067451	33.410748	-8.282022	114.581367	31.674215	39.751637	115.732101	32.5424815	15.7348075	115.156734	-78.5548335	13.5240585	110.978168
2.670332	27.562777	114.686501	-22.913799	14.535178	113.050446	33.568211	-8.336158	115.002419	31.774279	39.695709	115.848938	32.671245	15.6797755	115.4256785	-78.498843	13.3905805	110.6752135
3.586244	25.893311	114.738464	-22.797573	14.38482	113.039612	33.791248	-8.402098	115.554108	31.92654	39.59914	115.976044	32.858894	15.598521	115.765076	-78.45404	13.171119	110.314148
4.110157	24.768167	114.789291	-22.69066	14.280719	113.061142	33.934147	-8.473277	115.857841	32.014145	39.528477	116.015915	32.974146	15.5276	115.936878	-78.355466	13.033838	110.185406
4.607248	23.634411	114.869324	-22.602598	14.149562	113.100388	34.053394	-8.540232	116.088631	32.099545	39.461605	116.075279	33.0764695	15.4606865	116.081955	-78.2816655	12.8384375	110.118821
5.06149	22.520193	114.94249	-22.521452	14.017506	113.197563	34.168694	-8.582968	116.188385	32.167946	39.408726	116.143669	33.16832	15.412879	116.166027	-78.211224	12.622133	110.229099
5.505584	21.338274	115.065636	-22.443634	13.889263	113.315033	34.267521	-8.619568	116.253601	32.222763	39.368248	116.280434	33.245142	15.37434	116.2670175	-78.13241	12.404186	110.3630485
5.868243	20.211451	115.204201	-22.395601	13.823192	113.442001	34.356312	-8.631207	116.274178	32.274944	39.354839	116.445038	33.315628	15.361816	116.359608	-78.10683	12.284568	110.524394
6.200287	19.073414	115.328896	-22.328796	13.730229	113.549126	34.428371	-8.644945	116.27916	32.319309	39.330524	116.640938	33.37384	15.3427895	116.460049	-78.031432	12.1176685	110.638203
6.646103	17.339544	115.447952	-22.286793	13.688156	113.7164	34.49696	-8.652125	116.220131	32.388023	39.319031	116.901604	33.4424915	15.333453	116.5608675	-78.0160775	12.042859	110.8719325
6.834106	16.217287	115.508858	-22.268204	13.708171	113.818573	34.513618	-8.648367	116.197945	32.406544	39.333553	117.066338	33.460081	15.342593	116.6321415	-77.996489	12.073749	111.0050045
7.06154	15.074156	115.532387	-22.264196	13.764278	113.92984	34.516373	-8.625588	116.204491	32.453732	39.355461	117.171463	33.4850525	15.3649365	116.687977	-78.0134445	12.1636195	111.171703
7.197733	13.911815	115.544189	-22.276403	13.865401	114.02121	34.514763	-8.590096	116.282211	32.486259	39.384506	117.184982	33.500511	15.397205	116.7335965	-78.053317	12.333597	111.3088235
7.34565	12.688186	115.586517	-22.238905	13.979597	114.136902	34.530296	-8.569908	116.438614	32.516335	39.420048	117.114136	33.5233155	15.42507	116.776375	-78.0011255	12.534124	111.497429
7.430037	11.503799	115.594879	-22.241705	14.068842	114.215553	34.552956	-8.549944	116.672813	32.559673	39.446278	117.003998	33.5563145	15.448167	116.8384055	-78.0397245	12.689517	111.5927005
7.469253	10.254181	115.672638	-22.218367	14.146588	114.253639	34.558907	-8.56231	116.955673	32.603489	39.444218	116.860199	33.581198	15.440954	116.907936	-78.017932	12.852222	111.599342
7.483251	8.379742	115.784035	-22.193897	14.159696	114.297447	34.610046	-8.570574	117.352463	32.639061	39.447151	116.626099	33.6245535	15.4382885	116.989281	-78.0123475	12.8811035	111.605613
7.4255	7.207097	115.887428	-22.148365	14.11665	114.314293	34.668926	-8.557076	117.595505	32.645111	39.445896	116.49202	33.6570185	15.44441	117.0437625	-77.9537485	12.78889	111.5848235
7.363833	5.980401	115.987572	-22.129335	14.040446	114.368294	34.743145	-8.575978	117.842819	32.639599	39.442211	116.360512	33.691372	15.4331165	117.1016655	-77.950042	12.6477755	111.6349225
7.276437	4.767141	116.128624	-22.140783	13.958775	114.407852	34.795284	-8.599977	118.058693	32.620304	39.413471	116.260674	33.707794	15.406747	117.1596835	-77.98936	12.510803	111.6560205
7.1008	3.565204	116.275742	-22.094255	13.882557	114.423286	34.851387	-8.635201	118.329155	32.622177	39.391083	116.136528	33.736782	15.377941	117.2328415	-77.925292	12.387173	111.6137305
6.946886	2.471426	116.438019	-22.075556	13.830073	114.439835	34.874954	-8.666592	118.595627	32.6203	39.341866	115.99556	33.747627	15.337637	117.2955935	-77.898739	12.322509	111.5840765
6.749472	1.349969	116.647362	-22.099339	13.780424	114.457848	34.880726	-8.715452	118.894173	32.636547	39.300659	115.82888	33.7586365	15.2926035	117.3615265	-77.9573145	12.2682445	111.5541695
6.356977	-0.22878	116.984627	-22.112379	13.761722	114.499771	34.879154	-8.747869	119.271484	32.64315	39.234299	115.605423	33.761152	15.243215	117.4384535	-77.98591	12.280229	111.5610885
5.997972	-1.118577	117.233803	-22.125063	13.753626	114.559364	34.851624	-8.741002	119.509911	32.650711	39.193592	115.427185	33.7511675	15.226295	117.468548	-78.0012935	12.280957	111.65018
5.71896	-2.027004	117.388962	-22.089539	13.723885	114.615799	34.858711	-8.735988	119.742775	32.659218	39.176899	115.298782	33.7589645	15.2204555	117.5207785	-77.9380425	12.2273145	111.7108195
5.295791	-2.880382	117.613747	-22.079559	13.702893	114.68457	34.87492	-8.733149	119.935432	32.65942	39.167248	115.234612	33.76717	15.2170495	117.585022	-77.926288	12.1887365	111.784118
4.880972	-3.659744	117.733177	-22.076548	13.677178	114.743683	34.893536	-8.709799	120.0905	32.656593	39.182644	115.218857	33.7750645	15.2364225	117.6546785	-77.9281605	12.1179335	111.8326875
4.403477	-4.332395	117.879417	-22.057528	13.65297	114.785233	34.920383	-8.651258	120.207169	32.660206	39.210667	115.246521	33.7902945	15.2797045	117.726845	-77.9053505	12.0262355	111.843621
3.892646	-4.929319	117.902672	-22.064266	13.634731	114.83387	34.93885	-8.60382	120.239639	32.646606	39.275871	115.313065	33.792728	15.3360255	117.776352	-77.92126	11.9334365	111.891388
3.162688	-5.677423	117.894272	-22.049568	13.629256	114.885414	34.985004	-8.524538	120.229042	32.649811	39.370556	115.417084	33.8174075	15.423009	117.823063	-77.9165435	11.835503	111.947765
2.622988	-6.142246	117.780128	-22.020691	13.659135	114.903053	34.991199	-8.467424	120.202621	32.659962	39.4492	115.499237	33.8255805	15.490888	117.850929	-77.8669625	11.827382	111.955177
2.009224	-6.562731	117.580368	-22.000074	13.696435	114.940155	35.002609	-8.397899	120.105553	32.674854	39.537231	115.607521	33.8387315	15.569666	117.856537	-77.8388795	11.823204	112.023773
1.353316	-6.86743	117.441605	-21.941683	13.768394	114.986099	35.009941	-8.310302	119.931259	32.68861	39.64402	115.787651	33.8492755	15.666859	117.859455	-77.7326415	11.869929	112.112743
0.67293	-7.124347	117.169403	-21.971434	13.8735	115.077042	35.014301	-8.192391	119.725273	32.696686	39.807728	116.050316	33.8554935	15.8076685	117.8877945	-77.7983615	11.9393315	112.2662895
0.00836	-7.336639	116.901901	-21.937157	14.010997	115.170074	35.024265	-8.020224	119.500801	32.691879	40.025787	116.377296	33.858072	16.0027815	117.9390485	-77.732386	12.0192125	112.4010995
-0.710231	-7.516857	116.679886	-21.942654	14.217335	115.309906	35.028366	-7.794289	119.27755	32.680687	40.27573	116.734993	33.8545265	16.2407205	118.0062715	-77.7398345	12.1939495	112.6135405
-1.894311	-7.784945	116.451897	-21.95167	14.619864	115.534882	35.01025	-7.433995	119.082169	32.701889	40.678257	117.192268	33.8560695	16.622131	118.1372185	-77.7594095	12.617597	112.9325455
-2.77481	-7.923739	116.464981	-21.967102	14.937362	115.653625	34.984856	-7.217832	119.027695	32.756844	40.908592	117.411629	33.87085	16.84538	118.219662	-77.805054	13.029344	113.087588
-3.621623	-8.058761	116.398224	-21.974159	15.21277	115.726974	34.922188	-7.054319	118.986107	32.803318	41.104195	117.558037	33.862753	17.024938	118.272072	-77.811071	13.400602	113.181876
-4.51409	-8.203721	116.285202	-21.992401	15.456955	115.793816	34.854084	-6.904971	118.903625	32.850685	41.241421	117.610107	33.8523845	17.168225	118.256866	-77.8371865	13.745685	113.330766
-5.415666	-8.382206	116.083527	-21.992954	15.666589	115.838371	34.809982	-6.782308	118.718597	32.886597	41.351299	117.65007	33.8482895	17.2844955	118.1843335	-77.8341975	14.0486825	113.4924085
-6.375634	-8.569106	115.955315	-21.986486	15.850143	115.890907	34.789425	-6.667079	118.581406	32.910851	41.488853	117.673088	33.850138	17.410887	118.127247	-77.82311	14.289399	113.654567
-7.350847	-8.757299	115.85498	-21.99682	16.016481	115.91436	34.774872	-6.535094	118.494392	32.941189	41.593582	117.647209	33.8580305	17.529244	118.0708005	-77.8516705	14.503718	113.7579195
-8.723947	-9.088293	115.814865	-21.964943	16.234495	115.862396	34.750584	-6.369043	118.530762	32.955051	41.764294	117.442413	33.8528175	17.6976255	117.9865875	-77.7827035	14.7713645	113.7382045
-9.81118	-9.304424	115.949562	-21.984602	16.379423	115.793243	34.742664	-6.236669	118.622955	32.957237	41.861008	117.18837	33.8499505	17.8121695	117.9056625	-77.8191545	14.9466765	113.6808235
-10.792091	-9.540676	116.119041	-21.943504	16.49605	115.742371	34.750393	-6.16298	118.778923	32.925892	41.928135	116.88559	33.8381425	17.8825775	117.8322565	-77.7251505	15.1095225	113.6524855
-11.879017	-9.725926	116.386292	-21.95853	16.579477	115.691544	34.76532	-6.106081	118.985115	32.917847	41.978157	116.533318	33.8415835	17.936038	117.7592165	-77.7586435	15.222916	113.6238715
-12.950187	-9.944792	116.631973	-21.944458	16.606972	115.639816	34.773842	-6.090283	119.220352	32.918953	41.967682	116.191956	33.8463975	17.9386995	117.706154	-77.7353135	15.2752445	113.573478
-14.219915	-10.078088	116.890968	-21.900568	16.574287	115.586594	34.780285	-6.105823	119.44101	32.935356	41.90913	115.853294	33.8578205	17.9016535	117.647152	-77.6589565	15.2469205	113.526036
-15.209222	-10.296121	116.912827	-21.897469	16.536926	115.545105	34.777676	-6.131544	119.568657	32.931553	41.864525	115.571091	33.8546145	17.8664905	117.569874	-77.6495525	15.2073615	113.520336
-16.996397	-10.402377	116.951622	-21.892403	16.487024	115.492584	34.758694	-6.164504	119.626656	32.948406	41.794308	115.1996	33.85355	17.814902	117.413128	-77.638356	15.159146	113.57204
-18.124317	-10.443624	116.844765	-21.856108	16.455124	115.463196	34.768909	-6.165536	119.58226	32.957561	41.769276	115.014969	33.863235	17.80187	117.2986145	-77.575451	15.108378	113.6277775
-19.306452	-10.431312	116.731277	-21.806925	16.444517	115.430748	34.793186	-6.163276	119.51548	32.985012	41.786842	114.922249	33.889099	17.811783	117.2188645	-77.502949	15.077251	113.6426315
-20.522858	-10.338537	116.646324	-21.77112	16.465361	115.444946	34.810455	-6.123897	119.490067	33.027103	41.824287	114.839935	33.918779	17.850195	117.165001	-77.461019	15.080527	113.724891
-21.744823	-10.202137	116.639626	-21.739714	16.572519	115.512764	34.824787	-6.078821	119.460121	33.063923	41.860897	114.714668	33.944355	17.891038	117.0873945	-77.423783	15.254	113.9381335
-23.060064	-9.972486	116.747322	-21.665667	16.647417	115.665672	34.854488	-6.057658	119.382622	33.120819	41.867619	114.572739	33.9876535	17.9049805	116.9776805	-77.3189875	15.3898535	114.3536635
-24.26729	-9.718291	117.016449	-21.585737	16.733208	115.948364	34.896652	-6.05718	119.296494	33.183483	41.854771	114.393684	34.0400675	17.8987955	116.845089	-77.2115415	15.5676205	115.051639
-26.164379	-9.291041	117.661263	-21.476118	16.765776	116.549683	34.958736	-6.118631	119.262375	33.250065	41.771133	114.186874	34.1044005	17.826251	116.7246245	-77.0566365	15.705301	116.3747415
-27.454981	-8.942238	118.181465	-21.39147	16.716413	116.967598	34.97319	-6.222725	119.306122	33.256401	41.677891	114.105156	34.1147955	17.727583	116.705639	-76.8977355	15.705243	117.229557
-28.756121	-8.514792	118.653427	-21.403214	16.681108	117.394684	34.953545	-6.31683	119.358124	33.244919	41.574192	114.068581	34.099232	17.628681	116.7133525	-76.90566	15.733535	118.0760155
-30.05904	-8.108151	119.14164	-21.411247	16.647308	117.763588	34.905476	-6.413058	119.464897	33.220825	41.460861	114.053772	34.0631505	17.5239015	116.7593345	-76.8856445	15.7707145	118.7678415
-31.338245	-7.578896	119.5214	-21.47472	16.605402	118.0802	34.845974	-6.53869	119.543549	33.193401	41.356068	114.005157	34.0196875	17.408689	116.774353	-76.9691275	15.802115	119.386047
-32.535	-6.995642	119.840744	-21.503077	16.58452	118.347298	34.788097	-6.656652	119.612083	33.135216	41.229786	113.963493	33.9616565	17.286567	116.787788	-76.9678105	15.882473	119.906808
-33.801159	-6.414568	120.095886	-21.563015	16.578926	118.539009	34.682472	-6.761307	119.657578	33.081444	41.135773	113.903023	33.881958	17.187233	116.7803005	-77.007988	15.970619	120.2977175
-35.602203	-5.398	120.266273	-21.647579	16.558069	118.755951	34.572334	-6.879642	119.596634	32.981819	41.007286	113.727249	33.7770765	17.063822	116.6619415	-77.0722345	16.052316	120.8499605
-36.693222	-4.64619	120.314537	-21.679663	16.517235	118.87207	34.500999	-6.934823	119.416069	32.904953	40.964828	113.709557	33.702976	17.0150025	116.562813	-77.062302	16.0194675	121.181327
-37.858101	-3.884192	120.330933	-21.710335	16.500553	119.000793	34.451084	-6.94079	119.252335	32.847057	40.97646	113.780937	33.6490705	17.017835	116.516636	-77.0697405	15.983271	121.48495
-38.903259	-3.024545	120.253517	-21.741211	16.500742	119.113899	34.437035	-6.952122	119.097435	32.821178	41.017574	113.90873	33.6291065	17.032726	116.5030825	-77.1115285	15.968758	121.7247155
-39.906006	-2.14737	120.179749	-21.723577	16.519218	119.182762	34.425919	-6.940161	119.014717	32.813927	41.07518	114.081398	33.619923	17.0675095	116.5480575	-77.067077	15.9709265	121.8174665
-40.910023	-1.235569	120.122353	-21.72855	16.587723	119.203033	34.416027	-6.932196	118.941704	32.841908	41.127171	114.218208	33.6289675	17.0974875	116.579956	-77.0860675	16.0779585	121.82611
-41.661148	-0.402215	119.88298	-21.73702	16.673906	119.145546	34.427349	-6.949796	118.909904	32.886967	41.142265	114.293182	33.657158	17.0962345	116.601543	-77.131198	16.2515775	121.689549
-43.242847	1.302959	119.660927	-21.69927	16.743568	118.952492	34.443256	-7.027886	118.887436	33.014339	41.089676	114.308228	33.7287975	17.030895	116.597832	-77.1273375	16.456241	121.307152
-44.10693	2.316972	119.457283	-21.662123	16.755445	118.790459	34.461964	-7.124469	118.830643	33.124714	40.9925	114.244141	33.793339	16.9340155	116.537392	-77.117585	16.5768745	121.043526
-44.983379	3.406004	119.268181	-21.558167	16.720819	118.650452	34.4828	-7.250796	118.791725	33.244366	40.841255	114.126549	33.863583	16.7952295	116.459137	-76.979917	16.6464085	120.841767
-45.763702	4.511624	119.238266	-21.481735	16.661251	118.564713	34.513199	-7.406597	118.730011	33.369041	40.669571	113.998482	33.94112	16.631487	116.3642465	-76.90459	16.691015	120.7651795
-46.531288	5.6097	119.288864	-21.367836	16.564808	118.589867	34.572044	-7.544872	118.698166	33.476654	40.499714	113.888077	34.024349	16.477421	116.2931215	-76.760021	16.652195	120.8866125
-47.272312	6.799588	119.383934	-21.243589	16.49535	118.665184	34.627731	-7.667729	118.688011	33.578762	40.364357	113.820793	34.1032465	16.348314	116.254402	-76.5904245	16.642386	121.075966
-47.99514	7.996698	119.557106	-21.140127	16.426641	118.803703	34.705769	-7.746357	118.677315	33.652763	40.272346	113.766396	34.179266	16.2629945	116.2218555	-76.45952	16.5902875	121.3855505
-48.990677	9.859948	119.862572	-21.064604	16.348331	119.065437	34.784286	-7.815182	118.655899	33.683483	40.191479	113.746117	34.2338845	16.1881485	116.201008	-76.3630925	16.5085135	121.929866
-49.621166	11.180285	120.078087	-21.022984	16.29406	119.244476	34.818443	-7.840802	118.655693	33.659725	40.184414	113.780571	34.239084	16.171806	116.218132	-76.285052	16.416314	122.27082
-50.247223	12.468931	120.225266	-21.049141	16.24609	119.391724	34.837898	-7.862003	118.66201	33.608364	40.191025	113.858368	34.223131	16.164511	116.260189	-76.321413	16.327669	122.523259
-50.867058	13.842336	120.229424	-21.121544	16.182714	119.493248	34.825161	-7.890692	118.638313	33.539455	40.203701	113.971161	34.182308	16.1565045	116.304737	-76.425396	16.2089235	122.681759
-51.407063	15.242699	120.224022	-21.174528	16.1245	119.553337	34.791245	-7.92321	118.546089	33.458813	40.224297	114.064285	34.125029	16.1505435	116.305187	-76.474085	16.0984565	122.801487
-51.980461	16.660606	120.215866	-21.260094	16.040556	119.579231	34.714314	-7.939271	118.392197	33.36198	40.254383	114.114937	34.038147	16.157556	116.253567	-76.558335	15.923556	122.904895
-52.476414	18.155872	120.148384	-21.305435	15.990418	119.577171	34.62249	-7.961074	118.18013	33.253265	40.280193	114.165077	33.9378775	16.1595595	116.1726035	-76.5487475	15.8212765	122.9817385
-53.136505	20.361584	120.120773	-21.413599	15.875594	119.524696	34.426846	-7.965703	117.707634	33.144222	40.322678	114.218864	33.785534	16.1784875	115.963249	-76.612732	15.5727005	123.086143
-53.546173	21.905605	120.185974	-21.474476	15.791387	119.50351	34.278042	-8.012992	117.27977	33.081066	40.325069	114.220444	33.679554	16.1560385	115.750107	-76.628506	15.4267355	123.256913
-53.891163	23.434277	120.383896	-21.472918	15.689007	119.468605	34.086201	-8.009366	116.806755	33.02636	40.345554	114.208389	33.5562805	16.168094	115.507572	-76.5021165	15.20992	123.429638
-54.207336	24.937504	120.56105	-21.529341	15.64037	119.425583	33.952988	-7.996222	116.356659	32.945354	40.381069	114.24044	33.449171	16.1924235	115.2985495	-76.507853	15.0883165	123.5526165
-54.49276	26.51157	120.826782	-21.563253	15.614033	119.409088	33.808796	-7.961731	115.912308	32.845459	40.442558	114.312378	33.3271275	16.2404135	115.112343	-76.4536335	14.9876525	123.705833
-54.719524	27.974335	121.10788	-21.619598	15.536775	119.435287	33.658508	-7.923013	115.478348	32.734592	40.497017	114.424133	33.19655	16.287002	114.9512405	-76.435746	14.786548	123.9193335
-54.888226	29.428249	121.489922	-21.716784	15.491472	119.475891	33.523289	-7.871467	115.059052	32.630939	40.564907	114.614799	33.077114	16.34672	114.8369255	-76.510682	14.636224	124.1148565
-54.79982	31.434149	122.0952	-21.82674	15.507081	119.558022	33.339504	-7.811622	114.579102	32.513882	40.61879	114.9076	32.926693	16.403584	114.743351	-76.580173	14.610578	124.372693
-55.16391	32.984955	122.443054	-21.876875	15.548968	119.626114	33.185074	-7.823031	114.345642	32.490974	40.614788	115.029274	32.838024	16.3958785	114.687458	-76.591774	14.7020575	124.56477
-55.171944	34.384075	122.706581	-21.852535	15.591656	119.753799	33.083992	-7.841428	114.186394	32.531887	40.58997	115.123154	32.8079395	16.374271	114.654774	-76.5130095	14.809041	124.852824
-54.502846	35.363148	122.923874	-21.836205	15.639077	119.793045	33.035515	-7.882148	114.06916	32.633324	40.529903	115.215858	32.8344195	16.3238775	114.642509	-76.5068295	14.9542765	124.943581
-53.887375	36.231525	122.964539	-21.765059	15.64384	119.758965	33.051197	-7.966646	113.960991	32.764702	40.460091	115.314911	32.9079495	16.2467225	114.637951	-76.4380675	15.0409575	124.879979
-53.15646	36.961891	122.87854	-21.748306	15.634622	119.598457	33.074154	-8.056372	113.789787	32.879723	40.366165	115.420784	32.9769385	16.1548965	114.6052855	-76.4735505	15.1143475	124.5916285
-51.912212	37.417381	122.811317	-21.705154	15.523829	119.362915	33.102482	-8.133795	113.622139	32.961514	40.272095	115.574669	33.031998	16.06915	114.598404	-76.442306	14.978508	124.127426
-50.970005	38.595196	122.406044	-21.713497	15.436661	119.018829	33.132507	-8.240674	113.4272	33.031235	40.129566	115.820168	33.081871	15.944446	114.623684	-76.508865	14.928876	123.413974
-50.11636	39.108814	121.926102	-21.762016	15.346633	118.766418	33.132969	-8.344027	113.421806	33.075691	40.035172	115.959801	33.10433	15.8455725	114.6908035	-76.628362	14.8476935	122.8420325
-49.14922	39.589397	121.361115	-21.840796	15.365813	118.471252	33.115749	-8.479367	113.532745	33.117599	39.904976	115.999451	33.116674	15.7128045	114.766098	-76.798266	15.0188215	122.176406
-48.086143	40.001453	120.750214	-21.8829	15.331446	118.122879	33.092545	-8.637258	113.612869	33.136791	39.760323	115.926598	33.114668	15.5615325	114.7697335	-76.880468	15.1013595	121.4760245
-47.099987	40.312012	120.152977	-21.879295	15.274736	117.796944	33.09988	-8.811492	113.66687	33.190224	39.588375	115.79808	33.145052	15.3884415	114.732475	-76.903642	15.1610305	120.861413
-46.020283	40.50246	119.629463	-21.883842	15.168815	117.526711	33.102947	-8.99137	113.724228	33.249317	39.408005	115.612328	33.176132	15.2083175	114.668278	-76.943816	15.1293125	120.385144
-44.859978	40.616795	119.125137	-21.823879	15.034485	117.26403	33.141357	-9.19443	113.752678	33.329548	39.230236	115.461884	33.2354525	15.017903	114.607281	-76.8832105	15.051067	119.920779
-43.134193	40.646004	118.425026	-21.772652	14.821885	116.848862	33.215401	-9.495846	113.752403	33.40723	38.944004	115.174797	33.3113155	14.724079	114.4636	-76.8566195	14.919691	119.234124
-42.019131	40.577747	117.877182	-21.744419	14.643627	116.545151	33.272141	-9.677161	113.767914	33.45446	38.754475	114.98494	33.3633005	14.538657	114.376427	-76.8521385	14.748597	118.713875
-40.804028	40.412292	117.340492	-21.743193	14.45874	116.238472	33.324398	-9.870638	113.785698	33.46207	38.563774	114.752304	33.393234	14.346568	114.269001	-76.87962	14.570912	118.207943
-39.626553	40.234779	116.867378	-21.709929	14.277381	115.955482	33.379562	-10.047011	113.782761	33.491985	38.401535	114.557037	33.4357735	14.177262	114.169899	-76.8556315	14.3775	117.741065
-38.433758	39.994022	116.352379	-21.678505	14.065804	115.677277	33.439266	-10.209471	113.772789	33.504349	38.23317	114.338478	33.4718075	14.0118495	114.0556335	-76.8288175	14.1197585	117.2989205
-37.207817	39.685349	115.884552	-21.609869	13.834721	115.390106	33.505363	-10.385959	113.763489	33.523712	38.062195	114.047539	33.5145375	13.838118	113.905514	-76.7342755	13.831324	116.874698
-35.951504	39.336731	115.373848	-21.549725	13.64519	115.123222	33.578098	-10.569592	113.723351	33.555256	37.869953	113.778618	33.566677	13.6501805	113.7509845	-76.666127	13.6401995	116.4954595
-34.194065	38.797779	114.829979	-21.463871	13.361873	114.734314	33.652027	-10.844326	113.750443	33.615055	37.600128	113.370918	33.633541	13.377901	113.5606805	-76.561283	13.345845	115.9079475
-33.010246	38.36834	114.486382	-21.400576	13.17371	114.586166	33.716496	-11.000936	113.745514	33.647331	37.431793	113.134506	33.6819135	13.2154285	113.44001	-76.4830655	13.1319915	115.732322
-31.820202	37.890358	114.24688	-21.316772	13.015725	114.501259	33.770191	-11.144831	113.785065	33.680744	37.278229	112.911774	33.7254675	13.066699	113.3484195	-76.3590115	12.964751	115.6540985
-30.650812	37.481998	114.10022	-21.2605	12.869045	114.474358	33.842144	-11.285748	113.874687	33.736412	37.13332	112.691704	33.789278	12.923786	113.2831955	-76.310278	12.814304	115.6655205
-29.48716	37.005829	113.927948	-21.209581	12.753857	114.489487	33.90847	-11.425943	114.008644	33.780338	36.974525	112.50515	33.844404	12.774291	113.256897	-76.263566	12.733423	115.722077
-28.274706	36.571373	113.661728	-21.167028	12.62376	114.476181	33.979015	-11.562504	114.215675	33.844425	36.822983	112.305466	33.91172	12.6302395	113.2605705	-76.245776	12.6172805	115.6917915
-27.079258	36.076809	113.396797	-21.110886	12.509441	114.471901	34.038422	-11.715363	114.47393	33.89526	36.660156	112.054001	33.966841	12.4723965	113.2639655	-76.188613	12.5464855	115.6798365
-25.407299	35.448387	113.16098	-21.031216	12.320235	114.492355	34.108734	-11.920447	114.793503	33.955864	36.413277	111.696579	34.032299	12.246415	113.245041	-76.094731	12.394055	115.739669
-24.289467	35.029678	112.934242	-20.969564	12.191668	114.442589	34.160603	-12.036407	115.022324	33.998276	36.263535	111.537994	34.0794395	12.113564	113.280159	-76.0185675	12.269772	115.605019
-23.123322	34.575134	112.735641	-20.948496	12.011114	114.336395	34.233692	-12.142311	115.183571	34.038143	36.142353	111.459312	34.1359175	12.000021	113.3214415	-76.0329095	12.022207	115.3513485
-22.072571	34.229336	112.652542	-20.907425	11.823831	114.152016	34.328678	-12.202867	115.210434	34.045734	36.090965	111.496445	34.187206	11.944049	113.3534395	-76.002056	11.703613	114.9505925
-21.037741	33.864136	112.519371	-20.874071	11.633697	113.955139	34.449749	-12.237016	115.092323	34.032936	36.072529	111.552155	34.2413425	11.9177565	113.322239	-75.9894845	11.3496375	114.588039
-19.864824	33.575256	112.438858	-20.791508	11.471395	113.791832	34.554413	-12.228465	114.92318	34.028828	36.078583	111.547195	34.2916205	11.925059	113.2351875	-75.8746365	11.017731	114.3484765
-18.723036	33.289135	112.405144	-20.691595	11.361492	113.747345	34.685642	-12.210708	114.826965	34.053154	36.092403	111.48275	34.369398	11.9408475	113.1548575	-75.752588	10.7821365	114.3398325
-17.147425	33.012634	112.54113	-20.548191	11.231358	113.780281	34.873291	-12.219486	114.756439	34.138432	36.0826	111.442986	34.5058615	11.931557	113.0997125	-75.6022435	10.531159	114.4608495
-16.059685	32.825298	112.626312	-20.445431	11.162016	113.853371	34.982616	-12.24816	114.740547	34.207386	36.056435	111.422279	34.595001	11.9041375	113.081413	-75.485863	10.4198945	114.625329
-14.976469	32.695496	112.749352	-20.390297	11.095125	113.958977	35.055248	-12.291025	114.681709	34.265797	36.016613	111.418007	34.6605225	11.862794	113.049858	-75.4411165	10.327456	114.868096
-13.907319	32.581215	112.924706	-20.299976	11.037857	114.098312	35.128437	-12.332304	114.628601	34.347298	35.988453	111.484062	34.7378675	11.8280745	113.0563315	-75.3378195	10.2476395	115.1402925
-12.834552	32.495388	113.154205	-20.22385	11.005512	114.217361	35.184227	-12.342908	114.59761	34.431286	35.973816	111.644028	34.8077565	11.815454	113.120819	-75.2554565	10.19557	115.313903
-11.806013	32.429855	113.425148	-20.157541	10.944231	114.270226	35.290657	-12.302256	114.526833	34.500744	36.029259	111.972282	34.8957005	11.8635015	113.2495575	-75.2107825	10.0249605	115.2908945
-10.782444	32.408527	113.747894	-20.106304	10.891376	114.268372	35.406986	-12.194645	114.382729	34.551517	36.153378	112.439857	34.9792515	11.9793665	113.411293	-75.1918595	9.8033855	115.125451
-9.238391	32.34462	114.308273	-20.020468	10.82817	114.10376	35.625366	-11.88151	114.110146	34.581032	36.462082	113.37085	35.103199	12.290286	113.740498	-75.144135	9.366054	114.467022
-8.287885	32.307289	114.615799	-20.006395	10.826371	113.921669	35.785858	-11.618139	113.950325	34.598907	36.72604	114.048561	35.1923825	12.5539505	113.999443	-75.2051725	9.0987915	113.843895
-7.304385	32.262894	114.918518	-19.943647	10.917817	113.779686	35.951431	-11.329094	113.859627	34.625786	36.978947	114.644447	35.2886085	12.8249265	114.252037	-75.1759025	9.0107075	113.307335
-6.354893	32.167362	115.06572	-19.882208	11.13228	113.668915	36.107681	-11.051664	113.901558	34.695129	37.232788	115.112007	35.401405	13.090562	114.5067825	-75.165821	9.173998	112.8310475
-5.423335	32.066868	115.183464	-19.782698	11.37528	113.566933	36.242584	-10.802847	113.971558	34.824738	37.454941	115.379395	35.533661	13.326047	114.6754765	-75.099057	9.424513	112.4583895
-4.48181	31.907591	115.288147	-19.612509	11.605779	113.589874	36.380367	-10.605616	114.091537	34.982883	37.634926	115.572098	35.681625	13.514655	114.8318175	-74.906643	9.696903	112.3479305
-3.655483	31.732708	115.373314	-19.470333	11.845378	113.672409	36.522572	-10.4548	114.208199	35.192776	37.773182	115.701309	35.857674	13.659191	114.954754	-74.79834	10.031565	112.390064
-2.416006	31.277639	115.592491	-19.194117	12.124949	113.90934	36.723595	-10.293	114.41275	35.512157	37.929703	115.843201	36.117876	13.8183515	115.1279755	-74.50611	10.4315465	112.6907045
-1.588846	30.865765	115.737854	-19.032375	12.287052	114.094688	36.825085	-10.210331	114.55172	35.709019	38.002415	115.930466	36.267052	13.896042	115.241093	-74.331802	10.678062	112.948283
-0.851797	30.438772	115.880798	-18.948181	12.445613	114.31459	36.908718	-10.158096	114.691986	35.867477	38.044502	115.984428	36.3880975	13.943203	115.338207	-74.2844595	10.948023	113.290973
-0.150424	30.003342	115.989708	-18.838999	12.575017	114.518288	36.96888	-10.117463	114.851738	35.996773	38.087757	116.026436	36.4828265	13.985147	115.439087	-74.1608245	11.164887	113.597489
0.473322	29.548941	116.090965	-18.766687	12.705964	114.772881	37.009274	-10.064371	115.044128	36.1082	38.130905	116.087807	36.558737	14.033267	115.5659675	-74.092111	11.378661	113.9797945
1.104531	28.984791	116.202187	-18.729731	12.855381	114.971123	37.040718	-10.047233	115.321625	36.231335	38.154469	116.152168	36.6360265	14.053618	115.7368965	-74.0954885	11.657144	114.2053495
1.716783	28.420898	116.311623	-18.719975	13.028161	115.198837	37.071617	-10.038746	115.628311	36.336308	38.168541	116.24926	36.7039625	14.0648975	115.9387855	-74.1439125	11.9914245	114.4588885
2.542023	27.53092	116.492737	-18.697985	13.283792	115.455711	37.076019	-9.982271	116.189598	36.498394	38.18679	116.385941	36.7872065	14.1022595	116.2877695	-74.1831765	12.4653245	114.6236525
3.020832	26.953825	116.611351	-18.710691	13.452271	115.570618	37.063721	-9.920398	116.564819	36.58313	38.216236	116.56517	36.8234255	14.147919	116.5649945	-74.2448075	12.756623	114.5762415
3.507654	26.32646	116.807602	-18.738817	13.558502	115.673958	37.053535	-9.880204	116.883362	36.634911	38.241516	116.856941	36.844223	14.180656	116.8701515	-74.321857	12.936348	114.4777645
3.950482	25.707397	116.980293	-18.761665	13.645199	115.762901	37.055103	-9.83598	117.106865	36.671669	38.284119	117.173859	36.863386	14.2240695	117.140362	-74.386716	13.0663285	114.38544
4.402502	24.98279	117.153717	-18.774618	13.686842	115.803078	37.060085	-9.765047	117.186714	36.701843	38.330372	117.457352	36.880964	14.2826625	117.322033	-74.4302	13.0910215	114.284123
4.783714	24.340443	117.281982	-18.759743	13.721055	115.793678	37.061077	-9.675979	117.187157	36.739487	38.394745	117.654243	36.900282	14.359383	117.4207	-74.419768	13.082727	114.166656
5.120983	23.70039	117.276802	-18.750706	13.861348	115.753662	37.060173	-9.569369	117.117645	36.780937	38.496666	117.798317	36.920555	14.4636485	117.457981	-74.421967	13.2590475	114.049343
5.522276	22.677458	117.228767	-18.664118	14.076231	115.6306	37.068035	-9.334638	116.958298	36.863892	38.678043	117.94722	36.9659635	14.6717025	117.452759	-74.2941995	13.4807595	113.808441
5.75841	21.92963	117.138184	-18.658504	14.271204	115.53624	37.064224	-9.161795	116.826096	36.897655	38.829277	118.036484	36.9809395	14.833741	117.43129	-74.2979475	13.708667	113.64119
5.948022	21.164291	117.050888	-18.63298	14.46076	115.449547	37.036747	-8.994459	116.655258	36.915653	38.963379	118.141678	36.9762	14.98446	117.398468	-74.24216	13.93706	113.500626
6.076347	20.382105	116.966644	-18.643017	14.641433	115.372993	37.020374	-8.83346	116.555496	36.961563	39.106228	118.169609	36.9909685	15.136384	117.3625525	-74.2770025	14.146482	113.3834335
6.140074	19.636288	116.855194	-18.604708	14.843184	115.343201	36.984745	-8.679124	116.484276	37.002548	39.24918	118.182961	36.9936465	15.285028	117.3336185	-74.2030625	14.40134	113.3527835
6.182995	18.784103	116.755852	-18.593592	15.041288	115.319588	36.983936	-8.548739	116.453705	37.060188	39.363445	118.218002	37.022062	15.407353	117.3358535	-74.209246	14.675223	113.3033225
6.1599	17.813789	116.66095	-18.540339	15.199381	115.288208	36.988361	-8.45115	116.478798	37.110703	39.464821	118.237495	37.049532	15.5068355	117.3581465	-74.13021	14.8919265	113.2182695
6.007609	16.379669	116.57711	-18.502899	15.412357	115.308212	37.024075	-8.341342	116.512726	37.177406	39.587437	118.164124	37.1007405	15.6230475	117.338425	-74.1065385	15.2016665	113.277999
5.83488	15.437084	116.451714	-18.490089	15.546963	115.35627	37.040417	-8.286037	116.601837	37.220535	39.652451	118.017265	37.130476	15.683207	117.309551	-74.110654	15.410719	113.402989
5.653453	14.339945	116.340843	-18.472576	15.624264	115.425232	37.059605	-8.23516	116.701035	37.26091	39.717686	117.810547	37.1602575	15.741263	117.255791	-74.1054095	15.507265	113.594673
5.413995	13.246998	116.295197	-18.454458	15.774081	115.523933	37.069843	-8.177803	116.851639	37.285839	39.781528	117.530464	37.177841	15.8018625	117.1910515	-74.086757	15.7462995	113.8568145
5.122149	12.17503	116.310333	-18.408159	15.889319	115.675949	37.074253	-8.125556	117.076752	37.315033	39.84211	117.205597	37.194643	15.858277	117.1411745	-74.010961	15.920361	114.2107235
4.809015	11.089022	116.370644	-18.415083	16.042355	115.85363	37.061527	-8.083193	117.371025	37.337143	39.880844	116.862831	37.199335	15.8988255	117.116928	-74.029501	16.1858845	114.590332
4.45095	9.916484	116.532425	-18.429153	16.193155	116.112839	37.036671	-8.063573	117.671547	37.351524	39.918606	116.534698	37.1940975	15.9275165	117.1031225	-74.0524035	16.4587935	115.1225555
3.858332	8.285383	116.9189	-18.445831	16.396326	116.521812	36.985645	-8.015553	118.078461	37.365974	39.983685	116.144943	37.1758095	15.984066	117.111702	-74.0674715	16.808586	115.931922
3.384947	7.268659	117.149971	-18.465345	16.494797	116.781929	36.957897	-7.97787	118.340637	37.335918	40.033768	115.976227	37.1469075	16.027949	117.158432	-74.0775975	16.961645	116.405426
2.85125	6.193719	117.333199	-18.509022	16.601246	116.978645	36.909077	-7.914042	118.591515	37.294502	40.098049	115.883888	37.1017895	16.0920035	117.2377015	-74.1198335	17.1104885	116.7195885
2.327264	5.222291	117.568657	-18.564903	16.701586	117.073524	36.899818	-7.841013	118.830276	37.262135	40.168636	115.831863	37.0809765	16.1638115	117.3310695	-74.2107825	17.2393605	116.8159785
1.812868	4.31003	117.713524	-18.621677	16.788862	117.102554	36.8563	-7.765766	119.027008	37.228531	40.243061	115.786919	37.0424155	16.2386475	117.4069635	-74.2857695	17.3390765	116.7981445
1.271945	3.411529	117.764832	-18.65731	16.902332	117.149185	36.810146	-7.67573	119.156494	37.178207	40.327148	115.72187	36.9941765	16.325709	117.439182	-74.3087965	17.478955	116.859188
0.726367	2.522169	117.851303	-18.671581	16.957417	117.261482	36.787548	-7.597242	119.196022	37.145451	40.401382	115.674339	36.9664995	16.40207	117.4351805	-74.3096615	17.512764	117.0877835
-0.084612	1.312869	117.97683	-18.684944	16.989899	117.532608	36.836014	-7.42709	119.15728	37.07325	40.577229	115.873924	36.954632	16.5750695	117.515602	-74.32452	17.4047285	117.549614
-0.627965	0.568598	117.981468	-18.699915	17.000263	117.667076	36.907024	-7.29821	119.137344	37.032269	40.730644	116.137459	36.9696465	16.716217	117.6374015	-74.3694765	17.284309	117.6967505
-1.17691	-0.161156	117.944275	-18.725487	17.020967	117.714455	36.977139	-7.168652	119.128975	36.981571	40.902416	116.484879	36.979355	16.866882	117.806927	-74.430329	17.175052	117.621983
-1.787524	-0.867603	117.86454	-18.756584	17.062525	117.656113	37.007515	-7.006525	119.171318	36.928341	41.056137	116.787102	36.967928	17.024806	117.97921	-74.481096	17.100244	117.333016
-2.409016	-1.511762	117.818939	-18.816566	17.179726	117.536568	37.021793	-6.875446	119.253075	36.897099	41.202244	117.001976	36.959446	17.163399	118.1275255	-74.592578	17.196053	116.9456105
-3.00868	-2.064116	117.811928	-18.844042	17.298689	117.422638	37.02631	-6.755342	119.377884	36.881554	41.312523	117.084625	36.953932	17.2785905	118.2312545	-74.642016	17.3187875	116.6140215
-3.658389	-2.634028	117.831924	-18.842728	17.415834	117.345116	37.037983	-6.654998	119.501518	36.873478	41.369865	117.034058	36.9557305	17.3574335	118.267788	-74.6411865	17.4742345	116.422444
-4.703628	-3.473998	117.987167	-18.840313	17.492653	117.426361	37.070568	-6.59846	119.638237	36.884914	41.407753	116.8573	36.977741	17.4046465	118.2477685	-74.658367	17.5806595	116.6049535
-5.414823	-3.984602	118.107796	-18.835556	17.497311	117.490349	37.092243	-6.598964	119.755867	36.887596	41.403614	116.795013	36.9899195	17.402325	118.27544	-74.6610315	17.592297	116.705258
-6.150958	-4.36179	118.254051	-18.814568	17.458216	117.483818	37.107258	-6.618288	119.94754	36.893692	41.393055	116.733864	37.000475	17.3873835	118.340702	-74.629611	17.5290485	116.626934
-6.925091	-4.615599	118.364075	-18.834444	17.454136	117.367088	37.114204	-6.635161	120.14135	36.87574	41.374462	116.646446	36.994972	17.3696505	118.393898	-74.66386	17.5386215	116.340278
-7.636913	-4.982315	118.38031	-18.846685	17.450247	117.20903	37.108849	-6.640515	120.352295	36.871094	41.325291	116.424438	36.9899715	17.342388	118.3883665	-74.6833415	17.558106	116.0296935
-8.488548	-5.090875	118.519653	-18.835531	17.415037	117.079163	37.101025	-6.676588	120.522987	36.885387	41.254509	116.132019	36.993206	17.2889605	118.327503	-74.664268	17.5411135	115.830823
-9.256794	-5.493474	118.382332	-18.839983	17.339268	117.045143	37.101894	-6.750544	120.57711	36.895176	41.149651	115.855392	36.998535	17.1995535	118.216251	-74.678501	17.4789825	115.874035
-10.434031	-5.684726	118.358719	-18.761662	17.174786	117.083618	37.130424	-6.873283	120.612892	36.915627	41.002922	115.636734	37.0230255	17.0648195	118.124813	-74.5463495	17.2847525	116.042423
-11.367803	-5.571655	118.377922	-18.767574	17.054199	117.091789	37.17057	-6.981618	120.545753	36.907562	40.934475	115.655029	37.039066	16.9764285	118.100391	-74.574214	17.1319695	116.083187
-12.038414	-5.664869	117.996002	-18.776421	16.943823	117.092979	37.216015	-7.074715	120.437241	36.886429	40.895538	115.768578	37.051222	16.9104115	118.1029095	-74.604064	16.9772345	116.0830485
-12.939141	-5.505365	117.703758	-18.752272	16.845226	117.12043	37.255051	-7.114711	120.249084	36.867149	40.882988	115.960251	37.0611	16.8841385	118.1046675	-74.565644	16.8063135	116.1361925
-13.830912	-5.356069	117.450104	-18.773314	16.795963	117.17688	37.290016	-7.12131	120.033554	36.848457	40.909393	116.254723	37.0692365	16.8940415	118.1441385	-74.6158645	16.6978845	116.2096215
-14.653534	-5.151269	117.221832	-18.766842	16.800222	117.267273	37.344997	-7.098198	119.824257	36.871113	40.976746	116.65361	37.108055	16.939274	118.2389335	-74.641739	16.66117	116.2956125
-15.533551	-4.886713	116.95224	-18.740229	16.823366	117.386452	37.362087	-7.064356	119.583344	36.898266	41.042873	117.183594	37.1301765	16.9892585	118.383469	-74.6106345	16.6574735	116.389435
-16.929155	-4.415127	116.421654	-18.711779	16.877117	117.566833	37.403698	-6.996764	119.199982	36.958942	41.139137	118.019501	37.18132	17.0711865	118.6097415	-74.604878	16.6830475	116.5239245
-17.884844	-4.084215	116.133369	-18.724033	16.954054	117.674721	37.399338	-6.933364	118.877045	37.009056	41.209606	118.574799	37.204197	17.138121	118.725922	-74.652263	16.769987	116.62352
-18.782661	-3.797907	115.922546	-18.696133	17.074354	117.797783	37.394085	-6.837773	118.627014	37.054886	41.305569	119.03051	37.2244855	17.233898	118.828762	-74.6167515	16.91481	116.766804
-19.747952	-3.459407	115.776382	-18.687466	17.249327	117.858757	37.381523	-6.74994	118.490089	37.105576	41.416523	119.302155	37.2435495	17.3332915	118.896122	-74.6184815	17.1653625	116.821392
-20.699091	-3.16083	115.751335	-18.691891	17.448742	117.910637	37.356171	-6.670116	118.453743	37.155842	41.496216	119.371735	37.2560065	17.41305	118.912739	-74.6397885	17.484434	116.908535
-21.797287	-2.895233	115.800415	-18.704704	17.647884	117.917099	37.314297	-6.63067	118.459274	37.181561	41.55014	119.255356	37.247929	17.459735	118.857315	-74.657337	17.836033	116.976883
-22.847511	-2.672135	115.896461	-18.738317	17.810093	117.890953	37.256798	-6.641551	118.501305	37.197132	41.543846	119.026039	37.226965	17.4511475	118.763672	-74.703599	18.1690385	117.018234
-24.385546	-2.357777	116.091003	-18.716425	17.910313	117.809547	37.193993	-6.744854	118.653595	37.22625	41.472866	118.539154	37.2101215	17.364006	118.5963745	-74.6429715	18.45662	117.0227195
-25.481049	-2.189806	116.23455	-18.706127	17.902794	117.746864	37.147869	-6.835012	118.750702	37.233334	41.380825	118.1689	37.1906015	17.2729065	118.459801	-74.6028555	18.5326815	117.033927
-26.576576	-2.02491	116.377113	-18.685928	17.859737	117.693832	37.143654	-6.918596	118.889618	37.216	41.306992	117.773903	37.179827	17.194198	118.3317605	-74.551683	18.525276	117.0559035
-27.649265	-1.880926	116.474876	-18.688709	17.753614	117.655159	37.137829	-6.97044	118.945168	37.169907	41.252304	117.400757	37.153868	17.140932	118.1729625	-74.531286	18.366296	117.1373555
-28.703514	-1.717023	116.55822	-18.698004	17.635904	117.660919	37.143524	-6.987675	118.957878	37.081726	41.235367	117.088806	37.112625	17.123846	118.023342	-74.508633	18.147962	117.298496
-29.845747	-1.489906	116.661331	-18.683861	17.519936	117.671822	37.158119	-6.991195	118.963799	36.964233	41.234215	116.792633	37.061176	17.12151	117.878216	-74.428898	17.918362	117.465428
-30.8326	-1.628566	116.778389	-18.692535	17.408993	117.716682	37.168987	-6.990045	118.949844	36.86821	41.243916	116.574547	37.0185985	17.1269355	117.7621955	-74.4036685	17.6910505	117.6711685
-32.512596	-0.887881	117.096092	-18.707825	17.237951	117.891434	37.142036	-6.991702	118.904427	36.7449	41.247334	116.215599	36.943468	17.127816	117.560013	-74.359118	17.348086	118.222855
-33.636703	-0.549321	117.466293	-18.7458	17.157885	118.114532	37.098118	-7.021023	118.896652	36.656311	41.222427	115.947174	36.8772145	17.100702	117.421913	-74.3688145	17.215068	118.807151
-34.706802	-0.17971	117.990639	-18.691248	17.08465	118.445297	37.049503	-7.048587	118.871521	36.564682	41.205223	115.704262	36.8070925	17.078318	117.2878915	-74.1895885	17.090982	119.6027025
-35.781281	0.201169	118.645599	-18.744011	16.957174	118.904839	37.005653	-7.095503	118.853416	36.434509	41.183708	115.462479	36.720081	17.0441025	117.1579475	-74.208103	16.8702455	120.6517305
-36.710186	0.672245	119.392349	-18.801056	16.846708	119.412552	36.954052	-7.135604	118.806824	36.251686	41.174438	115.219627	36.602869	17.019417	117.0132255	-74.204981	16.673999	121.8118785
-37.710308	1.134099	120.129227	-18.857782	16.700754	119.934174	36.855621	-7.146422	118.737068	36.032421	41.158161	115.032326	36.444021	17.0058695	116.884697	-74.159585	16.3956385	122.983651
-38.638802	1.643482	120.819984	-18.947966	16.59548	120.402382	36.765617	-7.153458	118.740593	35.796181	41.150074	114.912071	36.280899	16.998308	116.826332	-74.176831	16.192652	123.978432
-39.942474	2.439247	121.568619	-19.134054	16.432541	120.950523	36.618526	-7.196029	118.816589	35.462822	41.143215	114.87616	36.040674	16.973593	116.8463745	-74.308782	15.891489	125.0546715
-40.737213	3.044902	121.884743	-19.262754	16.321341	121.184448	36.497036	-7.262442	118.881866	35.275654	41.099522	114.844742	35.886345	16.91854	116.863304	-74.411853	15.724142	125.505592
-41.515186	3.722323	122.062302	-19.374702	16.2509	121.315636	36.382988	-7.356677	118.896996	35.130505	41.026558	114.791046	35.7567465	16.8349405	116.844021	-74.5061505	15.6668595	125.787251
-42.189686	4.413426	122.122208	-19.489439	16.169907	121.307198	36.253296	-7.469735	118.879547	35.051125	40.912239	114.706932	35.6522105	16.721252	116.7932395	-74.6310885	15.618562	125.8211565
-42.844398	5.124996	122.078384	-19.549747	16.138599	121.222412	36.12561	-7.598945	118.79245	34.988667	40.802925	114.554634	35.5571385	16.60199	116.673542	-74.6566325	15.675208	125.771282
-43.351097	5.889215	122.025337	-19.631363	16.044155	121.15461	35.955715	-7.738134	118.607452	34.93475	40.663326	114.406433	35.4452325	16.462596	116.5069425	-74.7079585	15.625714	125.8022775
-43.795994	6.728412	122.029449	-19.679052	15.999861	121.108711	35.804619	-7.855752	118.356995	34.887337	40.548069	114.204178	35.345978	16.3461585	116.2805865	-74.704082	15.6535635	125.9368355
-44.286259	8.077029	122.159195	-19.749981	15.89935	121.155952	35.590256	-7.962078	117.984138	34.785786	40.445206	114.026794	35.188021	16.241564	116.005466	-74.687983	15.557136	126.306438
-44.58802	8.948205	122.132195	-19.795635	15.876153	121.151176	35.494911	-8.005893	117.807892	34.703369	40.425377	113.994011	35.09914	16.209742	115.9009515	-74.69041	15.542564	126.4014005
-44.762783	9.811023	122.002945	-19.869724	15.850313	121.05571	35.407551	-8.012616	117.658325	34.634804	40.432819	113.99852	35.0211775	16.2101015	115.8284225	-74.7606255	15.4905245	126.2829975
-44.865654	10.763607	121.819321	-19.94154	15.852517	120.922676	35.298367	-7.999375	117.541206	34.550327	40.446438	113.995811	34.924347	16.2235315	115.7685085	-74.807427	15.4815025	126.0768435
-44.947769	11.768469	121.560883	-20.059561	15.863447	120.756592	35.21162	-7.98895	117.434441	34.469158	40.469124	113.984802	34.840389	16.240087	115.7096215	-74.959511	15.486807	125.8035625
-44.928928	12.746556	121.282211	-20.154539	15.880001	120.576347	35.104397	-7.949128	117.342545	34.374481	40.518353	114.005981	34.739439	16.2846125	115.674263	-75.048517	15.4753895	125.478431
-44.869011	13.697283	120.981583	-20.286533	15.944366	120.383492	35.004444	-7.924213	117.266777	34.32365	40.550694	114.052376	34.664047	16.3132405	115.6595765	-75.237113	15.5754915	125.1074075
-44.620182	15.175661	120.441071	-20.421965	16.010267	120.08548	34.857635	-7.897692	117.130913	34.264969	40.607193	114.171829	34.561302	16.3547505	115.651371	-75.405232	15.6657835	124.519589
-44.398327	16.231405	120.069519	-20.522598	16.048817	119.854507	34.736721	-7.904897	117.028618	34.243912	40.61982	114.310547	34.4903165	16.3574615	115.6695825	-75.5355125	15.7401725	124.0394315
-44.067635	17.295313	119.603622	-20.644138	16.097956	119.571213	34.631691	-7.877289	116.926468	34.210041	40.658485	114.468979	34.420866	16.390598	115.6977235	-75.709142	15.805314	123.4447025
-43.792362	18.25074	119.089767	-20.798197	16.14097	119.228508	34.512249	-7.833354	116.844574	34.152611	40.713337	114.64312	34.33243	16.4399915	115.743847	-75.928824	15.8419485	122.713169
-43.511318	19.278088	118.601585	-20.905293	16.175312	118.824913	34.402802	-7.789859	116.726318	34.106213	40.763916	114.747833	34.2545075	16.4870285	115.7370755	-76.0650935	15.8635955	121.9127505
-43.019474	20.222534	117.924988	-21.01359	16.244402	118.4021	34.287457	-7.749107	116.589867	34.071453	40.812531	114.810051	34.179455	16.531712	115.699959	-76.206635	15.957092	121.104241
-42.508286	21.219854	117.392906	-21.120462	16.346209	118.011383	34.174709	-7.720214	116.464767	34.036861	40.850262	114.811852	34.105785	16.565024	115.6383095	-76.346709	16.127394	120.3844565
-41.796501	22.611105	116.788818	-21.199476	16.522404	117.483093	34.045124	-7.675048	116.26651	34.032017	40.901867	114.615402	34.0385705	16.6134095	115.440956	-76.4375225	16.4313985	119.52523
-41.204918	23.548721	116.519012	-21.167315	16.638134	117.246094	33.968609	-7.649828	116.129288	34.041195	40.917084	114.420319	34.004902	16.633628	115.2748035	-76.339532	16.64264	119.2173845
-40.6824	24.486797	116.394211	-21.204002	16.744652	117.085945	33.900036	-7.624244	116.03186	34.054111	40.944843	114.215431	33.9770735	16.6602995	115.1236455	-76.3850775	16.8290045	119.0482445
-40.026833	25.393734	116.316727	-21.165361	16.829397	116.989471	33.862373	-7.591382	115.93045	34.065819	40.969837	114.099655	33.964096	16.6892275	115.0150525	-76.294818	16.9695665	118.9638895
-39.475311	26.22163	116.275192	-21.177452	16.879259	116.959045	33.833332	-7.574243	115.90699	34.040016	41.009418	114.024529	33.936674	16.7175875	114.9657595	-76.291578	17.0409305	118.9523305
-38.856281	27.036991	116.229248	-21.22234	16.968662	116.915382	33.792786	-7.557642	115.918518	34.002258	41.040058	113.937439	33.897522	16.741208	114.9279785	-76.342202	17.196116	118.9027855
-38.208576	27.857075	116.074989	-21.243467	17.009598	116.855431	33.74939	-7.54221	115.947388	33.960674	41.06115	113.788391	33.855032	16.75947	114.8678895	-76.341966	17.259726	118.8429725
-37.188889	29.140896	115.687286	-21.319904	17.124931	116.630234	33.664906	-7.534159	116.144836	33.899021	41.065422	113.407585	33.7819635	16.7656315	114.7762105	-76.4217715	17.4842305	118.4842575
-36.569969	29.936203	115.346596	-21.365196	17.224415	116.461823	33.586929	-7.562397	116.316376	33.884697	40.983742	113.065704	33.735813	16.7106725	114.69104	-76.466205	17.7381575	118.232606
-35.855804	30.73208	115.034012	-21.379864	17.307266	116.312263	33.505127	-7.604983	116.531166	33.86742	40.910492	112.723518	33.6862735	16.6527545	114.627342	-76.4460015	17.9617775	117.997184
-35.193531	31.593784	114.775146	-21.416508	17.357342	116.231644	33.420578	-7.641366	116.691994	33.84726	40.83123	112.4132	33.633919	16.594932	114.552597	-76.466935	18.119752	117.910691
-34.40556	32.476181	114.661064	-21.463345	17.410873	116.224709	33.350567	-7.678513	116.775528	33.825577	40.783733	112.165558	33.588072	16.55261	114.470543	-76.514762	18.269136	117.978875
-33.712692	33.352943	114.637627	-21.48115	17.430439	116.241791	33.270958	-7.650252	116.799232	33.788933	40.786579	112.017288	33.5299455	16.5681635	114.40826	-76.4922455	18.2927145	118.075322
-32.979431	34.229485	114.747826	-21.505104	17.439041	116.277573	33.229649	-7.584055	116.702507	33.719379	40.849438	112.006737	33.474514	16.6326915	114.354622	-76.484722	18.2453905	118.200524
-31.817038	35.660271	114.992233	-21.539434	17.451265	116.301796	33.205185	-7.376652	116.411613	33.590607	41.090462	112.20993	33.397896	16.856905	114.3107715	-76.476764	18.045625	118.2928205
-31.087967	36.647251	115.245689	-21.61125	17.493937	116.334236	33.20594	-7.158513	116.134346	33.46487	41.341789	112.473549	33.335405	17.091638	114.3039475	-76.557905	17.896236	118.3645245
-30.310493	37.612595	115.62394	-21.659485	17.5226	116.354263	33.19384	-6.87632	115.82457	33.307438	41.640388	112.839653	33.250639	17.382034	114.3321115	-76.569609	17.663166	118.3764145
-29.537249	38.611549	116.015968	-21.746132	17.636992	116.478775	33.234207	-6.60945	115.462982	33.1576	41.977543	113.280777	33.1959035	17.6840465	114.3718795	-76.6881675	17.5899375	118.5856705
-28.748999	39.620937	116.395935	-21.850132	17.750896	116.533173	33.171947	-6.30282	115.300079	33.016491	42.285366	113.753555	33.094219	17.991273	114.526817	-76.794483	17.510519	118.539529
-27.994118	40.529762	116.727814	-21.970085	17.876581	116.545654	33.103146	-6.04474	115.157356	32.940022	42.487492	114.201508	33.021584	18.221376	114.679432	-76.961754	17.531786	118.411876
-27.129055	41.454456	116.963196	-22.044138	18.028746	116.562164	33.035408	-5.947435	115.048172	32.874802	42.64677	114.610588	32.955105	18.3496675	114.82938	-77.043381	17.7078245	118.294948
-25.876163	42.774277	117.4198	-22.214006	18.272648	116.598022	32.853867	-5.796856	114.897034	32.834087	42.780132	115.152725	32.843977	18.491638	115.0248795	-77.271989	18.053658	118.1711645
-25.052559	43.518482	117.703308	-22.288094	18.439835	116.643822	32.733353	-5.710094	114.805092	32.830242	42.843517	115.489052	32.7817975	18.5667115	115.147072	-77.3579855	18.3129585	118.140572
-24.168081	44.23085	117.959892	-22.359264	18.593697	116.679451	32.649681	-5.627645	114.748741	32.83691	42.911148	115.779427	32.7432955	18.6417515	115.264084	-77.4618235	18.5456425	118.094818
-23.486843	44.957794	118.236481	-22.4111	18.756897	116.700401	32.576084	-5.522648	114.718567	32.817348	43.006802	115.984901	32.696716	18.742077	115.351734	-77.518916	18.771717	118.049068
-22.418655	45.462414	118.296364	-22.469364	18.95738	116.691422	32.510094	-5.374918	114.644005	32.774632	43.15559	116.09008	32.642363	18.890336	115.3670425	-77.581091	19.024424	118.0158015
-21.623186	45.965229	118.363663	-22.511124	19.136	116.716934	32.444935	-5.171224	114.564728	32.704113	43.327065	116.125046	32.574524	19.0779205	115.344887	-77.596772	19.1940795	118.088981
-20.757029	46.341183	118.479088	-22.532961	19.309242	116.757393	32.411896	-4.978899	114.510536	32.636349	43.51302	116.134766	32.5241225	19.2670605	115.322651	-77.5900445	19.3514235	118.192135
-19.455561	46.799923	118.582367	-22.625778	19.558277	116.875648	32.380653	-4.753098	114.534828	32.555077	43.737827	116.195892	32.467865	19.4923645	115.36536	-77.719421	19.6241895	118.385936
-18.578539	47.01186	118.615677	-22.650661	19.666363	116.914139	32.336845	-4.645349	114.596214	32.515141	43.851303	116.217545	32.425993	19.602977	115.4068795	-77.727315	19.729749	118.4213985
-17.737572	47.144192	118.638695	-22.723127	19.75897	116.901352	32.294071	-4.563414	114.63385	32.467072	43.934029	116.24855	32.3805715	19.6853075	115.4412	-77.8268255	19.8326325	118.361504
-16.943649	47.128685	118.633446	-22.799961	19.813873	116.85685	32.242287	-4.500792	114.618515	32.424355	43.987633	116.325119	32.333321	19.7434205	115.471817	-77.933243	19.8843255	118.241883
-16.159492	47.047504	118.597221	-22.860048	19.835894	116.715729	32.186249	-4.444165	114.593315	32.359241	44.05801	116.456833	32.272745	19.8069225	115.525074	-77.992841	19.8648655	117.906384
-15.215227	46.904461	118.587875	-22.935749	19.856552	116.598618	32.151264	-4.383146	114.5	32.296173	44.106327	116.550957	32.2237185	19.8615905	115.5254785	-78.0952165	19.8515135	117.6717575
-14.477094	46.70919	118.635246	-22.954214	19.887707	116.545189	32.116993	-4.273209	114.437546	32.24334	44.199165	116.608795	32.1801665	19.962978	115.5231705	-78.0885945	19.812436	117.5672075
-13.292188	46.274651	118.626656	-22.996399	19.99749	116.608116	32.085835	-4.113235	114.472046	32.192848	44.348671	116.646156	32.1393415	20.117718	115.559101	-78.1321395	19.877262	117.657131
-12.628502	45.850475	118.626701	-23.04114	20.128361	116.65564	32.081638	-4.001191	114.523399	32.146759	44.46907	116.714584	32.1141985	20.2339395	115.6189915	-78.1964785	20.0227825	117.6922885
-11.836938	45.41835	118.582138	-23.080919	20.256147	116.706322	32.030304	-3.907853	114.588913	32.115044	44.554653	116.726349	32.072674	20.3234	115.657631	-78.234512	20.188894	117.755013
-11.091486	44.901447	118.47274	-23.162518	20.420006	116.710808	31.942198	-3.826905	114.690315	32.07962	44.638954	116.706314	32.010909	20.4060245	115.6983145	-78.335945	20.4339875	117.7233015
-10.391574	44.329006	118.301567	-23.219078	20.612885	116.620461	31.847679	-3.741368	114.844597	32.049671	44.745655	116.672493	31.948675	20.5021435	115.758545	-78.386831	20.7236265	117.482377
-9.734756	43.664692	118.026245	-23.352903	20.763796	116.413475	31.757349	-3.635246	115.026344	31.997082	44.855892	116.657784	31.8772155	20.610323	115.842064	-78.5830215	20.917269	116.984886
-9.121536	42.982239	117.70507	-23.447918	20.914875	116.030869	31.681595	-3.524342	115.181602	31.898552	44.995167	116.693306	31.7900735	20.7354125	115.937454	-78.6859095	21.0943375	116.124284
-8.253745	41.786583	117.240402	-23.594376	21.056805	115.311012	31.619436	-3.269508	115.132652	31.684029	45.215137	116.778099	31.6517325	20.9728145	115.9553755	-78.8404845	21.1407955	114.6666485
-7.800752	40.959198	116.991936	-23.5839	21.113142	115.018639	31.64393	-3.07148	114.940323	31.592337	45.389332	116.711792	31.6181335	21.158926	115.8260575	-78.7859335	21.067358	114.2112205
-7.270321	39.958862	116.841545	-23.547918	21.135654	114.988754	31.708401	-2.870672	114.794456	31.580841	45.571808	116.592194	31.644621	21.350568	115.693325	-78.740457	20.92074	114.284183
-6.853843	38.927464	116.839157	-23.464994	21.169245	115.105507	31.788862	-2.658672	114.748154	31.603899	45.729389	116.53447	31.6963805	21.5353585	115.641312	-78.6263685	20.8031315	114.569702
-6.428137	37.877052	116.854408	-23.39757	21.232086	115.279594	31.883621	-2.576528	114.791168	31.635654	45.861439	116.55294	31.7596375	21.6424555	115.672054	-78.5547775	20.8217165	114.887134
-6.090241	36.726158	116.876732	-23.393711	21.288593	115.457031	31.934372	-2.496217	114.888489	31.651962	45.940208	116.563293	31.793167	21.7219955	115.725891	-78.580589	20.8551905	115.188171
-5.828559	35.524906	116.83712	-23.369057	21.320892	115.625366	31.928898	-2.452061	114.974724	31.667671	45.975483	116.576492	31.7982845	21.761711	115.775608	-78.5363985	20.880073	115.475124
-5.513538	33.639359	116.941002	-23.345263	21.324532	115.91729	31.903591	-2.421379	115.130821	31.700294	46.006042	116.672722	31.8019425	21.7923315	115.9017715	-78.4924685	20.8567325	115.9328085
-5.387029	32.306061	117.013275	-23.368	21.311813	116.099945	31.915819	-2.39845	115.266052	31.721804	46.022839	116.810699	31.8188115	21.8121945	116.0383755	-78.5548115	20.8114315	116.1615145
-5.27525	30.899351	117.025635	-23.381786	21.307329	116.202545	31.969864	-2.380405	115.414871	31.746307	46.050217	116.948853	31.8580855	21.834906	116.181862	-78.6216575	20.779752	116.223228
-5.175889	29.469311	117.011009	-23.346979	21.294746	116.301918	32.021095	-2.333658	115.545845	31.765112	46.103962	117.024872	31.8931035	21.885152	116.2853585	-78.5870615	20.70434	116.3184775
-5.155899	28.0334	116.959808	-23.311979	21.300461	116.383125	32.08247	-2.279115	115.67466	31.792147	46.178253	116.99778	31.9373085	21.949569	116.33622	-78.5612665	20.651353	116.43003
-5.150891	26.516315	116.867493	-23.21582	21.305552	116.498207	32.166	-2.204546	115.801224	31.819874	46.254147	116.875122	31.992937	22.0248005	116.338173	-78.424577	20.5863035	116.658241
-5.148659	24.982248	116.823303	-23.158665	21.317738	116.65213	32.240532	-2.132408	115.944496	31.854376	46.336563	116.707138	32.047454	22.1020775	116.325817	-78.364784	20.5333985	116.978443
-5.275743	22.605423	116.779961	-23.054361	21.348089	116.887375	32.346191	-2.103	116.248253	31.924395	46.392776	116.415665	32.135293	22.144888	116.331959	-78.244015	20.55129	117.442791
-5.363136	20.99612	116.811874	-23.014889	21.398758	116.989006	32.384773	-2.060737	116.485535	31.952703	46.404015	116.230324	32.168738	22.171639	116.3579295	-78.198516	20.625877	117.6200825
-5.579787	19.431351	116.821671	-22.966286	21.400791	117.082642	32.416119	-2.062469	116.671387	31.991016	46.397999	116.023758	32.2035675	22.167765	116.3475725	-78.1361395	20.633817	117.8177115
-5.681514	17.715349	116.804207	-22.977388	21.397482	117.142082	32.458462	-2.148372	116.810646	32.024361	46.355518	115.810074	32.2414115	22.103573	116.31036	-78.1961875	20.691391	117.973804
-5.855316	16.076118	116.810486	-22.962284	21.364943	117.162636	32.45908	-2.213711	116.942474	32.050507	46.300999	115.633926	32.2547935	22.043644	116.2882	-78.1793615	20.686242	118.037072
-6.097826	14.389682	116.75795	-22.933304	21.256962	117.160889	32.507195	-2.294359	117.026352	32.064014	46.199982	115.522423	32.2856045	21.9528115	116.2743875	-78.1522125	20.5611125	118.0473905
-6.370743	12.75337	116.742348	-22.930941	21.181974	117.091454	32.532005	-2.311724	117.087952	32.070171	46.124901	115.475227	32.301088	21.9065885	116.2815895	-78.16297	20.4573595	117.9013185
-6.761668	10.267075	116.591202	-22.878614	20.990463	116.965744	32.636326	-2.468822	117.121712	32.088913	45.971107	115.391075	32.3626195	21.7511425	116.2563935	-78.1198475	20.2297835	117.6750945
-7.017313	8.575241	116.494606	-22.845409	20.861126	116.875816	32.711262	-2.485527	117.19854	32.132511	45.855717	115.361252	32.4218865	21.685095	116.279896	-78.1127045	20.037157	117.471736
-7.316288	6.951263	116.533569	-22.777111	20.732145	116.807426	32.883938	-2.644913	117.273125	32.170376	45.718616	115.316284	32.527157	21.5368515	116.2947045	-78.081379	19.9274385	117.3201475
-7.72458	5.312641	116.607536	-22.712172	20.577625	116.714409	33.04763	-2.77527	117.566429	32.223763	45.535381	115.316513	32.6356965	21.3800555	116.441471	-78.0600405	19.7751945	116.987347
-8.146219	3.75996	116.790329	-22.693172	20.407509	116.570297	33.158367	-2.935281	118.06675	32.286678	45.292385	115.283432	32.7225225	21.178552	116.675091	-78.1088665	19.636466	116.465503
-8.617794	2.203299	116.948082	-22.691029	20.189463	116.33757	33.2411	-3.170242	118.558487	32.340366	45.001129	115.134308	32.790733	20.9154435	116.8463975	-78.172791	19.4634825	115.8287425
-9.193188	0.636706	117.110741	-22.658239	19.933432	116.088341	33.287418	-3.474605	118.996582	32.397415	44.625832	114.966759	32.8424165	20.5756135	116.9816705	-78.1588945	19.2912505	115.1950115
-10.14443	-1.505254	117.554512	-22.647425	19.425863	115.82618	33.315525	-3.975378	119.690788	32.524796	43.953785	114.56115	32.9201605	19.9892035	117.125969	-78.2150105	18.8625225	114.526391
-10.662128	-2.960367	117.805389	-22.571964	19.004021	115.780869	33.347015	-4.431404	120.131813	32.599701	43.437595	114.349838	32.973358	19.5030955	117.2408255	-78.117286	18.5049465	114.3209125
-11.363902	-4.299725	118.090073	-22.535273	18.511511	115.851463	33.364182	-4.86819	120.560989	32.690884	42.869717	114.218559	33.027533	19.0007635	117.389774	-78.098079	18.0222585	114.313152
-12.13919	-5.522946	118.364014	-22.468801	17.982016	115.984787	33.413422	-5.427491	120.806038	32.764454	42.322556	114.161507	33.088938	18.4475325	117.4837725	-78.02654	17.5164995	114.4858015
-13.00315	-6.661592	118.582489	-22.463865	17.469046	116.153671	33.444576	-5.907854	120.938492	32.785343	41.825558	114.221214	33.1149595	17.958852	117.579853	-78.0426895	16.97924	114.727489
-13.797159	-7.70206	118.648186	-22.454504	16.96176	116.278053	33.477795	-6.321319	121.037041	32.77853	41.407169	114.303299	33.1281625	17.542925	117.67017	-78.0371705	16.380595	114.885936
-14.679885	-8.589317	118.622139	-22.46895	16.529421	116.369392	33.485332	-6.700001	121.043861	32.756306	41.066395	114.434608	33.120819	17.183197	117.7392345	-78.058719	15.875645	114.9995495
-16.086309	-9.735213	118.431259	-22.499924	16.012604	116.460846	33.464893	-7.163064	120.878944	32.725739	40.635147	114.646576	33.095316	16.7360415	117.76276	-78.095164	15.2891665	115.158932
-17.103521	-10.311885	118.266937	-22.510082	15.774767	116.538528	33.441742	-7.422148	120.710526	32.694206	40.406067	114.785507	33.067974	16.4919595	117.7480165	-78.088138	15.0575745	115.3290395
-18.101521	-10.79837	118.114677	-22.531296	15.561318	116.645599	33.406712	-7.602612	120.581909	32.690258	40.208862	114.92424	33.048485	16.303125	117.7530745	-78.111077	14.819511	115.5381235
-19.238525	-11.1888	118.035614	-22.516983	15.381185	116.776123	33.407158	-7.888292	120.380188	32.707035	40.037022	115.121582	33.0570965	16.074365	117.750885	-78.0910625	14.688005	115.801361
-20.281551	-11.496786	117.811653	-22.489643	15.209871	116.924347	33.39386	-8.129191	120.216301	32.738392	39.836372	115.352036	33.066126	15.8535905	117.7841685	-78.045412	14.5661515	116.0645255
-21.384678	-11.722356	117.602539	-22.49194	15.068529	117.062462	33.360924	-8.39574	120.065201	32.766342	39.635139	115.584671	33.063633	15.6196995	117.824936	-78.047513	14.5173585	116.299988
-22.513527	-11.880722	117.414986	-22.502623	14.858925	117.202164	33.327477	-8.671657	119.861588	32.788063	39.41674	115.808578	33.05777	15.3725415	117.835083	-78.063016	14.3453085	116.569245
-24.346888	-11.986142	117.463509	-22.467569	14.564116	117.446602	33.301414	-9.114961	119.60778	32.839344	39.013184	115.910767	33.070379	14.9491115	117.7592735	-78.005517	14.1791205	117.1339305
-25.540039	-11.980269	117.722496	-22.426382	14.357477	117.636345	33.260857	-9.443022	119.56575	32.911777	38.680969	115.815674	33.086317	14.6189735	117.690712	-77.939081	14.0959805	117.581978
-26.705975	-11.922286	118.109619	-22.398371	14.092675	117.867836	33.188499	-9.837292	119.553123	33.000729	38.282162	115.6278	33.094614	14.222435	117.5904615	-77.891356	13.962915	118.1452105
-28.000429	-11.779184	118.601433	-22.360027	13.779077	118.20488	33.126728	-10.244063	119.534943	33.059391	37.829826	115.395912	33.0930595	13.7928815	117.4654275	-77.8131135	13.7652725	118.9443325
-29.154184	-11.640467	119.108116	-22.311701	13.383718	118.647552	33.041	-10.633774	119.45742	33.056652	37.373821	115.207253	33.048826	13.3700235	117.3323365	-77.672228	13.3974125	119.9627675
-30.309265	-11.450126	119.502579	-22.275799	12.997834	119.079567	33.018986	-11.083813	119.345139	33.020718	36.98053	115.138412	33.019852	12.9483585	117.2417755	-77.57145	13.0473095	120.9173585
-31.474253	-11.152101	119.792007	-22.279011	12.575899	119.439987	33.005398	-11.418981	119.26757	32.951431	36.664333	115.199326	32.9784145	12.622676	117.233448	-77.5364365	12.529122	121.646526
-33.09687	-10.68084	119.89547	-22.335806	12.034843	119.72197	32.983475	-11.788949	119.146561	32.83733	36.355022	115.35244	32.9104025	12.2830365	117.2495005	-77.5820145	11.7866495	122.1944395
-34.171612	-10.285105	119.732414	-22.394361	11.755311	119.671722	32.955845	-11.924417	119.061455	32.735111	36.22422	115.459511	32.845478	12.1499015	117.260483	-77.6342	11.3607205	122.082961
-35.224773	-9.780205	119.482658	-22.48175	11.550177	119.49868	32.946907	-12.008164	118.977448	32.637444	36.163204	115.528313	32.7921755	12.07752	117.2528805	-77.7556755	11.022834	121.7444795
-36.22234	-9.242097	119.142212	-22.558275	11.434761	119.259552	32.903412	-12.056018	118.90435	32.563961	36.122086	115.509018	32.7336865	12.033034	117.206684	-77.8502365	10.836488	121.31242
-37.151669	-8.635153	118.843208	-22.609232	11.360078	119.020401	32.83559	-12.124654	118.750572	32.511459	36.039383	115.395645	32.6735245	11.9573645	117.0731085	-77.8919885	10.7627915	120.9676935
-38.073887	-7.948554	118.619728	-22.578228	11.284975	118.806221	32.781319	-12.194026	118.558273	32.528694	35.936909	115.21907	32.6550065	11.8714415	116.8886715	-77.8114625	10.6985085	120.7237705
-38.935043	-7.19338	118.416725	-22.565645	11.23665	118.627838	32.768978	-12.321598	118.313232	32.57851	35.818024	115.056633	32.673744	11.748213	116.6849325	-77.805034	10.725087	120.5707435
-40.172432	-6.04006	118.087601	-22.486147	11.162827	118.341736	32.72567	-12.499829	118.005028	32.706688	35.628544	114.920547	32.716179	11.5643575	116.4627875	-77.688473	10.7612965	120.2206845
-40.932171	-5.247367	117.745567	-22.465515	11.12967	118.106667	32.682056	-12.615396	117.83831	32.833199	35.510681	114.851891	32.7576275	11.4476425	116.3451005	-77.6886575	10.8116975	119.8682335
-41.663967	-4.388314	117.470001	-22.462132	11.080595	117.873512	32.592033	-12.735936	117.648361	32.952488	35.420635	114.786766	32.7722605	11.3423495	116.2175635	-77.6965245	10.8188405	119.5294605
-42.391216	-3.461833	117.332825	-22.422146	11.015542	117.727325	32.521431	-12.799847	117.437401	33.075554	35.369812	114.705482	32.7984925	11.2849825	116.0714415	-77.6427845	10.7461015	119.3832085
-43.009331	-2.567112	117.431877	-22.373468	10.952706	117.754326	32.493443	-12.864007	117.196617	33.195	35.369106	114.651917	32.8442215	11.2525495	115.924267	-77.5911575	10.6528625	119.584385
-43.567833	-1.652422	117.733803	-22.285004	10.885695	117.93438	32.48851	-12.888529	117.018784	33.269146	35.452805	114.663605	32.878828	11.282138	115.8411945	-77.448836	10.489252	120.0275655
-44.064377	-0.656978	118.180107	-22.240553	10.844732	118.237343	32.50518	-12.904098	116.923012	33.29232	35.541767	114.789154	32.89875	11.3188345	115.856083	-77.379856	10.3706295	120.618603
-44.765602	0.847569	119.014801	-22.240435	10.786833	118.818626	32.475941	-12.855027	116.82972	33.241169	35.718449	115.070358	32.858555	11.431711	115.950039	-77.339425	10.141955	121.687213
-45.104897	1.837036	119.459007	-22.295294	10.780848	119.125999	32.456402	-12.820755	116.907715	33.081326	35.824898	115.144348	32.768864	11.5020715	116.0260315	-77.359452	10.0596245	122.2259665
-45.425716	2.895319	119.677628	-22.378483	10.763839	119.330505	32.449238	-12.804125	117.033661	32.868877	35.842663	115.250954	32.6590575	11.519269	116.1423075	-77.4160235	10.008409	122.5187025
-45.704868	3.973101	119.606766	-22.51338	10.737701	119.332588	32.392754	-12.71322	117.328934	32.634315	35.846607	115.297066	32.5135345	11.5666935	116.313	-77.5402945	9.9087085	122.352176
-45.980541	5.008078	119.236603	-22.671392	10.690676	119.090698	32.39267	-12.705713	117.52037	32.407681	35.831493	115.25946	32.4001755	11.56289	116.389915	-77.7429595	9.818462	121.791481
-46.164928	6.062438	118.788078	-22.818819	10.617383	118.769112	32.390812	-12.738506	117.554787	32.164158	35.770218	115.120987	32.277485	11.515856	116.337887	-77.915123	9.71891	121.200337
-46.200447	7.208335	118.469147	-22.901045	10.561981	118.499924	32.376904	-12.702446	117.462173	31.923706	35.73959	114.872375	32.150305	11.518572	116.167274	-77.952395	9.60539	120.832574
-46.244881	8.906991	118.350998	-22.993834	10.487934	118.317116	32.388416	-12.567158	117.29348	31.640375	35.762024	114.454102	32.0143955	11.597433	115.873791	-78.0020635	9.378435	120.760441
-46.120228	10.094101	118.336594	-22.991667	10.479599	118.325676	32.441357	-12.413937	117.269203	31.520739	35.827591	114.301643	31.981048	11.706827	115.785423	-77.964382	9.252371	120.865929
-45.905399	11.313767	118.310074	-23.003426	10.49151	118.382538	32.523193	-12.346106	117.295006	31.453096	35.930031	114.240936	31.9881445	11.7919625	115.767971	-77.9949965	9.1910575	120.997105
-45.701809	12.577348	118.334152	-22.984171	10.517061	118.385506	32.611103	-12.292278	117.337563	31.423676	36.027966	114.172241	32.0173895	11.867844	115.754902	-77.9857315	9.166278	121.01611
-45.384171	13.823421	118.120018	-22.94121	10.564932	118.316994	32.602413	-12.194638	117.514847	31.415453	36.071995	114.137901	32.008933	11.9386785	115.826374	-77.891353	9.1911855	120.807614
-45.037003	15.162066	117.838036	-22.978584	10.650779	118.17881	32.595264	-12.15794	117.587746	31.426325	36.10936	114.049316	32.0107945	11.97571	115.818531	-77.9679625	9.325848	120.539089
-44.62336	16.482773	117.572365	-22.966551	10.742957	118.003487	32.601379	-12.149084	117.572701	31.441816	36.137764	113.960495	32.0215975	11.99434	115.766598	-77.9546995	9.491574	120.240376
-43.902916	18.558371	116.961708	-23.008228	10.939506	117.688202	32.517262	-11.987293	117.706787	31.462622	36.260422	113.736343	31.989942	12.1365645	115.721565	-78.006398	9.7424475	119.654839
-43.371506	20.004187	116.508377	-23.069651	11.090491	117.451752	32.512249	-11.914917	117.692581	31.434742	36.349457	113.597046	31.9734955	12.21727	115.6448135	-78.1127975	9.963712	119.2586905
-42.824467	21.469614	116.03199	-23.10964	11.266501	117.169228	32.482143	-11.783091	117.717758	31.380293	36.493629	113.450645	31.931218	12.355269	115.5842015	-78.150498	10.177733	118.7542545
-42.200363	22.945101	115.49913	-23.194336	11.428516	116.846619	32.442997	-11.629901	117.703781	31.317493	36.643364	113.297188	31.880245	12.5067315	115.5004845	-78.268917	10.3503005	118.1927535
-41.543587	24.491722	114.961815	-23.256464	11.630345	116.50872	32.396751	-11.475377	117.680428	31.248156	36.78112	113.077232	31.8224535	12.6528715	115.37883	-78.3353815	10.6078185	117.63861
-40.877312	26.085413	114.502426	-23.307476	11.822724	116.187599	32.337471	-11.316836	117.609764	31.169828	36.937847	112.866821	31.7536495	12.8105055	115.2382925	-78.3686015	10.8349425	117.1369055
-40.108063	27.688652	114.075623	-23.362555	11.977487	115.907249	32.303776	-11.163683	117.479012	31.109205	37.114258	112.716064	31.7064905	12.9752875	115.097538	-78.4316005	10.9796865	116.71696
-39.008057	30.195601	113.369789	-23.485121	12.256158	115.443436	32.256321	-10.928887	117.429306	31.03731	37.407616	112.633911	31.6468155	13.2393645	115.0316085	-78.6170575	11.2729515	115.8552635
-38.18528	31.872421	112.917351	-23.558954	12.420432	115.131844	32.197876	-10.807376	117.309891	30.964617	37.582626	112.694679	31.5812465	13.387625	115.002285	-78.6991545	11.453239	115.261403
-37.423779	33.613457	112.675133	-23.67539	12.573179	114.852592	32.084679	-10.63937	117.188194	30.889107	37.761341	112.767014	31.486893	13.5609855	114.977604	-78.837673	11.5853725	114.72758
-36.590828	35.41489	112.663857	-23.734722	12.704589	114.666573	32.069199	-10.556351	116.911949	30.826786	37.929691	112.969147	31.4479925	13.68667	114.940548	-78.9174365	11.722508	114.392598
-35.78614	37.224064	112.877365	-23.791498	12.882198	114.581421	32.134903	-10.505964	116.598404	30.800339	38.160225	113.294601	31.467621	13.8271305	114.9465025	-79.050617	11.9372655	114.2163395
-34.928589	39.050961	113.360573	-23.79001	13.024405	114.578102	32.185524	-10.298272	116.256805	30.758348	38.458111	113.774429	31.471936	14.0799195	115.015617	-79.051956	11.9688905	114.140587
-34.015636	40.851704	113.976143	-23.830671	13.207152	114.578949	32.25631	-10.078581	115.887306	30.742165	38.788258	114.360359	31.4992375	14.3548385	115.1238325	-79.1605795	12.0594655	114.0340655
-32.778427	43.506847	115.227089	-23.856337	13.58591	114.688339	32.301174	-9.588634	115.22039	30.659718	39.302464	115.268517	31.480446	14.856915	115.2444535	-79.19312	12.314905	114.1322245
-31.841036	45.227306	116.033325	-23.91691	13.916031	114.78804	32.298031	-9.191916	114.779556	30.613264	39.646141	115.766548	31.4556475	15.2271125	115.273052	-79.2894675	12.6049495	114.303028
-30.986849	46.904999	116.76133	-23.980801	14.317579	114.852356	32.273628	-8.805664	114.380821	30.544128	39.991741	116.142525	31.408878	15.5930385	115.261673	-79.37048	13.0421195	114.443039
-30.163311	48.551876	117.374168	-24.083733	14.755824	114.873123	32.204704	-8.401771	113.973846	30.496063	40.324589	116.44899	31.3503835	15.961409	115.211418	-79.5178495	13.550239	114.534828
-28.837749	49.876698	117.489716	-24.113087	15.152443	114.746368	32.133171	-8.054694	113.601624	30.450958	40.608116	116.600327	31.2920645	16.276711	115.1009755	-79.5182385	14.028175	114.3917605
-27.874718	51.350319	117.799736	-24.130035	15.499425	114.619232	32.030357	-7.781834	113.32045	30.429543	40.837856	116.62767	31.22995	16.528011	114.97406	-79.49002	14.470839	114.264404
-26.945507	52.620464	118.117119	-24.156147	15.862978	114.666473	31.976402	-7.535199	113.083221	30.4666	41.035282	116.628059	31.221501	16.7500415	114.85564	-79.533795	14.9759145	114.477306
-25.675142	54.235603	118.892838	-24.008307	16.250397	114.762131	31.945541	-7.247096	112.951897	30.595505	41.25647	116.683556	31.270523	17.004687	114.8177265	-79.287137	15.496107	114.7065355
-24.746168	54.754265	119.138512	-23.965773	16.487677	114.915909	31.956768	-7.135416	113.034164	30.700424	41.383789	116.753151	31.328596	17.1241865	114.8936575	-79.260142	15.8511675	114.9381605
-23.766104	54.733467	118.85215	-23.944254	16.706308	115.063736	31.939674	-7.034635	113.175499	30.830502	41.474369	116.781746	31.385088	17.219867	114.9786225	-79.273596	16.192749	115.1488495
-22.786081	54.853367	118.890335	-23.888258	16.916666	115.221909	31.906763	-6.961455	113.309059	30.927858	41.549824	116.839012	31.4173105	17.2941845	115.0740355	-79.1938265	16.5391475	115.3697825
-21.990126	54.721867	118.887268	-23.898195	17.103369	115.351013	31.868759	-6.904588	113.401855	30.984896	41.612373	116.912544	31.4268275	17.3538925	115.1571995	-79.2232175	16.8528455	115.5448265
-21.224907	54.567772	118.93605	-23.90848	17.291552	115.474342	31.833982	-6.824337	113.469696	31.036148	41.709766	117.01989	31.435065	17.4427145	115.244793	-79.252025	17.1403895	115.703891
-20.393112	54.297817	118.970016	-23.985474	17.534704	115.632973	31.794205	-6.73293	113.536751	31.0751	41.795967	117.106285	31.4346525	17.5315185	115.321518	-79.4056005	17.5378895	115.944428
-19.211712	53.671963	118.918274	-23.937721	17.858805	115.753746	31.728851	-6.593835	113.77298	31.159193	41.9515	117.171227	31.444022	17.6788325	115.4721035	-79.319464	18.0387775	116.0353885
-18.540434	53.168636	118.757843	-23.938753	18.095924	115.91246	31.665956	-6.526568	114.028046	31.237082	42.025143	117.191055	31.451519	17.7492875	115.6095505	-79.329025	18.4425605	116.2153695
-18.255672	52.73674	118.739655	-23.974972	18.344944	116.054359	31.595745	-6.47965	114.336754	31.334908	42.069328	117.195366	31.4653265	17.794839	115.76606	-79.4152705	18.895049	116.342658
-17.477518	52.099018	118.440155	-24.012333	18.589592	116.144897	31.513401	-6.448404	114.662697	31.42573	42.104443	117.202248	31.4695655	17.8280195	115.9324725	-79.4942315	19.3511645	116.3573215
-16.829576	51.447582	118.20639	-24.02416	18.807245	116.193878	31.437626	-6.440322	114.970802	31.490623	42.120865	117.21244	31.4641245	17.8402715	116.091621	-79.5124445	19.7742185	116.296135
-16.141172	50.691383	118.050323	-24.047598	18.970062	116.197929	31.385401	-6.446418	115.212265	31.572645	42.119389	117.254791	31.479023	17.8364855	116.233528	-79.574219	20.1036385	116.16233
-15.642542	49.857407	118.010887	-24.031441	19.077831	116.159378	31.394354	-6.448363	115.328423	31.64222	42.136642	117.406967	31.518287	17.8441395	116.367695	-79.581169	20.3115225	115.951061
-14.846746	48.519978	118.02758	-24.009418	19.218601	115.988754	31.449509	-6.400616	115.356979	31.726915	42.177673	117.630508	31.588212	17.8885285	116.4937435	-79.607048	20.5486735	115.4837645
-14.299647	47.588852	117.94381	-23.94783	19.272188	115.860573	31.483635	-6.319211	115.26339	31.804646	42.24398	117.646515	31.6441405	17.9623845	116.4549525	-79.5398005	20.5819915	115.2661935
-13.839542	46.591183	117.759216	-23.870264	19.370531	115.748749	31.511688	-6.207407	115.147491	31.884638	42.313747	117.547966	31.698163	18.05317	116.3477285	-79.438691	20.687892	115.1497695
-13.321159	45.524578	117.51107	-23.756685	19.477268	115.68956	31.540827	-6.099274	115.034744	31.980404	42.387844	117.334091	31.7606155	18.144285	116.1844175	-79.2739855	20.810251	115.1947025
-12.866712	44.454895	117.28302	-23.644737	19.580519	115.678391	31.526493	-6.015639	114.985992	32.072586	42.438011	117.076088	31.7995395	18.211186	116.03104	-79.0890135	20.949852	115.325742
-12.460226	43.328987	116.98098	-23.594521	19.720867	115.683029	31.467178	-5.975709	114.987328	32.160912	42.446068	116.746941	31.814045	18.2351795	115.8671345	-79.003087	21.2065545	115.4989235
-12.079958	42.120068	116.617729	-23.554186	19.814526	115.669182	31.356176	-5.991604	115.012123	32.222878	42.416439	116.384842	31.789527	18.2124175	115.6984825	-78.897899	21.4166345	115.6398815
-11.588205	40.335934	116.114166	-23.612448	19.932508	115.675262	31.062178	-6.144752	115.122543	32.25679	42.262691	115.661049	31.659484	18.0589695	115.391796	-78.88438	21.8060465	115.958728
-11.338	39.063618	115.751312	-23.672522	19.965919	115.690163	30.806234	-6.301469	115.256897	32.236595	42.083897	115.109039	31.5214145	17.891214	115.182968	-78.8664585	22.040624	116.197358
-11.074214	37.762417	115.446564	-23.769287	19.992811	115.753517	30.556095	-6.497757	115.396919	32.230194	41.888184	114.489983	31.3931445	17.6952135	114.943451	-78.9317185	22.2904085	116.563583
-10.851245	36.528969	115.145729	-23.808142	19.978039	115.810158	30.347141	-6.705166	115.552902	32.190834	41.651932	113.90097	31.2689875	17.473383	114.726936	-78.8852715	22.482695	116.89338
-10.651193	35.268871	114.901115	-23.867317	19.917927	115.841377	30.184242	-6.9216	115.733017	32.166962	41.412018	113.353012	31.175602	17.245209	114.5430145	-78.910236	22.590645	117.1397395
-10.455583	34.008747	114.688423	-23.904238	19.871096	115.887238	30.064886	-7.158669	115.90464	32.153725	41.153416	112.877907	31.1093055	16.9973735	114.3912735	-78.9177815	22.7448185	117.3832025
-10.269545	32.842117	114.578209	-23.913012	19.730585	115.908417	29.998661	-7.38141	116.046234	32.140404	40.909309	112.50769	31.0695325	16.7639495	114.276962	-78.8955565	22.6972205	117.539872
-9.973825	31.182884	114.466118	-23.861078	19.578188	115.899109	29.921188	-7.645523	116.198349	32.159241	40.585388	112.064491	31.0402145	16.4699325	114.13142	-78.7623705	22.6864435	117.666798
-9.809097	30.121481	114.440796	-23.877735	19.48827	115.907227	29.916759	-7.772333	116.227783	32.169483	40.445675	111.870598	31.043121	16.336671	114.0491905	-78.798591	22.639869	117.7652635
-9.614019	29.148991	114.504555	-23.834742	19.42606	115.928543	29.911064	-7.826014	116.234657	32.180805	40.380798	111.780037	31.0459345	16.277392	114.007347	-78.7154185	22.574728	117.849739
-9.446219	28.306681	114.617409	-23.81819	19.398468	116.023811	29.926979	-7.832816	116.249641	32.167927	40.364681	111.754074	31.047453	16.2659325	114.0018575	-78.683833	22.5310035	118.0457645
-9.252772	27.504734	114.73745	-23.829462	19.402685	116.095444	29.927629	-7.825142	116.253258	32.157021	40.371609	111.782516	31.042325	16.2732335	114.017887	-78.701249	22.5321365	118.173001
-9.124569	26.781092	114.869263	-23.842764	19.423822	116.180542	29.895283	-7.826035	116.265236	32.12949	40.384663	111.84642	31.0123865	16.279314	114.055828	-78.6979145	22.56833	118.305256
-8.917767	26.061817	114.984383	-23.902046	19.456764	116.271545	29.829201	-7.82375	116.268181	32.10302	40.404797	111.984932	30.9661105	16.2905235	114.1265565	-78.7702025	22.6230045	118.4165335
-8.687107	25.203592	115.290741	-23.991837	19.49544	116.413734	29.706112	-7.802918	116.178238	32.046421	40.44735	112.255371	30.8762665	16.322216	114.2168045	-78.8599405	22.668664	118.6106635
-8.504682	24.677345	115.457558	-24.061275	19.534353	116.539917	29.653242	-7.772907	116.121605	31.996	40.498505	112.434052	30.824621	16.362799	114.2778285	-78.947171	22.705907	118.8020055
-8.341375	24.173071	115.589157	-24.09483	19.56868	116.640266	29.610104	-7.731	116.08522	31.942585	40.566601	112.64994	30.7763445	16.4178005	114.36758	-78.9660045	22.7195595	118.912952
-8.176274	23.730524	115.697479	-24.149803	19.646267	116.71859	29.580761	-7.680858	116.08815	31.91925	40.612259	112.830666	30.7500055	16.4657005	114.459408	-79.0496115	22.8268335	118.977772
-7.930446	23.303589	115.795364	-24.162188	19.714262	116.755043	29.551872	-7.641037	116.190147	31.921953	40.652802	112.985756	30.7369125	16.5058825	114.5879515	-79.0612885	22.9226415	118.9221345
-7.717959	22.908726	115.898277	-24.230333	19.81337	116.837143	29.541162	-7.594723	116.355766	31.928211	40.680702	113.078033	30.7346865	16.5429895	114.7168995	-79.1953525	23.0837505	118.9573865
-7.554085	22.621288	116.065559	-24.212793	19.893494	116.964783	29.534042	-7.562323	116.636467	31.950239	40.695999	113.19548	30.7421405	16.566838	114.9159735	-79.1677265	23.22015	119.0135925
-7.265075	22.229321	116.363396	-24.195328	19.932583	117.189751	29.564566	-7.566485	117.07045	31.986145	40.667027	113.46283	30.7753555	16.550271	115.26664	-79.1660115	23.314895	119.112862
-7.092709	21.98864	116.549637	-24.231106	19.939505	117.345718	29.565165	-7.595653	117.364899	32.019215	40.617245	113.647987	30.79219	16.510796	115.506443	-79.254402	23.368214	119.184993
-6.94111	21.750463	116.702393	-24.297916	19.929821	117.455208	29.517689	-7.641386	117.617989	32.012741	40.567642	113.798485	30.765215	16.463128	115.708237	-79.361047	23.396514	119.202179
-6.782876	21.573975	116.777039	-24.342844	19.910896	117.49778	29.437777	-7.697045	117.787399	31.991798	40.523548	113.891159	30.7147875	16.4132515	115.839279	-79.4004755	23.4085405	119.156281
-6.603086	21.431036	116.801094	-24.43066	19.876034	117.488647	29.360216	-7.728668	117.834747	31.924511	40.477612	113.976051	30.6423635	16.374472	115.905399	-79.5036835	23.377596	119.071895
-6.397907	21.297369	116.837456	-24.510622	19.82901	117.482964	29.254976	-7.76087	117.808762	31.839073	40.454643	114.038788	30.5470245	16.3468865	115.923775	-79.5682685	23.3111335	119.042153
-6.159896	21.194584	116.812767	-24.583986	19.799227	117.464661	29.184252	-7.769938	117.690422	31.738562	40.476723	114.120995	30.461407	16.3533925	115.9057085	-79.629379	23.2450615	119.0236135
-5.889657	21.224442	116.773964	-24.718023	19.749287	117.414055	29.084339	-7.708559	117.457947	31.586092	40.556225	114.202011	30.3352155	16.423833	115.829979	-79.7712615	23.074741	118.998131
-5.771611	21.286226	116.766373	-24.806627	19.775633	117.376556	29.032883	-7.627318	117.283928	31.475363	40.651039	114.235237	30.254123	16.5118605	115.7595825	-79.867377	23.0394055	118.9935295
-5.625272	21.319468	116.713158	-24.845175	19.823126	117.337212	29.001316	-7.515379	117.149178	31.383081	40.761749	114.23999	30.1921985	16.623185	115.694584	-79.8825485	23.023067	118.97984
-5.447218	21.30621	116.693047	-24.889536	19.892683	117.32415	28.95816	-7.422709	117.059746	31.323931	40.861023	114.295746	30.1410455	16.719157	115.677746	-79.9201175	23.066209	118.970554
-5.273237	21.301846	116.723892	-24.910643	19.9513	117.331169	28.926933	-7.341895	117.011093	31.283123	40.943714	114.440788	30.105028	16.8009095	115.7259405	-79.926314	23.1016905	118.9363975
-5.104186	21.35034	116.777466	-24.950262	19.951544	117.319939	28.90925	-7.292909	116.932335	31.258217	41.012119	114.706207	30.0837335	16.859605	115.819271	-79.9842575	23.043483	118.820607
-4.900021	21.372644	116.820732	-25.018566	19.936026	117.247864	28.867844	-7.20944	116.788719	31.222137	41.104191	115.131271	30.0449905	16.9473755	115.959995	-80.0821225	22.9246765	118.535733
-4.586354	21.385799	116.904846	-25.126522	19.927071	117.127701	28.838263	-7.06098	116.426865	31.127676	41.258202	115.867256	29.9829695	17.098611	116.1470605	-80.2360135	22.755531	118.1083415
-4.361084	21.380642	116.965118	-25.161827	19.920856	117.11763	28.854837	-6.937074	116.152916	31.079309	41.373344	116.327621	29.967073	17.218135	116.2402685	-80.290727	22.623577	117.9949915
-4.166128	21.367624	117.07975	-25.16782	19.946991	117.197212	28.8955	-6.794792	115.961578	31.04744	41.502537	116.699936	29.97147	17.3538725	116.330757	-80.30711	22.5401095	118.063667
-3.986568	21.341352	117.232704	-25.138363	19.992924	117.376411	28.931751	-6.66046	115.882889	31.078445	41.615509	116.978165	30.005098	17.4775245	116.430527	-80.281824	22.5083235	118.322295
-3.833143	21.284851	117.426094	-25.107843	20.07575	117.530647	28.978062	-6.579257	115.868248	31.097593	41.697891	117.267075	30.0378275	17.559317	116.5676615	-80.2535135	22.592183	118.4936325
-3.694074	21.19248	117.573044	-25.128979	20.142593	117.647461	29.011709	-6.512321	115.883842	31.107517	41.733902	117.557991	30.059613	17.6107905	116.7209165	-80.317571	22.6743955	118.5740055
-3.58825	21.013712	117.648445	-25.117144	20.165657	117.692856	29.017422	-6.477241	115.901398	31.128151	41.765274	117.786339	30.0727865	17.6440165	116.8438685	-80.3070745	22.6872975	118.5418435
-3.438701	20.661722	117.6698	-25.142204	20.197866	117.663216	29.042566	-6.41532	115.859818	31.128689	41.785397	118.139992	30.0856275	17.6850385	116.999905	-80.3700355	22.7106935	118.326527
-3.358884	20.340563	117.656075	-25.158718	20.165497	117.569221	29.108576	-6.364789	115.79921	31.089151	41.849865	118.41552	30.0988635	17.742538	117.107365	-80.4162995	22.588456	118.031077
-3.303499	19.93206	117.578735	-25.160429	20.148481	117.434288	29.186132	-6.251449	115.752686	31.060713	41.917999	118.651184	30.1234225	17.833275	117.201935	-80.4442805	22.463687	117.666641
-3.266515	19.536921	117.486465	-25.117943	20.124992	117.30777	29.306126	-6.163528	115.778099	31.065929	42.004539	118.777908	30.1860275	17.9205055	117.2780035	-80.4219135	22.3294785	117.3375365
-3.287511	19.087715	117.362991	-25.063446	20.107227	117.112038	29.435141	-6.089335	115.877823	31.082165	42.078079	118.811096	30.258653	17.994372	117.3444595	-80.385545	22.220082	116.8796165
-3.331906	18.597702	117.210564	-25.016161	20.119246	116.899475	29.574226	-6.031921	116.030357	31.110493	42.168255	118.71669	30.3423595	18.068167	117.3735235	-80.3746815	22.170325	116.4254265
-3.428939	18.097097	117.027115	-24.941889	20.13368	116.702309	29.719517	-5.977481	116.246887	31.119987	42.236771	118.498077	30.419752	18.129645	117.372482	-80.30353	22.137715	116.032136
-3.732188	17.263845	116.803825	-24.823553	20.093763	116.464355	29.925337	-5.968908	116.583725	31.15781	42.278175	118.053375	30.5415735	18.1546335	117.31855	-80.1886795	22.0328925	115.61016
-4.003757	16.632406	116.69738	-24.7682	20.037287	116.422806	30.036959	-5.984263	116.785797	31.199255	42.263531	117.700615	30.618107	18.139634	117.243206	-80.154507	21.93494	115.602406
-4.31672	16.024799	116.672646	-24.678438	19.933626	116.46109	30.152775	-6.006131	116.947235	31.218464	42.234337	117.440689	30.6856195	18.114103	117.193962	-80.0424955	21.753149	115.728218
-4.700166	15.412728	116.744629	-24.6147	19.821262	116.587044	30.272896	-6.017814	117.103539	31.233021	42.213474	117.316689	30.7529585	18.09783	117.210114	-79.9823585	21.544694	115.963974
-5.143096	14.829924	116.862129	-24.599964	19.75285	116.75943	30.361425	-6.011153	117.245293	31.245209	42.207104	117.336014	30.803317	18.0979755	117.2906535	-80.003245	21.4077245	116.2282065
-5.634712	14.294429	117.009903	-24.519951	19.704113	117.004883	30.434858	-5.971134	117.339966	31.259838	42.242847	117.479614	30.847348	18.1358565	117.40979	-79.88725	21.2723695	116.599976
-6.167241	13.798677	117.156219	-24.545429	19.731199	117.283615	30.463882	-5.864251	117.353058	31.282938	42.320396	117.767311	30.87341	18.2280725	117.5601845	-79.964268	21.2343255	117.0070455
-7.04	13.058133	117.315315	-24.535631	19.800463	117.719772	30.499098	-5.620617	117.201248	31.246769	42.539368	118.412849	30.8729335	18.4593755	117.8070485	-79.9441955	21.1415505	117.6324955
-7.708149	12.582239	117.454491	-24.542166	19.869509	118.029999	30.547613	-5.400325	116.993797	31.219006	42.72192	118.892548	30.8833095	18.6607975	117.9431725	-79.9676415	21.0782205	118.1168255
-8.268289	12.089328	117.476204	-24.52166	20.005007	118.371513	30.579208	-5.161904	116.803574	31.200018	42.926476	119.319031	30.889613	18.882286	118.0613025	-79.932933	21.127728	118.6817235
-8.967918	11.589808	117.561577	-24.517075	20.160767	118.714645	30.612692	-4.925131	116.673897	31.177187	43.156494	119.599022	30.8949395	19.1156815	118.1364595	-79.9290895	21.2058525	119.2928305
-9.74044	11.032527	117.66951	-24.468111	20.323032	118.991264	30.645683	-4.725624	116.610207	31.173018	43.331284	119.764969	30.9093505	19.30283	118.187588	-79.8455725	21.343234	119.79494
-10.504939	10.405249	117.731247	-24.461262	20.473108	119.206238	30.653841	-4.539099	116.621246	31.176611	43.488388	119.820763	30.915226	19.4746445	118.2210045	-79.83775	21.4715715	120.1914715
-11.160415	9.769962	117.713821	-24.459171	20.601309	119.327042	30.671734	-4.515143	116.683723	31.189144	43.588593	119.714287	30.930439	19.536725	118.199005	-79.848781	21.665893	120.455079
-12.117176	8.565537	117.632149	-24.445162	20.695091	119.389053	30.65967	-4.490039	116.779007	31.15465	43.634254	119.463287	30.90716	19.5721075	118.121147	-79.797484	21.8180745	120.656959
-13.150229	7.980263	117.690125	-24.474653	20.646826	119.351242	30.654829	-4.519602	116.875542	31.118372	43.615471	119.264236	30.8866005	19.5479345	118.069889	-79.8359065	21.7457175	120.632595
-13.955194	7.064412	117.631195	-24.526985	20.564499	119.261444	30.641075	-4.569721	116.958763	31.031427	43.576988	119.081329	30.836251	19.5036335	118.020046	-79.890221	21.6253645	120.502842
-14.761398	6.220075	117.565285	-24.587934	20.399601	119.178093	30.636013	-4.632121	117.057587	30.920107	43.51828	118.902924	30.77806	19.4430795	117.9802555	-79.953928	21.3561225	120.3759305
-15.568596	5.366093	117.555389	-24.694685	20.233265	119.045044	30.6353	-4.716855	117.21109	30.801025	43.441593	118.726875	30.7181625	19.362369	117.9689825	-80.1075325	21.104161	120.1211055
-16.466589	4.430167	117.537689	-24.81123	20.089716	118.897423	30.630053	-4.78984	117.446205	30.683125	43.365208	118.520546	30.656589	19.287684	117.9833755	-80.279049	20.891748	119.8114705
-17.340162	3.578818	117.624489	-24.910919	19.947224	118.73436	30.60393	-4.877236	117.696907	30.55582	43.282356	118.28315	30.579875	19.20256	117.9900285	-80.401713	20.691888	119.4786915
-18.698484	2.274414	117.724884	-25.063377	19.785089	118.525635	30.554441	-4.993506	118.10405	30.418264	43.098946	117.876289	30.4863525	19.05272	117.9901695	-80.6131065	20.517458	119.0611005
-19.633297	1.373164	117.800346	-25.174227	19.643675	118.387856	30.500265	-5.126934	118.339287	30.369404	42.960609	117.5653	30.4348345	18.9168375	117.9522935	-80.7832885	20.3705125	118.8234185
-20.547289	0.60477	117.910217	-25.20524	19.456047	118.28067	30.462795	-5.294671	118.546555	30.317646	42.772179	117.240677	30.3902205	18.738754	117.893616	-80.8007005	20.17334	118.667724
-21.453766	-0.199425	118.026199	-25.248888	19.242268	118.18396	30.42256	-5.464076	118.749954	30.257189	42.553741	116.971649	30.3398745	18.5448325	117.8608015	-80.8376505	19.9397035	118.5071185
-22.426252	-0.931967	118.145134	-25.270811	19.040848	118.126297	30.419281	-5.631264	118.987724	30.250237	42.371101	116.746078	30.334759	18.3699185	117.866901	-80.876381	19.7117775	118.385693
-23.381893	-1.616713	118.29097	-25.287243	18.853041	118.081367	30.427303	-5.767457	119.230652	30.225185	42.236374	116.59864	30.326244	18.2344585	117.914646	-80.90073	19.4716235	118.248088
-24.36006	-2.149557	118.417503	-25.29221	18.738047	118.046066	30.450401	-5.874961	119.455444	30.215851	42.081974	116.495476	30.333126	18.1035065	117.97546	-80.917546	19.3725875	118.116672
-25.807947	-2.837053	118.504463	-25.296021	18.553591	117.981049	30.480537	-5.994251	119.759735	30.248175	41.877335	116.327332	30.364356	17.941542	118.0435335	-80.956398	19.16564	117.9185645
-26.830795	-3.209429	118.541786	-25.269859	18.428375	117.922798	30.485981	-6.108671	119.902695	30.268723	41.747059	116.21022	30.377352	17.819194	118.0564575	-80.91707	19.037556	117.7891385
-27.837461	-3.489453	118.576286	-25.246817	18.300797	117.940613	30.488083	-6.210042	119.969643	30.296406	41.613525	116.083542	30.3922445	17.7017415	118.0265925	-80.8858785	18.8998525	117.8546335
-28.845984	-3.653241	118.653038	-25.240526	18.159517	118.008743	30.507526	-6.307845	119.9916	30.304682	41.497757	115.936699	30.406104	17.594956	117.9641495	-80.887156	18.724078	118.0533365
-29.792013	-3.777025	118.669952	-25.155834	18.048635	118.05426	30.573505	-6.393825	120.000885	30.309242	41.414719	115.801941	30.4413735	17.510447	117.901413	-80.7530415	18.586823	118.207107
-30.828655	-3.783462	118.71711	-25.110731	17.906565	118.080139	30.641914	-6.479731	119.988541	30.322664	41.326374	115.619614	30.482289	17.4233215	117.8040775	-80.703751	18.3898085	118.3562005
-31.816801	-3.71737	118.741013	-25.033453	17.795914	118.059601	30.708578	-6.53297	119.999352	30.32144	41.275463	115.401077	30.515009	17.3712465	117.7002145	-80.581915	18.2205815	118.4189875
-33.299713	-3.470851	118.717194	-24.947243	17.595173	118.042694	30.789652	-6.626593	119.881531	30.301338	41.189922	115.111473	30.545495	17.2816645	117.496502	-80.439981	17.9086815	118.588886
-34.279636	-3.172581	118.650009	-24.909662	17.440132	118.051949	30.857109	-6.694941	119.792664	30.285666	41.112751	114.976105	30.5713875	17.208905	117.3843845	-80.3907115	17.671359	118.7195135
-35.232258	-2.81828	118.558159	-24.85309	17.248558	118.118759	30.917177	-6.754754	119.675148	30.267733	41.079849	114.957108	30.592455	17.1625475	117.316128	-80.298635	17.3345685	118.92139
-35.936062	-2.566398	118.433022	-24.81678	17.065777	118.207596	30.989794	-6.833397	119.45977	30.220472	41.064381	115.042244	30.605133	17.115492	117.251007	-80.238693	17.016062	119.164185
-37.056061	-1.905417	118.476723	-24.762293	16.908689	118.382599	31.073145	-6.861527	119.244507	30.18856	41.070629	115.189507	30.6308525	17.104551	117.217007	-80.1554385	16.712827	119.548191
-37.903919	-1.324306	118.596802	-24.711637	16.742386	118.647705	31.152737	-6.859432	119.026184	30.11986	41.116215	115.373848	30.6362985	17.1283915	117.200016	-80.0595725	16.3563805	120.095394
-38.772816	-0.681801	118.756523	-24.685038	16.611435	118.932281	31.236404	-6.833164	118.810394	30.058908	41.171715	115.624069	30.647656	17.1692755	117.2172315	-80.017732	16.0535945	120.6473305
-39.976559	0.35967	119.035233	-24.684088	16.471914	119.385017	31.31822	-6.809834	118.60601	29.987326	41.264812	116.019844	30.652773	17.227489	117.312927	-80.020949	15.716339	121.457107
-40.728222	1.148493	119.166687	-24.67783	16.448967	119.591057	31.355711	-6.795726	118.524864	29.962584	41.313271	116.277519	30.6591475	17.2587725	117.4011915	-80.0148075	15.6391615	121.7809225
-41.467827	1.960711	119.209457	-24.69553	16.469551	119.695641	31.362396	-6.789532	118.501366	29.973015	41.341858	116.500008	30.6677055	17.276163	117.500687	-80.0587655	15.662939	121.890595
-42.105152	2.819803	119.204201	-24.686729	16.528496	119.738098	31.345098	-6.795493	118.476013	30.009546	41.352142	116.666016	30.677322	17.2783245	117.5710145	-80.05078	15.7786675	121.9051815
-42.784275	3.711555	119.134613	-24.713409	16.638399	119.704269	31.305387	-6.816649	118.413666	30.07358	41.350082	116.772202	30.6894835	17.2667165	117.592934	-80.1163015	16.0100815	121.815604
-43.359402	4.63516	119.030746	-24.759674	16.708759	119.637718	31.223482	-6.814794	118.275284	30.13648	41.35247	116.880974	30.679981	17.268838	117.578129	-80.199329	16.14868	121.697307
-43.930454	5.593352	118.954765	-24.737062	16.798449	119.600914	31.142006	-6.843494	118.085815	30.18088	41.360004	116.981415	30.661443	17.258255	117.533615	-80.135567	16.338643	121.668213
-44.640999	7.007249	118.948364	-24.740515	16.903471	119.622124	31.050655	-6.817022	117.650795	30.259504	41.412769	117.172752	30.6550795	17.2978735	117.4117735	-80.1361095	16.5090685	121.8324745
-45.078217	7.968939	118.964554	-24.720747	17.023588	119.683945	30.991259	-6.724123	117.437767	30.332821	41.4828	117.339302	30.66204	17.3793385	117.3885345	-80.103534	16.6678375	121.9793555
-45.456936	8.931349	119.012009	-24.696735	17.138367	119.726898	30.940697	-6.639107	117.237541	30.383101	41.573463	117.517509	30.661899	17.467178	117.377525	-80.055369	16.809556	122.076271
-45.736172	9.904154	119.097313	-24.679775	17.28627	119.795082	30.901913	-6.5803	117.040047	30.430195	41.63353	117.663979	30.666054	17.526615	117.352013	-80.025604	17.045925	122.238151
-46.014454	10.815132	119.176697	-24.694252	17.354349	119.829239	30.864429	-6.541506	116.895615	30.444616	41.667404	117.76123	30.6545225	17.562949	117.3284225	-80.0430265	17.145749	122.3300555
-46.251385	11.720959	119.279037	-24.701267	17.45483	119.874504	30.800989	-6.533422	116.781296	30.448822	41.678341	117.828369	30.6249055	17.5724595	117.3048325	-80.0274395	17.3372005	122.4441755
-46.424519	12.535419	119.385017	-24.734299	17.515423	119.912682	30.751169	-6.55193	116.71109	30.467377	41.65728	117.816338	30.609273	17.552675	117.263714	-80.077871	17.478171	122.56165
-46.525295	13.739305	119.487251	-24.767334	17.544825	119.940163	30.707279	-6.666002	116.754272	30.496199	41.559868	117.816414	30.601739	17.446933	117.285343	-80.136407	17.642717	122.594983
-46.545971	14.510044	119.491531	-24.808273	17.564411	119.938492	30.689054	-6.784034	116.883339	30.526701	41.459476	117.795944	30.6078775	17.337721	117.3396415	-80.2244235	17.791101	122.5373425
-46.513191	15.238784	119.425407	-24.837366	17.549875	119.883469	30.68527	-6.925003	117.010094	30.575016	41.358128	117.742622	30.630143	17.2165625	117.376358	-80.304875	17.8831875	122.39058
-46.447628	15.925449	119.227661	-24.840244	17.549128	119.745567	30.692837	-7.032114	117.186928	30.622589	41.280533	117.657448	30.657713	17.1242095	117.422188	-80.338201	17.9740465	122.068946
-46.070145	16.727238	118.895874	-24.829784	17.573721	119.488487	30.710852	-7.171747	117.345581	30.684731	41.191845	117.522408	30.6977915	17.010049	117.4339945	-80.3573595	18.137393	121.5429795
-46.108238	17.257483	118.391167	-24.840937	17.60623	119.125832	30.736879	-7.266405	117.541931	30.767048	41.086395	117.323219	30.7519635	16.909995	117.432575	-80.4338375	18.302465	120.819089
-45.918129	17.862911	117.680954	-24.853392	17.64473	118.626236	30.737337	-7.400391	117.725716	30.853531	40.987175	117.069374	30.795434	16.793392	117.397545	-80.502218	18.496068	119.854927
-45.54047	18.767496	116.589615	-24.864151	17.732283	117.762497	30.659283	-7.552483	117.979813	30.945805	40.803795	116.472748	30.802544	16.625656	117.2262805	-80.530846	18.83891	118.2987135
-45.284481	19.356853	116.093422	-24.845682	17.775879	117.299561	30.614614	-7.6492	118.048767	30.997423	40.656574	115.953781	30.8060185	16.503687	117.001274	-80.4973825	19.048071	117.597848
-44.980087	19.967731	115.785004	-24.76545	17.768911	117.003418	30.595556	-7.727856	118.058815	31.08202	40.513374	115.373528	30.838788	16.392759	116.7161715	-80.369688	19.145063	117.2906645
-44.669827	20.534777	115.625397	-24.627415	17.722433	116.815376	30.617634	-7.802088	118.107628	31.151386	40.375515	114.799225	30.88451	16.2867135	116.4534265	-80.13934	19.1581525	117.1773255
-44.33754	21.14414	115.492775	-24.518089	17.650347	116.719437	30.680609	-7.86177	118.153915	31.208008	40.268822	114.366028	30.9443085	16.203526	116.2599715	-79.9804865	19.097168	117.1789025
-43.984512	21.778698	115.384254	-24.387793	17.574924	116.649101	30.761019	-7.904801	118.250298	31.274963	40.203182	114.013657	31.017991	16.1491905	116.1319775	-79.793577	19.0006575	117.1662245
-43.607201	22.442165	115.301682	-24.314768	17.501347	116.620323	30.797152	-7.890442	118.408669	31.320154	40.13633	113.69165	31.058653	16.122944	116.0501595	-79.688189	18.87975	117.1904865
-43.050671	23.531797	115.213654	-24.232635	17.347836	116.622566	30.888241	-8.001037	118.531311	31.314257	40.053642	113.355194	31.101249	16.0263025	115.9432525	-79.566519	18.6693695	117.3018795
-42.620846	24.31295	115.099968	-24.177608	17.277672	116.595695	30.930614	-8.022578	118.638519	31.291061	40.028671	113.223885	31.1108375	16.0030465	115.931202	-79.4660535	18.5522975	117.260188
-42.20496	25.141218	114.94706	-24.19125	17.209566	116.568329	30.946436	-7.987581	118.755325	31.251139	40.01651	113.126411	31.0987875	16.0144645	115.940868	-79.4812875	18.4046675	117.19579
-41.784313	25.992495	114.765991	-24.224588	17.136761	116.469887	30.972723	-8.039664	118.765678	31.207653	39.998875	113.048698	31.090188	15.9796055	115.907188	-79.539364	18.2939165	117.032586
-41.018986	26.839203	114.52961	-24.248241	17.127779	116.403435	30.955338	-8.029776	118.761765	31.172621	40.016911	112.97345	31.0639795	15.9935675	115.8676075	-79.5604615	18.2619905	116.9392625
-40.854515	27.969507	114.574554	-24.252695	17.128063	116.375626	30.944935	-8.023271	118.65258	31.139692	40.047802	112.922813	31.0423135	16.0122655	115.7876965	-79.5477035	18.2438605	116.9635555
-40.32653	29.040279	114.608192	-24.26137	17.138132	116.401947	30.902819	-7.9521	118.505753	31.094736	40.12114	112.967323	30.9987775	16.08452	115.736538	-79.5215175	18.191744	117.067356
-39.521332	30.701941	114.993248	-24.270288	17.119411	116.52578	30.883238	-7.828542	118.013466	30.997334	40.350479	113.322617	30.940286	16.2609685	115.6680415	-79.480862	17.9778535	117.3835185
-38.943989	31.855986	115.35659	-24.293736	17.122587	116.644379	30.912167	-7.746099	117.509018	30.894777	40.560345	113.714981	30.903472	16.407123	115.6119995	-79.490944	17.838051	117.6767585
-38.371883	33.054726	115.760651	-24.349344	17.147854	116.769669	30.87261	-7.582401	117.006615	30.796543	40.786194	114.170822	30.8345765	16.6018965	115.5887185	-79.5332645	17.6938115	117.9506195
-37.721565	34.241344	116.257393	-24.423384	17.257591	116.908134	30.740143	-7.323849	116.58136	30.688604	41.077129	114.623329	30.7143735	16.87664	115.6023445	-79.5611415	17.638542	118.2139235
-37.087521	35.45372	116.727081	-24.500177	17.441422	116.996803	30.613449	-7.061358	116.140404	30.583153	41.367004	115.069473	30.598301	17.152823	115.6049385	-79.598655	17.730021	118.3886675
-36.365616	36.647743	117.078636	-24.588619	17.699844	117.091537	30.472273	-6.770436	115.77623	30.496454	41.670303	115.462814	30.4843635	17.4499335	115.619522	-79.6616015	17.9497545	118.563552
-35.695347	37.793594	117.315125	-24.68384	17.982759	117.111137	30.312235	-6.476548	115.511299	30.427912	41.919788	115.733231	30.3700735	17.72162	115.622265	-79.7377535	18.243898	118.600009
-34.57349	39.450764	117.656799	-24.845497	18.37858	117.080986	30.043373	-6.204115	115.035271	30.322281	42.208729	115.969765	30.182827	18.002307	115.502518	-79.873821	18.754853	118.659454
-33.723442	40.415569	117.92337	-24.930651	18.595654	116.952423	29.8815	-6.006938	114.640747	30.228928	42.407181	116.095413	30.055214	18.2001215	115.36808	-79.916516	18.9911865	118.536766
-32.975754	41.328892	118.19799	-24.988445	18.805937	116.939888	29.754185	-5.790811	114.252731	30.181751	42.56905	116.270386	29.967968	18.3891195	115.2615585	-79.944858	19.2227545	118.6182175
-32.108986	42.131783	118.542931	-25.059309	18.99176	116.905991	29.684055	-5.598967	113.897919	30.133421	42.722607	116.517029	29.908738	18.56182	115.207474	-80.027356	19.4217	118.604508
-31.246164	42.838894	118.805634	-25.070213	19.154625	116.907951	29.646927	-5.456966	113.655922	30.124817	42.817116	116.765633	29.885872	18.680075	115.2107775	-80.026298	19.629175	118.6051245
-30.340475	43.412994	118.978622	-25.095526	19.304419	116.897308	29.593674	-5.348635	113.534592	30.136353	42.892231	116.990028	29.8650135	18.771798	115.26231	-80.0560655	19.83704	118.532306
-29.46913	43.907227	119.035233	-25.137836	19.475815	116.952446	29.538212	-5.288715	113.501152	30.136663	42.930847	117.07972	29.8374375	18.821066	115.290436	-80.1131095	20.130564	118.614456
-28.021473	44.442162	119.109467	-25.25909	19.655659	117.019188	29.430639	-5.278215	113.559517	30.126322	42.918831	117.232849	29.7784805	18.820308	115.396183	-80.2966605	20.49101	118.642193
-27.163469	44.684929	119.164146	-25.349545	19.723324	117.107269	29.348528	-5.339227	113.694107	30.076868	42.874332	117.320587	29.712698	18.7675525	115.507347	-80.411788	20.6790955	118.707191
-26.262056	44.737801	119.181808	-25.448381	19.789927	117.166664	29.247761	-5.476134	113.817429	30.021454	42.781864	117.40435	29.6346075	18.652865	115.6108895	-80.5313695	20.926989	118.7224385
-25.292582	44.74334	119.150856	-25.625584	19.799473	117.285263	29.153751	-5.611634	113.941681	29.952795	42.685051	117.464386	29.553273	18.5367085	115.7030335	-80.804441	21.0622375	118.8674925
-24.325062	44.632332	119.157722	-25.738371	19.75865	117.23864	29.050442	-5.7481	114.019585	29.857216	42.596478	117.512337	29.453829	18.424189	115.765961	-80.930571	21.093111	118.711319
-23.467424	44.393158	119.107307	-25.840378	19.735743	117.190849	28.980547	-5.83699	114.014282	29.743799	42.537025	117.601517	29.362173	18.3500175	115.8078995	-81.042929	21.1214685	118.5737985
-22.568972	44.068756	119.060959	-25.939251	19.72065	117.118713	28.96953	-5.900517	113.969353	29.654873	42.532681	117.586792	29.3122015	18.316082	115.7780725	-81.1907035	21.125218	118.4593535
-21.133226	43.412098	118.791069	-25.964991	19.762629	116.949532	28.997677	-5.937154	113.867226	29.551252	42.564919	117.539169	29.2744645	18.3138825	115.7031975	-81.2044465	21.2113755	118.1958665
-20.24638	42.863609	118.645432	-26.017643	19.826742	116.905846	29.025591	-5.962695	113.792328	29.541946	42.578495	117.432091	29.2837685	18.3079	115.6122095	-81.3190545	21.345584	118.1994825
-19.526066	42.329224	118.583084	-25.932281	19.825457	116.801201	29.037514	-6.012682	113.747803	29.562119	42.558578	117.316841	29.2998165	18.272948	115.532322	-81.1643785	21.377966	118.07008
-18.653151	41.575928	118.438698	-25.907808	19.822437	116.765175	29.030844	-6.082042	113.739777	29.61059	42.490768	117.211189	29.320717	18.204363	115.475483	-81.136333	21.440511	118.054867
-17.55195	40.660961	118.145279	-25.879267	19.804686	116.754578	29.027132	-6.185984	113.754868	29.667238	42.398022	117.10463	29.347185	18.106019	115.429749	-81.105719	21.503353	118.079407
-16.776779	39.715515	118.053474	-25.825331	19.751812	116.750671	29.014679	-6.327973	113.824104	29.706568	42.269028	117.00518	29.3606235	17.9705275	115.414642	-81.0112855	21.5330965	118.0867
-15.800102	38.70372	117.765175	-25.824175	19.704744	116.735565	29.000288	-6.500851	113.905334	29.744057	42.103901	116.875801	29.3721725	17.801525	115.3905675	-81.0205225	21.607963	118.0805625
-14.713616	37.052326	117.374252	-25.806158	19.581984	116.664886	28.946453	-6.806742	114.143753	29.781294	41.811512	116.558006	29.3638735	17.502385	115.3508795	-80.9761895	21.661583	117.9788925
-13.946067	35.841866	117.078209	-25.837559	19.486097	116.643051	28.889528	-7.020802	114.358177	29.814657	41.577427	116.26841	29.3520925	17.2783125	115.3132935	-81.0272105	21.6938815	117.9728085
-13.148582	34.617245	116.733826	-25.842655	19.423325	116.612198	28.83996	-7.251632	114.632454	29.831255	41.326519	115.86058	29.3356075	17.0374435	115.246517	-81.0209175	21.8092065	117.977879
-12.431227	33.334045	116.350105	-25.811438	19.358688	116.606842	28.783512	-7.463677	114.961716	29.883284	41.087254	115.432037	29.333398	16.8117885	115.1968765	-80.956274	21.9055875	118.0168075
-11.703635	32.025211	116.084198	-25.78669	19.323408	116.625656	28.746578	-7.668185	115.385185	29.930538	40.875786	114.898659	29.338558	16.6038005	115.141922	-80.911938	22.0430155	118.10939
-10.953401	30.741505	115.809296	-25.766352	19.27632	116.657066	28.732079	-7.869835	115.849258	29.991114	40.634773	114.35788	29.3615965	16.382469	115.103569	-80.8943005	22.170171	118.210563
-10.293707	29.424927	115.564575	-25.705576	19.236477	116.685402	28.743601	-8.088236	116.314064	30.036274	40.387135	113.796867	29.3899375	16.1494495	115.0554655	-80.8010895	22.3235045	118.3153385
-9.297689	27.529469	115.334526	-25.680628	19.12862	116.646721	28.765642	-8.423702	117.013153	30.081034	39.984272	112.982162	29.423338	15.780285	114.9976575	-80.784594	22.476955	118.2957845
-8.628109	26.342127	115.185043	-25.636688	18.996786	116.591904	28.769033	-8.640477	117.431107	30.114948	39.692352	112.496994	29.4419905	15.5259375	114.9640505	-80.7153665	22.4676345	118.2197575
-8.045234	25.190294	115.081718	-25.626846	18.810541	116.478416	28.796841	-8.862359	117.7286	30.131689	39.416428	112.126373	29.464265	15.2770345	114.9274865	-80.717957	22.3440475	118.0293455
-7.468242	24.112118	115.02459	-25.613108	18.575352	116.378357	28.8018	-9.064217	117.813744	30.135	39.185688	111.887039	29.4684	15.0607355	114.8503915	-80.694616	22.0899685	117.9063225
-6.876248	23.144995	115.033302	-25.565428	18.315577	116.298271	28.858397	-9.243671	117.725624	30.123913	39.01207	111.778656	29.491155	14.8841995	114.75214	-80.622011	21.7469545	117.844402
-6.303375	22.250063	115.053162	-25.537115	18.069796	116.23558	28.918468	-9.386955	117.515274	30.116928	38.927612	111.793663	29.517698	14.7703285	114.6544685	-80.591928	21.3692635	117.8166915
-5.777486	21.495741	115.144135	-25.480858	17.899969	116.213692	29.009188	-9.440763	117.280388	30.121925	38.923973	111.92701	29.5655565	14.741605	114.603699	-80.5272725	21.058333	117.823685
-4.962311	20.447287	115.234245	-25.46879	17.804735	116.161583	29.116022	-9.387075	116.957283	30.153019	39.049484	112.311783	29.6345205	14.8312045	114.634533	-80.5721005	20.7782655	117.688633
-4.445525	19.879972	115.343239	-25.460968	17.860682	116.078712	29.15349	-9.268207	116.771187	30.167374	39.205223	112.68557	29.660432	14.968508	114.7283785	-80.582368	20.752856	117.4290455
-3.958757	19.348528	115.42115	-25.517288	17.934299	115.964874	29.185108	-9.097957	116.552162	30.169016	39.400238	113.145973	29.677062	15.1511405	114.8490675	-80.711638	20.7174575	117.0806805
-3.519799	18.936684	115.489899	-25.59363	18.029755	115.796936	29.209005	-8.880623	116.370033	30.160046	39.667244	113.717415	29.6845255	15.3933105	115.043724	-80.8717855	20.6661995	116.550148
-3.003709	18.472204	115.488945	-25.630713	18.129574	115.624557	29.264078	-8.639913	116.161514	30.143127	39.941116	114.356819	29.7036025	15.6506015	115.2591665	-80.9650285	20.6085465	115.9899475
-2.631272	18.03372	115.54184	-25.683731	18.23584	115.417145	29.350857	-8.359894	115.993813	30.104023	40.215435	114.976501	29.72744	15.9277705	115.485157	-81.094902	20.5439095	115.349133
-2.257712	17.596235	115.599106	-25.732738	18.34639	115.249168	29.448959	-8.044507	115.893974	30.04607	40.492561	115.537453	29.7475145	16.224027	115.7157135	-81.2129905	20.468753	114.7826225
-1.778015	16.947191	115.673508	-25.75388	18.463932	115.129295	29.631868	-7.617585	115.830681	29.995649	40.859489	116.164719	29.8137585	16.620952	115.9977	-81.3215185	20.306912	114.26089
-1.532748	16.492479	115.727547	-25.724728	18.557184	115.122353	29.775255	-7.317252	115.888634	30.007893	41.079445	116.429726	29.891574	16.8810965	116.15918	-81.34103	20.2332715	114.085526
-1.302747	16.019897	115.846405	-25.595497	18.63381	115.235069	29.992285	-7.168084	116.000854	30.045328	41.256004	116.606522	30.0188065	17.04396	116.303688	-81.2098005	20.22366	114.16645
-1.09539	15.446351	116.032791	-25.471607	18.642305	115.395866	30.200253	-7.020255	116.227638	30.136818	41.346203	116.784325	30.1685355	17.162974	116.5059815	-81.1117495	20.121636	114.2857505
-1.011534	14.870641	116.276207	-25.335419	18.618631	115.595016	30.454588	-7.058547	116.534599	30.268509	41.376556	116.997169	30.3615485	17.1590045	116.765884	-81.0323865	20.0782575	114.424148
-0.965035	14.308784	116.567085	-25.199539	18.5348	115.813019	30.655804	-7.118286	116.89444	30.400122	41.31842	117.271996	30.527963	17.100067	117.083218	-80.927041	19.969533	114.54282
-0.992605	13.754493	116.838455	-25.070244	18.401508	116.060081	30.85651	-7.204565	117.250122	30.53644	41.215496	117.593636	30.696475	17.0054655	117.421879	-80.836963	19.7975505	114.698283
-1.188132	12.994011	117.264091	-24.97514	18.09787	116.367577	31.124296	-7.377667	117.628349	30.669874	41.067322	118.204834	30.897085	16.8448275	117.9165915	-80.847365	19.3509125	114.8185625
-1.408429	12.500776	117.46228	-24.95565	17.895292	116.507782	31.288502	-7.473069	117.79821	30.723629	40.995857	118.646408	31.0060655	16.761394	118.222309	-80.9173655	19.02919	114.793255
-1.659266	11.999721	117.503395	-24.909105	17.728426	116.604904	31.420031	-7.509229	117.827751	30.736504	40.985134	119.066032	31.0782675	16.7379525	118.4468915	-80.8964775	18.7188995	114.7629165
-1.987396	11.510265	117.495705	-24.877586	17.603863	116.671478	31.5168	-7.461517	117.728516	30.723022	41.039825	119.446243	31.119911	16.789154	118.5873795	-80.875083	18.418572	114.7555765
-2.352939	11.060952	117.343712	-24.856155	17.565794	116.691795	31.615406	-7.366224	117.491913	30.699305	41.142845	119.677757	31.1573555	16.8883105	118.584835	-80.8696655	18.2432775	114.798755
-2.774639	10.635316	117.125107	-24.828621	17.583466	116.718086	31.668135	-7.211485	117.201508	30.679798	41.287022	119.833099	31.1739665	17.0377685	118.5173035	-80.8312085	18.1291635	114.9188685
-3.279897	10.180656	116.911957	-24.772306	17.665604	116.786087	31.700796	-7.008833	116.854538	30.684122	41.437569	119.976898	31.192459	17.214368	118.415718	-80.737071	18.11684	115.156456
-4.161384	9.54662	116.684273	-24.701801	17.91543	116.978134	31.741488	-6.713817	116.463646	30.71751	41.685181	120.136192	31.229499	17.485682	118.299919	-80.633101	18.345178	115.656349
-4.792618	9.03057	116.578384	-24.646355	18.106218	117.170479	31.74342	-6.519256	116.243469	30.759716	41.854332	120.229027	31.251568	17.667538	118.236248	-80.544278	18.544898	116.10471
-5.513783	8.549011	116.515053	-24.597431	18.314266	117.370132	31.730339	-6.340542	116.112328	30.803099	42.004028	120.316734	31.266719	17.831743	118.214531	-80.461581	18.796789	116.525733
-6.295755	7.990067	116.511047	-24.587435	18.510471	117.577454	31.702322	-6.222487	116.062653	30.866999	42.112862	120.345131	31.2846605	17.9451875	118.203892	-80.4595305	19.0757545	116.951016
-7.113408	7.364172	116.523277	-24.565393	18.671434	117.749046	31.635771	-6.122228	116.011215	30.896326	42.198555	120.344162	31.2660485	18.0381635	118.1776885	-80.3968345	19.3047045	117.3204035
-7.940455	6.641553	116.463074	-24.552185	18.797979	117.898132	31.547123	-6.015496	116.022072	30.905651	42.267353	120.321274	31.226387	18.1259285	118.171673	-80.330757	19.4700295	117.624591
-8.819789	5.821409	116.448402	-24.5847	18.933344	118.014038	31.474072	-5.934819	116.052696	30.93504	42.326756	120.26564	31.204556	18.1959685	118.159168	-80.373956	19.6707195	117.868908
-10.270858	4.737274	116.507935	-24.581148	19.067459	118.114708	31.419458	-5.843207	116.209068	30.923164	42.430492	120.106972	31.171311	18.2936425	118.15802	-80.333607	19.8412755	118.071396
-11.191554	3.784747	116.470482	-24.588478	19.141167	118.105186	31.407707	-5.807653	116.396393	30.916807	42.481632	119.913712	31.162257	18.3369895	118.1550525	-80.339213	19.9453445	118.0553195
-12.131285	2.806744	116.559006	-24.590897	19.153685	118.052841	31.407494	-5.817737	116.656876	30.901321	42.52092	119.673798	31.1544075	18.3515915	118.165337	-80.3362015	19.9557785	117.940345
-12.998136	1.804448	116.54863	-24.604582	19.155104	117.951736	31.414492	-5.864637	116.991058	30.894407	42.520298	119.395302	31.1544495	18.3278305	118.19318	-80.3636135	19.9823775	117.710292
-14.049813	0.795948	116.596771	-24.604502	19.123396	117.848183	31.41272	-5.914128	117.30603	30.87508	42.512882	119.089355	31.1439	18.299377	118.1976925	-80.352904	19.947415	117.4986735
-15.07233	-0.178604	116.637405	-24.594812	19.003033	117.732536	31.403118	-5.964706	117.569054	30.861002	42.470337	118.783798	31.13206	18.2528155	118.176426	-80.321684	19.7532505	117.288646
-16.167997	-1.216365	116.661491	-24.593531	18.925177	117.635391	31.407356	-5.960712	117.769089	30.832661	42.412693	118.496216	31.1200085	18.2259905	118.1326525	-80.3070705	19.6243635	117.1381295
-17.815565	-2.725738	116.77562	-24.55348	18.713963	117.55896	31.513962	-6.054636	118.000099	30.785482	42.373833	118.076279	31.149722	18.1595985	118.038189	-80.256682	19.2683275	117.079731
-18.982414	-3.680355	116.980789	-24.52746	18.584358	117.513084	31.574699	-6.093081	118.195091	30.755478	42.325649	117.755356	31.1650885	18.116284	117.9752235	-80.2200085	19.052432	117.0509445
-20.107986	-4.60448	117.232895	-24.47019	18.499256	117.503632	31.636143	-6.121013	118.425133	30.719175	42.281269	117.377342	31.177659	18.080128	117.9012375	-80.118039	18.918384	117.1060265
-21.262997	-5.496238	117.527962	-24.466303	18.43717	117.504265	31.67634	-6.142985	118.694893	30.657381	42.206078	116.957092	31.1668605	18.0315465	117.8259925	-80.0994665	18.8427935	117.1825375
-22.496071	-6.305974	117.889175	-24.448175	18.398048	117.509331	31.681419	-6.159647	118.940666	30.638351	42.115376	116.533112	31.159885	17.9778645	117.736889	-80.056235	18.8182315	117.281773
-23.666998	-7.058637	118.248367	-24.41147	18.292021	117.54599	31.693634	-6.208958	119.174866	30.622715	42.025997	116.11235	31.1581745	17.9085195	117.643608	-79.9811145	18.6755225	117.448372
-24.865854	-7.805084	118.491272	-24.422873	18.18025	117.623032	31.710217	-6.297688	119.35891	30.577087	41.910847	115.788971	31.143652	17.8065795	117.5739405	-79.989398	18.5539205	117.6721235
-26.693798	-8.757165	118.737984	-24.405027	17.917933	117.736305	31.767109	-6.430856	119.41246	30.487659	41.770031	115.493942	31.127384	17.6695875	117.453201	-79.937438	18.1662785	118.019409
-27.865482	-9.284781	118.79451	-24.431023	17.694788	117.807564	31.814873	-6.49824	119.365295	30.413998	41.708008	115.35907	31.1144355	17.604884	117.3621825	-79.9764815	17.784692	118.2529455
-29.097206	-9.777514	118.812347	-24.416418	17.50116	117.864517	31.838915	-6.525712	119.261292	30.345491	41.667088	115.293709	31.092203	17.570688	117.2775005	-79.925039	17.431632	118.4515335
-30.259195	-10.159587	118.864929	-24.428272	17.358608	117.90258	31.908497	-6.547723	119.135033	30.288998	41.618645	115.176598	31.0987475	17.535461	117.1558155	-79.9552915	17.181755	118.6493445
-31.412411	-10.431241	119.047226	-24.406811	17.241968	117.958221	31.945854	-6.563358	119.124161	30.234512	41.570107	114.996758	31.090183	17.5033745	117.0604595	-79.903805	16.9805615	118.8559825
-32.610424	-10.616228	119.392395	-24.38312	17.102289	118.066681	31.963152	-6.587594	119.165649	30.192863	41.48555	114.777222	31.0780075	17.448978	116.9714355	-79.8442475	16.7556	119.1619265
-33.767719	-10.71545	119.844925	-24.364685	16.977098	118.318237	31.997547	-6.668271	119.196915	30.17107	41.368362	114.508972	31.0843085	17.3500455	116.8529435	-79.8136785	16.6041505	119.7835305
-35.362358	-10.699533	120.549629	-24.255507	16.790155	118.722916	32.069393	-6.793684	119.300446	30.153683	41.202888	114.217743	31.111538	17.204602	116.7590945	-79.622552	16.375708	120.6867375
-36.421562	-10.549186	120.94841	-24.205206	16.679586	118.991005	32.131931	-6.850064	119.365219	30.103258	41.12072	114.094666	31.1175945	17.135328	116.7299425	-79.5280065	16.223844	121.2520675
-37.424126	-10.34685	121.30191	-24.151896	16.568409	119.264832	32.202358	-6.87838	119.404327	30.039974	41.089718	114.036369	31.121166	17.105669	116.720348	-79.424958	16.031149	121.809316
-38.370747	-10.041322	121.540512	-24.131033	16.47957	119.484245	32.269283	-6.86638	119.448639	29.979548	41.113998	114.031075	31.1244155	17.123809	116.739857	-79.3864815	15.835331	122.228633
-39.263905	-9.659435	121.766457	-24.137434	16.422581	119.704865	32.3036	-6.791007	119.488312	29.909307	41.163239	114.061035	31.1064535	17.186116	116.7746735	-79.3813215	15.659046	122.6350565
-40.093418	-9.170244	122.007599	-24.110493	16.387896	119.925751	32.353249	-6.734203	119.448555	29.844061	41.235023	114.098404	31.098655	17.25041	116.7734795	-79.319641	15.525382	123.0780225
-40.946289	-8.561328	122.2407	-24.093927	16.384775	120.152794	32.370941	-6.639566	119.43644	29.789639	41.321297	114.171234	31.08029	17.3408655	116.803837	-79.268144	15.4286845	123.501751
-41.979061	-7.537014	122.441124	-24.047834	16.408487	120.432281	32.445129	-6.522951	119.37957	29.755247	41.470398	114.309181	31.100188	17.4737235	116.8443755	-79.195856	15.3432505	124.0201865
-42.558315	-6.77123	122.489334	-24.038586	16.485052	120.542572	32.490383	-6.442285	119.357513	29.753983	41.569881	114.382637	31.122183	17.563798	116.870075	-79.199355	15.406306	124.215069
-43.166683	-5.870076	122.477997	-24.039343	16.558325	120.562103	32.511459	-6.346504	119.360771	29.744301	41.66869	114.425018	31.12788	17.661093	116.8928945	-79.206566	15.455557	124.2313115
-43.458347	-5.108323	122.291588	-24.044285	16.671545	120.517494	32.525616	-6.25229	119.383873	29.751524	41.774734	114.410843	31.13857	17.761222	116.897358	-79.22714	15.581868	124.13763
-43.927055	-4.111916	122.096016	-24.058538	16.772572	120.378098	32.543411	-6.166102	119.403038	29.755011	41.847023	114.359703	31.149211	17.8404605	116.8813705	-79.266287	15.7046835	123.8748255
-44.232555	-2.971244	121.926674	-24.07082	16.889746	120.191086	32.539009	-6.076941	119.415031	29.737085	41.93512	114.265083	31.138047	17.9290895	116.840057	-79.279687	15.8504025	123.542115
-44.786713	-1.691355	121.592201	-24.087568	17.017355	119.935822	32.552917	-6.004736	119.41391	29.745678	42.008057	114.135124	31.1492975	18.0016605	116.774517	-79.3244335	16.0330495	123.097127
-45.117603	0.164635	120.915306	-24.135778	17.186354	119.477104	32.556969	-5.877979	119.491554	29.747284	42.123501	113.928291	31.1521265	18.122761	116.7099225	-79.4236825	16.249947	122.2442855
-45.312561	1.464249	120.36866	-24.193958	17.305559	119.111786	32.580086	-5.802131	119.512177	29.78717	42.192188	113.776489	31.183628	18.1950285	116.644333	-79.571544	16.4160895	121.579239
-45.413712	2.849739	119.606567	-24.249866	17.433098	118.653786	32.584087	-5.737675	119.572853	29.85877	42.263565	113.689926	31.2214285	18.262945	116.6313895	-79.7211605	16.603251	120.6761825
-45.466663	4.30519	118.695518	-24.282955	17.567938	118.091415	32.589077	-5.678589	119.622513	29.891628	42.353901	113.660553	31.2403525	18.337656	116.641533	-79.8062625	16.79822	119.541297
-45.521061	5.80446	117.666031	-24.363495	17.697296	117.48632	32.564503	-5.573184	119.623436	29.949862	42.486195	113.659714	31.2571825	18.4565055	116.641575	-79.9841725	16.9380865	118.331065
-45.516693	7.333195	116.6343	-24.430115	17.790092	116.894386	32.527775	-5.453712	119.512131	29.977781	42.623035	113.73893	31.252778	18.5846615	116.6255305	-80.113008	16.9955225	117.1632415
-45.428345	8.996401	115.777336	-24.382015	17.886192	116.392006	32.545864	-5.304067	119.262108	30.028557	42.816277	113.81601	31.2872105	18.756105	116.539059	-80.0512405	17.016279	116.244953
-45.269295	11.598804	114.957413	-24.161819	18.065552	115.927528	32.652077	-4.998612	118.763779	30.175076	43.173965	113.774895	31.4135765	19.0876765	116.269337	-79.7372145	17.0434275	115.585719
-45.043041	13.448983	114.570854	-23.981554	18.224119	115.715721	32.819134	-4.786183	118.431366	30.311745	43.450226	113.718689	31.5654395	19.3320215	116.0750275	-79.5285475	17.1162165	115.3564145
-44.877705	15.334426	114.147316	-23.73839	18.415298	115.479706	32.954651	-4.522784	118.271828	30.471918	43.715641	113.649765	31.7132845	19.5964285	115.9607965	-79.1900645	17.2341675	114.9986155
-44.653805	17.258953	113.705467	-23.524202	18.595589	115.205467	33.107124	-4.302668	118.112991	30.645466	43.970634	113.622681	31.876295	19.833983	115.867836	-78.924699	17.357195	114.543098
-44.475677	19.198994	113.320419	-23.349258	18.775724	114.949867	33.255527	-4.093953	117.956963	30.813894	44.212563	113.532768	32.0347105	20.059305	115.7448655	-78.7332265	17.492143	114.1548685
-44.3009	21.223452	113.077721	-23.16466	18.965813	114.762367	33.4286	-3.94041	117.751656	30.952299	44.416065	113.326942	32.1904495	20.2378275	115.539299	-78.5197695	17.6937985	113.985435
-44.037228	23.2764	112.95369	-22.985271	19.165655	114.689041	33.594387	-3.776912	117.591225	31.092375	44.571678	113.03817	32.343381	20.397383	115.3146975	-78.313923	17.933927	114.0633845
-43.729187	26.403137	112.82843	-22.686056	19.391529	114.63752	33.771519	-3.490105	117.567802	31.294098	44.771881	112.528519	32.5328085	20.640888	115.0481605	-77.9049205	18.14217	114.2268795
-43.523605	28.521215	112.67643	-22.526392	19.453453	114.608704	33.935337	-3.445433	117.416588	31.422256	44.902756	112.168518	32.6787965	20.7286615	114.792553	-77.7315805	18.1782445	114.424855
-43.332211	30.679119	112.564156	-22.418802	19.482821	114.57785	33.897652	-3.221488	117.31694	31.506124	44.982113	111.787178	32.701888	20.8803125	114.552059	-77.539492	18.0853295	114.603641
-43.117634	32.845699	112.627968	-22.315271	19.462358	114.576935	33.849754	-3.141147	116.756821	31.535254	45.082607	111.51683	32.692504	20.97073	114.1368255	-77.323046	17.953986	115.0170445
-42.861462	35.084171	112.912979	-22.227024	19.393511	114.545998	33.753998	-3.033318	115.926208	31.520554	45.205757	111.362442	32.637276	21.0862195	113.644325	-77.091324	17.7008025	115.447671
-42.623833	37.320126	113.508865	-22.155907	19.245909	114.543999	33.689186	-2.880434	114.869179	31.474367	45.379578	111.407997	32.5817765	21.249572	113.138588	-76.8935905	17.242246	115.94941
-42.264469	39.575134	114.29393	-22.06653	19.179272	114.556633	33.632496	-2.704909	113.792274	31.423351	45.641533	111.686264	32.5279235	21.468312	112.739269	-76.6609835	16.890232	116.373997
-41.747581	42.994995	115.54805	-21.988878	19.310467	114.554802	33.569851	-2.261704	112.498238	31.42901	46.152905	112.350357	32.4994305	21.9456005	112.4242975	-76.4771865	16.6753335	116.6853065
-41.319199	45.248718	116.096069	-21.955601	19.576992	114.45005	33.553722	-1.935923	111.902725	31.46216	46.520409	112.78907	32.507941	22.292243	112.3458975	-76.419143	16.861741	116.5542025
-40.819408	47.547642	116.397499	-21.942385	19.986408	114.292358	33.507504	-1.615771	111.51104	31.520477	46.861282	113.055611	32.5139905	22.6227555	112.2833255	-76.3987605	17.3500605	116.3013905
-40.2421	49.759472	116.633713	-21.894466	20.399839	114.125061	33.437553	-1.37952	111.182106	31.612101	47.103733	113.202957	32.524827	22.8621065	112.1925315	-76.313759	17.9375715	116.0575905
-39.640572	51.884342	116.995598	-21.862097	20.781546	114.020561	33.364044	-1.239557	110.906395	31.749578	47.238331	113.37532	32.556811	22.999387	112.1408575	-76.281005	18.563705	115.9002645
-38.954128	53.865295	117.451225	-21.814537	21.03739	114.032867	33.291878	-1.186626	110.77272	31.927658	47.263069	113.620949	32.609768	23.0382215	112.1968345	-76.238842	19.0365585	115.8688995
-37.984669	55.60183	117.806458	-21.792334	21.204016	114.104782	33.267899	-1.188272	110.713837	32.078686	47.205208	114.003906	32.6732925	23.008468	112.3588715	-76.2579605	19.399564	115.8506925
-36.869797	58.013058	118.749596	-21.779715	21.358841	114.172455	33.188637	-1.263338	110.662285	32.23341	47.082119	114.53167	32.7110235	22.9093905	112.5969775	-76.2704535	19.8082915	115.7479325
-36.152164	57.464874	118.904198	-21.81897	21.397549	114.244804	33.140816	-1.341781	110.636536	32.28756	46.997368	114.793655	32.714188	22.8277935	112.7150955	-76.352128	19.9673045	115.7745125
-35.22654	57.32515	118.796028	-21.837536	21.472086	114.191399	33.065628	-1.423585	110.705414	32.350288	46.882938	114.991669	32.707958	22.7296765	112.8485415	-76.38303	20.2144955	115.5342565
-34.380257	57.109215	118.479362	-21.870382	21.531914	114.169899	33.001564	-1.571103	110.841408	32.394806	46.736145	115.09552	32.698185	22.582521	112.968464	-76.438949	20.481307	115.371334
-33.854782	56.824772	118.327499	-21.90123	21.591042	114.154694	32.908295	-1.769767	111.032036	32.474277	46.565323	115.124809	32.691286	22.397778	113.0784225	-76.493746	20.784306	115.2309655
-32.57597	56.157608	117.895103	-21.934341	21.624319	114.169846	32.832432	-2.033846	111.244499	32.58453	46.347557	115.072548	32.708481	22.1568555	113.1585235	-76.577163	21.0917825	115.1811685
-32.014099	55.598324	117.750168	-21.918041	21.600391	114.211945	32.774586	-2.309555	111.497688	32.693394	46.079998	115.112175	32.73399	21.8852215	113.3049315	-76.570072	21.3155605	115.1189585
-30.70299	54.4771	117.254982	-21.839323	21.55036	114.302567	32.762192	-2.779625	111.902596	32.903557	45.680592	114.919067	32.8328745	21.4504835	113.4108315	-76.5115205	21.6502365	115.1943025
-29.830412	53.572422	116.846146	-21.827019	21.491161	114.360306	32.744904	-3.100594	112.158051	33.002575	45.401939	114.698517	32.8737395	21.1506725	113.428284	-76.5277775	21.8316495	115.292328
-29.010885	52.600433	116.440491	-21.788843	21.371145	114.429543	32.705627	-3.418468	112.405106	33.117855	45.107235	114.382149	32.911741	20.8443835	113.3936275	-76.489427	21.8979065	115.4654585
-28.114542	51.575733	116.078041	-21.720877	21.248016	114.482521	32.659008	-3.763613	112.639328	33.20755	44.799713	114.03656	32.933279	20.51805	113.337944	-76.375033	21.977982	115.627098
-27.329849	50.457401	115.747131	-21.703642	21.083084	114.626709	32.610981	-4.124281	112.871147	33.286701	44.446739	113.692413	32.948841	20.161229	113.28178	-76.356125	22.004939	115.971638
-26.497641	49.292759	115.479721	-21.689323	20.943855	114.806572	32.501293	-4.449961	113.213058	33.369564	44.05761	113.338341	32.9354285	19.8038245	113.2756995	-76.3140745	22.0838855	116.3374445
-25.645378	48.08366	115.172638	-21.688658	20.760275	114.964821	32.463356	-4.915638	113.545761	33.430775	43.665596	113.003769	32.9470655	19.374979	113.274765	-76.3243815	22.145571	116.654877
-24.49894	46.235115	114.70134	-21.761955	20.500755	115.157188	32.295998	-5.515362	114.130508	33.455727	43.078468	112.507454	32.8758625	18.781553	113.318981	-76.3997725	22.219957	116.995395
-23.728266	45.014259	114.392387	-21.814785	20.323114	115.218781	32.177101	-5.889092	114.539742	33.460003	42.672817	112.08532	32.818552	18.3918625	113.312531	-76.448122	22.2543655	117.125031
-23.092375	43.875786	114.039215	-21.842041	20.147285	115.280792	32.06916	-6.286746	114.90226	33.447693	42.256763	111.598503	32.7584265	17.9850085	113.2503815	-76.4425085	22.3095615	117.3112025
-22.119141	42.56316	113.565155	-21.869246	19.939854	115.288414	31.968822	-6.693767	115.272842	33.432632	41.794991	111.092636	32.700727	17.550612	113.182739	-76.439219	22.329096	117.394089
-21.415653	41.40147	113.236908	-21.9	19.672174	115.292488	31.89761	-7.160923	115.609039	33.446281	41.286011	110.623489	32.6719455	17.062544	113.116264	-76.4719455	22.281804	117.468712
-20.717838	40.313618	112.943794	-21.947874	19.361912	115.300163	31.805632	-7.627166	115.990868	33.459698	40.743835	110.221191	32.632665	16.5583345	113.1060295	-76.528413	22.1654895	117.4942965
-19.849237	39.141174	112.697647	-21.945951	18.997278	115.321815	31.680607	-7.997449	116.396118	33.458347	40.201427	109.93602	32.569477	16.101989	113.166069	-76.461379	21.892567	117.477561
-18.604473	37.604961	112.627075	-22.01041	18.351673	115.344223	31.612825	-8.646991	116.6996	33.431618	39.480103	109.774315	32.5222215	15.416556	113.2369575	-76.5430415	21.28679	117.4514885
-17.837822	36.677505	112.638649	-22.031841	17.90675	115.354774	31.603729	-9.069568	116.805206	33.412506	39.066261	109.8237	32.5081175	14.9983465	113.314453	-76.5717995	20.8151535	117.395095
-17.044458	35.844727	112.666893	-22.086222	17.491776	115.309227	31.582308	-9.420039	116.820229	33.389011	38.74609	109.987305	32.4856595	14.6630255	113.403767	-76.6581035	20.3205265	117.214687
-16.185703	35.079136	112.759018	-22.167356	17.144281	115.232979	31.5574	-9.716722	116.751389	33.372517	38.492493	110.20491	32.4649585	14.3878855	113.4781495	-76.7996705	19.9006765	116.9878085
-15.323273	34.448971	112.8629	-22.225437	16.868092	115.106323	31.54458	-9.947321	116.57798	33.327465	38.312004	110.447899	32.4360225	14.1823415	113.5129395	-76.8868965	19.5538425	116.6997065
-14.540421	33.838348	112.925827	-22.276323	16.619236	114.985481	31.514862	-10.104548	116.381409	33.280338	38.210194	110.713486	32.3976	14.052823	113.5474475	-76.950246	19.185649	116.4235145
-13.672197	33.354435	112.998116	-22.33502	16.442787	114.80484	31.509613	-10.200982	116.145035	33.232002	38.163258	111.032188	32.3708075	13.981138	113.5886115	-77.0408475	18.904436	116.0210685
-12.381309	32.731037	113.177315	-22.404552	16.274914	114.591003	31.577629	-10.340982	115.772888	33.174755	38.167	111.488571	32.376192	13.913009	113.6307295	-77.185296	18.636819	115.5512765
-11.598691	32.343136	113.285278	-22.40769	16.166239	114.503647	31.611071	-10.356173	115.604523	33.164932	38.188267	111.801514	32.3880015	13.916047	113.7030185	-77.2033815	18.416431	115.3042755
-10.788419	32.001148	113.389183	-22.432646	16.108282	114.41909	31.620342	-10.321379	115.529099	33.152927	38.205215	112.123718	32.3866345	13.941918	113.8264085	-77.2519265	18.274646	115.0117715
-9.93692	31.660465	113.581299	-22.470707	16.028196	114.340721	31.673851	-10.32548	115.408035	33.145733	38.225605	112.448715	32.409792	13.9500625	113.928375	-77.351206	18.1063295	114.753067
-9.072742	31.305275	113.676224	-22.431187	15.973127	114.294472	31.692827	-10.333054	115.302681	33.148705	38.230263	112.710747	32.420766	13.9486045	114.006714	-77.28314	17.9976495	114.58223
-8.318133	30.974934	113.78524	-22.432148	15.924561	114.286423	31.704384	-10.363783	115.231873	33.176361	38.18531	112.92746	32.4403725	13.9107635	114.0796665	-77.3046685	17.9383585	114.4931795
-7.566628	30.625196	113.889099	-22.44776	15.881605	114.306297	31.700075	-10.43407	115.178474	33.211372	38.147446	113.127113	32.4557235	13.856688	114.1527935	-77.3512435	17.906522	114.4598005
-6.383807	30.123108	114.127312	-22.394918	15.790932	114.432404	31.71022	-10.570461	115.149979	33.275204	38.016315	113.354095	32.492712	13.722927	114.252037	-77.282548	17.858937	114.612771
-5.62979	29.796461	114.275978	-22.377304	15.738816	114.547523	31.720533	-10.64645	115.156212	33.330914	37.919998	113.487915	32.5257235	13.636774	114.3220635	-77.2803315	17.840858	114.7729825
-4.931204	29.452494	114.433907	-22.355227	15.6975	114.623009	31.739622	-10.73379	115.18985	33.38316	37.839306	113.629517	32.561391	13.552758	114.4096835	-77.271845	17.842242	114.8363345
-4.303362	29.050386	114.564423	-22.33383	15.626359	114.714157	31.766882	-10.789783	115.228394	33.423462	37.749817	113.78553	32.595172	13.480017	114.506962	-77.262832	17.772701	114.921352
-3.614147	28.686428	114.661827	-22.321983	15.606253	114.731659	31.807858	-10.809898	115.258041	33.460361	37.708015	113.92292	32.6341095	13.4490585	114.5904805	-77.2780755	17.7634475	114.8728375
-2.97071	28.323021	114.71701	-22.315376	15.598353	114.719353	31.846046	-10.80765	115.269173	33.485943	37.685249	114.029243	32.6659945	13.4387995	114.649208	-77.2967465	17.7579065	114.789498
-2.349564	27.968851	114.775238	-22.303244	15.601601	114.636253	31.905872	-10.791408	115.201698	33.502876	37.693832	114.15567	32.704374	13.451212	114.678684	-77.310862	17.75199	114.593822
-1.511726	27.378574	114.82177	-22.303093	15.611975	114.441978	31.967709	-10.650585	115.048256	33.503975	37.787525	114.407257	32.735842	13.56847	114.7277565	-77.342028	17.65548	114.1561995
-0.981496	26.958027	114.82428	-22.281466	15.633665	114.257431	32.05415	-10.509364	114.864731	33.495407	37.914555	114.654221	32.7747785	13.7025955	114.759476	-77.3377105	17.5647345	113.755386
-0.449877	26.509836	114.813866	-22.2458	15.655382	114.033218	32.147495	-10.328309	114.639496	33.486893	38.072922	114.855453	32.817194	13.8723065	114.7474745	-77.308794	17.4384575	113.3189615
0.015866	26.058468	114.734222	-22.182081	15.700047	113.849243	32.269188	-10.155988	114.460114	33.516197	38.244041	114.962364	32.8926925	14.0440265	114.711239	-77.2568545	17.3560675	112.987247
0.49636	25.627058	114.637688	-22.087938	15.798948	113.697517	32.400261	-9.976922	114.330223	33.562775	38.411491	114.953979	32.981518	14.2172845	114.642101	-77.157394	17.3806115	112.752933
0.888805	25.156149	114.570747	-21.949585	15.912776	113.669861	32.549397	-9.834884	114.2714	33.66692	38.552979	114.849998	33.1081585	14.3590475	114.560699	-77.0073285	17.4665045	112.779023
1.252808	24.572052	114.434113	-21.776052	15.9919	113.716927	32.686375	-9.733788	114.235214	33.797249	38.643372	114.725792	33.241812	14.454792	114.480503	-76.793916	17.529008	112.953351
1.727371	23.592606	114.407776	-21.580387	16.049757	113.772858	32.831482	-9.714666	114.219666	34.000164	38.643681	114.63517	33.415823	14.4645075	114.427418	-76.576597	17.6350065	113.118298
1.954112	22.929502	114.464592	-21.507179	16.015339	113.884033	32.897457	-9.755253	114.23687	34.112885	38.580925	114.646042	33.505171	14.412836	114.441456	-76.519529	17.617842	113.32661
2.173836	22.298931	114.527321	-21.432091	15.98108	113.97747	32.956032	-9.793697	114.294601	34.215424	38.521263	114.719284	33.585728	14.363783	114.5069425	-76.44991	17.598377	113.4479975
2.331841	21.613211	114.618599	-21.364529	15.92829	114.101898	33.028381	-9.802585	114.407875	34.302868	38.482632	114.835426	33.6656245	14.3400235	114.6216505	-76.3946825	17.5165565	113.5821455
2.440625	20.903044	114.701927	-21.336699	15.918774	114.223602	33.119473	-9.776333	114.538559	34.358749	38.495258	114.979874	33.739111	14.3594625	114.7592165	-76.412509	17.4780855	113.6879875
2.507126	20.164862	114.789543	-21.31115	15.917065	114.337311	33.200626	-9.718157	114.665306	34.391495	38.532974	115.100136	33.7960605	14.4074085	114.882721	-76.4183605	17.4267215	113.791901
2.550611	19.37682	114.887741	-21.251184	15.930888	114.474533	33.281834	-9.651014	114.771271	34.428642	38.598064	115.197418	33.855238	14.473525	114.9843445	-76.357606	17.388251	113.9647215
2.523631	18.287703	114.984749	-21.185635	16.003014	114.61644	33.384045	-9.520495	114.911095	34.439583	38.747616	115.312828	33.911814	14.6135605	115.1119615	-76.283084	17.3924675	114.1209185
2.462401	17.566547	114.98082	-21.200985	16.043394	114.656982	33.420467	-9.409235	114.994621	34.43116	38.868092	115.32563	33.9258135	14.7294285	115.1601255	-76.3277835	17.3573595	114.1538385
2.350199	16.740538	114.92186	-21.228514	16.152277	114.637032	33.445488	-9.269781	115.065086	34.412941	39.013523	115.309891	33.9292145	14.871871	115.1874885	-76.3862425	17.432683	114.0865755
2.232897	15.942864	114.855888	-21.196392	16.239992	114.569771	33.46397	-9.131555	115.096619	34.380894	39.154598	115.2742	33.922432	15.0115215	115.1854095	-76.315216	17.4684625	113.9541325
2.058755	15.162031	114.779221	-21.188421	16.313704	114.521393	33.486984	-8.937052	115.115234	34.350773	39.298717	115.238724	33.9188785	15.1808325	115.176979	-76.2957205	17.4465755	113.865807
1.828388	14.38494	114.686409	-21.171783	16.40765	114.467766	33.542923	-8.85261	115.099548	34.33976	39.41782	115.220451	33.9413415	15.282605	115.1599995	-76.2849075	17.532695	113.7755325
1.599082	13.539423	114.577721	-21.138433	16.452972	114.382446	33.587391	-8.739403	115.05954	34.355434	39.527462	115.217445	33.9714125	15.3940295	115.1384925	-76.2482785	17.5119145	113.6263995
1.16483	12.269175	114.381424	-21.086975	16.488876	114.281441	33.646412	-8.602494	114.952316	34.393768	39.654587	115.224693	34.02009	15.5260465	115.0885045	-76.19404	17.4517055	113.4743775
0.803543	11.437948	114.293015	-21.014593	16.537975	114.265968	33.683754	-8.490949	114.879402	34.41053	39.743713	115.215263	34.047142	15.626382	115.0473325	-76.076328	17.449568	113.4846035
0.427698	10.620923	114.217018	-20.981138	16.589783	114.282944	33.750477	-8.367368	114.804878	34.417755	39.845253	115.233635	34.084116	15.7389425	115.0192565	-76.046392	17.4406235	113.5466315
0.002969	9.690866	114.156769	-20.950409	16.617289	114.364067	33.830063	-8.227351	114.803085	34.425686	39.958881	115.264336	34.1278745	15.865765	115.0337105	-76.0286925	17.368813	113.6944235
-0.46024	8.853662	114.176918	-20.882215	16.699617	114.446426	33.908279	-8.073795	114.840485	34.417103	40.094868	115.328743	34.162691	16.0105365	115.084614	-75.927121	17.3886975	113.808238
-0.962342	8.002277	114.204071	-20.861872	16.795944	114.527977	33.963905	-7.874006	114.945694	34.412704	40.250092	115.350052	34.1883045	16.188043	115.147873	-75.9120485	17.403845	113.908081
-1.502055	7.150591	114.207581	-20.8528	16.944542	114.589119	34.040627	-7.73806	115.05574	34.419094	40.403149	115.332901	34.2298605	16.3325445	115.1943205	-75.9354605	17.5565395	113.9839175
-2.357269	5.823024	114.251076	-20.834824	17.199316	114.619003	34.12867	-7.47542	115.304932	34.434765	40.648151	115.227524	34.2817175	16.5863655	115.266228	-75.9513655	17.8122665	113.971778
-2.987536	4.937106	114.297661	-20.807201	17.36367	114.619759	34.200199	-7.320379	115.467308	34.454762	40.805721	115.123322	34.3274805	16.742671	115.295315	-75.9418825	17.984669	113.944203
-3.638864	4.060369	114.272842	-20.73753	17.451645	114.569511	34.257915	-7.171553	115.600525	34.476372	40.927364	115.030846	34.3671435	16.8779055	115.3156855	-75.8422035	18.0253845	113.8233365
-4.349762	3.170707	114.191833	-20.733999	17.500635	114.509964	34.313145	-7.063428	115.667252	34.511463	41.022575	114.940849	34.412304	16.9795735	115.3040505	-75.880302	18.0216965	113.7158775
-5.0451	2.294895	114.124634	-20.668474	17.519405	114.45842	34.37574	-6.979827	115.696541	34.520512	41.10569	114.885056	34.448126	17.0629315	115.2907985	-75.785074	17.9758785	113.6260415
-5.771555	1.420674	113.953362	-20.621353	17.527203	114.383698	34.4375	-6.896713	115.643501	34.562283	41.17651	114.849556	34.4998915	17.1398985	115.2465285	-75.7425975	17.9145075	113.5208675
-6.483631	0.525883	113.771843	-20.565939	17.546057	114.334778	34.511532	-6.755246	115.626228	34.581253	41.26786	114.816513	34.5463925	17.256307	115.2213705	-75.6782705	17.835807	113.4481855
-7.72899	-0.70781	113.615372	-20.490646	17.611866	114.21933	34.687176	-6.593802	115.552673	34.593468	41.493931	114.774475	34.640322	17.4500645	115.163574	-75.621614	17.7736675	113.275086
-8.593068	-1.526763	113.519714	-20.400579	17.725904	114.141357	34.812252	-6.398347	115.558289	34.611637	41.700264	114.680931	34.7119445	17.6509585	115.11961	-75.5131025	17.8008495	113.163104
-9.446278	-2.323546	113.486397	-20.385616	17.881357	114.041603	34.937687	-6.190536	115.614914	34.616417	41.91008	114.533279	34.777052	17.859772	115.0740965	-75.548284	17.902942	113.0091095
-10.298298	-3.108647	113.508583	-20.340235	18.020056	113.952744	35.062351	-6.045562	115.655815	34.596714	42.10733	114.280807	34.8295325	18.030884	114.968311	-75.5100025	18.009228	112.937177
-11.23019	-3.865607	113.580002	-20.31892	18.173473	113.832138	35.100529	-5.853226	115.831245	34.557808	42.240444	113.991905	34.8291685	18.193609	114.911575	-75.4670085	18.153337	112.752701
-12.21786	-4.611096	113.688126	-20.299984	18.230837	113.762558	35.176685	-5.752707	115.977501	34.525414	42.318092	113.68116	34.8510495	18.2826925	114.8293305	-75.4510175	18.1789815	112.6957855
-13.26525	-5.346577	113.869766	-20.289711	18.251675	113.744286	35.214794	-5.712602	116.119659	34.505604	42.331879	113.378975	34.860199	18.3096385	114.749317	-75.439621	18.1937115	112.739255
-14.81975	-6.273198	114.166107	-20.256384	18.201248	113.777588	35.227917	-5.744815	116.415512	34.513058	42.256908	113.064529	34.8704875	18.2560465	114.7400205	-75.3832555	18.1464495	112.8151555
-15.898376	-6.853496	114.395775	-20.240246	18.131981	113.816856	35.250542	-5.817177	116.597687	34.523376	42.154915	112.846291	34.886959	18.168869	114.721989	-75.367451	18.095093	112.911723
-17.03281	-7.41626	114.590096	-20.226698	18.045109	113.873886	35.251972	-5.906873	116.766594	34.52211	42.030884	112.672386	34.887041	18.0620055	114.71949	-75.340437	18.0282125	113.028282
-18.088825	-7.848173	114.765694	-20.211597	17.900351	113.903259	35.255428	-5.959765	116.913773	34.510578	41.907162	112.515427	34.883003	17.9736985	114.7146	-75.306197	17.8270035	113.091918
-19.196119	-8.263304	114.879097	-20.228525	17.800117	113.957237	35.297787	-6.082411	117.003464	34.493515	41.812336	112.334351	34.895651	17.8649625	114.6689075	-75.352701	17.7352715	113.2455665
-20.40061	-8.564066	114.967667	-20.200129	17.675886	114.006516	35.28949	-6.145383	116.986557	34.458687	41.712376	112.20182	34.8740885	17.7834965	114.5941885	-75.2743465	17.5682755	113.4188435
-21.511538	-8.81431	114.996315	-20.225775	17.600506	114.098618	35.249382	-6.151892	116.897667	34.42083	41.666557	112.105179	34.835106	17.7573325	114.501423	-75.286656	17.4436795	113.695813
-23.160902	-8.966868	114.911995	-20.231491	17.486807	114.223846	35.277443	-6.19118	116.736839	34.307922	41.689907	112.088921	34.7926825	17.7493635	114.41288	-75.2556645	17.2242505	114.034812
-24.360128	-8.976784	114.828072	-20.262684	17.464161	114.254204	35.26432	-6.074785	116.651031	34.210552	41.77652	112.121674	34.737436	17.8508675	114.3863525	-75.262804	17.0774545	114.1220555
-25.532331	-8.947769	114.681961	-20.324684	17.49239	114.26519	35.255817	-6.052541	116.524254	34.090965	41.868237	112.154152	34.673391	17.907848	114.339203	-75.322759	17.076932	114.191177
-26.642555	-8.771883	114.562248	-20.363697	17.522173	114.269928	35.192619	-5.94947	116.36882	33.996227	41.959415	112.174118	34.594423	18.0049725	114.271469	-75.321817	17.0393735	114.268387
-27.798641	-8.576804	114.41703	-20.403772	17.565294	114.294876	35.156544	-5.928681	116.190575	33.90205	42.035694	112.22863	34.529297	18.0535065	114.2096025	-75.336841	17.0770815	114.3801495
-28.986671	-8.280067	114.313522	-20.479479	17.637283	114.36393	35.076488	-5.833281	116.069427	33.820477	42.124237	112.351898	34.4484825	18.145478	114.2106625	-75.4074405	17.129088	114.5171975
-30.132755	-7.990672	114.274155	-20.509407	17.700356	114.436218	35.032944	-5.835682	115.942261	33.75264	42.190952	112.459122	34.392792	18.177635	114.2006915	-75.411606	17.223077	114.6717445
-31.77984	-7.400933	114.410309	-20.595924	17.773148	114.580467	34.896694	-5.795227	115.904663	33.669926	42.189503	112.450043	34.28331	18.197138	114.177353	-75.475158	17.349158	114.983581
-32.929901	-6.962584	114.594482	-20.687805	17.789106	114.651276	34.811176	-5.900864	115.892471	33.627518	42.124516	112.347878	34.219347	18.111826	114.1201745	-75.594957	17.466386	115.1823775
-34.037296	-6.463611	114.817024	-20.75264	17.773489	114.721069	34.712975	-5.980465	115.907356	33.596565	42.013317	112.200203	34.15477	18.016426	114.0537795	-75.66005	17.530552	115.3883585
-35.084267	-5.975294	115.019241	-20.756697	17.678482	114.825127	34.631153	-6.088027	115.929283	33.575329	41.888107	112.079201	34.103241	17.90004	114.004242	-75.616635	17.456924	115.646012
-36.094696	-5.41544	115.142395	-20.791456	17.574818	114.909073	34.574776	-6.199516	115.936729	33.566994	41.794472	112.017319	34.070885	17.797478	113.977024	-75.653797	17.352158	115.841122
-37.058758	-4.824251	115.253067	-20.834311	17.407156	114.995239	34.53833	-6.309263	115.919136	33.534115	41.697983	112.014053	34.0362225	17.69436	113.9665945	-75.7048445	17.119952	116.0238835
-38.010887	-4.193527	115.358177	-20.905754	17.264458	115.091202	34.515102	-6.400075	115.92276	33.479576	41.64119	112.006584	33.997339	17.6205575	113.964672	-75.808847	16.9083585	116.217732
-39.292904	-3.148368	115.441772	-20.956152	17.105267	115.147186	34.469524	-6.397379	115.965065	33.369411	41.619194	111.972321	33.9194675	17.6109075	113.968693	-75.8317715	16.5996265	116.325679
-40.183903	-2.268609	115.461639	-21.004911	17.052172	115.162743	34.451275	-6.385337	115.980576	33.262249	41.626152	111.944054	33.856762	17.6204075	113.962315	-75.866584	16.4839365	116.363171
-40.990482	-1.411123	115.45739	-21.043468	17.025372	115.164627	34.447285	-6.39769	115.993118	33.171791	41.654339	111.862602	33.809538	17.6283245	113.92786	-75.896474	16.4224195	116.401394
-41.689507	-0.502336	115.399635	-21.116009	17.027927	115.144714	34.426228	-6.350361	115.998398	33.07761	41.683289	111.824081	33.751919	17.666464	113.9112395	-75.983937	16.38939	116.3781885
-42.399784	0.492481	115.277733	-21.190315	16.997185	115.081177	34.405365	-6.298898	116.000748	32.974453	41.71656	111.824432	33.689909	17.708831	113.91259	-76.070539	16.285539	116.249764
-43.080177	1.555208	115.140961	-21.244471	16.997108	115.026054	34.385445	-6.221463	115.995277	32.866344	41.780472	111.826324	33.6258945	17.7795045	113.9108005	-76.1148365	16.2147115	116.1413075
-43.712841	2.631362	115.007271	-21.306408	17.010529	114.995239	34.344067	-6.133182	115.979912	32.75684	41.872509	111.863899	33.5504535	17.8696635	113.9219055	-76.1632695	16.1513945	116.0685725
-44.573223	4.400796	114.940872	-21.407684	17.086502	115.019669	34.270332	-5.964875	115.891006	32.572243	42.036705	111.891602	33.4212875	18.035915	113.891304	-76.2366555	16.137089	116.148034
-45.088154	5.632113	114.993736	-21.450983	17.155483	115.089142	34.19561	-5.794177	115.826973	32.452114	42.156593	111.92263	33.323862	18.181208	113.8748015	-76.225828	16.129758	116.3034825
-45.614235	6.875417	114.993439	-21.532967	17.207361	115.159332	34.136208	-5.704561	115.769402	32.353634	42.263149	112.024544	33.244921	18.279294	113.896973	-76.310855	16.135428	116.421691
-46.030773	8.18208	114.967918	-21.614342	17.203753	115.240707	34.06897	-5.685742	115.717697	32.254005	42.359009	112.215027	33.1614875	18.3366335	113.966362	-76.3901715	16.0708725	116.515052
-46.432243	9.502501	114.909569	-21.748035	17.186325	115.317711	33.983028	-5.656132	115.644333	32.126064	42.446583	112.512589	33.054546	18.3952255	114.078461	-76.550616	15.9774245	116.556961
-46.871708	10.845778	114.804008	-21.873442	17.152142	115.357498	33.855618	-5.621006	115.547768	32.003597	42.513939	112.87532	32.9296075	18.4464665	114.211544	-76.6764915	15.8578175	116.503452
-47.151039	12.182016	114.714325	-22.065199	17.086832	115.39949	33.730392	-5.656164	115.425285	31.864986	42.551552	113.250145	32.797689	18.447694	114.337715	-76.928087	15.72597	116.461265
-47.578754	14.229749	114.752937	-22.321796	17.064787	115.510262	33.589603	-5.741421	115.117249	31.651575	42.634914	113.833427	32.620589	18.4467465	114.475338	-77.264181	15.6828275	116.545186
-47.816841	15.573135	114.851021	-22.489109	17.095087	115.579033	33.41433	-5.654296	115.040741	31.508804	42.717098	114.166435	32.461567	18.531401	114.603588	-77.439785	15.658773	116.554478
-47.920731	17.000923	114.952705	-22.652861	17.162569	115.671371	33.278366	-5.595329	114.967392	31.364504	42.799076	114.440598	32.321435	18.6018735	114.703995	-77.627157	15.7232645	116.638747
-48.145752	18.317036	115.061081	-22.792196	17.252508	115.757263	33.146244	-5.518959	114.95488	31.249109	42.873795	114.642265	32.1976765	18.677418	114.7985725	-77.7820685	15.827598	116.7159535
-48.284931	19.628149	115.083374	-22.951492	17.346882	115.793213	33.001129	-5.439868	114.973793	31.126442	42.958431	114.781479	32.0637855	18.7592815	114.877636	-77.9667695	15.9344825	116.70879
-48.364494	20.915365	115.094231	-23.096142	17.424574	115.787216	32.872189	-5.393767	114.981094	30.989731	43.009106	114.885368	31.93096	18.8076695	114.933231	-78.123244	16.0414785	116.641201
-48.369286	22.160688	115.128052	-23.209839	17.444904	115.777077	32.770123	-5.374409	114.975342	30.86105	43.038593	114.907898	31.8155865	18.832092	114.94162	-78.2352645	16.057716	116.612534
-48.346611	23.909145	115.238098	-23.385357	17.427055	115.742386	32.63763	-5.359791	114.883934	30.634769	43.039898	114.845589	31.6361995	18.8400535	114.8647615	-78.4069135	16.0140565	116.6200105
-48.203426	25.045658	115.301529	-23.474058	17.359787	115.748474	32.577126	-5.346478	114.833221	30.496449	43.056427	114.749313	31.5367875	18.8549745	114.791267	-78.4849035	15.8645995	116.705681
-48.114929	26.131811	115.395187	-23.555323	17.289709	115.735794	32.526608	-5.326609	114.78627	30.337894	43.082764	114.629021	31.432251	18.8780775	114.7076455	-78.542897	15.7013405	116.7639425
-47.923679	27.16449	115.48127	-23.627699	17.228077	115.748428	32.457108	-5.288019	114.757202	30.168987	43.115631	114.496231	31.3130475	18.913806	114.6267165	-78.5684455	15.542348	116.8701395
-47.76902	28.172033	115.519585	-23.736853	17.161915	115.768578	32.388462	-5.222067	114.795197	30.001167	43.148888	114.363029	31.1948145	18.9634105	114.579113	-78.6685205	15.3604195	116.958043
-47.468643	29.167971	115.470314	-23.826908	17.133097	115.745819	32.343369	-5.264236	114.850273	29.827925	43.168785	114.181862	31.085647	18.9522745	114.5160675	-78.739463	15.3139195	116.9755705
-47.236095	30.120819	115.421989	-23.94058	17.098532	115.692291	32.281143	-5.300115	114.921448	29.67379	43.15403	114.030693	30.9774665	18.9269575	114.4760705	-78.8586265	15.2701065	116.9085115
-46.684929	31.534	115.268303	-24.142576	17.007238	115.613007	32.187035	-5.412889	114.948608	29.435665	43.077156	113.861168	30.81135	18.8321335	114.404888	-79.096502	15.1823425	116.821126
-46.299652	32.43462	115.220154	-24.216389	16.903555	115.530266	32.064541	-5.483873	114.923836	29.278242	43.012753	113.775925	30.6713915	18.76444	114.3498805	-79.1041695	15.04267	116.7106515
-45.871574	33.295555	115.249374	-24.319176	16.771164	115.470291	31.992275	-5.590733	114.778198	29.153934	42.950462	113.762489	30.5731045	18.6798645	114.2703435	-79.2114565	14.8624635	116.6702385
-45.343941	34.13612	115.290977	-24.431009	16.675325	115.408638	31.874475	-5.609638	114.671532	29.056814	42.906143	113.837814	30.4656445	18.6482525	114.254673	-79.3276625	14.7023975	116.562603
-44.820347	34.93412	115.377007	-24.505276	16.596695	115.340065	31.785461	-5.632778	114.507988	28.982697	42.893906	113.988937	30.384079	18.630564	114.2484625	-79.394631	14.562826	116.4316675
-44.244545	35.721111	115.480301	-24.583633	16.533909	115.318237	31.726583	-5.630184	114.298653	28.930149	42.904682	114.177116	30.328366	18.637249	114.2378845	-79.495632	14.430569	116.3985895
-43.655308	36.501038	115.672127	-24.623787	16.538677	115.341164	31.609667	-5.533726	114.178444	28.865078	42.956741	114.399673	30.2373725	18.7115075	114.2890585	-79.4849465	14.3658465	116.3932695
-42.628994	37.590401	115.904655	-24.75625	16.61657	115.362694	31.500254	-5.468843	113.99646	28.819775	43.09293	114.564217	30.1600145	18.8120435	114.2803385	-79.6725145	14.4210965	116.4450495
-41.956596	38.227787	116.046234	-24.810902	16.672657	115.349945	31.439341	-5.417565	113.877548	28.764772	43.179298	114.724968	30.1020565	18.8808665	114.301258	-79.7238605	14.4644475	116.398632
-41.250721	38.822727	116.054771	-24.892321	16.719828	115.331886	31.344208	-5.377826	113.833359	28.70067	43.246376	114.864395	30.022439	18.934275	114.348877	-79.807081	14.505381	116.314895
-40.486847	39.312271	116.13076	-24.954056	16.734127	115.2668	31.268639	-5.3741	113.739868	28.637875	43.249702	115.035179	29.953257	18.937801	114.3875235	-79.861369	14.530453	116.1460765
-39.711876	39.783863	116.227272	-25.032291	16.668009	115.258423	31.167048	-5.422949	113.645103	28.557581	43.216904	115.104248	29.8623145	18.8969775	114.3746755	-79.9268965	14.4390405	116.1421705
-38.894371	40.077213	116.313049	-25.109465	16.608397	115.252602	31.066942	-5.50724	113.583221	28.48126	43.158134	115.158417	29.774101	18.825447	114.370819	-79.993031	14.391347	116.134385
-38.093994	40.372997	116.305252	-25.203886	16.51062	115.304947	30.970791	-5.622325	113.574577	28.429436	43.038734	115.171799	29.7001135	18.7082045	114.373188	-80.1078855	14.3130355	116.236706
-36.71553	40.689625	116.192162	-25.320038	16.390083	115.279541	30.84549	-5.883294	113.636375	28.362518	42.825363	115.182564	29.604004	18.4710345	114.4094695	-80.24408	14.3091315	116.1496125
-35.837017	40.845551	116.033783	-25.390625	16.289021	115.241669	30.766895	-6.068113	113.704887	28.333065	42.649193	115.150246	29.54998	18.29054	114.4275665	-80.33123	14.287502	116.0557715
-34.960526	40.883835	115.875961	-25.417637	16.154572	115.234413	30.655453	-6.286301	113.785553	28.325785	42.463287	114.990341	29.490619	18.088493	114.387947	-80.325893	14.220651	116.080879
-34.047913	40.879379	115.681091	-25.491205	16.066309	115.225517	30.54705	-6.53639	113.899597	28.31715	42.245506	114.845184	29.4321	17.854558	114.3723905	-80.41451	14.27806	116.0786435
-32.997849	40.813713	115.456322	-25.575441	15.952518	115.225861	30.440199	-6.780635	114.039551	28.295067	42.010605	114.662956	29.367633	17.614985	114.3512535	-80.518515	14.290051	116.1004685
-32.009796	40.719322	115.238083	-25.641573	15.827672	115.231346	30.338573	-7.036082	114.195381	28.280426	41.770027	114.452614	29.3094995	17.3669725	114.3239975	-80.5926455	14.2883715	116.1386945
-31.095379	40.626663	115.010544	-25.684425	15.738177	115.233887	30.269211	-7.258705	114.387283	28.216675	41.528912	114.234634	29.242943	17.1351035	114.3109585	-80.611793	14.3412505	116.1568155
-29.637304	40.311047	114.684868	-25.720865	15.564041	115.191841	30.226389	-7.522327	114.601311	28.117163	41.210644	113.873222	29.171776	16.8441585	114.2372665	-80.613506	14.2839235	116.1464155
-28.535021	40.108509	114.433029	-25.731028	15.455322	115.115715	30.210146	-7.619887	114.727768	28.074932	41.024776	113.674751	29.142539	16.7024445	114.2012595	-80.604595	14.2081995	116.0301705
-27.553984	39.918556	114.2686	-25.711781	15.352954	115.075668	30.240372	-7.761692	114.792763	28.052654	40.937157	113.502411	29.146513	16.5877325	114.147587	-80.570075	14.1181755	116.003749
-26.566845	39.695679	114.130341	-25.697264	15.272459	115.056572	30.257589	-7.827385	114.839699	28.045538	40.841679	113.357071	29.1515635	16.507147	114.098385	-80.5460915	14.037771	116.014759
-25.698191	39.499825	114.124825	-25.705469	15.22856	115.045395	30.275995	-7.877985	114.853325	28.052919	40.815605	113.252831	29.164457	16.46881	114.053078	-80.575395	13.98831	116.037712
-24.427834	39.247337	113.97847	-25.656948	15.238932	115.058693	30.273697	-7.911395	114.860115	28.098202	40.766479	113.192223	29.1859495	16.427542	114.026169	-80.4998455	14.050322	116.091217
-23.390711	39.043011	114.006401	-25.63422	15.266517	115.085449	30.242876	-7.902972	114.925705	28.154913	40.728085	113.167809	29.1988945	16.4125565	114.046757	-80.4673345	14.1204775	116.124141
-21.924301	38.780773	114.101303	-25.611099	15.334696	115.142082	30.225368	-8.034473	115.020142	28.274029	40.654072	113.232483	29.2496985	16.3097995	114.1263125	-80.4718965	14.3595925	116.1578515
-20.682665	38.4814	114.042923	-25.622316	15.392958	115.12928	30.186092	-8.108246	115.081696	28.3549	40.607079	113.342491	29.270496	16.2494165	114.2120935	-80.515128	14.5364995	116.0464665
-19.59516	38.245003	114.144112	-25.649271	15.476743	115.131355	30.165228	-8.144855	115.105179	28.425062	40.594875	113.501785	29.295145	16.22501	114.303482	-80.593687	14.728476	115.959228
-18.589952	38.016003	114.245239	-25.669167	15.54225	115.100029	30.151377	-8.136826	115.079559	28.495047	40.586727	113.685287	29.323212	16.2249505	114.382423	-80.661546	14.8595495	115.817635
-17.519068	37.715263	114.372231	-25.687637	15.579028	115.073898	30.150124	-8.098178	115.045776	28.545492	40.638229	113.924561	29.347808	16.2700255	114.4851685	-80.723082	14.8880305	115.6626275
-16.458996	37.48914	114.559341	-25.717884	15.66586	115.047852	30.186827	-7.994424	114.967834	28.560062	40.737892	114.141441	29.3734445	16.371734	114.5546375	-80.8092125	14.959986	115.5410665
-15.33791	37.11768	114.638779	-25.690353	15.743667	115.012276	30.212492	-7.848489	114.909889	28.591751	40.841961	114.354767	29.4021215	16.496736	114.632328	-80.7828275	14.990598	115.392224
-13.7172	36.611824	114.765503	-25.659189	15.903358	114.898071	30.341759	-7.696488	114.835289	28.63447	41.016983	114.684547	29.4881145	16.6602475	114.759918	-80.8064925	15.1464685	115.036224
-12.652241	36.201336	114.777779	-25.642147	16.009872	114.717033	30.430243	-7.586758	114.812981	28.674757	41.127197	114.94548	29.5525	16.7702195	114.8792305	-80.836794	15.2495245	114.5548355
-11.630589	35.792377	114.80513	-25.608509	16.077808	114.530388	30.523323	-7.517673	114.762543	28.715456	41.18359	115.177711	29.6193895	16.8329585	114.970127	-80.8364075	15.3226575	114.090649
-10.616076	35.287415	114.79113	-25.586887	16.116825	114.299515	30.615351	-7.46027	114.738953	28.797245	41.237072	115.38942	29.706298	16.888401	115.0641865	-80.880072	15.345249	113.5348435
-9.620818	34.731422	114.739403	-25.570452	16.108128	114.080391	30.700211	-7.430007	114.679184	28.858692	41.225163	115.595177	29.7794515	16.897578	115.1371805	-80.9203555	15.318678	113.0236015
-8.648582	34.11768	114.675346	-25.519356	16.105019	113.930748	30.764189	-7.441407	114.605843	28.937733	41.185425	115.726936	29.850961	16.872009	115.1663895	-80.889673	15.338029	112.6951065
-7.733564	33.463898	114.640167	-25.404629	16.135214	113.863815	30.826229	-7.473913	114.565132	29.056194	41.122795	115.721809	29.9412115	16.824441	115.1434705	-80.7504695	15.445987	112.5841595
-6.377949	32.372147	114.562607	-25.197834	16.152849	113.894417	30.930948	-7.52535	114.480507	29.283138	41.013733	115.64019	30.107043	16.7441915	115.0603485	-80.502711	15.5615065	112.7284855
-5.553825	31.575064	114.549782	-25.10376	16.170546	113.965355	31.034279	-7.551824	114.457108	29.44628	40.960266	115.602837	30.2402795	16.704221	115.0299725	-80.4477995	15.636871	112.9007375
-4.783582	30.767065	114.536415	-24.95545	16.171959	114.020004	31.131908	-7.547472	114.458931	29.604351	40.947334	115.601059	30.3681295	16.699931	115.029995	-80.2790295	15.643987	113.010013
-4.089471	29.904865	114.606728	-24.858074	16.196369	114.088425	31.215286	-7.513444	114.447937	29.757526	40.93642	115.641846	30.486406	16.711488	115.0448915	-80.202554	15.68125	113.1319585
-3.413438	28.978485	114.679588	-24.753111	16.214729	114.191994	31.283171	-7.474923	114.509033	29.909891	40.920387	115.728798	30.596531	16.722732	115.1189155	-80.102753	15.706726	113.2650725
-2.736689	28.058334	114.786591	-24.642101	16.26173	114.290306	31.360733	-7.427547	114.597916	30.077553	40.907616	115.875885	30.719143	16.7400345	115.2369005	-80.003345	15.7834255	113.3437115
-2.140533	27.106121	114.911804	-24.497677	16.294006	114.402138	31.44945	-7.384791	114.716431	30.256289	40.911289	116.095039	30.8528695	16.763249	115.405735	-79.8482235	15.824763	113.398541
-1.320216	25.616804	115.173431	-24.325666	16.409594	114.537476	31.63619	-7.325461	114.888725	30.545122	40.941242	116.486588	31.090656	16.8078905	115.6876565	-79.741988	16.0112975	113.3872955
-0.828721	24.604864	115.309799	-24.203875	16.490948	114.603088	31.739933	-7.304104	114.970314	30.758419	40.941368	116.746368	31.249176	16.818632	115.858341	-79.656926	16.163264	113.347835
-0.391337	23.512365	115.364372	-24.057276	16.554964	114.726067	31.850811	-7.283917	115.027893	30.949703	40.934799	116.967262	31.400257	16.825441	115.9975775	-79.514809	16.284487	113.4545565
0.010329	22.407766	115.481903	-23.891376	16.635315	114.832016	31.979715	-7.27151	115.097382	31.179407	40.922504	117.132721	31.579561	16.825497	116.1150515	-79.362313	16.445133	113.5489805
0.342756	21.287827	115.561882	-23.740696	16.71879	114.981094	32.093697	-7.275567	115.18177	31.388859	40.909721	117.272774	31.741278	16.817077	116.227272	-79.22267	16.620503	113.734916
0.638643	20.11307	115.620125	-23.58765	16.785755	115.113029	32.203465	-7.283451	115.284904	31.585873	40.911312	117.354759	31.894669	16.8139305	116.3198315	-79.069969	16.7575795	113.9062265
0.87163	18.901377	115.629265	-23.467085	16.86161	115.198158	32.310089	-7.286587	115.391685	31.765001	40.904682	117.409668	32.037545	16.8090475	116.4006765	-78.971715	16.9141725	113.9956395
1.133309	17.056635	115.647591	-23.254362	16.975113	115.287949	32.465294	-7.302136	115.576492	32.007824	40.913616	117.393669	32.236559	16.80574	116.4850805	-78.745283	17.144486	114.0908175
1.223962	15.81427	115.624535	-23.115854	17.070311	115.33004	32.554825	-7.311529	115.697121	32.164585	40.898521	117.318977	32.359705	16.793496	116.508049	-78.591413	17.347126	114.152031
1.256486	14.526321	115.565239	-22.987547	17.141586	115.361282	32.634277	-7.302898	115.811264	32.320217	40.873795	117.193985	32.477247	16.7854485	116.5026245	-78.452341	17.4977235	114.2199395
1.236457	13.250388	115.535583	-22.868261	17.207148	115.374336	32.764805	-7.378765	115.895096	32.482601	40.847744	117.002357	32.623703	16.7344895	116.4487265	-78.360225	17.6798065	114.2999455
1.182675	11.998927	115.486488	-22.665018	17.235495	115.423409	32.890083	-7.40595	115.974533	32.629929	40.822521	116.761307	32.760006	16.7082855	116.36792	-78.090042	17.7627045	114.478898
1.060802	10.692399	115.443108	-22.525648	17.271933	115.445305	33.054924	-7.439371	116.077675	32.768112	40.814205	116.508255	32.911518	16.687417	116.292965	-77.962814	17.856449	114.597645
0.881829	9.425868	115.462257	-22.351389	17.247423	115.432724	33.235855	-7.453557	116.18084	32.890118	40.819897	116.272057	33.0629865	16.68317	116.2264485	-77.7657645	17.811676	114.6389995
0.54367	7.559983	115.412537	-22.093733	17.247869	115.331589	33.542538	-7.45463	116.397812	33.059971	40.8368	115.919281	33.3012545	16.691085	116.1585465	-77.4887205	17.804653	114.5046315
0.266412	6.339455	115.375725	-21.974491	17.228512	115.272018	33.732029	-7.462038	116.49511	33.160488	40.845444	115.69915	33.4462585	16.691703	116.09713	-77.3952405	17.765321	114.446906
-0.104931	5.176321	115.444778	-21.83441	17.177958	115.211128	33.905979	-7.456774	116.622581	33.237293	40.83083	115.49379	33.571636	16.687028	116.0581855	-77.240456	17.668888	114.3640705
-0.525833	4.042512	115.489914	-21.710773	17.105412	115.198914	34.081799	-7.491446	116.765785	33.32098	40.800323	115.282143	33.7013895	16.6544385	116.023964	-77.1229355	17.5563855	114.373864
-1.004665	2.929515	115.544548	-21.569073	16.992805	115.210403	34.240479	-7.539275	116.867638	33.396053	40.744297	115.162048	33.818266	16.602511	116.014843	-76.956412	17.383099	114.405963
-1.506779	1.863882	115.590034	-21.466038	16.846809	115.202141	34.394112	-7.619903	116.958382	33.472012	40.654686	115.093063	33.933062	16.5173915	116.0257225	-76.865138	17.1762265	114.3785595
-2.086513	0.859526	115.648438	-21.356993	16.683165	115.217674	34.529961	-7.730558	117.052017	33.577888	40.540668	115.064552	34.0539245	16.405055	116.0582845	-76.7679105	16.961275	114.3770635
-2.987205	-0.536437	115.732506	-21.201347	16.425827	115.299263	34.724102	-7.902312	117.160332	33.717545	40.375103	115.142609	34.2208235	16.2363955	116.1514705	-76.6235175	16.6152585	114.4470555
-3.640153	-1.403537	115.834656	-21.066143	16.29818	115.405968	34.864986	-7.995933	117.2304	33.851547	40.285664	115.198563	34.3582665	16.1448655	116.2144815	-76.4905525	16.4514945	114.5974545
-4.312389	-2.193651	115.969872	-20.955282	16.194565	115.520653	35.004829	-8.073997	117.306343	33.967697	40.206192	115.29425	34.486263	16.0660975	116.3002965	-76.396827	16.3230325	114.7410095
-5.042957	-2.90574	116.087578	-20.860895	16.0898	115.615059	35.1367	-8.14123	117.373764	34.091793	40.147858	115.399254	34.6142465	16.003314	116.386509	-76.3360365	16.176286	114.843609
-5.766185	-3.560374	116.14064	-20.733633	16.013029	115.688766	35.247452	-8.198976	117.421364	34.210888	40.084915	115.481773	34.72917	15.9429695	116.4515685	-76.196436	16.0830885	114.9259635
-6.55628	-4.146226	116.138802	-20.645777	15.959865	115.77356	35.342426	-8.238615	117.402061	34.321033	40.033741	115.570358	34.8317295	15.897563	116.4862095	-76.1232835	16.022167	115.0609105
-7.338378	-4.684183	116.074921	-20.550037	15.879238	115.833855	35.441338	-8.27464	117.325676	34.40844	40.011269	115.692413	34.924889	15.8683145	116.5090445	-76.024963	15.8901615	115.1586655
-8.596451	-5.232768	115.939209	-20.391256	15.799078	115.907967	35.602535	-8.230419	117.174553	34.543671	40.063141	115.952446	35.073103	15.916361	116.5634995	-75.855615	15.681795	115.2524345
-9.317622	-5.681069	115.73188	-20.316933	15.813772	115.971199	35.734825	-8.148217	117.074585	34.614689	40.166512	116.117737	35.174757	16.0091475	116.596161	-75.808623	15.6183965	115.346237
-10.196378	-5.964732	115.627602	-20.225945	15.880556	116.053329	35.865303	-8.029814	116.984856	34.677151	40.306561	116.235649	35.271227	16.1383735	116.6102525	-75.723117	15.6227385	115.4964055
-11.003993	-6.244544	115.582443	-20.130848	15.953008	116.141655	35.980309	-7.885026	116.929962	34.705608	40.471584	116.317581	35.3429585	16.293279	116.6237715	-75.6046545	15.612737	115.6595385
-11.89784	-6.473491	115.581299	-20.051367	16.05109	116.238571	36.106823	-7.711839	116.881332	34.723747	40.646118	116.375969	35.415285	16.4671395	116.6286505	-75.518019	15.6350405	115.8484915
-12.718451	-6.712724	115.588333	-19.984127	16.109604	116.33725	36.234566	-7.537817	116.846802	34.72773	40.826077	116.488281	35.481148	16.64413	116.6675415	-75.449402	15.575078	116.0069585
-13.695331	-6.905838	115.582611	-19.90799	16.171795	116.446838	36.360252	-7.398722	116.841034	34.746784	40.965294	116.621605	35.553518	16.783286	116.7313195	-75.369498	15.560304	116.1623565
-15.038355	-7.146758	115.545883	-19.868603	16.193705	116.571106	36.457619	-7.282049	116.795921	34.778618	41.102154	116.905365	35.6181185	16.9100525	116.850643	-75.3553245	15.4773575	116.291569
-15.926075	-7.260142	115.489998	-19.838085	16.183264	116.670502	36.513634	-7.23047	116.78231	34.825565	41.149475	117.090698	35.6695995	16.9595025	116.936504	-75.3457695	15.4070255	116.4045
-16.837841	-7.36272	115.44397	-19.821106	16.172142	116.728378	36.543705	-7.204168	116.778305	34.88081	41.194275	117.244926	35.7122575	16.9950535	117.0116155	-75.3544695	15.3492305	116.4451405
-17.784527	-7.452656	115.466545	-19.797894	16.148165	116.786003	36.56982	-7.203452	116.815414	34.892799	41.205883	117.307388	35.7313095	17.0012155	117.061401	-75.3270975	15.2951145	116.510605
-18.728151	-7.518219	115.529884	-19.75519	16.083593	116.817513	36.612759	-7.234864	116.870628	34.900429	41.177471	117.245865	35.756594	16.9713035	117.0582465	-75.266974	15.1958825	116.5767795
-19.600491	-7.563709	115.648483	-19.739704	16.047993	116.826569	36.6423	-7.312237	116.961716	34.898151	41.08868	117.090271	35.7702255	16.8882215	117.0259935	-75.2496335	15.2077645	116.6271445
-20.533895	-7.589287	115.768036	-19.737013	15.980289	116.819527	36.647537	-7.434667	117.080376	34.901463	40.98077	116.925774	35.7745	16.7730515	117.003075	-75.248526	15.1875265	116.635979
-21.988947	-7.602694	115.98967	-19.71282	15.834869	116.812943	36.649456	-7.653023	117.268837	34.922878	40.742378	116.644348	35.786167	16.5446775	116.9565925	-75.211807	15.1250605	116.6692935
-22.912264	-7.597898	116.09697	-19.680332	15.695077	116.786514	36.659126	-7.809945	117.400253	34.933247	40.58205	116.471771	35.7961865	16.3860525	116.936012	-75.1568505	15.0041015	116.637016
-23.820726	-7.510599	116.205956	-19.657013	15.566728	116.770325	36.659199	-7.961854	117.500862	34.94273	40.425713	116.32869	35.8009645	16.2319295	116.914776	-75.1149905	14.9015265	116.625874
-24.725294	-7.349719	116.254005	-19.661821	15.433806	116.774437	36.653931	-8.102157	117.56723	34.95694	40.267445	116.190788	35.8054355	16.082644	116.879009	-75.1290775	14.784968	116.669865
-25.611147	-7.219789	116.306267	-19.647333	15.31905	116.763863	36.645596	-8.256351	117.595718	34.980728	40.120937	116.051659	35.813162	15.932293	116.8236885	-75.107828	14.705807	116.7040375
-26.338123	-7.250592	116.280838	-19.636042	15.221371	116.751396	36.615417	-8.400292	117.600586	35.00803	39.950687	115.923225	35.8117235	15.7751975	116.7619055	-75.0838075	14.6675445	116.7408865
-27.419779	-6.757454	116.295326	-19.640034	15.110954	116.716728	36.574806	-8.570554	117.597214	35.045643	39.781975	115.81321	35.8102245	15.6057105	116.705212	-75.0902925	14.6161975	116.728244
-28.686676	-6.253397	116.164192	-19.628349	14.924068	116.603745	36.508911	-8.846023	117.554688	35.087292	39.497398	115.680779	35.7981015	15.3256875	116.6177335	-75.0547995	14.5224485	116.5897565
-29.493242	-5.924173	116.044449	-19.662292	14.797075	116.513802	36.449329	-9.034455	117.510811	35.107769	39.296745	115.603485	35.778549	15.131145	116.557148	-75.103133	14.463005	116.470456
-30.346605	-5.469934	115.936813	-19.648125	14.675228	116.428879	36.399044	-9.229994	117.437622	35.139492	39.091007	115.512787	35.769268	14.9305065	116.4752045	-75.065518	14.4199495	116.3825535
-31.142252	-4.989427	115.848091	-19.627819	14.528481	116.379021	36.362938	-9.416609	117.36171	35.145275	38.890648	115.434334	35.7541065	14.7370195	116.398022	-75.0097445	14.3199425	116.36002
-31.8894	-4.451175	115.817085	-19.655884	14.433655	116.361702	36.316772	-9.587069	117.272949	35.173561	38.716526	115.358391	35.7451665	14.5647285	116.31567	-75.0569345	14.3025815	116.407734
-32.643623	-3.901218	115.750816	-19.63818	14.336896	116.332581	36.274208	-9.74439	117.179146	35.202686	38.588715	115.299187	35.738447	14.4221625	116.2391665	-75.014807	14.2516295	116.4259955
-33.368057	-3.285344	115.718338	-19.630606	14.298346	116.292358	36.233089	-9.836532	117.117905	35.224724	38.485291	115.218163	35.7289065	14.3243795	116.168034	-74.9901185	14.2723125	116.416682
-34.423916	-2.238821	115.614532	-19.673714	14.28504	116.232956	36.187134	-9.913861	117.042328	35.208534	38.424988	115.154755	35.697834	14.2555635	116.0985415	-75.045262	14.3145165	116.3673705
-35.020008	-1.504231	115.575768	-19.684664	14.291948	116.200081	36.155922	-9.929533	117.044128	35.1712	38.406845	115.106239	35.663561	14.238656	116.0751835	-75.032889	14.34524	116.3249785
-35.664837	-0.730548	115.54612	-19.723009	14.34129	116.184807	36.131889	-9.929507	117.064629	35.140232	38.401424	115.092102	35.6360605	14.2359585	116.0783655	-75.0820785	14.4466215	116.2912485
-36.277847	0.123475	115.566719	-19.756157	14.365539	116.208824	36.100777	-9.927912	117.116631	35.12484	38.395813	115.126823	35.6128085	14.2339505	116.121727	-75.1251225	14.4971275	116.295921
-36.847649	0.978704	115.535423	-19.778938	14.351201	116.245972	36.098404	-9.946249	117.179718	35.1217	38.385448	115.204681	35.610052	14.2195995	116.1921995	-75.167928	14.4828025	116.2997445
-37.386921	1.872827	115.478195	-19.812992	14.339384	116.265869	36.058228	-9.95506	117.232262	35.12862	38.385429	115.292885	35.593424	14.2151845	116.2625735	-75.219408	14.4635835	116.2691645
-37.847752	2.790034	115.431419	-19.833359	14.324405	116.271423	36.024639	-9.971837	117.237	35.120796	38.37944	115.339752	35.5727175	14.2038015	116.288376	-75.2394355	14.4450085	116.25447
-38.565712	4.247991	115.363159	-19.866297	14.303158	116.25296	35.992237	-9.995072	117.16925	35.087986	38.358162	115.292847	35.5401115	14.181545	116.2310485	-75.2727055	14.424771	116.2748715
-39.017929	5.280502	115.31842	-19.892086	14.287416	116.232635	35.952133	-10.003161	117.119171	35.030243	38.349499	115.235756	35.491188	14.173169	116.1774635	-75.27536	14.401663	116.2878065
-39.364048	6.313815	115.275528	-19.920551	14.274673	116.204796	35.91774	-9.99707	117.077171	34.982933	38.352104	115.187881	35.4503365	14.177517	116.132526	-75.2914385	14.371829	116.277066
-39.739304	7.381564	115.21447	-19.951122	14.250225	116.200844	35.903595	-9.964427	117.037514	34.934818	38.379738	115.144836	35.4192065	14.2076555	116.091175	-75.3214505	14.2927945	116.310513
-40.055668	8.508728	115.192093	-19.977613	14.246549	116.189384	35.887127	-9.926153	117.022751	34.877621	38.431004	115.14267	35.382374	14.2524255	116.0827105	-75.3376	14.2406725	116.2960575
-40.342869	9.650389	115.140808	-20.010502	14.25405	116.174225	35.864254	-9.885895	117.01255	34.816517	38.485752	115.131256	35.3403855	14.2999285	116.071903	-75.3613895	14.2081715	116.276547
-40.588306	10.788265	115.111969	-20.068888	14.278614	116.171738	35.831902	-9.860513	116.993942	34.742626	38.514008	115.101494	35.287264	14.3267475	116.047718	-75.42504	14.2304805	116.295758
-40.965824	12.580217	115.078941	-20.13855	14.268883	116.160835	35.730961	-9.868954	116.966286	34.617302	38.504673	115.02063	35.1741315	14.3178595	115.993458	-75.4512315	14.2199065	116.328212
-41.18269	13.773519	115.097809	-20.242374	14.193431	116.15654	35.634426	-9.91366	116.938034	34.513847	38.460018	114.977226	35.0741365	14.273179	115.95763	-75.5588845	14.113683	116.35545
-41.338165	14.953117	115.054276	-20.349224	14.11589	116.145325	35.534294	-9.969639	116.905548	34.39645	38.402668	114.94577	34.965372	14.2165145	115.925659	-75.66382	14.0152655	116.364991
-41.496712	16.176655	115.032707	-20.452082	13.999557	116.144852	35.435966	-10.018006	116.866302	34.254677	38.346474	114.960266	34.8453215	14.164234	115.913284	-75.7494855	13.83488	116.37642
-41.587353	17.398083	115.036224	-20.549852	13.894028	116.146896	35.34407	-10.061677	116.840065	34.10947	38.29538	115.000061	34.72677	14.1168515	115.920063	-75.826474	13.6712045	116.373729
-41.706352	18.598911	115.017784	-20.662136	13.79833	116.136002	35.268776	-10.081646	116.787132	33.965919	38.282238	115.077934	34.6173475	14.100296	115.932533	-75.9416195	13.496364	116.339471
-41.71627	19.86134	114.992126	-20.766981	13.719742	116.126167	35.202438	-10.067967	116.73716	33.834976	38.295612	115.218605	34.518707	14.1138225	115.9778825	-76.052669	13.3256615	116.2744515
-41.754868	21.729755	115.007904	-20.879564	13.660993	116.131226	35.120346	-10.017578	116.670624	33.674511	38.368599	115.407707	34.3974285	14.1755105	116.0391655	-76.1565565	13.1464755	116.2232865
-41.742161	22.993725	114.99585	-20.954245	13.677335	116.134514	35.055195	-9.970598	116.63047	33.571255	38.429852	115.520142	34.313225	14.229627	116.075306	-76.221715	13.125043	116.193722
-41.705219	24.28121	115.041077	-21.0604	13.70284	116.175842	34.976452	-9.90553	116.561356	33.474747	38.499264	115.630173	34.2255995	14.296867	116.0957645	-76.3463995	13.108813	116.2559195
-41.645447	25.533789	115.19104	-21.177023	13.68597	116.19265	34.874977	-9.854092	116.443909	33.351475	38.581978	115.735947	34.113226	14.363943	116.089928	-76.467272	13.007997	116.295372
-41.62212	26.787434	115.463295	-21.282616	13.703463	116.24662	34.755924	-9.783725	116.242348	33.198822	38.660793	115.918961	33.977373	14.438534	116.0806545	-76.542605	12.968392	116.4125855
-41.509079	27.995037	115.770462	-21.427021	13.679564	116.342499	34.632813	-9.700632	115.980705	33.035992	38.744087	116.210785	33.8344025	14.5217275	116.095745	-76.6884445	12.8374005	116.589253
-41.382175	29.186354	116.158127	-21.549831	13.654568	116.455772	34.495659	-9.610238	115.694519	32.876877	38.83429	116.584656	33.686268	14.612026	116.1395875	-76.78593	12.69711	116.7719565
-41.207989	30.895857	116.803185	-21.804913	13.684058	116.571579	34.253014	-9.429363	115.239426	32.623028	38.992191	117.247116	33.438021	14.781414	116.243271	-77.047847	12.586702	116.899887
-40.984638	31.965691	117.2173	-22.056067	13.843385	116.693306	34.062618	-9.267262	114.939323	32.456104	39.113365	117.645264	33.259361	14.9230515	116.2922935	-77.371495	12.7637185	117.0943185
-40.762844	32.997345	117.562592	-22.266985	14.036526	116.764084	33.886913	-9.086594	114.669487	32.299007	39.250942	117.976631	33.09296	15.082174	116.323059	-77.62693	12.990878	117.205109
-40.546288	33.966389	117.88858	-22.453611	14.254629	116.821838	33.705894	-8.908564	114.45472	32.164566	39.417145	118.201599	32.93523	15.2542905	116.3281595	-77.842452	13.2549675	117.3155165
-40.256508	34.815514	118.154503	-22.68664	14.536241	116.882195	33.542511	-8.753165	114.264275	32.043648	39.545841	118.333199	32.7930795	15.396338	116.298737	-78.1663595	13.676144	117.465653
-39.944752	35.609936	118.3265	-22.894472	14.823323	116.912994	33.36993	-8.631418	114.086365	31.934801	39.633934	118.423126	32.6523655	15.501258	116.2547455	-78.4413095	14.145388	117.5712425
-39.607475	36.260571	118.446671	-22.480286	14.537515	116.544769	33.216724	-8.563814	113.966835	31.839245	39.697498	118.458084	32.5279845	15.566842	116.2124595	-77.4885565	13.508188	116.8770785
-39.023911	37.065125	118.576721	-22.657827	14.664492	116.552696	32.992496	-8.534619	113.857605	31.696329	39.712566	118.471321	32.3444125	15.5889735	116.164463	-77.6600665	13.7400105	116.940929
-38.650517	37.452843	118.62793	-23.216253	15.070251	116.896713	32.859653	-8.575451	113.859604	31.61175	39.651752	118.421364	32.2357015	15.5381505	116.140484	-78.6682075	14.6023515	117.652942
-38.192448	37.679573	118.610855	-23.093424	14.922626	116.754623	32.738628	-8.685418	113.944069	31.525677	39.539001	118.280281	32.1321525	15.4267915	116.112175	-78.3190005	14.4184605	117.397071
-37.752563	37.794262	118.508484	-23.382282	14.997396	116.98877	32.59478	-8.830335	114.12307	31.460121	39.392349	118.008057	32.0274505	15.281007	116.0655635	-78.7920145	14.713785	117.9119765
-37.220558	37.8083	118.297783	-23.365744	14.872599	117.037392	32.457047	-9.035337	114.348259	31.383255	39.204323	117.644051	31.920151	15.084493	115.996155	-78.651639	14.660705	118.078629
-36.724979	37.671471	117.977539	-23.449797	14.763067	117.083755	32.303772	-9.269949	114.648125	31.306038	39.015896	117.222633	31.804905	14.8729735	115.935379	-78.704499	14.6531605	118.232131
-36.27951	37.406265	117.623924	-23.511988	14.622203	117.078194	32.17477	-9.545439	115.010849	31.22369	38.795582	116.788269	31.69923	14.6250715	115.899559	-78.723206	14.6193345	118.256829
-35.630394	36.839672	117.088913	-23.70014	14.403078	117.178902	32.000919	-9.970132	115.575729	31.07568	38.413776	116.237389	31.5382995	14.221822	115.906559	-78.9385795	14.584334	118.451245
-35.19313	36.404625	116.773483	-23.782904	14.221976	117.190643	31.890753	-10.242846	115.939011	30.987427	38.146053	115.913071	31.43909	13.9516035	115.926041	-79.004898	14.4923485	118.455245
-34.744328	35.96093	116.453064	-23.894869	14.026078	117.208038	31.798983	-10.50215	116.237328	30.898062	37.883633	115.567398	31.3485225	13.6907415	115.902363	-79.1382605	14.3614145	118.513713
-34.323715	35.499199	116.107239	-23.961725	13.865024	117.137871	31.697746	-10.703897	116.500977	30.809338	37.632664	115.239571	31.253542	13.4643835	115.870274	-79.176992	14.2656645	118.405468
-33.931732	35.018166	115.771469	-24.054489	13.724308	117.022514	31.600084	-10.925839	116.660927	30.741236	37.411613	114.874336	31.17066	13.242887	115.7676315	-79.279638	14.205729	118.2773965
-33.530136	34.552036	115.398361	-24.104702	13.575495	116.879845	31.52284	-11.119534	116.747025	30.67165	37.184845	114.519569	31.097245	13.0326555	115.633297	-79.306649	14.1183345	118.126393
-33.1376	34.071804	115.086021	-24.165546	13.435578	116.732666	31.423559	-11.282644	116.834602	30.62925	36.994492	114.175499	31.0264045	12.855924	115.5050505	-79.3574965	14.015232	117.9602815
-32.631561	33.358948	114.749596	-24.200476	13.251616	116.541313	31.324402	-11.523256	116.880539	30.573544	36.730431	113.740181	30.948973	12.6035875	115.31036	-79.349925	13.8996445	117.772266
-32.287033	32.904228	114.610313	-24.224205	13.150867	116.488289	31.236923	-11.638235	116.900703	30.546076	36.58239	113.553635	30.8914995	12.4720775	115.227169	-79.3399095	13.8296565	117.749409
-31.961969	32.528919	114.525856	-24.236149	13.030881	116.436996	31.183212	-11.775829	116.907753	30.520878	36.436523	113.413956	30.852045	12.330347	115.1608545	-79.324343	13.731415	117.7131375
-31.610638	32.207844	114.483109	-24.244915	12.950057	116.397835	31.109127	-11.886288	116.897667	30.511171	36.31501	113.377739	30.810149	12.214361	115.137703	-79.299979	13.685753	117.657967
-31.280512	31.901785	114.455971	-24.297152	12.859715	116.36319	31.036028	-11.973995	116.887711	30.474451	36.220749	113.37986	30.7552395	12.123377	115.1337855	-79.3495435	13.596053	117.5925945
-30.985174	31.652584	114.413895	-24.356865	12.819724	116.321526	30.968576	-12.050115	116.849052	30.448256	36.138172	113.415733	30.708416	12.0440285	115.1323925	-79.422146	13.5954195	117.5106595
-30.685562	31.472475	114.361038	-24.418436	12.795393	116.284096	30.900154	-12.093695	116.848709	30.39456	36.122013	113.370789	30.647357	12.014159	115.109749	-79.484229	13.576627	117.458443
-30.232588	31.324364	114.200996	-24.511786	12.744385	116.146576	30.759556	-12.119168	116.845009	30.292681	36.048817	113.2136	30.5261185	11.9648245	115.0293045	-79.5496905	13.5239455	117.2638475
-29.903606	31.286884	114.036644	-24.538897	12.730516	116.059601	30.668175	-12.10516	116.844223	30.213573	36.03307	113.06971	30.440874	11.963955	114.9569665	-79.518668	13.497077	117.1622355
-29.5632	31.239531	113.86982	-24.605032	12.701222	115.955887	30.598417	-12.080494	116.850876	30.134296	36.020416	112.934921	30.3663565	11.969961	114.8928985	-79.5764205	13.432483	117.0188755
-29.161337	31.149569	113.720001	-24.627665	12.656921	115.883545	30.571434	-12.029111	116.916611	30.064129	36.03661	112.826324	30.3177815	12.0037495	114.8714675	-79.5731115	13.3100925	116.8956225
-28.800863	31.134935	113.598465	-24.687368	12.608741	115.811859	30.557993	-11.985942	116.980743	29.984463	36.072338	112.794159	30.271228	12.043198	114.887451	-79.645964	13.174284	116.736267
-28.35446	31.142374	113.50695	-24.733204	12.586758	115.758492	30.558077	-11.944993	117.021576	29.913902	36.119373	112.758362	30.2359895	12.08719	114.889969	-79.7023975	13.086326	116.627015
-27.947096	31.211775	113.465012	-24.770235	12.573612	115.72747	30.551647	-11.856847	117.056366	29.837496	36.213409	112.749435	30.1945715	12.178281	114.9029005	-79.7350415	12.968943	116.5520395
-27.341732	31.395021	113.373505	-24.834984	12.598738	115.64225	30.56391	-11.665542	117.032036	29.692915	36.417774	112.773918	30.1284125	12.376116	114.902977	-79.7983805	12.82136	116.381523
-26.955238	31.593418	113.337563	-24.905807	12.645555	115.551186	30.563608	-11.523056	116.938866	29.597866	36.580566	112.840927	30.080737	12.528755	114.8898965	-79.892351	12.762355	116.2124755
-26.505369	31.836494	113.328186	-24.91931	12.658432	115.450058	30.569214	-11.373888	116.852142	29.518341	36.752087	112.905708	30.0437775	12.6890995	114.878925	-79.8823975	12.6277645	116.021191
-26.057323	32.116974	113.340202	-24.978193	12.679534	115.334366	30.576061	-11.254837	116.64164	29.44401	36.898567	113.021507	30.0100355	12.821865	114.8315735	-79.9664215	12.537203	115.8371585
-25.579235	32.436508	113.360405	-25.009102	12.708065	115.188858	30.580919	-11.108547	116.401756	29.380039	37.090511	113.133713	29.980479	12.990982	114.7677345	-79.998683	12.425148	115.6099815
-25.099241	32.792923	113.411972	-25.041553	12.758856	115.061043	30.599031	-10.954698	116.154816	29.309025	37.281597	113.241959	29.954028	13.1634495	114.6983875	-80.037134	12.3542625	115.4236985
-24.565491	33.169567	113.472382	-25.015635	12.839281	114.934967	30.608786	-10.725163	115.932098	29.251972	37.494106	113.38739	29.930379	13.3844715	114.659744	-79.961649	12.2940905	115.21019
-23.74337	33.748535	113.64257	-25.011694	12.985723	114.865265	30.703037	-10.469071	115.660095	29.189985	37.803169	113.636734	29.946511	13.667049	114.6484145	-79.969899	12.304397	115.0821155
-23.247992	34.145542	113.802483	-24.998247	13.051277	114.859917	30.780851	-10.381696	115.528763	29.187489	37.99147	113.842056	29.98417	13.804887	114.6854095	-79.980664	12.297667	115.0344245
-22.671261	34.514648	113.993683	-24.964561	13.147895	114.886353	30.842379	-10.269318	115.41687	29.214304	38.122021	114.080833	30.0283415	13.9263515	114.7488515	-79.9574635	12.3694385	115.0238545
-22.077297	34.835518	114.217758	-24.955879	13.178717	114.913956	30.880272	-10.193775	115.331184	29.225012	38.241589	114.319824	30.052642	14.023907	114.825504	-79.9644	12.333527	115.002408
-21.543186	35.158001	114.44857	-24.968601	13.178068	114.954781	30.935638	-10.152097	115.231941	29.258108	38.311935	114.601776	30.096873	14.079919	114.9168585	-80.034075	12.276217	114.9927035
-21.036369	35.464996	114.772049	-24.96571	13.165615	114.983238	30.964857	-10.127403	115.089714	29.276657	38.369236	114.906677	30.120757	14.1209165	114.9981955	-80.052177	12.2103135	114.9682805
-20.373009	35.71936	115.009735	-24.953339	13.148501	115.022911	31.00852	-10.085187	114.938011	29.28508	38.429218	115.211929	30.1468	14.1720155	115.07497	-80.053478	12.1249865	114.970852
-19.598711	36.048908	115.478477	-24.994568	13.157972	115.179039	31.081068	-10.01942	114.748428	29.291798	38.496998	115.646088	30.186433	14.238789	115.197258	-80.175569	12.077155	115.16082
-19.023823	36.197536	115.699493	-24.93046	13.164165	115.16378	31.131479	-9.94362	114.654747	29.314226	38.571831	115.900063	30.2228525	14.3141055	115.277405	-80.0837725	12.0142245	115.050155
-18.361654	36.25132	115.838936	-24.891121	13.226351	115.243874	31.202057	-9.835184	114.620552	29.330948	38.661419	116.076538	30.2665025	14.4131175	115.348545	-80.0487445	12.0395845	115.139203
-17.756378	36.291428	115.910805	-24.86833	13.310811	115.30719	31.265741	-9.723259	114.653145	29.370096	38.768127	116.189468	30.3179185	14.522434	115.4213065	-80.0545785	12.099188	115.1930735
-17.24548	36.345947	115.984177	-24.78462	13.419406	115.347862	31.355078	-9.607269	114.722717	29.406134	38.851616	116.246475	30.380606	14.6221735	115.484596	-79.949846	12.2166385	115.211128
-16.611082	36.260086	115.963364	-24.726473	13.514212	115.37088	31.435719	-9.521831	114.83387	29.441607	38.956146	116.256546	30.438663	14.7171575	115.545208	-79.891609	12.3112665	115.196552
-15.963602	36.03756	115.867081	-24.707756	13.571676	115.417397	31.503061	-9.406718	114.948914	29.473389	39.028538	116.181854	30.488225	14.81091	115.565384	-79.903737	12.332442	115.26941
-15.203521	35.675625	115.78965	-24.604786	13.62386	115.500618	31.61132	-9.366443	115.069733	29.516935	39.091892	116.045403	30.5641275	14.8627245	115.557568	-79.7736995	12.3849955	115.443668
-14.683745	35.406708	115.732529	-24.548269	13.635354	115.513107	31.691282	-9.340687	115.147507	29.550287	39.107655	115.958252	30.6207845	14.883484	115.5528795	-79.7173225	12.387224	115.4733345
-14.172989	35.117306	115.663651	-24.503214	13.613642	115.507889	31.758095	-9.313818	115.190231	29.595428	39.125492	115.895782	30.6767615	14.905837	115.5430065	-79.6831895	12.321447	115.4727715
-13.616478	34.75359	115.584358	-24.421291	13.572699	115.502014	31.83699	-9.277277	115.20089	29.642872	39.172005	115.849174	30.739931	14.947364	115.525032	-79.582513	12.198034	115.478996
-13.298051	34.371498	115.564178	-24.368349	13.562369	115.511497	31.929939	-9.217679	115.226074	29.695642	39.243607	115.807152	30.8127905	15.012964	115.516613	-79.5494885	12.111774	115.506381
-12.854402	33.958626	115.538322	-24.30187	13.570927	115.552582	32.052963	-9.139015	115.268303	29.748037	39.319618	115.778839	30.9005	15.0903015	115.523571	-79.50424	12.0515525	115.581593
-12.479496	33.49934	115.549782	-24.244715	13.624735	115.686295	32.151165	-9.062969	115.367676	29.807985	39.424858	115.777985	30.979575	15.1809445	115.5728305	-79.469005	12.0685255	115.7997595
-11.970588	32.828506	115.572563	-24.146721	13.645354	115.695587	32.278858	-8.952122	115.533684	29.895237	39.557301	115.789902	31.0870475	15.3025895	115.661793	-79.3804895	11.9881185	115.729381
-11.635702	32.379349	115.561249	-24.115213	13.660558	115.7146	32.354622	-8.870993	115.62178	29.937044	39.624504	115.794899	31.145833	15.3767555	115.7083395	-79.376259	11.9443605	115.7208605
-11.341763	31.899374	115.593681	-24.061766	13.630777	115.705315	32.437721	-8.795665	115.640022	29.966488	39.69001	115.82476	31.2021045	15.4471725	115.732391	-79.3256365	11.8143815	115.678239
-11.089167	31.387293	115.613495	-24.01086	13.605913	115.71431	32.526775	-8.722479	115.624489	29.958591	39.745003	115.851768	31.242683	15.511262	115.7381285	-79.264403	11.700564	115.6904915
-10.869981	30.869987	115.624382	-23.951656	13.589814	115.753403	32.623276	-8.647697	115.616119	29.975643	39.804398	115.839752	31.2994595	15.5783505	115.7279355	-79.2027715	11.6012775	115.7788705
-10.665436	30.291578	115.635422	-23.853601	13.590485	115.789101	32.726677	-8.577961	115.636757	30.032009	39.864174	115.811752	31.379343	15.6431065	115.7242545	-79.086545	11.5378635	115.8539475
-10.473788	29.75342	115.634766	-23.758768	13.630259	115.877678	32.821239	-8.510022	115.711975	30.073929	39.931087	115.754021	31.447584	15.7105325	115.732998	-78.96512	11.5499855	116.022358
-10.225086	28.949419	115.568283	-23.6553	13.721125	115.943039	32.946606	-8.433276	115.858795	30.134281	40.017784	115.51796	31.5404435	15.792254	115.6883775	-78.8510435	11.649996	116.1977005
-10.10352	28.436684	115.43679	-23.599363	13.768731	115.986427	33.004112	-8.420006	115.956093	30.137142	40.02557	115.233871	31.570627	15.802782	115.594982	-78.769353	11.73468	116.377872
-9.993913	27.928925	115.264595	-23.600266	13.835009	116.011047	33.051662	-8.418535	116.010727	30.112696	40.01157	114.864906	31.582179	15.7965175	115.4378165	-78.782711	11.8735005	116.5842775
-9.912448	27.447525	115.078117	-23.563025	13.851213	116.021011	33.082375	-8.431367	116.067596	30.058065	40.002464	114.403938	31.57022	15.7855485	115.235767	-78.69627	11.9168775	116.806255
-9.832098	26.919308	114.897156	-23.511904	13.843385	116.013908	33.14146	-8.459471	116.105118	30.019182	39.966213	113.968834	31.580321	15.753371	115.036976	-78.604129	11.933399	116.99084
-9.782453	26.436832	114.755264	-23.478437	13.836906	116.027367	33.245148	-8.523904	116.141006	29.984171	39.94997	113.52713	31.6146595	15.713033	114.834068	-78.5715335	11.960779	117.220666
-9.772606	25.976885	114.626038	-23.427593	13.82095	116.049324	33.320007	-8.574405	116.219154	29.955879	39.922558	113.209854	31.637943	15.6740765	114.714504	-78.493129	11.9678235	117.384144
-9.7045	25.370737	114.545486	-23.318922	13.764111	116.06575	33.489334	-8.668084	116.270851	29.967304	39.855148	112.882889	31.728319	15.593532	114.57687	-78.366163	11.93469	117.55463
-9.581707	25.060352	114.560112	-23.256071	13.726443	116.091194	33.588116	-8.712651	116.279793	30.011215	39.826077	112.826744	31.7996655	15.556713	114.5532685	-78.3118075	11.896173	117.6291195
-9.557698	24.833185	114.65654	-23.155579	13.662483	116.172386	33.734222	-8.783189	116.201004	30.080137	39.833241	112.889168	31.9071795	15.525026	114.545086	-78.2183375	11.79994	117.799686
-9.507626	24.692978	114.81398	-23.089848	13.60126	116.261696	33.817104	-8.764986	116.141655	30.145634	39.819256	113.022064	31.981369	15.527135	114.5818595	-78.161065	11.675385	117.9415325
-9.47233	24.635864	114.9552	-22.992205	13.541532	116.362999	33.943672	-8.736322	115.931961	30.233404	39.854992	113.206993	32.088538	15.559335	114.569477	-78.072948	11.523729	118.156521
-9.441623	24.628633	115.080475	-22.936953	13.531523	116.454361	34.035511	-8.616205	115.755226	30.3568	39.916706	113.358925	32.1961555	15.6502505	114.5570755	-78.0700615	11.4127955	118.3516465
-9.373803	24.684767	115.188721	-22.855955	13.554476	116.515144	34.056702	-8.45247	115.606758	30.512365	39.980431	113.516273	32.2845335	15.7639805	114.5615155	-77.9964435	11.3449715	118.4687725
-9.279369	24.925482	115.329613	-22.777681	13.701084	116.602913	34.122025	-8.239077	115.378342	30.742241	40.140434	113.723282	32.432133	15.9506785	114.550812	-77.987495	11.4514895	118.655014
-9.210844	25.140837	115.430939	-22.692909	13.821117	116.660103	34.164104	-8.166883	115.239456	30.849371	40.25354	114.016113	32.5067375	16.0433285	114.6277845	-77.8925555	11.5989055	118.6924215
-9.164227	25.381056	115.515625	-22.711851	13.978598	116.767715	34.230309	-8.132714	115.097427	30.898252	40.295132	114.172951	32.5642805	16.081209	114.635189	-77.9879825	11.875987	118.900241
-9.149711	25.65848	115.631828	-22.597857	14.081168	116.767952	34.258251	-8.103891	114.930176	30.939484	40.376583	114.250252	32.5988675	16.136346	114.590214	-77.7945815	12.02599	118.94569
-9.084937	25.940823	115.764275	-22.559834	14.247298	116.829697	34.309299	-8.059826	114.674545	30.962049	40.457882	114.402435	32.635674	16.199028	114.53849	-77.755342	12.295568	119.120904
-8.990894	26.223656	115.887436	-22.493162	14.371249	116.897293	34.349926	-7.998151	114.442764	30.969025	40.504211	114.611015	32.6594755	16.25303	114.5268895	-77.6457995	12.489468	119.2676965
-8.906629	26.513056	116.004227	-22.442404	14.518687	116.935257	34.380589	-7.926757	114.232338	31.057039	40.601719	114.744041	32.718814	16.337481	114.4881895	-77.603622	12.699893	119.3823245
-8.71329	26.911963	116.107468	-22.367079	14.737061	116.940926	34.367603	-7.797461	113.977303	31.215408	40.73011	114.998802	32.7915055	16.4663245	114.4880525	-77.5256635	13.0077975	119.3937995
-8.55398	27.130482	116.143608	-22.291828	14.918776	116.910484	34.378372	-7.712874	113.92453	31.360161	40.817059	115.097336	32.8692665	16.5520925	114.510933	-77.4529225	13.2854595	119.310035
-8.417384	27.324968	116.149857	-22.234632	15.099308	116.890419	34.38665	-7.654818	113.916992	31.500208	40.876244	115.177574	32.943429	16.610713	114.547283	-77.412693	13.587903	119.233555
-8.273228	27.458017	116.125595	-22.157518	15.252003	116.882339	34.40287	-7.625721	113.942047	31.638065	40.891449	115.233383	33.0204675	16.632864	114.587715	-77.3355035	13.871142	119.176963
-8.109779	27.531588	116.136124	-22.126093	15.394928	116.883934	34.401104	-7.647706	113.98616	31.773836	40.85154	115.241089	33.08747	16.601917	114.6136245	-77.339656	14.187939	119.1542435
-7.900333	27.576298	116.176071	-22.052774	15.439672	116.968155	34.402939	-7.710027	114.028809	31.918379	40.772915	115.302361	33.160659	16.531444	114.665585	-77.266207	14.3479	119.270725
-7.683387	27.585163	116.271019	-21.983877	15.472621	117.083931	34.386467	-7.788202	114.100586	32.040882	40.663975	115.462006	33.2136745	16.4378865	114.781296	-77.1814285	14.5073555	119.386566
-7.28334	27.500305	116.484962	-21.890671	15.485698	117.241302	34.354122	-7.904324	114.210068	32.263081	40.514675	115.728966	33.3086015	16.3051755	114.969517	-77.0899435	14.6662205	119.513087
-7.038446	27.425369	116.657623	-21.86841	15.481845	117.378616	34.34116	-7.958049	114.26767	32.409687	40.443768	115.911827	33.3754235	16.2428595	115.0897485	-77.1122435	14.7208305	119.6674835
-6.759959	27.297094	116.832436	-21.845078	15.560743	117.498222	34.314072	-8.002678	114.309929	32.502956	40.394562	116.169014	33.408514	16.195942	115.2394715	-77.09867	14.925544	119.7569725
-6.524804	27.141682	116.969505	-21.822306	15.630646	117.590881	34.283493	-8.022864	114.341774	32.595261	40.362984	116.380203	33.439377	16.17006	115.3609885	-77.083989	15.091232	119.8207735
-6.239941	26.937113	117.083717	-21.816025	15.702246	117.684486	34.256737	-8.036435	114.362289	32.680023	40.34536	116.562286	33.46838	16.1544625	115.4622875	-77.10043	15.2500295	119.9066845
-5.938773	26.653008	117.192612	-21.862614	15.835953	117.709366	34.189049	-8.020946	114.350571	32.750801	40.335247	116.723999	33.469925	16.1571505	115.537285	-77.195153	15.5147555	119.881447
-5.572813	26.341152	117.188171	-21.837551	15.920364	117.74588	34.12323	-8.009295	114.324295	32.810741	40.316818	116.839813	33.4669855	16.1537615	115.582054	-77.1420875	15.6869665	119.909706
-4.97718	25.731316	117.115578	-21.875246	16.041594	117.640152	34.017979	-8.012538	114.234627	32.901741	40.270226	116.929054	33.45986	16.128844	115.5818405	-77.210352	15.954344	119.6984635
-4.579829	25.269094	117.061592	-21.838751	16.121254	117.583427	33.958183	-8.060266	114.20723	32.971306	40.206802	116.97332	33.4647445	16.073268	115.590275	-77.1422465	16.16924	119.576579
-4.110319	24.788652	116.972458	-21.821754	16.142981	117.502319	33.914818	-8.155433	114.204979	33.061356	40.13887	116.986588	33.488087	15.9917185	115.5957835	-77.131595	16.2942435	119.4088545
-3.669194	24.24984	116.902367	-21.864965	16.195381	117.450562	33.893158	-8.246528	114.241341	33.12534	40.059177	117.08667	33.509249	15.9063245	115.6640055	-77.239179	16.4844375	119.2371185
-3.244757	23.625343	116.886261	-21.822748	16.183325	117.439415	33.908157	-8.348847	114.322937	33.236732	39.958336	117.142616	33.5724445	15.8047445	115.7327765	-77.2179405	16.5619055	119.1460535
-2.733202	22.942553	116.882454	-21.759115	16.217712	117.45491	33.953381	-8.430342	114.49369	33.312061	39.861397	117.328072	33.632721	15.7155275	115.910881	-77.150951	16.7198965	118.998939
-2.22479	22.177639	116.93177	-21.731968	16.241821	117.464386	34.044514	-8.513089	114.701996	33.417732	39.788788	117.542435	33.731123	15.6378495	116.1222155	-77.195059	16.8457925	118.8065565
-1.46167	20.989283	117.059959	-21.66431	16.265322	117.510712	34.191658	-8.573816	115.081879	33.598461	39.74836	117.879845	33.8950595	15.587272	116.480862	-77.2236795	16.943372	118.540562
-0.994254	20.165798	117.074669	-21.666862	16.340353	117.429794	34.306587	-8.572735	115.348373	33.715214	39.77161	118.102669	34.0109005	15.5994375	116.725521	-77.3446245	17.0812685	118.134067
-0.523738	19.268961	117.014885	-21.66156	16.451622	117.19854	34.424236	-8.530743	115.634857	33.799854	39.842117	118.329117	34.112045	15.655687	116.981987	-77.435165	17.247557	117.415093
-0.062621	18.360134	116.849838	-21.709881	16.591211	116.853249	34.502155	-8.419902	115.978813	33.844452	39.956223	118.556641	34.1733035	15.7681605	117.267727	-77.5930655	17.4142615	116.438771
0.374837	17.444624	116.70871	-21.74719	16.770679	116.445076	34.556725	-8.243923	116.282478	33.858021	40.106632	118.707039	34.207373	15.9313545	117.4947585	-77.701753	17.6100035	115.3953935
0.762661	16.522778	116.55275	-21.741076	16.892113	116.107323	34.602058	-8.088069	116.558411	33.854206	40.252674	118.799576	34.228132	16.0823025	117.6789935	-77.710284	17.7019235	114.5356525
1.111674	15.505852	116.40303	-21.743723	17.0529	115.888367	34.672241	-7.909564	116.75547	33.858631	40.424244	118.812454	34.265436	16.25734	117.783962	-77.752882	17.84846	113.992772
1.531447	13.955588	116.380783	-21.690567	17.238235	115.827988	34.730843	-7.637873	117.017151	33.848061	40.680428	118.619171	34.289452	16.5212775	117.818161	-77.670586	17.9551925	113.837815
1.7662	12.953676	116.445564	-21.661255	17.323294	115.947174	34.776226	-7.436093	117.166496	33.853237	40.85429	118.5168	34.3147315	16.7090985	117.841648	-77.6372415	17.9374895	114.0527
1.883656	11.924041	116.564369	-21.678486	17.454426	116.08474	34.801422	-7.26805	117.386833	33.814342	41.041977	118.501678	34.307882	16.8869635	117.9442555	-77.664854	18.0218885	114.2252245
1.965894	10.861821	116.737175	-21.689308	17.542274	116.225418	34.794502	-7.091608	117.582321	33.77549	41.224949	118.535744	34.284996	17.0666705	118.0590325	-77.663612	18.0178775	114.3918035
1.971352	9.814927	116.900078	-21.792091	17.648754	116.335152	34.746876	-6.914074	117.743362	33.692207	41.420925	118.589958	34.2195415	17.2534255	118.16666	-77.8037235	18.0440825	114.503644
1.938544	8.817496	117.005203	-21.88796	17.782066	116.405739	34.681648	-6.721693	117.930519	33.604527	41.623405	118.618538	34.1430875	17.450856	118.2745285	-77.9190075	18.113276	114.5369495
1.878884	7.794735	117.077049	-21.97967	17.92379	116.475464	34.629993	-6.514333	118.109688	33.508717	41.82106	118.653488	34.069355	17.6533635	118.381588	-78.028695	18.1942165	114.56934
1.672619	6.287392	117.332985	-22.134396	18.181583	116.575279	34.579098	-6.145449	118.45697	33.329323	42.172325	118.776787	33.9542105	18.013438	118.6168785	-78.2230025	18.349728	114.5336795
1.494238	5.332199	117.535568	-22.212568	18.346416	116.68824	34.567673	-5.896008	118.729576	33.187885	42.449364	118.882416	33.877779	18.276678	118.805996	-78.302915	18.416154	114.570484
1.218397	4.386856	117.723228	-22.284065	18.511496	116.848717	34.568298	-5.643409	119.019608	33.064259	42.709515	118.941986	33.8162785	18.533053	118.980797	-78.3844085	18.489939	114.716637
0.899285	3.45329	117.970909	-22.389893	18.689589	117.01577	34.552631	-5.406528	119.281891	32.95718	42.97155	118.990646	33.7549055	18.782511	119.1362685	-78.5346915	18.596667	114.8952715
0.536756	2.541968	118.210098	-22.466848	18.846291	117.211807	34.536163	-5.166022	119.534279	32.833584	43.201977	119.026077	33.6848735	19.0179775	119.280178	-78.6185695	18.6746045	115.143436
0.104321	1.67362	118.488159	-22.542404	19.010616	117.343651	34.505154	-4.950456	119.833633	32.714493	43.42989	118.98922	33.6098235	19.239717	119.4114265	-78.6946315	18.781515	115.2758755
-0.371044	0.823391	118.696426	-22.63262	19.204752	117.429031	34.480968	-4.745917	120.104088	32.578815	43.661163	118.935844	33.5298915	19.457623	119.519966	-78.7951315	18.951881	115.338096
-1.199743	-0.35399	119.124794	-22.789402	19.499456	117.499352	34.418221	-4.389534	120.540573	32.323521	44.032444	118.728722	33.370871	19.821455	119.6346475	-78.949675	19.177457	115.3640565
-1.80447	-1.070125	119.417908	-22.915979	19.674896	117.504585	34.334164	-4.144382	120.846024	32.156624	44.280407	118.525482	33.245394	20.0680125	119.685753	-79.077352	19.2817795	115.323417
-2.502908	-1.699645	119.688126	-23.042736	19.818487	117.527641	34.279919	-3.946081	121.120132	31.99214	44.468838	118.340179	33.1360295	20.2613785	119.7301555	-79.2215015	19.3755955	115.3251265
-3.149096	-2.359902	119.878136	-23.134018	19.875622	117.574837	34.213509	-3.794338	121.386543	31.8603	44.601421	118.166794	33.0369045	20.4035415	119.7766685	-79.3049405	19.3477025	115.3730055
-3.972148	-2.89461	120.100044	-23.196901	19.859928	117.653015	34.148102	-3.68336	121.574806	31.750971	44.687603	118.031906	32.9495365	20.5021215	119.803356	-79.3433385	19.2177345	115.502674
-4.667343	-3.381034	120.149742	-23.255585	19.806614	117.742477	34.121807	-3.614891	121.67804	31.661045	44.752357	117.965721	32.891426	20.568733	119.8218805	-79.402596	19.044495	115.6630735
-5.447365	-3.796725	120.142807	-23.316406	19.715738	117.834961	34.093414	-3.548979	121.715965	31.566069	44.807018	117.944695	32.8297415	20.6290195	119.83033	-79.4625535	18.8024565	115.839592
-6.757274	-4.235353	119.943344	-23.36668	19.532503	117.949966	34.081707	-3.453865	121.555458	31.406128	44.890404	118.026283	32.7439175	20.7182695	119.7908705	-79.4772775	18.3467365	116.1090615
-7.772978	-4.386566	119.802322	-23.415159	19.401731	118.049835	34.083904	-3.391101	121.331612	31.281332	44.957211	118.093941	32.682618	20.783055	119.7127765	-79.512936	18.020407	116.3868935
-8.612558	-4.545307	119.559822	-23.446888	19.307096	118.189369	34.073193	-3.312007	121.095634	31.140141	45.030136	118.139671	32.606667	20.8590645	119.6176525	-79.500443	17.7551275	116.7610855
-9.366648	-4.59189	119.277382	-23.433304	19.241787	118.35405	34.080254	-3.214833	120.870613	31.03261	45.099648	118.191025	32.556432	20.9424075	119.530819	-79.42304	17.5411665	117.177281
-10.287906	-4.527347	119.149315	-23.448856	19.204638	118.605103	34.069889	-3.110466	120.622406	30.923071	45.207081	118.320099	32.49648	21.0483075	119.4712525	-79.394192	17.3609685	117.7389535
-11.300447	-4.377537	119.055832	-23.460365	19.154325	118.931915	34.076603	-3.043072	120.399323	30.830297	45.29483	118.49234	32.45345	21.125879	119.4458315	-79.37418	17.182771	118.4179985
-12.269541	-4.192689	119.094215	-23.482031	19.135147	119.262337	34.072773	-2.991558	120.228172	30.751492	45.360828	118.695763	32.4121325	21.184635	119.4619675	-79.3761945	17.085659	119.0627065
-13.649008	-3.871755	119.242569	-23.538576	19.0951	119.698647	34.00869	-2.969518	120.107307	30.654305	45.384624	119.053482	32.3314975	21.207553	119.5803945	-79.4086495	16.982647	119.8168995
-14.600393	-3.54605	119.379105	-23.633171	19.105467	119.932365	33.952793	-2.986292	120.11422	30.601025	45.391239	119.258133	32.276909	21.2024735	119.6861765	-79.543251	17.0084605	120.1785535
-15.539375	-3.220259	119.505516	-23.671965	19.122374	120.103966	33.874195	-3.008211	120.153831	30.582296	45.371361	119.418526	32.2282455	21.181575	119.7861785	-79.5721755	17.063173	120.4217535
-16.443827	-2.855275	119.596947	-23.736179	19.133389	120.225815	33.786186	-3.069551	120.188202	30.528883	45.33506	119.515335	32.1575345	21.1327545	119.8517685	-79.6298925	17.1340235	120.5998615
-17.269917	-2.534116	119.557228	-23.785017	19.136276	120.33596	33.730579	-3.134241	120.130524	30.504143	45.263432	119.664207	32.117361	21.0645955	119.8973655	-79.687395	17.2079565	120.7745545
-18.155035	-2.176867	119.433258	-23.83069	19.059649	120.394882	33.664268	-3.201952	119.999123	30.486176	45.208118	119.86039	32.075222	21.003083	119.9297565	-79.736602	17.116215	120.8600075
-19.008068	-1.796551	119.217827	-23.870783	19.001177	120.459618	33.591099	-3.266507	119.866478	30.458546	45.157463	120.144501	32.0248225	20.945478	120.0054895	-79.7663885	17.056876	120.9137465
-20.227568	-1.218602	118.905472	-23.973259	18.930838	120.56868	33.462624	-3.334549	119.582306	30.443689	45.108376	120.707771	31.9531565	20.8869135	120.1450385	-79.8996745	16.9747625	120.9923215
-21.043724	-0.878751	118.79541	-24.069937	18.956911	120.654526	33.385796	-3.348917	119.460938	30.813128	44.940262	120.917877	32.099462	20.7956725	120.1894075	-80.239336	17.1181495	121.1196445
-21.789968	-0.53206	118.721962	-24.150255	19.008471	120.703125	33.298164	-3.373104	119.417778	30.771488	44.933819	121.256866	32.034826	20.7803575	120.337322	-80.335336	17.2365845	121.068928
-22.562145	-0.180967	118.68399	-24.248844	19.096594	120.722664	33.209675	-3.379985	119.419411	30.720022	44.930977	121.498825	31.9648485	20.775496	120.459118	-80.4625365	17.417692	120.98621
-23.034504	0.0246	118.539024	-24.358644	19.191725	120.705566	33.107693	-3.419579	119.419373	30.666655	44.898708	121.652748	31.887174	20.7395645	120.5360605	-80.604462	17.6438855	120.8750715
-24.119549	0.496876	118.602005	-24.460981	19.245623	120.686813	33.025429	-3.492263	119.414833	30.617645	44.839432	121.755806	31.821537	20.6735845	120.5853195	-80.743499	17.8176615	120.7883065
-24.838142	0.751357	118.559013	-24.527018	19.233011	120.669495	32.933311	-3.573042	119.373428	30.597908	44.743523	121.805527	31.7656095	20.5852405	120.5894775	-80.8196455	17.8807815	120.7495125
-25.894087	1.026165	118.494736	-24.549675	19.109375	120.668182	32.849758	-3.756046	119.290482	30.581289	44.544186	121.904663	31.7155235	20.39407	120.5975725	-80.8148735	17.82468	120.7387915
-26.533949	1.178644	118.417313	-24.566431	19.023182	120.650314	32.832081	-3.86364	119.196716	30.570635	44.41716	121.960297	31.701358	20.27676	120.5785065	-80.83422	17.769604	120.7221215
-27.179993	1.345057	118.357315	-24.556345	18.907598	120.64856	32.835121	-3.95937	119.098106	30.574074	44.310635	121.98819	31.7045975	20.1756325	120.543148	-80.8172875	17.6395635	120.753972
-27.828655	1.455242	118.303169	-24.566095	18.853121	120.642265	32.798687	-4.035686	119.039604	30.538523	44.205112	121.99321	31.668605	20.084713	120.516407	-80.800795	17.621529	120.768123
-28.513128	1.504984	118.345352	-24.585514	18.774851	120.652031	32.797649	-4.15528	119.043259	30.5327	44.113731	122.000671	31.6651745	19.9792255	120.521965	-80.8362025	17.5704765	120.782097
-29.167076	1.520924	118.396172	-24.59849	18.72847	120.664528	32.784794	-4.29997	119.108185	30.531771	43.972626	121.989563	31.6582825	19.836328	120.548874	-80.8552625	17.620612	120.780182
-29.815725	1.505491	118.438896	-24.631029	18.642229	120.643532	32.738323	-4.488167	119.201973	30.529774	43.816246	122.002983	31.6340485	19.6640395	120.602478	-80.8961065	17.6204185	120.684586
-30.725082	1.420632	118.34655	-24.70245	18.457396	120.552803	32.628849	-4.756918	119.242119	30.516239	43.519341	122.052292	31.572544	19.3812115	120.6472055	-80.977444	17.5335805	120.4584005
-31.361124	1.350188	118.181824	-24.753269	18.295063	120.50074	32.540123	-4.946073	119.176147	30.500805	43.313766	122.123146	31.520464	19.1838465	120.6496465	-81.027002	17.4062795	120.3518335
-31.956226	1.208006	118.074692	-24.871544	18.164476	120.50499	32.447456	-5.131737	119.081642	30.474524	43.114601	122.15155	31.46099	18.991432	120.616596	-81.204078	17.33752	120.393384
-32.578377	1.094351	118.022667	-24.86145	18.012936	120.455147	32.388092	-5.308335	119.024811	30.475727	42.922573	122.155441	31.4319095	18.807119	120.590126	-81.1548095	17.218753	120.320168
-33.287121	0.91568	118.072304	-24.901699	17.906597	120.53096	32.343586	-5.494904	119.03688	30.478456	42.737503	122.141479	31.411021	18.6212995	120.5891795	-81.214419	17.1918945	120.4727405
-33.91478	0.695415	118.089119	-24.889872	17.817091	120.487129	32.300602	-5.704669	119.142899	30.515558	42.53727	122.076332	31.40808	18.4163005	120.6096155	-81.187824	17.2178815	120.3646425
-34.538231	0.46665	118.124924	-24.900126	17.723528	120.472076	32.26725	-5.935254	119.269562	30.559996	42.340355	121.979141	31.413623	18.2025505	120.6243515	-81.213875	17.2445055	120.3198005
-35.45779	0.120208	118.099274	-24.906353	17.568996	120.357338	32.225697	-6.251971	119.403366	30.591465	42.036362	121.763969	31.408581	17.8921955	120.5836675	-81.221287	17.2457965	120.1310085
-36.077377	-0.145159	118.099022	-24.865419	17.450663	120.253456	32.198105	-6.46861	119.466904	30.605497	41.829117	121.578659	31.401801	17.6802535	120.5227815	-81.132639	17.2210725	119.9841305
-36.718945	-0.436529	118.117615	-24.888409	17.344244	120.19236	32.176716	-6.682948	119.524315	30.631594	41.632698	121.360252	31.404155	17.474875	120.4422835	-81.180973	17.213613	119.9424365
-37.387962	-0.742645	118.226959	-24.818598	17.230909	120.150116	32.162727	-6.896863	119.636177	30.2743	41.58215	121.273468	31.2185135	17.3426435	120.4548225	-80.8557095	17.1191745	119.8454095
-38.10252	-1.079582	118.412903	-24.811163	17.090208	120.101463	32.172909	-7.097703	119.825745	30.318409	41.386044	120.954048	31.245659	17.1441705	120.3898965	-80.867985	17.0362455	119.8130295
-38.764687	-1.381735	118.636642	-24.821022	16.961502	120.069527	32.159554	-7.306538	120.082642	30.330542	41.161137	120.587006	31.245048	16.9272995	120.334824	-80.887092	16.9957045	119.80423
-39.414303	-1.661245	118.864311	-24.81237	16.803602	120.025658	32.137604	-7.550313	120.341888	30.342564	40.89669	120.192276	31.240084	16.6731885	120.267082	-80.864824	16.9340155	119.784234
-40.411915	-1.995536	119.118439	-24.828089	16.520861	119.91346	32.089767	-7.973816	120.70932	30.330805	40.475075	119.625259	31.210286	16.2506295	120.1672895	-80.866464	16.7910925	119.6596305
-41.084743	-2.211212	119.197014	-24.846264	16.252878	119.820145	32.052795	-8.226802	120.881821	30.316603	40.203941	119.272087	31.184699	15.9885695	120.076954	-80.877227	16.5171865	119.563336
-41.810265	-2.369627	119.304466	-24.857327	16.023098	119.738922	32.007778	-8.454006	120.999481	30.271378	39.943424	118.944321	31.139578	15.744709	119.971901	-80.854232	16.301487	119.505943
-42.533951	-2.445631	119.357803	-24.893524	15.771231	119.661224	31.986931	-8.651183	121.108475	30.224913	39.720566	118.628395	31.105922	15.5346915	119.868435	-80.89297	16.0077705	119.454013
-43.198334	-2.484136	119.46788	-24.89905	15.56531	119.603836	31.946781	-8.814506	121.178963	30.165726	39.534615	118.290802	31.0562535	15.3600545	119.7348825	-80.8543535	15.7705655	119.4727895
-43.814079	-2.398225	119.624672	-24.904814	15.376419	119.56649	31.942457	-8.911557	121.241341	30.080074	39.391258	117.943779	31.0112655	15.2398505	119.59256	-80.8208935	15.5129875	119.54042
-44.430096	-2.268208	119.749161	-24.939003	15.23609	119.539261	31.946051	-8.975548	121.323463	30.000391	39.287769	117.61367	30.973221	15.1561105	119.4685665	-80.851227	15.3160695	119.6099555
-45.342411	-1.885524	119.941925	-24.949417	15.047981	119.519356	31.930321	-9.039223	121.398834	29.888565	39.188023	117.151871	30.909443	15.0744	119.2753525	-80.808277	15.021562	119.7633595
-45.957462	-1.469133	120.043793	-24.947918	14.913118	119.533791	31.946125	-9.073341	121.411308	29.783514	39.127251	116.861343	30.8648195	15.026955	119.1363255	-80.7606555	14.799281	119.9312565
-46.568962	-1.023021	120.151833	-24.985456	14.771297	119.570244	31.953659	-9.095599	121.349945	29.678354	39.084709	116.610626	30.8160065	14.994555	118.9802855	-80.7869185	14.548039	120.1602025
-47.06044	-0.508096	120.19751	-25.001547	14.606428	119.586075	31.952015	-9.128063	121.231758	29.559704	39.012089	116.380951	30.7558595	14.942013	118.8063545	-80.7589535	14.270843	120.3657955
-47.571823	0.064246	120.143059	-25.020477	14.429969	119.552025	31.919626	-9.193634	121.071159	29.428488	38.95541	116.201035	30.674057	14.880888	118.636097	-80.715011	13.97905	120.467953
-48.068546	0.752903	120.01445	-25.081762	14.267916	119.486382	31.84156	-9.279069	120.820061	29.323399	38.875587	116.040077	30.5824795	14.798259	118.430069	-80.7460035	13.737573	120.542695
-48.530354	1.553451	119.837059	-25.128582	14.112359	119.381905	31.727892	-9.33862	120.546005	29.225498	38.814819	115.877258	30.476695	14.7380995	118.2116315	-80.733859	13.4866185	120.5521785
-49.147858	2.824936	119.546844	-25.237364	13.936842	119.18734	31.413546	-9.419432	119.923172	29.065014	38.699604	115.626839	30.23928	14.640086	117.7750055	-80.714008	13.233598	120.5996745
-49.517639	3.780325	119.322372	-25.2882	13.828044	119.040146	31.194881	-9.46611	119.521477	28.955387	38.625557	115.402939	30.075134	14.5797235	117.462208	-80.651534	13.0763645	120.618084
-49.784035	4.881843	119.091812	-25.300671	13.795084	118.896713	30.989664	-9.51924	118.998871	28.876888	38.600128	115.232063	29.933276	14.540444	117.115467	-80.534618	13.049724	120.677959
-50.060387	5.992855	118.852005	-25.307095	13.771221	118.71463	30.840162	-9.552827	118.543991	28.825287	38.59766	115.050758	29.8327245	14.5224165	116.7973745	-80.4469145	13.0200255	120.6318855
-50.242352	7.134562	118.557213	-25.315607	13.75664	118.476738	30.721792	-9.54787	118.117645	28.788567	38.600872	114.866768	29.7551795	14.526501	116.4922065	-80.3863935	12.986779	120.4612695
-50.408512	8.327372	118.227455	-25.339123	13.758385	118.248329	30.613819	-9.498532	117.774582	28.743109	38.663612	114.734337	29.678464	14.58254	116.2544595	-80.35671	12.93423	120.2421985
-50.444611	9.633526	118.01989	-25.36203	13.786324	118.075272	30.561144	-9.421986	117.510628	28.697645	38.729168	114.628349	29.6293945	14.653591	116.0694885	-80.3534545	12.919057	120.0810555
-50.485622	11.560732	117.739197	-25.405153	13.859794	117.913864	30.527899	-9.25827	117.370796	28.61883	38.873245	114.622543	29.5733645	14.8074875	115.9966695	-80.3836705	12.9121005	119.8310585
-50.430225	12.856601	117.519211	-25.398964	13.870476	117.827774	30.533092	-9.185958	117.343712	28.596851	38.931549	114.690948	29.5649715	14.8727955	116.01733	-80.3628995	12.8681565	119.638218
-50.318314	14.219101	117.337357	-25.445942	13.853349	117.728378	30.530048	-9.156277	117.319641	28.58589	38.966049	114.759911	29.557969	14.904886	116.039776	-80.449853	12.801812	119.41698
-50.20454	15.580935	117.143295	-25.486734	13.827072	117.623695	30.519482	-9.149612	117.237152	28.553703	39.006702	114.845451	29.5365925	14.928545	116.0413015	-80.5100605	12.725599	119.2060885
-49.970009	16.962397	116.983887	-25.506878	13.821062	117.520164	30.493229	-9.131794	117.10672	28.530121	39.035137	114.886162	29.511675	14.9516715	115.996441	-80.525431	12.6904525	119.043887
-49.733536	18.363131	116.85836	-25.522781	13.828876	117.409286	30.459044	-9.117411	116.898369	28.488169	39.079464	114.944908	29.4736065	14.9810265	115.9216385	-80.5191685	12.6767255	118.8969335
-49.474937	19.780531	116.730774	-25.567585	13.841495	117.288742	30.415688	-9.062078	116.679527	28.446526	39.129089	114.999435	29.431107	15.0335055	115.839481	-80.566277	12.6494845	118.738003
-48.96508	21.952087	116.626953	-25.658134	13.906225	117.112556	30.324259	-8.964845	116.258751	28.377935	39.245884	115.151176	29.351097	15.1405195	115.7049635	-80.667365	12.6719305	118.5201485
-48.575077	23.355169	116.584435	-25.685183	13.985175	116.980026	30.246099	-8.865685	115.94603	28.313633	39.377644	115.231476	29.279866	15.2559795	115.588753	-80.650232	12.7143705	118.371299
-48.139702	24.748112	116.556274	-25.796694	14.077632	116.831116	30.171469	-8.74421	115.637611	28.239653	39.521461	115.395844	29.205561	15.3886255	115.5167275	-80.798949	12.7666385	118.1455045
-47.64402	26.146851	116.60408	-25.892162	14.170818	116.817772	30.090847	-8.56741	115.29863	28.129534	39.719967	115.557159	29.1101905	15.5762785	115.4278945	-80.8945145	12.7653575	118.2076495
-47.132492	27.510983	116.726318	-25.918156	14.295395	116.634216	30.028984	-8.352228	114.984581	28.012074	39.92535	115.7099	29.020529	15.786561	115.3472405	-80.856841	12.804229	117.9211915
-46.565239	28.790373	116.812851	-25.975006	14.438118	116.605232	29.984299	-8.131126	114.74382	27.920134	40.133156	115.757599	28.9522165	16.001015	115.2507095	-80.9022285	12.875221	117.9597545
-45.990452	30.107	116.888306	-26.041216	14.592321	116.551758	29.959324	-7.930074	114.604065	27.83477	40.305023	115.839111	28.897047	16.1874745	115.221588	-80.979479	12.9971675	117.881928
-44.990479	31.928831	116.89341	-26.140776	14.782849	116.591286	29.912001	-7.729408	114.584351	27.793901	40.518616	115.691818	28.852951	16.394604	115.1380845	-81.134503	13.171094	118.0444875
-44.21751	33.034283	116.814888	-26.03299	14.837863	116.477272	29.918602	-7.661301	114.644539	27.764469	40.587311	115.541313	28.8415355	16.463005	115.092926	-80.9075155	13.212721	117.861618
-43.472061	34.121082	116.725006	-26.039652	14.86277	116.442047	29.936842	-7.633968	114.740074	27.734831	40.600456	115.412163	28.8358365	16.483244	115.0761185	-80.9151405	13.242296	117.8079755
-42.670162	35.147739	116.644196	-26.024109	14.847051	116.440712	29.981026	-7.641759	114.837036	27.734003	40.627029	115.190758	28.8575145	16.492635	115.013897	-80.9057325	13.201467	117.867527
-41.807152	36.098011	116.540977	-25.997866	14.788236	116.452255	30.033762	-7.678057	114.947342	27.740597	40.610588	115.035904	28.8871795	16.4662655	114.991623	-80.8829115	13.1102065	117.912887
-40.901081	37.02866	116.432678	-25.992697	14.726439	116.446793	30.074661	-7.700567	115.019737	27.744019	40.556938	114.982056	28.90934	16.4281855	115.0008965	-80.894734	13.0246925	117.8926895
-39.972	37.949974	116.408905	-25.963152	14.686167	116.400085	30.106211	-7.703072	115.005753	27.755732	40.566814	114.901756	28.9309715	16.431871	114.9537545	-80.8572755	12.940463	117.8464155
-38.515587	39.196335	116.543449	-25.917429	14.664566	116.347481	30.145243	-7.599126	114.851746	27.743822	40.678986	114.865387	28.9445325	16.53993	114.8585665	-80.7793905	12.789202	117.8363955
-37.552086	40.044701	116.718803	-25.904984	14.676879	116.356804	30.177599	-7.445816	114.698517	27.720081	40.784172	115.056694	28.94884	16.669178	114.8776055	-80.758808	12.68458	117.8360025
-36.475609	40.846123	117.012314	-25.892731	14.739037	116.426491	30.213388	-7.25163	114.564835	27.691607	40.992268	115.303787	28.9524975	16.870319	114.934311	-80.7379595	12.607755	117.918671
-35.430153	41.585957	117.384491	-25.897032	14.849335	116.474106	30.243513	-7.015221	114.417015	27.705124	41.254658	115.601257	28.9743185	17.1197185	115.009136	-80.7683825	12.5789515	117.939076
-34.313354	42.281258	117.702057	-25.932482	15.038869	116.625832	30.281719	-6.737402	114.319443	27.689186	41.510735	116.035828	28.9854525	17.3866665	115.1776355	-80.8504165	12.6910715	118.0740285
-33.143528	42.971218	118.032875	-25.910166	15.273555	116.551422	30.331326	-6.416875	114.212418	27.703888	41.80452	116.534355	29.017607	17.6938225	115.3733865	-80.837939	12.8532875	117.7294575
-32.041508	43.572575	118.252419	-25.968166	15.574248	116.668854	30.393208	-6.099701	114.121651	27.696789	42.110245	116.960541	29.0449985	18.005272	115.541096	-80.9813305	13.143224	117.796612
-30.28129	44.316017	118.50325	-26.021704	16.000029	116.586922	30.509926	-5.6381	113.951431	27.680782	42.609959	117.393898	29.095354	18.4859295	115.6726645	-81.138762	13.5141285	117.5011795
-28.984243	44.721104	118.723068	-25.685268	16.037411	116.638657	30.613104	-5.3603	113.833298	27.708012	42.882385	117.631462	29.160558	18.7610425	115.73238	-80.531094	13.3137795	117.544934
-27.802235	45.02599	118.92054	-25.777802	16.366852	116.438248	30.73662	-5.077985	113.781448	27.749187	43.162201	117.832581	29.2429035	19.042108	115.8070145	-80.7985075	13.691596	117.0694815
-26.580965	45.188587	119.100822	-25.878452	16.676914	116.679337	30.890448	-4.805482	113.799759	27.816021	43.432938	118.054604	29.3532345	19.313728	115.9271815	-81.1101385	14.0401	117.4314925
-25.310701	45.263371	119.207298	-25.63464	16.769934	116.612259	31.04907	-4.574887	113.888947	27.876842	43.6884	118.239525	29.462956	19.5567565	116.064236	-80.732236	13.9831115	117.160282
-24.013741	45.244591	119.28862	-25.512379	16.894737	116.988647	31.200233	-4.380974	114.038071	27.927113	43.891708	118.416908	29.563673	19.755367	116.2274895	-80.588431	14.034107	117.7498045
-22.82217	45.139557	119.291702	-25.562595	17.149172	116.946777	31.337175	-4.210004	114.189827	27.961439	44.085484	118.49202	29.649307	19.93774	116.3409235	-80.774497	14.360604	117.5526305
-20.86035	44.696968	119.149055	-25.449879	17.281059	117.026794	31.511509	-3.994895	114.48481	28.017235	44.321438	118.506958	29.764372	20.1632715	116.495884	-80.66413	14.3988465	117.557704
-19.636383	44.302723	119.03093	-25.414244	17.362646	117.116722	31.623518	-3.901984	114.693954	28.036762	44.440292	118.474838	29.83014	20.269154	116.584396	-80.658628	14.456138	117.649048
-18.418848	43.841694	118.809319	-25.355515	17.429853	117.048134	31.731287	-3.830487	114.91259	28.085121	44.536163	118.395844	29.908204	20.352838	116.654217	-80.619234	14.506868	117.442051
-17.307205	43.326023	118.623566	-25.275251	17.487141	117.0634	31.837395	-3.806732	115.124168	28.129494	44.587841	118.250847	29.9834445	20.3905545	116.6875075	-80.5339465	14.5837275	117.4392925
-15.849272	42.605576	118.310097	-25.189775	17.522625	117.041626	31.913507	-3.800743	115.315422	28.208605	44.604744	118.083694	30.061056	20.4020005	116.699558	-80.440606	14.6432495	117.383694
-14.704455	41.893822	118.058479	-25.130548	17.56731	117.010895	32.006607	-3.812591	115.498566	28.273376	44.615406	117.907669	30.1399915	20.4014075	116.7031175	-80.4010875	14.7332125	117.3186725
-13.534276	41.146912	117.81427	-25.041828	17.587687	117.018379	32.081814	-3.852686	115.676247	28.365692	44.601784	117.703583	30.223753	20.374549	116.689915	-80.307409	14.800825	117.346843
-11.600092	39.780609	117.424049	-24.950821	17.627235	116.969612	32.16581	-3.948221	115.852524	28.504032	44.530632	117.446693	30.334921	20.2912055	116.6496085	-80.236563	14.9632645	117.2896155
-10.406957	38.882984	117.202629	-24.827534	17.608057	116.927101	32.215431	-4.021783	115.958282	28.620607	44.459976	117.276573	30.418019	20.2190965	116.6174275	-80.073087	14.9970175	117.2367745
-9.232773	37.886925	117.017639	-24.749466	17.61928	116.933762	32.26067	-4.120712	116.083023	28.743271	44.372505	117.145798	30.5019705	20.1258965	116.6144105	-80.0009025	15.1126635	117.2531135
-8.009343	36.888973	116.914833	-24.647446	17.658922	116.922035	32.304527	-4.21594	116.237595	28.903034	44.277126	117.037247	30.6037805	20.030593	116.637421	-79.8986725	15.287251	117.206649
-6.85722	35.847725	116.799698	-24.589766	17.685949	116.898476	32.333282	-4.34863	116.418182	29.05974	44.163536	116.983047	30.696511	19.907453	116.7006145	-79.876043	15.464445	117.0963375
-5.757423	34.780304	116.72435	-24.51626	17.714117	116.822662	32.356323	-4.476069	116.572891	29.211422	44.039738	116.987267	30.7838725	19.7818345	116.780079	-79.8163925	15.6463995	116.865245
-4.63445	33.695427	116.741768	-24.493698	17.716248	116.751335	32.37986	-4.600146	116.715881	29.358795	43.924847	117.114677	30.8693275	19.6623505	116.915279	-79.8567235	15.7701455	116.587391
-3.082437	32.076393	116.825089	-24.42614	17.685455	116.571602	32.422848	-4.736268	116.925552	29.569721	43.781796	117.47422	30.9962845	19.522764	117.199886	-79.8485645	15.848146	115.943318
-2.037172	30.891523	116.912247	-24.393364	17.656216	116.429497	32.506298	-4.811463	117.081726	29.68539	43.708027	117.822983	31.095844	19.448282	117.4523545	-79.882572	15.86415	115.4066395
-1.046245	29.710543	117.055092	-24.33844	17.598091	116.237785	32.602737	-4.88607	117.232857	29.779545	43.637032	118.227936	31.191141	19.375481	117.7303965	-79.868021	15.820701	114.7451735
-0.102546	28.542107	117.126846	-24.341057	17.564232	115.981865	32.737072	-4.949267	117.429901	29.8727	43.582249	118.679581	31.304886	19.316491	118.054741	-79.987	15.811973	113.908989
0.783391	27.312452	117.181465	-24.329073	17.532457	115.648064	32.866558	-4.997617	117.67659	29.93873	43.557964	119.089333	31.402644	19.2801735	118.3829615	-80.06079	15.7847405	112.9131665
1.588116	26.104635	117.18998	-24.340942	17.501637	115.284416	32.988544	-5.018163	117.915237	30.009693	43.539875	119.387985	31.4991185	19.260856	118.651611	-80.1810025	15.742418	111.917221
2.347682	24.863188	117.133453	-24.277895	17.46299	114.869263	33.114796	-5.047169	118.133392	30.054987	43.510555	119.587799	31.5848915	19.231693	118.8605955	-80.1406815	15.694287	110.8779305
3.389711	22.861635	116.96817	-24.179165	17.399792	114.361023	33.301868	-5.132041	118.328926	30.112726	43.42107	119.55806	31.707297	19.1445145	118.943493	-80.065627	15.6550695	109.778553
3.906778	21.539494	116.77858	-24.071684	17.334221	114.154724	33.417721	-5.185421	118.331993	30.183012	43.35498	119.355904	31.8003665	19.0847795	118.8439485	-79.9437345	15.5836625	109.4654995
4.393297	20.170485	116.598473	-23.927576	17.265076	114.028946	33.531857	-5.207231	118.329956	30.286476	43.318851	119.019226	31.9091665	19.05581	118.674591	-79.7643185	15.474342	109.383301
4.77342	18.790678	116.481766	-23.770411	17.205099	114.025986	33.647053	-5.232097	118.28257	30.413288	43.261318	118.660583	32.0301705	19.0146105	118.4715765	-79.5709925	15.3955875	109.5803955
4.983069	17.472059	116.391464	-23.612453	17.127634	114.07019	33.759186	-5.280886	118.273888	30.529448	43.184273	118.301628	32.144317	18.9516935	118.287758	-79.369223	15.3035745	109.852622
5.187737	16.069851	116.279984	-23.474449	17.050797	114.187309	33.877121	-5.336424	118.246422	30.632648	43.11113	117.975441	32.2548845	18.887353	118.1109315	-79.2037825	15.214241	110.2636865
5.217729	14.703913	116.219498	-23.331055	16.956923	114.309563	33.948273	-5.402648	118.190475	30.705946	43.017689	117.668892	32.3271095	18.8075205	117.9296835	-78.9892195	15.1063255	110.6894425
5.099481	12.754062	116.134834	-23.198845	16.80258	114.528847	34.066273	-5.525848	118.053886	30.803394	42.88628	117.305565	32.4348335	18.680216	117.6797255	-78.8325235	14.924944	111.3779685
4.966228	11.403555	116.073074	-23.106432	16.712837	114.65229	34.11721	-5.600239	117.976997	30.856237	42.772881	117.160759	32.4867235	18.586321	117.568878	-78.6995875	14.839353	111.735702
4.719905	10.098755	116.06469	-23.036949	16.640512	114.73912	34.156464	-5.69656	117.962776	30.927382	42.666756	117.162453	32.541923	18.485098	117.5626145	-78.615821	14.795926	111.9156255
4.375795	8.876035	116.064896	-22.991289	16.553446	114.73851	34.200089	-5.808957	118.005455	30.991131	42.551292	117.239037	32.59561	18.3711675	117.622246	-78.578188	14.7357245	111.854774
3.986116	7.60826	116.034233	-22.970057	16.495977	114.709091	34.229965	-5.919477	118.085289	31.02833	42.431717	117.35598	32.6291475	18.25612	117.7206345	-78.5692615	14.735834	111.6975475
3.507384	6.375024	116.045471	-22.916426	16.444851	114.678696	34.24231	-6.015275	118.162201	31.0751	42.332172	117.408943	32.658705	18.1584485	117.785572	-78.491557	14.7312535	111.57182
2.995075	5.176567	116.044273	-22.887562	16.417698	114.733482	34.271545	-6.099809	118.208542	31.169594	42.213295	117.398453	32.7205695	18.056743	117.8034975	-78.4956935	14.778653	111.6634665
2.054469	3.463848	116.024658	-22.777534	16.3666	114.896202	34.32412	-6.235127	118.198349	31.292707	42.080349	117.395676	32.8084135	17.922611	117.7970125	-78.3634815	14.810589	111.9953915
1.364559	2.373477	116.013565	-22.711952	16.338699	115.016571	34.371529	-6.33183	118.162392	31.38559	41.998768	117.423424	32.8785595	17.833469	117.792908	-78.3024635	14.843929	112.240234
0.597289	1.28224	115.984558	-22.682484	16.29763	115.099075	34.412895	-6.413628	118.095039	31.453333	41.913231	117.476974	32.933114	17.7498015	117.7860065	-78.298082	14.8454585	112.4121435
-0.275898	0.226825	115.928398	-22.669878	16.278074	115.12326	34.428288	-6.477886	118.073891	31.480099	41.865093	117.515411	32.9541935	17.6936035	117.794651	-78.2939495	14.8625445	112.451869
-1.164707	-0.773373	115.906349	-22.662321	16.289019	115.130722	34.41341	-6.505088	118.118378	31.487993	41.835072	117.442726	32.9507015	17.664992	117.780552	-78.2753435	14.913046	112.480892
-2.141414	-1.738945	115.920685	-22.651295	16.302118	115.142235	34.394455	-6.513659	118.16877	31.498808	41.80125	117.297806	32.9466315	17.6437955	117.733288	-78.2492215	14.9604405	112.551182
-3.175031	-2.659895	115.933418	-22.611423	16.297768	115.265953	34.385815	-6.554646	118.17067	31.522587	41.754814	117.124069	32.954201	17.600084	117.6473695	-78.177047	14.995452	112.8845365
-4.806314	-3.874897	115.936615	-22.512625	16.233372	115.567467	34.431576	-6.595098	118.045723	31.571079	41.716095	116.965591	33.0013275	17.5604985	117.505657	-78.0265775	14.9062455	113.629277
-5.912781	-4.73177	115.876938	-22.458836	16.184374	115.792099	34.504051	-6.581656	117.887917	31.563234	41.768566	116.940376	33.0336425	17.593455	117.4141465	-77.9513145	14.775293	114.1700515
-7.077499	-5.469424	115.829292	-22.390947	16.1455	116.046181	34.565517	-6.527045	117.699226	31.529163	41.848713	116.930298	33.04734	17.660834	117.314762	-77.829234	14.630166	114.7776
-8.292974	-6.129752	115.917885	-22.352945	16.151543	116.24662	34.619823	-6.465194	117.578362	31.478596	41.913216	116.841446	33.0492095	17.724011	117.209904	-77.7550995	14.579075	115.283336
-9.481842	-6.806938	115.990738	-22.325809	16.162163	116.417313	34.618847	-6.430501	117.53241	31.466553	41.934563	116.695526	33.0427	17.752031	117.113968	-77.694318	14.572295	115.720658
-10.744117	-7.429851	116.13752	-22.333593	16.173592	116.526138	34.589981	-6.492894	117.546204	31.465357	41.873745	116.507866	33.027669	17.6904255	117.027035	-77.694855	14.6567585	116.025241
-12.049986	-8.013273	116.259048	-22.335144	16.122787	116.630112	34.531921	-6.590292	117.559814	31.465143	41.766224	116.252396	32.998532	17.587966	116.906105	-77.66882	14.657608	116.354119
-13.956835	-8.820974	116.332115	-22.343029	15.94265	116.722	34.452595	-6.796993	117.516121	31.448252	41.552219	115.997818	32.9504235	17.377613	116.7569695	-77.6364815	14.507687	116.6870305
-15.314574	-9.347759	116.37793	-22.366091	15.75576	116.809654	34.439995	-6.939874	117.480484	31.434441	41.393658	115.92804	32.937218	17.226892	116.704262	-77.6694	14.284628	116.915046
-16.563042	-9.784526	116.48835	-22.350521	15.560029	116.89106	34.449955	-7.086368	117.483284	31.401667	41.261803	115.850052	32.925811	17.0877175	116.666668	-77.626853	14.0323405	117.115452
-17.82757	-10.172632	116.620804	-22.369171	15.393507	117.022156	34.453983	-7.207439	117.484268	31.372431	41.113701	115.820549	32.913207	16.953131	116.6524085	-77.651549	13.833883	117.3919035
-19.103081	-10.483586	116.804184	-22.379532	15.227732	117.158188	34.451305	-7.31227	117.504738	31.310017	41.012142	115.759918	32.880661	16.849936	116.632328	-77.639725	13.605528	117.684048
-20.354488	-10.76304	117.031586	-22.387939	15.054041	117.321121	34.445412	-7.396604	117.513451	31.247589	40.889107	115.718079	32.8465005	16.7462515	116.615765	-77.6223785	13.3618305	118.026477
-21.567257	-10.985475	117.259262	-22.423727	14.900324	117.498276	34.436028	-7.526426	117.56163	31.206863	40.748341	115.70253	32.8214455	16.6109575	116.63208	-77.6688995	13.1896905	118.364472
-23.389162	-11.190868	117.454742	-22.457756	14.658258	117.686752	34.418774	-7.745329	117.678085	31.163984	40.549232	115.745712	32.791379	16.4019515	116.7118985	-77.706891	12.9145645	118.6616055
-24.57341	-11.280477	117.403961	-22.488012	14.49697	117.707718	34.380917	-7.911298	117.720581	31.163723	40.405807	115.872086	32.77232	16.2472545	116.7963335	-77.748344	12.7466855	118.6191025
-25.732395	-11.313183	117.259445	-22.543585	14.342917	117.670525	34.332268	-8.051549	117.651192	31.112381	40.278278	115.984451	32.7223245	16.1133645	116.8178215	-77.8094945	12.5724695	118.5232285
-26.856392	-11.282392	117.099503	-22.626213	14.206244	117.651878	34.273262	-8.168032	117.537544	31.071545	40.165176	116.120766	32.6724035	15.998572	116.829155	-77.9248295	12.413916	118.474601
-28.012741	-11.213556	116.957405	-22.688316	14.080864	117.661194	34.222908	-8.254024	117.426834	31.013271	40.106819	116.21299	32.6180895	15.9263975	116.819912	-77.9947215	12.2353305	118.502476
-29.082684	-11.097034	116.880356	-22.703825	14.00021	117.684807	34.185577	-8.297814	117.328835	30.96228	40.041862	116.437218	32.5739285	15.872024	116.8830265	-77.9815785	12.128396	118.4865875
-30.122925	-10.903372	116.847542	-22.776226	13.920119	117.763687	34.166714	-8.345839	117.309059	30.919508	39.992889	116.619232	32.543111	15.823525	116.9641455	-78.095563	12.016713	118.5632285
-31.646458	-10.529656	116.872231	-22.821159	13.821845	117.812683	34.111301	-8.448025	117.322334	30.880243	39.900806	116.790199	32.495772	15.7263905	117.0562665	-78.13809	11.9172995	118.5690995
-32.643494	-10.305882	116.940567	-22.867043	13.742969	117.82888	34.077568	-8.534472	117.359352	30.845524	39.809013	116.757965	32.461546	15.6372705	117.0586585	-78.195632	11.8486675	118.5991015
-33.585854	-9.987674	117.016098	-22.925497	13.654659	117.815613	34.029247	-8.635201	117.442719	30.80228	39.705067	116.739639	32.4157635	15.534933	117.091179	-78.2667575	11.774385	118.540047
-34.454796	-9.684905	117.060898	-22.980423	13.518338	117.752243	33.988735	-8.793224	117.54142	30.753925	39.534077	116.708282	32.37133	15.3704265	117.124851	-78.332176	11.6662495	118.379635
-35.376663	-9.364451	117.045723	-23.04903	13.362692	117.671158	33.925194	-9.008886	117.636368	30.721838	39.322929	116.639313	32.323516	15.1570215	117.1378405	-78.421576	11.5683625	118.2044755
-36.183323	-8.992462	117.011871	-23.060299	13.137309	117.576889	33.858715	-9.255243	117.645729	30.716436	39.082954	116.517029	32.2875755	14.9138555	117.081379	-78.4081735	11.3607625	118.072399
-37.011555	-8.62056	116.898895	-23.106806	12.894908	117.506172	33.78545	-9.500812	117.630814	30.705521	38.822903	116.440796	32.2454855	14.6610455	117.035805	-78.4590975	11.1287705	117.976539
-38.089092	-7.953831	116.803848	-23.116774	12.529085	117.390633	33.744545	-9.828506	117.571381	30.687544	38.466618	116.301491	32.2160445	14.319056	116.936436	-78.4495925	10.739114	117.84483
-38.77692	-7.517698	116.799911	-23.10174	12.331486	117.318726	33.738022	-10.02414	117.560089	30.690619	38.262852	116.220581	32.2143205	14.119356	116.890335	-78.4178005	10.543616	117.747117
-39.44981	-6.950356	116.797424	-23.082382	12.151022	117.304123	33.734852	-10.177312	117.566063	30.698496	38.113091	116.129662	32.216674	13.9678895	116.8478625	-78.381438	10.3341545	117.7603835
-40.064896	-6.400321	116.775215	-23.082682	11.995317	117.288361	33.736649	-10.292188	117.570587	30.682295	38.006828	116.07872	32.209472	13.85732	116.8246535	-78.374836	10.133314	117.7520685
-40.598816	-5.798861	116.695419	-23.089859	11.937385	117.247498	33.742004	-10.361389	117.585114	30.691246	37.931553	116.084778	32.216625	13.785082	116.834946	-78.396343	10.089688	117.66005
-41.167076	-5.15093	116.488304	-23.155195	11.83806	117.176262	33.734398	-10.404144	117.551781	30.658102	37.897488	116.176094	32.19625	13.746672	116.8639375	-78.50664	9.929448	117.4885865
-41.654499	-4.484423	116.317307	-23.180595	11.784708	117.125298	33.711563	-10.427722	117.486595	30.59329	37.876423	116.276237	32.1524265	13.7243505	116.881416	-78.5136165	9.8450655	117.36918
-42.366131	-3.368278	116.134277	-23.290005	11.730204	117.152283	33.672668	-10.465729	117.378342	30.513065	37.85453	116.451797	32.0928665	13.6944005	116.9150695	-78.6728765	9.7660075	117.3894965
-42.78693	-2.608038	116.124168	-23.268368	11.707211	117.123116	33.664726	-10.49435	117.348145	30.50222	37.844288	116.507378	32.083473	13.674969	116.9277615	-78.620209	9.739453	117.3184705
-43.096657	-1.837099	116.151138	-23.283871	11.710739	117.148125	33.640358	-10.518195	117.357132	30.506706	37.81237	116.532608	32.073532	13.6470875	116.94487	-78.641274	9.7743905	117.35138
-43.444912	-1.066254	116.188599	-23.25807	11.663237	117.147995	33.643894	-10.565755	117.381393	30.514446	37.763111	116.542366	32.07917	13.598678	116.9618795	-78.59531	9.727796	117.3341105
-43.68774	-0.27518	116.237068	-23.236141	11.594839	117.170654	33.676228	-10.636843	117.381332	30.537542	37.67989	116.521088	32.106885	13.5215235	116.95121	-78.579167	9.6681545	117.390098
-43.915306	0.530358	116.279266	-23.193876	11.495023	117.183197	33.70388	-10.726604	117.398392	30.544106	37.598774	116.491058	32.123993	13.436085	116.944725	-78.511745	9.553961	117.421669
-44.086914	1.319104	116.319672	-23.168976	11.353235	117.2174	33.750961	-10.827412	117.426727	30.593372	37.498577	116.445541	32.1721665	13.3355825	116.936134	-78.5101185	9.3708875	117.498666
-44.285358	2.504247	116.239166	-23.076334	11.126641	117.211617	33.849583	-10.949739	117.52726	30.631525	37.36668	116.49369	32.240554	13.2084705	117.010475	-78.393222	9.0448115	117.412759
-44.341705	3.344536	116.163788	-23.054569	11.038409	117.159721	33.951595	-11.005038	117.591003	30.648872	37.326958	116.480698	32.3002335	13.16096	117.0358505	-78.4093715	8.915858	117.2835915
-44.403931	4.192144	116.078911	-22.989424	10.942858	117.085632	34.030643	-11.014525	117.680908	30.692333	37.26907	116.441071	32.361488	13.1272725	117.0609895	-78.340336	8.7584435	117.1102745
-44.40918	5.046207	116.000961	-22.953999	10.904515	117.014862	34.125145	-11.024375	117.797134	30.720413	37.255962	116.36866	32.422779	13.1157935	117.082897	-78.330777	8.6932365	116.946827
-44.386589	5.912305	115.90036	-22.860136	10.828502	116.970406	34.219585	-11.064357	117.928024	30.767336	37.230423	116.331398	32.4934605	13.083033	117.129711	-78.2137325	8.573971	116.811101
-44.339554	6.807241	115.826584	-22.783979	10.749821	116.948868	34.322895	-11.130531	118.040939	30.855656	37.174461	116.339729	32.5892755	13.021965	117.190334	-78.1572335	8.477677	116.707402
-44.234646	7.757158	115.761017	-22.722612	10.682527	116.947258	34.419666	-11.217678	118.11142	30.964439	37.106415	116.389633	32.6920525	12.9443685	117.2505265	-78.1372765	8.4206855	116.6439895
-44.062695	9.111582	115.7089	-22.612333	10.526598	116.968468	34.527821	-11.390263	118.16777	31.165138	36.972843	116.599785	32.8464795	12.79129	117.3837775	-78.0711455	8.261906	116.5531585
-43.914501	10.068542	115.67054	-22.570047	10.373409	116.989006	34.574654	-11.516817	118.162857	31.287086	36.871574	116.830574	32.93087	12.6773785	117.4967155	-78.070964	8.0694395	116.4812965
-43.74902	11.02339	115.673866	-22.476164	10.252083	117.040062	34.647636	-11.643059	118.135216	31.394587	36.773907	117.119072	33.0211115	12.565424	117.627144	-77.9734395	7.938742	116.45298
-43.567703	11.981466	115.774704	-22.458261	10.097412	117.152084	34.706642	-11.744497	118.067863	31.475607	36.689362	117.462883	33.0911245	12.4724325	117.765373	-78.0076465	7.7223915	116.538795
-43.363705	12.902257	115.968086	-22.438034	10.029665	117.286179	34.73698	-11.839796	117.982758	31.538374	36.62249	117.779854	33.137677	12.391347	117.881306	-78.013745	7.667983	116.691052
-43.154541	13.865159	116.161415	-22.399446	9.962925	117.454956	34.768074	-11.880266	117.942062	31.596622	36.571468	118.027557	33.182348	12.345601	117.9848095	-77.98124	7.580249	116.9251025
-42.916576	14.840405	116.41024	-22.377035	9.972355	117.621185	34.774773	-11.916633	117.903099	31.627434	36.545883	118.196404	33.2011035	12.314625	118.0497515	-77.9551735	7.630085	117.1926185
-42.489502	16.271475	116.591347	-22.342113	10.114733	117.727318	34.781429	-11.949448	117.872528	31.704716	36.527462	118.247749	33.2430725	12.289007	118.0601385	-77.9272985	7.940459	117.3944975
-42.230221	17.189604	116.647461	-22.30208	10.198099	117.701355	34.779808	-11.949613	117.811241	31.737188	36.52813	118.156876	33.258498	12.2892585	117.9840585	-77.862658	8.1069395	117.4186515
-41.891163	18.062996	116.550865	-22.271566	10.253395	117.637505	34.766125	-11.969514	117.75621	31.752426	36.505516	117.972183	33.2592755	12.268001	117.8641965	-77.8024075	8.238789	117.4108135
-41.541832	18.93405	116.428421	-22.244833	10.309782	117.48867	34.762917	-12.011966	117.695938	31.763628	36.451588	117.677368	33.2632725	12.219811	117.686653	-77.7529385	8.399753	117.290687
-41.189621	19.764788	116.290894	-22.228136	10.314504	117.347778	34.746838	-12.053453	117.621674	31.754393	36.391651	117.344795	33.2506155	12.169099	117.4832345	-77.7068875	8.459909	117.2123215
-40.822422	20.560287	116.17321	-22.221235	10.308385	117.199257	34.74897	-12.107023	117.505112	31.713846	36.318382	117.078339	33.231408	12.1056795	117.2917255	-77.673878	8.5110905	117.1067885
-40.397625	21.332438	116.139732	-22.201126	10.269128	117.128349	34.751041	-12.151158	117.446587	31.677225	36.260189	116.811966	33.214133	12.0545155	117.1292765	-77.616385	8.4837405	117.1274215
-39.745716	22.46756	116.141296	-22.217394	10.237741	117.144951	34.75528	-12.219531	117.416489	31.627842	36.21719	116.524147	33.191561	11.9988295	116.970318	-77.626349	8.4766525	117.319584
-39.275024	23.209644	116.191139	-22.227072	10.215482	117.191315	34.749928	-12.241049	117.437729	31.593117	36.192444	116.409561	33.1715225	11.9756975	116.923645	-77.6256665	8.4552665	117.458985
-38.792843	23.956303	116.222534	-22.219244	10.212899	117.237564	34.754795	-12.271282	117.477867	31.572193	36.188808	116.31311	33.163494	11.958763	116.8954885	-77.601982	8.467035	117.5796395
-38.252388	24.693886	116.227509	-22.211029	10.233747	117.265831	34.730061	-12.344616	117.551422	31.562063	36.142941	116.254784	33.146062	11.8991625	116.903103	-77.56812	8.5683315	117.628559
-37.664013	25.401077	116.133461	-22.205807	10.273095	117.244255	34.698658	-12.403306	117.607071	31.583462	36.074299	116.204491	33.14106	11.8354965	116.905781	-77.552674	8.7106935	117.582729
-37.054249	26.134182	116.030296	-22.216509	10.31511	117.198853	34.653847	-12.477579	117.618515	31.632761	36.010185	116.156212	33.143304	11.766303	116.8873635	-77.576322	8.863917	117.5103425
-36.472542	26.854048	115.971184	-22.213062	10.331333	117.161522	34.619381	-12.573624	117.581406	31.684143	35.926228	116.148422	33.151762	11.676302	116.864914	-77.577886	8.986364	117.45813
-35.494865	27.937893	115.933037	-22.189308	10.323595	117.049477	34.550934	-12.679558	117.407539	31.76705	35.830616	116.143372	33.158992	11.575529	116.7754555	-77.537608	9.071661	117.3234985
-34.840523	28.630745	115.930763	-22.188013	10.328355	116.96228	34.511406	-12.727305	117.264427	31.819523	35.810894	116.140327	33.1654645	11.5417945	116.702377	-77.5414905	9.1149155	117.222183
-34.111687	29.314714	115.956688	-22.18165	10.35835	116.897621	34.477577	-12.715733	117.085419	31.82622	35.838734	116.164207	33.1518985	11.5615005	116.624813	-77.5151985	9.1551995	117.170429
-33.443459	30.025217	115.981056	-22.236841	10.452879	116.833458	34.444038	-12.623554	116.915871	31.794479	35.926064	116.222847	33.1192585	11.651255	116.569359	-77.5929405	9.254503	117.097557
-32.755764	30.725893	116.066383	-22.231779	10.528913	116.803764	34.41872	-12.499881	116.820107	31.744972	36.048611	116.274605	33.081846	11.774365	116.547356	-77.545404	9.283461	117.060172
-32.013622	31.398493	116.120804	-22.356817	10.72816	116.857491	34.396149	-12.361784	116.773399	31.68405	36.1922	116.313614	33.0400995	11.915208	116.5435065	-77.7537335	9.541112	117.1714755
-31.245895	32.051258	116.119919	-22.392071	10.873144	116.850372	34.381939	-12.236301	116.75322	31.627468	36.329037	116.334328	33.0047035	12.046368	116.543774	-77.7888455	9.69992	117.15697
-30.107033	32.984547	116.094925	-22.362579	11.037808	116.736542	34.328781	-12.076232	116.734444	31.564421	36.529549	116.306053	32.946601	12.2266585	116.5202485	-77.671759	9.8489575	116.9528355
-29.333172	33.59623	116.078743	-22.465582	11.145403	116.71386	34.282093	-11.959352	116.683517	31.512175	36.650776	116.298653	32.897134	12.345712	116.491085	-77.828298	9.945094	116.936635
-28.568676	34.174973	116.030975	-22.485994	11.232248	116.591499	34.239967	-11.855866	116.629814	31.431129	36.781967	116.290649	32.835548	12.4630505	116.4602315	-77.807536	10.0014455	116.7227665
-27.804253	34.730736	115.994301	-22.560963	11.302831	116.479385	34.200844	-11.736953	116.590416	31.340672	36.901501	116.315506	32.770758	12.582274	116.452961	-77.892684	10.023388	116.505809
-26.986023	35.203045	115.974388	-22.653824	11.382616	116.479889	34.164108	-11.604912	116.568031	31.237057	37.026257	116.337944	32.7005825	12.7106725	116.4529875	-78.0082305	10.0545595	116.5067905
-26.217382	35.715363	115.954575	-22.650906	11.467902	116.368462	34.142727	-11.472598	116.578163	31.130726	37.192657	116.372391	32.6367265	12.8600295	116.475277	-77.9385385	10.0757745	116.261647
-25.425631	36.181671	115.934006	-22.721169	11.560099	116.331696	34.120064	-11.328505	116.609871	31.037563	37.325356	116.407394	32.5788135	12.9984255	116.5086325	-78.0211515	10.1217725	116.1547595
-24.180988	36.838604	115.94397	-22.837439	11.679594	116.323837	34.061928	-11.139001	116.688766	30.900005	37.550285	116.477188	32.4809665	13.205642	116.582977	-78.1558445	10.153546	116.064697
-23.400919	37.220581	115.992882	-22.906898	11.810027	116.393494	34.021313	-10.973519	116.734055	30.79944	37.701309	116.510712	32.4103765	13.363895	116.6223835	-78.2241725	10.256159	116.1646045
-22.583584	37.608234	116.059235	-22.942629	11.932363	116.42318	33.961845	-10.792194	116.813553	30.716721	37.884609	116.561462	32.339283	13.5462075	116.6875075	-78.224541	10.3185185	116.1588525
-21.758591	37.969696	116.16198	-23.044508	12.095168	116.561798	33.908386	-10.591505	116.867722	30.64179	38.098221	116.657982	32.275088	13.753358	116.762852	-78.364104	10.436978	116.360744
-20.934072	38.303219	116.279617	-23.074125	12.237288	116.566864	33.844044	-10.393524	116.932465	30.576389	38.299671	116.802574	32.2102165	13.9530735	116.8675195	-78.3584665	10.5215025	116.2662085
-20.143408	38.618225	116.434822	-23.133608	12.42121	116.611572	33.790031	-10.210953	116.97644	30.522732	38.507034	116.982437	32.1563815	14.1480405	116.9794385	-78.4235975	10.6943795	116.2437055
-19.317917	38.827843	116.59864	-23.223953	12.542112	116.620102	33.728989	-10.031855	116.966484	30.480173	38.71199	117.221046	32.104581	14.3400675	117.093765	-78.552487	10.7441565	116.146439
-18.263262	39.217995	116.985023	-23.366364	12.782988	116.562889	33.6311	-9.76164	116.837143	30.38876	39.019249	117.682419	32.00993	14.6288045	117.259781	-78.742658	10.9371715	115.865997
-17.516508	39.37949	117.248787	-23.439669	12.942709	116.464279	33.546558	-9.5909	116.733704	30.336952	39.192055	118.033241	31.941755	14.8005775	117.3834725	-78.821093	11.0848405	115.5450855
-16.719746	39.485924	117.482445	-23.548473	13.120489	116.401932	33.469315	-9.414928	116.649666	30.277353	39.371956	118.393265	31.873334	14.978514	117.5214655	-78.97028	11.262464	115.2823985
-15.810709	39.468597	117.639313	-23.639914	13.292503	116.37925	33.407654	-9.233456	116.598114	30.215151	39.553894	118.733559	31.8114025	15.160219	117.6658365	-79.0912305	11.424787	115.0926635
-15.150992	39.419903	117.949387	-23.767277	13.505495	116.45565	33.3657	-9.031897	116.564667	30.176353	39.747898	119.054642	31.7710265	15.3580005	117.8096545	-79.3055805	11.6529895	115.1016455
-14.410956	39.34549	118.213234	-23.808624	13.711968	116.60186	33.34565	-8.825869	116.580261	30.11705	39.961304	119.325745	31.73135	15.5677175	117.953003	-79.348598	11.8562185	115.250717
-13.759358	39.18272	118.47757	-23.872549	13.908824	116.749786	33.326805	-8.62244	116.632843	30.064865	40.157032	119.540993	31.695835	15.767296	118.086918	-79.440933	12.050352	115.412654
-12.854722	38.914127	118.727203	-23.983078	14.176625	116.938522	33.319145	-8.379306	116.755524	29.95055	40.441189	119.847801	31.6348475	16.0309415	118.3016625	-79.6010035	12.3223085	115.5753815
-12.259293	38.576481	118.8368	-24.050327	14.358237	117.062172	33.308247	-8.226856	116.834854	29.858791	40.583298	119.961845	31.583519	16.178221	118.3983495	-79.684173	12.538253	115.7259945
-11.661016	38.148232	118.863037	-24.124249	14.538939	117.163513	33.291904	-8.118738	116.938614	29.787966	40.733227	120.008003	31.539935	16.3072445	118.4733085	-79.788433	12.7706335	115.8537175
-11.048232	37.622772	118.881348	-24.211403	14.702877	117.280022	33.276375	-7.999224	117.050301	29.718563	40.852524	120.00322	31.497469	16.42665	118.5267605	-79.920275	12.979104	116.0332835
-10.546301	37.073982	118.808044	-24.252533	14.8707	117.391563	33.218159	-7.881179	117.186035	29.660971	40.991283	119.952347	31.439565	16.555052	118.569191	-79.944631	13.186348	116.213935
-10.054081	36.530296	118.654976	-24.332319	15.04542	117.493675	33.182083	-7.770558	117.315361	29.575312	41.121716	119.817207	31.3786975	16.675579	118.566284	-80.0433355	13.415261	116.421066
-9.61325	35.898243	118.455383	-24.367069	15.217469	117.555786	33.114807	-7.631815	117.452789	29.501156	41.25182	119.593719	31.3079815	16.8100025	118.523254	-80.0421195	13.6249355	116.588318
-9.01254	34.880058	118.114769	-24.516579	15.506225	117.637016	32.985516	-7.476575	117.689766	29.350224	41.451546	119.147919	31.16787	16.9874855	118.4188425	-80.201028	14.0249645	116.8551895
-8.715794	34.144806	117.888367	-24.628439	15.665549	117.631325	32.894543	-7.394391	117.838646	29.225201	41.553875	118.807365	31.059872	17.079742	118.3230055	-80.31675	14.251356	116.9396445
-8.385004	33.428379	117.640388	-24.734507	15.852729	117.638649	32.787567	-7.318302	117.979836	29.106405	41.628712	118.43158	30.946986	17.155205	118.205708	-80.416	14.550253	117.07159
-8.136779	32.670994	117.421738	-24.852158	15.973009	117.607605	32.668938	-7.24446	118.101845	28.975985	41.706528	118.045082	30.8224615	17.231034	118.0734635	-80.5267775	14.714984	117.1417465
-7.918706	31.872156	117.18911	-24.960442	16.113718	117.553535	32.540009	-7.165888	118.174767	28.860811	41.775696	117.653976	30.70041	17.304904	117.9143715	-80.621294	14.922532	117.1926985
-7.752951	31.115812	116.958466	-25.080542	16.238285	117.454933	32.395382	-7.107522	118.225906	28.757542	41.825382	117.312332	30.576462	17.35893	117.769119	-80.737546	15.11764	117.140747
-7.618267	30.36702	116.747757	-25.142427	16.332745	117.365219	32.272812	-7.030973	118.280899	28.618309	41.914871	116.865265	30.4455605	17.441949	117.573082	-80.7304145	15.223541	117.157356
-7.418608	29.296303	116.412949	-25.306889	16.504744	117.191681	32.151421	-6.885555	118.275055	28.424353	42.040409	116.275146	30.287887	17.577427	117.2751005	-80.901665	15.432061	117.1082615
-7.326891	28.603354	116.210083	-25.342869	16.612032	117.084251	32.100945	-6.798605	118.27108	28.285582	42.142418	115.927948	30.1932635	17.6719065	117.099514	-80.8790015	15.5521575	117.068988
-7.285531	27.949232	116.038025	-25.44342	16.706661	117.000648	32.058449	-6.666628	118.252563	28.148821	42.270557	115.582726	30.103635	17.8019645	116.9176445	-80.990475	15.6113575	117.0836515
-7.251917	27.321825	115.921066	-25.502836	16.79495	116.9216	32.015549	-6.539911	118.229904	28.032711	42.382603	115.313683	30.02413	17.921346	116.7717935	-81.029802	15.668554	117.0714065
-7.265986	26.756903	115.832947	-25.51874	16.892464	116.87207	31.973383	-6.399333	118.274643	27.936903	42.506252	115.114235	29.955143	18.0534595	116.694439	-80.992623	15.7314685	117.049701
-7.258344	26.250734	115.767357	-25.593033	16.994234	116.807846	31.952711	-6.259759	118.314064	27.835316	42.643963	114.980141	29.8940135	18.192102	116.6471025	-81.0800795	15.796366	116.9685895
-7.254191	25.803465	115.738998	-25.679228	17.082617	116.752922	31.940859	-6.128861	118.3573	27.745298	42.778011	114.893166	29.8430785	18.324575	116.625233	-81.2015345	15.840659	116.880611
-7.370823	25.191923	115.725746	-25.758249	17.201509	116.712845	31.873533	-5.976805	118.389687	27.596521	42.941071	114.837456	29.735027	18.482133	116.6135715	-81.251525	15.920885	116.8121185
-7.484665	24.821722	115.72715	-25.815191	17.260799	116.708672	31.826326	-5.905395	118.390976	27.512991	43.020077	114.835358	29.6696585	18.557341	116.613167	-81.3000405	15.964257	116.804177
-7.64495	24.506845	115.747475	-25.902384	17.311033	116.739151	31.739649	-5.853727	118.406464	27.455988	43.075146	114.842484	29.5978185	18.6107095	116.624474	-81.4025865	16.0113565	116.853828
-7.812183	24.235973	115.789902	-25.957468	17.341969	116.773376	31.669348	-5.824099	118.402634	27.370066	43.12817	114.85701	29.519707	18.6520355	116.629822	-81.434643	16.0319025	116.91693
-8.005161	24.038446	115.842819	-26.021931	17.348076	116.82235	31.599287	-5.786222	118.384613	27.292713	43.176617	114.87281	29.446	18.6951975	116.6287115	-81.489862	16.0009545	117.0159885
-8.197506	23.90185	115.894684	-26.158205	17.333511	116.870796	31.537548	-5.769347	118.32309	27.196608	43.223686	114.944328	29.367078	18.7271695	116.633709	-81.683488	15.9398525	117.107883
-8.417352	23.847242	115.968933	-26.230108	17.311729	116.941872	31.467566	-5.764977	118.238686	27.071381	43.256145	115.031136	29.2694735	18.745584	116.634911	-81.7296895	15.877874	117.248833
-8.773177	23.846857	116.132332	-26.3906	17.213305	117.0858	31.351957	-5.801196	118.021477	26.878115	43.308346	115.262428	29.115036	18.753575	116.6419525	-81.896236	15.673035	117.5296475
-9.025251	23.896999	116.288666	-26.499012	17.169022	117.224358	31.252798	-5.841174	117.796196	26.746756	43.304173	115.436241	28.999777	18.7314995	116.6162185	-81.997801	15.6065445	117.8324975
-9.265068	23.978231	116.473007	-26.641548	17.124006	117.393806	31.130569	-5.894898	117.575134	26.620575	43.27927	115.618622	28.875572	18.692186	116.596878	-82.158668	15.555826	118.190734
-9.481987	24.103943	116.63253	-26.750513	17.095127	117.560066	30.992456	-5.944462	117.34182	26.525644	43.251236	115.812996	28.75905	18.653387	116.577408	-82.260076	15.536867	118.542724
-9.688791	24.279469	116.782104	-26.856888	17.083771	117.712227	30.836206	-5.978485	117.095207	26.428631	43.206371	116.002777	28.6324185	18.613943	116.548992	-82.3461945	15.553599	118.875462
-9.80527	24.411057	116.872086	-26.960936	17.085318	117.854164	30.665823	-5.992177	116.841446	26.303556	43.194	116.084633	28.4846895	18.6009115	116.4630395	-82.4065615	15.5697245	119.2452885
-10.028657	24.57472	116.9757	-27.051384	17.109533	117.924416	30.485338	-5.988439	116.538528	26.209137	43.189384	116.136658	28.3472375	18.6004725	116.337593	-82.4500055	15.6185935	119.511239
-10.201187	24.779642	117.034386	-27.19964	17.161743	117.99221	30.244007	-5.966891	116.123138	26.053043	43.237106	116.22052	28.148525	18.6351075	116.171829	-82.547805	15.6883785	119.812591
-10.285828	24.878279	117.069901	-27.281225	17.20903	118.002914	30.115685	-5.932858	115.884712	25.963852	43.263256	116.331696	28.0397685	18.665199	116.108204	-82.6022185	15.752861	119.897624
-10.35292	24.917717	117.107758	-27.385763	17.287365	117.999565	29.986404	-5.895335	115.722672	25.887949	43.289627	116.459641	27.9371765	18.697146	116.0911565	-82.7087025	15.877584	119.9079735
-10.385604	24.93878	117.127907	-27.481991	17.332167	118.023834	29.859978	-5.857067	115.639793	25.80463	43.32975	116.618111	27.832304	18.7363415	116.128952	-82.796286	15.9279925	119.918716
-10.392366	24.916317	117.174164	-27.568796	17.378727	118.068588	29.733627	-5.816369	115.586159	25.739977	43.361446	116.790054	27.736802	18.7725385	116.1881065	-82.874394	15.9849155	119.9490695
-10.357725	24.876884	117.244377	-27.658363	17.457232	118.093147	29.641613	-5.782849	115.580605	25.684256	43.388756	116.963562	27.6629345	18.8029535	116.2720835	-82.9796605	16.1115105	119.9142105
-10.288022	24.755972	117.309662	-27.727457	17.535259	118.13073	29.557842	-5.743592	115.619102	25.672886	43.409798	117.126236	27.615364	18.833103	116.372669	-83.070278	16.237415	119.888791
-10.035542	24.523951	117.34996	-27.76775	17.675507	118.191719	29.455809	-5.688735	115.726784	25.680702	43.455379	117.311752	27.5682555	18.883322	116.519268	-83.1037555	16.467692	119.86417
-10.006447	24.34919	117.404472	-27.794477	17.765369	118.254593	29.4091	-5.634604	115.842224	25.695833	43.513111	117.387024	27.5524665	18.9392535	116.614624	-83.1414205	16.5914845	119.894562
-9.882915	24.208755	117.472198	-27.773413	17.838299	118.333878	29.388115	-5.542784	115.945801	25.713411	43.564159	117.431435	27.550763	19.0106875	116.688618	-83.097589	16.6659105	119.979138
-9.679558	24.014988	117.539658	-27.776989	17.900326	118.422165	29.378998	-5.460529	116.06485	25.738234	43.605911	117.560471	27.558616	19.072691	116.8126605	-83.112594	16.727961	120.0316695
-9.689739	23.916821	117.696724	-27.787748	17.940315	118.473053	29.396557	-5.395551	116.244629	25.760511	43.678154	117.705574	27.578534	19.1413015	116.9751015	-83.15403	16.7393285	119.9710045
-9.445461	23.66979	117.750481	-27.769157	17.983294	118.492172	29.430489	-5.35322	116.437057	25.821522	43.70322	117.899277	27.6260055	19.175	117.168167	-83.1643195	16.791588	119.816177
-9.261436	23.496181	117.79319	-27.777784	18.026104	118.48867	29.442823	-5.350628	116.629646	25.893501	43.691101	118.134964	27.668162	19.1702365	117.382305	-83.22373	16.8819715	119.595035
-8.948495	23.162556	117.816338	-27.805101	18.046179	118.482208	29.423651	-5.362285	116.852821	25.923134	43.690132	118.333458	27.6733925	19.1639235	117.5931395	-83.2835945	16.9284345	119.3712765
-8.807313	22.913973	117.882881	-27.823893	18.033215	118.486572	29.416803	-5.377329	116.93779	25.953924	43.66011	118.378845	27.6853635	19.1413905	117.6583175	-83.3331495	16.9250395	119.3148265
-8.635198	22.694006	117.90593	-27.843672	17.999758	118.499352	29.416418	-5.425745	116.976181	25.998652	43.616669	118.411949	27.707535	19.095462	117.694065	-83.394879	16.904054	119.304639
-8.438186	22.401768	117.893578	-27.854351	17.986668	118.467735	29.388592	-5.504016	117.001389	26.04833	43.560631	118.45015	27.718461	19.0283075	117.7257695	-83.427163	16.9450285	119.2097005
-8.174178	22.074329	117.83049	-27.851873	17.971684	118.417595	29.327988	-5.563729	116.982033	26.079039	43.495068	118.437195	27.7035135	18.9656695	117.709614	-83.4072595	16.9776985	119.125576
-7.909598	21.729424	117.779854	-27.864229	17.981411	118.396667	29.276461	-5.626481	116.92923	26.102247	43.433704	118.396118	27.689354	18.9036115	117.662674	-83.417812	17.0592105	119.13066
-7.648701	21.325224	117.758774	-27.863354	18.00292	118.382385	29.249826	-5.680309	116.919434	26.143667	43.37915	118.371979	27.6967465	18.8494205	117.6457065	-83.4234545	17.1564195	119.1190635
-7.223377	20.698599	117.73381	-27.856964	18.087261	118.322792	29.223949	-5.755376	117.043892	26.244085	43.311462	118.490311	27.734017	18.778043	117.7671015	-83.447945	17.396479	118.8784825
-6.997087	20.304884	117.78083	-27.863911	18.102224	118.291161	29.222471	-5.809487	117.150406	26.295271	43.254021	118.6744	27.758871	18.722267	117.912403	-83.486693	17.482181	118.669919
-6.755975	19.879223	117.821953	-27.868649	18.114634	118.228935	29.243179	-5.896792	117.297379	26.390362	43.184929	118.871643	27.8167705	18.6440685	118.084511	-83.5540685	17.5851995	118.373359
-6.512719	19.485258	117.832802	-27.866819	18.116446	118.156013	29.266647	-5.954278	117.453293	26.483232	43.100925	119.148254	27.8749395	18.5733235	118.3007735	-83.6085775	17.6595685	118.0112525
-6.217005	19.1152	117.903496	-27.894262	18.145369	118.104042	29.279419	-5.984716	117.63266	26.577082	43.054615	119.469383	27.9282505	18.5349495	118.5510215	-83.7167745	17.7557885	117.6570625
-5.929417	18.799158	117.973816	-27.863157	18.151611	117.980133	29.268476	-5.956773	117.791412	26.645252	43.040459	119.813599	27.956864	18.541843	118.8025055	-83.683178	17.761379	117.1577605
-5.590188	18.354443	118.046143	-27.828682	18.201883	117.932831	29.276428	-5.923413	117.949318	26.732115	43.040512	120.121803	28.0042715	18.5585495	119.0355605	-83.6616355	17.8452165	116.8301015
-5.11857	17.735758	118.224106	-27.797058	18.21464	118.036842	29.337996	-5.889667	118.13797	26.85054	43.057587	120.507179	28.094268	18.58396	119.3225745	-83.688384	17.84532	116.7511095
-4.808178	17.220675	118.348885	-27.762264	18.232306	118.150452	29.438368	-5.872694	118.265114	26.935041	43.071331	120.724213	28.1867045	18.5993185	119.4946635	-83.7112325	17.8652935	116.8062405
-4.543846	16.785744	118.525406	-27.659824	18.248161	118.280533	29.5488	-5.850907	118.416069	27.04759	43.107231	120.952049	28.298195	18.628162	119.684059	-83.617843	17.86816	116.877007
-4.303689	16.266403	118.656494	-27.608591	18.264904	118.347931	29.651361	-5.822271	118.591118	27.535442	43.006233	120.969185	28.5934015	18.591981	119.7801515	-83.8105835	17.937827	116.9157105
-4.107966	15.763932	118.740891	-27.517773	18.262403	118.386368	29.751259	-5.808532	118.74826	27.617697	43.039932	121.178345	28.684478	18.6157	119.9633025	-83.720024	17.909106	116.8094335
-4.015444	15.230192	118.811249	-27.475334	18.245457	118.39579	29.854959	-5.79952	118.878128	27.683031	43.075718	121.338585	28.768995	18.638099	120.1083565	-83.719663	17.852815	116.6832235
-3.96206	14.664239	118.812325	-27.44261	18.21834	118.377159	29.957537	-5.770696	118.989037	27.744993	43.101654	121.442673	28.851265	18.665479	120.215855	-83.736485	17.771201	116.538463
-4.009728	13.741584	118.791512	-27.347729	18.164097	118.340599	30.113491	-5.736609	119.097054	27.787457	43.140953	121.507416	28.950474	18.702172	120.302235	-83.645932	17.626022	116.378963
-4.096117	13.026464	118.756996	-27.280214	18.13637	118.310455	30.209341	-5.719252	119.174362	27.824636	43.165363	121.476921	29.0169885	18.7230555	120.3256415	-83.5774165	17.5496845	116.2952685
-4.184801	12.351168	118.747803	-27.211588	18.091684	118.290207	30.309742	-5.706973	119.256592	27.476866	43.315067	121.62204	28.893304	18.804047	120.439316	-83.31648	17.379321	116.141098
-4.308459	11.669059	118.723656	-27.158558	18.040049	118.260742	30.406746	-5.692192	119.362488	27.92458	43.186928	121.413734	29.165663	18.747368	120.388111	-83.482779	17.33273	116.133373
-4.508495	11.03268	118.754669	-27.104927	18.006428	118.261208	30.49374	-5.675756	119.460312	27.951605	43.204903	121.419182	29.2226725	18.7645735	120.439747	-83.4325265	17.2482825	116.082669
-4.782174	10.507391	118.750885	-27.0359	17.971874	118.273804	30.580431	-5.635067	119.505249	27.571955	43.37664	121.637192	29.076193	18.8707865	120.5712205	-83.147993	17.0729615	115.9763875
-5.153643	9.968105	118.723488	-26.985878	17.957325	118.349525	30.669964	-5.559314	119.549416	27.98296	43.283661	121.49482	29.326462	18.8621735	120.522118	-83.298218	17.0524765	116.176932
-5.701023	8.895732	118.658211	-26.934954	17.962008	118.431557	30.767378	-5.457685	119.594666	28.021107	43.388401	121.612785	29.3942425	18.965358	120.6037255	-83.2641505	16.958658	116.2593885
-6.122185	8.209947	118.646156	-26.858906	17.96562	118.506828	30.828163	-5.391522	119.621674	28.057293	43.446415	121.680176	29.442728	19.0274465	120.650925	-83.16054	16.9037935	116.362731
-6.550998	7.529587	118.596939	-26.854464	18.001587	118.570038	30.85854	-5.328397	119.642151	27.713081	43.664818	121.903862	29.2858105	19.1682105	120.7730065	-82.9947385	16.8349635	116.3670695
-7.089153	6.991741	118.579124	-26.798687	18.056749	118.642342	30.894735	-5.273693	119.668755	28.126087	43.567677	121.672867	29.510411	19.146992	120.670811	-83.107785	16.966506	116.613873
-7.763448	6.407041	118.552803	-26.774532	18.089693	118.726967	30.929407	-5.232563	119.665932	27.770504	43.742588	121.808685	29.3499555	19.2550125	120.7373085	-82.8990195	16.9243735	116.7166255
-8.436453	5.770109	118.472649	-26.732836	18.105629	118.787155	30.956358	-5.227311	119.659233	28.205984	43.631168	121.562218	29.581171	19.2019285	120.6107255	-83.046843	17.0093295	116.9635845
-9.060454	5.1127	118.41452	-26.693069	18.094004	118.833992	30.984718	-5.251338	119.648849	28.239069	43.619232	121.491875	29.6118935	19.183947	120.570362	-82.9980315	17.004061	117.097622
-9.998409	4.178412	118.509926	-26.634996	18.05127	118.86734	31.01058	-5.311866	119.62764	28.279335	43.54435	121.376167	29.6449575	19.116242	120.5019035	-82.9149495	16.986298	117.2327765
-10.698711	3.635681	118.487823	-26.6078	18.046844	118.849144	31.035822	-5.347039	119.658531	28.319347	43.508331	121.287086	29.6775845	19.080646	120.4728085	-82.8931845	17.013042	117.2254795
-11.247245	2.840289	118.384781	-26.580158	18.040163	118.806793	31.066978	-5.398999	119.697617	28.374395	43.463703	121.210655	29.7206865	19.032352	120.454136	-82.8810025	17.047974	117.15945
-11.840196	2.150458	118.27729	-26.546972	18.009039	118.786179	31.081146	-5.46812	119.728851	28.446787	43.385868	121.102814	29.7639665	18.958874	120.4158325	-82.8579105	17.059204	117.1565255
-12.49224	1.420329	118.265686	-26.472065	17.949863	118.79393	31.114452	-5.579506	119.755646	28.493217	43.287361	120.999527	29.8038345	18.8539275	120.3775865	-82.7479645	17.0457985	117.2102735
-12.989097	0.664997	118.312004	-26.421299	17.867023	118.818794	31.142517	-5.694771	119.734703	28.580469	43.159977	120.912674	29.861493	18.732603	120.3236885	-82.704091	17.001443	117.3138995
-13.484094	-0.126771	118.195953	-26.365644	17.755117	118.823936	31.186401	-5.814048	119.722214	28.661438	43.046562	120.864738	29.9239195	18.616257	120.293476	-82.6552075	16.893977	117.354396
-14.354912	-1.3597	118.176994	-26.270082	17.648428	118.817329	31.260685	-5.960564	119.697845	28.363213	43.042572	121.023094	29.811949	18.541004	120.3604695	-82.352113	16.755852	117.2741885
-14.895226	-2.164545	118.137909	-26.232534	17.599503	118.811974	31.317181	-6.039464	119.678581	28.409836	42.965443	120.976349	29.8635085	18.4629895	120.327465	-82.3285765	16.7360165	117.296483
-15.371597	-2.911273	118.198036	-26.142212	17.550432	118.794884	31.353262	-6.09863	119.691338	28.463379	42.908268	120.862411	29.9083205	18.404819	120.2768745	-82.1927445	16.696045	117.3128935
-15.728286	-3.705484	118.155907	-26.098928	17.551889	118.772194	31.396824	-6.149297	119.728378	28.517862	42.85775	120.756233	29.957343	18.3542265	120.2423055	-82.155199	16.7495515	117.3020825
-16.178862	-4.523494	118.168045	-26.048252	17.542824	118.73764	31.473372	-6.204315	119.803238	28.560865	42.800049	120.604027	30.0171185	18.297867	120.2036325	-82.1136225	16.787781	117.2716475
-16.660894	-5.369228	118.147049	-25.947565	17.497864	118.66275	31.554806	-6.270082	119.882607	28.617304	42.712891	120.38752	30.086055	18.2214045	120.1350635	-81.981185	16.7743235	117.1904365
-17.069639	-6.153744	118.180573	-25.861162	17.413765	118.572952	31.648836	-6.355332	119.957222	28.647539	42.631657	120.101845	30.1481875	18.1381625	120.0295335	-81.8705115	16.6893675	117.1163705
-17.655869	-7.281222	118.266472	-25.723194	17.194941	118.326866	31.841532	-6.522285	120.014664	28.69323	42.430687	119.531891	30.267381	17.954201	119.7732775	-81.713769	16.435681	116.8804545
-18.056387	-8.015296	118.372437	-25.593462	16.98048	118.154099	31.97208	-6.650831	120.145325	28.716829	42.287369	119.048477	30.3444545	17.818269	119.596901	-81.5313785	16.142691	116.711297
-18.537098	-8.75661	118.617371	-25.481934	16.760904	117.958687	32.106659	-6.776565	120.293655	28.738134	42.094559	118.591049	30.4223965	17.658997	119.442352	-81.3862645	15.862811	116.475022
-19.02894	-9.434099	118.85955	-25.38957	16.468611	117.820099	32.239754	-6.976268	120.527969	28.749809	41.868969	118.086281	30.4947815	17.4463505	119.307125	-81.2739215	15.4908715	116.333073
-19.448982	-10.109679	119.078407	-25.298531	16.159422	117.734764	32.356064	-7.200861	120.742416	28.746292	41.560722	117.673431	30.551178	17.1799305	119.2079235	-81.14824	15.1389135	116.2616045
-19.907791	-10.672934	119.328438	-25.232325	15.764255	117.740379	32.445057	-7.48634	120.896317	28.759644	41.21627	117.339775	30.6023505	16.864965	119.118046	-81.0670005	14.663545	116.362712
-20.33828	-11.268902	119.471809	-25.182617	15.373783	117.740631	32.514034	-7.795218	121.033966	28.796616	40.880203	117.130638	30.655325	16.5424925	119.082302	-81.020559	14.2050735	116.39896
-21.052593	-11.985687	119.552231	-25.132698	14.748716	117.757973	32.605164	-8.275026	121.169807	28.852324	40.433449	117.037132	30.728744	16.0792115	119.1034695	-80.99414	13.4182205	116.4124765
-21.610823	-12.393793	119.499413	-25.08802	14.415583	117.764114	32.653091	-8.533232	121.179321	28.889128	40.17514	117.080429	30.7711095	15.820954	119.129875	-80.9471495	13.010212	116.398353
-22.18523	-12.689497	119.357208	-25.02709	14.095673	117.812408	32.725353	-8.7803	121.132019	28.936449	39.943798	117.162231	30.830901	15.581749	119.147125	-80.885081	12.609597	116.477691
-22.751644	-12.890026	119.257912	-24.975056	13.853971	117.867889	32.799	-8.993267	121.043411	28.981871	39.748074	117.324341	30.8904355	15.3774035	119.183876	-80.8405475	12.3305385	116.551902
-23.291401	-13.018642	119.06263	-24.907503	13.64819	117.923645	32.861649	-9.171386	120.948982	29.076469	39.596577	117.524101	30.969059	15.2125955	119.2365415	-80.784065	12.0837845	116.6107485
-23.795616	-13.098435	118.819809	-24.848185	13.486415	117.952774	32.939716	-9.33226	120.837524	29.175076	39.467579	117.75695	31.057396	15.0676595	119.297237	-80.753766	11.9051705	116.608311
-24.332785	-13.19032	118.617752	-24.740768	13.365412	117.975533	33.023571	-9.47738	120.70713	29.291388	39.353359	117.996445	31.1574795	14.9379895	119.3517875	-80.6390155	11.7928345	116.5992785
-25.269705	-13.215755	118.297127	-24.625175	13.250716	117.964378	33.144199	-9.687294	120.564713	29.512814	39.191517	118.278671	31.3285065	14.7521115	119.421692	-80.5788565	11.7493205	116.507064
-25.921431	-13.155185	118.093872	-24.52706	13.15221	117.93325	33.198166	-9.854958	120.48391	29.683912	39.068596	118.417168	31.441039	14.606819	119.450539	-80.495159	11.697601	116.415961
-26.582605	-13.072162	117.942024	-24.405281	13.068984	117.891525	33.271553	-10.027642	120.380058	29.861158	38.900703	118.498383	31.5663555	14.4365305	119.4392205	-80.3769175	11.7014375	116.3438295
-27.254339	-12.96859	117.757263	-24.276743	12.950338	117.859825	33.355095	-10.226248	120.258347	30.033741	38.713943	118.54277	31.694418	14.2438475	119.4005585	-80.247904	11.6568285	116.3190915
-27.878744	-12.848661	117.644989	-24.137268	12.802909	117.875755	33.43959	-10.416148	120.122719	30.190933	38.505917	118.565895	31.8152615	14.0448845	119.344307	-80.0897975	11.5609335	116.407203
-28.545061	-12.718457	117.571167	-24.0109	12.650773	117.876709	33.521683	-10.619339	120.012558	30.339495	38.294373	118.563721	31.930589	13.837517	119.2881395	-79.952389	11.464029	116.4652785
-29.258585	-12.563621	117.536835	-23.863741	12.494565	117.909828	33.605537	-10.819397	119.907204	30.493736	38.100296	118.524826	32.0496365	13.6404495	119.216015	-79.7771185	11.3486805	116.603641
-30.367283	-12.234888	117.539383	-23.66135	12.314676	117.93177	33.734634	-11.111228	119.821228	30.706676	37.793812	118.381706	32.220655	13.341292	119.101467	-79.543355	11.28806	116.762073
-31.119305	-11.989574	117.52906	-23.540855	12.215476	117.878662	33.800476	-11.295384	119.769501	30.845165	37.596546	118.244301	32.3228205	13.150581	119.006901	-79.4045305	11.280371	116.750423
-31.873035	-11.735555	117.498398	-23.432028	12.139117	117.840622	33.816257	-11.470349	119.73317	30.960735	37.419239	118.075851	32.388496	12.974445	118.9045105	-79.252552	11.303789	116.7767335
-32.639141	-11.430711	117.386154	-23.368162	12.077705	117.754486	33.844639	-11.614106	119.66391	31.05871	37.249287	117.91507	32.4516745	12.8175905	118.78949	-79.1879985	11.3378195	116.719482
-33.454742	-11.106487	117.284058	-23.290848	12.00054	117.671242	33.8405	-11.74949	119.536674	31.118324	37.105606	117.716751	32.479412	12.678058	118.6267125	-79.061108	11.323022	116.7157715
-34.279961	-10.786669	117.139908	-23.200998	11.916656	117.567268	33.851738	-11.870904	119.396767	31.164499	36.970104	117.523178	32.5081185	12.5496	118.4599725	-78.9101145	11.283712	116.6745635
-35.020638	-10.43749	117.064301	-23.166225	11.836598	117.484177	33.834244	-11.963319	119.251839	31.19643	36.845947	117.35878	32.515337	12.441314	118.3053095	-78.847787	11.231882	116.6630445
-36.160011	-9.85936	117.180405	-23.078205	11.75486	117.427292	33.79911	-12.102129	119.119415	31.219688	36.655884	116.902504	32.509399	12.2768775	118.0109595	-78.665809	11.2328425	116.8436245
-37.01482	-9.425808	117.483459	-23.044102	11.687353	117.474045	33.772911	-12.221395	119.084129	31.225672	36.488861	116.478905	32.4992915	12.133733	117.781517	-78.5874955	11.240973	117.166573
-37.846283	-8.952495	117.930672	-23.000637	11.506025	117.633591	33.74794	-12.373381	119.05619	31.191965	36.255375	115.930176	32.4699525	11.940997	117.493183	-78.4712265	11.071053	117.773999
-38.590706	-8.485768	118.42942	-22.943541	11.249051	117.837967	33.734177	-12.602825	119.038239	31.121025	35.97422	115.457108	32.427601	11.6856975	117.2476735	-78.314683	10.8124045	118.4282605
-39.310558	-7.966096	118.822647	-22.936516	10.944939	118.094315	33.723812	-12.846705	119.047569	31.035503	35.68261	115.173592	32.3796575	11.4179525	117.1105805	-78.2526895	10.4719255	119.0780495
-40.017422	-7.411222	119.05954	-22.918543	10.593129	118.306541	33.716766	-13.106685	119.036148	30.983757	35.407253	114.995171	32.3502615	11.150284	117.0156595	-78.1873475	10.035974	119.5974225
-40.738575	-6.783643	119.130287	-22.988333	10.258533	118.413231	33.671608	-13.341687	118.99675	30.906677	35.182953	114.972984	32.2891425	10.920633	116.984867	-78.2658085	9.596433	119.841595
-41.694496	-5.781001	118.878296	-23.095577	9.873525	118.348312	33.608173	-13.583938	118.839035	30.78734	34.967804	115.066841	32.1977565	10.691933	116.952938	-78.3889105	9.055117	119.743686
-42.312847	-4.979824	118.558678	-23.122627	9.727502	118.201103	33.565163	-13.649093	118.721977	30.713696	34.920822	115.156464	32.1394295	10.6358645	116.9392205	-78.3846835	8.8191395	119.4629855
-42.860931	-4.069622	118.188049	-23.199383	9.673285	117.991066	33.509075	-13.636104	118.581032	30.653017	34.929882	115.219093	32.081046	10.646889	116.9000625	-78.479812	8.699681	119.0820695
-43.423332	-3.11811	117.856285	-23.231356	9.680093	117.776871	33.46994	-13.595072	118.419388	30.601057	34.981274	115.196022	32.0354985	10.693101	116.807705	-78.4982105	8.667085	118.746037
-43.883183	-2.13158	117.582443	-23.282591	9.734459	117.618057	33.426991	-13.508673	118.217468	30.529552	35.065617	115.134895	31.9782715	10.778472	116.6761815	-78.5434535	8.690446	118.5599325
-44.366386	-1.062961	117.383667	-23.282604	9.813006	117.492317	33.399494	-13.398711	118.023491	30.495014	35.169392	115.087006	31.947254	10.8853405	116.5552485	-78.512462	8.7406715	118.4293855
-44.762161	0.092881	117.201462	-23.254734	9.892819	117.39447	33.39045	-13.260177	117.868172	30.464643	35.291447	115.072182	31.9275465	11.015635	116.470177	-78.4370145	8.770003	118.318763
-45.345833	1.830536	116.942047	-23.237047	10.023306	117.250839	33.391319	-13.102819	117.659668	30.467066	35.478512	115.061989	31.9291925	11.1878465	116.3608285	-78.4032865	8.8587655	118.1408495
-45.66404	3.026228	116.812981	-23.191847	10.117208	117.167793	33.398651	-12.990848	117.535126	30.477381	35.596771	115.034187	31.938016	11.3029615	116.2846565	-78.32171	8.9314545	118.0509295
-45.930462	4.28529	116.663826	-23.168234	10.166834	117.090332	33.408253	-12.895332	117.385864	30.464512	35.707508	115.047073	31.9363825	11.406088	116.2164685	-78.2728505	8.92758	117.9641955
-46.177738	5.526536	116.607841	-23.179144	10.194769	117.04583	33.393211	-12.824224	117.229668	30.455589	35.790817	115.077591	31.9244	11.4832965	116.1536295	-78.282688	8.9062415	117.9380305
-46.355469	6.743875	116.580811	-23.173948	10.216886	117.042938	33.353649	-12.753555	117.055954	30.431911	35.894833	115.17379	31.89278	11.570639	116.114872	-78.240676	8.863133	117.971004
-46.593826	8.033107	116.691292	-23.193613	10.189041	117.114891	33.292255	-12.677021	116.807556	30.363441	36.013161	115.242111	31.827848	11.66807	116.0248335	-78.215074	8.710012	118.2049485
-46.767242	9.299338	116.962921	-23.254416	10.176558	117.310402	33.227901	-12.557715	116.53093	30.244511	36.126663	115.431274	31.736206	11.784474	115.981102	-78.245038	8.568642	118.639702
-46.910015	11.119058	117.511597	-23.412817	10.117387	117.672745	33.097828	-12.383661	116.020081	30.003658	36.26075	115.838264	31.550743	11.9385445	115.9291725	-78.376377	8.2962295	119.4163175
-46.983738	12.384274	117.873672	-23.558264	10.177905	117.949554	32.976048	-12.235916	115.693367	29.830603	36.391022	116.056755	31.4033255	12.077553	115.875061	-78.5198535	8.278257	120.024047
-46.957367	13.62096	118.14016	-23.616905	10.146228	117.937973	32.836872	-12.076315	115.436539	29.696115	36.534451	116.209091	31.2664935	12.229068	115.822815	-78.5003035	8.063388	120.053131
-46.879242	14.82537	118.229828	-23.765434	10.219842	117.955246	32.715614	-11.921171	115.222588	29.573217	36.696442	116.270576	31.1444155	12.3876355	115.746582	-78.6752835	8.0520485	120.16391
-46.778282	16.000402	118.113724	-23.85338	10.374361	117.849884	32.586208	-11.780692	115.066872	29.446682	36.845306	116.291603	31.016445	12.532307	115.6792375	-78.723205	8.216415	120.0205305
-46.665466	17.247484	117.963921	-23.99888	10.56239	117.686012	32.445984	-11.637937	114.992973	29.329807	36.9618	116.267326	30.8878955	12.6619315	115.6301495	-78.8856555	8.4628485	119.7418745
-46.369789	18.451216	117.80455	-24.060926	10.766369	117.499374	32.322021	-11.492387	114.921509	29.228258	37.08419	116.086563	30.7751395	12.7959015	115.504036	-78.8969915	8.7368365	119.494712
-45.951996	20.048532	117.613152	-24.279749	11.14006	117.443443	32.171337	-11.347641	114.897629	29.154509	37.213707	115.746399	30.662923	12.933033	115.322014	-79.222421	9.347087	119.564872
-45.535313	21.110552	117.464195	-24.260141	11.243329	117.31694	32.104553	-11.280678	114.933266	29.145437	37.286572	115.514519	30.624995	13.002947	115.2238925	-79.145277	9.483711	119.4099875
-45.159359	22.112766	117.294571	-24.221907	11.28105	117.217346	32.060329	-11.205322	114.981377	29.150665	37.339367	115.307701	30.605497	13.0670225	115.144539	-79.049311	9.4950775	119.290153
-44.608498	23.089317	117.14872	-24.167259	11.332711	117.02269	32.069191	-11.117116	115.039101	29.139936	37.413433	115.097092	30.6045635	13.1481585	115.0680965	-78.9390815	9.5172635	118.9772835
-44.079437	23.960777	117.059586	-24.156595	11.360274	116.987457	32.094128	-11.050978	115.107597	29.127237	37.496811	114.906708	30.6106825	13.2229165	115.0071525	-78.9238725	9.4976315	118.9677615
-43.439735	24.890099	116.94516	-24.167259	11.43667	117.049957	32.153587	-10.995018	115.225861	29.096676	37.579994	114.773499	30.6251315	13.292488	114.99968	-78.9596495	9.580852	119.100234
-42.815731	25.795893	116.824234	-24.126743	11.447768	117.049194	32.209297	-10.951206	115.362	29.084209	37.625069	114.649651	30.646753	13.3369315	115.0058255	-78.900239	9.5586045	119.0925625
-41.708363	27.117971	116.595673	-24.110424	11.499348	116.959152	32.166901	-10.883327	115.661278	29.073275	37.665756	114.48671	30.620088	13.3912145	115.073994	-78.840936	9.6074815	118.84431
-40.937878	27.978394	116.449722	-24.146584	11.548567	116.91922	32.11919	-10.846208	115.765617	29.071608	37.704857	114.371239	30.595399	13.4293245	115.068428	-78.888567	9.6678095	118.770012
-40.167938	28.889359	116.330017	-24.213999	11.63729	116.867271	32.048042	-10.779931	115.80645	29.036131	37.765049	114.383224	30.5420865	13.492559	115.094837	-78.9700845	9.782021	118.639705
-39.25798	29.7861	116.25544	-24.310692	11.742506	116.875221	31.971889	-10.688626	115.789223	28.989855	37.884117	114.432907	30.480872	13.5977455	115.111065	-79.102256	9.8872665	118.639377
-38.411598	30.648575	116.245857	-24.355772	11.852668	116.719269	31.897593	-10.533079	115.694595	28.93129	38.023804	114.54493	30.4144415	13.7453625	115.1197625	-79.1259855	9.9599735	118.3187755
-37.45652	31.523445	116.282806	-24.43647	11.977889	116.684402	31.835634	-10.357319	115.554604	28.853115	38.237568	114.741943	30.3443745	13.9401245	115.1482735	-79.2173145	10.0156535	118.2205305
-36.509628	32.40263	116.379501	-24.526897	12.140474	116.620018	31.770876	-10.13441	115.365311	28.761789	38.469879	114.990044	30.2663325	14.1677345	115.1776775	-79.3201265	10.1132135	118.0623585
-35.075394	33.702671	116.644203	-24.676491	12.437798	116.577042	31.669977	-9.692078	115.12722	28.62471	38.907787	115.450081	30.1473435	14.6078545	115.2886505	-79.5003255	10.2677415	117.8654335
-34.007378	34.502102	116.787254	-24.816772	12.68944	116.626724	31.626553	-9.377869	114.984169	28.540724	39.241669	115.757462	30.0836385	14.9319	115.3708155	-79.7171825	10.44698	117.8826325
-32.877583	35.327168	116.946754	-24.860415	12.966093	116.548607	31.571398	-9.063471	114.854111	28.453407	39.578362	116.042366	30.0124025	15.2574455	115.4482385	-79.7332325	10.6747405	117.6489755
-31.857718	36.116348	117.036095	-24.982883	13.272765	116.57766	31.508413	-8.768228	114.790703	28.375	39.892288	116.166046	29.9417065	15.56203	115.4783745	-79.9074725	10.9835	117.6769455
-30.72682	36.808754	117.057739	-25.068041	13.592529	116.531647	31.432375	-8.499291	114.734879	28.313107	40.173962	116.100815	29.872741	15.8373355	115.417847	-80.008823	11.3477225	117.645447
-29.60248	37.485195	116.963768	-25.09943	13.870626	116.441437	31.367237	-8.290278	114.704193	28.236944	40.403198	115.9907	29.8020905	16.05646	115.3474465	-80.0009505	11.684792	117.5354275
-28.375256	38.09734	116.824219	-25.17219	14.164909	116.355392	31.316435	-8.114472	114.664688	28.133068	40.634834	115.817642	29.7247515	16.260181	115.241165	-80.0691315	12.069637	117.469619
-26.551407	38.870358	116.533066	-25.22806	14.483042	116.231346	31.256447	-7.844037	114.586235	27.972698	40.926266	115.470596	29.6145725	16.5411145	115.0284155	-80.0706925	12.4249695	117.4342765
-25.530437	39.435936	116.415749	-25.249403	14.667301	116.137787	31.234478	-7.685324	114.541504	27.894453	41.041229	115.353348	29.5644655	16.6779525	114.947426	-80.0632715	12.6566495	117.328148
-24.025827	39.76738	116.140709	-25.245598	14.807126	116.0634	31.223259	-7.567657	114.544548	27.856327	41.155689	115.170441	29.539793	16.794016	114.8574945	-80.030989	12.820236	117.2693055
-22.733603	40.105503	115.960098	-25.213221	14.943211	115.984573	31.2264	-7.45378	114.547325	27.852339	41.298557	114.932846	29.5393695	16.9223885	114.7400855	-79.9658115	12.9640335	117.2290605
-21.419876	40.412888	115.76046	-25.212461	15.053267	115.876495	31.240788	-7.331941	114.529434	27.847773	41.373856	114.925003	29.5442805	17.0209575	114.7272185	-79.9692025	13.0855765	117.0257715
-20.012884	40.704891	115.621719	-25.217596	15.167668	115.723457	31.254139	-7.188056	114.505295	27.858711	41.568085	114.797997	29.556425	17.1900145	114.651646	-79.991617	13.1453215	116.795268
-18.800035	41.019566	115.546059	-25.204908	15.28497	115.526108	31.267878	-7.015969	114.482819	27.855444	41.73056	114.844452	29.561661	17.3572955	114.6636355	-79.971477	13.2126445	116.3885805
-16.695665	41.290348	115.241028	-25.297466	15.528482	115.131088	31.293737	-6.70672	114.543724	27.816042	42.048611	115.149513	29.5548895	17.6709455	114.8466185	-80.1498215	13.3860185	115.4155575
-15.233895	41.441265	114.979744	-25.396183	15.720393	114.727699	31.295902	-6.481791	114.64164	27.787355	42.304337	115.376808	29.5416285	17.911273	115.009224	-80.3339945	13.529513	114.446174
-13.859281	41.55159	114.728905	-25.571934	15.93263	114.286598	31.27462	-6.294106	114.777611	27.735153	42.508072	115.809799	29.5048865	18.106983	115.293705	-80.6487545	13.758277	113.279491
-12.45276	41.670006	114.470444	-25.66647	16.140219	113.682617	31.218826	-6.094188	114.952873	27.681965	42.69828	116.163971	29.4503955	18.302046	115.558422	-80.7833355	13.978392	111.806812
-11.160511	41.725956	114.418938	-25.770891	16.33791	113.214508	31.169956	-5.904285	115.163681	27.635181	42.885704	116.497314	29.4025685	18.4907095	115.8304975	-80.9443505	14.1851105	110.5985185
-9.898013	41.712921	114.564896	-25.875568	16.55262	112.918724	31.176563	-5.660398	115.297447	27.609673	43.111977	116.813362	29.393118	18.7257895	116.0554045	-81.144254	14.3794505	109.7820435
-8.626297	41.727005	114.793968	-25.916975	16.826567	112.826607	31.284792	-5.399405	115.474792	27.599834	43.386795	117.228065	29.442313	18.993695	116.3514285	-81.276263	14.659439	109.3017855
-6.873609	41.566803	115.441872	-25.86886	17.217197	112.977577	31.469721	-4.970959	115.818115	27.660662	43.829456	117.976509	29.5651915	19.4292485	116.897312	-81.3029115	15.0051455	109.057842
-5.782675	41.339115	115.930267	-25.885969	17.481306	113.196671	31.586208	-4.672724	116.07518	27.698961	44.12756	118.537285	29.6425845	19.727418	117.3062325	-81.4145225	15.235194	109.0871095
-4.753425	41.160385	116.421577	-25.895926	17.790339	113.398483	31.707388	-4.374743	116.374718	27.711313	44.403412	119.096992	29.7093505	20.0143345	117.735855	-81.5012025	15.5663435	109.061111
-3.793869	40.880562	116.875145	-25.964615	18.081192	113.621292	31.783646	-4.077337	116.753365	27.73278	44.733475	119.592285	29.758213	20.328069	118.172825	-81.687443	15.834315	109.069759
-2.968479	40.543846	117.265793	-25.979847	18.369902	113.842751	31.843063	-3.764143	117.110649	27.735991	45.062862	120.022522	29.789527	20.6493595	118.5665855	-81.749221	16.0904445	109.1189165
-2.177562	40.120182	117.548538	-25.996584	18.679281	114.096382	31.892208	-3.495417	117.498688	27.760014	45.339062	120.346542	29.826111	20.9218225	118.922615	-81.819279	16.4367395	109.270149
-1.418972	39.642906	117.823341	-26.021004	18.97014	114.378128	31.95315	-3.254755	117.876198	27.791536	45.603386	120.549034	29.872343	21.1743155	119.212616	-81.914351	16.7659645	109.54364
-0.464525	38.833225	118.121765	-25.998711	19.35141	114.781448	32.049	-2.953937	118.429985	27.896564	45.951126	120.765892	29.972782	21.4985945	119.5979385	-81.970204	17.2042255	109.9649575
0.032679	38.269924	118.263771	-25.998577	19.578936	115.033134	32.113438	-2.787283	118.806732	28.348864	46.017941	120.609901	30.231151	21.615329	119.7083165	-82.228305	17.542543	110.3579515
0.479364	37.64106	118.3414	-25.97341	19.801266	115.258575	32.171978	-2.605414	119.137695	28.428789	46.21595	120.599388	30.3003835	21.805268	119.8685415	-82.2472035	17.797264	110.6486085
0.826814	36.938778	118.371475	-25.914616	19.987921	115.449921	32.233257	-2.425148	119.47081	28.093826	46.56559	120.735779	30.1635415	22.070221	120.1032945	-81.9927735	17.905621	110.7965475
1.115889	36.257763	118.430458	-25.878593	20.186888	115.666939	32.322208	-2.259434	119.706383	28.157961	46.769421	120.63224	30.2400845	22.2549935	120.1693115	-81.9972705	18.1187825	111.1645665
1.316607	35.567654	118.437172	-25.813147	20.390224	115.868965	32.386269	-2.094855	119.849373	28.271271	46.966743	120.493164	30.32877	22.435944	120.1712685	-81.955064	18.344504	111.5666615
1.396134	34.925159	118.412804	-25.77833	20.59724	116.043709	32.449074	-1.945949	119.893158	28.350534	47.142429	120.248543	30.399804	22.59824	120.0708505	-81.956464	18.59624	112.0165675
1.428448	33.840183	118.272087	-25.740269	20.96048	116.2873	32.482239	-1.77772	119.841476	28.462769	47.350426	119.884468	30.472504	22.786353	119.862972	-81.953042	19.134607	112.711628
1.369232	33.107426	118.187416	-25.677294	21.192127	116.488411	32.438816	-1.648014	119.708885	28.533245	47.446571	119.671646	30.4860305	22.8992785	119.6902655	-81.8406185	19.4849755	113.2865565
1.230739	32.465553	118.218948	-25.610525	21.439356	116.747978	32.404984	-1.597721	119.533287	28.626638	47.497864	119.569969	30.515811	22.9500715	119.551628	-81.736861	19.9286405	113.944328
1.037488	31.781664	118.269325	-25.511488	21.605352	117.017815	32.391792	-1.632703	119.328163	28.740179	47.510841	119.590416	30.5659855	22.939069	119.4592895	-81.5889615	20.271635	114.5763405
0.748462	31.122059	118.356575	-25.42511	21.764502	117.30719	32.380791	-1.644676	119.167709	28.885279	47.518177	119.719292	30.633035	22.9367505	119.4435005	-81.483255	20.5922535	115.1708795
0.440008	30.408472	118.492935	-25.3174	21.88439	117.564178	32.381878	-1.659488	119.004082	29.010061	47.515808	119.899368	30.6959695	22.92816	119.451725	-81.3307695	20.84062	115.676631
0.086009	29.722437	118.636597	-25.267162	22.04163	117.825104	32.382263	-1.618421	118.886269	29.13183	47.546432	120.089554	30.7570465	22.9640055	119.4879115	-81.2913705	21.1192545	116.1622965
-0.513876	28.689423	118.819939	-25.162441	22.20586	118.153091	32.413994	-1.65152	118.650505	29.689322	47.438046	120.201431	31.051658	22.893263	119.425968	-81.37654	21.518457	116.880214
-1.01158	28.013832	118.905533	-25.142935	22.323456	118.328644	32.44857	-1.664156	118.526863	29.789316	47.448338	120.378387	31.118943	22.892091	119.452625	-81.404813	21.754821	117.204663
-1.490548	27.291101	118.952599	-25.099833	22.410219	118.498886	32.465332	-1.669053	118.41227	29.849567	47.447742	120.543076	31.1574495	22.8893445	119.477673	-81.3571155	21.9310935	117.520099
-2.045032	26.574764	119.020355	-25.112537	22.500927	118.610451	32.470997	-1.672013	118.346107	29.873678	47.44772	120.688423	31.1723375	22.8878535	119.517265	-81.3974115	22.1140005	117.703637
-2.601835	25.744596	119.014099	-25.110737	22.566408	118.702377	32.458538	-1.69656	118.311691	29.89253	47.429718	120.788048	31.175534	22.866579	119.5498695	-81.397008	22.266237	117.8548845
-3.220638	24.977802	118.953087	-25.126654	22.616186	118.716637	32.425171	-1.770763	118.297173	29.904282	47.391022	120.803108	31.1647265	22.8101295	119.5501405	-81.4180345	22.4222425	117.8831335
-3.8419	24.134987	118.805824	-25.173771	22.652782	118.714729	32.349701	-1.859787	118.216789	29.911053	47.336258	120.726761	31.130377	22.7382355	119.471775	-81.477919	22.5673285	117.957683
-4.83258	22.846022	118.544701	-25.203922	22.646013	118.610207	32.213459	-2.012192	118.035866	29.910454	47.195728	120.419121	31.0619565	22.591768	119.2274935	-81.4698005	22.700258	117.9929205
-5.462232	21.891657	118.278076	-25.22941	22.638397	118.524864	32.120609	-2.136999	117.893776	29.47053	47.230103	120.278954	30.7955695	22.546552	119.086365	-81.2543895	22.730242	117.963363
-6.199007	20.978436	117.990891	-25.249496	22.655457	118.36554	32.033031	-2.249151	117.753899	29.467484	47.113049	119.869637	30.7502575	22.431949	118.811768	-81.2492495	22.878965	117.919312
-6.888562	20.02655	117.645012	-25.242476	22.675619	118.163528	31.937269	-2.375304	117.617561	29.442623	47.004154	119.483253	30.689946	22.314425	118.550407	-81.174898	23.036813	117.776649
-7.60673	19.028139	117.421127	-25.23177	22.69943	117.978607	31.863558	-2.513677	117.506531	29.441914	46.850033	119.128906	30.652736	22.168178	118.3177185	-81.116276	23.230682	117.6394955
-8.324911	18.032539	117.191849	-25.21627	22.683077	117.816208	31.826683	-2.671719	117.435776	29.455393	46.686913	118.887985	30.641038	22.007597	118.1618805	-81.073578	23.358557	117.4705355
-9.049663	17.027874	116.991104	-25.164492	22.604094	117.687538	31.801838	-2.848054	117.415367	29.526266	46.49041	118.749603	30.664052	21.821178	118.082485	-80.993036	23.38701	117.292591
-10.028595	15.39481	116.897728	-25.063198	22.49122	117.645142	31.814877	-3.158289	117.464958	29.707632	46.174793	118.693306	30.7612545	21.508252	118.079132	-80.8876505	23.474188	117.211152
-10.781203	14.316128	116.93895	-24.979996	22.380871	117.681839	31.829494	-3.402496	117.555664	29.838827	45.946266	118.733383	30.8341605	21.271885	118.1445235	-80.7941525	23.489857	117.2191545
-11.531551	13.230261	116.953316	-24.947525	22.275694	117.75235	31.815804	-3.630636	117.673943	29.987383	45.721375	118.793976	30.9015935	21.0453695	118.2339595	-80.7966435	23.5060185	117.2707405
-12.234152	12.153248	116.999779	-24.886892	22.179424	117.822227	31.797081	-3.880288	117.816612	30.096889	45.469345	118.864807	30.946985	20.7945285	118.3407095	-80.720769	23.5643195	117.3037445
-13.033735	11.027021	117.060257	-24.880527	22.088442	117.898895	31.749174	-4.135064	117.969704	30.221262	45.213982	118.918251	30.985218	20.539459	118.4439775	-80.746272	23.637425	117.3538125
-13.902825	9.983573	117.13102	-24.884741	22.005384	117.907455	31.659662	-4.37017	118.065384	30.27511	44.979366	118.988312	30.967386	20.304598	118.526848	-80.736868	23.70617	117.288062
-14.682386	8.913199	117.066284	-24.924839	21.923288	117.964935	31.580284	-4.566721	118.083023	30.315813	44.763775	119.012177	30.9480485	20.098527	118.5476	-80.7977265	23.748049	117.38227
-15.933005	7.34407	117.035988	-24.916983	21.804428	118.033264	31.490395	-4.811951	118.061996	30.326036	44.527676	119.069527	30.9082155	19.8578625	118.5657615	-80.7421815	23.7509935	117.5007665
-16.843124	6.339334	116.978752	-24.943066	21.740601	118.032143	31.463333	-4.928332	118.080345	30.335411	44.411133	119.092346	30.899372	19.7414005	118.5863455	-80.785504	23.7398015	117.4779405
-17.704151	5.271173	116.872772	-24.96841	21.689568	117.979668	31.458941	-5.021548	118.104874	30.328957	44.308628	119.06633	30.893949	19.64354	118.585602	-80.830769	23.735596	117.373734
-18.672417	4.283513	116.856422	-24.9751	21.647253	117.900017	31.459507	-5.102977	118.175255	30.315277	44.246815	118.964073	30.887392	19.571919	118.569664	-80.837592	23.722587	117.23037
-19.56419	3.275103	116.839478	-24.960976	21.577797	117.869034	31.453976	-5.162178	118.248428	30.28591	44.16634	118.799232	30.869943	19.502081	118.52383	-80.791895	23.653513	117.214238
-20.54933	2.308366	116.832718	-24.945171	21.513044	117.836784	31.457737	-5.213583	118.385872	30.284494	44.072292	118.663635	30.8711155	19.4293545	118.5247535	-80.7614575	23.5967335	117.1488145
-21.521437	1.348852	116.906532	-24.934364	21.389706	117.752335	31.499565	-5.390827	118.542984	30.263155	43.919426	118.553795	30.88136	19.2642995	118.5483895	-80.750088	23.5151125	116.9562805
-23.067528	-0.038704	117.042732	-24.958923	21.167099	117.635277	31.474129	-5.702687	118.842552	30.230585	43.601902	118.317688	30.852357	18.9496075	118.58012	-80.770203	23.3845905	116.690434
-24.137714	-0.93415	117.238876	-25.002346	20.98517	117.583908	31.420998	-5.943887	119.099998	30.22686	43.318161	118.115807	30.823929	18.687137	118.6079025	-80.828621	23.283203	116.5599135
-25.223307	-1.788246	117.577194	-25.047789	20.773251	117.580536	31.348795	-6.221438	119.41317	30.234116	43.000961	117.854942	30.7914555	18.3897615	118.634056	-80.8870335	23.1567405	116.527016
-26.33029	-2.55603	117.979408	-25.052988	20.502085	117.585541	31.303692	-6.529524	119.782516	30.256945	42.639641	117.57531	30.7803185	18.0550585	118.678913	-80.8862945	22.9491115	116.492169
-27.445868	-3.242091	118.342819	-25.078354	20.253971	117.540916	31.255102	-6.852465	120.192741	30.262726	42.230598	117.302345	30.758914	17.6890665	118.747543	-80.915622	22.8188755	116.334289
-28.666321	-3.877856	118.695297	-25.132305	19.945553	117.501617	31.165928	-7.188516	120.577446	30.282291	41.80526	116.952835	30.7241095	17.308372	118.7651405	-80.9887195	22.582734	116.2380935
-29.828966	-4.384955	118.970177	-25.145758	19.593092	117.475021	31.048929	-7.540078	120.783569	30.298409	41.348412	116.612579	30.673669	16.904167	118.698074	-80.965185	22.282017	116.251968
-31.5355	-5.010723	119.120117	-25.184923	18.961073	117.50293	30.903629	-8.086677	120.836082	30.253845	40.701111	116.238037	30.578737	16.307217	118.5370595	-80.948583	21.614929	116.4688005
-32.733845	-5.311895	119.067146	-25.208536	18.538681	117.548386	30.849091	-8.378268	120.732437	30.19034	40.355457	116.115318	30.5197155	15.9885945	118.4238775	-80.9367875	21.0887675	116.6728945
-33.895527	-5.486781	118.964256	-25.23447	18.117254	117.626038	30.822001	-8.608216	120.543053	30.112972	40.109867	116.121986	30.4674865	15.7508255	118.3325195	-80.9364265	20.4836825	116.9195565
-34.995842	-5.588284	118.783257	-25.271812	17.756748	117.746124	30.844032	-8.782717	120.282837	30.049416	39.965561	116.213715	30.446724	15.591422	118.248276	-80.990348	19.922074	117.243972
-36.110199	-5.473578	118.657936	-25.231838	17.480083	117.889725	30.859924	-8.884915	120.017281	29.977745	39.86618	116.332199	30.4188345	15.4906325	118.17474	-80.8825105	19.4695335	117.60471
-37.265816	-5.304247	118.563148	-25.227669	17.283981	118.038246	30.87031	-8.953636	119.682373	29.902359	39.818104	116.428055	30.3863345	15.432234	118.055214	-80.8416725	19.135728	118.021278
-38.290482	-5.030261	118.47731	-25.224586	17.18107	118.152679	30.864075	-8.997301	119.338501	29.824623	39.799469	116.514496	30.344349	15.401084	117.9264985	-80.793521	18.961056	118.3788595
-39.857731	-4.472487	118.238571	-25.249466	17.0464	118.217674	30.804352	-8.971414	118.850151	29.758497	39.849682	116.598663	30.2814245	15.439134	117.724407	-80.7803565	18.653666	118.710941
-40.933151	-4.008231	118.024673	-25.259668	17.021601	118.152092	30.778841	-8.94189	118.608833	29.6978	39.894901	116.625572	30.2383205	15.4765055	117.6172025	-80.7576565	18.5666965	118.6869815
-41.88821	-3.498387	117.911957	-25.297869	16.975033	118.072319	30.749056	-8.926749	118.430817	29.638103	39.894646	116.54805	30.1935795	15.4839485	117.4894335	-80.7893175	18.4661175	118.6552045
-42.848213	-2.967542	117.840591	-25.307842	16.937258	117.992989	30.732044	-8.945731	118.326523	29.579136	39.867905	116.407249	30.15559	15.461087	117.366886	-80.771274	18.413429	118.619092
-43.731308	-2.338723	117.877831	-25.309992	16.869593	117.912659	30.73546	-8.989561	118.293144	29.538166	39.794445	116.229424	30.136813	15.402442	117.261284	-80.756797	18.336744	118.564034
-44.629105	-1.710342	117.956314	-25.275793	16.738884	117.899658	30.75873	-9.087991	118.309441	29.517565	39.704067	116.071297	30.1381475	15.308038	117.190369	-80.6897335	18.16973	118.608947
-45.398838	-1.067936	118.110954	-25.243902	16.539162	117.935524	30.800142	-9.199381	118.323227	29.486153	39.561863	115.884109	30.1431475	15.181241	117.103668	-80.6309515	17.897083	118.76738
-46.551842	-0.038268	118.447411	-25.24184	16.133879	118.094719	30.87553	-9.44187	118.343903	29.381865	39.299061	115.655327	30.1286975	14.9285955	116.999615	-80.6123775	17.3391625	119.189823
-47.248016	0.735334	118.745018	-25.204988	15.821983	118.288948	30.909508	-9.594447	118.372047	29.293451	39.110203	115.545189	30.1014795	14.757878	116.958618	-80.5114555	16.886088	119.619278
-47.882835	1.519102	119.121483	-25.211201	15.514061	118.552208	30.95549	-9.728937	118.478333	29.19907	38.952641	115.492355	30.07728	14.611852	116.985344	-80.499682	16.41627	120.119072
-48.468075	2.333746	119.388565	-25.23044	15.247115	118.773911	31.015825	-9.84801	118.559586	29.097185	38.83762	115.517982	30.056505	14.494805	117.038784	-80.517385	15.999425	120.509038
-48.97718	3.288772	119.508705	-25.252947	14.999999	118.958755	31.071812	-9.954884	118.622589	28.997591	38.766212	115.608063	30.0347015	14.405664	117.115326	-80.5405955	15.594334	120.802184
-49.458344	4.255011	119.49247	-25.297058	14.805958	119.007027	31.091398	-10.018115	118.636116	28.904343	38.730202	115.703987	29.9978705	14.3560435	117.1700515	-80.5919865	15.2558725	120.8440025
-49.903618	5.266739	119.312599	-25.364834	14.681524	118.958534	31.072361	-10.058419	118.582771	28.805313	38.72224	115.760353	29.938837	14.3319105	117.171562	-80.668505	15.0311375	120.745506
-50.450783	6.973243	118.875839	-25.458231	14.586973	118.709694	31.010155	-10.037399	118.378922	28.653627	38.747082	115.7724	29.831891	14.3548415	117.075661	-80.748353	14.8191045	120.343727
-50.737751	8.136976	118.512115	-25.532013	14.601013	118.476555	30.982742	-9.99631	118.16082	28.585312	38.792667	115.764404	29.784027	14.3981785	116.962612	-80.848053	14.8038475	119.990498
-50.992901	9.333254	118.116066	-25.569	14.589937	118.218018	30.958477	-9.934838	117.915764	28.523285	38.863125	115.787033	29.740881	14.4641435	116.8513985	-80.878881	14.7157305	119.5846375
-51.109146	10.607655	117.774048	-25.59053	14.584877	117.996323	30.940863	-9.875771	117.659286	28.508987	38.938679	115.82692	29.724925	14.531454	116.743103	-80.905985	14.6383	119.249543
-51.243282	11.896253	117.613815	-25.589926	14.585416	117.860321	30.926592	-9.811008	117.436874	28.537998	39.055294	115.880013	29.732295	14.622143	116.6584435	-80.912147	14.548689	119.0621985
-51.286835	13.183144	117.501404	-25.576683	14.600674	117.796265	30.920982	-9.75388	117.286667	28.564692	39.165131	115.886177	29.742837	14.7056255	116.586422	-80.896203	14.4957225	119.006108
-51.176624	14.539894	117.452606	-25.557446	14.612942	117.787704	30.927792	-9.719949	117.210938	28.597727	39.218517	115.969658	29.7627595	14.749284	116.590298	-80.8776515	14.4766	118.98511
-50.952564	16.493355	117.31002	-25.529236	14.639121	117.713097	30.950039	-9.740298	117.132805	28.660658	39.241241	116.141678	29.8053485	14.7504715	116.6372415	-80.8638205	14.5277705	118.7889525
-50.756294	17.799862	117.211823	-25.49226	14.574574	117.659935	30.974277	-9.769732	117.078384	28.69055	39.212822	116.225792	29.8324135	14.721545	116.652088	-80.8169335	14.427603	118.667782
-50.468109	19.13714	117.118919	-25.478125	14.526288	117.608963	30.992142	-9.810042	117.001999	28.691357	39.187592	116.315628	29.8417495	14.688775	116.6588135	-80.7979995	14.363801	118.5591125
-50.226738	20.403763	117.105209	-25.504419	14.490912	117.59446	31.033016	-9.843802	116.889557	28.689293	39.15527	116.399109	29.8611545	14.655734	116.644333	-80.8699925	14.32609	118.544587
-49.931374	21.721729	117.06163	-25.409365	14.424955	117.517303	31.077444	-9.831249	116.785858	28.674093	39.139198	116.484558	29.8757685	14.6539745	116.635208	-80.6944985	14.1959355	118.399398
-49.525867	23.039597	117.085411	-25.391029	14.399335	117.513153	31.114254	-9.82098	116.709396	28.691706	39.136242	116.568672	29.90298	14.657631	116.639034	-80.685038	14.141039	118.387272
-49.107819	24.297756	117.144264	-25.375439	14.409039	117.517105	31.151598	-9.77986	116.659721	28.70397	39.15229	116.651199	29.927784	14.686215	116.65546	-80.678662	14.131863	118.37875
-48.37505	26.192547	117.094353	-25.357756	14.420909	117.500015	31.21723	-9.716807	116.6157	28.742149	39.202454	116.790581	29.9796895	14.7428235	116.7031405	-80.6952015	14.0989945	118.2968895
-47.791851	27.427425	117.075241	-25.317823	14.440084	117.493179	31.254375	-9.701063	116.601349	28.763979	39.224823	116.832481	30.009177	14.76188	116.716915	-80.644823	14.118288	118.269443
-47.201096	28.648441	117.079201	-25.30415	14.45366	117.444527	31.29006	-9.688048	116.555214	28.78904	39.242409	116.87912	30.03955	14.7771805	116.717167	-80.64785	14.1301395	118.171887
-46.549141	29.816893	117.074814	-25.259521	14.463089	117.372429	31.327763	-9.686749	116.516541	28.838787	39.245987	116.941284	30.083275	14.779619	116.7289125	-80.602317	14.146559	118.0159455
-45.848064	30.980249	117.077209	-25.238472	14.452288	117.346619	31.353373	-9.68329	116.462074	28.870693	39.260483	117.013428	30.112033	14.7885965	116.737751	-80.588977	14.1159795	117.955487
-45.147247	32.112156	117.201782	-25.223728	14.439933	117.327263	31.372982	-9.680266	116.381798	28.89736	39.279392	117.093727	30.135171	14.799563	116.7377625	-80.582627	14.080303	117.9167635
-44.404953	33.172913	117.318222	-25.18338	14.417691	117.320122	31.407776	-9.645689	116.253258	28.906652	39.306171	117.239258	30.157214	14.830241	116.746258	-80.523974	14.005141	117.893986
-43.282383	34.728683	117.632935	-25.130138	14.424062	117.384506	31.495152	-9.537204	116.084602	28.922943	39.427685	117.480431	30.2090475	14.9452405	116.7825165	-80.4693235	13.9028835	117.9864955
-42.467388	35.713707	117.90229	-25.11396	14.470142	117.467896	31.559578	-9.442086	115.978813	28.973064	39.522942	117.686974	30.266321	15.040428	116.8328935	-80.494241	13.899856	118.1028985
-41.582565	36.631687	118.132401	-25.123892	14.591018	117.633911	31.63287	-9.347893	115.935265	29.026466	39.636993	117.954002	30.329668	15.14455	116.9446335	-80.577452	14.037486	118.3231885
-40.715904	37.555023	118.370644	-25.018677	14.602847	117.695496	31.710154	-9.267861	115.908012	29.09511	39.727989	118.267929	30.402632	15.230064	117.0879705	-80.439986	13.97563	118.3030215
-39.82148	38.385628	118.544983	-25.027475	14.776392	117.766663	31.798134	-9.225083	115.897331	29.215452	39.775162	118.475876	30.506793	15.2750395	117.1866035	-80.561743	14.2777445	118.3467225
-38.84045	39.193077	118.647888	-24.892321	14.811415	117.743095	31.876595	-9.205657	115.952065	29.32859	39.814304	118.704544	30.6025925	15.3043235	117.3283045	-80.3872345	14.3185065	118.1578855
-37.856293	39.875397	118.700768	-24.85334	14.945428	117.823044	31.955189	-9.195741	115.999046	29.473665	39.835918	118.814743	30.714427	15.3200885	117.4068945	-80.421107	14.5707675	118.2391935
-36.369904	40.872898	118.670395	-24.711205	15.100443	117.811493	32.053276	-9.17377	116.140709	29.644287	39.844688	118.925766	30.8487815	15.335459	117.5332375	-80.2711915	14.865427	118.0897485
-35.288445	41.390972	118.620216	-24.746935	15.250887	117.937065	32.126194	-9.16959	116.276894	29.758352	39.85984	118.890854	30.942273	15.345125	117.583874	-80.436143	15.156649	118.290256
-34.292816	41.922756	118.578491	-24.585354	15.271298	117.945389	32.215275	-9.18118	116.430489	29.866119	39.877872	118.828857	31.040697	15.348346	117.629673	-80.211405	15.19425	118.261105
-33.21072	42.269653	118.544853	-24.490725	15.308454	117.995964	32.311993	-9.187953	116.571594	29.949251	39.881481	118.74971	31.130622	15.346764	117.660652	-80.112072	15.270144	118.331276
-32.21484	42.632252	118.517685	-24.425966	15.318232	118.013611	32.414974	-9.188969	116.671074	30.01259	39.888103	118.707802	31.213782	15.349567	117.689438	-80.065714	15.286897	118.337784
-31.095802	42.911602	118.471893	-24.371847	15.288041	117.995766	32.519115	-9.206861	116.706406	30.071074	39.882637	118.68042	31.2950945	15.337888	117.693413	-80.0387885	15.238194	118.298119
-30.064096	43.125988	118.410942	-24.280842	15.228603	117.896988	32.612976	-9.221343	116.699669	30.126602	39.873867	118.626343	31.369789	15.326262	117.663006	-79.931473	15.130944	118.13097
-28.439423	43.336018	118.210129	-24.143463	15.187764	117.700531	32.745289	-9.257778	116.60228	30.235485	39.845768	118.429634	31.490387	15.293995	117.515957	-79.777313	15.081533	117.885105
-27.372328	43.473232	118.053757	-24.025171	15.214258	117.562248	32.821625	-9.305587	116.505203	30.311382	39.80875	118.254448	31.5665035	15.2515815	117.3798255	-79.6168455	15.1769345	117.7446705
-26.199823	43.513283	117.911743	-23.89056	15.221283	117.460587	32.885262	-9.343602	116.389915	30.424818	39.76128	118.01561	31.65504	15.208839	117.2027625	-79.43616	15.233727	117.7184115
-25.391943	43.652733	117.94622	-23.742123	15.237446	117.37648	32.975533	-9.389086	116.267601	30.549795	39.720352	117.772614	31.762664	15.165633	117.0201075	-79.24691	15.309259	117.7328525
-24.295008	43.64122	117.848984	-23.602703	15.246105	117.347649	33.043991	-9.423513	116.120926	30.68434	39.688789	117.579529	31.8641655	15.132638	116.8502275	-79.0695715	15.359572	117.8450705
-23.142466	43.500481	117.792938	-23.462471	15.250005	117.287109	33.1096	-9.473328	115.984596	30.824726	39.658318	117.377266	31.967163	15.092495	116.680931	-78.892105	15.407515	117.893287
-22.000036	43.419331	117.736946	-23.308411	15.226185	117.205193	33.17429	-9.524513	115.828064	30.950647	39.603195	117.251648	32.0624685	15.039341	116.539856	-78.6792905	15.413029	117.87053
-20.094452	43.001904	117.488441	-23.11554	15.23877	117.067192	33.319847	-9.617252	115.634407	31.151653	39.529488	117.161369	32.23575	14.956118	116.397888	-78.46683	15.521422	117.736496
-18.987877	42.810539	117.389893	-22.988636	15.219839	116.937508	33.416428	-9.652583	115.546623	31.315252	39.484291	117.150482	32.36584	14.915854	116.3485525	-78.343112	15.523824	117.5264635
-17.945303	42.494015	117.369377	-22.85848	15.240845	116.851341	33.527451	-9.698062	115.47654	31.488785	39.439228	117.164078	32.508118	14.870583	116.320309	-78.225078	15.611107	117.382373
-16.640591	42.152676	117.271362	-22.6922	15.215484	116.810753	33.641449	-9.748645	115.426239	31.655344	39.377193	117.210457	32.6483965	14.814274	116.318348	-78.0327965	15.616694	117.303158
-15.626007	41.744377	117.275963	-22.555599	15.174772	116.791573	33.762424	-9.801942	115.429161	31.841923	39.312	117.24614	32.8021735	14.755029	116.3376505	-77.9133715	15.594515	117.2454955
-14.47085	41.335648	117.250648	-22.380556	15.179407	116.765251	33.903736	-9.8506	115.451309	32.047577	39.251328	117.297783	32.9756565	14.700364	116.374546	-77.7367685	15.65845	117.155956
-13.336471	40.804153	117.253265	-22.236267	15.126011	116.743256	34.071377	-9.903589	115.480713	32.222172	39.200439	117.422989	33.1467745	14.648425	116.451851	-77.6193085	15.603597	117.034661
-11.61661	39.942795	117.36116	-22.019226	15.059082	116.721214	34.358868	-9.926111	115.449203	32.459854	39.188019	117.620743	33.409361	14.630954	116.534973	-77.447813	15.48721	116.907455
-10.496514	39.29924	117.412498	-21.833818	15.024508	116.687798	34.571762	-9.909415	115.392685	32.621201	39.212414	117.754303	33.5964815	14.6514995	116.573494	-77.2641175	15.3975165	116.802102
-9.381074	38.641281	117.426727	-21.657463	14.988218	116.65403	34.769501	-9.855914	115.322754	32.783058	39.256908	117.811081	33.7762795	14.700497	116.5669175	-77.0912055	15.275939	116.7411425
-8.26423	37.917347	117.399719	-21.494453	15.053567	116.60305	34.955276	-9.800277	115.252708	32.912903	39.308937	117.895828	33.9340895	14.75433	116.574268	-76.9229955	15.352804	116.631832
-7.204246	37.139519	117.37561	-21.345556	15.065485	116.563347	35.120018	-9.719569	115.174606	33.051117	39.390553	117.869171	34.0855675	14.835492	116.5218885	-76.7766795	15.295478	116.6048055
-6.130765	36.344971	117.281723	-21.241798	15.123998	116.512253	35.263195	-9.634423	115.105995	33.120167	39.469593	117.867371	34.191681	14.917585	116.486683	-76.675277	15.330411	116.537823
-5.102815	35.458694	117.169998	-21.116117	15.193209	116.463867	35.367214	-9.575324	115.031647	33.22279	39.537205	117.78952	34.295002	14.9809405	116.4105835	-76.527236	15.4054775	116.5171505
-3.605271	34.023479	116.999344	-21.025095	15.27285	116.368736	35.449715	-9.529609	114.934174	33.315937	39.573013	117.676033	34.382826	15.021702	116.3051035	-76.433016	15.523998	116.4323685
-2.620897	33.016949	116.897263	-20.956163	15.259306	116.346298	35.489811	-9.528043	114.875603	33.372463	39.570393	117.596352	34.431137	15.021175	116.2359775	-76.343463	15.497437	116.4566185
-1.661203	31.93214	116.777267	-20.891922	15.241459	116.320297	35.553932	-9.539909	114.845741	33.440514	39.558464	117.53302	34.497223	15.0092775	116.1893805	-76.281067	15.4736405	116.4512135
-0.707197	30.761257	116.687866	-20.806507	15.222507	116.354729	35.632244	-9.553356	114.847588	33.509335	39.556736	117.477188	34.5707895	15.00169	116.162388	-76.1838035	15.443324	116.54707
0.245599	29.60214	116.571594	-20.734531	15.187396	116.335968	35.716084	-9.560061	114.865753	33.56097	39.551624	117.458237	34.638527	14.9957815	116.161995	-76.107589	15.3790105	116.509941
1.154039	28.350819	116.400764	-20.701405	15.187687	116.332748	35.818481	-9.566796	114.885689	33.642948	39.552502	117.374565	34.7307145	14.992853	116.130127	-76.1335245	15.382521	116.535369
2.07121	27.048046	116.249336	-20.588449	15.159704	116.14566	35.907875	-9.575727	114.918373	33.692135	39.537769	117.347946	34.800005	14.981021	116.1331595	-75.976903	15.338387	116.1581605
3.395728	25.053988	115.909264	-20.489307	15.125709	115.874969	36.047577	-9.60377	114.954994	33.814289	39.520882	117.197128	34.930933	14.958556	116.076061	-75.909547	15.292862	115.673877
4.281405	23.654774	115.706787	-20.430323	15.121417	115.612259	36.124718	-9.637462	115.0205	33.873894	39.489471	117.154274	34.999306	14.9260045	116.087387	-75.859952	15.3168295	115.137131
5.107058	22.248381	115.473068	-20.401178	15.122588	115.206635	36.198681	-9.668466	115.160881	33.966618	39.465332	117.080269	35.0826495	14.898433	116.120575	-75.8850055	15.346743	114.292695
5.895037	20.790678	115.20903	-20.439964	15.146868	114.748718	36.258793	-9.713153	115.315651	33.980484	39.438637	117.124306	35.1196385	14.862742	116.2199785	-75.9995665	15.430994	113.2774575
6.635776	19.295561	114.980278	-20.447987	15.188938	114.296936	36.271969	-9.701885	115.448746	33.984825	39.461998	117.059753	35.128397	14.8800565	116.2542495	-76.024371	15.4978195	112.3396225
7.354786	17.8489	114.767921	-20.436295	15.207718	113.981842	36.310436	-9.667178	115.612099	33.984951	39.488346	116.952286	35.1476935	14.910584	116.2821925	-76.0202835	15.504852	111.6814915
8.000237	16.278015	114.699684	-20.401951	15.229002	113.797318	36.37534	-9.625507	115.679764	34.033127	39.533493	116.877892	35.2042335	14.953993	116.278828	-76.0081355	15.504011	111.315808
8.864572	14.015697	114.710342	-20.328678	15.258297	113.661659	36.506516	-9.540879	115.857574	34.088825	39.616386	116.838089	35.2976705	15.0377535	116.3478315	-75.9550265	15.4788405	110.9754865
9.375861	12.522036	114.741966	-20.293669	15.266516	113.601837	36.600128	-9.493171	115.99929	34.112019	39.697754	116.847015	35.3560735	15.1022915	116.4231525	-75.9434115	15.4307405	110.7805215
9.824265	10.937295	114.791283	-20.250431	15.273133	113.547279	36.668461	-9.415379	116.182175	34.113972	39.775578	116.900467	35.3912165	15.1800995	116.541321	-75.8920785	15.3661665	110.553237
10.215768	9.438042	114.916016	-20.238232	15.272384	113.554611	36.744576	-9.371729	116.4245	34.113621	39.829426	116.983772	35.4290985	15.2288485	116.704136	-75.9055625	15.3159195	110.405086
10.513069	7.879464	115.120872	-20.219717	15.215852	113.646423	36.819576	-9.355632	116.689011	34.113285	39.876217	117.124664	35.4664305	15.2602925	116.9068375	-75.9058645	15.1714115	110.3860085
10.720769	6.373537	115.373695	-20.206909	15.180959	113.800476	36.900463	-9.320135	116.988327	34.127991	39.903042	117.316032	35.514227	15.2914535	117.1521795	-75.928045	15.0704645	110.4487725
10.893219	4.841822	115.663742	-20.203405	15.130062	113.97699	36.998196	-9.305478	117.328583	34.123672	39.955814	117.548119	35.560934	15.325168	117.438351	-75.967744	14.934956	110.515629
10.973074	2.593459	116.173553	-20.196096	15.103815	114.20623	37.125782	-9.253034	117.838417	34.114285	40.055264	117.831841	35.6200335	15.401115	117.835129	-76.0122255	14.806515	110.577331
10.910292	1.15403	116.510567	-20.2386	15.112402	114.316429	37.182693	-9.199478	118.250313	34.077286	40.130783	117.953064	35.6299895	15.4656525	118.1016885	-76.1071895	14.7591515	110.5311695
10.78314	-0.328953	116.838455	-20.285221	15.102698	114.380501	37.201805	-9.15027	118.632301	34.018089	40.205608	118.014465	35.609947	15.527669	118.323383	-76.180389	14.677727	110.437619
10.522177	-1.723591	117.211533	-20.350981	15.091984	114.418579	37.229885	-9.11516	119.019737	33.952312	40.233021	117.997131	35.5910985	15.5589305	118.508434	-76.2930605	14.6250375	110.328724
10.168615	-3.06109	117.534897	-20.423042	15.094969	114.420761	37.234222	-9.107452	119.356728	33.886627	40.250153	117.927811	35.5604245	15.5713505	118.6422695	-76.4065085	14.6185875	110.1992525
9.779716	-4.395869	117.843773	-20.497932	15.041417	114.395943	37.22216	-9.121222	119.677483	33.820686	40.220215	117.827751	35.521423	15.5494965	118.752617	-76.517287	14.5333375	110.039269
9.287195	-5.696054	118.110397	-20.519382	14.962021	114.357391	37.170483	-9.157508	119.950569	33.769306	40.152771	117.65789	35.4698945	15.4976315	118.8042295	-76.5086585	14.4264105	109.9105525
8.394794	-7.463821	118.411705	-20.60726	14.845046	114.351868	37.090816	-9.231999	120.247421	33.700447	40.00412	117.332054	35.3956315	15.3860605	118.7897375	-76.6101515	14.3040315	109.9139985
7.698341	-8.584966	118.521057	-20.648428	14.732808	114.385925	37.061874	-9.303452	120.352852	33.672771	39.89769	117.13121	35.3673225	15.297119	118.742031	-76.6641785	14.168497	110.029819
6.928723	-9.608408	118.556358	-20.59441	14.591601	114.443352	37.045296	-9.394254	120.367065	33.644409	39.78722	116.95105	35.3448525	15.196483	118.6590575	-76.5336725	13.986719	110.2276465
6.124181	-10.561241	118.512535	-20.572023	14.424489	114.548958	37.072338	-9.481921	120.311043	33.61644	39.702019	116.822037	35.344389	15.110049	118.56654	-76.488435	13.738929	110.531376
5.240506	-11.36762	118.429276	-20.561356	14.330223	114.688469	37.08746	-9.533931	120.191643	33.564564	39.631836	116.714386	35.326012	15.0489525	118.4530145	-76.448724	13.6114935	110.9239235
4.305792	-12.131504	118.367348	-20.530884	14.251362	114.889397	37.084808	-9.565396	120.048058	33.504883	39.576942	116.60656	35.2948455	15.005773	118.327309	-76.3566135	13.496951	111.451485
3.306356	-12.733362	118.358635	-20.529934	14.231102	115.18457	37.069881	-9.582273	119.911919	33.481892	39.517479	116.446831	35.2758865	14.967603	118.179375	-76.3357545	13.494601	112.189765
1.717239	-13.46495	118.404076	-20.495308	14.249976	115.789948	36.990673	-9.584509	119.715866	33.506058	39.466713	116.271698	35.2483655	14.941102	117.993782	-76.2389815	13.55885	113.586114
