# Supplementary material for: How to jointly control a ball trajectory on a moving board: Methodological insights into Motor Learning and Rehabilitation
Source: PLoS One. 2025 Oct 15;20(10):e0334588. doi: 10.1371/journal.pone.0334588 (PMC12527165; doi:10.1371/journal.pone.0334588)
Supplement: S2 Data — (ZIP) [file pone.0334588.s002.zip › D4_011.csv]

Ball_X	Ball_Y	Ball_Z	BoardCentre_X	BoardCentre_Y	BoardCentre_Z	P1LeftHand_X	P1LeftHand_Y	P1LeftHand_Z	P1RightHand_X	P1RightHand_Y	P1RightHand_Z	P1MidHands_X	P1MidHands_Y	P1MidHands_Z	P2MidHands_X	P2MidHands_Y	P2MidHands_Z
-4.982619	27.966499	114.857033	-25.730059	13.148037	113.485931	31.963474	-9.069089	114.912544	28.134712	39.59959	117.413673	30.049093	15.2652505	116.1631085	-81.509211	11.0308235	110.8087535
-4.162466	27.200254	115.109024	-25.661871	13.094902	113.559616	32.079445	-9.000474	115.111145	28.207094	39.650803	117.799797	30.1432695	15.3251645	116.455471	-81.4670115	10.8646395	110.663761
-3.412148	26.410606	115.360115	-25.630375	13.102531	113.676743	32.190296	-8.945885	115.315918	28.285166	39.675076	118.086884	30.237731	15.3645955	116.701401	-81.498481	10.8404665	110.652085
-2.746813	25.642494	115.509079	-25.579617	13.112821	113.816162	32.269211	-8.924231	115.528145	28.396601	39.714634	118.288467	30.332906	15.3952015	116.908306	-81.49214	10.8304405	110.724018
-2.095791	24.733221	115.590904	-25.46986	13.171612	113.909851	32.353619	-8.90661	115.747658	28.522793	39.732479	118.424461	30.438206	15.4129345	117.0860595	-81.377926	10.9302895	110.7336425
-1.45971	23.754778	115.623383	-25.419209	13.254115	113.997482	32.404209	-8.893431	115.946671	28.645498	39.754169	118.556252	30.5248535	15.430369	117.2514615	-81.3632715	11.077861	110.7435025
-0.688828	22.321257	115.699791	-25.325596	13.361345	114.087975	32.456333	-8.89992	116.211761	28.77951	39.781467	118.553947	30.6179215	15.4407735	117.382854	-81.2691135	11.2819165	110.793096
-0.251882	21.350893	115.70134	-25.304853	13.421414	114.189003	32.459373	-8.902441	116.294739	28.851128	39.771484	118.502983	30.6552505	15.4345215	117.398861	-81.2649565	11.4083065	110.979145
0.150587	20.273491	115.67218	-25.276295	13.459724	114.316833	32.45808	-8.931975	116.356049	28.916084	39.752666	118.388657	30.687082	15.4103455	117.372353	-81.239672	11.5091025	111.261313
0.493074	19.161438	115.709793	-25.23283	13.484737	114.496025	32.446651	-8.943496	116.39193	28.97023	39.723526	118.363884	30.7084405	15.390015	117.377907	-81.1741005	11.579459	111.614143
0.758903	18.083967	115.75872	-25.220484	13.524492	114.648476	32.441765	-8.945699	116.450409	29.021656	39.715767	118.333672	30.7317105	15.385034	117.3920405	-81.1726785	11.66395	111.9049115
0.980213	17.003853	115.785965	-25.193619	13.577813	114.780251	32.458649	-8.945971	116.555832	29.07893	39.752274	118.27153	30.7687895	15.4031515	117.413681	-81.1560275	11.7524745	112.146821
1.133386	15.838798	115.812706	-25.139029	13.644764	114.919876	32.492344	-8.923069	116.667084	29.1134	39.776085	118.232491	30.802872	15.426508	117.4497875	-81.08093	11.86302	112.3899645
1.329493	14.125273	115.850792	-25.080982	13.787821	115.058174	32.562393	-8.892725	116.873276	29.19886	39.813946	118.15329	30.8806265	15.4606105	117.513283	-81.0425905	12.1150315	112.603065
1.38128	13.019739	115.913559	-24.9876	13.891794	115.174911	32.640095	-8.88328	117.027603	29.288054	39.845856	118.126717	30.9640745	15.481288	117.57716	-80.9392745	12.3023	112.772662
1.400937	11.80385	115.991722	-24.877607	13.963127	115.34449	32.717106	-8.874721	117.201027	29.398563	39.876579	118.084351	31.0578345	15.500929	117.642689	-80.8130485	12.425325	113.046291
1.363974	10.640419	116.13884	-24.816393	14.027421	115.531967	32.814686	-8.865644	117.399849	29.483768	39.904884	118.055771	31.149227	15.51962	117.72781	-80.782013	12.535222	113.336124
1.248343	9.511318	116.27417	-24.719547	14.094895	115.670456	32.878849	-8.851976	117.629944	29.577457	39.931614	118.044975	31.228153	15.539819	117.8374595	-80.667247	12.649971	113.5034525
1.088482	8.379313	116.440346	-24.695421	14.148489	115.771576	32.95158	-8.85146	117.887817	29.637627	39.957176	118.018341	31.2946035	15.552858	117.953079	-80.6854455	12.74412	113.590073
0.867884	7.174407	116.542793	-24.668083	14.143461	115.873253	33.004589	-8.832038	118.138596	29.682047	39.959076	117.988571	31.343318	15.563519	118.0635835	-80.679484	12.723403	113.6829225
0.445726	5.533027	116.752533	-24.652273	14.115767	115.920662	33.090881	-8.835539	118.42598	29.689465	39.953499	118.004402	31.390173	15.55898	118.215191	-80.694719	12.672554	113.626133
0.107681	4.514816	116.789223	-24.642761	14.081892	115.929016	33.130856	-8.830006	118.569008	29.686859	39.960228	117.976395	31.4088575	15.565111	118.2727015	-80.6943795	12.598673	113.5853305
-0.348494	3.459006	116.850426	-24.60393	14.027248	115.928307	33.174023	-8.83287	118.660522	29.678246	39.954933	117.986824	31.4261345	15.5610315	118.323673	-80.6339945	12.4934645	113.532941
-0.845366	2.472787	116.838905	-24.576715	14.003059	115.929367	33.221355	-8.818076	118.735596	29.70615	39.972832	117.911934	31.4637525	15.577378	118.323765	-80.6171825	12.42874	113.534969
-1.36095	1.568311	116.846275	-24.545481	13.995792	115.942047	33.266796	-8.787862	118.78083	29.697651	40.001633	117.893776	31.4822235	15.6068855	118.337303	-80.5731855	12.3846985	113.546791
-1.876484	0.671285	116.804382	-24.503532	14.017707	115.966606	33.328201	-8.757519	118.768867	29.738049	40.052807	117.840508	31.533125	15.647644	118.3046875	-80.540189	12.38777	113.6285245
-2.513859	-0.202471	116.822517	-24.435204	14.025955	116.003128	33.380562	-8.715817	118.767906	29.766645	40.088467	117.789948	31.5736035	15.686325	118.278927	-80.4440115	12.365585	113.727329
-3.517013	-1.425232	116.750145	-24.393427	14.044979	116.047836	33.436798	-8.649477	118.687904	29.826912	40.140335	117.783859	31.631855	15.745429	118.2358815	-80.418709	12.344529	113.8597905
-4.20929	-2.14195	116.648186	-24.354786	14.101645	116.069183	33.452209	-8.594348	118.619087	29.861609	40.205238	117.824066	31.656909	15.805445	118.2215765	-80.366481	12.397845	113.9167895
-4.995795	-2.814155	116.624031	-24.31888	14.172459	116.083351	33.461433	-8.519404	118.576004	29.896843	40.281319	117.871216	31.679138	15.8809575	118.22361	-80.316898	12.4639605	113.943092
-5.771566	-3.545356	116.494431	-24.287111	14.253846	116.118874	33.47599	-8.402581	118.51889	29.930548	40.381348	117.965401	31.703269	15.9893835	118.2421455	-80.277491	12.5183085	113.9956025
-6.623587	-4.137551	116.489944	-24.251757	14.340009	116.174469	33.514652	-8.300657	118.491425	29.964495	40.488426	118.032097	31.7395735	16.0938845	118.261761	-80.2430875	12.5861335	114.087177
-7.449452	-4.691281	116.455315	-24.22295	14.431754	116.239075	33.572151	-8.16969	118.483749	29.986715	40.601524	118.115387	31.779433	16.215917	118.299568	-80.225333	12.647591	114.178582
-8.274314	-5.237506	116.363159	-24.139378	14.540763	116.31385	33.642937	-8.067987	118.464485	30.025682	40.726006	118.139885	31.8343095	16.3290095	118.302185	-80.1130655	12.7525165	114.325515
-9.737769	-6.024851	116.415405	-24.038385	14.644192	116.468849	33.726311	-7.940859	118.457199	30.111847	40.844315	118.141151	31.919079	16.451728	118.299175	-79.995849	12.836656	114.638523
-10.67338	-6.499211	116.458893	-23.983971	14.705295	116.592789	33.796749	-7.89464	118.454231	30.185482	40.89278	118.102989	31.9911155	16.49907	118.27861	-79.9590575	12.91152	114.906968
-11.671524	-6.909252	116.543747	-23.885962	14.766495	116.740654	33.847038	-7.866283	118.463448	30.26672	40.919106	118.082489	32.056879	16.5264115	118.2729685	-79.828803	13.0065785	115.2083395
-12.72526	-7.375607	116.562744	-23.83313	14.807492	116.866936	33.901798	-7.855578	118.476013	30.343651	40.945061	118.072319	32.1227245	16.5447415	118.274166	-79.7889845	13.0702425	115.459706
-13.714109	-7.815238	116.610443	-23.755264	14.84854	116.917206	33.953533	-7.866133	118.499527	30.434072	40.931568	118.060638	32.1938025	16.5327175	118.2800825	-79.7043305	13.1643625	115.5543295
-14.749733	-8.156976	116.680229	-23.71003	14.863755	116.940773	33.991585	-7.899622	118.567612	30.543718	40.887833	118.030106	32.2676515	16.4941055	118.298859	-79.6877115	13.2334045	115.582687
-15.783462	-8.493051	116.641846	-23.642612	14.866647	116.958832	34.021858	-7.945779	118.605331	30.62529	40.84745	118.028069	32.323574	16.4508355	118.3167	-79.608798	13.2824585	115.600964
-17.454382	-8.956764	116.722443	-23.524035	14.857403	116.949547	34.107368	-8.01984	118.720436	30.7931	40.771969	117.986954	32.450234	16.3760645	118.353695	-79.498304	13.3387415	115.545399
-18.501017	-9.172533	116.729584	-23.471014	14.837891	116.957703	34.15461	-8.081781	118.763016	30.899471	40.706352	117.933449	32.5270405	16.3122855	118.3482325	-79.4690685	13.3634965	115.5671735
-19.548691	-9.363029	116.746811	-23.413826	14.801222	116.986702	34.216484	-8.167162	118.778976	30.995583	40.626762	117.874649	32.6060335	16.2298	118.3268125	-79.4336855	13.372644	115.6465915
-20.715506	-9.498228	116.783974	-23.324371	14.72626	117.084717	34.283817	-8.272885	118.788803	31.088972	40.521938	117.786285	32.6863945	16.1245265	118.287544	-79.3351365	13.3279935	115.88189
-21.786026	-9.597259	116.892334	-23.238802	14.629093	117.184761	34.344761	-8.395826	118.770668	31.179768	40.417439	117.705215	32.7622645	16.0108065	118.2379415	-79.2398685	13.2473795	116.1315805
-22.826046	-9.650839	117.023048	-23.145527	14.560347	117.319069	34.409241	-8.488245	118.771385	31.286568	40.311935	117.6698	32.8479045	15.911845	118.2205925	-79.1389585	13.208849	116.4175455
-23.882038	-9.656702	117.081573	-23.032291	14.488417	117.467796	34.498703	-8.596203	118.785309	31.39757	40.209846	117.665611	32.9481365	15.8068215	118.22546	-79.0127185	13.1700125	116.710132
-25.599787	-9.573937	117.229721	-22.872663	14.40799	117.640091	34.64175	-8.750362	118.809441	31.579491	40.077061	117.674995	33.1106205	15.6633495	118.242218	-78.8559465	13.1526305	117.037964
-26.654425	-9.49603	117.258965	-22.766035	14.367723	117.691566	34.702606	-8.831183	118.795059	31.700241	40.006237	117.684792	33.2014235	15.587527	118.2399255	-78.7334935	13.147919	117.1432065
-27.697975	-9.359647	117.24292	-22.662947	14.372119	117.724419	34.738605	-8.905663	118.813072	31.81041	39.932854	117.681656	33.2745075	15.5135955	118.247364	-78.6004015	13.2306425	117.201474
-28.85737	-9.120462	117.161819	-22.614023	14.375793	117.696358	34.777332	-8.968734	118.811203	31.906897	39.868793	117.665115	33.3421145	15.4500295	118.238159	-78.5701605	13.3015565	117.154557
-29.912558	-8.927024	117.059669	-22.593733	14.362794	117.624451	34.816002	-9.020732	118.797684	31.955189	39.822727	117.615822	33.3855955	15.4009975	118.206753	-78.5730615	13.3245905	117.042149
-30.942593	-8.676269	116.948631	-22.541029	14.306529	117.521355	34.825451	-9.065965	118.728302	31.976286	39.758747	117.519363	33.4008685	15.346391	118.1238325	-78.4829265	13.266667	116.9188775
-32.005417	-8.383938	116.874992	-22.531385	14.261837	117.481529	34.843369	-9.137884	118.644417	31.970772	39.694519	117.376877	33.4070705	15.2783175	118.010647	-78.4698405	13.2453565	116.952411
-33.612244	-7.854386	116.934242	-22.4529	14.180342	117.490135	34.865093	-9.232171	118.531647	31.980837	39.567394	117.157997	33.422965	15.1676115	117.844822	-78.328765	13.1930725	117.135448
-34.600021	-7.509433	117.003212	-22.399885	14.126009	117.542145	34.913548	-9.30952	118.498764	32.014893	39.498444	117.031776	33.4642205	15.094462	117.76527	-78.2639905	13.157556	117.31902
-35.570702	-7.054783	117.060722	-22.330847	14.078635	117.542336	34.953964	-9.398246	118.505264	32.044277	39.422718	116.903244	33.4991205	15.012236	117.704254	-78.1608145	13.145034	117.380418
-36.576191	-6.61604	117.066765	-22.285084	14.036483	117.51709	35.009243	-9.486403	118.495155	32.107368	39.332298	116.767136	33.5583055	14.9229475	117.6311455	-78.1284735	13.1500185	117.4030345
-37.578114	-6.130018	117.066788	-22.19569	13.955858	117.464745	35.064896	-9.571271	118.455612	32.152905	39.239433	116.627228	33.6089005	14.834081	117.54142	-78.0002805	13.077635	117.38807
-38.454967	-5.637653	117.086563	-22.104265	13.829279	117.456863	35.111477	-9.657787	118.369057	32.194103	39.130814	116.46727	33.65279	14.7365135	117.4181635	-77.86132	12.9220445	117.4955625
-39.18309	-5.272974	117.04792	-22.014345	13.696737	117.480042	35.185413	-9.730093	118.23658	32.230846	39.034386	116.354408	33.7081295	14.6521465	117.295494	-77.7368195	12.7413275	117.66459
-40.650074	-4.176152	117.179718	-21.884132	13.475365	117.590347	35.321056	-9.825017	118.047264	32.295643	38.933823	116.300011	33.8083495	14.554403	117.1736375	-77.5766135	12.396327	118.0070565
-41.460529	-3.571961	117.240097	-21.769934	13.360426	117.690277	35.418812	-9.861369	117.908653	32.324451	38.914513	116.323868	33.8716315	14.526572	117.1162605	-77.4114995	12.19428	118.2642935
-42.208473	-2.870064	117.349586	-21.699673	13.254425	117.829834	35.505051	-9.886095	117.789093	32.318542	38.896988	116.386734	33.9117965	14.5054465	117.0879135	-77.3111425	12.0034035	118.5717545
-42.962299	-2.137885	117.459572	-21.665476	13.184029	117.978371	35.575779	-9.903836	117.702904	32.325073	38.885921	116.444672	33.950426	14.4910425	117.073788	-77.281378	11.8770155	118.882954
-43.724972	-1.406158	117.538811	-21.615503	13.130943	118.039528	35.638527	-9.937048	117.659805	32.325363	38.876068	116.523491	33.981945	14.46951	117.091648	-77.212951	11.792376	118.987408
-44.390099	-0.639702	117.516159	-21.620008	13.106772	118.036736	35.661114	-9.97812	117.655327	32.345882	38.852692	116.590393	34.003498	14.437286	117.12286	-77.243514	11.776258	118.950612
-45.043282	0.157483	117.434624	-21.630659	13.102078	117.992798	35.664032	-10.035194	117.649094	32.373077	38.805504	116.60807	34.0185545	14.385155	117.128582	-77.2798725	11.819001	118.857014
-45.94994	1.401926	117.276917	-21.650846	13.082449	117.839325	35.622822	-10.139899	117.582092	32.383732	38.691277	116.570641	34.003277	14.275689	117.0763665	-77.304969	11.889209	118.6022835
-46.571125	2.232238	117.248466	-21.662937	13.035217	117.802322	35.567917	-10.232233	117.506538	32.399029	38.576744	116.5028	33.983473	14.1722555	117.004669	-77.309347	11.8981785	118.599975
-47.047894	3.034095	117.314529	-21.619255	12.946507	117.817429	35.532768	-10.315497	117.421234	32.419838	38.469166	116.435875	33.976303	14.0768345	116.9285545	-77.214813	11.8161795	118.7063035
-47.531563	3.872644	117.468437	-21.609978	12.826768	117.897606	35.522102	-10.390229	117.313957	32.435108	38.36853	116.422989	33.978605	13.9891505	116.868473	-77.198561	11.6643855	118.926739
-47.951294	4.731085	117.655739	-21.553051	12.723339	118.032166	35.533791	-10.4872	117.242218	32.438339	38.281841	116.425789	33.986065	13.8973205	116.8340035	-77.092167	11.5493575	119.2303285
-48.358856	5.582045	117.876587	-21.585962	12.600168	118.169785	35.543079	-10.566033	117.218445	32.424049	38.199146	116.457275	33.983564	13.8165565	116.83786	-77.155488	11.3837795	119.50171
-48.666317	6.431392	118.063698	-21.563482	12.500577	118.308365	35.553299	-10.62923	117.217361	32.415535	38.1241	116.475883	33.984417	13.747435	116.846622	-77.111381	11.253719	119.770108
-49.098373	7.745871	118.109306	-21.617855	12.38815	118.35939	35.552261	-10.756798	117.278328	32.373772	38.033806	116.540924	33.9630165	13.638504	116.909626	-77.1987265	11.137796	119.809154
-49.326984	8.656946	118.030693	-21.661259	12.310895	118.325684	35.530766	-10.821712	117.290749	32.329098	37.977493	116.564354	33.929932	13.5778905	116.9275515	-77.25245	11.0438995	119.7238165
-49.535442	9.541741	117.906555	-21.718904	12.195041	118.219223	35.487324	-10.872084	117.259125	32.259933	37.907162	116.565002	33.8736285	13.517539	116.9120635	-77.3114365	10.872543	119.5263825
-49.66713	10.3867	117.757942	-21.772751	12.107362	118.102325	35.451023	-10.935372	117.178238	32.180893	37.850929	116.559235	33.815958	13.4577785	116.8687365	-77.36146	10.7569455	119.3359135
-49.785881	11.277968	117.583618	-21.865547	12.03211	117.989716	35.389023	-10.983027	117.078804	32.096302	37.812103	116.570023	33.7426625	13.414538	116.8244135	-77.4737565	10.649682	119.1550185
-49.828434	12.212855	117.396988	-21.925797	12.01448	117.850479	35.339653	-10.988856	116.999329	32.039886	37.788166	116.569901	33.6897695	13.399655	116.784615	-77.5413635	10.629305	118.916343
-49.82893	13.101961	117.261635	-21.977749	11.977057	117.730347	35.29229	-10.97986	116.94976	31.978413	37.798355	116.567802	33.6353515	13.4092475	116.758781	-77.5908495	10.5448665	118.701913
-49.811146	14.426873	117.073669	-22.069389	12.004207	117.584435	35.204201	-10.959755	116.89743	31.901318	37.819107	116.512131	33.5527595	13.429676	116.7047805	-77.6915375	10.578738	118.4640895
-49.675003	15.316133	117.043648	-22.132523	11.997766	117.531822	35.1366	-10.941985	116.868828	31.846741	37.814724	116.479149	33.4916705	13.4363695	116.6739885	-77.7567165	10.5591625	118.3896555
-49.550797	16.207998	116.984749	-22.182674	11.978541	117.519905	35.080738	-10.933085	116.854118	31.773415	37.819469	116.490845	33.4270765	13.443192	116.6724815	-77.7924245	10.51389	118.3673285
-49.376781	17.062551	116.999527	-22.232819	11.938652	117.513321	35.046326	-10.933951	116.823936	31.708019	37.827377	116.524658	33.3771725	13.446713	116.674297	-77.8428105	10.430591	118.352345
-49.180141	17.89843	116.993561	-22.30464	11.901271	117.552315	34.992332	-10.931947	116.802635	31.625629	37.830585	116.564651	33.3089805	13.449319	116.683643	-77.9182605	10.353223	118.420987
-48.953705	18.655228	117.013481	-22.408833	11.847686	117.541824	34.941406	-10.925956	116.779671	31.530729	37.834812	116.580215	33.2360675	13.454428	116.679943	-78.0537335	10.240944	118.403705
-48.625423	19.498478	117.046692	-22.405138	11.80547	117.4981	34.869106	-10.90259	116.739693	31.432442	37.841103	116.589912	33.150774	13.4692565	116.6648025	-77.96105	10.1416835	118.3313975
-48.17519	20.681128	117.047607	-22.496325	11.773213	117.491928	34.791927	-10.888948	116.761612	31.319794	37.846462	116.588257	33.0558605	13.478757	116.6749345	-78.0485105	10.067669	118.3089215
-47.823792	21.492895	117.004433	-22.557793	11.768886	117.476776	34.738529	-10.882826	116.804527	31.262121	37.864334	116.585922	33.000325	13.490754	116.6952245	-78.115911	10.047018	118.2583275
-47.453045	22.252174	116.99884	-22.660173	11.821466	117.513489	34.70026	-10.865886	116.873314	31.216097	37.881145	116.552292	32.9581785	13.5076295	116.712803	-78.2785245	10.1353025	118.314175
-46.982079	22.971203	116.916206	-22.623529	11.811546	117.428604	34.654568	-10.866086	116.887703	31.18251	37.897396	116.51474	32.918539	13.515655	116.7012215	-78.165597	10.107437	118.1559865
-46.543617	23.743347	116.845154	-22.657793	11.830941	117.389885	34.612625	-10.851197	116.914032	31.147835	37.91346	116.455948	32.88023	13.5311315	116.68499	-78.195816	10.1307505	118.09478
-45.991112	24.44438	116.802803	-22.684704	11.833413	117.331123	34.580723	-10.83542	116.900673	31.102007	37.937843	116.400291	32.841365	13.5512115	116.650482	-78.210773	10.1156145	118.011764
-45.4907	25.149513	116.766548	-22.728029	11.814817	117.274406	34.539734	-10.807441	116.810013	31.036371	37.962379	116.373169	32.7880525	13.577469	116.591591	-78.2441105	10.052165	117.957221
-44.632751	26.115009	116.783272	-22.781239	11.789582	117.190765	34.469051	-10.72658	116.616188	30.929178	38.005711	116.281197	32.6991145	13.6395655	116.4486925	-78.2615925	9.9395985	117.9328375
-44.023739	26.80349	116.793106	-22.866329	11.806704	117.195442	34.433395	-10.655551	116.503395	30.841478	38.062923	116.256508	32.6374365	13.703686	116.3799515	-78.3700945	9.909722	118.0109325
-43.365921	27.439127	116.797661	-22.875711	11.839354	117.11795	34.391438	-10.582313	116.452751	30.766884	38.139713	116.23259	32.579161	13.7787	116.3426705	-78.330583	9.900008	117.8932295
-42.69368	28.100496	116.758415	-22.904413	11.885929	117.069832	34.368595	-10.503178	116.444611	30.711773	38.220982	116.166306	32.540184	13.858902	116.3054585	-78.34901	9.912956	117.8342055
-42.039291	28.671625	116.734184	-22.915541	11.979268	117.06604	34.342464	-10.438497	116.461708	30.649038	38.291439	116.135117	32.495751	13.926471	116.2984125	-78.326833	10.032065	117.8336675
-41.268856	29.276878	116.638474	-22.943813	12.048476	116.996574	34.308754	-10.367786	116.481087	30.613348	38.363625	116.08564	32.461051	13.9979195	116.2833635	-78.348677	10.0990325	117.7097845
-40.555267	29.863199	116.563461	-22.967607	12.090816	116.97229	34.294071	-10.331288	116.510033	30.575979	38.402515	116.016174	32.435025	14.0356135	116.2631035	-78.370239	10.1460185	117.6814765
-39.369419	30.695	116.432762	-22.991617	12.086586	116.951843	34.259647	-10.347339	116.552521	30.530962	38.391479	115.874016	32.3953045	14.02207	116.2132685	-78.3785385	10.151102	117.6904175
-38.608688	31.20524	116.362251	-22.992214	12.064866	116.909729	34.251839	-10.378693	116.562401	30.492432	38.357979	115.762077	32.3721355	13.989643	116.162239	-78.3565635	10.140089	117.657219
-37.731537	31.66894	116.276779	-23.040091	12.013435	116.879395	34.237812	-10.402529	116.580673	30.444952	38.337788	115.687347	32.341382	13.9676295	116.13401	-78.421564	10.0592405	117.62478
-36.904682	32.137161	116.234337	-23.068493	11.955637	116.864418	34.205006	-10.408464	116.594254	30.394751	38.316708	115.658478	32.2998785	13.954122	116.126366	-78.4368645	9.957152	117.60247
-35.973259	32.628441	116.194107	-23.10401	11.893153	116.850456	34.181152	-10.425122	116.587463	30.349272	38.301182	115.655205	32.265212	13.93803	116.121334	-78.473232	9.848276	117.579578
-35.131954	33.087574	116.178658	-23.170679	11.834973	116.804482	34.148918	-10.417603	116.578949	30.295134	38.308922	115.68692	32.222026	13.9456595	116.1329345	-78.563384	9.7242865	117.4760295
-34.2127	33.52388	116.162094	-23.218416	11.83974	116.777275	34.10318	-10.392173	116.570374	30.252087	38.338982	115.748215	32.1776335	13.9734045	116.1592945	-78.6144655	9.7060755	117.3952555
-32.763142	34.222744	116.094902	-23.331921	11.884599	116.667641	34.011967	-10.324695	116.533531	30.219481	38.418751	115.938461	32.115724	14.047028	116.235996	-78.779566	9.72217	117.099286
-31.865278	34.69352	116.067108	-23.402182	11.939701	116.523132	33.934708	-10.246953	116.483414	30.189205	38.508068	116.137161	32.0619565	14.1305575	116.3102875	-78.8663205	9.7488445	116.7359765
-30.936346	35.103207	116.089783	-23.512064	12.007101	116.361977	33.858849	-10.155843	116.447678	30.1562	38.61525	116.412018	32.0075245	14.2297035	116.429848	-79.0316525	9.7844985	116.294106
-29.998571	35.478973	116.127167	-23.631525	12.066052	116.205528	33.784527	-10.030206	116.327034	30.098793	38.735241	116.746017	31.94166	14.3525175	116.5365255	-79.20471	9.7795865	115.8745305
-28.967337	35.868607	116.298447	-23.807608	12.185125	116.13678	33.721291	-9.914663	116.200706	30.021265	38.864548	117.124306	31.871278	14.4749425	116.662506	-79.486494	9.8953075	115.611054
-28.027391	36.208397	116.491043	-23.832119	12.245991	116.009033	33.676262	-9.758062	116.082291	29.944662	38.995613	117.456909	31.810462	14.6187755	116.7696	-79.4747	9.8732065	115.248466
-27.129217	36.462597	116.731583	-23.921455	12.380309	115.985939	33.642105	-9.591432	115.999947	29.856575	39.172108	117.784294	31.74934	14.790338	116.8921205	-79.59225	9.97028	115.0797575
-25.683849	36.793522	116.934135	-24.071148	12.623384	116.119995	33.584656	-9.325055	115.938057	29.757156	39.42905	118.055382	31.670906	15.0519975	116.9967195	-79.813202	10.1947705	115.2432705
-24.915146	37.064453	117.107582	-24.052794	12.763885	116.089096	33.56892	-9.202488	115.958488	29.725874	39.570118	118.174271	31.647397	15.183815	117.0663795	-79.752985	10.343955	115.1118125
-23.770418	37.028839	117.039063	-24.106207	12.930354	116.146729	33.529236	-9.089194	115.995071	29.698515	39.674091	118.212654	31.6138755	15.2924485	117.1038625	-79.8262895	10.5682595	115.1895955
-22.879189	37.007462	117.044624	-24.170013	13.030575	116.196785	33.51012	-9.023356	116.040718	29.673702	39.753315	118.178497	31.591911	15.3649795	117.1096075	-79.931937	10.6961705	115.2839625
-22.001444	36.937435	116.982124	-24.138792	13.092989	116.168549	33.489471	-9.001103	116.075584	29.678436	39.779095	118.159615	31.5839535	15.388996	117.1175995	-79.8615375	10.796982	115.2194985
-21.168655	36.889122	117.012642	-24.151316	13.122561	116.183258	33.458847	-8.98788	116.098	29.655132	39.798622	118.097702	31.5569895	15.405371	117.097851	-79.8596215	10.839751	115.268665
-20.082037	36.626816	116.872337	-24.175436	13.158157	116.222672	33.418476	-8.977057	116.143127	29.647049	39.798172	117.965851	31.5327625	15.4105575	117.054489	-79.8836345	10.9057565	115.390855
-18.798944	36.239594	116.696442	-24.226936	13.21795	116.302025	33.337788	-8.971578	116.259621	29.621923	39.798508	117.707802	31.4798555	15.413465	116.9837115	-79.9337275	11.022435	115.6203385
-18.036421	35.903748	116.583229	-24.255613	13.255122	116.355202	33.265228	-8.975558	116.401268	29.594707	39.789036	117.552734	31.4299675	15.406739	116.977001	-79.9411935	11.103505	115.733403
-17.068356	35.539864	116.432999	-24.316866	13.290577	116.439903	33.201824	-8.968621	116.535782	29.560768	39.808792	117.329895	31.381296	15.4200855	116.9328385	-80.015028	11.1610685	115.9469675
-16.299648	35.20612	116.369751	-24.367771	13.321579	116.475189	33.133347	-8.961581	116.69239	29.50733	39.812878	117.193901	31.3203385	15.4256485	116.9431455	-80.0558805	11.2175095	116.0072325
-15.501542	34.78989	116.267357	-24.454372	13.363934	116.461823	33.07304	-8.937554	116.852661	29.442865	39.840298	117.140259	31.2579525	15.451372	116.99646	-80.1666965	11.276496	115.927186
-14.713385	34.360729	116.183495	-24.518068	13.370766	116.409393	33.013905	-8.910208	116.987549	29.366219	39.885181	117.106041	31.190062	15.4874865	117.046795	-80.226198	11.2540455	115.771991
-13.984672	33.966061	116.144272	-24.58716	13.37416	116.322067	32.952126	-8.834282	117.06852	29.292778	39.949322	117.098198	31.122452	15.55752	117.083359	-80.296772	11.1908	115.560775
-12.77211	33.242455	116.053688	-24.694574	13.458906	116.259323	32.900314	-8.663059	117.109062	29.134487	40.115772	117.046165	31.0174005	15.7263565	117.0776135	-80.4065485	11.1914555	115.4410325
-12.058918	32.775013	116.016785	-24.715471	13.526088	116.284027	32.875664	-8.531688	117.127563	29.04797	40.225819	116.940102	30.961817	15.8470655	117.0338325	-80.392759	11.2051105	115.5342215
-11.341499	32.289398	115.981293	-24.739283	13.631968	116.331612	32.868324	-8.424435	117.157234	28.99456	40.340897	116.86618	30.931442	15.958231	117.011707	-80.410008	11.305705	115.651517
-10.666275	31.800327	115.998932	-24.767056	13.693314	116.339622	32.84325	-8.316477	117.206215	28.929388	40.45229	116.80584	30.886319	16.0679065	117.0060275	-80.420431	11.3187215	115.6732165
-9.980785	31.264809	115.987946	-24.831272	13.732558	116.322876	32.827759	-8.24908	117.23111	28.856045	40.531391	116.79071	30.841902	16.1411555	117.01091	-80.504446	11.3239605	115.634842
-9.29408	30.736927	115.96463	-24.868629	13.718538	116.225288	32.802628	-8.207669	117.220238	28.786636	40.581051	116.82309	30.794632	16.186691	117.021664	-80.53189	11.250385	115.428912
-8.727844	30.181187	115.918747	-24.925728	13.688967	116.109261	32.771027	-8.165025	117.178574	28.721832	40.619316	116.877838	30.7464295	16.2271455	117.028206	-80.5978855	11.1507885	115.190316
-7.88632	29.332123	115.880051	-24.998255	13.686519	115.897896	32.705711	-8.057549	117.111908	28.651592	40.731056	117.017838	30.6786515	16.3367535	117.064873	-80.6751615	11.0362845	114.730919
-7.317654	28.711823	115.846924	-25.055796	13.732034	115.80912	32.668701	-7.951251	117.100868	28.594112	40.829624	117.084267	30.6314065	16.4391865	117.0925675	-80.7429985	11.0248815	114.5256725
-6.744786	28.139137	115.853287	-25.078812	13.811183	115.774155	32.64896	-7.837705	117.089828	28.537706	40.92799	117.188789	30.593333	16.5451425	117.1393085	-80.750957	11.0772235	114.4090015
-6.270329	27.528694	115.895065	-25.103596	13.86764	115.724838	32.646484	-7.705415	117.10025	28.524021	41.04237	117.286575	30.5852525	16.6684775	117.1934125	-80.7924445	11.0668025	114.2562635
-5.805845	26.952414	115.920708	-25.133467	13.973774	115.691483	32.651283	-7.593735	117.134514	28.507334	41.14183	117.370079	30.5793085	16.7740475	117.2522965	-80.8462425	11.1735005	114.1306695
-5.419222	26.341251	115.976547	-25.132099	14.029297	115.683868	32.672253	-7.481102	117.189041	28.509499	41.258148	117.460823	30.590876	16.888523	117.324932	-80.855074	11.170071	114.042804
-5.031915	25.632576	115.964554	-25.111288	14.103453	115.675774	32.698296	-7.383159	117.236481	28.50868	41.336269	117.520233	30.603488	16.976555	117.378357	-80.826064	11.230351	113.973191
-4.473001	24.653458	116.054176	-25.130663	14.199959	115.764687	32.730961	-7.260553	117.315056	28.535439	41.465729	117.576828	30.6332	17.102588	117.445942	-80.894526	11.29733	114.083432
-4.226962	23.966557	116.15686	-25.076889	14.259693	115.892372	32.768711	-7.200547	117.430374	28.56617	41.526146	117.632988	30.6674405	17.1627995	117.531681	-80.8212185	11.3565865	114.253063
-3.969897	23.301229	116.277138	-25.086683	14.301851	116.020378	32.796806	-7.146619	117.530357	28.600805	41.594151	117.736794	30.6988055	17.223766	117.6335755	-80.8721715	11.379936	114.4071805
-3.773193	22.570967	116.38372	-25.072966	14.334618	116.167656	32.805096	-7.133781	117.626572	28.623264	41.614029	117.842484	30.71418	17.240124	117.734528	-80.860112	11.429112	114.600784
-3.607976	21.792435	116.501663	-25.101667	14.334305	116.291512	32.794441	-7.132899	117.682983	28.64106	41.614426	117.939758	30.7177505	17.2407635	117.8113705	-80.9210845	11.4278465	114.7716535
-3.471133	21.046749	116.597916	-25.136801	14.340221	116.381409	32.756359	-7.157155	117.722496	28.661966	41.580448	118.013062	30.7091625	17.2116465	117.867779	-80.9827645	11.4687955	114.895039
-3.343149	20.312189	116.635986	-25.143713	14.339066	116.438034	32.715221	-7.193666	117.746773	28.68211	41.543571	118.0308	30.6986655	17.1749525	117.8887865	-80.9860915	11.5031795	114.9872815
-3.289686	19.227093	116.666267	-25.172256	14.37357	116.564156	32.630009	-7.251713	117.787949	28.696962	41.485825	118.023697	30.6634855	17.117056	117.905823	-81.0079975	11.630084	115.222489
-3.315097	18.503897	116.673836	-25.214582	14.424792	116.659485	32.568962	-7.266252	117.811966	28.717348	41.45628	117.976738	30.643155	17.095014	117.894352	-81.072319	11.75457	115.424618
-3.361209	17.747198	116.720535	-25.233385	14.518072	116.784225	32.487305	-7.280758	117.876457	28.726789	41.447414	117.91214	30.607047	17.083328	117.8942985	-81.073817	11.952816	115.6741515
-3.420579	17.02812	116.816345	-25.256475	14.627658	116.906631	32.419037	-7.289333	117.921722	28.729561	41.453796	117.869614	30.574299	17.0822315	117.895668	-81.087249	12.1730845	115.917594
-3.493683	16.326035	116.890701	-25.28652	14.717663	117.03569	32.359482	-7.298059	117.977463	28.733316	41.461544	117.879311	30.546399	17.0817425	117.928387	-81.119439	12.3535835	116.142993
-3.660876	15.661916	116.934441	-25.332779	14.798862	117.119278	32.28944	-7.299704	118.008553	28.740129	41.475826	117.912827	30.5147845	17.088061	117.96069	-81.1803425	12.509663	116.277866
-3.832691	14.985435	116.913376	-25.360802	14.881825	117.141464	32.233669	-7.286084	118.016479	28.725248	41.496834	117.938148	30.4794585	17.105375	117.9773135	-81.2010625	12.658275	116.3056145
-4.100352	13.917695	116.843094	-25.400436	15.01375	117.16275	32.114422	-7.270361	117.916359	28.721678	41.516788	117.978989	30.41805	17.1232135	117.947674	-81.218922	12.9042865	116.377826
-4.313098	13.232666	116.864922	-25.416046	15.102556	117.212334	32.030567	-7.291288	117.838333	28.728434	41.507061	118.024483	30.3795005	17.1078865	117.931408	-81.2115925	13.0972255	116.49326
-4.536865	12.562182	116.899551	-25.438896	15.179558	117.279747	31.950075	-7.307947	117.766571	28.775284	41.489647	118.118477	30.3626795	17.09085	117.942524	-81.2404715	13.268266	116.61697
-4.809958	11.919595	116.928223	-25.442001	15.279961	117.372772	31.864592	-7.359759	117.697166	28.834576	41.449211	118.27594	30.349584	17.044726	117.986553	-81.233586	13.515196	116.758991
-5.131236	11.255979	116.934097	-25.460342	15.34556	117.447914	31.765921	-7.43096	117.628883	28.905094	41.39431	118.397919	30.3355075	16.981675	118.013401	-81.2561915	13.709445	116.882427
-5.429743	10.557916	116.889336	-25.498966	15.392986	117.503677	31.674736	-7.472506	117.548241	28.968731	41.354805	118.519699	30.3217335	16.9411495	118.03397	-81.3196655	13.8448225	116.973384
-5.756227	9.874287	116.864899	-25.485676	15.491533	117.506882	31.611336	-7.508866	117.479134	29.01491	41.317131	118.625427	30.313123	16.9041325	118.0522805	-81.284475	14.0789335	116.9614835
-6.310361	8.870864	116.790405	-25.498575	15.62523	117.423904	31.52426	-7.513557	117.406097	29.05167	41.323322	118.685593	30.287965	16.9048825	118.045845	-81.285115	14.3455775	116.801963
-6.665503	8.223592	116.7192	-25.536104	15.712685	117.406189	31.485935	-7.499137	117.398201	29.056761	41.333748	118.6847	30.271348	16.9173055	118.0414505	-81.343556	14.5080645	116.7709275
-7.123585	7.544261	116.656265	-25.55372	15.790682	117.362511	31.471977	-7.483453	117.430649	29.051069	41.34185	118.668114	30.261523	16.9291985	118.0493815	-81.368963	14.6521655	116.6756405
-7.536478	6.824548	116.613785	-25.571875	15.896132	117.32901	31.464628	-7.47125	117.489517	29.056952	41.351757	118.683922	30.26079	16.9402535	118.0867195	-81.40454	14.8520105	116.5713005
-8.036939	6.23313	116.734955	-25.576881	15.95483	117.349113	31.467693	-7.467091	117.643211	29.065636	41.372414	118.705872	30.2666645	16.9526615	118.1745415	-81.4204265	14.9569985	116.5236845
-8.520986	5.471926	116.770233	-25.611338	16.013672	117.380127	31.466406	-7.460099	117.808235	29.091415	41.393898	118.777763	30.2789105	16.9668995	118.292999	-81.5015865	15.0604445	116.467255
-9.033828	4.777485	116.833748	-25.64525	16.051479	117.399803	31.452459	-7.460161	117.956673	29.095905	41.39278	118.841934	30.274182	16.9663095	118.3993035	-81.564682	15.1366485	116.4003025
-9.891536	3.739374	116.837242	-25.694544	16.034416	117.447151	31.402599	-7.50609	118.085823	29.079823	41.350441	118.962906	30.241211	16.9221755	118.5243645	-81.630299	15.1466565	116.3699375
-10.370365	3.037344	116.729675	-25.703768	16.032631	117.409561	31.338266	-7.545854	118.113815	29.094114	41.301178	119.017448	30.21619	16.877662	118.5656315	-81.623726	15.1876	116.2534905
-11.114519	2.436515	116.762634	-25.73778	16.038649	117.34552	31.290161	-7.568954	118.135643	29.110229	41.271946	119.039406	30.200195	16.851496	118.5875245	-81.675755	15.225802	116.1035155
-11.582751	1.690447	116.608688	-25.758314	16.071774	117.27108	31.248194	-7.569997	118.164719	29.142735	41.270226	119.032669	30.1954645	16.8501145	118.598694	-81.7120925	15.2934335	115.943466
-12.294436	1.057592	116.545692	-25.73876	16.168974	117.197655	31.236271	-7.54285	118.192436	29.174274	41.295494	118.97998	30.2052725	16.876322	118.586208	-81.6827925	15.461626	115.809102
-12.902329	0.421331	116.441216	-25.733194	16.24725	117.182472	31.235323	-7.492288	118.229713	29.191566	41.353848	118.90123	30.2134445	16.93078	118.5654715	-81.6798325	15.56372	115.7994725
-13.638041	-0.151345	116.475952	-25.682327	16.361771	117.210472	31.272354	-7.416551	118.277451	29.223478	41.40501	118.825195	30.247916	16.9942295	118.551323	-81.61257	15.7293125	115.869621
-14.734576	-1.020465	116.513145	-25.645754	16.523417	117.275322	31.335289	-7.319155	118.390617	29.272997	41.537064	118.745911	30.304143	17.1089545	118.568264	-81.595651	15.9378795	115.98238
-15.538396	-1.536894	116.64399	-25.61306	16.612383	117.288361	31.397337	-7.277629	118.528381	29.28302	41.593388	118.647896	30.3401785	17.1578795	118.5881385	-81.5662985	16.0668865	115.9885835
-16.33621	-2.085302	116.733253	-25.61297	16.700054	117.310097	31.456577	-7.239279	118.685532	29.289576	41.628517	118.512962	30.3730765	17.194619	118.599247	-81.5990165	16.205489	116.020947
-17.190592	-2.619385	116.897774	-25.593292	16.737389	117.330109	31.485983	-7.237139	118.871689	29.295361	41.621147	118.354561	30.390672	17.192004	118.613125	-81.577256	16.282774	116.047093
-18.013653	-3.096632	117.082504	-25.573334	16.733719	117.368828	31.503149	-7.314323	119.036713	29.307314	41.565208	118.160248	30.4052315	17.1254425	118.5984805	-81.5518995	16.3419955	116.1391755
-18.891306	-3.549063	117.317047	-25.560179	16.693377	117.429993	31.50095	-7.418245	119.226768	29.338207	41.437073	117.978798	30.4195785	17.009414	118.602783	-81.5399365	16.37734	116.257203
-19.798023	-3.96007	117.45372	-25.546583	16.627325	117.468918	31.489637	-7.542702	119.412086	29.393545	41.299675	117.829491	30.441591	16.8784865	118.6207885	-81.534757	16.3761635	116.3170475
-21.148983	-4.494051	117.640594	-25.534334	16.502197	117.502609	31.482931	-7.770553	119.637802	29.468431	41.067619	117.633667	30.475681	16.648533	118.6357345	-81.544349	16.355861	116.3694835
-22.060574	-4.775314	117.712234	-25.499327	16.408058	117.49498	31.475857	-7.941896	119.747566	29.497055	40.89336	117.56897	30.486456	16.475732	118.658268	-81.48511	16.340384	116.331692
-22.946201	-4.973746	117.775856	-25.476986	16.293072	117.489899	31.477011	-8.098061	119.82608	29.563751	40.703922	117.447678	30.520381	16.3029305	118.636879	-81.474353	16.2832135	116.342919
-23.876152	-5.094757	117.797791	-25.436357	16.22897	117.502609	31.474976	-8.262679	119.852386	29.638725	40.546646	117.363976	30.5568505	16.1419835	118.608181	-81.4295645	16.3159565	116.397037
-24.874868	-5.148061	117.811905	-25.368464	16.142134	117.515991	31.482294	-8.381553	119.883095	29.713425	40.398903	117.31279	30.5978595	16.008675	118.5979425	-81.3347875	16.275593	116.4340395
-25.750559	-5.116976	117.768051	-25.35714	16.054331	117.50351	31.495592	-8.507754	119.880188	29.779079	40.287216	117.274246	30.6373355	15.889731	118.577217	-81.3516155	16.218931	116.429803
-26.672005	-5.033668	117.642235	-25.306814	15.983017	117.457939	31.535595	-8.594971	119.819763	29.825464	40.20443	117.210564	30.6805295	15.8047295	118.5151635	-81.2941575	16.1613045	116.4007145
-28.033409	-4.733611	117.426666	-25.259691	15.908581	117.434456	31.583616	-8.688388	119.621361	29.852798	40.10667	117.194679	30.718207	15.709141	118.40802	-81.237589	16.108021	116.460892
-28.99551	-4.468244	117.230591	-25.204008	15.850447	117.414284	31.625404	-8.751855	119.462135	29.86606	40.047867	117.287872	30.745732	15.648006	118.3750035	-81.153748	16.052888	116.4535645
-29.837221	-4.145437	117.039833	-25.180382	15.809308	117.403236	31.646173	-8.809507	119.280159	29.898319	40.012081	117.391251	30.772246	15.601287	118.335705	-81.13301	16.017329	116.470767
-30.746777	-3.773035	116.793892	-25.129932	15.805753	117.371284	31.668112	-8.852072	119.09877	29.961651	39.997189	117.463921	30.8148815	15.5725585	118.2813455	-81.0747455	16.0389475	116.4612225
-31.617794	-3.311291	116.557907	-25.076052	15.810576	117.340424	31.680387	-8.877109	118.883408	30.003801	39.983875	117.608261	30.842094	15.553383	118.2458345	-80.994198	16.067769	116.4350135
-32.525421	-2.843778	116.275063	-25.049913	15.83527	117.310104	31.687	-8.866621	118.659035	30.034756	39.993248	117.790375	30.860878	15.5633135	118.224705	-80.960704	16.1072265	116.395503
-33.373825	-2.351281	116.049667	-25.032074	15.845217	117.27861	31.709248	-8.855718	118.418251	30.077087	40.005634	118.025223	30.8931675	15.574958	118.221737	-80.9573155	16.115476	116.335483
-34.671341	-1.597996	115.703407	-24.95484	15.863257	117.248932	31.736322	-8.87826	118.066856	30.175703	39.98745	118.434189	30.9560125	15.554595	118.2505225	-80.8656925	16.171919	116.2473415
-35.501141	-1.051126	115.596832	-24.902294	15.879348	117.288086	31.748489	-8.951911	117.894043	30.265993	39.93676	118.646385	31.007241	15.4924245	118.270214	-80.811829	16.2662715	116.305958
-36.388096	-0.517765	115.52005	-24.865541	15.880731	117.306587	31.750607	-9.04264	117.738853	30.363199	39.834541	118.838432	31.056903	15.3959505	118.2886425	-80.787985	16.3655115	116.3245315
-37.165131	0.002503	115.540421	-24.808771	15.86073	117.341637	31.73978	-9.144907	117.61985	30.465389	39.716347	118.940651	31.1025845	15.28572	118.2802505	-80.7201265	16.43574	116.4030235
-37.964748	0.468166	115.504517	-24.734024	15.809875	117.352501	31.731628	-9.296038	117.540588	30.568691	39.550808	118.962387	31.1501595	15.127385	118.2514875	-80.6182075	16.492365	116.4535145
-38.761566	0.997695	115.535286	-24.700016	15.741947	117.329956	31.729265	-9.469838	117.479202	30.647438	39.370121	118.918549	31.1883515	14.9501415	118.1988755	-80.5883835	16.5337525	116.4610365
-39.560024	1.489133	115.602966	-24.644699	15.643477	117.325081	31.72332	-9.662912	117.454361	30.744162	39.177784	118.746414	31.233741	14.757436	118.1003875	-80.523139	16.529518	116.5497745
-40.658466	2.154277	115.746918	-24.542572	15.498519	117.3144	31.717363	-9.96473	117.450272	30.840292	38.879639	118.434372	31.2788275	14.4574545	117.942322	-80.3639715	16.5395835	116.686478
-41.181408	2.415644	115.710915	-24.269541	15.230764	117.153061	31.714062	-10.156002	117.472015	30.887327	38.694729	118.163536	31.3006945	14.2693635	117.8177755	-79.8397765	16.1921645	116.4883465
-42.09901	3.044626	115.92041	-24.464703	15.307255	117.242828	31.693083	-10.321506	117.51664	30.898178	38.524921	117.898651	31.2956305	14.1017075	117.7076455	-80.2250365	16.5128025	116.7780105
-42.792648	3.512062	116.051208	-24.450491	15.145924	117.23732	31.699949	-10.482031	117.549683	30.866194	38.359932	117.62059	31.2830715	13.9389505	117.5851365	-80.1840535	16.3528975	116.8895035
-43.493343	3.978536	116.182182	-24.443094	15.004473	117.264687	31.686306	-10.641325	117.609444	30.821577	38.194862	117.310463	31.2539415	13.7767685	117.4599535	-80.1401295	16.2321775	117.0694205
-44.148739	4.448478	116.356133	-24.45653	14.859947	117.278053	31.66193	-10.778371	117.693268	30.772438	38.018452	117.036797	31.217184	13.6200405	117.3650325	-80.130244	16.0998535	117.1910735
-44.729702	4.928746	116.499123	-24.462063	14.687079	117.315147	31.65645	-10.954453	117.814255	30.712423	37.850006	116.773399	31.1844365	13.4477765	117.293827	-80.1085625	15.9263815	117.336467
-45.601997	5.707536	116.684189	-24.49893	14.465761	117.365219	31.631306	-11.177774	117.994225	30.616486	37.62627	116.397346	31.123896	13.224248	117.1957855	-80.121756	15.707274	117.5346525
-46.179302	6.301472	116.745087	-24.519699	14.320582	117.400337	31.618769	-11.313753	118.048843	30.566072	37.473782	116.205704	31.0924205	13.0800145	117.1272735	-80.1318185	15.5611495	117.6734005
-46.681606	6.905877	116.799698	-24.530472	14.176768	117.394295	31.593657	-11.43074	118.07814	30.522581	37.360962	115.998123	31.058119	12.965111	117.0381315	-80.119063	15.388425	117.7504585
-47.146259	7.520753	116.813148	-24.539618	14.034027	117.366318	31.574652	-11.527458	118.072571	30.486229	37.246124	115.810951	31.0304405	12.859333	116.941761	-80.1096765	15.208721	117.790875
-47.590126	8.181608	116.808525	-24.559078	13.925817	117.354271	31.574455	-11.585962	118.005028	30.429659	37.161003	115.685143	31.002057	12.7875205	116.8450855	-80.120213	15.0641135	117.8634565
-47.975452	8.916067	116.777359	-24.56245	13.820503	117.315712	31.572432	-11.629998	117.9571	30.381241	37.109116	115.551552	30.9768365	12.739559	116.754326	-80.1017365	14.901447	117.877098
-48.32196	9.703413	116.708221	-24.560728	13.754493	117.260101	31.59506	-11.651869	117.910728	30.344082	37.077053	115.480148	30.969571	12.712592	116.695438	-80.091027	14.796394	117.824764
-48.742611	10.879254	116.645798	-24.554085	13.624331	117.199577	31.671528	-11.676606	117.865387	30.298306	37.034122	115.338493	30.984917	12.678758	116.60194	-80.093087	14.569904	117.797214
-49.008797	11.709181	116.6157	-24.537411	13.552202	117.184975	31.710159	-11.677687	117.842529	30.270199	37.013554	115.27729	30.990179	12.6679335	116.5599095	-80.065001	14.4364705	117.8100405
-49.15099	12.60616	116.624222	-24.522097	13.422177	117.197655	31.760883	-11.657725	117.828644	30.200529	37.030415	115.200256	30.980706	12.686345	116.51445	-80.0249	14.158009	117.88086
-49.306221	13.506237	116.619026	-24.517605	13.31151	117.206749	31.842384	-11.634871	117.849091	30.156666	37.034893	115.148773	30.999525	12.700011	116.498932	-80.034735	13.923009	117.914566
-49.409973	14.408168	116.556549	-24.509392	13.182193	117.202736	31.91041	-11.626974	117.900932	30.103884	37.045788	115.145477	31.007147	12.709407	116.5232045	-80.025931	13.654979	117.8822675
-49.487286	15.348242	116.497124	-24.511724	13.086594	117.208138	31.973886	-11.627972	117.942253	30.054224	37.052116	115.140305	31.014055	12.712072	116.541279	-80.037503	13.461116	117.874997
-49.456848	16.361807	116.443314	-24.523577	12.942505	117.202103	32.013607	-11.637536	117.970787	30.007542	37.042938	115.162575	31.0105745	12.702701	116.566681	-80.0577285	13.182309	117.837525
-49.426743	17.900597	116.372726	-24.525728	12.761752	117.213097	32.051182	-11.691963	117.95816	29.952076	37.00201	115.214622	31.001629	12.6550235	116.586391	-80.053085	12.8684805	117.839803
-49.356827	18.929777	116.268219	-24.574883	12.642673	117.172096	32.044384	-11.736085	117.906487	29.90661	36.957535	115.308472	30.975497	12.610725	116.6074795	-80.125263	12.674621	117.7367125
-49.207428	20.039646	116.169655	-24.606428	12.490182	117.11515	32.010406	-11.795802	117.844688	29.880869	36.917599	115.436462	30.9456375	12.5608985	116.640575	-80.1584935	12.4194655	117.589725
-49.064213	21.137161	116.093445	-24.654133	12.371666	117.059555	31.967154	-11.873426	117.720947	29.87726	36.860554	115.588333	30.922207	12.493564	116.65464	-80.230473	12.249768	117.46447
-48.870895	22.248693	115.970139	-24.679066	12.249687	116.940292	31.920238	-11.919122	117.529976	29.85165	36.829315	115.792488	30.885944	12.4550965	116.661232	-80.244076	12.0442775	117.219352
-48.615932	23.40538	115.952858	-24.763527	12.137442	116.859482	31.869278	-11.948726	117.280724	29.815742	36.803947	115.978561	30.84251	12.4276105	116.6296425	-80.369564	11.8472735	117.0893215
-48.364029	24.533112	115.963104	-24.802837	12.055449	116.742371	31.82844	-11.961135	116.981735	29.750952	36.825401	116.174461	30.789696	12.432133	116.578098	-80.39537	11.678765	116.906644
-47.8899	26.217308	116.041901	-24.906359	11.973202	116.616234	31.784922	-11.863219	116.474518	29.630003	36.923512	116.481911	30.7074625	12.5301465	116.4782145	-80.5201805	11.4162575	116.7542535
-47.494835	27.320164	116.133675	-24.908028	11.953987	116.454819	31.782499	-11.768607	116.15332	29.543007	37.01973	116.692924	30.662753	12.6255615	116.423122	-80.478809	11.2824125	116.486516
-47.132408	28.367693	116.275917	-25.019365	11.947022	116.437134	31.769547	-11.661563	115.882233	29.440645	37.105301	116.897095	30.605096	12.721869	116.389664	-80.643826	11.172175	116.484604
-46.700279	29.395321	116.424004	-24.999744	11.909354	116.317711	31.754347	-11.553895	115.652702	29.354912	37.195961	117.088295	30.5546295	12.821033	116.3704985	-80.5541175	10.997675	116.2649235
-46.229916	30.361542	116.559563	-25.07773	11.941819	116.340927	31.744051	-11.504686	115.493454	29.330584	37.21983	117.288483	30.5373175	12.857572	116.3909685	-80.6927775	11.026066	116.2908855
-45.745125	31.286657	116.697334	-25.091053	11.938128	116.332184	31.727949	-11.479012	115.354156	29.304527	37.237278	117.463516	30.516238	12.879133	116.408836	-80.698344	10.997123	116.255532
-45.184135	32.106869	116.861519	-25.089804	11.913713	116.331146	31.730354	-11.513402	115.233566	29.288816	37.231781	117.534508	30.509585	12.8591895	116.384037	-80.689193	10.9682365	116.278255
-44.272877	33.174545	117.112228	-25.091463	11.768306	116.344711	31.7124	-11.615287	115.049484	29.336857	37.105282	117.667137	30.5246285	12.7449975	116.3583105	-80.7075545	10.7916145	116.3311115
-43.605576	33.812962	117.229507	-25.030029	11.682977	116.361855	31.712118	-11.698298	114.955093	29.348755	37.014896	117.646149	30.5304365	12.658299	116.300621	-80.5904945	10.707655	116.423089
-42.984825	34.403309	117.305183	-24.950535	11.541011	116.292725	31.735006	-11.793175	114.895424	29.39673	36.909416	117.631172	30.565868	12.5581205	116.263298	-80.466938	10.5239015	116.322152
-42.307358	34.89143	117.357994	-24.895336	11.447443	116.39917	31.758621	-11.897035	114.897713	29.435366	36.805649	117.598007	30.5969935	12.454307	116.24786	-80.3876655	10.440579	116.55048
-41.607052	35.350216	117.370964	-24.951746	11.443679	116.473305	31.785048	-11.975251	114.928162	29.469732	36.700325	117.569473	30.62739	12.362537	116.2488175	-80.530882	10.524821	116.6977925
-40.877113	35.696178	117.415169	-24.864243	11.326927	116.535339	31.812922	-12.038928	114.984337	29.477274	36.64645	117.509422	30.645098	12.303761	116.2468795	-80.373584	10.350093	116.8237985
-40.124046	35.959999	117.441666	-24.902184	11.273145	116.606499	31.858618	-12.075402	115.080597	29.467705	36.616318	117.476448	30.6631615	12.270458	116.2785225	-80.4675295	10.275832	116.9344755
-39.030296	36.295021	117.430008	-24.889944	11.141151	116.64817	31.915279	-12.079419	115.196823	29.451231	36.601261	117.513763	30.683255	12.260921	116.355293	-80.463143	10.021381	116.941047
-38.211529	36.379635	117.465828	-24.879759	11.011367	116.640175	31.948685	-12.094767	115.267418	29.425961	36.588612	117.577805	30.687323	12.2469225	116.4226115	-80.446841	9.7758115	116.8577385
-37.454472	36.46529	117.503357	-24.913469	10.95933	116.645363	31.983072	-12.090143	115.295471	29.404713	36.57653	117.636894	30.6938925	12.2431935	116.4661825	-80.5208305	9.6754665	116.8245435
-36.681286	36.418964	117.529488	-24.884117	10.908011	116.671082	32.01585	-12.088662	115.307915	29.38213	36.562458	117.682922	30.69899	12.236898	116.4954185	-80.467224	9.579124	116.8467455
-35.866894	36.342518	117.546776	-24.883417	10.851252	116.679474	32.038628	-12.113495	115.346001	29.367785	36.550613	117.691513	30.7032065	12.218559	116.518757	-80.4700405	9.483945	116.840191
-34.98534	36.221718	117.504539	-24.866442	10.778314	116.681732	32.024487	-12.15769	115.406845	29.35997	36.516273	117.664459	30.6922285	12.1792915	116.535652	-80.4251125	9.3773365	116.827812
-34.174538	35.996017	117.433998	-24.878448	10.756308	116.688171	31.980732	-12.26221	115.467628	29.369217	36.435024	117.604683	30.6749745	12.086407	116.5361555	-80.4318705	9.426209	116.8401865
-32.952271	35.610817	117.290985	-24.948355	10.671924	116.693428	31.871017	-12.5147	115.536514	29.368172	36.214626	117.467209	30.6195945	11.849963	116.5018615	-80.5163045	9.493885	116.8849945
-32.155479	35.224682	117.22683	-24.972992	10.513687	116.687477	31.790813	-12.751131	115.588867	29.364458	35.998684	117.390701	30.5776355	11.6237765	116.489784	-80.5236195	9.4035975	116.88517
-31.332752	34.772526	117.088364	-24.953924	10.306473	116.627563	31.714176	-12.9996	115.64801	29.368248	35.770599	117.329956	30.541212	11.3854995	116.488983	-80.44906	9.2274465	116.766143
-30.49511	34.281479	116.906319	-24.988113	10.178308	116.49572	31.659967	-13.218875	115.716339	29.374908	35.557827	117.22245	30.5174375	11.169476	116.4693945	-80.4936635	9.18714	116.5220455
-29.707584	33.736115	116.659309	-25.081617	9.997915	116.428734	31.599882	-13.409892	115.757896	29.348129	35.360764	117.040077	30.4740055	10.975436	116.3989865	-80.6372395	9.020394	116.4584815
-28.915474	33.171604	116.359505	-25.093941	9.840566	116.305351	31.569538	-13.592813	115.789665	29.288923	35.188263	116.751015	30.4292305	10.797725	116.27034	-80.6171125	8.883407	116.340362
-28.137344	32.518623	116.006943	-25.04862	9.638515	116.07045	31.550455	-13.795439	115.808441	29.240406	34.994423	116.382935	30.3954305	10.599492	116.095688	-80.4926705	8.677538	116.045212
-26.915295	31.51882	115.408669	-25.193596	9.405257	115.851868	31.50017	-14.106848	115.843079	29.144991	34.705223	115.810379	30.3225805	10.2991875	115.826729	-80.7097725	8.5113265	115.877007
-26.18928	30.798725	115.120735	-25.175459	9.205421	115.745293	31.455597	-14.33593	115.883873	29.08493	34.470047	115.431168	30.2702635	10.0670585	115.6575205	-80.6211815	8.3437835	115.8330655
-25.42215	30.085194	114.853607	-25.167768	8.991918	115.573708	31.396738	-14.580885	115.922836	29.030422	34.229095	115.121826	30.21358	9.824105	115.522331	-80.549116	8.159731	115.625085
-24.638008	29.324099	114.626015	-25.297859	8.851203	115.579437	31.331184	-14.819065	115.981964	28.981379	33.989563	114.874603	30.1562815	9.585249	115.4282835	-80.7519995	8.117157	115.7305905
-24.101761	28.699076	114.535164	-25.270212	8.619262	115.470291	31.257217	-15.048042	116.065811	28.963392	33.755173	114.60067	30.1103045	9.3535655	115.3332405	-80.6507285	7.8849585	115.6073415
-23.155197	27.880838	114.272987	-25.296906	8.49857	115.410423	31.185537	-15.248685	116.133926	28.921476	33.567585	114.388947	30.0535065	9.15945	115.2614365	-80.6473185	7.83769	115.5594095
-22.453726	27.166998	114.138321	-25.352455	8.367895	115.345451	31.106123	-15.411041	116.194725	28.891346	33.381649	114.240791	29.9987345	8.985304	115.217758	-80.7036445	7.750486	115.473144
-21.338411	26.149755	113.952271	-25.400606	8.227125	115.295731	31.019072	-15.634208	116.252556	28.842506	33.131466	113.967453	29.930789	8.748629	115.1100045	-80.732001	7.705621	115.4814575
-20.783548	25.575146	113.943878	-25.456333	8.150129	115.252411	30.964405	-15.761864	116.248131	28.797701	33.00806	113.803421	29.881053	8.623098	115.025776	-80.793719	7.67716	115.479046
-19.899429	24.834641	113.783607	-25.493263	8.085308	115.192947	30.911594	-15.832238	116.232887	28.758249	32.91671	113.622459	29.8349215	8.542236	114.927673	-80.8214475	7.62838	115.458221
-19.222212	24.200275	113.695892	-25.584599	8.036331	115.160477	30.867996	-15.889199	116.207947	28.707012	32.860329	113.499489	29.787504	8.485565	114.853718	-80.956702	7.587097	115.467236
-18.465176	23.628168	113.617447	-25.586044	7.998571	115.013657	30.845951	-15.904927	116.202202	28.646561	32.84203	113.466522	29.746256	8.4685515	114.834362	-80.918344	7.5285905	115.192952
-17.93928	23.119547	113.635422	-25.62027	7.961627	114.950737	30.836641	-15.91484	116.178703	28.618118	32.846401	113.480927	29.7273795	8.4657805	114.829815	-80.9679195	7.4574735	115.071659
-17.067919	22.478968	113.576889	-25.658852	7.927955	114.86853	30.827436	-15.913713	116.125397	28.566923	32.862766	113.605309	29.6971795	8.4745265	114.865353	-81.0148835	7.3813835	114.871707
-16.099995	21.685461	113.689651	-25.748787	7.893571	114.795898	30.811569	-15.897647	116.052017	28.50416	32.91835	113.769104	29.6578645	8.5103515	114.9105605	-81.1554385	7.2767905	114.6812355
-15.450415	21.210102	113.719162	-25.777328	7.91005	114.782951	30.80279	-15.845855	115.99971	28.475496	33.010597	113.852654	29.639143	8.582371	114.926182	-81.193799	7.237729	114.63972
-14.715349	20.709967	113.709114	-25.813595	7.976307	114.816574	30.797184	-15.750784	115.971466	28.389168	33.050488	113.87764	29.593176	8.649852	114.924553	-81.220366	7.302762	114.708595
-14.192348	20.321032	113.824097	-25.817961	8.044753	114.845764	30.798916	-15.656315	115.982689	28.333387	33.159126	113.893173	29.5661515	8.7514055	114.937931	-81.2020735	7.3381005	114.753597
-13.472181	19.804249	113.84668	-25.859678	8.113961	114.890991	30.773914	-15.557072	116.010605	28.289974	33.250782	113.962425	29.531944	8.846855	114.986515	-81.2513	7.381067	114.795467
-12.853442	19.353979	113.945389	-25.90225	8.167028	114.930573	30.748236	-15.468182	116.032791	28.25701	33.330513	114.052162	29.502623	8.9311655	115.0424765	-81.307123	7.4028905	114.8186695
-12.250139	18.949848	114.043495	-25.924883	8.225902	114.980148	30.700287	-15.399361	116.045525	28.251917	33.467075	114.164009	29.476102	9.033857	115.104767	-81.325868	7.417947	114.855529
-11.39399	18.386431	114.254829	-26.014465	8.34361	115.226173	30.639967	-15.273518	116.079918	28.242079	33.582165	114.398811	29.441023	9.1543235	115.2393645	-81.469953	7.5328965	115.2129815
-10.770801	17.993845	114.435707	-25.989452	8.408584	115.292679	30.618637	-15.15186	116.158463	28.22287	33.675053	114.567039	29.4207535	9.2615965	115.362751	-81.3996575	7.5555715	115.222607
-10.11125	17.556997	114.594475	-26.037519	8.550204	115.508972	30.613518	-15.014977	116.255653	28.225004	33.816742	114.786957	29.419261	9.4008825	115.521305	-81.494299	7.6995255	115.496639
-9.5207	17.194431	114.774231	-25.993744	8.665789	115.537308	30.630789	-14.8615	116.373718	28.258705	33.961758	114.996948	29.444747	9.550129	115.685333	-81.432235	7.781449	115.389283
-8.952969	16.884991	114.91922	-26.036335	8.844563	115.628876	30.630219	-14.677884	116.505196	28.274218	34.147263	115.227852	29.4522185	9.7346895	115.866524	-81.5248885	7.9544365	115.391228
-8.383608	16.526842	115.042137	-26.069784	8.996231	115.70153	30.609564	-14.49875	116.632568	28.289896	34.32473	115.483322	29.44973	9.91299	116.057945	-81.589298	8.079472	115.345115
-7.842547	16.158888	115.184555	-26.106762	9.151408	115.722404	30.598545	-14.318789	116.72422	28.322628	34.492397	115.777565	29.4605865	10.086804	116.2508925	-81.6741105	8.216012	115.1939155
-7.087461	15.6571	115.465736	-26.118845	9.389066	115.728676	30.612457	-14.053443	116.868149	28.406137	34.744698	116.365639	29.509297	10.3456275	116.616894	-81.746987	8.4325045	114.840458
-6.581428	15.294376	115.663185	-26.138002	9.519128	115.713585	30.619598	-13.83362	116.93586	28.447849	34.940575	116.869781	29.5337235	10.5534775	116.9028205	-81.8097275	8.4847785	114.5243495
-6.129028	14.935094	115.807579	-26.226837	9.702722	115.64447	30.623781	-13.617293	117.006638	28.456173	35.141926	117.386337	29.539977	10.7623165	117.1964875	-81.993651	8.6431275	114.0924525
-5.739005	14.628799	115.938332	-26.245207	9.897539	115.582916	30.636629	-13.416226	117.092728	28.483789	35.344715	117.809906	29.560209	10.9642445	117.451317	-82.050623	8.8308335	113.714515
-5.351299	14.215258	116.0158	-26.231518	10.095821	115.575645	30.627071	-13.218336	117.165421	28.506023	35.522327	118.102989	29.566547	11.1519955	117.634205	-82.029583	9.0396465	113.517085
-4.959503	13.725344	116.04657	-26.235876	10.288295	115.651489	30.646526	-13.038646	117.19574	28.533655	35.676838	118.217422	29.5900905	11.319096	117.706581	-82.0618425	9.257494	113.596397
-4.622259	13.243805	116.12545	-26.185423	10.47344	115.746986	30.686966	-12.875117	117.212067	28.582325	35.846153	118.241989	29.6346455	11.485518	117.727028	-82.0054915	9.461362	113.766944
-4.20736	12.52283	116.21553	-26.10141	10.726706	115.916359	30.745491	-12.652911	117.309479	28.645739	36.064281	118.19838	29.695615	11.705685	117.7539295	-81.898435	9.747727	114.0787885
-4.012067	12.048081	116.277435	-26.049889	10.890465	115.995216	30.780542	-12.529467	117.412361	28.693804	36.176006	118.196907	29.737173	11.8232695	117.804634	-81.836951	9.9576605	114.185798
-3.858892	11.552227	116.337563	-26.041626	11.014174	116.10112	30.806494	-12.447546	117.558144	28.734726	36.264153	118.182777	29.77061	11.9083035	117.8704605	-81.853862	10.1200445	114.3317795
-3.737344	10.953367	116.394333	-26.007309	11.13729	116.212059	30.809189	-12.396093	117.720413	28.779634	36.334045	118.168816	29.7944115	11.968976	117.9446145	-81.8090295	10.305604	114.4795035
-3.663563	10.334137	116.50885	-26.016674	11.232981	116.346672	30.796459	-12.37067	117.865036	28.83836	36.348652	118.178452	29.8174095	11.988991	118.021744	-81.8507575	10.476971	114.6716
-3.641136	9.736137	116.629234	-25.994211	11.34898	116.498222	30.777704	-12.361337	118.015945	28.916153	36.347153	118.174049	29.8469285	11.992908	118.094997	-81.8353505	10.705052	114.901447
-3.649828	9.161031	116.775116	-25.969059	11.429317	116.677414	30.74688	-12.354847	118.165634	28.994488	36.373753	118.191437	29.870684	12.009453	118.1785355	-81.808802	10.849181	115.1762925
-3.742301	8.378085	116.975578	-25.952471	11.626795	116.940071	30.704948	-12.31692	118.349243	29.108276	36.420815	118.207703	29.906612	12.0519475	118.278473	-81.811554	11.2016425	115.601669
-3.853141	7.882285	117.084274	-25.945686	11.781664	117.070892	30.680128	-12.249959	118.419266	29.165951	36.484985	118.204948	29.9230395	12.117513	118.312107	-81.8144115	11.445815	115.829677
-3.986352	7.366383	117.154221	-25.942516	11.955956	117.238602	30.660454	-12.132074	118.455887	29.203617	36.596344	118.193329	29.9320355	12.232135	118.324608	-81.8170675	11.679777	116.152596
-4.176061	6.886154	117.245392	-25.916302	12.141842	117.362503	30.671003	-11.951869	118.463196	29.211464	36.762131	118.220314	29.9412335	12.405131	118.341755	-81.7738375	11.878553	116.383251
-4.371223	6.412913	117.318153	-25.88805	12.366828	117.498741	30.691549	-11.73425	118.496742	29.211033	36.965382	118.279633	29.951291	12.615566	118.3881875	-81.727391	12.11809	116.6092945
-4.612299	6.009066	117.417023	-25.862572	12.579852	117.621468	30.71269	-11.493265	118.513214	29.208288	37.198692	118.373253	29.960489	12.8527135	118.4432335	-81.685633	12.3069905	116.7997025
-4.876898	5.628212	117.502174	-25.845198	12.794973	117.767242	30.735926	-11.277622	118.506645	29.232645	37.412636	118.514046	29.9842855	13.067507	118.5103455	-81.6746815	12.522439	117.0241385
-5.291413	5.084636	117.575455	-25.764391	13.083599	117.981781	30.744305	-11.005647	118.461464	29.310099	37.703728	118.680809	30.027202	13.3490405	118.5711365	-81.555984	12.8181575	117.3924255
-5.602917	4.697566	117.583397	-25.742382	13.275316	118.141426	30.745211	-10.839436	118.375221	29.387384	37.849529	118.810204	30.0662975	13.5050465	118.5927125	-81.5510615	13.0455855	117.6901395
-5.921332	4.308595	117.630829	-25.705183	13.43364	118.303589	30.753002	-10.678419	118.286385	29.436012	38.011761	118.948349	30.094507	13.666671	118.617367	-81.504873	13.200609	117.989811
-6.299847	3.938509	117.699814	-25.664663	13.569939	118.476578	30.767643	-10.531437	118.214668	29.513628	38.144932	119.082199	30.1406355	13.8067475	118.6484335	-81.4699615	13.3331305	118.3047225
-6.666466	3.576041	117.760445	-25.610928	13.748041	118.5765	30.779774	-10.364323	118.177162	29.573574	38.309677	119.25708	30.176674	13.972677	118.717121	-81.39853	13.523405	118.435879
-7.044464	3.212689	117.779907	-25.602814	13.881366	118.68248	30.812532	-10.198084	118.164841	29.623837	38.4552	119.442345	30.2181845	14.128558	118.803593	-81.4238125	13.634174	118.561367
-7.443208	2.86416	117.805115	-25.578398	13.993316	118.711647	30.828211	-10.035797	118.182945	29.674343	38.600578	119.592331	30.251277	14.2823905	118.887638	-81.408073	13.7042415	118.535656
-8.033022	2.368802	117.773605	-25.646654	14.176634	118.812309	30.885973	-9.842762	118.240105	29.711224	38.789032	119.839844	30.2985985	14.473135	119.0399745	-81.5919065	13.880133	118.5846435
-8.384589	1.962977	117.742516	-25.57229	14.213586	118.760384	30.951002	-9.742812	118.300285	29.732054	38.892643	119.98526	30.341528	14.5749155	119.1427725	-81.486108	13.8522565	118.3779955
-8.989408	1.625837	117.846207	-25.558287	14.268607	118.767075	30.99744	-9.641335	118.394997	29.763927	38.988201	120.062897	30.3806835	14.673433	119.228947	-81.4972575	13.863781	118.305203
-9.40884	1.076111	117.797646	-25.589148	14.319329	118.820175	31.064507	-9.592221	118.478287	29.78281	39.057941	120.136986	30.4236585	14.73286	119.3076365	-81.6019545	13.905798	118.3327135
-9.939529	0.800747	117.869034	-25.492659	14.315984	118.762001	31.133259	-9.556348	118.541847	29.808798	39.091442	120.155266	30.4710285	14.767547	119.3485565	-81.4563465	13.864421	118.1754455
-10.405892	0.34477	117.858711	-25.462841	14.309218	118.756195	31.187681	-9.533336	118.596222	29.846668	39.102982	120.156837	30.5171745	14.784823	119.3765295	-81.4428565	13.833613	118.1358605
-10.832359	-0.157313	117.800835	-25.40955	14.300635	118.735191	31.260395	-9.548066	118.667854	29.909218	39.089546	120.144699	30.5848065	14.77074	119.4062765	-81.4039065	13.83053	118.0641055
-11.488976	-0.858722	117.754578	-25.404501	14.345387	118.829193	31.340071	-9.569439	118.757797	30.026241	39.065315	120.152153	30.683156	14.747938	119.454975	-81.492158	13.942836	118.203411
-12.038432	-1.340402	117.764221	-25.333191	14.330276	118.834732	31.395739	-9.582137	118.805481	30.112246	39.042202	120.171906	30.7539925	14.7300325	119.4886935	-81.4203745	13.9305195	118.1807705
-12.564378	-1.814095	117.756477	-25.236738	14.297321	118.789017	31.434042	-9.583348	118.812073	30.176941	39.03825	120.215454	30.8054915	14.727451	119.5137635	-81.2789675	13.867191	118.0642705
-13.117711	-2.241843	117.701233	-25.204239	14.285194	118.789948	31.476721	-9.579788	118.810356	30.239149	39.020245	120.276474	30.857935	14.7202285	119.543415	-81.266413	13.8501595	118.036481
-13.721578	-2.658195	117.630707	-25.154091	14.29463	118.788544	31.529581	-9.590744	118.787811	30.297798	38.997906	120.321693	30.9136895	14.703581	119.554752	-81.2218715	13.885679	118.022336
-14.296407	-3.111446	117.539124	-25.092033	14.29819	118.822052	31.562513	-9.600696	118.763138	30.365185	38.975803	120.358109	30.963849	14.6875535	119.5606235	-81.147915	13.9088265	118.0834805
-14.923284	-3.564591	117.525742	-25.034296	14.309317	118.84687	31.615225	-9.62993	118.770279	30.442316	38.95784	120.356812	31.0287705	14.663955	119.5635455	-81.0973625	13.954679	118.1301945
-15.901025	-4.283208	117.566658	-24.942215	14.333905	118.868912	31.697184	-9.66593	118.839386	30.54579	38.934052	120.316353	31.121487	14.634061	119.5778695	-81.005917	14.033749	118.1599545
-16.550751	-4.690642	117.628563	-24.870491	14.367657	118.862793	31.756962	-9.705338	118.919312	30.615732	38.89904	120.236359	31.186347	14.596851	119.5778355	-80.927329	14.138463	118.1477505
-17.198429	-5.156335	117.68116	-24.806576	14.400829	118.82093	31.827524	-9.756889	119.019867	30.673244	38.848583	120.039871	31.250384	14.545847	119.529869	-80.863536	14.255811	118.111991
-17.841248	-5.619162	117.750565	-24.773127	14.392426	118.762497	31.880293	-9.821948	119.105408	30.714741	38.805592	119.802216	31.297517	14.491822	119.453812	-80.843771	14.29303	118.071182
-18.547594	-6.070662	117.844543	-24.732639	14.373006	118.721962	31.944475	-9.888753	119.21003	30.750874	38.745552	119.538246	31.3476745	14.4283995	119.374138	-80.8129525	14.3176125	118.069786
-19.233305	-6.552859	117.945053	-24.659807	14.322159	118.651726	32.003784	-9.933503	119.32608	30.748579	38.69838	119.257721	31.3761815	14.3824385	119.2919005	-80.6957955	14.2618795	118.0115515
-19.924606	-6.942054	118.072197	-24.632359	14.281108	118.542793	32.068508	-9.970473	119.466805	30.730831	38.645	118.931648	31.3996695	14.3372635	119.1992265	-80.6643875	14.2249525	117.8863595
-20.955086	-7.490888	118.160797	-24.564344	14.192958	118.385422	32.161674	-10.0057	119.58654	30.675756	38.579182	118.446053	31.418715	14.286741	119.0162965	-80.547403	14.099175	117.7545475
-21.657793	-7.793441	118.174156	-24.547291	14.103648	118.315521	32.219078	-10.045238	119.648125	30.624331	38.544071	118.112885	31.4217045	14.2494165	118.880505	-80.5162865	13.9578795	117.750537
-22.430157	-8.067181	118.207375	-24.494659	13.999425	118.190216	32.293915	-10.087425	119.681015	30.574226	38.514179	117.785538	31.4340705	14.213377	118.7332765	-80.4233885	13.785473	117.6471555
-23.14769	-8.30658	118.144882	-24.476013	13.929608	118.041481	32.374294	-10.120294	119.65506	30.537901	38.469269	117.560684	31.4560975	14.1744875	118.607872	-80.4081235	13.6847285	117.47509
-23.839289	-8.425447	118.077209	-24.448296	13.846235	117.876984	32.4109	-10.142426	119.644119	30.530151	38.448734	117.297684	31.4705255	14.153154	118.4709015	-80.3671175	13.539316	117.2830665
-24.524637	-8.472633	117.995575	-24.416687	13.773502	117.752625	32.423729	-10.164581	119.61058	30.524387	38.393955	117.07431	31.474058	14.114687	118.342445	-80.307432	13.432317	117.162805
-25.25248	-8.493665	117.908775	-24.354435	13.717384	117.682175	32.454388	-10.198269	119.528595	30.543491	38.333061	116.921951	31.4989395	14.067396	118.225273	-80.2078095	13.367372	117.139077
-26.36731	-8.312804	117.885017	-24.285696	13.656195	117.671814	32.5345	-10.231063	119.480362	30.60396	38.274471	116.863716	31.56923	14.021704	118.172039	-80.140622	13.290686	117.171589
-27.064142	-8.191588	117.816963	-24.215649	13.617919	117.687462	32.605164	-10.243227	119.463799	30.67724	38.277142	116.953148	31.641202	14.0169575	118.2084735	-80.0725	13.2188805	117.1664505
-27.696934	-7.978861	117.740646	-24.164642	13.580142	117.707809	32.664196	-10.244447	119.455734	30.728985	38.289471	117.098785	31.6965905	14.022512	118.2772595	-80.0258745	13.137772	117.1383585
-28.377079	-7.677045	117.651009	-24.093975	13.540077	117.73896	32.738461	-10.231878	119.420815	30.791059	38.329048	117.253532	31.76476	14.048585	118.3371735	-79.95271	13.031569	117.1407465
-29.037285	-7.354359	117.483078	-24.070253	13.524215	117.776909	32.801933	-10.192392	119.36599	30.830421	38.384186	117.490944	31.816177	14.095897	118.428467	-79.956683	12.952533	117.125351
-29.706583	-6.937241	117.271408	-24.02602	13.5116	117.789986	32.867962	-10.127089	119.265877	30.889256	38.457497	117.754234	31.878609	14.165204	118.5100555	-79.930649	12.857996	117.0699165
-30.349592	-6.512624	117.055603	-23.99341	13.523999	117.791817	32.922318	-10.038968	119.150352	30.962709	38.549103	118.076874	31.9425135	14.2550675	118.613613	-79.9293335	12.7929305	116.970021
-31.286182	-5.83121	116.736694	-23.916384	13.58968	117.833122	33.001747	-9.880377	119.014847	31.061531	38.708218	118.628311	32.031639	14.4139205	118.821579	-79.864407	12.7654395	116.844665
-31.906506	-5.293452	116.562546	-23.882996	13.667391	117.849854	33.062943	-9.771414	118.915321	31.134457	38.822876	118.997429	32.0987	14.525731	118.956375	-79.864692	12.809051	116.743333
-32.516846	-4.759877	116.380844	-23.835413	13.752009	117.887138	33.111298	-9.640922	118.821083	31.205526	38.948544	119.280731	32.158412	14.653811	119.050907	-79.829238	12.850207	116.723369
-33.112919	-4.202294	116.293274	-23.826841	13.853915	117.942825	33.152996	-9.533992	118.74778	31.266829	39.057755	119.498779	32.2099125	14.7618815	119.1232795	-79.8635945	12.9459485	116.7623705
-33.765568	-3.645169	116.224709	-23.780735	13.936197	117.976295	33.181129	-9.422855	118.683472	31.31727	39.15863	119.694435	32.2491995	14.8678875	119.1889535	-79.8106695	13.0045065	116.7636365
-34.364922	-3.133244	116.160271	-23.739655	14.003701	117.983521	33.223362	-9.350139	118.648804	31.360176	39.220314	119.813492	32.291769	14.9350875	119.231148	-79.771079	13.0723145	116.735894
-34.962139	-2.589209	116.103508	-23.704794	14.05603	117.974159	33.244823	-9.302632	118.648407	31.423843	39.267658	119.926544	32.334333	14.982513	119.2874755	-79.743921	13.129547	116.6608425
-35.888977	-1.864753	116.012718	-23.689739	14.125915	117.996643	33.275524	-9.288847	118.667244	31.510681	39.31459	120.01078	32.3931025	15.0128715	119.339012	-79.7725805	13.2389585	116.654274
-36.49295	-1.360049	116.007706	-23.636003	14.156458	117.936615	33.306442	-9.294641	118.682388	31.555397	39.317432	119.964531	32.4309195	15.0113955	119.3234595	-79.7029255	13.3015205	116.5497705
-37.125847	-0.895176	116.07338	-23.610376	14.182137	117.943321	33.324429	-9.280381	118.690468	31.58217	39.331623	119.869247	32.4532995	15.025621	119.2798575	-79.6740515	13.338653	116.6067845
-37.717186	-0.459873	116.15316	-23.644543	14.222461	117.988358	33.341713	-9.256901	118.735077	31.591425	39.356266	119.715622	32.466569	15.0496825	119.2253495	-79.755655	13.3952395	116.7513665
-38.319969	0.012643	116.244034	-23.562716	14.213598	117.924438	33.35907	-9.220833	118.814911	31.582293	39.393005	119.51767	32.4706815	15.086086	119.1662905	-79.5961135	13.34111	116.6825855
-38.929352	0.47171	116.352806	-23.506224	14.207511	117.904266	33.402733	-9.177511	118.90625	31.550444	39.436756	119.251892	32.4765885	15.1296225	119.079071	-79.4890365	13.2853995	116.729461
-39.540943	0.924025	116.437134	-23.494997	14.188683	117.877426	33.448376	-9.121847	118.974945	31.485601	39.485653	118.977188	32.4669885	15.181903	118.9760665	-79.4569825	13.195463	116.7787855
-40.40332	1.653483	116.495285	-23.484438	14.179425	117.830704	33.536228	-9.040013	119.060493	31.396563	39.559738	118.570724	32.4663955	15.2598625	118.8156085	-79.4352715	13.0989875	116.8457995
-40.952293	2.145855	116.542587	-23.455444	14.165481	117.768608	33.605515	-8.994406	119.105103	31.358534	39.619175	118.33252	32.4820245	15.3123845	118.7188115	-79.3929125	13.0185775	116.8184045
-41.480331	2.711146	116.57193	-23.438972	14.147642	117.731094	33.639137	-8.94126	119.122932	31.314713	39.674549	118.092796	32.476925	15.3666445	118.607864	-79.354869	12.9286395	116.854324
-42.015285	3.290324	116.573204	-23.430107	14.153412	117.696831	33.659954	-8.882467	119.129181	31.257481	39.724014	117.835022	32.4587175	15.4207735	118.4821015	-79.3189315	12.8860505	116.9115605
-42.508766	3.914679	116.569458	-23.400488	14.178122	117.645172	33.680088	-8.821324	119.121078	31.204077	39.762573	117.570221	32.4420825	15.4706245	118.3456495	-79.2430585	12.8856195	116.9446945
-43.018539	4.587684	116.593399	-23.405884	14.196528	117.602394	33.711704	-8.779113	119.084396	31.15398	39.801064	117.36702	32.432842	15.5109755	118.225708	-79.24461	12.8820805	116.97908
-43.519081	5.258753	116.582237	-23.424492	14.222797	117.57386	33.706429	-8.720762	119.059097	31.117949	39.862793	117.129135	32.412189	15.5710155	118.094116	-79.261173	12.8745785	117.053604
-44.142635	6.364492	116.60228	-23.442926	14.263049	117.547333	33.668625	-8.629309	119.034836	31.01963	39.93895	116.872978	32.3441275	15.6548205	117.953907	-79.2299795	12.8712775	117.140759
-44.581039	7.193136	116.571999	-23.485786	14.300171	117.529701	33.660843	-8.549451	118.992737	30.924501	40.002979	116.680443	32.292672	15.726764	117.83659	-79.264244	12.873578	117.222812
-44.915752	8.014746	116.535866	-23.502617	14.346105	117.450592	33.63982	-8.46684	118.969551	30.844507	40.072517	116.506561	32.2421635	15.8028385	117.738056	-79.2473975	12.8893715	117.163128
-45.35067	8.87302	116.478256	-23.509594	14.375424	117.41011	33.651196	-8.37781	118.937614	30.762598	40.140614	116.325165	32.206897	15.881402	117.6313895	-79.226085	12.869446	117.1888305
-45.683323	9.792235	116.424217	-23.512705	14.43821	117.351151	33.662956	-8.258219	118.904259	30.685579	40.24099	116.176781	32.1742675	15.9913855	117.54052	-79.1996775	12.8850345	117.161782
-45.964912	10.736275	116.341766	-23.552074	14.499527	117.272964	33.684528	-8.165875	118.872307	30.614403	40.344368	116.043076	32.1494655	16.0892465	117.4576915	-79.2536135	12.9098075	117.0882365
-46.19809	11.753112	116.256401	-23.572056	14.527616	117.232498	33.706608	-8.053301	118.829414	30.540556	40.451302	115.866264	32.123582	16.1990005	117.347839	-79.267694	12.8562315	117.117157
-46.575565	13.270873	116.162941	-23.566679	14.597151	117.145943	33.74099	-7.877546	118.735146	30.405012	40.621227	115.679169	32.073001	16.3718405	117.2071575	-79.206359	12.8224615	117.0847285
-46.734417	14.35422	116.070259	-23.609201	14.665061	117.099442	33.78558	-7.75358	118.712975	30.327076	40.738663	115.5653	32.056328	16.4925415	117.1391375	-79.27473	12.8375805	117.0597465
-46.857216	15.498196	115.959885	-23.6206	14.692829	117.049393	33.808296	-7.651254	118.730232	30.250179	40.843773	115.480125	32.0292375	16.5962595	117.1051785	-79.2704375	12.7893985	116.9936075
-46.960606	16.626423	115.863419	-23.628414	14.73316	117.005585	33.829704	-7.540939	118.744362	30.168793	40.951748	115.428589	31.9992485	16.7054045	117.0864755	-79.2560765	12.7609155	116.9246945
-47.063564	17.836514	115.811218	-23.630611	14.785157	116.995583	33.828556	-7.439118	118.756577	30.110506	41.047649	115.367065	31.969531	16.8042655	117.061821	-79.230753	12.7660485	116.929345
-47.072899	19.071188	115.777031	-23.677778	14.847181	117.024612	33.824436	-7.338356	118.779282	30.050894	41.156181	115.345894	31.937665	16.9089125	117.062588	-79.293221	12.7854495	116.986636
-47.051304	20.377916	115.734032	-23.692995	14.907831	117.049553	33.818867	-7.225854	118.783615	29.984432	41.273018	115.370094	31.9016495	17.023582	117.0768545	-79.2876395	12.79208	117.0222515
-47.003151	22.355185	115.722641	-23.770002	14.987718	117.077446	33.790794	-7.053323	118.726059	29.865953	41.459045	115.466835	31.8283735	17.202861	117.096447	-79.3683775	12.772575	117.058445
-46.911438	23.701502	115.699448	-23.834852	15.030061	117.042793	33.783474	-6.932189	118.64402	29.7617	41.59956	115.562653	31.772587	17.3336855	117.1033365	-79.442291	12.7264365	116.9822495
-46.7981	25.114998	115.63195	-23.901987	15.074417	116.997459	33.750988	-6.804936	118.52932	29.66033	41.747025	115.647423	31.705659	17.4710445	117.0883715	-79.509633	12.6777895	116.9065465
-46.624317	26.499697	115.565941	-23.953182	15.142388	116.934761	33.708076	-6.678911	118.384132	29.553179	41.8974	115.743378	31.6306275	17.6092445	117.063755	-79.5369915	12.6755315	116.805767
-46.481174	27.942854	115.559731	-24.029974	15.226219	116.842377	33.667244	-6.54119	118.218781	29.465481	42.066921	115.789558	31.5663625	17.7628655	117.0041695	-79.6263105	12.6895725	116.6805845
-46.280315	29.458624	115.559769	-24.052565	15.307424	116.769997	33.608498	-6.412561	118.020203	29.369181	42.211689	115.821266	31.4888395	17.899564	116.9207345	-79.5939695	12.715284	116.6192595
-46.011478	30.897552	115.58651	-24.108204	15.42551	116.674255	33.53046	-6.308882	117.786491	29.26535	42.353733	115.861511	31.397905	18.0224255	116.824001	-79.614313	12.8285945	116.524509
-45.54369	33.133022	115.647102	-24.242414	15.524223	116.524635	33.347206	-6.208805	117.323219	29.124287	42.486385	115.970161	31.2357465	18.13879	116.64669	-79.7205745	12.909656	116.40258
-45.26049	34.562649	115.776192	-24.355833	15.550264	116.376892	33.186401	-6.19595	116.926559	29.011166	42.522533	116.156532	31.0987835	18.1632915	116.5415455	-79.8104495	12.9372365	116.2122385
-44.915756	35.957962	115.879547	-24.489513	15.515615	116.195694	33.020229	-6.212285	116.481163	28.913208	42.519409	116.435326	30.9667185	18.153562	116.4582445	-79.9457445	12.877668	115.9331435
-44.463608	37.364136	116.040337	-24.60313	15.495404	115.992828	32.864769	-6.219544	116.036034	28.84502	42.485825	116.726395	30.8548945	18.1331405	116.3812145	-80.0611545	12.8576675	115.6044415
-44.076843	38.707115	116.327217	-24.712776	15.531346	115.806244	32.683495	-6.201938	115.588928	28.796017	42.489944	117.036186	30.739756	18.144003	116.312557	-80.165308	12.918689	115.299931
-43.618004	40.004864	116.554367	-24.840708	15.668118	115.783295	32.54105	-6.163436	115.181557	28.758196	42.495831	117.330254	30.649623	18.1661975	116.2559055	-80.331039	13.1700385	115.3106845
-43.019981	41.265644	116.834473	-24.865414	15.842974	115.703453	32.43351	-6.104593	114.949333	28.795916	42.570393	117.508842	30.614713	18.2329	116.2290875	-80.345541	13.453048	115.1778185
-42.198742	43.065895	117.143539	-24.834269	16.172674	115.74913	32.301929	-5.991771	114.812729	28.883707	42.690014	117.735565	30.592818	18.3491215	116.274147	-80.261356	13.9962265	115.224113
-41.55394	44.183701	117.238449	-24.885303	16.399323	115.75087	32.252499	-5.957379	114.838936	28.914871	42.742371	117.906723	30.583685	18.392496	116.3728295	-80.354291	14.40615	115.1289105
-40.966408	45.18721	117.387703	-24.928461	16.568632	115.832314	32.199272	-5.941758	114.938698	28.917795	42.777042	117.931236	30.5585335	18.417642	116.434967	-80.4154555	14.719622	115.229661
-40.383797	46.117447	117.522385	-24.985361	16.711439	115.928444	32.144745	-5.941401	114.984749	28.908539	42.788029	117.96402	30.526642	18.423314	116.4743845	-80.497364	14.999564	115.3825035
-39.778538	46.943336	117.699669	-25.039486	16.747385	116.02906	32.069046	-5.962724	115.051331	28.855026	42.786976	117.977547	30.462036	18.412126	116.514439	-80.541008	15.082644	115.543681
-39.100342	47.702644	117.815491	-25.121817	16.76968	116.098068	31.991753	-5.984044	115.08403	28.792881	42.771523	117.981049	30.392317	18.3937395	116.5325395	-80.635951	15.1456205	115.6635965
-38.46019	48.307251	117.808151	-25.2255	16.78191	116.114136	31.912735	-6.007136	115.115829	28.699823	42.768997	117.955605	30.306279	18.3809305	116.535717	-80.757279	15.1828895	115.692555
-37.436306	49.203239	117.586624	-25.369497	16.840212	116.074326	31.775124	-6.037973	115.227737	28.538715	42.743519	117.737259	30.1569195	18.352773	116.482498	-80.8959135	15.327651	115.666154
-36.753819	49.722984	117.377701	-25.438278	16.90093	116.10817	31.687176	-6.110068	115.339836	28.469654	42.72599	117.517426	30.078415	18.307961	116.428631	-80.954971	15.493899	115.787709
-35.96957	50.173347	117.170631	-25.494995	16.975733	116.124641	31.583477	-6.202357	115.457939	28.422672	42.679153	117.264626	30.0030745	18.238398	116.3612825	-80.9930645	15.713068	115.8879995
-35.268017	50.549084	116.948112	-25.546572	17.022966	116.122505	31.489431	-6.318107	115.600273	28.401094	42.588287	117.052963	29.9452625	18.13509	116.326618	-81.0384065	15.910842	115.918392
-34.531013	50.797939	116.822411	-25.620216	17.001722	116.11425	31.388191	-6.445923	115.70121	28.378799	42.490108	116.876564	29.883495	18.0220925	116.288887	-81.123927	15.9813515	115.939613
-33.740334	51.009113	116.761909	-25.675217	16.946367	116.075073	31.305195	-6.612513	115.752327	28.376072	42.343857	116.838326	29.8406335	17.865672	116.2953265	-81.1910675	16.027062	115.8548195
-32.997383	51.154541	116.741577	-25.742117	16.845133	116.027275	31.231049	-6.790882	115.768799	28.355244	42.199699	116.907333	29.7931465	17.7044085	116.338066	-81.2773805	15.9858575	115.716484
-31.750631	51.242996	116.802765	-25.811451	16.710209	115.91655	31.11904	-7.018941	115.70784	28.344271	41.970909	117.003677	29.7316555	17.475984	116.3557585	-81.3545575	15.944434	115.4773415
-31.018686	51.253422	116.824135	-25.825447	16.669334	115.944496	31.037117	-7.158866	115.692863	28.325399	41.855148	117.047668	29.681258	17.348141	116.3702655	-81.332152	15.990527	115.5187265
-30.234337	51.184921	116.874969	-25.844536	16.638968	116.009331	30.97818	-7.287592	115.711143	28.335875	41.726833	117.069778	29.6570275	17.2196205	116.3904605	-81.3460995	16.0583155	115.6282015
-29.429165	51.068443	116.946396	-25.888691	16.605108	116.066193	30.913221	-7.438895	115.75354	28.357824	41.609943	117.116966	29.6355225	17.085524	116.435253	-81.4129045	16.124692	115.697133
-28.58341	50.896751	116.966316	-25.927792	16.554161	116.155472	30.860611	-7.608127	115.84433	28.36307	41.451103	117.162743	29.6118405	16.921488	116.5035365	-81.4674245	16.186834	115.8074075
-27.799732	50.650703	116.976273	-26.004473	16.477474	116.245506	30.804264	-7.812945	115.925262	28.384022	41.274231	117.220985	29.594143	16.730643	116.5731235	-81.603089	16.224305	115.9178885
-27.082808	50.37645	117.032501	-26.029715	16.38298	116.223946	30.747589	-8.036016	115.975121	28.403175	41.08704	117.30323	29.575382	16.525512	116.6391755	-81.634812	16.240448	115.8087165
-25.973099	49.811989	117.094994	-26.085207	16.15399	116.22496	30.658213	-8.349929	115.971146	28.436357	40.781067	117.468552	29.547285	16.215569	116.719849	-81.717699	16.092411	115.730071
-25.243013	49.358604	117.180656	-26.087225	15.986376	116.221786	30.637896	-8.543059	115.935265	28.481579	40.579338	117.568466	29.5597375	16.0181395	116.7518655	-81.7341875	15.9546125	115.6917065
-24.476597	48.867355	117.200851	-26.059174	15.849197	116.244659	30.619181	-8.730606	115.895676	28.515738	40.388237	117.636215	29.5674595	15.8288155	116.7659455	-81.6858075	15.8695785	115.7233725
-23.792763	48.320457	117.213333	-26.040909	15.73166	116.318382	30.64146	-8.891273	115.889755	28.562099	40.215813	117.662254	29.6017795	15.66227	116.7760045	-81.6835975	15.80105	115.8607595
-23.192997	47.771435	117.290939	-26.009867	15.601073	116.400192	30.658722	-9.038321	115.927338	28.63324	40.060501	117.646561	29.645981	15.51109	116.7869495	-81.665715	15.691056	116.0134345
-22.421385	47.146549	117.220238	-25.941071	15.519664	116.519798	30.708811	-9.172783	116.003204	28.704012	39.924435	117.606674	29.7064115	15.375826	116.804939	-81.5885535	15.663502	116.234657
-21.979351	46.595196	117.289223	-25.903999	15.42395	116.636147	30.754694	-9.316998	116.142021	28.783173	39.788151	117.58506	29.7689335	15.2355765	116.8635405	-81.5769315	15.6123235	116.4087535
-20.744926	45.415047	117.089935	-25.823381	15.252834	116.802406	30.836906	-9.508627	116.430511	28.877541	39.571457	117.596519	29.8572235	15.031415	117.013515	-81.5039855	15.474253	116.591297
-20.373077	44.730038	117.176819	-25.817549	15.128777	116.839424	30.912521	-9.643908	116.60733	28.924911	39.460201	117.680946	29.918716	14.9081465	117.144138	-81.553814	15.3494075	116.53471
-19.730339	43.88126	117.094376	-25.847984	15.00565	116.918755	30.974516	-9.736028	116.716148	28.930664	39.364544	117.760979	29.95259	14.814258	117.2385635	-81.648558	15.197042	116.5989465
-19.082439	43.033783	117.029129	-25.756735	14.873478	116.849068	31.011757	-9.784547	116.770264	28.942835	39.2934	117.782227	29.977296	14.7544265	117.2762455	-81.490766	14.9925295	116.4218905
-18.785065	42.307774	117.054581	-25.720797	14.761032	116.848824	31.080559	-9.820405	116.801788	28.931404	39.263214	117.753242	30.0059815	14.7214045	117.277515	-81.4475755	14.8006595	116.420133
-18.262409	41.411274	116.900513	-25.712973	14.717887	116.804443	31.164186	-9.820486	116.845551	28.91334	39.2579	117.617592	30.038763	14.718707	117.2315715	-81.464709	14.717067	116.3773145
-17.731627	40.492516	116.613365	-25.663721	14.726336	116.725662	31.227386	-9.79805	116.886055	28.897652	39.268475	117.37809	30.062519	14.7352125	117.1320725	-81.389961	14.7174595	116.3192515
-17.074272	39.190952	116.125404	-25.624191	14.784175	116.59613	31.276339	-9.845191	116.978096	28.881836	39.224823	116.83799	30.0790875	14.689816	116.908043	-81.3274695	14.878534	116.284217
-16.566212	38.294117	115.70356	-25.586483	14.774672	116.493858	31.261877	-9.935422	117.002693	28.897354	39.138176	116.428696	30.0796155	14.601377	116.7156945	-81.2525815	14.947967	116.2720215
-16.308313	37.445644	115.524437	-25.572432	14.729296	116.422478	31.227436	-10.077216	117.036041	28.928848	38.981915	115.978683	30.078142	14.4523495	116.507362	-81.223006	15.0062425	116.337594
-15.882939	36.491142	115.250626	-25.525677	14.610826	116.366707	31.188759	-10.227842	117.046585	28.967432	38.787975	115.58889	30.0780955	14.2800665	116.3177375	-81.1294495	14.9415855	116.4156765
-15.538478	35.595951	115.096916	-25.508823	14.471237	116.351357	31.203279	-10.385168	117.022133	28.996193	38.618084	115.317001	30.099736	14.116458	116.169567	-81.117382	14.826016	116.533147
-15.221505	34.717003	114.998077	-25.458059	14.291022	116.305374	31.23143	-10.513434	116.998016	28.99003	38.495956	115.063538	30.11073	13.991261	116.030777	-81.026848	14.590783	116.579971
-14.896131	33.858727	114.89743	-25.448517	14.091353	116.255547	31.286776	-10.622236	116.936531	28.959846	38.401772	114.882126	30.123311	13.889768	115.9093285	-81.020345	14.292938	116.6017655
-14.422371	32.636639	114.788795	-25.384501	13.841735	116.160599	31.397884	-10.699478	116.796753	28.879023	38.344685	114.607849	30.1384535	13.8226035	115.702301	-80.9074555	13.8608665	116.618897
-14.185481	31.863064	114.742409	-25.376419	13.736312	116.124573	31.483715	-10.700305	116.636574	28.803396	38.378468	114.453506	30.1435555	13.8390815	115.54504	-80.8963935	13.6335425	116.704106
-13.936524	31.151205	114.704407	-25.346371	13.629411	116.073952	31.568432	-10.677219	116.506828	28.744274	38.385956	114.324234	30.156353	13.8543685	115.415531	-80.849095	13.4044535	116.732373
-13.655446	30.458933	114.70121	-25.316883	13.578193	116.051033	31.650755	-10.668436	116.415741	28.716299	38.406296	114.203606	30.183527	13.86893	115.3096735	-80.817293	13.287456	116.7923925
-13.421919	29.775677	114.670502	-25.25787	13.509644	116.003265	31.707424	-10.674522	116.334236	28.706429	38.421978	114.120193	30.2069265	13.873728	115.2272145	-80.7226665	13.14556	116.7793155
-13.154703	29.110453	114.626518	-25.238918	13.456607	115.972229	31.77861	-10.705328	116.255905	28.722498	38.393547	114.104668	30.250554	13.8441095	115.1802865	-80.72839	13.0691045	116.7641715
-12.895214	28.484196	114.631416	-25.166018	13.385714	115.941032	31.818104	-10.718133	116.181458	28.756119	38.375496	114.118469	30.2871115	13.8286815	115.1499635	-80.6191475	12.9427465	116.7321005
-12.59413	27.539024	114.736031	-25.101719	13.282816	115.96328	31.896669	-10.78299	116.05854	28.814354	38.328449	114.252113	30.3555115	13.7727295	115.1553265	-80.5589495	12.7929025	116.7712335
-12.371855	26.960117	114.855667	-25.044617	13.19457	116.068016	31.946156	-10.849641	116.000214	28.889645	38.284595	114.380608	30.4179005	13.717477	115.190411	-80.5071345	12.671663	116.945621
-12.195892	26.429388	115.010574	-24.98424	13.130179	116.137543	32.005695	-10.920327	115.967667	28.957981	38.235802	114.533638	30.481838	13.6577375	115.2506525	-80.450318	12.6026205	117.0244335
-11.965365	25.915771	115.174149	-24.953096	13.086185	116.257248	32.022675	-10.981041	115.959503	29.035612	38.202831	114.74688	30.5291435	13.610895	115.3531915	-80.4353355	12.561475	117.1613045
-11.780206	25.409811	115.32444	-24.944427	13.063112	116.346024	32.055592	-11.031322	115.95311	29.100414	38.168358	114.927589	30.578003	13.568518	115.4403495	-80.466857	12.557706	117.2516985
-11.576171	24.923262	115.435669	-24.91468	13.030206	116.438591	32.089317	-11.085584	115.975098	29.173555	38.107639	115.094864	30.631436	13.5110275	115.534981	-80.460796	12.5493845	117.342201
-11.353371	24.438255	115.560555	-24.893787	13.013558	116.525482	32.11689	-11.168138	115.95266	29.24509	38.055782	115.256691	30.68099	13.443822	115.6046755	-80.468564	12.583294	117.4462885
-11.053343	23.717897	115.694008	-24.83534	12.973992	116.61602	32.129532	-11.310179	115.922783	29.34617	37.966915	115.457085	30.737851	13.328368	115.689934	-80.408531	12.619616	117.542106
-10.913326	23.235504	115.789101	-24.83009	12.965094	116.70166	32.128605	-11.370622	115.886841	29.390562	37.926052	115.492798	30.7595835	13.277715	115.6898195	-80.4197635	12.652473	117.7135005
-10.761156	22.718719	115.805313	-24.826124	12.962167	116.738449	32.126728	-11.405907	115.853951	29.397121	37.908382	115.512634	30.7619245	13.2512375	115.6832925	-80.4141725	12.6730965	117.7936055
-10.640083	22.286282	115.830406	-24.814123	12.952031	116.775261	32.129707	-11.420992	115.798828	29.371532	37.901669	115.525612	30.7506195	13.2403385	115.66222	-80.3788655	12.6637235	117.888302
-10.524389	21.836084	115.8563	-24.893919	12.96329	116.880524	32.145863	-11.413384	115.737	29.348728	37.903942	115.506348	30.7472955	13.245279	115.621674	-80.5351335	12.681301	118.139374
-10.396247	21.394032	115.89576	-24.837151	12.943835	116.899132	32.167103	-11.393021	115.715172	29.306618	37.923199	115.498314	30.7368605	13.265089	115.606743	-80.4111625	12.622581	118.191521
-10.282908	20.976927	115.983269	-24.810141	12.997677	117.009857	32.217281	-11.38192	115.739143	29.296442	37.967323	115.476051	30.7568615	13.2927015	115.607597	-80.3771435	12.7026525	118.412117
-10.074113	20.34761	116.120041	-24.784195	13.097891	117.242729	32.295097	-11.357019	115.880798	29.339445	38.036491	115.456749	30.817271	13.339736	115.6687735	-80.385661	12.856046	118.8166845
-9.928862	19.913441	116.214134	-24.758186	13.169469	117.342415	32.349564	-11.349234	115.987991	29.36883	38.078369	115.40712	30.859197	13.3645675	115.6975555	-80.375569	12.9743705	118.9872745
-9.820663	19.500143	116.263351	-24.747992	13.208544	117.447113	32.400276	-11.368988	116.038582	29.381529	38.119473	115.304291	30.8909025	13.3752425	115.6714365	-80.3868865	13.0418455	119.2227895
-9.707555	19.083868	116.255608	-24.71398	13.265413	117.472603	32.464363	-11.369842	116.079521	29.363256	38.160233	115.19812	30.9138095	13.3951955	115.6388205	-80.3417695	13.1356305	119.3063855
-9.619605	18.676334	116.220215	-24.687862	13.305287	117.455696	32.543983	-11.378995	116.055588	29.3493	38.188507	115.083656	30.9466415	13.404756	115.569622	-80.3223655	13.205818	119.34177
-9.51138	18.340012	116.186073	-24.669472	13.324505	117.42498	32.624401	-11.393462	115.982178	29.362484	38.195648	115.010773	30.9934425	13.401093	115.4964755	-80.3323865	13.247917	119.3534845
-9.369628	17.956701	116.156403	-24.595217	13.348964	117.426048	32.658417	-11.392407	115.910065	29.444674	38.166954	114.942154	31.0515455	13.3872735	115.4261095	-80.2419795	13.3106545	119.4259865
-9.148531	17.487707	116.208885	-24.442881	13.383584	117.518082	32.738113	-11.408701	115.881516	29.615482	38.132813	114.881042	31.1767975	13.362056	115.381279	-80.0625595	13.405112	119.654885
-8.967512	17.189787	116.307358	-24.337341	13.427051	117.647995	32.803936	-11.426963	115.915451	29.757278	38.093491	114.922241	31.280607	13.333264	115.418846	-79.955289	13.520838	119.877144
-8.763614	16.89753	116.419922	-24.207981	13.473789	117.810783	32.88921	-11.46785	115.960869	29.937195	38.055725	115.037361	31.4132025	13.2939375	115.499115	-79.8291645	13.6536405	120.122451
-8.552536	16.596184	116.514954	-24.107679	13.496581	117.817535	32.943447	-11.503117	116.024376	30.124641	38.00341	115.243576	31.534044	13.2501465	115.633976	-79.749402	13.7430155	120.001094
-8.318242	16.301577	116.580269	-24.005043	13.523107	117.8321	32.978062	-11.558262	116.080727	30.322748	37.918697	115.495972	31.650405	13.1802175	115.7883495	-79.660491	13.8659965	119.8758505
-8.101903	16.035389	116.646286	-23.942162	13.538279	117.857933	33.019897	-11.598213	116.096054	30.49151	37.85968	115.774117	31.7557035	13.1307335	115.9350855	-79.6400275	13.9458245	119.7807805
-7.841397	15.726278	116.743431	-23.882301	13.542171	117.90522	33.05529	-11.623197	116.071701	30.635443	37.80822	116.042419	31.8453665	13.0925115	116.05706	-79.6099685	13.9918305	119.75338
-7.52724	15.302062	116.902077	-23.744276	13.578543	117.997673	33.12233	-11.649162	116.032074	30.860302	37.7616	116.421982	31.991316	13.056219	116.227028	-79.479868	14.100867	119.768318
-7.301952	14.998373	117.039253	-23.692114	13.589888	118.08876	33.174667	-11.647871	115.971565	30.987068	37.744556	116.719246	32.0808675	13.0483425	116.3454055	-79.4650955	14.1314335	119.8321145
-7.070352	14.645654	117.07476	-23.637516	13.643694	118.127777	33.216835	-11.634885	115.940216	31.121666	37.736313	117.02713	32.1692505	13.050714	116.483673	-79.4442825	14.236674	119.771881
-6.862216	14.294182	117.13089	-23.624084	13.691499	118.140076	33.233925	-11.615714	115.872452	31.223398	37.744629	117.363548	32.2286615	13.0644575	116.618	-79.4768295	14.3185405	119.662152
-6.701197	13.900261	117.181435	-23.63969	13.746515	118.162727	33.239388	-11.571966	115.83419	31.28548	37.780399	117.691635	32.262434	13.1042165	116.7629125	-79.541814	14.3888135	119.5625415
-6.562508	13.460794	117.209816	-23.658566	13.824908	118.109024	33.268185	-11.502464	115.814606	31.340981	37.829433	118.007324	32.304583	13.1634845	116.910965	-79.621715	14.4863315	119.307083
-6.514019	12.984925	117.178856	-23.71002	13.914487	118.12999	33.289349	-11.430255	115.766251	31.36381	37.88422	118.317268	32.3265795	13.2269825	117.0417595	-79.7466195	14.6019915	119.2182205
-6.40917	12.232945	117.095459	-23.681507	13.998975	117.948578	33.382236	-11.306853	115.76712	31.349176	38.025749	118.6371	32.365706	13.359448	117.20211	-79.72872	14.638502	118.695046
-6.33218	11.673582	117.056297	-23.729931	14.109856	117.961037	33.455257	-11.188461	115.771652	31.363806	38.123135	118.804108	32.4095315	13.467337	117.28788	-79.8693935	14.752375	118.634194
-6.291777	11.064174	116.973473	-23.596865	14.122007	117.808167	33.567081	-11.107512	115.829277	31.387943	38.210693	118.90905	32.477512	13.5515905	117.3691635	-79.671242	14.6924235	118.2471705
-6.239303	10.460113	116.855598	-23.547512	14.163524	117.683289	33.705814	-11.055064	115.915131	31.424152	38.293362	118.878258	32.564983	13.619149	117.3966945	-79.660007	14.707899	117.9698835
-6.258971	9.741597	116.719833	-23.473436	14.246469	117.521461	33.825024	-11.001531	116.022324	31.456175	38.342087	118.860565	32.6405995	13.670278	117.4414445	-79.5874715	14.82266	117.6014775
-6.347965	9.02596	116.587746	-23.487787	14.294142	117.399124	33.939583	-10.925146	116.113106	31.484457	38.371838	118.850342	32.71202	13.723346	117.481724	-79.687594	14.864938	117.316524
-6.434173	8.242286	116.477875	-23.358238	14.281672	117.19545	34.052639	-10.905097	116.23497	31.531954	38.381325	118.868568	32.7922965	13.738114	117.551769	-79.5087725	14.82523	116.839131
-6.591613	6.997955	116.436325	-23.200474	14.20605	117.135117	34.239132	-10.930264	116.370667	31.676411	38.340649	119.032265	32.9577715	13.7051925	117.701466	-79.3587195	14.7069075	116.568768
-6.726545	6.173409	116.465126	-23.103916	14.193088	117.183449	34.358738	-10.905025	116.526321	31.781069	38.342579	119.174149	33.0699035	13.718777	117.850235	-79.2777355	14.667399	116.516663
-6.896154	5.33143	116.564621	-22.990046	14.189082	117.308517	34.483978	-10.868184	116.677811	31.92215	38.364437	119.298866	33.203064	13.7481265	117.9883385	-79.183156	14.6300375	116.6286955
-7.140864	4.469761	116.663811	-22.904024	14.232577	117.443047	34.579079	-10.833522	116.819908	32.056702	38.399826	119.435081	33.3178905	13.783152	118.1274945	-79.1259385	14.682002	116.7585995
-7.432244	3.603436	116.785156	-22.797386	14.276255	117.538307	34.663513	-10.798472	116.952728	32.158421	38.403164	119.541977	33.410967	13.802346	118.2473525	-79.005739	14.750164	116.8292615
-7.721215	2.689911	116.810928	-22.769112	14.275535	117.635536	34.740055	-10.795643	117.088188	32.252792	38.403492	119.577728	33.4964235	13.8039245	118.332958	-79.0346475	14.7471455	116.938114
-8.070304	1.847182	116.873085	-22.697582	14.301909	117.677292	34.791454	-10.79627	117.186417	32.314594	38.383762	119.601799	33.553024	13.793746	118.394108	-78.948188	14.810072	116.960476
-8.684419	0.464175	116.905937	-22.614599	14.344788	117.718147	34.853947	-10.821756	117.338943	32.397701	38.371437	119.448807	33.625824	13.7748405	118.393875	-78.855022	14.9147355	117.042419
-9.096457	-0.516406	116.97422	-22.590565	14.388092	117.704865	34.885387	-10.824432	117.493523	32.43449	38.384636	119.234695	33.6599385	13.780102	118.364109	-78.8410685	14.996082	117.045621
-9.439531	-1.439267	117.021576	-22.548929	14.443177	117.680183	34.907658	-10.805702	117.716644	32.466312	38.420227	118.905434	33.686985	13.8072625	118.311039	-78.784843	15.0790915	117.049327
-9.910872	-2.37224	117.222504	-22.544901	14.527337	117.629242	34.925556	-10.739875	117.978409	32.444668	38.449692	118.504509	33.685112	13.8549085	118.241459	-78.774914	15.1997655	117.017025
-10.467093	-3.233497	117.489769	-22.534683	14.623425	117.564026	34.927956	-10.701502	118.347191	32.411137	38.455311	117.95385	33.6695465	13.8769045	118.1505205	-78.7389125	15.3699455	116.9775315
-11.041683	-4.131351	117.772415	-22.515846	14.635335	117.527748	34.937305	-10.716139	118.698288	32.372684	38.41946	117.371536	33.6549945	13.8516605	118.034912	-78.6866865	15.4190095	117.020584
-11.622199	-4.918485	118.048859	-22.506063	14.599951	117.447983	34.952896	-10.725895	118.987022	32.351368	38.344379	116.912292	33.652132	13.809242	117.949657	-78.664258	15.39066	116.946309
-12.508677	-6.042893	118.331238	-22.514088	14.456591	117.33593	34.977055	-10.789961	119.408859	32.265533	38.240993	116.302666	33.621294	13.725516	117.8557625	-78.64947	15.187666	116.8160975
-13.134703	-6.685557	118.490959	-22.503086	14.312876	117.258667	35.010193	-10.829534	119.562935	32.18943	38.16724	115.998306	33.5998115	13.668853	117.7806205	-78.6059835	14.956899	116.7367135
-13.77449	-7.291785	118.553833	-22.51936	14.129173	117.200745	35.035973	-10.866698	119.648315	32.099621	38.088924	115.736076	33.567797	13.611113	117.6921955	-78.606517	14.647233	116.7092945
-14.423699	-7.769355	118.55619	-22.537516	13.981178	117.152611	35.068153	-10.905005	119.695953	32.014896	38.043316	115.54248	33.5415245	13.5691555	117.6192165	-78.6165565	14.3932005	116.6860055
-15.068052	-8.173077	118.527412	-22.56016	13.818951	117.112801	35.064732	-10.909589	119.704903	31.941744	37.987335	115.422646	33.503238	13.538873	117.5637745	-78.623558	14.099029	116.6618275
-15.679336	-8.491378	118.422737	-22.539459	13.726871	117.09021	35.076828	-10.918299	119.687859	31.889585	37.981052	115.390167	33.4832065	13.5313765	117.539013	-78.5621245	13.9223655	116.641407
-16.343794	-8.693132	118.292427	-22.572483	13.632928	117.09758	35.070171	-10.901672	119.629417	31.84877	38.000191	115.429398	33.4594705	13.5492595	117.5294075	-78.6044365	13.7165965	116.6657525
-17.354149	-8.867364	118.075417	-22.557919	13.584802	117.129227	35.095161	-10.859309	119.431129	31.837677	38.096325	115.692558	33.466419	13.618508	117.5618435	-78.582257	13.551096	116.6966105
-17.987051	-8.849809	117.874268	-22.538635	13.583872	117.172478	35.119873	-10.806929	119.281784	31.857153	38.190029	115.974472	33.488513	13.69155	117.628128	-78.565783	13.476194	116.716828
-18.61775	-8.73059	117.642166	-22.541096	13.609574	117.251053	35.105534	-10.759365	119.100693	31.905302	38.285343	116.312454	33.505418	13.762989	117.7065735	-78.58761	13.456159	116.7955325
-19.235325	-8.571663	117.456284	-22.493767	13.692585	117.319527	35.095963	-10.691517	118.929802	31.963152	38.384674	116.664055	33.5295575	13.8465785	117.7969285	-78.5170915	13.5385915	116.8421255
-19.855337	-8.353089	117.288795	-22.510141	13.782261	117.431381	35.078274	-10.63302	118.757454	32.021912	38.456623	116.992546	33.550093	13.9118015	117.875	-78.570375	13.6527205	116.987762
-20.463921	-8.054893	117.123306	-22.47393	13.874154	117.545166	35.081257	-10.565965	118.581306	32.091888	38.523827	117.381096	33.5865725	13.978931	117.981201	-78.5344325	13.769377	117.109131
-21.086248	-7.694933	116.973495	-22.450191	13.92363	117.659058	35.065536	-10.530606	118.40947	32.155922	38.570698	117.76899	33.610729	14.020046	118.08923	-78.511111	13.827214	117.228886
-22.024704	-7.142781	116.739677	-22.444084	13.957289	117.795929	35.046204	-10.511917	118.177864	32.266659	38.599266	118.309471	33.6564315	14.0436745	118.2436675	-78.5445995	13.8709035	117.3481905
-22.566963	-6.740362	116.604546	-22.399925	13.985342	117.851845	35.040154	-10.53364	118.025818	32.329281	38.600113	118.57457	33.6847175	14.0332365	118.300194	-78.4845675	13.9374475	117.403496
-23.121956	-6.372669	116.473091	-22.40094	14.000553	117.871109	35.01474	-10.551764	117.893578	32.370014	38.593483	118.748199	33.692377	14.0208595	118.3208885	-78.494257	13.9802465	117.4213295
-23.721525	-5.992508	116.400848	-22.436111	14.054871	117.863525	34.990005	-10.555864	117.787483	32.383213	38.603378	118.815002	33.686609	14.023757	118.3012425	-78.558831	14.085985	117.4258075
-24.24036	-5.597096	116.35672	-22.457464	14.089653	117.833687	34.95768	-10.533544	117.721031	32.378082	38.614922	118.771675	33.667881	14.040689	118.246353	-78.582809	14.138617	117.421021
-24.782692	-5.168527	116.360077	-22.464632	14.106074	117.802551	34.924568	-10.517616	117.691589	32.36068	38.605064	118.688271	33.642624	14.043724	118.18993	-78.571888	14.168424	117.415172
-25.346989	-4.773349	116.3666	-22.449387	14.09333	117.764725	34.902069	-10.543012	117.672112	32.340321	38.560627	118.587303	33.621195	14.0088075	118.1297075	-78.519969	14.1778525	117.3997425
-26.070669	-4.175112	116.365135	-22.440832	13.935728	117.753815	34.89949	-10.641873	117.600777	32.342434	38.451725	118.542824	33.620962	13.904926	118.0718005	-78.502626	13.96653	117.4358295
-26.497952	-3.833896	116.292892	-22.415651	13.779233	117.786285	34.901855	-10.742952	117.51506	32.350708	38.356224	118.637299	33.6262815	13.806636	118.0761795	-78.4575835	13.75183	117.4963905
-26.953979	-3.477743	116.182152	-22.423269	13.68404	117.792572	34.915184	-10.816299	117.444244	32.391922	38.274567	118.792213	33.653553	13.729134	118.1182285	-78.500091	13.638946	117.4669155
-27.36986	-3.09754	116.044304	-22.405571	13.584828	117.747414	34.926762	-10.853874	117.358444	32.440956	38.225628	119.02034	33.683859	13.685877	118.189392	-78.495001	13.483779	117.305436
-27.792368	-2.677768	115.855637	-22.442699	13.557302	117.752602	34.925194	-10.875611	117.273773	32.466724	38.213486	119.243584	33.695959	13.6689375	118.2586785	-78.581357	13.4456665	117.2465255
-28.202633	-2.308368	115.702972	-22.490622	13.574229	117.721977	34.904678	-10.846983	117.165199	32.490208	38.213268	119.41967	33.697443	13.6831425	118.2924345	-78.678687	13.4653155	117.1515195
-28.594584	-1.914525	115.586647	-22.473257	13.584816	117.699814	34.883549	-10.798194	117.039047	32.499722	38.265926	119.588577	33.6916355	13.733866	118.313812	-78.6381495	13.435766	117.085816
-29.092318	-1.3915	115.446617	-22.48498	13.646378	117.724571	34.879707	-10.661535	116.822899	32.517166	38.321701	119.889725	33.6984365	13.830083	118.356312	-78.6683965	13.462673	117.09283
-29.390732	-1.069029	115.357803	-22.413389	13.679043	117.671417	34.888802	-10.587532	116.730202	32.53878	38.371105	120.090698	33.713791	13.8917865	118.41045	-78.540569	13.4662995	116.932384
-29.721958	-0.826105	115.303864	-22.458181	13.761675	117.746841	34.868153	-10.499524	116.694572	32.563843	38.434357	120.277237	33.715998	13.9674165	118.4859045	-78.63236	13.5559335	117.0077775
-30.068127	-0.618555	115.2658	-22.446259	13.834518	117.747963	34.8526	-10.426105	116.697845	32.588074	38.485657	120.436096	33.720337	14.029776	118.5669705	-78.612855	13.63926	116.9289555
-30.392176	-0.450104	115.212212	-22.41596	13.88048	117.679527	34.838737	-10.324821	116.747009	32.592564	38.559631	120.535973	33.7156505	14.117405	118.641491	-78.5475705	13.643555	116.717563
-30.689123	-0.344046	115.197815	-22.428066	13.912015	117.673912	34.818275	-10.245614	116.785027	32.575371	38.606289	120.603706	33.696823	14.1803375	118.6943665	-78.552955	13.6436925	116.6534575
-31.015598	-0.277641	115.21907	-22.435316	13.923329	117.684196	34.819508	-10.212957	116.861198	32.54594	38.634281	120.581474	33.682724	14.210662	118.721336	-78.553356	13.635996	116.647056
-31.577602	-0.26507	115.367065	-22.434553	13.913499	117.721786	34.836952	-10.227717	117.03981	32.483147	38.631523	120.421158	33.6600495	14.201903	118.730484	-78.5291555	13.625095	116.713088
-32.013424	-0.312995	115.465355	-22.447142	13.861715	117.732262	34.854828	-10.286095	117.209625	32.43195	38.59045	120.239464	33.643389	14.1521775	118.7245445	-78.537673	13.5712525	116.7399795
-32.411839	-0.369273	115.539932	-22.490969	13.787946	117.724335	34.869301	-10.360138	117.386665	32.37751	38.551956	120.013443	33.6234055	14.095909	118.700054	-78.6053435	13.479983	116.748616
-32.812508	-0.451823	115.572975	-22.522821	13.694424	117.657646	34.865387	-10.428592	117.524506	32.294704	38.518185	119.737991	33.5800455	14.0447965	118.6312485	-78.6256875	13.3440515	116.6840435
-33.216934	-0.508699	115.62381	-22.558006	13.619391	117.558586	34.863235	-10.508454	117.624619	32.205486	38.453289	119.428078	33.5343605	13.9724175	118.5263485	-78.6503725	13.2663645	116.5908235
-33.613728	-0.576661	115.654015	-22.599329	13.512272	117.446831	34.843601	-10.586148	117.689117	32.1283	38.347141	119.080284	33.4859505	13.8804965	118.3847005	-78.6846085	13.1440475	116.5089615
-33.991398	-0.646877	115.652939	-22.644672	13.438635	117.397781	34.810848	-10.713825	117.780113	32.08783	38.218307	118.739677	33.449339	13.752241	118.259895	-78.738683	13.125029	116.535667
-34.59671	-0.78604	115.705681	-22.602684	13.250178	117.215813	34.767838	-10.89981	117.885567	32.062328	37.999451	118.351601	33.415083	13.5498205	118.118584	-78.620451	12.9505355	116.313042
-34.945404	-0.856788	115.709671	-22.600945	13.123557	117.141701	34.739754	-11.061759	117.964104	32.075302	37.840355	118.143105	33.407528	13.389298	118.0536045	-78.609418	12.857816	116.2297975
-35.318047	-0.913265	115.765015	-22.595795	13.02067	117.093552	34.708035	-11.199853	118.021599	32.082241	37.670624	117.986595	33.395138	13.2353855	118.004097	-78.586728	12.8059545	116.183007
-35.706619	-0.945363	115.797005	-22.603798	12.901592	117.097046	34.68774	-11.338372	118.076408	32.085041	37.509468	117.823532	33.3863905	13.085548	117.94997	-78.5939865	12.717636	116.244122
-36.123257	-0.923747	115.796539	-22.590788	12.794225	117.065285	34.666779	-11.44591	118.097855	32.08617	37.38253	117.699722	33.3764745	12.96831	117.8987885	-78.5580505	12.62014	116.2317815
-36.598747	-0.878696	115.801796	-22.611097	12.706542	117.016052	34.653191	-11.554124	118.08419	32.059917	37.284176	117.618393	33.356554	12.865026	117.8512915	-78.578748	12.548058	116.1808125
-36.998238	-0.827895	115.746773	-22.602385	12.626497	116.967812	34.617241	-11.615267	118.075928	32.06942	37.195709	117.556572	33.3433305	12.790221	117.81625	-78.5481005	12.462773	116.119374
-37.631496	-0.632894	115.620277	-22.591394	12.567123	116.871239	34.577835	-11.659061	118.062653	32.046864	37.0994	117.500237	33.3123495	12.7201695	117.781445	-78.4951375	12.4140765	115.961033
-38.006004	-0.465627	115.574669	-22.591225	12.555325	116.836357	34.56765	-11.688747	118.042114	32.039555	37.071953	117.46917	33.3036025	12.691603	117.755642	-78.4860525	12.419047	115.917072
-38.371273	-0.271435	115.536461	-22.591114	12.56513	116.783165	34.550514	-11.675098	118.059006	32.056351	37.063389	117.401192	33.3034325	12.6941455	117.730099	-78.4856605	12.4361145	115.836231
-38.721478	-0.102965	115.545273	-22.585669	12.566097	116.778656	34.547226	-11.659725	118.06321	32.034618	37.077732	117.384636	33.290922	12.7090035	117.723923	-78.46226	12.4231905	115.833389
-39.072266	0.119429	115.577873	-22.569487	12.570274	116.788338	34.547405	-11.623224	118.067841	32.017994	37.10508	117.332367	33.2826995	12.740928	117.700104	-78.4216735	12.39962	115.876572
-39.4039	0.388263	115.646423	-22.569855	12.577277	116.830338	34.552406	-11.583379	118.068466	31.98078	37.146259	117.231903	33.266593	12.78144	117.6501845	-78.406303	12.373114	116.0104915
-39.754425	0.729765	115.765343	-22.570778	12.592922	116.85997	34.559879	-11.525424	118.121323	31.927368	37.188946	117.079697	33.2436235	12.831761	117.60051	-78.3851795	12.354083	116.11943
-40.301922	1.337266	116.096588	-22.581232	12.61954	116.988861	34.574596	-11.410147	118.275627	31.85614	37.266693	116.707909	33.215368	12.928273	117.491768	-78.377832	12.310807	116.485954
-40.619293	1.770393	116.395744	-22.566629	12.619431	117.142654	34.584515	-11.340696	118.425392	31.781748	37.317814	116.539848	33.1831315	12.988559	117.48262	-78.3163895	12.250303	116.802688
-40.887959	2.200708	116.702774	-22.546417	12.599397	117.316734	34.627743	-11.274595	118.595276	31.728777	37.354595	116.305984	33.17826	13.04	117.45063	-78.271094	12.158794	117.182838
-41.162987	2.664878	116.942406	-22.547365	12.553432	117.486748	34.678646	-11.210175	118.764496	31.6535	37.408176	116.107513	33.166073	13.0990005	117.4360045	-78.260803	12.0078635	117.5374915
-41.387547	3.144444	117.087196	-22.575966	12.456795	117.590561	34.726772	-11.166352	118.877701	31.553745	37.456581	116.008553	33.1402585	13.1451145	117.443127	-78.2921905	11.7684755	117.737995
-41.598244	3.669881	117.076195	-22.614019	12.368898	117.6175	34.767147	-11.140388	118.98835	31.451899	37.494202	115.939293	33.109523	13.176907	117.4638215	-78.337561	11.560889	117.7711785
-41.771664	4.289601	116.960617	-22.688564	12.24998	117.589584	34.781933	-11.1119	119.041565	31.34585	37.533733	115.889313	33.0638915	13.2109165	117.465439	-78.4410195	11.2890435	117.713729
-42.025429	5.308992	116.753151	-22.829645	12.122161	117.440651	34.755196	-11.054634	119.013237	31.140253	37.589256	115.815063	32.9477245	13.267311	117.41415	-78.6070145	10.977011	117.467152
-42.189358	5.997354	116.580925	-22.895264	12.082316	117.354622	34.723915	-11.007069	118.981644	31.022518	37.623943	115.758606	32.8732165	13.308437	117.370125	-78.6637445	10.856195	117.339119
-42.307522	6.738993	116.424538	-22.943888	12.03897	117.278351	34.691551	-10.950796	118.946991	30.93391	37.648357	115.744637	32.8127305	13.3487805	117.345814	-78.7005065	10.7291595	117.210888
-42.372673	7.532907	116.225388	-23.034689	11.983744	117.178055	34.672184	-10.920367	118.898895	30.843439	37.701164	115.821251	32.7578115	13.3903985	117.360073	-78.8271895	10.5770895	116.996037
-42.396297	8.413477	116.06723	-23.075865	11.958198	117.111465	34.640202	-10.90487	118.846489	30.769936	37.747089	115.930557	32.705069	13.4211095	117.388523	-78.856799	10.4952865	116.834407
-42.432426	9.318998	115.95504	-23.132433	11.931765	117.042419	34.612415	-10.89123	118.773857	30.704748	37.779247	116.048141	32.6585815	13.4440085	117.410999	-78.9234475	10.4195215	116.673839
-42.476036	10.210845	115.847244	-23.198286	11.898499	117.015053	34.587208	-10.888915	118.680557	30.636093	37.821316	116.182053	32.6116505	13.4662005	117.431305	-79.0082225	10.3307975	116.598801
-42.465694	11.578398	115.713905	-23.275146	11.896113	116.959297	34.516342	-10.871231	118.500031	30.590321	37.847977	116.390923	32.5533315	13.488373	117.445477	-79.1036235	10.303853	116.473117
-42.404999	12.613588	115.625671	-23.322803	11.910382	116.920868	34.450932	-10.865792	118.364479	30.577126	37.869038	116.52253	32.514029	13.501623	117.4435045	-79.159635	10.319141	116.3982315
-42.351257	13.606972	115.626549	-23.356165	11.929516	116.870354	34.359417	-10.835438	118.222092	30.552	37.913364	116.622696	32.4557085	13.538963	117.422394	-79.1680385	10.320069	116.318314
-42.280193	14.612421	115.594376	-23.400951	11.927187	116.859505	34.290054	-10.778372	118.037605	30.521238	37.957733	116.714523	32.405646	13.5896805	117.376064	-79.207548	10.2646935	116.342946
-42.205067	15.575706	115.658501	-23.484774	11.960917	116.854332	34.215702	-10.697171	117.847	30.446455	38.033825	116.771164	32.3310785	13.668327	117.309082	-79.3006265	10.253507	116.399582
-42.061546	16.576744	115.69632	-23.551197	11.979515	116.844643	34.139645	-10.607639	117.656586	30.310492	38.120975	116.754021	32.2250685	13.756668	117.2053035	-79.3274625	10.202362	116.4839825
-41.981323	17.56826	115.845581	-23.648563	11.971661	116.875458	34.053967	-10.505511	117.475998	30.16293	38.183941	116.752708	32.1084485	13.839215	117.114353	-79.4055745	10.104107	116.636563
-41.74691	18.988462	116.025993	-23.823832	11.93359	116.934395	33.926525	-10.388465	117.215942	29.884928	38.292557	116.757896	31.9057265	13.952046	116.986919	-79.5533905	9.915134	116.881871
-41.614967	19.85854	116.171944	-23.939644	11.879604	117.016205	33.826439	-10.321159	117.10218	29.698408	38.348412	116.771576	31.7624235	14.0136265	116.936878	-79.6417115	9.7455815	117.095532
-41.373829	20.754946	116.288795	-24.069857	11.805949	117.076958	33.713596	-10.240374	117.047707	29.503132	38.406376	116.75531	31.608364	14.083001	116.9015085	-79.748078	9.528897	117.2524075
-41.222462	21.607262	116.425468	-24.224743	11.753047	117.196999	33.641727	-10.155547	117.061188	29.298813	38.464138	116.724739	31.47027	14.1542955	116.8929635	-79.919756	9.3517985	117.5010345
-40.989796	22.48148	116.445122	-24.325243	11.735863	117.184784	33.562809	-10.069923	117.111542	29.084862	38.525764	116.625404	31.3238355	14.2279205	116.868473	-79.9743215	9.2438055	117.501095
-40.750805	23.291239	116.428467	-24.473005	11.697837	117.17379	33.478725	-9.975045	117.201439	28.87007	38.582153	116.576538	31.1743975	14.303554	116.8889885	-80.1204075	9.09212	117.4585915
-40.441505	24.109673	116.370331	-24.567238	11.664238	117.182373	33.421776	-9.905464	117.276703	28.657904	38.664551	116.455589	31.03984	14.3795435	116.866146	-80.174316	8.9489325	117.4986
-40.012737	25.319532	116.262688	-24.778427	11.621178	117.152405	33.313816	-9.7686	117.426788	28.334442	38.771976	116.292809	30.824129	14.501688	116.8597985	-80.380983	8.740668	117.4450115
-39.660759	26.099125	116.188766	-24.925531	11.572283	117.117432	33.251251	-9.678719	117.474426	28.108952	38.868275	116.219154	30.6801015	14.594778	116.84679	-80.5311635	8.549788	117.388074
-39.32119	26.841438	116.172852	-25.068468	11.506845	117.094872	33.178646	-9.574276	117.477921	27.869925	38.961826	116.140137	30.5242855	14.693775	116.809029	-80.6612215	8.319915	117.380715
-38.920868	27.568701	116.15654	-25.221338	11.462242	117.08931	33.098801	-9.455367	117.468391	27.627146	39.058258	116.064362	30.3629735	14.8014455	116.7663765	-80.8056495	8.1230385	117.4122435
-38.547089	28.32691	116.185333	-25.34206	11.441638	117.081581	33.040318	-9.345173	117.494461	27.408854	39.186333	115.931145	30.224586	14.92058	116.712803	-80.908706	7.962696	117.450359
-38.091362	29.113159	116.069557	-25.482357	11.473941	117.0467	33.00576	-9.2342	117.543159	27.191555	39.266579	115.932426	30.0986575	15.0161895	116.7377925	-81.0633715	7.9316925	117.3556075
-37.640163	29.819622	116.003708	-25.587612	11.454384	117.028214	32.961281	-9.161037	117.595276	26.98704	39.360111	115.856888	29.9741605	15.099537	116.726082	-81.1493845	7.809231	117.330346
-36.888111	30.908054	115.912941	-25.72596	11.417956	117.00209	32.879368	-9.141484	117.595627	26.759361	39.410378	115.807739	29.8193645	15.134447	116.701683	-81.2712845	7.701465	117.302497
-36.365002	31.633251	115.964493	-25.824047	11.34511	117.022392	32.788754	-9.190269	117.557213	26.626682	39.405483	115.895912	29.707718	15.107607	116.7265625	-81.355812	7.582613	117.3182215
-35.827156	32.359085	116.038849	-26.027016	11.318968	117.127075	32.674454	-9.30098	117.536568	26.538198	39.337399	116.07119	29.606326	15.0182095	116.803879	-81.660358	7.6197265	117.450271
-35.21843	33.04665	116.181992	-26.066309	11.247042	117.147079	32.542011	-9.449773	117.549072	26.478893	39.248684	116.322098	29.510452	14.8994555	116.935585	-81.64307	7.5946285	117.358573
-34.638901	33.763599	116.376785	-26.229467	11.200408	117.230133	32.397114	-9.596897	117.596565	26.431906	39.151043	116.61779	29.41451	14.777073	117.1071775	-81.873444	7.623743	117.3530885
-34.00219	34.42997	116.615044	-26.401604	11.171196	117.335464	32.24017	-9.701254	117.627289	26.360067	39.057549	116.963409	29.3001185	14.6781475	117.295349	-82.1033265	7.6642445	117.375579
-33.409061	35.143738	116.879021	-26.559412	11.157598	117.388702	32.087345	-9.740708	117.658783	26.254929	39.059399	117.317177	29.171137	14.6593455	117.48798	-82.289961	7.6558505	117.289424
-32.415989	36.077374	117.288765	-26.810789	11.219605	117.46254	31.906244	-9.707891	117.582794	26.08119	39.125832	117.832756	28.993717	14.7089705	117.707775	-82.615295	7.7302395	117.217305
-31.849245	36.707012	117.517326	-26.984543	11.287124	117.450752	31.812576	-9.657136	117.47657	25.938421	39.194405	118.181953	28.8754985	14.7686345	117.8292615	-82.8445845	7.8056135	117.0722425
-31.147034	37.277248	117.751396	-27.14201	11.343124	117.412804	31.700033	-9.589637	117.352234	25.785572	39.275734	118.447479	28.7428025	14.8430485	117.8998565	-83.0268225	7.8431995	116.9257515
-30.520227	37.824162	117.948166	-27.370495	11.433915	117.412888	31.576586	-9.510839	117.190598	25.63031	39.356853	118.660393	28.603448	14.923007	117.9254955	-83.344438	7.944823	116.9002805
-29.872454	38.250668	118.165359	-27.449375	11.473348	117.293991	31.465881	-9.443174	117.000816	25.476768	39.427967	118.772972	28.4713245	14.9923965	117.886894	-83.3700745	7.9542995	116.701088
-29.229563	38.632217	118.329987	-27.605925	11.56781	117.383537	31.356138	-9.388352	116.860497	25.344614	39.48933	118.783417	28.350376	15.050489	117.821957	-83.562226	8.085131	116.945117
-28.550631	38.961205	118.391022	-27.642467	11.620031	117.365143	31.266235	-9.351859	116.758705	25.25845	39.509609	118.763603	28.2623425	15.078875	117.761154	-83.5472765	8.161187	116.969132
-27.461666	39.341854	118.491951	-27.747652	11.670758	117.497871	31.138983	-9.39622	116.717461	25.154675	39.484501	118.757034	28.146829	15.0441405	117.7372475	-83.642133	8.2973755	117.2584945
-26.813868	39.522251	118.589806	-27.82008	11.703453	117.607758	31.052021	-9.469073	116.716782	25.158972	39.39521	118.843445	28.1054965	14.9630685	117.7801135	-83.7456565	8.4438375	117.4354025
-26.138771	39.594952	118.783257	-27.847471	11.670442	117.755127	30.950562	-9.563909	116.723862	25.194635	39.297405	119.004044	28.0725985	14.866748	117.863953	-83.7675405	8.474136	117.646301
-25.451542	39.528141	119.046608	-27.937525	11.634055	117.946541	30.852716	-9.666894	116.729126	25.226698	39.2006	119.242668	28.039707	14.766853	117.985897	-83.914757	8.501257	117.907185
-24.813269	39.453785	119.29628	-27.925978	11.542802	117.935799	30.79291	-9.718719	116.72541	25.262621	39.137108	119.491364	28.0277655	14.7091945	118.108387	-83.8797215	8.3764095	117.763211
-24.046719	39.319939	119.482079	-27.959654	11.51018	117.954681	30.756447	-9.68327	116.701828	25.241634	39.123951	119.813553	27.9990405	14.7203405	118.2576905	-83.9183485	8.3000195	117.6516715
-23.450935	39.126778	119.651207	-27.996012	11.570709	117.973007	30.744442	-9.581852	116.679504	25.183317	39.214432	120.071648	27.9638795	14.81629	118.375576	-83.9559035	8.325128	117.570438
-22.477989	38.757874	119.788048	-28.072479	11.7278	118.066299	30.75979	-9.354336	116.671494	25.113693	39.413662	120.302666	27.9367415	15.029663	118.48708	-84.0816995	8.425937	117.645518
-21.88509	38.415272	119.826164	-28.107906	11.892723	118.163208	30.758963	-9.188722	116.690216	25.040623	39.569302	120.358398	27.899793	15.19029	118.524307	-84.115605	8.595156	117.802109
-21.262173	38.032089	119.780388	-28.155655	12.080173	118.264374	30.735531	-9.058039	116.773094	24.990221	39.713142	120.31765	27.862876	15.3275515	118.545372	-84.174186	8.8327945	117.983376
-20.722969	37.584541	119.653908	-28.175406	12.262753	118.362259	30.695877	-8.93618	116.896866	24.945984	39.846375	120.153305	27.8209305	15.4550975	118.5250855	-84.1717425	9.0704085	118.1994325
-20.174885	37.072327	119.489288	-28.211111	12.441446	118.469727	30.652449	-8.863811	117.056259	24.903952	39.94381	119.903053	27.7782005	15.5399995	118.479656	-84.2004225	9.3428925	118.459798
-19.60314	36.491577	119.26516	-28.282843	12.581833	118.568298	30.602968	-8.854522	117.213821	24.888729	40.012085	119.614029	27.7458485	15.5787815	118.413925	-84.3115345	9.5848845	118.722671
-19.058357	35.850163	119.010857	-28.383034	12.760681	118.73304	30.553961	-8.896742	117.408005	24.867632	40.037666	119.206177	27.7107965	15.570462	118.307091	-84.4768645	9.9509	119.158989
-18.325895	34.839569	118.535759	-28.336933	12.913704	118.757072	30.467939	-9.005043	117.675087	24.875216	40.016441	118.477158	27.6715775	15.505699	118.0761225	-84.3454435	10.321709	119.4380215
-18.028316	34.163551	118.299889	-28.44001	13.023232	118.856644	30.377525	-9.098958	117.883369	24.894623	39.973347	117.854965	27.636074	15.4371945	117.869167	-84.516094	10.6092695	119.844121
-17.442921	33.403797	117.888535	-28.355745	13.059282	118.774178	30.328232	-9.277939	118.02626	24.931435	39.819759	117.280365	27.6298335	15.27091	117.6533125	-84.3413235	10.847654	119.8950435
-16.873138	32.631954	117.587021	-28.346216	13.046776	118.758453	30.262161	-9.48369	118.1381	24.981039	39.641369	116.833817	27.6216	15.0788395	117.4859585	-84.314032	11.0147125	120.0309475
-16.432615	31.863781	117.341232	-28.32081	12.944189	118.725922	30.219101	-9.714369	118.262138	25.060665	39.424774	116.454056	27.639883	14.8552025	117.358097	-84.281503	11.0331755	120.093747
-15.988337	31.132198	117.176781	-28.275528	12.835853	118.626869	30.164846	-9.882439	118.292107	25.114948	39.239574	116.182877	27.639897	14.6785675	117.237492	-84.190953	10.9931385	120.016246
-15.662794	30.419298	117.084351	-28.255602	12.746872	118.569519	30.154577	-10.033131	118.255936	25.178078	39.078987	115.982452	27.6663275	14.522928	117.119194	-84.1775315	10.970816	120.019844
-15.062937	29.433638	117.022026	-28.136873	12.640673	118.51387	30.197615	-10.173767	118.119606	25.254286	38.919552	115.764771	27.7259505	14.3728925	116.9421885	-83.9996965	10.9084535	120.0855515
-14.653468	28.833242	117.041901	-28.058544	12.622128	118.545219	30.232218	-10.247592	118.027771	25.336065	38.84948	115.711769	27.7841415	14.300944	116.86977	-83.9012295	10.943312	120.220668
-14.177968	28.256762	117.122116	-27.996986	12.618309	118.611977	30.279312	-10.295858	117.940178	25.446793	38.804607	115.717407	27.8630525	14.2543745	116.8287925	-83.8570245	10.9822435	120.3951615
-13.822152	27.719578	117.185883	-27.896652	12.679844	118.661545	30.315468	-10.324492	117.886017	25.564346	38.789925	115.784119	27.939907	14.2327165	116.835068	-83.733211	11.1269715	120.488022
-13.512034	27.243923	117.275795	-27.853685	12.737902	118.688133	30.310852	-10.32293	117.831505	25.669088	38.758377	115.83812	27.98997	14.2177235	116.8348125	-83.69734	11.2580805	120.5414535
-13.180182	26.764944	117.298355	-27.824249	12.851161	118.673012	30.318859	-10.31535	117.780075	25.734356	38.770668	115.868935	28.0266075	14.227659	116.824505	-83.6751055	11.474663	120.521519
-12.857081	26.297262	117.328934	-27.806599	12.94453	118.639496	30.312931	-10.265141	117.746864	25.787449	38.804249	115.876701	28.05019	14.269554	116.8117825	-83.663388	11.619506	120.4672095
-12.375216	25.694201	117.314209	-27.768623	13.101943	118.546974	30.349127	-10.135255	117.665062	25.82654	38.931118	115.912758	28.0878335	14.3979315	116.78891	-83.6250795	11.8059545	120.305038
-12.056742	25.338348	117.284653	-27.758429	13.184372	118.494415	30.384037	-10.038618	117.572319	25.806698	39.036438	115.929947	28.0953675	14.49891	116.751133	-83.6122255	11.869834	120.237697
-11.765132	24.980246	117.279526	-27.741388	13.259217	118.472336	30.422846	-9.90078	117.50647	25.787596	39.155308	115.887245	28.105221	14.627264	116.6968575	-83.587997	11.89117	120.2478145
-11.407594	24.615555	117.253304	-27.695604	13.367888	118.521751	30.466932	-9.799962	117.481171	25.804897	39.25481	115.848076	28.1359145	14.727424	116.6646235	-83.5271225	12.008352	120.3788785
-11.156354	24.283854	117.306969	-27.648888	13.450554	118.58989	30.540102	-9.713051	117.535805	25.855091	39.337994	115.826271	28.1975965	14.8124715	116.681038	-83.4953725	12.0886365	120.498742
-10.843601	23.949482	117.350784	-27.56286	13.559673	118.677307	30.574873	-9.66186	117.63916	25.930347	39.384792	115.791771	28.25261	14.861466	116.7154655	-83.37833	12.25788	120.6391485
-10.550391	23.618904	117.402267	-27.481535	13.635564	118.767227	30.634388	-9.627516	117.760384	26.006737	39.419266	115.74678	28.3205625	14.895875	116.753582	-83.2836325	12.375253	120.780872
-10.118225	23.195309	117.439697	-27.41748	13.711159	118.793739	30.711782	-9.570594	117.929779	26.096788	39.448112	115.662849	28.404285	14.938759	116.796314	-83.239245	12.483559	120.791164
-9.826806	22.956913	117.421471	-27.355656	13.746455	118.785027	30.746824	-9.523365	117.998627	26.149303	39.484852	115.610802	28.4480635	14.9807435	116.8047145	-83.1593755	12.5121665	120.7653395
-9.535938	22.76288	117.359734	-27.330606	13.773198	118.742096	30.780544	-9.451751	118.034134	26.191435	39.566799	115.549782	28.4859895	15.057524	116.791958	-83.1472015	12.488872	120.692234
-9.241876	22.603546	117.270493	-27.309153	13.809969	118.646065	30.838564	-9.362216	118.025223	26.186594	39.635571	115.464783	28.512579	15.1366775	116.745003	-83.130885	12.4832605	120.547127
-8.984288	22.472334	117.195511	-27.279266	13.883808	118.592087	30.873753	-9.233669	118.022392	26.154482	39.713551	115.346657	28.5141175	15.239941	116.6845245	-83.0726495	12.527675	120.4996495
-8.706613	22.366566	117.153481	-27.249039	13.95151	118.564247	30.938816	-9.107781	118.041313	26.124132	39.83786	115.207329	28.531474	15.3650395	116.624321	-83.029552	12.5379805	120.504173
-8.430283	22.247175	117.137848	-27.204136	14.048044	118.587944	30.995232	-8.987166	118.079712	26.123684	39.975784	115.110123	28.559458	15.494309	116.5949175	-82.96773	12.601779	120.5809705
-7.932517	22.091816	117.110214	-27.159458	14.134561	118.582237	31.049034	-8.841111	118.149506	26.14756	39.990131	115.03389	28.598297	15.57451	116.591698	-82.917213	12.694612	120.572776
-7.580056	21.994965	117.108002	-27.118597	14.181892	118.574844	31.078115	-8.813628	118.176804	26.183912	39.979748	115.019402	28.6310135	15.58306	116.598103	-82.8682075	12.780724	120.551585
-7.181046	21.942703	117.110039	-27.060677	14.187188	118.549728	31.092728	-8.808591	118.172775	26.281244	40.138378	115.069031	28.686986	15.6648935	116.620903	-82.80834	12.7094825	120.478553
-6.779023	21.906658	117.159225	-27.013912	14.181087	118.551193	31.138659	-8.816769	118.123962	26.38118	40.106953	115.237976	28.7599195	15.645092	116.680969	-82.7877435	12.717082	120.421417
-6.407984	21.872442	117.255547	-26.949108	14.171326	118.582939	31.21484	-8.812829	118.05304	26.498476	40.114246	115.487946	28.856658	15.6507085	116.770493	-82.754874	12.6919435	120.395385
-6.033852	21.789282	117.398537	-26.843204	14.210553	118.641457	31.294462	-8.785675	117.983368	26.657703	40.142464	115.788185	28.9760825	15.6783945	116.8857765	-82.6624905	12.7427115	120.3971375
-5.656672	21.710081	117.583427	-26.743784	14.259516	118.687462	31.384172	-8.76254	117.886993	26.834875	40.167568	116.155861	29.1095235	15.702514	117.021427	-82.5970915	12.816518	120.353497
-5.102453	21.607811	117.798401	-26.55505	14.356591	118.697479	31.511541	-8.73426	117.700912	27.116648	40.223747	116.740227	29.3140945	15.7447435	117.2205695	-82.4241945	12.9684385	120.1743885
-4.694162	21.524775	117.896561	-26.471796	14.428747	118.65226	31.587902	-8.676016	117.539932	27.279305	40.323906	117.0812	29.4336035	15.823945	117.310566	-82.3771955	13.033549	119.993954
-4.271955	21.472754	117.970535	-26.352221	14.526205	118.560936	31.674782	-8.566244	117.321716	27.449095	40.427052	117.480934	29.5619385	15.930404	117.401325	-82.2663805	13.122006	119.720547
-3.838826	21.430635	118.012955	-26.245712	14.632462	118.462669	31.785398	-8.47878	117.055466	27.590597	40.532959	117.854019	29.6879975	16.0270895	117.4547425	-82.1794215	13.2378345	119.4705955
-3.424366	21.391119	118.045578	-26.164898	14.742049	118.365501	31.909185	-8.354242	116.798439	27.714407	40.631336	118.155289	29.811796	16.138547	117.476864	-82.141592	13.345551	119.254138
-2.997245	21.27594	118.023232	-26.065332	14.853626	118.309784	32.00132	-8.25204	116.553619	27.828077	40.7309	118.379196	29.9146985	16.23943	117.4664075	-82.0453625	13.467822	119.1531605
-2.573452	21.066164	117.961761	-25.907681	14.945995	118.15596	32.098137	-8.138725	116.325203	27.942678	40.801235	118.629883	30.0204075	16.331255	117.477543	-81.8357695	13.560735	118.834377
-1.987691	20.639069	117.908859	-25.824368	15.098831	118.151154	32.236725	-8.019897	116.043053	28.115976	40.911163	118.81955	30.1763505	16.445633	117.4313015	-81.8250865	13.752029	118.8710065
-1.624079	20.214724	117.87413	-25.713894	15.164495	118.105934	32.290394	-7.95423	115.879776	28.205786	40.932838	118.922516	30.24809	16.489304	117.401146	-81.675878	13.839686	118.810722
-1.302408	19.740564	117.801285	-25.534216	15.195368	117.988503	32.357063	-7.927229	115.781891	28.310616	40.934921	118.968071	30.3338395	16.503846	117.374981	-81.4022715	13.88689	118.602025
-1.039164	19.27112	117.724205	-25.570627	15.292923	117.971245	32.425301	-7.884992	115.724472	28.398579	40.960682	119.011246	30.41194	16.537845	117.367859	-81.553194	14.048001	118.574631
-0.791549	18.724714	117.618942	-25.440657	15.312503	117.877831	32.502468	-7.86499	115.728081	28.464329	40.987118	119.043198	30.4833985	16.561064	117.3856395	-81.3647125	14.063942	118.3700225
-0.626968	18.111038	117.542984	-25.383696	15.428157	117.836487	32.565376	-7.839741	115.783585	28.546328	41.006413	119.023636	30.555852	16.583336	117.4036105	-81.323244	14.272978	118.2693635
-0.488122	17.436951	117.473366	-25.233374	15.404737	117.758652	32.665737	-7.818934	115.876595	28.632891	41.032417	119.020668	30.649314	16.6067415	117.4486315	-81.116062	14.2027325	118.0686725
-0.327169	16.29505	117.461082	-25.097212	15.501682	117.791031	32.827793	-7.800634	116.138367	28.767548	41.048271	119.052269	30.7976705	16.6238185	117.595318	-80.9920945	14.3795455	117.986744
-0.291324	15.511868	117.502083	-25.035852	15.505591	117.773315	32.956905	-7.761205	116.411995	28.865162	41.100231	119.071426	30.9110335	16.669513	117.7417105	-80.9827375	14.341669	117.8049195
-0.285265	14.707017	117.517838	-24.946127	15.561497	117.725739	33.081825	-7.74063	116.756378	28.942856	41.137337	119.043823	31.0123405	16.6983535	117.9001005	-80.9045945	14.4246405	117.5513775
-0.314059	13.85782	117.519012	-24.859127	15.587178	117.675186	33.215126	-7.712665	117.132759	29.012943	41.180126	118.939293	31.1140345	16.7337305	118.036026	-80.8322885	14.4406255	117.314346
-0.390539	12.978384	117.516388	-24.777149	15.616764	117.632149	33.334328	-7.70817	117.484856	29.080582	41.205227	118.748413	31.207455	16.7485285	118.1166345	-80.761753	14.4849995	117.1476635
-0.507442	12.104616	117.554893	-24.697222	15.608142	117.604576	33.437363	-7.750372	117.835129	29.144033	41.183422	118.575874	31.290698	16.716525	118.2055015	-80.685142	14.499759	117.0036505
-0.699126	11.254442	117.622673	-24.62619	15.571861	117.613693	33.526192	-7.810487	118.092789	29.247738	41.163681	118.353317	31.386965	16.676597	118.223053	-80.639345	14.467125	117.004333
-1.03129	9.984897	117.622459	-24.490948	15.415313	117.659531	33.643806	-7.934058	118.249832	29.395004	41.042126	118.170403	31.519405	16.554034	118.2101175	-80.501301	14.276592	117.1089445
-1.307391	9.154384	117.554459	-24.412428	15.309316	117.64048	33.695408	-8.027905	118.207481	29.472706	40.941216	118.116066	31.584057	16.4566555	118.1617735	-80.408913	14.1619765	117.1191865
-1.640832	8.341624	117.461632	-24.305676	15.20396	117.615662	33.747471	-8.088692	118.077942	29.549053	40.863819	118.129257	31.648262	16.3875635	118.1035995	-80.259614	14.0203565	117.1277245
-1.982436	7.573209	117.367599	-24.24176	15.110445	117.622253	33.798607	-8.122848	117.92363	29.627081	40.829391	118.236923	31.712844	16.3532715	118.0802765	-80.196364	13.8676185	117.1642295
-2.408783	6.861125	117.293213	-24.199169	15.084371	117.635002	33.818314	-8.101472	117.765007	29.70245	40.839958	118.406853	31.760382	16.369243	118.08593	-80.15872	13.799499	117.184074
-2.843138	6.167232	117.192413	-24.14875	15.115457	117.700027	33.840485	-8.040611	117.586586	29.765385	40.886425	118.606796	31.802935	16.422907	118.096691	-80.100435	13.808007	117.303363
-3.327197	5.485865	117.110825	-24.108992	15.168856	117.773247	33.858196	-7.946277	117.408455	29.812252	40.948059	118.801643	31.835224	16.500891	118.105049	-80.053208	13.836821	117.441445
-4.071785	4.462214	117.006668	-24.05521	15.335388	117.984268	33.88731	-7.789866	117.117393	29.888508	41.104019	119.056	31.887909	16.6570765	118.0866965	-79.998329	14.0136995	117.8818395
-4.654979	3.793999	116.951706	-24.08041	15.517328	118.179001	33.911293	-7.684988	116.946579	29.942829	41.17762	119.271721	31.927061	16.746316	118.10915	-80.087881	14.28834	118.248852
-5.226294	3.092885	116.851463	-24.015112	15.649154	118.304123	33.931988	-7.619887	116.819572	30.033895	41.258137	119.431976	31.9829415	16.819125	118.125774	-80.0131655	14.479183	118.482472
-5.847464	2.387683	116.774002	-23.885883	15.76283	118.30677	33.94186	-7.583879	116.714813	30.120403	41.302265	119.562737	32.0311315	16.859193	118.138775	-79.8028975	14.666467	118.474765
-6.464766	1.642353	116.651978	-23.856318	15.886441	118.337883	33.956886	-7.562315	116.652939	30.197884	41.357563	119.620094	32.077385	16.897624	118.1365165	-79.790021	14.875258	118.5392495
-7.160491	0.89098	116.604088	-23.8174	16.007488	118.328178	33.968739	-7.549532	116.615547	30.252769	41.387455	119.606766	32.110754	16.9189615	118.1111565	-79.745554	15.0960145	118.5451995
-7.84336	0.21082	116.540733	-23.827656	16.102329	118.303146	33.977119	-7.556429	116.620827	30.278358	41.411106	119.483398	32.1277385	16.9273385	118.0521125	-79.7830505	15.2773195	118.5541795
-8.909166	-1.117545	116.457436	-23.804241	16.162533	118.198631	33.998699	-7.600289	116.686951	30.265221	41.409233	119.200981	32.13196	16.904472	117.943966	-79.740442	15.420594	118.453296
-9.5583	-2.00474	116.42411	-23.829771	16.13982	118.123436	34.028038	-7.653206	116.779831	30.241192	41.36573	118.946579	32.134615	16.856262	117.863205	-79.794157	15.423378	118.383667
-10.319705	-2.885693	116.466629	-23.790751	16.084162	117.996552	34.060432	-7.733962	116.919945	30.19594	41.275146	118.696304	32.128186	16.770592	117.8081245	-79.709688	15.397732	118.1849795
-11.102868	-3.822997	116.544319	-23.783491	15.98444	117.875229	34.097652	-7.836481	117.099556	30.178318	41.173504	118.349945	32.137985	16.6685115	117.7247505	-79.704967	15.3003685	118.0257075
-11.879483	-4.733893	116.687073	-23.758831	15.863313	117.737671	34.156738	-7.976971	117.323509	30.164814	41.054142	118.044647	32.160776	16.5385855	117.684078	-79.678438	15.1880405	117.791264
-12.683863	-5.610756	116.846893	-23.71994	15.690438	117.606369	34.205391	-8.114248	117.581383	30.190342	40.917206	117.669121	32.1978665	16.401479	117.625252	-79.6377465	14.979397	117.587486
-13.481606	-6.487909	117.005829	-23.650915	15.562094	117.469955	34.256836	-8.29683	117.816818	30.205688	40.734406	117.339325	32.231262	16.218788	117.5780715	-79.533092	14.9054	117.3618385
-14.718228	-7.738908	117.240158	-23.560688	15.297328	117.354645	34.318485	-8.554781	118.139519	30.303043	40.421589	116.776978	32.310764	15.933404	117.4582485	-79.43214	14.661252	117.2510415
-15.55281	-8.500955	117.379143	-23.456831	15.082598	117.334602	34.390244	-8.741806	118.261482	30.349344	40.202564	116.557816	32.369794	15.730379	117.409649	-79.283456	14.434817	117.259555
-16.39447	-9.177882	117.508377	-23.395761	14.890121	117.34375	34.457237	-8.875491	118.349838	30.392357	40.054367	116.339684	32.424797	15.589438	117.344761	-79.216319	14.190804	117.342739
-17.229944	-9.783897	117.629791	-23.311493	14.73679	117.355095	34.53437	-8.99145	118.432846	30.440786	39.918259	116.204659	32.487578	15.4634045	117.3187525	-79.110564	14.0101755	117.3914375
-18.065125	-10.306937	117.71685	-23.261101	14.570524	117.357895	34.595604	-9.064286	118.516983	30.495144	39.818047	116.120018	32.545374	15.3768805	117.3185005	-79.067576	13.7641675	117.3972895
-18.930548	-10.790473	117.781136	-23.187496	14.459202	117.334068	34.642776	-9.105408	118.559395	30.512228	39.750381	116.030273	32.577502	15.3224865	117.294834	-78.952494	13.5959175	117.373302
-19.781218	-11.169442	117.766205	-23.164949	14.326696	117.335114	34.707119	-9.140693	118.561646	30.513376	39.686642	115.969208	32.6102475	15.2729745	117.265427	-78.9401455	13.3804175	117.404801
-21.000004	-11.560205	117.680954	-23.130692	14.167679	117.321869	34.784691	-9.170979	118.523193	30.494059	39.660309	115.931854	32.639375	15.244665	117.2275235	-78.900759	13.090693	117.4162145
-21.860388	-11.719923	117.621674	-23.107239	14.07094	117.295433	34.804771	-9.184379	118.480621	30.481276	39.64373	115.931007	32.6430235	15.2296755	117.205814	-78.8575015	12.9122045	117.385052
-22.732119	-11.828827	117.52446	-23.121586	14.017699	117.275726	34.802444	-9.214108	118.415436	30.466148	39.614357	115.953804	32.634296	15.2001245	117.18462	-78.877468	12.8352735	117.366832
-23.60006	-11.875818	117.400215	-23.153368	13.964655	117.2593	34.786564	-9.267388	118.347107	30.459208	39.565136	115.977501	32.622886	15.148874	117.162304	-78.929622	12.780436	117.356296
-24.400768	-11.785183	117.280006	-23.14249	13.932222	117.234512	34.734432	-9.305251	118.281982	30.481737	39.516148	116.017242	32.6080845	15.1054485	117.149612	-78.8930645	12.7589955	117.319412
-25.208807	-11.657747	117.152763	-23.143316	13.917769	117.206337	34.712494	-9.362746	118.211319	30.510008	39.461552	116.049286	32.611251	15.049403	117.1303025	-78.897883	12.786135	117.2823715
-26.01897	-11.440283	117.050529	-23.125345	13.885391	117.165077	34.686337	-9.418066	118.175743	30.553406	39.431862	116.009521	32.6198715	15.006898	117.092632	-78.8705615	12.763884	117.237522
-27.214314	-11.032572	116.883575	-23.094564	13.841891	117.082726	34.702175	-9.498039	118.084564	30.591568	39.346912	116.101967	32.6468715	14.9244365	117.0932655	-78.8359995	12.7593455	117.0721865
-27.930477	-10.744985	116.756294	-23.084021	13.776866	117.044403	34.710487	-9.572058	117.996933	30.616919	39.286636	116.098251	32.663703	14.857289	117.047592	-78.831745	12.696443	117.041214
-28.622135	-10.372611	116.657661	-23.030611	13.685266	117.008957	34.748806	-9.64541	117.909691	30.64065	39.213837	116.061447	32.694728	14.7842135	116.985569	-78.75595	12.5863185	117.032345
-29.314209	-9.992962	116.611313	-22.983925	13.564618	116.988167	34.763794	-9.713514	117.848801	30.676264	39.125477	116.032372	32.720029	14.7059815	116.9405865	-78.687879	12.4232545	117.0357475
-29.945555	-9.535492	116.571007	-22.958345	13.479326	117.029335	34.801189	-9.788009	117.769554	30.71739	39.063435	115.99852	32.7592895	14.637713	116.884037	-78.6759795	12.320939	117.174633
-30.589024	-9.045965	116.485023	-22.854982	13.377521	117.112038	34.83326	-9.867774	117.654678	30.790213	38.99456	116.15136	32.8117365	14.563393	116.903019	-78.5217005	12.191649	117.321057
-31.155777	-8.524004	116.377914	-22.803862	13.248136	117.232857	34.882202	-9.938487	117.477097	30.883526	38.955162	116.445961	32.882864	14.5083375	116.961529	-78.490588	11.9879345	117.504185
-31.946194	-7.622483	116.040184	-22.719149	13.220048	117.39566	34.931583	-9.951428	117.217804	31.060167	38.962185	117.173325	32.995875	14.5053785	117.1955645	-78.434173	11.9347175	117.5957555
-32.420589	-7.040901	115.784798	-22.669506	13.251013	117.461525	34.947826	-9.922675	117.048454	31.186277	39.010117	117.707611	33.0670515	14.543721	117.3780325	-78.4060635	11.958305	117.5450175
-32.91188	-6.401623	115.51783	-22.687214	13.33158	117.518211	34.950737	-9.844669	116.925987	31.314287	39.068954	118.272232	33.132512	14.6121425	117.5991095	-78.50694	12.0510175	117.4373125
-33.365753	-5.774757	115.310196	-22.657644	13.462546	117.57653	34.939121	-9.752831	116.830048	31.418449	39.1325	118.748596	33.178785	14.6898345	117.789322	-78.494073	12.2352575	117.363738
-33.376831	-5.339869	115.27562	-22.697321	13.657895	117.700935	34.913998	-9.641107	116.765213	31.500839	39.221909	119.149948	33.2074185	14.790401	117.9575805	-78.6020605	12.525389	117.4442895
-34.168606	-4.578143	115.244232	-22.654461	13.795272	117.748711	34.920864	-9.532597	116.765999	31.593163	39.315365	119.457962	33.2570135	14.891384	118.1119805	-78.5659355	12.69916	117.3854415
-34.450142	-3.953718	115.309296	-22.62851	13.971439	117.835297	34.947132	-9.473295	116.831825	31.687683	39.382439	119.67337	33.3174075	14.954572	118.2525975	-78.5744275	12.988306	117.4179965
-34.792244	-3.112898	115.405273	-22.559437	14.107697	117.959908	35.002483	-9.472434	116.998032	31.815607	39.397968	119.956482	33.409045	14.962767	118.477257	-78.527919	13.252627	117.442559
-34.990227	-2.671813	115.52758	-22.545042	14.157258	118.009857	35.04385	-9.50996	117.091141	31.903965	39.381622	119.954193	33.4739075	14.935831	118.522667	-78.5639915	13.378685	117.497047
-35.204567	-2.254548	115.675117	-22.592241	14.19411	118.11515	35.075378	-9.576421	117.182449	31.982452	39.331001	119.87709	33.528915	14.87729	118.5297695	-78.713397	13.51093	117.7005305
-35.34111	-1.895594	115.812912	-22.49077	14.142757	118.129921	35.100338	-9.6505	117.272903	32.04623	39.242508	119.749809	33.573284	14.796004	118.511356	-78.554824	13.48951	117.748486
-35.449203	-1.614492	115.91288	-22.371937	14.070706	118.045189	35.142273	-9.763689	117.348305	32.12183	39.16058	119.532303	33.6320515	14.6984455	118.440304	-78.3759255	13.4429665	117.650074
-35.610901	-1.355043	115.909889	-22.311193	13.993608	117.981865	35.177757	-9.87481	117.417297	32.174103	39.031742	119.367455	33.67593	14.578466	118.392376	-78.298316	13.40875	117.571354
-35.704987	-1.159133	115.806816	-22.255907	13.846043	117.846573	35.217762	-9.981532	117.419365	32.251232	38.915596	119.264603	33.734497	14.467032	118.341984	-78.246311	13.225054	117.351162
-35.868893	-0.907443	115.470551	-22.185343	13.698941	117.606583	35.2957	-10.191454	117.419586	32.37495	38.718472	119.225075	33.835325	14.263509	118.3223305	-78.206011	13.134373	116.8908355
-35.998951	-0.748948	115.212463	-22.10214	13.561714	117.324409	35.339119	-10.328425	117.462799	32.460575	38.590973	119.26178	33.899847	14.131274	118.3622895	-78.104127	12.992154	116.2865285
-36.100563	-0.603731	115.016953	-22.070957	13.503124	117.151299	35.357391	-10.444143	117.506134	32.552979	38.473656	119.231033	33.955185	14.0147565	118.3685835	-78.097099	12.9914915	115.9340145
-36.187805	-0.447511	114.869377	-22.01298	13.467167	116.991875	35.361706	-10.525311	117.552147	32.650558	38.370926	119.270767	34.006132	13.9228075	118.411457	-78.032092	13.0115265	115.572293
-36.251068	-0.30043	114.790047	-21.950335	13.446888	116.910728	35.376865	-10.609103	117.653618	32.766224	38.274773	119.308426	34.0715445	13.832835	118.481022	-77.9722145	13.060941	115.340434
-36.16254	-0.278271	114.685677	-21.867239	13.41998	116.868546	35.404663	-10.671183	117.766464	32.910946	38.190262	119.434532	34.1578045	13.7595395	118.600498	-77.8922825	13.0804205	115.136594
-36.229424	-0.103088	114.523224	-21.542984	13.23452	116.677246	35.439568	-10.761168	117.883575	33.079151	38.10062	119.610237	34.2593595	13.669726	118.746906	-77.3453275	12.799314	114.607586
-36.257244	0.137749	114.285263	-21.440407	13.240725	116.538452	35.498318	-10.884843	117.98735	33.28933	37.948345	119.842239	34.393824	13.531751	118.9147945	-77.274638	12.949699	114.1621095
-36.365681	0.268763	114.159904	-21.686047	13.440413	116.611801	35.563816	-10.956135	118.031395	33.426483	37.890076	119.845116	34.4951495	13.4669705	118.9382555	-77.8672435	13.4138555	114.2853465
-36.528858	0.417841	114.115334	-21.542181	13.468252	116.552391	35.603531	-10.971643	117.974403	33.518337	37.863548	119.740341	34.560934	13.4459525	118.857372	-77.645296	13.4905515	114.24741
-36.551552	0.573841	114.244911	-21.184868	13.294297	116.407455	35.694328	-10.96469	117.919922	33.596416	37.863113	119.527588	34.645372	13.4492115	118.723755	-77.015108	13.1393825	114.091155
-36.690506	0.704321	114.352051	-21.106609	13.343138	116.430054	35.756718	-10.953749	117.951546	33.657734	37.859844	119.366882	34.707226	13.4530475	118.659214	-76.920444	13.2332285	114.200894
-36.84515	0.811109	114.420044	-21.039156	13.387256	116.434006	35.827312	-10.964663	118.068245	33.706009	37.861191	119.210281	34.7666605	13.448264	118.639263	-76.8449725	13.326248	114.228749
-37.037132	0.888912	114.315453	-21.30792	13.582391	116.544136	35.898125	-11.004515	118.240417	33.775021	37.837734	119.054863	34.836573	13.4166095	118.64764	-77.452413	13.7481725	114.440632
-37.373699	1.045354	114.245369	-20.953182	13.285433	116.245499	35.986145	-11.108101	118.568336	33.830425	37.739826	118.899445	34.908285	13.3158625	118.7338905	-76.814649	13.2550035	113.7571075
-37.578159	1.045354	114.109146	-20.888569	13.183841	116.109337	36.014488	-11.213641	118.698181	33.847694	37.625179	118.814064	34.931091	13.205769	118.7561225	-76.708229	13.161913	113.4625515
-37.83976	1.104098	114.035179	-20.890829	13.047567	116.058983	36.050556	-11.362427	118.770668	33.885223	37.47871	118.644623	34.9678895	13.0581415	118.7076455	-76.7495475	13.0369925	113.4103205
-38.285812	1.415884	114.113258	-20.811092	12.907783	116.014778	36.089584	-11.491729	118.771385	33.926155	37.334957	118.461464	35.0078695	12.921614	118.6164245	-76.6300535	12.893952	113.4131315
-38.578243	1.602675	114.221512	-21.029812	12.924191	116.150925	36.121254	-11.635752	118.762245	33.964516	37.183537	118.238815	35.042885	12.7738925	118.50053	-77.102509	13.0744895	113.80132
-38.878422	1.823195	114.336525	-20.972662	12.792851	116.18441	36.158623	-11.78948	118.742622	33.977386	37.020782	118.075645	35.0680045	12.615651	118.4091335	-77.0133285	12.970051	113.9596865
-39.191486	2.037729	114.433846	-20.970367	12.643567	116.219315	36.156784	-11.937109	118.769646	34.006985	36.867218	117.932724	35.0818845	12.4650545	118.351185	-77.0226185	12.8220795	114.087445
-39.707817	2.412903	114.509377	-20.973877	12.467182	116.291359	36.122356	-12.143638	118.79493	34.046558	36.61729	117.786201	35.084457	12.236826	118.2905655	-77.032211	12.697538	114.2921525
-40.005619	2.705929	114.522003	-20.983017	12.347782	116.29882	36.096241	-12.277805	118.812088	34.062107	36.484386	117.775551	35.079174	12.1032905	118.2938195	-77.045208	12.5922735	114.3038205
-40.333687	3.037928	114.518822	-21.012115	12.230544	116.313278	36.064026	-12.373262	118.819786	34.059208	36.399467	117.753372	35.061617	12.0131025	118.286579	-77.085847	12.4479855	114.339977
-40.712452	3.386161	114.529839	-21.019314	12.150587	116.338745	36.028801	-12.44545	118.79847	34.038517	36.343147	117.76123	35.033659	11.9488485	118.27985	-77.072287	12.3523255	114.39764
-41.077179	3.767159	114.601837	-21.040396	12.097362	116.398407	36.00425	-12.456653	118.737938	33.990299	36.321095	117.723969	34.9972745	11.932221	118.2309535	-77.0780665	12.262503	114.5658605
-41.424446	4.22859	114.802994	-21.056705	12.068914	116.547707	36.006165	-12.415578	118.636009	33.919231	36.337887	117.708374	34.962698	11.9611545	118.1721915	-77.076108	12.1766735	114.9232225
-41.770344	4.726719	115.178368	-21.052542	12.057367	116.792976	36.029751	-12.348261	118.536972	33.859215	36.413136	117.591713	34.944483	12.0324375	118.0643425	-77.049567	12.0822965	115.5216095
-42.298252	5.484263	116.033699	-20.982515	12.04415	117.364288	36.102303	-12.269627	118.406364	33.803204	36.481838	117.402412	34.9527535	12.1061055	117.904388	-76.9177835	11.9821945	116.824188
-42.577396	6.045709	116.708755	-20.897379	12.000808	117.809105	36.158287	-12.242521	118.385437	33.782173	36.511074	117.330719	34.97023	12.1342765	117.858078	-76.764988	11.8673395	117.760132
-42.846779	6.588675	117.272697	-20.848896	11.942451	118.211105	36.238907	-12.254417	118.435242	33.773296	36.519032	117.276932	35.0061015	12.1323075	117.856087	-76.7038935	11.7525945	118.566123
-43.081875	7.162453	117.719505	-20.800142	11.867923	118.562973	36.267292	-12.269611	118.520607	33.736305	36.510635	117.246948	35.0017985	12.120512	117.8837775	-76.6020825	11.615334	119.2421685
-43.279465	7.773355	118.034218	-20.842533	11.757402	118.785324	36.28838	-12.283143	118.621063	33.659546	36.506783	117.184937	34.973963	12.11182	117.903	-76.659029	11.402984	119.667648
-43.498554	8.385784	118.21096	-20.884281	11.675925	118.902397	36.299572	-12.271936	118.729233	33.540638	36.499836	117.090965	34.920105	12.11395	117.910099	-76.688667	11.2379	119.894695
-43.677898	8.994657	118.231514	-20.958502	11.580123	118.902191	36.302235	-12.248988	118.835243	33.396084	36.501472	116.930733	34.8491595	12.126242	117.882988	-76.7661635	11.034004	119.921394
-43.822716	9.965731	118.106842	-21.05517	11.441407	118.771507	36.280163	-12.192871	118.93718	33.121788	36.524998	116.65686	34.7009755	12.1660635	117.79702	-76.8113155	10.7167505	119.745994
-43.857929	10.645892	117.968178	-21.160658	11.381675	118.659851	36.230354	-12.122899	118.980896	32.94043	36.546577	116.376289	34.585392	12.211839	117.6785925	-76.906708	10.551511	119.6411095
-43.786922	11.391489	117.890862	-21.244514	11.296649	118.589592	36.20594	-12.062885	119.012894	32.747742	36.582531	116.061256	34.476841	12.259823	117.537075	-76.965869	10.333475	119.642109
-43.774429	12.110961	117.851379	-21.345268	11.225125	118.541924	36.185413	-12.009707	119.02729	32.542671	36.641514	115.825775	34.364042	12.3159035	117.4265325	-77.054578	10.1343465	119.6573155
-43.748032	12.875113	117.779938	-21.414045	11.123673	118.506332	36.182877	-11.957998	119.054428	32.368912	36.673569	115.689102	34.2758945	12.3577855	117.371765	-77.1039845	9.8895605	119.640899
-43.60532	13.663812	117.760262	-21.490084	11.032913	118.534874	36.183167	-11.950776	119.080414	32.214329	36.698463	115.57859	34.198748	12.3738435	117.329502	-77.178916	9.6919825	119.740246
-43.395779	14.497845	117.70446	-21.560143	10.902034	118.564644	36.172611	-11.962977	119.081924	32.079334	36.702847	115.527306	34.1259725	12.369935	117.304615	-77.2462585	9.434133	119.824673
-43.08672	15.817736	117.618454	-21.664051	10.73753	118.510712	36.151321	-12.018218	119.050827	31.911798	36.672428	115.478203	34.0315595	12.327105	117.264515	-77.3596615	9.147955	119.756909
-42.795361	16.747873	117.452965	-21.745316	10.624945	118.42009	36.135719	-12.038372	119.0289	31.81769	36.650852	115.450844	33.9767045	12.30624	117.239872	-77.4673365	8.94365	119.600308
-42.430901	17.731516	117.23967	-21.793879	10.531875	118.301544	36.122593	-12.063272	118.97464	31.741486	36.610729	115.443481	33.9320395	12.2737285	117.2090605	-77.5197975	8.7900215	119.3940275
-42.0606	18.682709	117.122017	-21.810631	10.417159	118.206337	36.118046	-12.093159	118.895912	31.692829	36.574856	115.434799	33.9054375	12.2408485	117.1653555	-77.5266995	8.5934695	119.2473185
-41.683239	19.708578	117.049179	-21.823011	10.338114	118.163025	36.117737	-12.124311	118.834328	31.661684	36.550087	115.460838	33.8897105	12.212888	117.147583	-77.5357325	8.46334	119.178467
-41.180256	20.777449	116.991661	-21.822788	10.254637	118.145836	36.139114	-12.18597	118.750252	31.659725	36.535984	115.585312	33.8994195	12.175007	117.167782	-77.5449955	8.334267	119.12389
-40.701134	21.844643	116.967918	-21.811939	10.184601	118.109062	36.133015	-12.235772	118.642937	31.662708	36.534485	115.774109	33.8978615	12.1493565	117.208523	-77.5217395	8.2198455	119.009601
-39.865475	23.500896	117.11097	-21.877064	10.134003	118.088509	36.065411	-12.257497	118.374214	31.648169	36.565659	116.27108	33.85679	12.154081	117.322647	-77.610918	8.113925	118.854371
-39.255768	24.625032	117.30143	-21.94796	10.094983	118.067574	36.006138	-12.231495	118.122116	31.587086	36.650173	116.717514	33.796612	12.209339	117.419815	-77.692532	7.980627	118.715333
-38.684933	25.693495	117.508926	-22.088366	10.085162	118.00927	35.946262	-12.150683	117.824043	31.534126	36.773945	117.235268	33.740194	12.311631	117.5296555	-77.916926	7.858693	118.4888845
-38.020535	26.778008	117.726395	-22.202217	10.107413	117.940987	35.864254	-12.009461	117.549179	31.438498	36.9217	117.808701	33.651376	12.4561195	117.67894	-78.05581	7.7587065	118.203034
-37.324341	27.795658	117.860367	-22.324726	10.192642	117.795967	35.78545	-11.851009	117.232582	31.316189	37.058865	118.306389	33.5508195	12.603928	117.7694855	-78.2002715	7.781356	117.8224485
-36.682487	28.752914	117.929527	-22.466137	10.286929	117.624214	35.695259	-11.709831	116.974083	31.187263	37.204288	118.648865	33.441261	12.7472285	117.811474	-78.373535	7.8266295	117.436954
-35.933258	29.679956	117.966736	-22.572899	10.458365	117.438248	35.609688	-11.557649	116.729416	31.059048	37.352428	118.851212	33.334368	12.8973895	117.790314	-78.480166	8.0193405	117.086182
-34.811905	30.859943	117.971848	-22.680668	10.672953	117.206154	35.519176	-11.401914	116.394363	30.90493	37.478943	118.967865	33.212053	13.0385145	117.681114	-78.573389	8.3073915	116.731194
-34.0187	31.530704	117.977814	-22.717854	10.724001	117.112823	35.461418	-11.374265	116.229401	30.864933	37.491684	118.946609	33.1631755	13.0587095	117.588005	-78.5988835	8.3892925	116.637641
-33.223495	32.10194	117.961266	-22.80459	10.790619	117.093811	35.411339	-11.417231	116.100983	30.866163	37.452492	118.888138	33.138751	13.0176305	117.4945605	-78.747931	8.5636075	116.6930615
-32.387863	32.579193	117.959251	-22.736607	10.693101	116.962608	35.364174	-11.497435	116.018089	30.87636	37.369236	118.75663	33.120267	12.9359005	117.3873595	-78.593481	8.4503015	116.5378565
-31.593899	32.95385	117.853775	-22.771105	10.652597	116.948853	35.344269	-11.625468	115.991806	30.8832	37.26133	118.541336	33.1137345	12.817931	117.266571	-78.6559445	8.487263	116.631135
-30.70105	33.193077	117.730499	-22.704659	10.532452	116.830025	35.324966	-11.748947	115.969276	30.865213	37.143257	118.254402	33.0950895	12.697155	117.111839	-78.5044075	8.367749	116.548211
-29.915518	33.370476	117.491516	-22.678854	10.405038	116.710625	35.318386	-11.856834	115.940033	30.816607	37.043015	117.908287	33.0674965	12.5930905	116.92416	-78.4252045	8.2169855	116.49709
-28.605673	33.531445	117.09684	-22.727818	10.2165	116.593742	35.332851	-12.031315	115.863892	30.736498	36.878075	117.353561	33.0346745	12.42338	116.6087265	-78.4903105	8.00962	116.5787575
-27.778439	33.524723	116.841843	-22.649662	10.093441	116.430809	35.327034	-12.112474	115.825226	30.672506	36.795528	116.996262	32.99977	12.341527	116.410744	-78.299094	7.845355	116.450874
-26.963568	33.441906	116.613861	-22.665171	9.947877	116.279205	35.324966	-12.195803	115.766693	30.609623	36.717773	116.70443	32.9672945	12.260985	116.2355615	-78.2976365	7.634769	116.3228485
-26.128853	33.264885	116.404572	-22.675571	9.858828	116.19799	35.335491	-12.235725	115.696396	30.525827	36.68972	116.455605	32.930659	12.2269975	116.0760005	-78.281801	7.4906585	116.3199795
-25.487762	33.208149	116.371407	-22.644573	9.802788	116.006813	35.340343	-12.241098	115.596962	30.451208	36.683167	116.249176	32.8957755	12.2210345	115.923069	-78.1849215	7.3845415	116.090557
-24.385588	32.892887	116.101898	-22.657501	9.772146	115.874802	35.326626	-12.204852	115.475632	30.374325	36.701885	116.126808	32.8504755	12.2485165	115.80122	-78.1654775	7.2957755	115.948384
-23.541397	32.587006	115.970657	-22.667442	9.779583	115.764534	35.32375	-12.171547	115.353264	30.306232	36.750538	116.012909	32.814991	12.2894955	115.6830865	-78.149875	7.2696705	115.8459815
-22.312605	32.103149	115.769562	-22.675123	9.889519	115.603302	35.313286	-12.081628	115.177406	30.232916	36.859543	115.801392	32.773101	12.3889575	115.489399	-78.123347	7.3900805	115.717205
-21.673111	31.829327	115.694405	-22.73735	9.959013	115.565178	35.298805	-12.033222	115.079567	30.188835	36.910515	115.635918	32.74382	12.4386465	115.3577425	-78.21852	7.4793795	115.7726135
-20.67672	31.283464	115.473175	-22.679998	10.053687	115.452446	35.292885	-11.986327	115.031563	30.156977	36.951736	115.423332	32.724931	12.4827045	115.2274475	-78.084927	7.6246695	115.6774445
-19.862776	30.776279	115.317902	-22.686199	10.100435	115.389969	35.296375	-11.973109	115.015671	30.12697	36.996101	115.175293	32.7116725	12.511496	115.095482	-78.0840705	7.689374	115.684456
-19.074453	30.266623	115.109024	-22.743423	10.165973	115.412308	35.288094	-11.957581	115.03817	30.030882	37.023457	114.846657	32.659488	12.532938	114.9424135	-78.146334	7.799008	115.8822025
-18.451387	29.766945	114.933167	-22.689213	10.224259	115.325638	35.275711	-11.935675	115.094101	30.01885	37.009071	114.532181	32.6472805	12.536698	114.813141	-78.0257065	7.91182	115.838135
-17.564631	29.124052	114.583328	-22.721121	10.275049	115.314247	35.306129	-11.958629	115.188026	29.966467	37.025425	114.048096	32.636298	12.533398	114.618061	-78.07854	8.0167	116.010433
-16.340591	28.160549	114.02639	-22.723293	10.321675	115.214417	35.32251	-12.004573	115.416107	29.864708	36.946938	113.125252	32.593609	12.4711825	114.2706795	-78.040195	8.1721675	116.1581545
-15.529887	27.556261	113.597893	-22.718733	10.350239	115.168808	35.336224	-12.070957	115.571487	29.80369	36.845844	112.479065	32.569957	12.3874435	114.025276	-78.007423	8.3130345	116.31234
-14.784667	26.924416	113.208534	-22.726776	10.331463	115.039825	35.331886	-12.167863	115.766594	29.74873	36.689857	111.867035	32.540308	12.260997	113.8168145	-77.99386	8.401929	116.2628355
-14.075189	26.323853	112.898209	-22.707792	10.282048	114.952278	35.319622	-12.309373	115.951744	29.709429	36.470631	111.413559	32.5145255	12.080629	113.6826515	-77.9301095	8.483467	116.2219045
-13.302469	25.739092	112.666382	-22.68111	10.144973	114.890335	35.309582	-12.454933	116.177872	29.7097	36.244888	111.053154	32.509641	11.8949775	113.615513	-77.871861	8.3949685	116.165157
-12.555979	25.16799	112.516472	-22.670494	9.974812	114.814438	35.283257	-12.656013	116.292503	29.740929	36.009628	110.854385	32.512093	11.6768075	113.573444	-77.853081	8.2728165	116.055432
-11.776735	24.695593	112.462677	-22.673315	9.779841	114.778351	35.26712	-12.821904	116.401245	29.780552	35.811512	110.801674	32.523836	11.494804	113.6014595	-77.870466	8.064878	115.9552425
-10.582575	24.05221	112.484039	-22.654058	9.528241	114.790092	35.255802	-12.997359	116.470207	29.841944	35.599319	110.911896	32.548873	11.30098	113.6910515	-77.856989	7.755502	115.8891325
-9.752009	23.729258	112.589371	-22.639769	9.387465	114.848495	35.273392	-13.087264	116.534172	29.8785	35.527172	111.100533	32.575946	11.219954	113.8173525	-77.855484	7.554976	115.8796375
-8.984102	23.460981	112.791954	-22.635052	9.318497	114.904572	35.299061	-13.108559	116.587738	29.932461	35.521118	111.373154	32.615761	11.2062795	113.980446	-77.885865	7.4307145	115.828698
-8.215176	23.263714	112.976372	-22.656284	9.279167	114.951744	35.3097	-13.108814	116.60968	30.009932	35.557182	111.767067	32.659816	11.224184	114.1883735	-77.972384	7.33415	115.7151145
-7.402802	23.102711	113.251434	-22.660837	9.267311	114.961197	35.34201	-13.07338	116.615005	30.097691	35.627907	112.260017	32.7198505	11.2772635	114.437511	-78.0415245	7.2573585	115.484883
-6.582707	22.94945	113.530144	-22.67041	9.274277	114.957703	35.368313	-13.00417	116.578842	30.189783	35.746765	112.870201	32.779048	11.3712975	114.7245215	-78.119868	7.1772565	115.1908845
-5.832366	22.93833	113.931213	-22.68195	9.297522	114.944824	35.424023	-12.90345	116.51236	30.294823	35.923367	113.57769	32.859423	11.5099585	115.045025	-78.223323	7.0850855	114.844623
-4.672816	22.751955	114.548584	-22.744699	9.382195	114.834419	35.510204	-12.667603	116.313087	30.392954	36.240261	114.849709	32.951579	11.786329	115.581398	-78.440977	6.978061	114.08744
-3.977726	22.655478	114.926674	-22.77894	9.419696	114.698204	35.56118	-12.444324	116.11837	30.397247	36.505909	115.629829	32.9792135	12.0307925	115.8740995	-78.5370935	6.8085995	113.5223085
-3.244951	22.480928	115.215645	-22.858974	9.492011	114.516747	35.621037	-12.223888	115.85437	30.348307	36.704464	116.428566	32.984672	12.240288	116.141468	-78.70262	6.743734	112.892026
-2.587826	22.294672	115.391838	-22.86829	9.624913	114.297997	35.654892	-11.987221	115.571976	30.26466	36.882492	117.079712	32.959776	12.4476355	116.325844	-78.696356	6.8021905	112.27015
-1.968842	22.081793	115.516624	-22.905872	9.761549	114.139259	35.684994	-11.746188	115.274063	30.201057	37.056362	117.505684	32.9430255	12.655087	116.3898735	-78.7547695	6.868011	111.8886445
-1.385935	21.799543	115.566864	-22.877928	9.964816	114.062729	35.728977	-11.548226	114.989761	30.187109	37.207855	117.766693	32.958043	12.8298145	116.378227	-78.713899	7.0998175	111.747231
-0.831536	21.407314	115.547409	-22.800106	10.192036	114.044777	35.784355	-11.348296	114.77916	30.222746	37.361851	117.867126	33.0035505	13.0067775	116.323143	-78.6037625	7.3772945	111.766411
-0.083709	20.74176	115.478752	-22.675827	10.539487	114.09314	35.884541	-11.145028	114.602425	30.386299	37.558784	117.866638	33.13542	13.206878	116.2345315	-78.487074	7.872096	111.9517485
0.350749	20.142069	115.411392	-22.564941	10.704369	114.103951	35.922432	-11.080421	114.537834	30.504009	37.631226	117.858162	33.2132205	13.2754025	116.197998	-78.3431025	8.1333355	112.009904
0.75795	19.445005	115.317383	-22.443766	10.820069	114.130356	35.986729	-11.062762	114.48455	30.629803	37.659954	117.863586	33.308266	13.298596	116.174068	-78.195798	8.341542	112.086644
1.045102	18.712524	115.318207	-22.354652	10.874099	114.192619	36.032906	-11.045697	114.455582	30.751112	37.661911	117.90123	33.392009	13.308107	116.178406	-78.101313	8.440091	112.206832
1.274487	17.898527	115.304993	-22.239491	10.937675	114.303764	36.099869	-11.015899	114.45507	30.876932	37.67577	117.994904	33.4884005	13.3299355	116.224987	-77.9673825	8.5454145	112.382541
1.461119	17.057016	115.343605	-22.186438	10.990065	114.452126	36.174068	-10.982004	114.528488	30.99263	37.709774	118.110703	33.583349	13.363885	116.3195955	-77.956225	8.616245	112.5846565
1.58998	16.127089	115.409065	-22.060295	11.088878	114.678154	36.262928	-10.931604	114.653625	31.111029	37.757427	118.222252	33.6869785	13.4129115	116.4379385	-77.8075685	8.7648445	112.9183695
1.730407	14.63387	115.614273	-21.930506	11.253078	115.118599	36.377876	-10.879823	115.012169	31.334373	37.834743	118.395378	33.8561245	13.47746	116.7037735	-77.7171365	9.028696	113.5334245
1.713374	13.583138	115.760864	-21.849606	11.392541	115.40976	36.451099	-10.883273	115.350929	31.509739	37.867718	118.462227	33.980419	13.4922225	116.906578	-77.679631	9.2928595	113.912942
1.696471	12.488274	115.925468	-21.793362	11.547823	115.714981	36.514771	-10.918828	115.726387	31.695444	37.884144	118.504585	34.1051075	13.482658	117.115486	-77.6918315	9.612988	114.314476
1.596731	11.334836	116.024467	-21.67523	11.644396	115.810547	36.540749	-10.942189	116.061035	31.881889	37.905712	118.501427	34.211319	13.4817615	117.281231	-77.561779	9.8070305	114.339863
1.467728	10.177535	116.081062	-21.62302	11.770563	115.94471	36.555431	-10.980684	116.324234	32.032066	37.897038	118.445335	34.2937485	13.458177	117.3847845	-77.5397885	10.082949	114.5046355
1.287641	9.008011	116.036346	-21.534651	11.855152	115.971909	36.569901	-11.027121	116.482666	32.158817	37.867008	118.323227	34.364359	13.4199435	117.4029465	-77.433661	10.2903605	114.5408715
1.045846	7.796432	115.951195	-21.486227	11.908567	115.914711	36.573311	-11.062406	116.572357	32.257626	37.863781	118.163895	34.4154685	13.4006875	117.368126	-77.3879225	10.4164465	114.461296
0.590529	6.036375	115.733612	-21.428658	12.001989	115.809776	36.592945	-11.066165	116.604904	32.352177	37.865307	117.87883	34.472561	13.399571	117.241867	-77.329877	10.604407	114.377685
0.241712	4.83427	115.620758	-21.347691	12.064556	115.7341	36.63121	-11.045031	116.613266	32.400723	37.88131	117.697647	34.5159665	13.4181395	117.1554565	-77.2113485	10.7109725	114.3127435
-0.145298	3.616307	115.510811	-21.29928	12.112602	115.69735	36.659245	-11.015335	116.619621	32.451202	37.904732	117.54409	34.5552235	13.4446985	117.0818555	-77.1537835	10.7805055	114.3128445
-0.586668	2.439361	115.414276	-21.250751	12.14973	115.67321	36.709316	-10.982056	116.626869	32.487225	37.942127	117.413139	34.5982705	13.4800355	117.020004	-77.0997725	10.8194245	114.326416
-1.102164	1.254238	115.361786	-21.177877	12.220786	115.64109	36.753799	-10.935278	116.65728	32.530025	37.996914	117.33046	34.641912	13.530818	116.99387	-76.997666	10.910754	114.28831
-1.632038	0.075821	115.356575	-21.143684	12.26017	115.640129	36.821171	-10.899617	116.721809	32.544342	38.062584	117.261108	34.6827565	13.5814835	116.9914585	-76.9701245	10.9388565	114.2887995
-2.20804	-1.115792	115.337669	-21.113712	12.313098	115.658012	36.861984	-10.870086	116.76767	32.572136	38.098927	117.2202	34.71706	13.6144205	116.993935	-76.944484	11.0117755	114.322089
-3.185679	-2.823726	115.29007	-21.106577	12.404828	115.617821	36.878933	-10.81731	116.832123	32.599346	38.137432	117.169189	34.7391395	13.660061	117.000656	-76.9522935	11.149595	114.234986
-3.875192	-3.973226	115.221748	-21.090439	12.455237	115.567696	36.887386	-10.784267	116.869141	32.6273	38.168278	117.139626	34.757343	13.6920055	117.0043835	-76.938221	11.2184685	114.1310085
-4.595588	-5.089496	115.173187	-21.04804	12.495518	115.530602	36.909515	-10.735269	116.922043	32.673721	38.200302	117.108582	34.791618	13.7325165	117.0153125	-76.887698	11.2585195	114.0458915
-5.364435	-6.203273	115.134727	-20.957621	12.562351	115.465675	36.98111	-10.703674	116.996017	32.743855	38.24612	117.052734	34.8624825	13.771223	117.0243755	-76.7777245	11.353479	113.9069745
-6.165672	-7.274604	115.143227	-20.88258	12.612809	115.395569	37.060326	-10.675803	117.125763	32.842613	38.277248	116.960487	34.9514695	13.8007225	117.043125	-76.7166295	11.4248955	113.748013
-7.045765	-8.23947	115.269104	-20.767252	12.700399	115.294731	37.161884	-10.689356	117.315529	32.967152	38.281174	116.763603	35.064518	13.795909	117.039566	-76.599022	11.604889	113.549896
-7.862146	-9.30887	115.38179	-20.638462	12.754769	115.218422	37.240772	-10.712366	117.56543	33.105499	38.256855	116.43882	35.1731355	13.7722445	117.002125	-76.4500595	11.7372935	113.434719
-9.269485	-10.749619	115.692139	-20.45694	12.80057	115.197968	37.350723	-10.756896	117.901443	33.32312	38.151989	115.91568	35.3369215	13.6975465	116.9085615	-76.2508015	11.9035935	113.4873745
-10.255736	-11.653937	115.969887	-20.356525	12.792259	115.230988	37.415443	-10.821836	118.114647	33.433949	38.051529	115.662971	35.424696	13.6148465	116.888809	-76.137746	11.9696715	113.573167
-11.279213	-12.505421	116.212296	-20.257483	12.721581	115.258514	37.473797	-10.911811	118.301331	33.513268	37.926346	115.409973	35.4935325	13.5072675	116.855652	-76.0084985	11.9358945	113.661376
-12.323102	-13.265604	116.392479	-20.208542	12.591176	115.311882	37.518494	-11.01171	118.443253	33.585949	37.798569	115.239487	35.5522215	13.3934295	116.84137	-75.9693055	11.7889225	113.782394
-13.414767	-13.996113	116.521072	-20.188698	12.488982	115.37236	37.537273	-11.132381	118.541275	33.628708	37.682827	115.134468	35.5829905	13.275223	116.8378715	-75.9603865	11.702741	113.9068485
-14.537278	-14.61347	116.653023	-20.151297	12.377509	115.419151	37.537689	-11.209906	118.587006	33.635429	37.595062	115.06517	35.586559	13.192578	116.826088	-75.889153	11.56244	114.012214
-15.631041	-15.158458	116.748283	-20.18755	12.312298	115.488945	37.546078	-11.249363	118.617226	33.645069	37.540054	114.984108	35.5955735	13.1453455	116.800667	-75.9706735	11.4792505	114.177223
-17.368908	-15.783434	116.950523	-20.178347	12.308399	115.549492	37.527664	-11.241386	118.697906	33.64719	37.50399	114.844452	35.587427	13.131302	116.771179	-75.944121	11.485496	114.327805
-18.527822	-16.047594	117.065796	-20.170147	12.341772	115.562248	37.512966	-11.220609	118.801048	33.656605	37.520267	114.808167	35.5847855	13.149829	116.8046075	-75.9250795	11.533715	114.3198885
-19.694347	-16.260239	117.132477	-20.156841	12.399179	115.559372	37.507763	-11.180603	118.908188	33.675472	37.554695	114.788582	35.5916175	13.187046	116.848385	-75.9052995	11.611312	114.270359
-20.912985	-16.369726	117.214897	-20.152704	12.435874	115.56852	37.512154	-11.129108	118.982742	33.689392	37.590515	114.702812	35.600773	13.2307035	116.842777	-75.906181	11.6410445	114.294263
-22.089935	-16.395401	117.268372	-20.154938	12.50383	115.59433	37.526817	-11.077587	119.026779	33.680077	37.640617	114.657768	35.603447	13.281515	116.8422735	-75.913323	11.726145	114.3463865
-23.291002	-16.298231	117.347229	-20.114626	12.541969	115.654579	37.540859	-11.0256	119.081047	33.705349	37.679749	114.559731	35.623104	13.3270745	116.820389	-75.852356	11.7568635	114.488769
-24.496101	-16.132137	117.431114	-20.093636	12.60402	115.706551	37.560509	-10.96981	119.140221	33.730946	37.722462	114.465485	35.6457275	13.376326	116.802853	-75.8329995	11.831714	114.610249
-26.332401	-15.680374	117.524849	-20.035391	12.669988	115.808807	37.597446	-10.872233	119.19149	33.763321	37.782963	114.362297	35.6803835	13.455365	116.7768935	-75.7511655	11.884611	114.8407205
-27.49818	-15.254456	117.620804	-19.985088	12.7384	115.894913	37.622963	-10.806341	119.247353	33.782185	37.848385	114.270081	35.702574	13.521022	116.758717	-75.67275	11.955778	115.031109
-28.687611	-14.723773	117.697037	-19.961315	12.789987	115.957138	37.619514	-10.741794	119.298874	33.775814	37.902096	114.17775	35.697664	13.580151	116.738312	-75.620294	11.999823	115.175964
-29.892719	-14.114396	117.722046	-19.948977	12.81657	116.023865	37.624481	-10.672297	119.344643	33.734192	37.942684	114.148651	35.6793365	13.6351935	116.746647	-75.5772905	11.9979465	115.301083
-31.052324	-13.413605	117.711723	-19.99337	12.855079	116.097343	37.61232	-10.604645	119.396759	33.687889	38.005466	114.10881	35.6501045	13.7004105	116.7527845	-75.6368445	12.0097475	115.4419015
-32.226948	-12.628533	117.65287	-20.006653	12.864587	116.126869	37.599571	-10.537799	119.410072	33.650211	38.067909	114.111282	35.624891	13.765055	116.760677	-75.638197	11.964119	115.493061
-33.403923	-11.750999	117.497658	-20.034235	12.87654	116.139618	37.577621	-10.476546	119.396378	33.587502	38.157642	114.150261	35.5825615	13.840548	116.7733195	-75.6510315	11.912532	115.5059165
-35.083347	-10.263728	117.169746	-20.101431	12.920734	116.110954	37.49855	-10.312774	119.336044	33.486881	38.33807	114.228104	35.4927155	14.012648	116.782074	-75.6955775	11.82882	115.439834
-36.176754	-9.151311	116.957642	-20.188526	12.994796	116.081535	37.450443	-10.19837	119.262276	33.405651	38.470833	114.286194	35.428047	14.1362315	116.774235	-75.805099	11.8533605	115.388835
-37.289021	-7.970432	116.746185	-20.260672	13.119748	116.065956	37.367065	-10.080156	119.201347	33.331211	38.602184	114.330673	35.349138	14.261014	116.76601	-75.870482	11.978482	115.365902
-38.415455	-6.687904	116.600456	-20.329485	13.227685	116.093552	37.299507	-9.945708	119.162842	33.240692	38.748653	114.418121	35.2700995	14.4014725	116.7904815	-75.9290695	12.0538975	115.3966225
-39.493839	-5.309079	116.536797	-20.383734	13.322025	116.157707	37.226028	-9.856053	119.132019	33.149094	38.874599	114.527641	35.187561	14.509273	116.82983	-75.955029	12.134777	115.485584
-40.535698	-3.873924	116.446533	-20.458265	13.426619	116.243347	37.159485	-9.777645	119.08046	33.098339	38.983337	114.615013	35.128912	14.602846	116.8477365	-76.045442	12.250392	115.6389575
-41.613235	-2.394913	116.320457	-20.551212	13.496058	116.344536	37.097435	-9.729185	119.022346	33.031345	39.057381	114.759735	35.06439	14.664098	116.8910405	-76.166814	12.328018	115.7980315
-43.121677	-0.039843	116.162239	-20.649054	13.517502	116.440247	36.978222	-9.671915	118.767014	32.937618	39.146381	114.934494	34.95792	14.737233	116.850754	-76.256028	12.297771	116.02974
-44.132347	1.580018	116.145775	-20.734949	13.544367	116.550385	36.871292	-9.620308	118.48465	32.862801	39.219032	115.021751	34.8670465	14.799362	116.7532005	-76.3369445	12.289372	116.3475695
-45.118252	3.275192	116.332558	-20.770489	13.540813	116.75309	36.744678	-9.53887	118.073891	32.762718	39.301865	115.148285	34.753698	14.8814975	116.611088	-76.294676	12.2001285	116.895092
-46.040241	5.021387	116.691879	-20.806797	13.570796	117.053375	36.646782	-9.421633	117.61998	32.666924	39.437004	115.270218	34.656853	15.0076855	116.445099	-76.270447	12.1339065	117.661651
-46.915627	6.79052	117.121765	-20.861269	13.646448	117.410278	36.535652	-9.307109	117.248444	32.556843	39.58292	115.529572	34.5462475	15.1379055	116.389008	-76.2687855	12.1549905	118.431548
-47.735092	8.60955	117.498062	-20.96266	13.747698	117.708435	36.401115	-9.178589	116.939903	32.465885	39.747341	115.839638	34.4335	15.284376	116.3897705	-76.35882	12.21102	119.0270995
-48.544441	10.46457	117.806374	-21.069197	13.902142	117.952774	36.229855	-9.053866	116.701653	32.378983	39.89286	116.11203	34.304419	15.419497	116.4068415	-76.442813	12.384787	119.4987065
-49.634327	13.216766	118.286621	-21.333303	14.141159	118.232986	35.862602	-8.920355	116.398643	32.179955	40.073822	116.427788	34.0212785	15.5767335	116.4132155	-76.6878845	12.7055845	120.0527565
-50.33923	15.054004	118.659866	-21.575279	14.296351	118.422928	35.59264	-8.826186	116.243111	31.97374	40.170517	116.557991	33.78319	15.6721655	116.400551	-76.933748	12.9205365	120.445305
-50.974594	16.831293	118.983162	-21.832701	14.439233	118.572998	35.312428	-8.751532	116.051994	31.744781	40.268475	116.734459	33.5286045	15.7584715	116.3932265	-77.1940065	13.1199945	120.7527695
-51.515102	18.667036	119.251297	-22.111139	14.518036	118.678795	35.000156	-8.719488	115.869904	31.495766	40.330688	116.899963	33.247961	15.8056	116.3849335	-77.470239	13.230472	120.9726565
-52.093388	20.341951	119.41304	-22.375341	14.627189	118.676933	34.673767	-8.688058	115.696594	31.263372	40.36095	117.005898	32.9685695	15.836446	116.351246	-77.7192515	13.417932	121.00262
-52.499546	22.07246	119.493118	-22.636902	14.702192	118.664085	34.368401	-8.669541	115.501717	31.057611	40.379929	117.124878	32.713006	15.855194	116.3132975	-77.98681	13.54919	121.0148725
-52.95084	23.710463	119.550453	-22.929531	14.731471	118.638313	34.062065	-8.654257	115.307785	30.864614	40.377499	117.226074	32.4633395	15.861621	116.2669295	-78.3224015	13.601321	121.0096965
-53.405319	26.094856	119.743095	-23.212132	14.833101	118.436852	33.635647	-8.631184	114.971779	30.613873	40.404545	117.356911	32.12476	15.8866805	116.164345	-78.549024	13.7795215	120.709359
-53.602726	27.605942	119.894157	-23.394445	14.903543	118.401871	33.37685	-8.60339	114.770721	30.448282	40.426571	117.422775	31.912566	15.9115905	116.096748	-78.701456	13.8954955	120.706994
-53.747166	29.078526	120.088409	-23.560991	14.987675	118.376114	33.134609	-8.539202	114.591888	30.297358	40.469387	117.491806	31.7159835	15.9650925	116.041847	-78.8379655	14.0102575	120.710381
-53.843163	30.485163	120.184708	-23.758286	15.085838	118.327438	32.899101	-8.446736	114.431572	30.144394	40.524292	117.57766	31.5217475	16.038778	116.004616	-79.0383195	14.132898	120.65026
-53.807217	31.845373	120.245064	-24.087387	15.255806	118.364868	32.692329	-8.367571	114.311935	29.967339	40.604977	117.64901	31.329834	16.118703	115.9804725	-79.504608	14.392909	120.7492635
-53.797688	33.160339	120.220078	-24.138466	15.335523	118.122818	32.466557	-8.254174	114.267471	29.782709	40.687855	117.685226	31.124633	16.2168405	115.9763485	-79.401565	14.4542055	120.2692875
-53.674644	34.379677	120.174133	-24.355347	15.506129	118.001541	32.224316	-8.135793	114.243767	29.592463	40.796516	117.710861	30.9083895	16.3303615	115.977314	-79.6190835	14.6818965	120.025768
-53.380646	36.080963	120.039711	-24.654678	15.746813	117.849419	31.900669	-7.938259	114.273682	29.311985	40.963409	117.77182	30.606327	16.512575	116.022751	-79.915683	14.981051	119.676087
-53.115135	37.123375	119.976387	-24.847849	15.910501	117.788734	31.69578	-7.79532	114.334656	29.114353	41.096992	117.811081	30.4050665	16.650836	116.0728685	-80.1007645	15.170166	119.5045995
-52.80975	38.09956	119.938568	-25.206413	16.122389	117.913071	31.503742	-7.663906	114.369926	28.900354	41.242809	117.873474	30.202048	16.7894515	116.1217	-80.614874	15.4553265	119.704442
-52.4468	38.978477	119.928848	-25.301357	16.267643	117.789696	31.321808	-7.527781	114.429451	28.701767	41.378895	117.934036	30.0117875	16.925557	116.1817435	-80.6145015	15.609729	119.3976485
-52.058365	39.761078	119.906555	-25.505129	16.365995	117.717445	31.134125	-7.373462	114.47599	28.505129	41.518311	117.956413	29.819627	17.0724245	116.2162015	-80.829885	15.6595655	119.2186885
-51.603561	40.474648	119.890404	-25.670008	16.513149	117.761742	30.976215	-7.250178	114.512016	28.320381	41.654823	117.969826	29.648298	17.2023225	116.240921	-80.988314	15.8239755	119.282563
-51.122837	41.102936	119.859245	-25.827997	16.645874	117.762337	30.822813	-7.126877	114.570633	28.160355	41.769264	117.94162	29.491584	17.3211935	116.2561265	-81.147578	15.9705545	119.2685475
-50.242199	41.92231	119.649292	-26.027769	16.828588	117.704079	30.638742	-7.046558	114.70388	27.989315	41.875603	117.842903	29.3140285	17.4145225	116.2733915	-81.3695665	16.2426535	119.1347665
-49.648632	42.378304	119.364594	-26.176048	16.943419	117.640602	30.505434	-7.075469	114.838921	27.880196	41.891773	117.691208	29.192815	17.408152	116.2650645	-81.544911	16.478686	119.0161395
-48.997982	42.794472	118.923126	-26.31509	17.058681	117.547295	30.344957	-7.200647	115.079895	27.783791	41.826401	117.416588	29.064374	17.312877	116.2482415	-81.694554	16.804485	118.8463485
-48.3297	43.109058	118.373871	-26.478985	17.126778	117.446609	30.174374	-7.380017	115.342346	27.717897	41.712528	117.09713	28.9461355	17.1662555	116.219738	-81.9041055	17.0873005	118.67348
-47.609009	43.370338	117.890236	-26.632088	17.157991	117.363464	29.979328	-7.630334	115.629768	27.634127	41.48177	116.760704	28.8067275	16.925718	116.195236	-82.0709035	17.390264	118.531692
-46.839947	43.568806	117.514931	-26.769447	17.069407	117.317375	29.788034	-7.921708	115.911316	27.566889	41.219444	116.422119	28.6774615	16.648868	116.1667175	-82.2163555	17.489946	118.4680325
-46.089371	43.653442	117.275223	-26.87591	16.867743	117.292931	29.626114	-8.252198	116.089439	27.50181	40.876968	116.248955	28.563962	16.312385	116.169197	-82.315782	17.423101	118.416665
-44.900703	43.683346	117.033302	-26.946651	16.493765	117.218231	29.475969	-8.728456	116.262268	27.454651	40.415409	115.968796	28.46531	15.8434765	116.115532	-82.358612	17.1440535	118.32093
-44.067097	43.665787	116.848267	-27.008656	16.208923	117.206703	29.397505	-9.032232	116.328835	27.434216	40.131355	115.932251	28.4158605	15.5495615	116.130543	-82.4331725	16.8682845	118.282863
-43.127518	43.657135	116.730713	-27.025345	16.010853	117.106354	29.343969	-9.294764	116.337097	27.423208	39.883266	115.831169	28.3835885	15.294251	116.084133	-82.4342785	16.727455	118.128575
-42.257019	43.632202	116.609406	-27.058086	15.848438	117.042229	29.282028	-9.531628	116.343056	27.411873	39.644836	115.717888	28.3469505	15.056604	116.030472	-82.4631225	16.640272	118.053986
-41.376019	43.593128	116.477692	-27.10948	15.766469	116.968216	29.220936	-9.742938	116.367973	27.417187	39.452343	115.637222	28.3190615	14.8547025	116.0025975	-82.5380215	16.6782355	117.9338345
-40.462902	43.54483	116.327873	-27.108419	15.708918	116.882004	29.160818	-9.917794	116.402756	27.450838	39.214314	115.582619	28.305828	14.64826	115.9926875	-82.522666	16.769576	117.7713205
-39.462967	43.468483	116.214981	-27.135042	15.674713	116.791115	29.090723	-10.062196	116.394493	27.447886	39.106937	115.616859	28.2693045	14.5223705	116.005676	-82.5393885	16.8270555	117.576554
-38.01543	43.297997	116.326035	-27.206272	15.604317	116.66658	28.975409	-10.182353	116.216194	27.452171	38.99231	115.825249	28.21379	14.4049785	116.0207215	-82.626334	16.8036555	117.3124385
-37.116673	43.14328	116.505089	-27.235771	15.553424	116.606506	28.921396	-10.20635	116.042839	27.444094	38.965149	116.071335	28.182745	14.3793995	116.057087	-82.654287	16.7274485	117.155925
-36.17535	42.965378	116.657242	-27.271101	15.575054	116.547897	28.901676	-10.189512	115.890083	27.447943	38.977493	116.374001	28.1748095	14.3939905	116.132042	-82.7170115	16.7561175	116.963752
-35.13681	42.746838	116.74366	-27.296778	15.652598	116.5205	28.886929	-10.170849	115.75605	27.466196	39.005547	116.629967	28.1765625	14.417349	116.1930085	-82.7701185	16.887847	116.8479915
-34.176323	42.573143	116.767654	-27.335592	15.773521	116.546288	28.857941	-10.124931	115.661362	27.479809	39.041245	116.71106	28.168875	14.458157	116.186211	-82.840059	17.088885	116.906365
-33.207901	42.294857	116.739502	-27.286594	15.913604	116.444969	28.821329	-10.088136	115.596581	27.486357	39.073742	116.646896	28.153843	14.492803	116.1217385	-82.727031	17.334405	116.7681995
-32.275986	42.009155	116.690109	-27.263187	16.032011	116.423103	28.798719	-10.065353	115.554893	27.472586	39.113289	116.545776	28.1356525	14.523968	116.0503345	-82.6620265	17.540054	116.7958715
-30.829939	41.423866	116.549873	-27.36791	16.143373	116.521797	28.76844	-10.070404	115.602089	27.448854	39.107773	116.415283	28.108647	14.5186845	116.008686	-82.844467	17.7680615	117.034908
-29.907618	40.994576	116.453621	-27.375259	16.166876	116.530647	28.742424	-10.091122	115.707573	27.457623	39.078056	116.314613	28.1000235	14.493467	116.011093	-82.8505415	17.840285	117.050201
-28.994158	40.517555	116.285263	-27.391783	16.186777	116.538689	28.704325	-10.117105	115.852165	27.449871	39.047203	116.176437	28.077098	14.465049	116.014301	-82.860664	17.908505	117.063077
-28.026148	40.02771	116.072929	-27.387451	16.20438	116.491257	28.690556	-10.120403	116.00795	27.406698	39.050964	115.962387	28.048627	14.4652805	115.9851685	-82.823529	17.9434795	116.9973455
-27.139387	39.505207	115.869293	-27.390411	16.236237	116.466614	28.700378	-10.081147	116.16906	27.347378	39.101315	115.69352	28.023878	14.510084	115.93129	-82.8047	17.96239	117.001938
-26.464649	39.071163	115.675056	-27.395391	16.244118	116.423203	28.74229	-10.012973	116.332558	27.24622	39.18071	115.362724	27.994255	14.5838685	115.847641	-82.785037	17.9043675	116.998765
-25.582302	38.496258	115.434135	-27.418201	16.229612	116.407486	28.769096	-9.928348	116.493797	27.152521	39.243687	115.057495	27.9608085	14.6576695	115.775646	-82.7972105	17.8015545	117.039326
-23.988611	37.533318	114.957069	-27.421955	16.194054	116.401649	28.838215	-9.867017	116.792725	26.993837	39.30217	114.604713	27.916026	14.7175765	115.698719	-82.759936	17.6705315	117.104579
-23.11241	36.964813	114.757767	-27.406576	16.179115	116.404869	28.877401	-9.835881	116.987671	26.953455	39.312408	114.297066	27.915428	14.7382635	115.6423685	-82.72858	17.6199665	117.1673695
-22.178822	36.409836	114.541733	-27.369764	16.149349	116.378311	28.938711	-9.837238	117.166245	26.933983	39.334835	114.070335	27.936347	14.7487985	115.61829	-82.675875	17.5498995	117.138332
-21.447645	35.967991	114.459015	-27.340429	16.115686	116.335205	28.977703	-9.822357	117.306541	26.923847	39.297001	113.855347	27.950775	14.737322	115.580944	-82.631633	17.49405	117.089466
-20.334179	35.376736	114.250008	-27.297354	16.089457	116.270111	29.047876	-9.792485	117.385086	26.995234	39.323063	113.679573	28.021555	14.765289	115.5323295	-82.616263	17.413625	117.0078925
-19.4347	34.914318	114.258255	-27.230013	16.03899	116.25972	29.125246	-9.756374	117.402443	27.008423	39.372326	113.691414	28.0668345	14.807976	115.5469285	-82.5268605	17.270004	116.9725115
-18.491541	34.48645	114.3311	-27.149599	16.024881	116.258324	29.202917	-9.69999	117.376671	27.058151	39.432518	113.783554	28.130534	14.866264	115.5801125	-82.429732	17.183498	116.9365355
-17.095676	33.886303	114.477798	-27.01844	16.058775	116.167259	29.328037	-9.579998	117.270134	27.231524	39.55328	114.013824	28.2797805	14.986641	115.641979	-82.3166605	17.130909	116.692539
-16.133133	33.530548	114.511093	-26.93161	16.095097	116.061462	29.418871	-9.465714	117.180649	27.354166	39.679543	114.271423	28.3865185	15.1069145	115.726036	-82.2497385	17.0832795	116.396888
-15.303498	33.183548	114.637054	-26.845551	16.182583	115.875374	29.550928	-9.341769	117.072037	27.486134	39.834904	114.600075	28.518531	15.2465675	115.836056	-82.209633	17.1185985	115.914692
-14.37802	32.869583	114.706017	-26.774803	16.289196	115.674988	29.687902	-9.163599	116.961792	27.639034	40.033501	114.91864	28.663468	15.434951	115.940216	-82.213074	17.143441	115.40976
-13.502984	32.556995	114.791237	-26.69001	16.376268	115.484856	29.821699	-8.977627	116.82917	27.755943	40.224655	115.331772	28.788821	15.623514	116.080471	-82.168841	17.129022	114.889241
-12.592989	32.224094	114.910828	-26.592216	16.474861	115.331795	29.972591	-8.764394	116.693077	27.871492	40.435516	115.740463	28.9220415	15.835561	116.21677	-82.1064735	17.114161	114.44682
-11.720435	31.899139	115.059074	-26.454041	16.578062	115.250732	30.163469	-8.569032	116.588608	28.005966	40.619484	116.146721	29.0847175	16.025226	116.3676645	-81.9927995	17.130898	114.1337995
-10.509969	31.33403	115.381668	-26.24675	16.73226	115.290276	30.463177	-8.287918	116.510941	28.243896	40.887764	116.6698	29.3535365	16.299923	116.5903705	-81.8470365	17.164597	113.9901815
-9.69107	30.938984	115.6064	-26.073214	16.844631	115.413498	30.675789	-8.125854	116.501175	28.402794	41.050766	116.926041	29.5392915	16.462456	116.713608	-81.6857195	17.226806	114.113388
-8.942548	30.482996	115.8088	-25.940081	16.941813	115.545631	30.87961	-7.996889	116.537544	28.585428	41.171638	117.134109	29.732519	16.5873745	116.8358265	-81.612681	17.2962515	114.2554355
-8.220412	30.034901	115.931534	-25.797791	17.023872	115.634621	31.072134	-7.923707	116.643845	28.742704	41.249847	117.305138	29.907419	16.66307	116.9744915	-81.503001	17.384674	114.2947505
-7.592931	29.517088	116.055313	-25.707731	17.106663	115.702019	31.230303	-7.869372	116.783699	28.895634	41.304989	117.467789	30.0629685	16.7178085	117.125744	-81.4784305	17.4955175	114.278294
-7.022521	28.93014	116.152237	-25.586933	17.107889	115.730774	31.369003	-7.814246	116.909683	29.033974	41.338219	117.618752	30.2014885	16.7619865	117.2642175	-81.3753545	17.4537915	114.1973305
-6.410141	28.36697	116.231384	-25.504389	17.096008	115.754234	31.514538	-7.747245	116.977562	29.138815	41.37537	117.759384	30.3266765	16.8140625	117.368473	-81.3354545	17.3779535	114.139995
-5.672459	27.426811	116.33242	-25.347403	17.137156	115.771568	31.764639	-7.60437	116.940758	29.287397	41.46756	117.931152	30.526018	16.931595	117.435955	-81.220824	17.342717	114.107181
-5.24486	26.805407	116.353333	-25.188982	17.14966	115.827095	31.925144	-7.455482	116.883698	29.320379	41.633984	118.028236	30.6227615	17.089251	117.455967	-81.0007255	17.210069	114.198223
-4.855083	26.155699	116.37603	-25.087204	17.238235	115.924347	32.102707	-7.290247	116.814087	29.403568	41.785549	118.031715	30.7531375	17.247651	117.422901	-80.9275455	17.228819	114.425793
-4.525122	25.453741	116.450737	-24.910849	17.345074	116.052292	32.267094	-7.114552	116.792534	29.506868	41.922813	118.053413	30.886981	17.4041305	117.4229735	-80.708679	17.2860175	114.6816105
-4.218346	24.786545	116.541847	-24.758282	17.491299	116.237656	32.437263	-6.966575	116.837624	29.638233	42.071926	118.100677	31.037748	17.5526755	117.4691505	-80.554312	17.4299225	115.0061615
-3.95283	24.064587	116.671982	-24.626282	17.665316	116.425133	32.57645	-6.836452	116.965424	29.828817	42.203014	118.158615	31.2026335	17.683281	117.5620195	-80.4551975	17.647351	115.2882465
-3.770893	23.374187	116.798737	-24.468378	17.807896	116.645004	32.713932	-6.718597	117.118713	29.995424	42.315598	118.313011	31.354678	17.7985005	117.715862	-80.291434	17.8172915	115.574146
-3.523091	22.216255	117.052292	-24.256355	18.029169	116.952873	32.920219	-6.587037	117.420998	30.269135	42.476791	118.513763	31.594677	17.944877	117.9673805	-80.107387	18.113461	115.9383655
-3.435789	21.454262	117.219635	-24.154295	18.19031	117.135689	33.042171	-6.514467	117.587936	30.452446	42.571194	118.67067	31.7473085	18.0283635	118.129303	-80.0558985	18.3522565	116.142075
-3.390915	20.709345	117.35865	-24.042393	18.314184	117.299164	33.12743	-6.490891	117.743622	30.6134	42.627422	118.797157	31.870415	18.0682655	118.2703895	-79.955201	18.5601025	116.3279385
-3.419162	19.917316	117.441216	-23.952391	18.421385	117.423264	33.169434	-6.477992	117.836174	30.727112	42.643539	118.870995	31.948273	18.0827735	118.3535845	-79.853055	18.7599965	116.4929435
-3.465397	19.086855	117.444321	-23.916298	18.500431	117.498032	33.205032	-6.491918	117.874336	30.833431	42.643444	118.871704	32.0192315	18.075763	118.37302	-79.8518275	18.925099	116.623044
-3.557462	18.268826	117.443321	-23.879696	18.607491	117.532227	33.213562	-6.492933	117.880272	30.918261	42.642147	118.806267	32.0659115	18.074607	118.3432695	-79.8253035	19.140375	116.7211845
-3.694895	17.4576	117.391434	-23.835751	18.679285	117.538765	33.220673	-6.477045	117.865753	30.972752	42.66666	118.696007	32.0967125	18.0948075	118.28088	-79.7682145	19.2637625	116.79665
-3.984148	16.267635	117.281937	-23.732857	18.808056	117.538307	33.273727	-6.426079	117.851845	31.058138	42.696686	118.51506	32.1659325	18.1353035	118.1834525	-79.6316465	19.4808085	116.8931615
-4.217189	15.426636	117.245224	-23.634809	18.891863	117.560753	33.337551	-6.385378	117.87442	31.130203	42.742123	118.420746	32.233877	18.1783725	118.147583	-79.503495	19.6053535	116.973923
-4.509843	14.63321	117.259506	-23.553055	18.949356	117.601349	33.414028	-6.347544	117.897942	31.211975	42.797886	118.377945	32.3130015	18.225171	118.1379435	-79.4191115	19.673541	117.0647545
-4.843911	13.864147	117.274384	-23.463543	18.989618	117.629837	33.501083	-6.305576	117.910782	31.281195	42.840157	118.37883	32.391139	18.2672905	118.144806	-79.318225	19.7119455	117.114868
-5.19688	13.086569	117.234398	-23.408983	19.014221	117.680977	33.558399	-6.258003	117.877182	31.345203	42.881756	118.424271	32.451801	18.3118765	118.1507265	-79.269767	19.7165655	117.2112275
-5.594221	12.350948	117.202438	-23.317825	19.012768	117.790077	33.627186	-6.217847	117.782784	31.381786	42.915321	118.491409	32.504486	18.348737	118.1370965	-79.140136	19.676799	117.4430575
-6.006222	11.574257	117.162148	-23.220829	18.99037	117.906868	33.690331	-6.134394	117.656639	31.437269	42.988895	118.653061	32.5638	18.4272505	118.15485	-79.005458	19.5534895	117.658886
-6.698661	10.492547	117.219589	-23.094385	19.031883	118.188988	33.817326	-5.977405	117.427864	31.532101	43.143501	119.039001	32.6747135	18.583048	118.2334325	-78.8634835	19.480718	118.1445435
-7.185946	9.797032	117.258392	-23.009821	19.094286	118.361771	33.905193	-5.865055	117.315147	31.628803	43.269527	119.308258	32.766998	18.702236	118.3117025	-78.78664	19.486336	118.4118395
-7.692842	9.044358	117.238144	-22.929691	19.178413	118.52076	33.960979	-5.723414	117.205788	31.718445	43.391197	119.557152	32.839712	18.8338915	118.38147	-78.699094	19.5229345	118.66005
-8.218777	8.293332	117.212914	-22.872711	19.307487	118.60498	34.031105	-5.57028	117.147705	31.755457	43.518349	119.741783	32.893281	18.9740345	118.444744	-78.638703	19.6409395	118.765216
-8.779504	7.566057	117.164658	-22.835266	19.433979	118.650909	34.072544	-5.461057	117.118202	31.808487	43.612522	119.879066	32.9405155	19.0757325	118.498634	-78.6110475	19.7922255	118.803184
-9.266435	6.759466	117.018196	-22.795921	19.546154	118.675293	34.083839	-5.392254	117.065132	31.855124	43.657288	119.993996	32.9694815	19.132517	118.529564	-78.5613235	19.959791	118.821022
-9.891313	5.947037	116.923714	-22.786901	19.602552	118.662109	34.09259	-5.36767	117.078796	31.899944	43.679176	120.051147	32.996267	19.155753	118.5649715	-78.570069	20.049351	118.7592465
-10.843204	4.631602	116.820549	-22.76371	19.62591	118.658234	34.123413	-5.373545	117.117119	31.937004	43.674435	120.131668	33.0302085	19.150445	118.6243935	-78.5576285	20.101375	118.6920745
-11.570324	3.742109	116.788689	-22.775166	19.626846	118.637917	34.136494	-5.372789	117.193817	31.936813	43.674599	120.12941	33.0366535	19.150905	118.6616135	-78.5869855	20.102787	118.6142205
-12.232792	2.849154	116.75135	-22.785191	19.612793	118.59536	34.142609	-5.376459	117.302795	31.920639	43.671131	120.085953	33.031624	19.147336	118.694374	-78.602006	20.07825	118.496346
-13.009778	1.899013	116.773857	-22.802217	19.567902	118.565453	34.171875	-5.385747	117.45459	31.887802	43.674366	120.000198	33.0298385	19.1443095	118.727394	-78.6342725	19.9914945	118.403512
-13.718412	0.951206	116.868416	-22.8274	19.527943	118.506119	34.217388	-5.406858	117.696068	31.840887	43.662167	119.819664	33.0291375	19.1276545	118.757866	-78.6839375	19.9282315	118.254372
-14.531909	-0.028758	117.030846	-22.840864	19.483686	118.427345	34.275112	-5.460217	118.024277	31.772726	43.646133	119.553772	33.023919	19.092958	118.7890245	-78.705647	19.874414	118.0656655
-15.361629	-0.997228	117.289719	-22.876268	19.440147	118.327675	34.321102	-5.516889	118.430244	31.706705	43.583904	119.203461	33.0139035	19.0335075	118.8168525	-78.7664395	19.8467865	117.8384975
-16.611103	-2.426345	117.758537	-22.930197	19.289249	118.138672	34.367172	-5.727862	119.091759	31.627512	43.405544	118.543037	32.997342	18.838841	118.817398	-78.857736	19.739657	117.459946
-17.516787	-3.345736	118.108597	-22.946419	19.094124	118.038406	34.38641	-5.911288	119.522072	31.589142	43.190651	118.066811	32.987776	18.6396815	118.7944415	-78.880614	19.5485665	117.2823705
-18.399487	-4.246039	118.387543	-22.925388	18.807417	117.938126	34.413746	-6.15827	119.881462	31.590158	42.907028	117.641388	33.001952	18.374379	118.761425	-78.852728	19.240455	117.114827
-19.289541	-5.054015	118.598473	-22.894939	18.484474	117.871895	34.456474	-6.419574	120.124374	31.603926	42.597492	117.318405	33.0302	18.088959	118.7213895	-78.820078	18.879989	117.0224005
-20.197857	-5.846655	118.752098	-22.830351	18.138763	117.831696	34.498798	-6.667654	120.288155	31.60465	42.306252	117.001045	33.051724	17.819299	118.6446	-78.712426	18.458227	117.018792
-21.145123	-6.470926	118.866516	-22.767206	17.781538	117.793442	34.544674	-6.864062	120.364586	31.613918	42.048542	116.72332	33.079296	17.59224	118.543953	-78.613708	17.970836	117.042931
-22.009262	-7.019791	118.949364	-22.711605	17.484032	117.753242	34.587559	-7.057419	120.42823	31.642241	41.814251	116.470825	33.1149	17.378416	118.4495275	-78.53811	17.589648	117.0569565
-23.469076	-7.625286	119.069687	-22.604305	17.129467	117.763885	34.673134	-7.292684	120.505486	31.684013	41.507446	116.191444	33.1785735	17.107381	118.348465	-78.3871835	17.151553	117.179305
-24.377441	-7.878718	119.167068	-22.539	16.934799	117.788124	34.725285	-7.375144	120.601509	31.708082	41.371948	116.049637	33.2166835	16.998402	118.325573	-78.2946835	16.871196	117.250675
-25.337648	-8.013048	119.223572	-22.49914	16.789133	117.801369	34.776474	-7.462515	120.662857	31.726355	41.251324	115.90831	33.2514145	16.8944045	118.2855835	-78.2496945	16.6838615	117.3171545
-26.266865	-8.044679	119.157967	-22.459972	16.623781	117.817131	34.826103	-7.542617	120.638618	31.713078	41.17897	115.823402	33.2695905	16.8181765	118.23101	-78.1895345	16.4293855	117.403252
-27.207205	-7.980465	118.989822	-22.424826	16.478594	117.798592	34.874107	-7.656381	120.53627	31.701529	41.082466	115.84549	33.287818	16.7130425	118.19088	-78.13747	16.2441455	117.406304
-28.134056	-7.843307	118.670822	-22.40667	16.338085	117.749748	34.918007	-7.74269	120.382294	31.685213	41.040169	115.968994	33.30161	16.6487395	118.175644	-78.11495	16.0274305	117.323852
-29.053902	-7.577819	118.26403	-22.432962	16.21936	117.663506	34.948128	-7.805812	120.218018	31.690687	41.033737	116.162979	33.3194075	16.6139625	118.1904985	-78.1853315	15.8247575	117.1365135
-30.398106	-7.036755	117.544128	-22.423536	16.18199	117.416046	34.993816	-7.819656	119.893555	31.691107	41.098236	116.526886	33.3424615	16.63929	118.2102205	-78.1895335	15.72469	116.6218715
-31.317482	-6.553727	117.119011	-22.427629	16.206656	117.250359	34.996586	-7.824942	119.699409	31.717249	41.140797	116.675911	33.3569175	16.6579275	118.18766	-78.2121755	15.7553845	116.313058
-32.159325	-6.021319	116.844795	-22.392139	16.2568	117.161751	35.006355	-7.82702	119.47477	31.760571	41.164104	116.774574	33.383463	16.668542	118.124672	-78.167741	15.845058	116.19883
-32.994102	-5.406798	116.669098	-22.316992	16.298895	117.175117	35.054798	-7.873187	119.301247	31.838861	41.167023	116.921211	33.4468295	16.646918	118.111229	-78.0808135	15.950872	116.239005
-33.806793	-4.774032	116.625977	-22.220608	16.271605	117.268417	35.102341	-7.935968	119.184433	31.96348	41.126709	117.12104	33.5329105	16.5953705	118.1527365	-77.9741265	15.9478395	116.3840975
-34.630886	-4.067495	116.632294	-22.141272	16.243654	117.365349	35.168747	-8.027883	119.107079	32.101543	41.040119	117.286942	33.635145	16.506118	118.1970105	-77.917689	15.98119	116.5336875
-35.433189	-3.356994	116.620529	-22.039066	16.148796	117.457924	35.206661	-8.125929	119.029823	32.223846	40.937534	117.413162	33.7152535	16.4058025	118.2214925	-77.7933855	15.8917895	116.6943555
-36.53381	-2.277103	116.62632	-21.948032	15.922941	117.627892	35.234215	-8.28752	118.812035	32.32872	40.75613	117.554115	33.7814675	16.234305	118.183075	-77.6775315	15.611577	117.072709
-37.280075	-1.520671	116.743889	-21.893047	15.721141	117.796051	35.263573	-8.345996	118.616547	32.338482	40.654358	117.660355	33.8010275	16.154181	118.138451	-77.5871215	15.288101	117.453651
-37.987072	-0.77599	116.899597	-21.837244	15.49028	118.03138	35.317108	-8.394215	118.398758	32.287888	40.588741	117.826126	33.802498	16.097263	118.112442	-77.476986	14.883297	117.950318
-38.611095	-0.027308	117.162895	-21.83021	15.255496	118.339539	35.334133	-8.407421	118.151543	32.194958	40.551075	117.98037	33.7645455	16.071827	118.0659565	-77.4249655	14.439165	118.6131215
-39.237411	0.694514	117.530182	-21.81558	15.027971	118.735764	35.374607	-8.38482	117.895218	32.055504	40.552269	118.214691	33.7150555	16.0837245	118.0549545	-77.3462155	13.9722175	119.4165735
-39.828339	1.492131	117.848824	-21.880795	14.898893	119.047043	35.432926	-8.37799	117.747154	31.933212	40.55735	118.441299	33.683069	16.08968	118.0942265	-77.444659	13.708106	119.9998595
-40.353729	2.24594	118.097893	-21.890364	14.760181	119.249031	35.444416	-8.369957	117.720589	31.826868	40.565388	118.587639	33.635642	16.0977155	118.154114	-77.41637	13.4226465	120.343948
-41.024952	3.37832	118.177437	-21.991299	14.649532	119.266403	35.403362	-8.409794	117.734947	31.716722	40.55275	118.662346	33.560042	16.071478	118.1986465	-77.54264	13.227586	120.3341595
-41.469486	4.154707	118.065712	-22.057051	14.6014	119.100021	35.360092	-8.473643	117.760193	31.667236	40.484589	118.641792	33.513664	16.005473	118.2009925	-77.627766	13.197327	119.9990495
-41.850327	4.895253	117.804787	-22.149097	14.50721	118.890083	35.291901	-8.564935	117.723488	31.620724	40.370667	118.677116	33.4563125	15.902866	118.200302	-77.7545065	13.111554	119.579864
-42.193333	5.607593	117.586052	-22.191425	14.353093	118.70195	35.213463	-8.688778	117.569496	31.598696	40.246296	118.64238	33.4060795	15.778759	118.105938	-77.7889295	12.927427	119.297962
-42.377052	6.275026	117.42469	-22.260904	14.207365	118.610634	35.1241	-8.791747	117.299126	31.594212	40.123947	118.664467	33.359156	15.6661	117.9817965	-77.880964	12.74863	119.2394715
-42.622665	6.926486	117.309662	-22.221661	14.031794	118.418098	35.043045	-8.886867	116.99295	31.622511	39.997051	118.684837	33.332778	15.555092	117.8388935	-77.7761	12.508496	118.9973025
-42.772572	7.54657	117.283096	-22.173424	13.92014	118.346367	34.985332	-8.967344	116.743973	31.65333	39.867836	118.765678	33.319331	15.450246	117.7548255	-77.666179	12.390034	118.9379085
-42.936699	8.454675	117.353394	-22.175968	13.836379	118.364487	34.945572	-9.049813	116.543892	31.718546	39.732456	118.819298	33.332059	15.3413215	117.681595	-77.683995	12.3314365	119.047379
-42.95393	8.973264	117.455231	-22.139696	13.764712	118.435623	34.930496	-9.083245	116.545631	31.744743	39.671829	118.897881	33.3376195	15.294292	117.721756	-77.6170115	12.235132	119.14949
-42.91502	9.444323	117.540268	-22.126369	13.724618	118.483734	34.924103	-9.127219	116.627884	31.764587	39.623695	118.983963	33.344345	15.248238	117.8059235	-77.597083	12.200998	119.1615445
-42.819233	9.869942	117.620972	-22.149809	13.653295	118.556938	34.9286	-9.195342	116.789413	31.767633	39.556896	119.048538	33.3481165	15.180777	117.9189755	-77.6477345	12.125813	119.1949005
-42.644241	10.245673	117.626396	-22.159025	13.572396	118.577744	34.937984	-9.28401	116.959442	31.767029	39.466732	119.089233	33.3525065	15.091361	118.0243375	-77.6705565	12.053431	119.1311505
-42.488419	10.574019	117.640594	-22.197332	13.482685	118.568054	34.937477	-9.406701	117.145309	31.757662	39.364433	119.083229	33.3475695	14.978866	118.114269	-77.7422335	11.986504	119.021839
-42.305557	10.819242	117.646133	-22.208612	13.370689	118.586823	34.94487	-9.526711	117.34272	31.751017	39.231346	119.011009	33.3479435	14.8523175	118.1768645	-77.7651675	11.8890605	118.9967815
-41.845211	11.042753	117.467155	-22.237373	13.176194	118.536545	34.996582	-9.770019	117.708458	31.811646	38.983162	118.912079	33.404114	14.6065715	118.3102685	-77.87886	11.7458165	118.7628215
-41.543358	11.165764	117.192993	-22.140957	13.036749	118.278122	35.054363	-9.938646	118.040886	31.898312	38.830139	118.737175	33.4763375	14.4457465	118.3890305	-77.7582515	11.6277515	118.1672135
-41.22327	11.219616	116.812149	-22.117985	12.903875	117.99511	35.114502	-10.161798	118.440498	31.97279	38.644627	118.433907	33.543646	14.2414145	118.4372025	-77.779616	11.5663355	117.5530175
-40.860939	11.270542	116.393921	-22.070009	12.801621	117.66304	35.127052	-10.346668	118.89827	32.050133	38.446648	118.065132	33.5885925	14.04999	118.481701	-77.7286105	11.553252	116.844379
-40.475067	11.268531	115.973488	-22.065144	12.678464	117.339005	35.095623	-10.525882	119.365334	32.154102	38.211422	117.665909	33.6248625	13.84277	118.5156215	-77.7551505	11.514158	116.1623885
-40.116329	11.231497	115.583801	-22.037722	12.510908	117.070137	35.07069	-10.724237	119.82386	32.252613	37.95187	117.374634	33.6616515	13.6138165	118.599247	-77.7370955	11.4079995	115.541027
-39.739834	11.176068	115.380142	-21.9774	12.270225	116.906013	35.040161	-10.929565	120.209709	32.33075	37.695866	117.154991	33.6854555	13.3831505	118.68235	-77.6402555	11.1572995	115.129676
-39.230106	11.073186	115.311348	-21.927183	11.842562	116.875748	35.061436	-11.227463	120.648399	32.422981	37.323505	117.034172	33.7422085	13.048021	118.8412855	-77.5965745	10.637103	114.9102105
-38.928242	11.040355	115.33847	-21.916924	11.57234	116.953369	35.09787	-11.38868	120.912491	32.436634	37.116428	117.086937	33.767252	12.863874	118.999714	-77.6011	10.280806	114.907024
-38.61821	11.057867	115.382454	-21.926147	11.329596	117.029449	35.14254	-11.540402	121.172585	32.447559	36.93766	117.185974	33.7950495	12.698629	119.1792795	-77.6473435	9.960563	114.8796185
-38.333614	11.141264	115.345718	-21.958477	11.109071	117.092499	35.160042	-11.678742	121.474884	32.461037	36.785477	117.262688	33.8105395	12.5533675	119.368786	-77.7274935	9.6647745	114.816212
-38.04808	11.259027	115.321693	-21.972082	10.91633	117.123283	35.174393	-11.795197	121.730736	32.453304	36.642448	117.273102	33.8138485	12.4236255	119.501919	-77.7580125	9.4090345	114.744647
-37.801395	11.45983	115.291153	-22.02286	10.762145	117.133652	35.175125	-11.890738	121.916626	32.416981	36.522408	117.250145	33.796053	12.315835	119.5833855	-77.841773	9.208455	114.6839185
-37.579037	11.734392	115.232719	-22.034866	10.601769	117.127838	35.206444	-11.980037	122.034767	32.376637	36.420307	117.133202	33.7915405	12.220135	119.5839845	-77.8612725	8.983403	114.6716915
-37.016071	12.066633	115.148674	-22.03713	10.379411	117.087463	35.25153	-12.054539	122.050186	32.27179	36.314007	116.940102	33.76166	12.129734	119.495144	-77.83592	8.629088	114.679782
-36.9202	12.583777	115.160545	-22.01536	10.233501	117.052933	35.322144	-12.100331	121.874825	32.168369	36.268436	116.815903	33.7452565	12.0840525	119.345364	-77.7759765	8.3829495	114.760502
-36.735458	13.028604	115.154182	-22.015066	10.0717	116.996071	35.402885	-12.104774	121.614471	32.061855	36.270756	116.665581	33.73237	12.082991	119.140026	-77.762502	8.060409	114.852116
-36.491394	13.514386	115.130745	-22.044258	9.919307	116.947487	35.49493	-12.096025	121.240059	31.936296	36.309673	116.576897	33.715613	12.106824	118.908478	-77.804129	7.73179	114.986496
-36.265583	14.090612	115.156998	-22.003891	9.80024	116.892265	35.572208	-12.069639	120.868233	31.800535	36.367313	116.582703	33.6863715	12.148837	118.725468	-77.6941535	7.451643	115.059062
-36.044647	14.689101	115.168854	-22.046917	9.6909	116.884056	35.658466	-12.03485	120.610367	31.691175	36.427414	116.570457	33.6748205	12.196282	118.590412	-77.7686545	7.185518	115.1777
-35.630608	15.163821	115.10006	-22.052469	9.645746	116.86795	35.710907	-12.02668	120.462433	31.601128	36.474617	116.548393	33.6560175	12.2239685	118.505413	-77.7609555	7.0675235	115.230487
-35.425621	16.388531	115.105713	-22.03422	9.645463	116.867134	35.799252	-12.041764	120.3526	31.541971	36.467773	116.465294	33.6706115	12.2130045	118.408947	-77.7390515	7.0779215	115.325321
-35.149609	17.138727	115.015854	-21.998211	9.603148	116.81601	35.836987	-12.086205	120.373215	31.540064	36.416222	116.365181	33.6885255	12.1650085	118.369198	-77.6849475	7.0412875	115.262822
-34.812359	17.921703	114.932396	-21.959686	9.566659	116.80648	35.911991	-12.179352	120.377205	31.575806	36.338772	116.299187	33.7438985	12.07971	118.338196	-77.6632705	7.053608	115.274764
-34.564743	18.737766	114.936958	-21.882504	9.486243	116.831268	35.974945	-12.266874	120.34272	31.627193	36.241302	116.216217	33.801069	11.987214	118.2794685	-77.566077	6.985272	115.3830675
-34.217426	19.551945	114.937355	-21.780481	9.387641	116.848434	36.073513	-12.359347	120.268906	31.672733	36.164612	116.144882	33.873123	11.9026325	118.206894	-77.434085	6.8726495	115.489974
-33.909679	20.457703	114.885414	-21.709496	9.290562	116.852341	36.184811	-12.407951	120.152374	31.725872	36.103367	116.092216	33.9553415	11.847708	118.122295	-77.3743335	6.733416	115.582387
-33.543568	21.401428	114.866592	-21.611866	9.201406	116.820023	36.305435	-12.439029	120.035675	31.775221	36.091919	116.059662	34.040328	11.826445	118.0476685	-77.26406	6.576367	115.5923775
-33.001331	22.8806	114.938263	-21.473013	9.077234	116.770302	36.445827	-12.435821	119.720474	31.819099	36.132694	116.093781	34.132463	11.8484365	117.9071275	-77.078489	6.3060315	115.6334765
-32.617283	23.870653	115.176727	-21.393208	8.99423	116.814995	36.541115	-12.387354	119.362343	31.811794	36.202843	116.224083	34.1764545	11.9077445	117.793213	-76.9628705	6.0807155	115.836777
-32.234806	24.934464	115.620148	-21.371283	8.886045	116.943291	36.634655	-12.286722	118.905853	31.7421	36.346684	116.471115	34.1883775	12.029981	117.688484	-76.9309435	5.742109	116.198098
-31.834953	25.968243	116.213623	-21.356504	8.820192	117.146126	36.705509	-12.129107	118.426086	31.633806	36.564766	116.831985	34.1696575	12.2178295	117.6290355	-76.8826655	5.4225545	116.6632165
-31.432226	27.000656	116.88858	-21.435524	8.789413	117.440399	36.74699	-11.958749	118.000816	31.474649	36.786392	117.265106	34.1108195	12.4138215	117.632961	-76.9818675	5.1650045	117.247837
-30.98185	28.040482	117.460419	-21.521576	8.833356	117.617455	36.697342	-11.751695	117.677795	31.286097	36.994232	117.676949	33.9917195	12.6212685	117.677372	-77.0348715	5.0454435	117.557538
-30.577988	29.042307	117.935303	-21.682135	8.905298	117.796852	36.620537	-11.593119	117.369377	31.067715	37.146961	117.985153	33.844126	12.776921	117.677265	-77.208396	5.033675	117.916439
-29.896282	30.517525	118.378197	-22.04454	9.159836	117.992851	36.408047	-11.394785	117.084953	30.741665	37.36079	118.308533	33.574856	12.9830025	117.696743	-77.663936	5.3366695	118.288959
-29.377651	31.426254	118.498055	-22.242016	9.361834	117.988731	36.213463	-11.294489	116.925621	30.54854	37.488285	118.418411	33.3810015	13.096898	117.672016	-77.8650335	5.62677	118.305446
-28.823912	32.28965	118.526817	-22.474613	9.528183	117.92556	35.991062	-11.240954	116.819916	30.37464	37.564968	118.443466	33.182851	13.162007	117.631691	-78.132077	5.894359	118.219429
-28.277058	33.093452	118.470398	-22.637316	9.663293	117.762932	35.767483	-11.207426	116.742645	30.229462	37.628971	118.405899	32.9984725	13.2107725	117.574272	-78.2731045	6.1158135	117.951592
-27.688593	33.794941	118.438026	-22.876888	9.859281	117.760109	35.570629	-11.166889	116.610626	30.09317	37.660076	118.337372	32.8318995	13.2465935	117.473999	-78.5856755	6.4719685	118.046219
-27.061531	34.451435	118.44529	-23.059441	9.979202	117.695938	35.378319	-11.153956	116.485641	29.967039	37.670345	118.296028	32.672679	13.2581945	117.3908345	-78.791561	6.7002095	118.0010415
-26.401752	34.974503	118.397652	-23.172968	10.038041	117.593536	35.20401	-11.13722	116.382683	29.875183	37.693089	118.19693	32.5395965	13.2779345	117.2898065	-78.8855325	6.7981475	117.8972655
-25.409052	35.685467	118.30835	-23.216084	10.136571	117.382896	35.012714	-11.100861	116.228844	29.763607	37.728336	118.088974	32.3881605	13.3137375	117.158909	-78.8203285	6.9594045	117.606883
-24.721815	36.085808	118.152748	-23.322674	10.350398	117.350029	34.911125	-11.085139	116.138054	29.719847	37.755791	117.938957	32.315486	13.335326	117.0385055	-78.960834	7.36547	117.6615525
-23.960655	36.428143	117.975464	-23.32654	10.421376	117.156174	34.816788	-11.066343	116.039589	29.686951	37.79023	117.762901	32.2518695	13.3619435	116.901245	-78.9049495	7.4808085	117.411103
-23.411528	36.804852	117.898621	-23.36528	10.58101	117.049805	34.722878	-11.071156	115.933144	29.665146	37.811954	117.601105	32.194012	13.370399	116.7671245	-78.924572	7.791621	117.3324855
-22.465866	36.872284	117.654053	-23.537422	10.816622	116.984749	34.61013	-11.091132	115.788078	29.65453	37.816383	117.455933	32.13233	13.3626255	116.6220055	-79.207174	8.2706185	117.3474925
-21.762316	36.971691	117.523239	-23.490194	10.842879	116.901505	34.49622	-11.109633	115.622643	29.645842	37.804855	117.303291	32.071031	13.347611	116.462967	-79.051419	8.338147	117.340043
-21.002239	37.008354	117.418266	-23.496584	10.926348	116.721741	34.380798	-11.122784	115.420547	29.642752	37.791393	117.185036	32.011775	13.3343045	116.3027915	-79.004943	8.5183915	117.1406905
-19.983883	37.041523	117.329239	-23.615864	11.087228	116.584648	34.195347	-11.140178	115.058517	29.610565	37.783615	116.996109	31.902956	13.3217185	116.027313	-79.134684	8.8527375	117.141983
-19.024469	36.828083	117.1604	-23.653755	11.240695	116.49765	34.075718	-11.094984	114.818001	29.582638	37.817795	116.871689	31.829178	13.3614055	115.844845	-79.136688	9.1199845	117.150455
-18.308084	36.642792	117.054352	-23.723406	11.389598	116.442383	33.965073	-11.02027	114.57164	29.552723	37.899979	116.759094	31.758898	13.4398545	115.665367	-79.20571	9.3393415	117.219399
-17.51874	36.36644	116.857674	-23.733831	11.576862	116.30542	33.861462	-10.944529	114.353577	29.523901	37.978603	116.618576	31.6926815	13.517037	115.4860765	-79.1603435	9.636687	117.1247635
-16.714045	36.066833	116.637054	-23.778648	11.799302	116.147484	33.742165	-10.868761	114.185349	29.513159	38.066387	116.443947	31.627662	13.598813	115.314648	-79.184958	9.999791	116.98032
-16.00065	35.731346	116.391251	-23.808086	12.012287	115.983963	33.61237	-10.81545	114.011086	29.509729	38.146366	116.227066	31.5610495	13.665458	115.119076	-79.1772215	10.359116	116.84885
-15.30759	35.350285	116.137802	-23.858065	12.248346	115.814087	33.472511	-10.766668	113.842056	29.515499	38.185726	116.002228	31.494005	13.709529	114.922142	-79.210135	10.787163	116.706032
-14.177641	34.611847	115.751076	-23.86488	12.472461	115.56147	33.257477	-10.716464	113.703133	29.54492	38.222252	115.610489	31.4011985	13.752894	114.656811	-79.1309585	11.192028	116.466129
-13.399323	34.073658	115.523849	-23.910725	12.627342	115.327644	33.119247	-10.706628	113.570786	29.562029	38.23315	115.363518	31.340638	13.763261	114.467152	-79.162088	11.491423	116.188136
-12.673317	33.427235	115.300331	-23.919117	12.753373	115.217735	33.003345	-10.69534	113.443878	29.568052	38.253345	115.103928	31.2856985	13.7790025	114.273903	-79.1239325	11.7277435	116.161567
-11.935776	32.766121	115.110626	-24.014164	12.872057	115.127777	32.894749	-10.656424	113.299919	29.566837	38.28817	114.851379	31.230793	13.815873	114.075649	-79.259121	11.928241	116.179905
-11.23263	32.040958	114.912834	-24.056854	12.964158	114.969933	32.801594	-10.61407	113.159851	29.545769	38.323887	114.665947	31.1736815	13.8549085	113.912899	-79.2873895	12.0734075	116.026967
-10.49845	31.277184	114.678703	-24.117569	13.077402	114.830864	32.734047	-10.592188	113.068047	29.53183	38.362789	114.470528	31.1329385	13.8853005	113.7692875	-79.3680765	12.2695035	115.8924405
-9.804452	30.451551	114.431236	-24.090935	13.168716	114.580132	32.649086	-10.557799	113.015045	29.519987	38.395943	114.264259	31.0845365	13.919072	113.639652	-79.2664065	12.41836	115.520612
-8.741561	29.201021	114.016815	-24.147074	13.328398	114.305161	32.5359	-10.552737	112.933197	29.512215	38.411171	113.874039	31.0240575	13.929217	113.403618	-79.3182055	12.727579	115.206704
-8.052162	28.298241	113.69828	-24.221931	13.452058	114.091339	32.446243	-10.557527	112.873772	29.507784	38.422752	113.564453	30.9770135	13.9326125	113.2191125	-79.4208755	12.9715035	114.9635655
-7.356997	27.345367	113.384926	-24.231924	13.536966	113.905228	32.375011	-10.594855	112.809921	29.506248	38.412666	113.296219	30.9406295	13.9089055	113.05307	-79.4044775	13.1650265	114.757386
-6.682004	26.368607	113.072525	-24.262981	13.60857	113.573753	32.303623	-10.662097	112.767586	29.497009	38.371994	113.075211	30.900316	13.8549485	112.9213985	-79.426278	13.3621915	114.2261075
-6.024905	25.376213	112.795273	-24.281538	13.642667	113.275925	32.280704	-10.743366	112.705406	29.520506	38.316364	112.915215	30.900605	13.786499	112.8103105	-79.463681	13.498835	113.7415395
-5.369565	24.361177	112.527122	-24.294323	13.6745	112.984871	32.202156	-10.813723	112.674965	29.513369	38.263042	112.76368	30.8577625	13.7246595	112.7193225	-79.4464085	13.6243405	113.2504195
-4.731421	23.30303	112.264786	-24.329597	13.678771	112.754669	32.149193	-10.877838	112.640976	29.522449	38.192078	112.580299	30.835821	13.65712	112.6106375	-79.495015	13.700422	112.8987005
-3.788176	21.707798	111.968315	-24.358446	13.72097	112.423706	32.070835	-10.971923	112.625626	29.548555	38.099712	112.378654	30.809695	13.5638945	112.50214	-79.526587	13.8780455	112.345272
-3.177954	20.616198	111.773262	-24.402033	13.748733	112.161186	32.026798	-11.043252	112.727203	29.564575	38.041538	112.304863	30.7956865	13.499143	112.516033	-79.5997525	13.998323	111.806339
-2.628895	19.501669	111.600288	-24.46446	13.750404	111.832581	31.969511	-11.113315	112.860619	29.569166	37.96946	112.28801	30.7693385	13.4280725	112.5743145	-79.6982585	14.0727355	111.0908475
-2.112024	18.415363	111.415062	-24.551455	13.748015	111.439957	31.906832	-11.206482	112.986183	29.56428	37.883129	112.274254	30.735556	13.3383235	112.6302185	-79.838466	14.1577065	110.2496955
-1.651223	17.293941	111.180496	-24.615929	13.739398	111.015404	31.818346	-11.306066	113.103722	29.559887	37.784393	112.226547	30.6891165	13.2391635	112.6651345	-79.9209745	14.2396325	109.3656735
-1.18853	16.183653	110.995079	-24.659821	13.700154	110.615623	31.751245	-11.405804	113.210037	29.586548	37.645142	112.170303	30.6688965	13.119669	112.69017	-79.9885385	14.280639	108.541076
-0.816582	15.065675	110.864281	-24.656538	13.635184	110.302925	31.728327	-11.526068	113.316406	29.650253	37.531586	112.205246	30.68929	13.002759	112.760826	-80.002366	14.267609	107.845024
-0.350338	13.451084	110.863815	-24.598783	13.547376	110.057701	31.760363	-11.650707	113.481628	29.781065	37.349033	112.412849	30.770714	12.849163	112.9472385	-79.96828	14.245589	107.1681635
-0.100704	12.383215	110.956177	-24.492567	13.476541	110.073219	31.849548	-11.717396	113.602707	29.908142	37.280342	112.623856	30.878845	12.781473	113.1132815	-79.863979	14.171609	107.0331565
0.115528	11.348189	111.131668	-24.368618	13.439234	110.204018	31.971291	-11.751771	113.690819	30.043518	37.234562	112.908791	31.0074045	12.7413955	113.299805	-79.7446405	14.1370725	107.108231
0.214685	10.322475	111.358551	-24.251198	13.38822	110.400352	32.097713	-11.765067	113.831734	30.178129	37.202656	113.26889	31.137921	12.7187945	113.550312	-79.640317	14.0576455	107.250392
0.281711	9.319296	111.625908	-24.170826	13.356547	110.656677	32.228432	-11.788945	114.028679	30.309093	37.160633	113.653969	31.2687625	12.685844	113.841324	-79.6104145	14.02725	107.47203
0.255852	8.334747	111.91124	-24.097382	13.328592	110.922623	32.354713	-11.830094	114.237762	30.416265	37.118706	114.058601	31.385489	12.644306	114.1481815	-79.580253	14.012878	107.6970645
0.168995	7.375515	112.194733	-24.039879	13.329877	111.171852	32.448689	-11.860771	114.481125	30.514484	37.094601	114.461227	31.4815865	12.616915	114.471176	-79.5613445	14.042839	107.872528
-0.125809	5.981323	112.586609	-24.012053	13.330254	111.496338	32.530956	-11.908	114.851044	30.61845	37.049522	115.027214	31.574703	12.570761	114.939129	-79.598809	14.089747	108.053547
-0.412064	5.050871	112.79734	-24.003181	13.309495	111.684624	32.550781	-11.947741	115.075623	30.665785	36.998119	115.348938	31.608283	12.525189	115.2122805	-79.614645	14.093801	108.1569675
-0.7605	4.147327	112.938461	-24.017204	13.301047	111.895821	32.566574	-12.00506	115.243507	30.716436	36.942032	115.600777	31.641505	12.468486	115.422142	-79.675913	14.133608	108.3695
-1.153748	3.245229	113.089417	-23.998232	13.272363	112.125526	32.575531	-12.056557	115.383636	30.762381	36.872749	115.829071	31.668956	12.408096	115.6063535	-79.66542	14.13663	108.6446985
-1.64484	2.371216	113.254021	-23.969036	13.244213	112.378502	32.578407	-12.122401	115.478218	30.814377	36.81472	116.003624	31.696392	12.3461595	115.740921	-79.634464	14.1422665	109.016083
-2.192753	1.509255	113.329079	-23.985035	13.245628	112.655281	32.586391	-12.167166	115.536011	30.848295	36.766769	116.163589	31.717343	12.2998015	115.8498	-79.687413	14.1914545	109.460762
-2.820673	0.708447	113.441132	-23.945229	13.250549	112.933228	32.604763	-12.236706	115.588013	30.890676	36.721169	116.291573	31.7477195	12.2422315	115.939793	-79.6381775	14.2588665	109.926663
-3.918241	-0.507759	113.573837	-23.892967	13.260423	113.320137	32.619339	-12.321057	115.668251	30.983061	36.639729	116.502365	31.8012	12.159336	116.085308	-79.587134	14.36151	110.554966
-4.734512	-1.254839	113.649139	-23.859388	13.276391	113.536942	32.629044	-12.384198	115.729965	31.039698	36.595009	116.625107	31.834371	12.1054055	116.177536	-79.553147	14.4473765	110.896348
-5.614913	-1.970495	113.702263	-23.812447	13.307966	113.768173	32.641567	-12.450685	115.792953	31.114796	36.534744	116.723595	31.8781815	12.0420295	116.258274	-79.5030755	14.5739025	111.278072
-6.588684	-2.604385	113.784554	-23.771719	13.325222	113.961113	32.642399	-12.512361	115.831879	31.193533	36.466457	116.799843	31.917966	11.977048	116.315861	-79.461404	14.673396	111.606365
-7.546666	-3.311729	113.826157	-23.707743	13.309661	114.200119	32.639225	-12.590155	115.836761	31.26989	36.392555	116.879692	31.9545575	11.9012	116.3582265	-79.3700435	14.718122	112.0420115
-8.596421	-3.939507	113.912582	-23.646523	13.292673	114.513573	32.642441	-12.669854	115.818367	31.355587	36.289658	116.967834	31.999014	11.809902	116.3931005	-79.29206	14.775444	112.6340455
-9.665915	-4.529497	114.018311	-23.597212	13.266415	114.827934	32.652164	-12.755898	115.825912	31.443098	36.194828	117.088356	32.047631	11.719465	116.457134	-79.242055	14.813365	113.198734
-11.292347	-5.346766	114.18898	-23.490896	13.20222	115.311882	32.688202	-12.88338	115.859856	31.567175	36.081768	117.349457	32.1276885	11.599194	116.6046565	-79.1094805	14.805246	114.0191075
-12.478099	-5.809984	114.331123	-23.43992	13.172507	115.539619	32.749203	-12.978389	115.924393	31.645971	36.008705	117.510269	32.197587	11.515158	116.717331	-79.077427	14.829856	114.361907
-13.677619	-6.330072	114.417923	-23.42639	13.136797	115.710762	32.768616	-13.057476	116.004326	31.700062	35.941429	117.618736	32.234339	11.4419765	116.811531	-79.087119	14.8316175	114.609993
-14.895214	-6.75429	114.463959	-23.431698	13.138148	115.800819	32.782314	-13.139781	116.094902	31.745646	35.879974	117.662491	32.26398	11.3700965	116.8786965	-79.127376	14.9061995	114.7229415
-16.199003	-7.12827	114.546181	-23.414722	13.127589	115.834702	32.793087	-13.219604	116.196953	31.776804	35.807449	117.600677	32.2849455	11.2939225	116.898815	-79.1143895	14.9612555	114.770589
-17.42588	-7.496927	114.573036	-23.40593	13.101181	115.851936	32.797482	-13.300901	116.292679	31.77067	35.734524	117.500809	32.284076	11.2168115	116.896744	-79.095936	14.9855505	114.807128
-18.752531	-7.712115	114.64106	-23.371597	13.051517	115.839043	32.82777	-13.38023	116.434097	31.777224	35.672699	117.36702	32.302497	11.1462345	116.9005585	-79.045691	14.9567995	114.7775275
-20.679735	-8.071115	114.806221	-23.334089	12.88542	115.847984	32.91864	-13.515208	116.657066	31.782177	35.54224	117.135368	32.3504085	11.013516	116.896217	-79.0185865	14.757324	114.799751
-21.976362	-8.263825	114.947006	-23.265709	12.748421	115.910378	33.026199	-13.640733	116.802361	31.790655	35.456879	116.959747	32.408427	10.908073	116.881054	-78.939845	14.588769	114.939702
-23.228559	-8.362246	115.162529	-23.192171	12.566775	115.998421	33.153217	-13.770008	116.960335	31.82419	35.334118	116.780518	32.4887035	10.782055	116.8704265	-78.8730455	14.351495	115.1264155
-24.53919	-8.38029	115.395821	-23.09231	12.407311	116.102921	33.27813	-13.908718	117.140663	31.868708	35.195759	116.612289	32.573419	10.6435205	116.876476	-78.758039	14.1711015	115.329366
-25.819948	-8.369879	115.555016	-23.023813	12.215338	116.193939	33.393276	-14.028928	117.289185	31.937677	35.049763	116.528725	32.6654765	10.5104175	116.908955	-78.7131025	13.9202585	115.478923
-27.074644	-8.290422	115.632919	-22.95175	12.01974	116.259636	33.500038	-14.185073	117.413284	32.017769	34.895691	116.516808	32.7589035	10.355309	116.965046	-78.6624035	13.684171	115.554226
-28.33083	-8.161332	115.601967	-22.880001	11.833241	116.297279	33.591389	-14.317875	117.444107	32.10276	34.761559	116.624359	32.8470745	10.221842	117.034233	-78.6070765	13.44464	115.560325
-30.18289	-7.850467	115.467094	-22.731247	11.535318	116.371429	33.758137	-14.459385	117.408607	32.222771	34.614754	116.876328	32.990454	10.0776845	117.1424675	-78.452948	12.9929515	115.6003905
-31.380499	-7.585596	115.356934	-22.623207	11.319336	116.475929	33.898922	-14.525038	117.26754	32.316608	34.548397	117.09536	33.107765	10.0116795	117.18145	-78.354179	12.6269925	115.770408
-32.553528	-7.225411	115.290573	-22.500008	11.169296	116.624641	34.056282	-14.556291	117.104866	32.427113	34.509922	117.348518	33.2416975	9.9768155	117.226692	-78.2417135	12.3617765	116.02259
-33.678242	-6.848907	115.214417	-22.394548	11.082731	116.848839	34.211086	-14.551909	116.908882	32.558918	34.509941	117.638	33.385002	9.979016	117.273441	-78.174098	12.186446	116.424237
-34.818466	-6.387887	115.18158	-22.182903	11.024522	116.933701	34.40099	-14.503327	116.715393	32.716881	34.533478	117.942604	33.5589355	10.0150755	117.3289985	-77.9247415	12.0339685	116.5384035
-35.934811	-5.8814	115.128777	-22.008537	11.019293	117.049942	34.55645	-14.459024	116.529022	32.896862	34.573631	118.237663	33.726656	10.0573035	117.3833425	-77.74373	11.9812825	116.7165415
-37.061317	-5.348969	115.075508	-21.823391	11.080255	117.163635	34.693535	-14.4103	116.397247	33.101322	34.591251	118.47361	33.8974285	10.0904755	117.4354285	-77.5442105	12.0700345	116.8918415
-38.608227	-4.486609	115.000008	-21.592752	11.144292	117.216743	34.899109	-14.38294	116.226265	33.417362	34.600346	118.726219	34.1582355	10.108703	117.476242	-77.3437395	12.179881	116.957244
-39.487194	-4.053672	114.982544	-21.184011	10.970377	117.116867	35.026138	-14.388287	116.14817	33.618679	34.585945	118.770134	34.3224085	10.098829	117.459152	-76.6904305	11.841925	116.774582
-40.506706	-3.540641	115.050911	-21.290979	11.226358	117.296127	35.158791	-14.408434	116.111526	33.798664	34.569412	118.683434	34.4787275	10.080489	117.39748	-77.0606855	12.372227	117.194774
-41.643726	-2.84161	115.209702	-21.075506	11.228332	117.241478	35.280693	-14.444344	116.156616	33.969753	34.532379	118.468872	34.625223	10.0440175	117.312744	-76.776235	12.4126465	117.170212
-42.617695	-2.34724	115.471359	-20.963848	11.184082	117.286644	35.396622	-14.528078	116.215454	34.111259	34.450771	118.168686	34.7539405	9.9613465	117.19207	-76.6816365	12.4068175	117.381218
-43.55262	-1.832999	115.963974	-20.827379	11.093829	117.44825	35.48457	-14.625637	116.318466	34.184277	34.327541	117.773354	34.8344235	9.850952	117.04591	-76.4891815	12.336706	117.85059
-44.433418	-1.343753	116.751411	-20.663925	10.913074	117.792809	35.572762	-14.755607	116.422691	34.20932	34.178143	117.308304	34.891041	9.711268	116.8654975	-76.218891	12.11488	118.7201205
-45.666431	-0.627794	118.406738	-20.48201	10.574693	118.623688	35.682186	-15.009902	116.708626	34.160946	33.889053	116.667831	34.921566	9.4395755	116.6882285	-75.885586	11.7098105	120.5591475
-46.410484	-0.1218	119.512512	-20.398678	10.347631	119.272194	35.780827	-15.214281	117.033722	34.154064	33.700825	116.396141	34.9674455	9.243272	116.7149315	-75.7648015	11.45199	121.8294565
-47.160069	0.383435	120.373085	-20.329521	10.129902	119.833549	35.852787	-15.449819	117.467049	34.174393	33.491047	116.231964	35.01359	9.020614	116.8495065	-75.672632	11.23919	122.8175915
-47.822544	0.941514	121.017769	-20.314268	9.929859	120.238495	35.917286	-15.618661	117.911682	34.173683	33.302753	116.106674	35.0454845	8.842046	117.009178	-75.6740205	11.017672	123.467812
-48.458736	1.542576	121.434784	-20.327429	9.742766	120.502319	35.958351	-15.757219	118.274689	34.13208	33.159748	116.039658	35.0452155	8.7012645	117.1571735	-75.7000735	10.7842675	123.8474645
-48.742134	2.036703	121.678528	-20.356634	9.565093	120.663177	35.993881	-15.865633	118.555176	34.076958	33.063297	115.977837	35.0354195	8.598832	117.2665065	-75.7486875	10.531354	124.0598475
-49.26017	2.689782	121.748642	-20.410051	9.428689	120.753098	36.013786	-15.938117	118.719269	34.001564	32.997303	115.931442	35.007675	8.529593	117.3253555	-75.827777	10.327785	124.1808405
-49.927151	3.758825	121.566238	-20.486694	9.278665	120.730415	36.014317	-15.945354	118.792343	33.85125	32.979858	115.907799	34.9327835	8.517252	117.350071	-75.9061715	10.040078	124.110759
-50.27396	4.593351	121.494522	-20.565577	9.20723	120.679459	36.000408	-15.89392	118.764008	33.745911	33.021732	115.878166	34.8731595	8.563906	117.321087	-76.0043135	9.850554	124.037831
-50.681519	5.643971	121.505867	-20.62396	9.179811	120.651611	35.990524	-15.816423	118.669685	33.669518	33.094673	115.872864	34.830021	8.639125	117.2712745	-76.077941	9.720497	124.0319475
-50.873501	6.54895	121.418365	-20.643776	9.180293	120.611763	36.007545	-15.734473	118.605492	33.575432	33.196819	115.996338	34.7914885	8.731173	117.300915	-76.0790405	9.629413	123.922611
-50.894772	7.483917	121.319893	-20.687561	9.210178	120.611443	36.031731	-15.640778	118.550789	33.55917	33.316921	116.087708	34.7954505	8.8380715	117.3192485	-76.1705725	9.5822845	123.9036375
-50.888844	8.492072	121.207893	-20.699047	9.233898	120.577034	36.05455	-15.551047	118.48732	33.531666	33.426697	116.253517	34.793108	8.937825	117.3704185	-76.191202	9.529971	123.7836495
-50.802433	9.51368	121.0495	-20.717045	9.313012	120.508133	36.076347	-15.444253	118.45237	33.551952	33.54504	116.31662	34.8141495	9.0503935	117.384495	-76.2482395	9.5756305	123.631771
-50.55489	11.109277	120.828903	-20.709322	9.480386	120.414711	36.096222	-15.307071	118.443886	33.562584	33.705227	116.370346	34.829403	9.199078	117.407116	-76.248047	9.761694	123.422306
-50.252319	12.180297	120.698776	-20.715242	9.616302	120.368256	36.105087	-15.21439	118.459824	33.576035	33.795692	116.349281	34.840561	9.290651	117.4045525	-76.271045	9.941953	123.3319595
-49.934143	13.27872	120.606026	-20.67697	9.713811	120.313728	36.112579	-15.121868	118.494949	33.606113	33.874817	116.290649	34.859346	9.3764745	117.392799	-76.213286	10.0511475	123.234657
-49.542107	14.374995	120.447792	-20.668936	9.762049	120.242226	36.152096	-15.065919	118.539276	33.629097	33.960129	116.237259	34.8905965	9.447105	117.3882675	-76.2284685	10.076993	123.0961845
-49.09647	15.492932	120.191399	-20.63615	9.827845	120.145081	36.189316	-14.973293	118.601715	33.613251	34.030407	116.209518	34.9012835	9.528557	117.4056165	-76.1735835	10.127133	122.8845455
-48.499969	16.660067	119.844795	-20.669466	9.885444	119.968376	36.239616	-14.884665	118.695465	33.620079	34.117947	116.104485	34.9298475	9.616641	117.399975	-76.2687795	10.154247	122.536777
-48.042797	17.762383	119.460526	-20.676275	9.928261	119.778671	36.295238	-14.80045	118.787918	33.607277	34.214901	116.040016	34.9512575	9.7072255	117.413967	-76.3038075	10.1492965	122.143375
-47.156593	19.52413	118.827019	-20.733149	10.02705	119.473709	36.333397	-14.615	118.942879	33.559689	34.382282	115.930092	34.946543	9.883641	117.4364855	-76.412841	10.170459	121.5109325
-46.502121	20.737123	118.480858	-20.791214	10.09834	119.301476	36.325897	-14.446778	118.999527	33.489765	34.536846	115.927208	34.907831	10.045034	117.4633675	-76.490259	10.151646	121.1395845
-45.817806	21.997738	118.236855	-20.863892	10.235333	119.172523	36.274303	-14.279922	119.022667	33.391506	34.701763	115.885674	34.8329045	10.2109205	117.4541705	-76.5606885	10.2597455	120.8908755
-45.114868	23.294691	118.115257	-20.959858	10.369003	119.139587	36.227177	-14.061817	119.046761	33.265804	34.918419	115.860283	34.7464905	10.428301	117.453522	-76.6662065	10.309705	120.825652
-44.351891	24.619402	118.033981	-21.05681	10.555093	119.123184	36.193172	-13.828124	119.0793	33.138157	35.161755	115.879669	34.6656645	10.6668155	117.4794845	-76.7792845	10.4433705	120.7668835
-43.546989	26.001087	117.945839	-21.153893	10.763896	119.147408	36.131828	-13.571443	119.131645	33.030884	35.422985	115.957703	34.581356	10.925771	117.544674	-76.889142	10.602021	120.750142
-42.695362	27.389711	117.89225	-21.241337	10.967951	119.175591	36.078346	-13.335993	119.17688	32.937412	35.692207	116.062912	34.507879	11.178107	117.619896	-76.990553	10.757795	120.731286
-41.347	29.543219	117.850067	-21.351204	11.293446	119.163826	35.962944	-13.001035	119.157394	32.824368	36.052155	116.225174	34.393656	11.52556	117.691284	-77.096064	11.061332	120.636368
-40.371861	30.992104	117.861259	-21.395905	11.501435	119.162788	35.886196	-12.777594	119.112419	32.756844	36.29166	116.358719	34.32152	11.757033	117.735569	-77.11333	11.245837	120.590007
-39.400768	32.465355	117.908684	-21.459511	11.671631	119.178497	35.829498	-12.591575	119.038818	32.690723	36.505001	116.495193	34.2601105	11.956713	117.7670055	-77.1791325	11.386549	120.5899885
-38.417686	33.952324	118.019066	-21.517212	11.844981	119.189384	35.779346	-12.404959	118.930328	32.618923	36.744164	116.557076	34.1991345	12.1696025	117.743702	-77.2335585	11.5203595	120.635066
-37.319469	35.413631	118.075386	-21.589924	12.02137	119.219803	35.717922	-12.226176	118.859482	32.543144	36.955227	116.647461	34.130533	12.3645255	117.7534715	-77.310381	11.6782145	120.6861345
-36.214298	36.87014	118.099831	-21.654688	12.194404	119.211617	35.630653	-12.065259	118.769852	32.431709	37.125706	116.768967	34.031181	12.5302235	117.7694095	-77.340557	11.8585845	120.6538245
-35.072285	38.340572	118.093346	-21.765451	12.358145	119.172897	35.522537	-11.919136	118.721542	32.359814	37.289154	116.813293	33.9411755	12.685009	117.7674175	-77.4720775	12.031281	120.5783765
-33.342533	40.545315	117.989624	-21.973375	12.564042	119.052277	35.318058	-11.776746	118.66996	32.199631	37.44931	116.999054	33.7588445	12.836282	117.834507	-77.7055945	12.291802	120.270047
-32.092438	41.978413	117.980263	-22.112881	12.708791	118.958008	35.1539	-11.704389	118.619179	32.102417	37.545185	117.161819	33.6281585	12.920398	117.890499	-77.8539205	12.497184	120.025517
-30.842232	43.404957	118.036354	-22.26152	12.819839	118.869614	34.996155	-11.606342	118.537941	32.009418	37.671169	117.397621	33.5027865	13.0324135	117.967781	-78.0258265	12.6072645	119.771447
-29.566973	44.853928	118.242645	-22.417288	12.930116	118.81176	34.863346	-11.466327	118.459572	31.90383	37.842896	117.7547	33.383588	13.1882845	118.107136	-78.218164	12.6719475	119.516384
-28.312895	46.22266	118.563675	-22.667143	13.088316	118.765434	34.74778	-11.292913	118.302467	31.839769	38.005974	118.168213	33.2937745	13.3565305	118.23534	-78.6280605	12.8201015	119.295528
-27.043039	47.547462	119.043137	-22.787008	13.224442	118.620445	34.650864	-11.065066	118.081245	31.717693	38.263557	118.741158	33.1842785	13.5992455	118.4112015	-78.7582945	12.8496385	118.8296885
-25.400555	48.695694	119.430878	-22.937439	13.367619	118.346176	34.560158	-10.776498	117.772018	31.576771	38.584579	119.459686	33.0684645	13.9040405	118.615852	-78.9433425	12.8311975	118.0765
-23.434315	50.56625	120.270897	-23.144491	13.751454	118.016113	34.473484	-10.304064	117.276176	31.427124	38.979618	120.290352	32.950304	14.337777	118.783264	-79.239286	13.165131	117.248962
-22.069845	51.666306	120.734169	-23.29092	14.148598	117.905891	34.438721	-9.912401	116.999184	31.368982	39.308212	120.718239	32.9038515	14.6979055	118.8587115	-79.4856915	13.5992905	116.9530705
-20.688089	52.617229	121.160484	-23.241663	14.496718	117.69632	34.446934	-9.542591	116.792702	31.352955	39.661003	121.046745	32.8999445	15.059206	118.9197235	-79.3832705	13.93423	116.4729165
-19.377956	53.438904	121.63501	-23.285393	14.922256	117.671982	34.463131	-9.237446	116.695976	31.383823	39.953175	121.278526	32.923477	15.3578645	118.987251	-79.494263	14.4866475	116.356713
-18.163776	54.210506	122.224495	-23.240833	15.278981	117.631889	34.458881	-8.996961	116.63681	31.412823	40.212433	121.51387	32.935852	15.607736	119.07534	-79.417518	14.950226	116.188438
NaN	NaN	NaN	-23.286673	15.612957	117.76091	34.48185	-8.84135	116.632423	31.735653	40.269569	121.591095	33.1087515	15.7141095	119.111759	-79.6820975	15.5118045	116.410061
NaN	NaN	NaN	-23.229435	15.841074	117.850281	34.512142	-8.725039	116.678108	31.911522	40.333378	121.785187	33.211832	15.8041695	119.2316475	-79.670702	15.8779785	116.4689145
-13.608551	55.409477	123.333	-23.222103	16.065094	118.11335	34.525932	-8.649315	116.886627	32.014412	40.404694	122.097206	33.270172	15.8776895	119.4919165	-79.714378	16.2524985	116.7347835
-12.132367	55.352051	123.142647	-23.283737	16.216696	118.340942	34.531342	-8.673244	117.092987	32.07357	40.392841	122.220024	33.302456	15.8597985	119.6565055	-79.86993	16.5735935	117.0253785
-10.860253	55.294384	123.013893	-23.294792	16.24507	118.503082	34.520317	-8.747766	117.335579	32.119999	40.3545	122.249046	33.320158	15.803367	119.7923125	-79.909742	16.686773	117.2138515
-9.632501	55.013645	122.827324	-23.256985	16.218161	118.60228	34.521427	-8.880635	117.562569	32.158356	40.267963	122.264984	33.3398915	15.693664	119.9137765	-79.8538615	16.742658	117.2907835
-8.509317	54.568226	122.65905	-23.344692	16.21015	118.810295	34.530205	-9.061323	117.796158	32.212238	40.141651	122.233925	33.3712215	15.540164	120.0150415	-80.0606055	16.880136	117.6055485
-7.444758	53.984444	122.470764	-23.276428	16.094309	118.8526	34.533592	-9.225864	118.040421	32.241901	40.006458	122.169426	33.3877465	15.390297	120.1049235	-79.9406025	16.798321	117.6002765
-6.461326	53.334511	122.275841	-23.293285	16.015369	118.941521	34.513943	-9.382049	118.25827	32.238434	39.807007	122.095474	33.3761885	15.212479	120.176872	-79.9627585	16.818259	117.70617
-5.001902	52.113716	122.075317	-23.303083	15.865801	119.039406	34.518768	-9.632379	118.528259	32.312065	39.657108	122.132172	33.4154165	15.0123645	120.3302155	-80.0215825	16.7192375	117.7485965
-4.133492	51.233585	122.066391	-23.276577	15.788465	119.097832	34.538845	-9.775919	118.682526	32.359589	39.515179	122.199402	33.449217	14.86963	120.440964	-80.002371	16.7073	117.7547
-3.346166	50.294884	122.052338	-23.274967	15.733665	119.111	34.560738	-9.921935	118.797615	32.427582	39.377674	122.314049	33.49416	14.7278695	120.555832	-80.044094	16.7394605	117.666168
-2.608139	49.269684	122.076836	-23.257759	15.720591	119.106018	34.60437	-10.026227	118.890991	32.503151	39.279022	122.419785	33.5537605	14.6263975	120.655388	-80.0692785	16.8147845	117.556648
-1.906419	48.215248	122.023438	-23.195869	15.738103	119.063934	34.638695	-10.085416	118.945633	32.590637	39.222969	122.508499	33.614666	14.5687765	120.727066	-80.006404	16.9074295	117.400802
-1.304692	47.097725	122.026291	-23.166134	15.785056	119.05835	34.676823	-10.105495	118.970955	32.648289	39.194897	122.584473	33.662556	14.544701	120.777714	-79.994824	17.025411	117.338986
-0.781402	45.968658	122.037148	-23.102631	15.842639	119.03685	34.730713	-10.087595	118.971382	32.73946	39.191666	122.681221	33.7350865	14.5520355	120.8263015	-79.9403485	17.1332425	117.2473985
-0.133748	44.113194	122.037872	-23.033903	15.930244	118.899391	34.830482	-10.025202	118.947861	32.855583	39.206627	122.887947	33.8430325	14.5907125	120.917904	-79.9108385	17.2697755	116.880878
0.217176	42.830807	121.929565	-22.978703	15.983178	118.801208	34.916149	-9.981221	118.972458	32.914452	39.245556	122.995102	33.9153005	14.6321675	120.98378	-79.8727065	17.3341885	116.618636
0.476953	41.509476	121.785416	-22.900003	16.088036	118.691612	35.00634	-9.92923	118.97937	32.975163	39.306961	122.995064	33.9907515	14.6888655	120.987217	-79.7907575	17.4872065	116.396007
0.689093	40.143894	121.565224	-22.790627	16.179171	118.669594	35.084373	-9.86186	118.959114	33.042751	39.387951	122.915947	34.063562	14.7630455	120.9375305	-79.644816	17.5952965	116.4016575
0.795172	38.742672	121.377907	-22.712303	16.261862	118.713966	35.164471	-9.793134	118.919304	33.118797	39.465324	122.786095	34.141634	14.836095	120.8526995	-79.56624	17.687629	116.5752325
0.856185	37.283253	121.235909	-22.613163	16.35498	118.828842	35.241337	-9.733684	118.85511	33.191742	39.531002	122.649979	34.2165395	14.898659	120.7525445	-79.4428655	17.811301	116.9051395
0.83196	35.792	121.100761	-22.527754	16.461082	119.031036	35.283546	-9.68391	118.788101	33.272587	39.593601	122.488106	34.2780665	14.9548455	120.6381035	-79.3335745	17.9673185	117.4239685
0.304626	33.684235	121.107651	-22.4039	16.630331	119.526497	35.266094	-9.599307	118.726624	33.353348	39.710514	122.063255	34.309721	15.0556035	120.3949395	-79.117521	18.2050585	118.6580545
0.160708	32.056511	121.03038	-22.336155	16.825111	120.065033	35.232033	-9.483792	118.681541	33.369415	39.845039	121.615067	34.300724	15.1806235	120.148304	-78.973034	18.4695985	119.981762
-0.048348	30.497663	121.012283	-22.251295	17.034456	120.705269	35.18882	-9.356927	118.667587	32.945465	40.168747	121.321419	34.0671425	15.40591	119.994503	-78.5697325	18.663002	121.416035
-0.339334	28.891817	121.120583	-22.20993	17.238691	121.354721	35.149975	-9.206539	118.759521	32.900593	40.370983	120.826492	34.025284	15.582222	119.7930065	-78.445144	18.89516	122.9164355
-0.6644	27.277025	121.264526	-22.233831	17.453617	121.886238	35.074184	-9.070074	118.921806	32.830654	40.603809	120.37809	33.952419	15.7668675	119.649948	-78.420081	19.1403665	124.122528
-0.991717	25.68919	121.299576	-22.341282	17.644602	122.201408	34.961613	-8.939713	119.067406	32.715027	40.778507	120.05632	33.83832	15.919397	119.561863	-78.520884	19.369807	124.840953
-1.352532	24.060061	121.218552	-22.496008	17.806307	122.290627	34.79108	-8.825445	119.2229	32.535213	40.918793	119.662689	33.6631465	16.046674	119.4427945	-78.6551625	19.56594	125.1384595
-1.922857	21.570263	120.86264	-22.776459	17.86941	122.047058	34.494785	-8.69374	119.377121	32.222347	41.015686	119.158577	33.358566	16.160973	119.267849	-78.911484	19.577847	124.826267
-2.322332	19.929943	120.622345	-22.900562	17.828291	121.754433	34.376614	-8.672063	119.408356	32.033138	40.990913	118.942986	33.204876	16.159425	119.175671	-79.006	19.497157	124.333195
-2.717879	18.283749	120.391014	-23.044966	17.727337	121.442451	34.279015	-8.671916	119.378494	31.863583	40.962635	118.840096	33.071299	16.1453595	119.109295	-79.161231	19.3093145	123.775607
-3.111179	16.655188	120.197914	-23.148722	17.585138	121.195374	34.2225	-8.681905	119.283821	31.722012	40.908028	118.813721	32.972256	16.1130615	119.048771	-79.2697	19.0572145	123.341977
-3.502641	15.058528	120.022133	-23.21369	17.436083	121.0037	34.208508	-8.693022	119.196739	31.621269	40.839802	118.854523	32.9148885	16.07339	119.025631	-79.3422685	18.798776	122.981769
-3.957952	13.487998	119.936218	-23.25358	17.310432	120.867622	34.233589	-8.696929	119.166992	31.572639	40.808151	119.000687	32.903114	16.055611	119.0838395	-79.410274	18.565253	122.6514045
-4.407683	11.94375	119.869461	-23.240944	17.236805	120.733772	34.25975	-8.697721	119.175514	31.577686	40.799591	119.177391	32.918718	16.050935	119.1764525	-79.400606	18.422675	122.2910915
-5.094228	9.677176	119.791557	-23.278212	17.208403	120.531227	34.34153	-8.665747	119.325172	31.625261	40.833961	119.551765	32.9833955	16.084107	119.4384685	-79.5398195	18.332699	121.6239855
-5.607619	8.214087	119.717804	-23.326176	17.248852	120.303871	34.394119	-8.628565	119.473351	31.657883	40.89183	119.84314	33.026001	16.1316325	119.6582455	-79.678353	18.3660715	120.9494965
-6.092206	6.76176	119.607201	-23.338812	17.293875	120.06768	34.444031	-8.566308	119.618568	31.661707	40.959785	120.071114	33.052869	16.1967385	119.844841	-79.730493	18.3910115	120.290519
-6.637453	5.306967	119.547905	-23.353443	17.347795	119.786896	34.509602	-8.516459	119.865097	31.696758	41.032719	120.104218	33.10318	16.25813	119.9846575	-79.810066	18.43746	119.5891345
-7.262998	3.923765	119.552948	-23.371975	17.451368	119.535133	34.516068	-8.486648	120.105759	31.709709	41.059727	119.924416	33.1128885	16.2865395	120.0150875	-79.8568385	18.6161965	119.0551785
-7.86505	2.558266	119.580444	-23.379662	17.511381	119.323715	34.501534	-8.476995	120.338287	31.735363	41.037987	119.587555	33.1184485	16.280496	119.962921	-79.8777725	18.742266	118.684509
-8.550582	1.24037	119.670151	-23.353884	17.55407	119.186638	34.462692	-8.508111	120.530357	31.735207	40.988968	119.144371	33.0989495	16.2404285	119.837364	-79.8067175	18.8677115	118.535912
-9.650178	-0.692423	119.816444	-23.37112	17.476337	119.106529	34.409664	-8.586323	120.643105	31.699106	40.843994	118.557419	33.054385	16.1288355	119.600262	-79.796625	18.8238385	118.612796
-10.34542	-1.920975	119.86438	-23.363499	17.33123	119.114891	34.383385	-8.643904	120.650459	31.636187	40.766506	118.320633	33.009786	16.061301	119.485546	-79.736784	18.601159	118.744236
-10.952154	-3.267154	119.688644	-23.372654	17.149809	119.131981	34.37336	-8.64889	120.607864	31.552311	40.741676	118.270477	32.9628355	16.046393	119.4391705	-79.7081435	18.253225	118.8247915
-11.793112	-4.332412	119.734314	-23.442739	17.012072	119.167397	34.385807	-8.627535	120.566681	31.467972	40.769077	118.309402	32.9268895	16.070771	119.4380415	-79.8123675	17.953373	118.8967525
-12.604321	-5.329967	119.795105	-23.475245	16.974669	119.216385	34.39286	-8.534012	120.603096	31.360794	40.841175	118.350746	32.876827	16.1535815	119.476921	-79.827317	17.7957565	118.955849
-13.467609	-6.258492	119.980598	-23.530712	17.007246	119.24913	34.388725	-8.405582	120.729683	31.267973	40.945507	118.354118	32.828349	16.2699625	119.5419005	-79.889773	17.7445295	118.9563595
-14.40859	-7.042765	120.23848	-23.601547	17.09482	119.265381	34.327682	-8.281769	120.911446	31.189507	41.04541	118.297958	32.7585945	16.3818205	119.604702	-79.9616885	17.8078195	118.92606
-15.750813	-8.159046	120.551193	-23.691883	17.263464	119.201912	34.224445	-8.133761	121.280945	31.092299	41.159546	118.034088	32.658372	16.5128925	119.6575165	-80.042138	18.0140355	118.7463075
-16.700596	-8.819936	120.612839	-23.738621	17.284199	119.114349	34.100285	-8.052646	121.429253	31.048399	41.180946	117.831436	32.574342	16.56415	119.6303445	-80.051584	18.004248	118.5983535
-17.670193	-9.36623	120.563416	-23.787262	17.21814	119.063484	33.988907	-8.036345	121.412956	30.954773	41.196518	117.612206	32.47184	16.5800865	119.512581	-80.046364	17.8561935	118.614387
-18.620678	-9.894812	120.399979	-23.808546	17.152905	119.038025	33.950108	-8.018142	121.268974	30.88006	41.196304	117.350594	32.415084	16.589081	119.309784	-80.032176	17.716729	118.766266
-19.509302	-10.339132	120.115517	-23.810778	17.028816	119.012535	33.951286	-7.945102	121.021446	30.777763	41.276199	117.205742	32.3645245	16.6655485	119.113594	-79.9860805	17.3920835	118.911476
-20.468349	-10.664051	119.961678	-23.8018	16.998499	119.00325	33.985447	-7.814842	120.77935	30.6679	41.437351	117.129692	32.3266735	16.8112545	118.954521	-79.9302735	17.1857435	119.051979
-21.378824	-10.893074	119.925369	-23.789902	17.016907	119.01133	34.051956	-7.613996	120.629395	30.56745	41.622005	117.0979	32.309703	17.0040045	118.8636475	-79.889507	17.0298095	119.1590125
-22.803482	-11.021238	120.142326	-23.790089	17.170589	119.05162	34.129658	-7.36243	120.670792	30.483986	41.851627	117.001511	32.306822	17.2445985	118.8361515	-79.887	17.0965795	119.2670885
-23.724522	-10.997164	120.32579	-23.790108	17.222801	119.086983	34.111492	-7.23954	120.838333	30.450035	41.931496	116.940262	32.2807635	17.345978	118.8892975	-79.8609795	17.099624	119.2846685
-24.669662	-10.942117	120.410744	-23.824266	17.235752	119.12986	34.089016	-7.200989	120.999252	30.42577	41.95837	116.93602	32.257393	17.3786905	118.967636	-79.905925	17.0928135	119.292084
-25.591579	-10.836242	120.381226	-23.860746	17.202883	119.177925	34.070019	-7.192475	121.068176	30.391703	41.964882	117.029442	32.230861	17.3862035	119.048809	-79.952353	17.0195625	119.307041
-26.500788	-10.630857	120.195938	-23.905546	17.05415	119.265076	34.047493	-7.232107	120.999886	30.358749	41.93861	117.233383	32.203121	17.3532515	119.1166345	-80.014213	16.7550485	119.4135175
-27.380306	-10.425225	119.934593	-23.922508	16.897097	119.35331	34.037212	-7.293086	120.834755	30.330334	41.910187	117.517448	32.183773	17.3085505	119.1761015	-80.028789	16.4856435	119.5305185
-28.208435	-10.103772	119.65213	-23.923864	16.720608	119.464447	34.031521	-7.313302	120.624695	30.349928	41.891953	117.830338	32.1907245	17.2893255	119.2275165	-80.0384525	16.1518905	119.7013775
-29.454348	-9.494753	119.269646	-23.907011	16.51811	119.637917	34.033768	-7.328678	120.269516	30.396601	41.898342	118.413162	32.2151845	17.284832	119.341339	-80.0292065	15.751388	119.934495
-30.233124	-9.006338	119.109215	-23.929756	16.466032	119.747902	34.033333	-7.333981	120.090591	30.44813	41.876442	118.729721	32.2407315	17.2712305	119.410156	-80.1002435	15.6608335	120.085648
-31.000414	-8.509586	119.031487	-23.885983	16.450523	119.840836	34.021687	-7.380191	119.979599	30.545723	41.823032	118.985764	32.283705	17.2214205	119.4826815	-80.055671	15.6796255	120.1989905
-31.751469	-7.955203	118.955551	-23.857595	16.451784	119.879974	34.003017	-7.491802	119.921921	30.648809	41.737782	119.167725	32.325913	17.12299	119.544823	-80.041103	15.780578	120.215125
-32.49054	-7.364439	118.869652	-23.811872	16.426723	119.847404	33.994263	-7.622577	119.930115	30.752897	41.59391	119.271446	32.37358	16.9856665	119.6007805	-79.997324	15.8677795	120.0940275
-33.180721	-6.760675	118.790459	-23.807413	16.386869	119.775536	33.988495	-7.776651	119.926453	30.845249	41.445454	119.351891	32.416872	16.8344015	119.639172	-80.031698	15.9393365	119.9119
-33.827583	-6.17243	118.580841	-23.797209	16.296862	119.631706	34.002483	-7.92897	119.934448	30.949896	41.267639	119.382797	32.4761895	16.6693345	119.6586225	-80.0706075	15.9243895	119.6047895
-34.718464	-5.292071	118.352448	-23.724382	16.041868	119.473671	34.034538	-8.191731	119.868614	31.057798	40.975552	119.419083	32.546168	16.3919105	119.6438485	-79.994932	15.6918255	119.3034935
-35.327034	-4.679284	118.30838	-23.649019	15.860192	119.415581	34.074375	-8.385298	119.836258	31.136127	40.77689	119.403671	32.605251	16.195796	119.6199645	-79.903289	15.524588	119.2111975
-35.870564	-4.040652	118.274536	-23.584227	15.671823	119.387039	34.146637	-8.565931	119.87722	31.2248	40.58461	119.397163	32.6857185	16.0093395	119.6371915	-79.8541725	15.3343065	119.1368865
-36.355133	-3.399189	118.175865	-23.484819	15.494546	119.327309	34.247921	-8.747825	119.93457	31.350554	40.382252	119.44455	32.7992375	15.8172135	119.68956	-79.7688755	15.1718785	118.965058
-36.816368	-2.749003	118.009697	-23.35198	15.336452	119.24987	34.336349	-8.924253	120.019043	31.505564	40.198494	119.566498	32.9209565	15.6371205	119.7927705	-79.6249165	15.0357835	118.7069695
-37.314392	-2.048996	117.781357	-23.247406	15.155093	119.13649	34.431805	-9.109276	120.058907	31.679157	40.016087	119.689575	33.055481	15.4534055	119.874241	-79.550293	14.8567805	118.398739
-37.587887	-1.668262	117.544304	-23.115826	15.036832	118.958054	34.512039	-9.295828	120.035507	31.862795	39.848877	119.816658	33.187417	15.2765245	119.9260825	-79.419069	14.7971395	117.9900255
-38.360313	-0.238307	116.896591	-22.901588	14.86933	118.640831	34.64325	-9.517641	119.863358	32.130478	39.642681	120.003021	33.386864	15.06252	119.9331895	-79.19004	14.67614	117.3484725
-38.76881	0.507474	116.389847	-22.809361	14.808575	118.331635	34.743416	-9.59355	119.743027	32.299835	39.566292	120.098808	33.5216255	14.986371	119.9209175	-79.1403475	14.630779	116.7423525
-38.961498	1.063453	115.745201	-22.45731	14.590457	117.805313	34.835144	-9.639513	119.575478	32.424717	39.514248	120.159355	33.6299305	14.9373675	119.8674165	-78.5445505	14.2435465	115.7432095
-39.346199	1.844323	115.308189	-22.349628	14.622702	117.477623	34.889256	-9.649146	119.39386	32.513592	39.499893	120.004532	33.701424	14.9253735	119.699196	-78.40068	14.3200305	115.25605
-39.761154	2.608501	115.10614	-22.201885	14.647563	117.201195	34.941257	-9.651567	119.203934	32.606903	39.471279	119.714233	33.77408	14.909856	119.4590835	-78.17785	14.38527	114.9433065
-40.359856	3.544092	115.176643	-22.341461	14.818467	117.218781	35.032047	-9.666904	119.007004	32.69482	39.434414	119.421791	33.8634335	14.883755	119.2143975	-78.5463555	14.753179	115.2231645
-40.748501	4.303058	115.279343	-22.196562	14.781324	117.204857	35.13932	-9.761127	118.936066	32.759407	39.359711	119.133308	33.9493635	14.799292	119.034687	-78.3424875	14.763356	115.375027
-41.384254	5.420112	115.593788	-22.043476	14.653746	117.34668	35.261269	-9.952295	118.928703	32.862331	39.217632	118.819473	34.0618	14.6326685	118.874088	-78.148752	14.6748235	115.819272
-41.802311	6.136477	115.985703	-22.002476	14.512083	117.570137	35.292782	-10.083372	118.922447	32.871834	39.064114	118.635002	34.082308	14.490371	118.7787245	-78.08726	14.533795	116.3615495
-42.237507	6.836977	116.556618	-21.962986	14.336376	117.938187	35.287319	-10.249641	118.919456	32.862854	38.87542	118.491432	34.0750865	14.3128895	118.705444	-78.0010585	14.3598625	117.17093
-42.625721	7.563195	117.249802	-21.950466	14.12465	118.431625	35.28371	-10.400663	118.919334	32.844006	38.697372	118.439934	34.063858	14.1483545	118.679634	-77.96479	14.1009455	118.183616
-43.040283	8.299796	117.89286	-21.926668	13.914667	118.933678	35.312477	-10.547088	118.99762	32.813721	38.550682	118.487679	34.063099	14.001797	118.7426495	-77.916435	13.827537	119.1247065
-43.354565	9.03109	118.415276	-21.906061	13.740253	119.329201	35.34697	-10.621614	119.103638	32.761028	38.472042	118.562737	34.053999	13.925214	118.8331875	-77.866121	13.555292	119.8252145
-43.715309	9.777929	118.70253	-21.94643	13.58312	119.579002	35.399395	-10.660595	119.240891	32.674263	38.440392	118.609512	34.036829	13.8898985	118.9252015	-77.929689	13.2763415	120.2328025
-44.128902	10.903649	118.666481	-22.007174	13.396094	119.574677	35.440125	-10.664965	119.382431	32.487133	38.451611	118.607628	33.963629	13.893323	118.9950295	-77.977977	12.898865	120.1543245
-44.376572	11.728005	118.425163	-22.085432	13.327246	119.394073	35.435066	-10.665273	119.414474	32.346886	38.454788	118.459702	33.890976	13.8947575	118.937088	-78.06184	12.7597345	119.851058
-44.59222	12.532801	118.148376	-22.154642	13.25001	119.121384	35.397388	-10.666721	119.388405	32.206017	38.423561	118.194748	33.8017025	13.87842	118.7915765	-78.1109865	12.6216	119.4511915
-44.768597	13.344566	117.850578	-22.190866	13.181543	118.856255	35.350521	-10.67036	119.27124	32.105621	38.396706	117.904709	33.728071	13.863173	118.5879745	-78.109803	12.499913	119.1245355
-44.902695	14.151807	117.627739	-22.189959	13.080207	118.614616	35.333286	-10.682303	119.131721	31.988379	38.364429	117.569328	33.6608325	13.841063	118.3505245	-78.0407505	12.319351	118.8787075
-44.99987	15.027296	117.497063	-22.209436	12.987508	118.421349	35.338711	-10.684361	118.936554	31.887753	38.352417	117.306831	33.613232	13.834028	118.1216925	-78.032104	12.140988	118.7210055
-45.064545	15.872245	117.584404	-22.181587	12.867093	118.377808	35.365471	-10.677043	118.7052	31.75992	38.371284	117.098442	33.5626955	13.8471205	117.901821	-77.9258695	11.8870655	118.853795
-45.081909	17.104601	118.382607	-22.131454	12.643497	118.759033	35.375088	-10.604853	118.286179	31.540802	38.407578	116.795395	33.457945	13.9013625	117.540787	-77.720853	11.3856315	119.977279
-45.017124	17.919041	119.127945	-22.100233	12.494973	119.203552	35.418285	-10.518137	118.03421	31.389681	38.479855	116.817474	33.403983	13.980859	117.425842	-77.604449	11.009087	120.981262
-44.875847	18.784437	119.834473	-22.07637	12.397316	119.771751	35.458897	-10.432603	117.95945	31.256792	38.589989	116.915298	33.3578445	14.078693	117.437374	-77.5105845	10.715939	122.106128
-44.705006	19.667759	120.438217	-22.130373	12.329942	120.215904	35.468674	-10.356193	117.989113	31.129673	38.676373	117.025208	33.2991735	14.16009	117.5071605	-77.5599195	10.499794	122.9246475
-44.485027	20.510769	120.803223	-22.132153	12.236119	120.45121	35.473148	-10.286259	118.089401	30.97702	38.770779	117.130173	33.225084	14.24226	117.609787	-77.48939	10.229978	123.292633
-44.243683	21.371515	120.878288	-22.268105	12.216269	120.636574	35.448029	-10.246279	118.178711	30.796772	38.865475	117.214119	33.1224005	14.309598	117.696415	-77.6586105	10.12294	123.576733
-43.916599	22.208389	120.808884	-22.339954	12.168477	120.549118	35.385201	-10.214733	118.223	30.653158	38.92408	117.234612	33.0191795	14.3546735	117.728806	-77.6990875	9.9822805	123.36943
-43.358768	23.499537	120.354752	-22.500818	12.161447	120.214882	35.292351	-10.218316	118.181396	30.47579	38.94252	117.218033	32.8840705	14.362102	117.6997145	-77.8857065	9.960792	122.7300495
-42.904259	24.371998	119.963768	-22.616505	12.185552	119.900169	35.182877	-10.203499	118.046036	30.371803	38.941418	117.048286	32.77734	14.3689595	117.547161	-78.01035	10.0021445	122.253177
-42.368473	25.216557	119.566414	-22.687952	12.224022	119.559654	35.060131	-10.145676	117.841972	30.289476	38.966877	116.786636	32.6748035	14.4106005	117.314304	-78.0507075	10.0374435	121.805004
-41.792358	26.077995	119.272926	-22.745966	12.288715	119.264915	35.000084	-10.046048	117.605888	30.193802	39.012665	116.474915	32.596943	14.4833085	117.0404015	-78.088875	10.0941215	121.4894285
-41.160515	26.91855	119.036011	-22.748116	12.37941	119.043434	34.971348	-9.892969	117.373215	30.119822	39.115238	116.18663	32.545585	14.6111345	116.7799225	-78.041817	10.1476855	121.3069455
-40.420486	27.722519	118.871216	-22.738976	12.478868	118.94841	34.987511	-9.741053	117.241142	30.08568	39.244308	115.928909	32.5365955	14.7516275	116.5850255	-78.0145475	10.2061085	121.3117945
-39.63789	28.533518	118.762222	-22.591076	12.549518	118.806366	35.06673	-9.579622	117.162918	30.090567	39.394543	115.740219	32.5786485	14.9074605	116.4515685	-77.7608005	10.1915755	121.1611635
-38.35062	29.721855	118.616188	-22.475218	12.728439	118.701614	35.197292	-9.325697	117.14991	30.141651	39.626141	115.581963	32.6694715	15.150222	116.3659365	-77.6199075	10.306656	121.0372915
-37.378788	30.511621	118.518661	-22.390608	12.82732	118.68219	35.304554	-9.159698	117.17514	30.152046	39.80336	115.528801	32.7283	15.321831	116.3519705	-77.509516	10.332809	121.0124095
-36.400852	31.224516	118.467262	-22.373224	12.905164	118.647491	35.393604	-8.966835	117.180168	30.147379	39.995266	115.446709	32.7704915	15.5142155	116.3134385	-77.5169395	10.2961125	120.9815435
-35.412262	31.946255	118.299332	-22.334835	12.991418	118.54454	35.50153	-8.784984	117.172096	30.092472	40.180416	115.552315	32.797001	15.697716	116.3622055	-77.466671	10.28512	120.7268745
-34.360958	32.694286	118.060196	-22.386404	13.057087	118.384842	35.579582	-8.604977	117.153084	30.031485	40.380367	115.58683	32.8055335	15.887695	116.369957	-77.5783415	10.226479	120.399727
-33.292709	33.401592	117.64817	-22.444626	13.110322	118.066872	35.63269	-8.420968	117.139137	29.964378	40.559837	115.596237	32.798534	16.0694345	116.367687	-77.687786	10.1512095	119.766057
-32.204689	34.094288	116.974571	-22.537237	13.219839	117.577591	35.688133	-8.287592	117.155945	29.899485	40.730915	115.451584	32.793809	16.2216615	116.3037645	-77.868283	10.2180165	118.8514175
-30.469522	35.183994	115.672066	-22.70249	13.35645	116.527351	35.672005	-8.120999	117.197571	29.805166	40.878334	115.253616	32.7385855	16.3786675	116.2255935	-78.1435655	10.3342325	116.8291085
-29.322205	35.822624	114.826462	-22.786043	13.459034	115.774712	35.612244	-7.992539	117.157089	29.736063	41.003719	114.971527	32.6741535	16.50559	116.064308	-78.2462395	10.412478	115.485116
-28.14604	36.458076	114.074348	-22.832523	13.497007	115.037277	35.58709	-7.871217	117.012344	29.670254	41.087379	114.834152	32.628672	16.608081	115.923248	-78.293718	10.385933	114.151306
-26.926529	37.114029	113.6446	-22.764334	13.514374	114.437714	35.615669	-7.772524	116.674339	29.673147	41.218193	114.654007	32.644408	16.7228345	115.664173	-78.173076	10.3059135	113.211255
-25.710615	37.681824	113.408295	-22.652302	13.496929	114.019951	35.693039	-7.665102	116.297028	29.728676	41.298763	114.623222	32.7108575	16.8168305	115.460125	-78.0154615	10.1770275	112.579777
-24.509815	38.227444	113.342957	-22.49464	13.530111	113.702904	35.812069	-7.543719	115.94075	29.846672	41.415375	114.638885	32.8293705	16.935828	115.2898175	-77.8186505	10.124394	112.1159905
-23.425961	38.817989	113.517448	-22.325077	13.571368	113.525879	35.917721	-7.432011	115.641167	29.97109	41.525696	114.823448	32.9444055	17.0468425	115.2323075	-77.5945595	10.0958935	111.8194505
-21.50699	39.490501	113.893547	-22.167372	13.678138	113.516296	36.059654	-7.242481	115.400299	30.139097	41.737724	115.236557	33.0993755	17.2476215	115.318428	-77.4341195	10.1086545	111.714164
-20.41717	39.902081	114.326263	-22.140381	13.823381	113.625336	36.155254	-7.115293	115.322731	30.226707	41.868546	115.68042	33.1909805	17.3766265	115.5015755	-77.4717425	10.2701355	111.7490965
-19.191936	40.234489	114.721451	-22.127676	14.010617	113.769463	36.234001	-6.985304	115.3312	30.283524	42.004211	116.194321	33.2587625	17.5094535	115.7627605	-77.5141145	10.5117805	111.7761655
-18.045967	40.556072	115.138916	-22.14806	14.212298	113.928749	36.281429	-6.85135	115.38192	30.340067	42.178326	116.617607	33.310748	17.663488	115.9997635	-77.606868	10.761108	111.8577345
-17.068316	40.79628	115.506485	-22.206968	14.437183	114.037148	36.290836	-6.685658	115.43499	30.341383	42.355442	117.011772	33.3161095	17.834892	116.223381	-77.7300455	11.039474	111.850915
-16.038534	40.946918	115.802025	-22.273357	14.672618	114.142319	36.294529	-6.502903	115.440956	30.31757	42.529697	117.312035	33.3060495	18.013397	116.3764955	-77.8527635	11.331839	111.9081425
-14.982404	41.024635	116.056267	-22.347923	14.934313	114.220177	36.271149	-6.305607	115.412819	30.25989	42.738129	117.474533	33.2655195	18.216261	116.443676	-77.9613655	11.652365	111.996678
-13.49518	41.06691	116.242302	-22.462496	15.292098	114.286873	36.208733	-6.019413	115.224747	30.137342	43.024586	117.403282	33.1730375	18.5025865	116.3140145	-78.0980295	12.0816095	112.2597315
-12.560632	40.939301	116.153564	-22.500473	15.508613	114.281059	36.133911	-5.863836	115.057907	30.085281	43.196644	117.069389	33.109596	18.666404	116.063648	-78.110542	12.350822	112.49847
-11.591841	40.775604	115.862366	-22.55534	15.766048	114.225975	36.056961	-5.768121	114.84314	30.055758	43.331547	116.570854	33.0563595	18.781713	115.706997	-78.1670395	12.750383	112.744953
-10.689438	40.518745	115.497253	-22.525246	15.943945	114.099754	35.961018	-5.704228	114.598915	30.045593	43.404846	116.015388	33.0033055	18.850309	115.3071515	-78.0537975	13.037581	112.8923565
-9.745216	40.200104	115.101227	-22.536592	16.103645	114.066826	35.896183	-5.701642	114.360046	30.079466	43.420673	115.445091	32.9878245	18.8595155	114.9025685	-78.0610085	13.3477745	113.2310835
-8.869974	39.784691	114.751114	-22.456366	16.177374	113.917557	35.833412	-5.766086	114.176987	30.15309	43.348309	114.942848	32.993251	18.7911115	114.5599175	-77.905983	13.5636365	113.2751965
-8.003971	39.291214	114.491211	-22.41021	16.21368	113.853798	35.775341	-5.840756	114.010155	30.257139	43.250847	114.566994	33.01624	18.7050455	114.2885745	-77.83666	13.7223145	113.4190215
-6.774499	38.423347	114.183792	-22.345171	16.191751	113.74295	35.663101	-5.969761	113.806831	30.414177	43.041264	114.215889	33.038639	18.5357515	114.01136	-77.728981	13.8477505	113.47454
-5.97196	37.802425	114.016678	-22.31934	16.17802	113.641487	35.595997	-6.03172	113.760902	30.503889	42.941551	114.078011	33.049943	18.4549155	113.9194565	-77.688623	13.9011245	113.3635175
-5.202098	37.15057	113.927925	-22.263578	16.161037	113.572525	35.56131	-6.051409	113.657715	30.587372	42.881004	114.015289	33.074341	18.4147975	113.836502	-77.601497	13.9072765	113.308548
-4.494481	36.4538	113.856995	-22.231073	16.182781	113.529732	35.532589	-6.069533	113.620354	30.642727	42.848007	113.987114	33.087658	18.389237	113.803734	-77.549804	13.976325	113.25573
-3.771437	35.732002	113.828865	-22.22678	16.243145	113.555321	35.505074	-6.080736	113.552818	30.71632	42.831429	113.975952	33.110697	18.3753465	113.764385	-77.564257	14.1109435	113.346257
-3.131684	34.944813	113.84816	-22.201584	16.327927	113.590179	35.475491	-6.08281	113.498947	30.780396	42.839592	113.960556	33.1279435	18.378391	113.7297515	-77.5311115	14.277463	113.4506065
-2.464085	34.188717	113.859467	-22.166115	16.431923	113.600143	35.455273	-6.041796	113.498665	30.848957	42.876148	113.986015	33.152115	18.417176	113.74234	-77.484345	14.44667	113.457946
-1.568009	32.940998	113.840775	-22.179594	16.601934	113.502968	35.421471	-5.953325	113.507042	30.939098	42.966743	114.168152	33.1802845	18.506709	113.837597	-77.5394725	14.697159	113.168339
-1.011953	32.054329	113.82383	-22.199804	16.73562	113.33519	35.445915	-5.907247	113.541496	31.002855	43.046009	114.381004	33.224385	18.569381	113.96125	-77.623993	14.901859	112.70913
-0.457878	31.157757	113.768265	-22.190601	16.825747	113.088799	35.464699	-5.839403	113.571503	31.050888	43.103516	114.620316	33.2577935	18.6320565	114.0959095	-77.6389955	15.0194375	112.0816885
0.037315	30.22471	113.69194	-22.108738	16.925468	112.832771	35.542412	-5.753743	113.542534	31.134272	43.193691	114.842857	33.338342	18.719974	114.1926955	-77.555818	15.130962	111.4728465
0.511184	29.237247	113.539795	-22.043842	17.054602	112.537422	35.684795	-5.663644	113.516579	31.243113	43.283363	115.061691	33.463954	18.8098595	114.289135	-77.551638	15.2993445	110.785709
0.943041	28.201431	113.412033	-21.892975	17.177322	112.27301	35.845955	-5.561735	113.508354	31.370232	43.392242	115.275215	33.6080935	18.9152535	114.3917845	-77.3940435	15.4393905	110.1542355
1.349148	27.124718	113.274635	-21.720575	17.270889	112.068222	36.036797	-5.468758	113.479279	31.527973	43.500782	115.398941	33.782385	19.016012	114.43911	-77.223535	15.525766	109.697334
1.783853	25.443518	113.036224	-21.442041	17.416689	111.952171	36.295471	-5.389343	113.455925	31.781673	43.5984	115.44249	34.038572	19.1045285	114.4492075	-76.922654	15.7288495	109.4551345
2.009554	24.244476	112.978592	-21.260107	17.497517	112.024773	36.444302	-5.340434	113.480743	31.949589	43.639038	115.422127	34.1969455	19.149302	114.451435	-76.7171595	15.845732	109.598111
2.160952	22.994343	113.0149	-21.123133	17.574123	112.181137	36.582951	-5.330686	113.559952	32.124149	43.661995	115.449417	34.35355	19.1656545	114.5046845	-76.599816	15.9825915	109.8575895
2.185055	21.729797	113.092293	-21.025421	17.670765	112.42012	36.694294	-5.342243	113.716141	32.284275	43.701408	115.53067	34.4892845	19.1795825	114.6234055	-76.5401265	16.1619475	110.2168345
2.190683	20.437843	113.2285	-20.94939	17.754971	112.73407	36.731373	-5.347831	113.912979	32.407738	43.719173	115.595589	34.5695555	19.185671	114.754284	-76.4683355	16.324271	110.713856
2.108474	19.079407	113.36377	-20.941818	17.879337	113.052162	36.724277	-5.365415	114.065407	32.490463	43.739056	115.62381	34.60737	19.1868205	114.8446085	-76.491006	16.5718535	111.2597155
1.909571	17.758638	113.504234	-20.923801	18.00717	113.406578	36.649284	-5.370805	114.205658	32.534798	43.746735	115.626205	34.592041	19.187965	114.9159315	-76.439643	16.826375	111.8972245
1.563618	15.684271	113.748672	-20.968424	18.260841	114.017273	36.467346	-5.325635	114.35791	32.571026	43.794342	115.578667	34.519186	19.2343535	114.9682885	-76.456034	17.2873285	113.0662575
1.258938	14.31485	113.979736	-21.00943	18.435556	114.472488	36.347805	-5.27014	114.452087	32.581711	43.858654	115.549255	34.464758	19.294257	115.000671	-76.483618	17.576855	113.944305
0.899097	12.896067	114.187683	-21.031528	18.641098	114.907227	36.243084	-5.217443	114.541092	32.585545	43.948456	115.571579	34.4143145	19.3655065	115.0563355	-76.4773705	17.9166895	114.7581185
0.496784	11.552813	114.394333	-21.092636	18.844366	115.239105	36.137054	-5.153731	114.689758	32.572918	44.049637	115.610085	34.354986	19.447953	115.1499215	-76.540258	18.240779	115.3282885
0.061826	10.174108	114.524147	-21.185556	19.081835	115.416183	36.046574	-5.075886	114.865898	32.563622	44.158974	115.645386	34.305098	19.541544	115.255642	-76.67621	18.622126	115.576724
-0.377864	8.776789	114.607216	-21.23947	19.278625	115.493759	35.961365	-5.010511	115.074936	32.548912	44.258457	115.666008	34.2551385	19.623973	115.370472	-76.7340785	18.933277	115.617046
-0.82653	7.3801	114.636436	-21.309366	19.448597	115.436302	35.892815	-4.946824	115.320984	32.535793	44.347771	115.62693	34.214304	19.7004735	115.473957	-76.833036	19.1967205	115.398647
-1.563817	5.275259	114.625214	-21.371832	19.580688	115.273415	35.857788	-4.875462	115.675285	32.496399	44.415794	115.530869	34.1770935	19.770166	115.603077	-76.9207575	19.39121	114.943753
-2.093129	3.889466	114.638779	-21.406372	19.583469	115.08329	35.895962	-4.891052	115.892174	32.484032	44.426266	115.484428	34.189997	19.767607	115.688301	-77.002741	19.399331	114.478279
-2.632303	2.472367	114.597443	-21.42823	19.534334	114.837357	35.980499	-4.933897	116.142296	32.47541	44.40855	115.472534	34.2279545	19.7373265	115.807415	-77.0844145	19.3313415	113.867299
-3.229031	1.070118	114.51564	-21.436846	19.398579	114.533028	36.027763	-4.955346	116.438278	32.440399	44.367287	115.54689	34.234081	19.7059705	115.992584	-77.107773	19.0911875	113.073472
-3.87031	-0.271238	114.436234	-21.426949	19.250856	114.201042	36.123112	-5.007231	116.670929	32.419403	44.320866	115.58287	34.2712575	19.6568175	116.1268995	-77.1251555	18.8448945	112.2751845
-4.530455	-1.630778	114.296593	-21.434664	19.037632	113.90773	36.22184	-5.04387	116.925346	32.400124	44.257408	115.60981	34.310982	19.606769	116.267578	-77.18031	18.468495	111.547882
-5.25244	-2.936314	114.185677	-21.414082	18.809021	113.661812	36.314331	-5.064867	117.132629	32.34935	44.180347	115.685532	34.3318405	19.55774	116.4090805	-77.1600045	18.060302	110.9145435
-6.480298	-4.805488	114.24543	-21.324692	18.474606	113.506363	36.480324	-5.083508	117.428574	32.316158	44.096214	115.668846	34.398241	19.506353	116.54871	-77.047625	17.442859	110.464016
-7.327832	-6.007419	114.409187	-21.246355	18.280432	113.524033	36.641972	-5.133595	117.685226	32.320911	44.004093	115.629044	34.4814415	19.435249	116.657135	-76.9741515	17.125615	110.390931
-8.277884	-7.139084	114.68251	-21.184584	18.11335	113.606659	36.774361	-5.192484	118.02684	32.343914	43.936192	115.519272	34.5591375	19.371854	116.773056	-76.9283055	16.854846	110.440262
-9.227247	-8.174129	114.993111	-21.102303	17.992422	113.722954	36.838005	-5.265162	118.436943	32.386532	43.857235	115.426407	34.6122685	19.2960365	116.931675	-76.8168745	16.6888075	110.514233
-10.314819	-9.111572	115.354668	-21.078199	17.851471	113.907814	36.866814	-5.337644	118.812248	32.437008	43.752281	115.379501	34.651911	19.2073185	117.0958745	-76.808309	16.4956235	110.7197535
-11.482018	-10.019706	115.703796	-21.094803	17.73509	114.137039	36.891075	-5.463367	119.139946	32.498325	43.646404	115.438393	34.6947	19.0915185	117.2891695	-76.884306	16.3786615	110.9849085
-12.673025	-10.79827	115.945961	-21.086267	17.566978	114.350845	36.900406	-5.589966	119.419495	32.554707	43.540539	115.574112	34.7275565	18.9752865	117.4968035	-76.9000905	16.1586695	111.2048865
-14.527432	-11.895117	116.05275	-21.084585	17.312582	114.632607	36.929413	-5.786111	119.686447	32.61414	43.356617	115.83815	34.7717765	18.785253	117.7622985	-76.9409465	15.839911	111.5029155
-15.858584	-12.543425	116.068398	-21.088398	17.136953	114.769768	36.948181	-5.900893	119.76123	32.639824	43.253658	116.035881	34.7940025	18.6763825	117.8985555	-76.9707985	15.5975235	111.6409805
-17.180489	-13.065825	116.021751	-21.078903	16.99999	114.863693	36.951244	-6.003632	119.820366	32.655746	43.152828	116.188774	34.803495	18.574598	118.00457	-76.961301	15.425382	111.722816
-18.539066	-13.520183	115.966606	-21.086447	16.873102	114.940834	36.951538	-6.120622	119.819702	32.673225	43.041954	116.250084	34.8123815	18.460666	118.034893	-76.9852755	15.285538	111.846775
-19.962936	-13.925099	115.923431	-21.072914	16.753225	115.01416	36.961617	-6.252047	119.819702	32.695511	42.914276	116.268669	34.828564	18.3311145	118.0441855	-76.974392	15.1753355	111.9841345
-21.435921	-14.181158	115.932465	-21.042078	16.635979	115.030441	36.940556	-6.437392	119.858467	32.721703	42.73373	116.237595	34.8311295	18.148169	118.048031	-76.9152855	15.123789	112.012851
-22.719778	-14.484021	115.840576	-21.057705	16.513542	115.062096	36.917587	-6.668905	119.903862	32.744305	42.519524	116.186729	34.830946	17.9253095	118.0452955	-76.946356	15.1017745	112.0788965
-25.184801	-14.544104	115.977348	-21.058317	16.243523	115.243217	36.831551	-7.02292	119.863091	32.769646	42.145901	116.032242	34.8005985	17.5614905	117.9476665	-76.9172325	14.9255555	112.5387675
-26.78701	-14.565475	116.159454	-21.054089	16.053204	115.51123	36.774048	-7.265842	119.74411	32.744724	41.897182	115.909073	34.759386	17.31567	117.8265915	-76.867564	14.790738	113.1958685
-28.363619	-14.484459	116.468475	-21.039885	15.833904	115.924561	36.715195	-7.475389	119.504341	32.663956	41.662868	115.69548	34.6895755	17.0937395	117.5999105	-76.7693455	14.5740685	114.2492115
-29.935488	-14.292047	117.003464	-21.007822	15.60625	116.462944	36.661007	-7.671227	119.193794	32.542198	41.458435	115.390144	34.6016025	16.893604	117.291969	-76.6172465	14.318896	115.633919
-31.504559	-14.062397	117.758492	-21.031189	15.388057	117.12632	36.59668	-7.849551	118.85334	32.353981	41.285576	115.111938	34.4753305	16.7180125	116.982639	-76.5377085	14.0581015	117.270001
-33.051174	-13.727985	118.655418	-21.068098	15.164577	117.809639	36.511402	-8.015501	118.648972	32.130718	41.107929	114.868805	34.32106	16.546214	116.7588885	-76.457256	13.78294	118.8603895
-34.542881	-13.328905	119.590469	-21.147861	14.968716	118.45137	36.411709	-8.204976	118.6353	31.889641	40.934338	114.672325	34.150675	16.364681	116.6538125	-76.446397	13.572751	120.2489275
-36.743443	-12.595652	120.694221	-21.388617	14.685902	119.119629	36.24688	-8.551987	118.762924	31.54903	40.60873	114.447716	33.897955	16.0283715	116.60532	-76.675189	13.3434325	121.633938
-38.125229	-12.063735	121.126984	-21.527599	14.450129	119.377853	36.1185	-8.782839	118.846771	31.372013	40.372856	114.285408	33.7452565	15.7950085	116.5660895	-76.8004545	13.1052495	122.1896165
-39.481743	-11.451795	121.339417	-21.660067	14.194181	119.506516	35.979725	-9.021971	118.868767	31.204275	40.137436	114.121101	33.592	15.5577325	116.494934	-76.912134	12.8306295	122.518098
-40.765244	-10.799958	121.419647	-21.788038	13.91709	119.55941	35.875778	-9.245351	118.800201	31.042021	39.895691	114.031151	33.4588995	15.32517	116.415676	-77.0349755	12.50901	122.703144
-41.92543	-10.114136	121.361397	-21.922438	13.62137	119.569489	35.774673	-9.430656	118.705978	30.88504	39.637718	114.012489	33.3298565	15.103531	116.3592335	-77.1747325	12.139209	122.7797445
-43.082848	-9.347453	121.264008	-22.028131	13.372005	119.543137	35.699375	-9.594197	118.603882	30.740467	39.499931	114.011765	33.219921	14.952867	116.3078235	-77.276183	11.791143	122.7784505
-44.106819	-8.4977	121.128616	-22.105923	13.151169	119.494606	35.633598	-9.708185	118.474976	30.606804	39.424427	114.047813	33.120201	14.858121	116.2613945	-77.332047	11.444217	122.7278175
-45.515106	-7.102845	120.910332	-22.248894	12.89392	119.472755	35.561348	-9.816629	118.281219	30.444469	39.321903	114.189896	33.0029085	14.752637	116.2355575	-77.5006965	11.035203	122.7099525
-46.344746	-6.082651	120.78241	-22.283283	12.773076	119.466103	35.529945	-9.8506	118.153992	30.368435	39.290764	114.35273	32.94919	14.720082	116.253361	-77.515756	10.82607	122.678845
-47.145386	-5.010493	120.679596	-22.35634	12.659248	119.520866	35.490967	-9.878754	118.026939	30.296581	39.275845	114.536354	32.893774	14.6985455	116.2816465	-77.606454	10.6199505	122.7600855
-47.82605	-3.912316	120.666145	-22.382479	12.600433	119.595825	35.467228	-9.905251	117.84127	30.225029	39.294514	114.73336	32.8461285	14.6946315	116.287315	-77.6110865	10.5062345	122.904335
-48.449139	-2.753411	120.671677	-22.488529	12.552638	119.71254	35.405403	-9.91188	117.653275	30.17618	39.293701	114.895317	32.7907915	14.6909105	116.274296	-77.7678495	10.4143655	123.150784
-49.001877	-1.584783	120.661392	-22.507694	12.495575	119.725464	35.343178	-9.925892	117.475319	30.133078	39.297142	115.078781	32.738128	14.685625	116.27705	-77.753516	10.305525	123.173878
-49.454174	-0.399047	120.709953	-22.597816	12.458821	119.791153	35.233402	-9.945381	117.264725	30.075529	39.297855	115.27932	32.6544655	14.676237	116.2720225	-77.8500975	10.241405	123.3102835
-50.047874	1.41278	120.723999	-22.709648	12.396988	119.862793	35.052006	-9.98446	116.954491	29.963144	39.272392	115.607605	32.507575	14.643966	116.281048	-77.926871	10.15001	123.444538
-50.346184	2.614106	120.707512	-22.788134	12.349588	119.916199	34.929462	-10.000148	116.783585	29.930967	39.273331	115.867355	32.4302145	14.6365915	116.32547	-78.0064825	10.0625845	123.506928
-50.505692	3.797223	120.622673	-22.869356	12.316015	119.918312	34.839867	-10.012955	116.65834	29.899958	39.216965	116.266998	32.3699125	14.602005	116.462669	-78.1086245	10.030025	123.373955
-50.61198	5.008575	120.470299	-22.99901	12.318549	119.973228	34.764938	-10.018227	116.581474	29.880486	39.24773	116.515793	32.322712	14.6147515	116.5486335	-78.320732	10.0223465	123.3978225
-50.645245	6.168562	120.331978	-23.064747	12.34551	119.803978	34.67062	-9.969173	116.565536	29.830599	39.30209	116.618874	32.2506095	14.6664585	116.592205	-78.3801035	10.0245615	123.015751
-50.632107	7.323027	120.197556	-23.212244	12.431964	119.795265	34.588005	-9.903523	116.569008	29.739958	39.342754	116.703522	32.1639815	14.7196155	116.636265	-78.5884695	10.1443125	122.954265
-50.476021	8.435507	119.982208	-23.2869	12.532081	119.625259	34.546764	-9.829703	116.616425	29.642948	39.415649	116.592094	32.094856	14.792973	116.6042595	-78.668656	10.271189	122.6462585
-50.157219	10.126565	119.47081	-23.410486	12.676422	119.181122	34.504322	-9.798963	116.848305	29.515404	39.479332	116.203011	32.009863	14.8401845	116.525658	-78.830835	10.5126595	121.836586
-49.854076	11.205668	118.952194	-23.516808	12.773827	118.813622	34.455395	-9.826994	117.07666	29.46273	39.487583	115.910683	31.9590625	14.8302945	116.4936715	-78.9926785	10.7173595	121.1335725
-49.549587	12.255011	118.31427	-23.597078	12.809573	118.385735	34.408627	-9.921618	117.341194	29.419872	39.390099	115.601036	31.9142495	14.7342405	116.471115	-79.1084055	10.8849055	120.300355
-49.048889	13.286716	117.853371	-23.707447	12.82214	118.059013	34.32637	-10.019658	117.526497	29.331329	39.292892	115.234818	31.8288495	14.636617	116.3806575	-79.2437435	11.007663	119.7373685
-48.603874	14.259286	117.537285	-23.802206	12.769895	117.82428	34.256226	-10.093732	117.644882	29.236359	39.176384	114.883911	31.7462925	14.541326	116.2643965	-79.3507045	10.998464	119.3841635
-48.06871	15.247144	117.365555	-23.797012	12.651312	117.72683	34.231453	-10.210479	117.722366	29.176146	39.055668	114.631905	31.7037995	14.4225945	116.1771355	-79.2978235	10.8800295	119.2765245
-47.477264	16.217571	117.180061	-23.79002	12.503044	117.650452	34.234299	-10.293258	117.788887	29.138792	38.935638	114.472725	31.6865455	14.32119	116.130806	-79.2665855	10.684898	119.170098
-46.511044	17.724773	116.906563	-23.828508	12.322957	117.518982	34.253082	-10.380246	117.855278	29.11322	38.851212	114.386131	31.683151	14.235483	116.1207045	-79.340167	10.410431	118.9172595
-45.8521	18.76586	116.689133	-23.829395	12.256405	117.392204	34.247696	-10.400462	117.884468	29.076141	38.825195	114.333054	31.6619185	14.2123665	116.108761	-79.3207085	10.3004435	118.675647
-45.05928	19.825563	116.377151	-23.875227	12.23204	117.249443	34.229023	-10.410328	117.904213	29.020643	38.824505	114.284859	31.624833	14.2070885	116.094536	-79.375287	10.2569915	118.40435
-44.321686	20.926285	116.12252	-23.950232	12.197498	117.08046	34.172848	-10.396974	117.88781	28.959036	38.842213	114.276398	31.565942	14.2226195	116.082104	-79.466406	10.1723765	118.078816
-43.503368	22.03161	115.958931	-24.038378	12.187729	116.975357	34.117638	-10.371698	117.827248	28.914165	38.867165	114.319633	31.5159015	14.2477335	116.0734405	-79.5926575	10.1277245	117.8772735
-42.624325	23.166851	115.833794	-24.070496	12.181558	116.865959	34.047272	-10.338867	117.696953	28.858318	38.930969	114.434181	31.452795	14.296051	116.065567	-79.593787	10.067065	117.666351
-41.760841	24.345926	115.785614	-24.129993	12.198457	116.75869	33.979149	-10.251163	117.509483	28.805614	39.036366	114.634636	31.3923815	14.3926015	116.0720595	-79.6523675	10.0043125	117.4453205
-40.374908	26.065821	115.840088	-24.276012	12.220858	116.631699	33.913376	-10.046124	117.138199	28.701967	39.310543	115.119888	31.3076715	14.6322095	116.1290435	-79.8596955	9.8095065	117.1343545
-39.462536	27.193943	115.898941	-24.383667	12.275682	116.55648	33.861496	-9.842442	116.856674	28.599602	39.53162	115.542732	31.230549	14.844589	116.199703	-79.997883	9.706775	116.913257
-38.484852	28.351952	115.98185	-24.462809	12.34984	116.383133	33.815971	-9.61202	116.601799	28.47147	39.806404	115.915276	31.1437205	15.097192	116.2585375	-80.0693385	9.602488	116.5077285
-37.50919	29.482222	116.026077	-24.572605	12.515046	116.245201	33.740906	-9.336647	116.365959	28.32045	40.071453	116.233253	31.030678	15.367403	116.299606	-80.175888	9.662689	116.190796
-36.556786	30.585146	116.056274	-24.704123	12.718591	116.157448	33.672939	-9.071991	116.15274	28.157381	40.333862	116.472694	30.91516	15.6309355	116.312717	-80.323406	9.8062465	116.002179
-35.498192	31.661064	116.042473	-24.755163	12.938743	116.000275	33.587631	-8.831031	116.017761	28.027868	40.560551	116.546478	30.8077495	15.86476	116.2821195	-80.3180755	10.012726	115.7184305
-34.462624	32.658302	116.079353	-24.836353	13.137502	115.973373	33.515999	-8.666416	115.952362	27.934933	40.73077	116.538254	30.725466	16.032177	116.245308	-80.398172	10.242827	115.701438
-32.914326	34.0835	116.069641	-24.934223	13.377028	115.938278	33.420795	-8.519908	115.986191	27.846237	40.899147	116.602448	30.633516	16.1896195	116.2943195	-80.501962	10.5644365	115.5822365
-31.837862	34.904072	116.115822	-25.01189	13.448741	115.952301	33.364685	-8.478586	116.041908	27.80854	40.947811	116.732117	30.5866125	16.2346125	116.3870125	-80.6103925	10.6628695	115.5175895
-30.793655	35.657768	116.281036	-25.080091	13.456796	115.990891	33.322834	-8.445884	116.073135	27.765402	41.007568	116.873596	30.544118	16.280842	116.4733655	-80.7043	10.63275	115.5084165
-29.715374	36.374866	116.483307	-25.164417	13.456352	116.031059	33.294125	-8.41994	116.066528	27.719498	41.025177	117.210724	30.5068115	16.3026185	116.638626	-80.8356455	10.6100855	115.423492
-28.629133	37.040588	116.703545	-25.219187	13.420595	116.053833	33.265255	-8.34527	116.052795	27.66748	41.082848	117.489883	30.4663675	16.368789	116.771339	-80.9047415	10.472401	115.336327
-27.609671	37.612309	116.882858	-25.343365	13.47868	116.05629	33.234409	-8.21791	116.049004	27.579096	41.205551	117.773209	30.4067525	16.4938205	116.9111065	-81.0934825	10.4635395	115.2014735
-26.51755	38.157482	116.918396	-25.433693	13.599181	115.906967	33.196976	-8.058713	116.069603	27.462505	41.354172	118.074081	30.3297405	16.6477295	117.071842	-81.1971265	10.5506325	114.742092
-24.961025	38.947975	116.812408	-25.592941	13.847075	115.687584	33.140247	-7.754264	116.15448	27.255121	41.6506	118.261192	30.197684	16.948168	117.207836	-81.383566	10.745982	114.167332
-23.919119	39.357464	116.667763	-25.693544	14.040796	115.526855	33.090946	-7.541838	116.212952	27.113283	41.867382	118.252007	30.1021145	17.162772	117.2324795	-81.4892025	10.91882	113.8212305
-22.858215	39.687908	116.49617	-25.811178	14.271299	115.411232	33.050747	-7.373349	116.23156	26.978827	42.101021	118.098244	30.014787	17.363836	117.164902	-81.637143	11.178762	113.657562
-22.023659	40.076817	116.413673	-25.86838	14.457156	115.272926	33.014091	-7.163455	116.20295	26.821188	42.302101	117.880226	29.9176395	17.569323	117.041588	-81.6543995	11.344989	113.504264
-20.874022	40.181091	116.200005	-25.933487	14.607196	115.132568	33.011646	-6.986389	116.112312	26.674747	42.505203	117.710205	29.8431965	17.759407	116.9112585	-81.7101705	11.454985	113.3538775
-19.939529	40.280041	116.096512	-25.965929	14.707097	115.027214	33.022491	-6.846592	116.040184	26.55567	42.628334	117.615059	29.7890805	17.890871	116.8276215	-81.7209385	11.523323	113.2268065
-19.132605	40.376808	116.160706	-25.994869	14.776413	114.983833	33.029903	-6.753745	115.977188	26.474566	42.726852	117.600693	29.7522345	17.9865535	116.7889405	-81.7419725	11.5662725	113.1787255
-17.715675	40.274792	116.299759	-26.012909	14.835032	115.018463	33.044476	-6.647041	115.927567	26.442177	42.816059	117.73571	29.7433265	18.084509	116.8316385	-81.7691445	11.585555	113.2052875
-16.686638	40.028191	116.374718	-25.992567	14.90193	115.060699	33.067131	-6.584943	115.958992	26.471668	42.878498	117.884888	29.7693995	18.1467775	116.92194	-81.7545335	11.6570825	113.199458
-15.917923	39.833717	116.603508	-25.996542	14.988047	115.121826	33.092136	-6.523325	115.991257	26.508823	42.959362	118.125084	29.8004795	18.2180185	117.0581705	-81.7935635	11.7580755	113.1854815
-15.085242	39.574856	116.76638	-26.00351	15.073967	115.148819	33.130821	-6.458716	116.012154	26.549629	43.012451	118.375839	29.840225	18.2768675	117.1939965	-81.847245	11.8710665	113.1036415
-14.367156	39.283615	116.942635	-25.978529	15.159427	115.191582	33.145912	-6.408252	116.045952	26.60228	43.066132	118.669823	29.874096	18.32894	117.3578875	-81.831154	11.989914	113.0252765
-13.60608	38.863388	117.122543	-25.992966	15.280626	115.295708	33.173409	-6.36374	116.068626	26.671917	43.106068	118.904984	29.922663	18.371164	117.486805	-81.908595	12.190088	113.104611
-12.912013	38.387619	117.286255	-25.931952	15.392857	115.377953	33.209984	-6.359535	116.125801	26.761681	43.157581	119.112183	29.9858325	18.399023	117.618992	-81.8497365	12.386691	113.136914
-11.941032	37.584969	117.440712	-25.943665	15.538647	115.500832	33.221764	-6.382376	116.236748	26.880915	43.148369	119.348732	30.0513395	18.3829965	117.79274	-81.9386695	12.6942975	113.208924
-11.36508	36.890629	117.458115	-25.954803	15.652185	115.540161	33.195221	-6.445277	116.328392	26.962721	43.104107	119.422768	30.078971	18.329415	117.87558	-81.988577	12.974955	113.204742
-10.82481	36.139576	117.422142	-25.995344	15.697042	115.578819	33.146595	-6.536613	116.398254	26.9946	43.046471	119.414642	30.0705975	18.254929	117.906448	-82.0612855	13.139155	113.25119
-10.356179	35.356949	117.360703	-26.035458	15.704868	115.566185	33.062515	-6.644223	116.395805	26.994831	42.93787	119.36232	30.028673	18.1468235	117.8790625	-82.099589	13.2629125	113.2533075
-9.994366	34.499722	117.29631	-26.066891	15.680608	115.521263	32.95208	-6.740851	116.343498	26.984674	42.844395	119.28978	29.968377	18.051772	117.816639	-82.102159	13.309444	113.225887
-9.615408	33.56739	117.212334	-26.150816	15.639395	115.47451	32.845627	-6.83922	116.231476	26.947075	42.733253	119.221092	29.896351	17.9470165	117.726284	-82.197983	13.3317735	113.222736
-9.356447	32.55748	117.123245	-26.198826	15.606064	115.440903	32.752316	-6.941859	116.092255	26.904293	42.638363	119.166855	29.8283045	17.848252	117.629555	-82.2259565	13.363876	113.252251
-9.019303	30.996576	116.977951	-26.260313	15.615547	115.483055	32.651905	-7.036347	115.956833	26.867338	42.53653	119.015144	29.7596215	17.7500915	117.4859885	-82.2802475	13.4810025	113.4801215
-8.857413	29.879124	116.857719	-26.286919	15.644037	115.570641	32.581554	-7.08486	115.924835	26.851549	42.503609	118.921677	29.7165515	17.7093745	117.423256	-82.2903895	13.5786995	113.718026
-8.752038	28.74299	116.746178	-26.280476	15.697606	115.736534	32.513168	-7.137101	115.941872	26.843082	42.468208	118.786858	29.678125	17.6655535	117.364365	-82.239077	13.7296585	114.108703
-8.687678	27.558432	116.705765	-26.30382	15.762215	115.961304	32.425999	-7.193346	115.993179	26.847437	42.432545	118.555283	29.636718	17.6195995	117.274231	-82.244358	13.9048305	114.648377
-8.660369	26.319214	116.72081	-26.33882	15.83505	116.252609	32.318886	-7.250062	116.060028	26.830339	42.397682	118.347641	29.5746125	17.57381	117.2038345	-82.2522525	14.09629	115.3013835
-8.693198	25.055466	116.761688	-26.393318	15.907301	116.634705	32.199036	-7.309817	116.101181	26.799116	42.353706	118.140343	29.499076	17.5219445	117.120762	-82.285712	14.2926575	116.148648
-8.774559	23.763353	116.899696	-26.422682	15.970763	117.031883	32.083111	-7.373565	116.226639	26.76667	42.288704	117.97776	29.4248905	17.4575695	117.1021995	-82.2702545	14.4839565	116.9615665
-8.911942	21.762995	117.11689	-26.528311	16.066433	117.527115	31.882933	-7.427189	116.433083	26.701048	42.247112	117.841972	29.2919905	17.4099615	117.1375275	-82.3486125	14.7229045	117.9167025
-9.07863	20.445866	117.240105	-26.637232	16.120584	117.807434	31.763241	-7.476351	116.586853	26.636654	42.229755	117.843666	29.1999475	17.376702	117.2152595	-82.4744115	14.864466	118.3996085
-9.246336	19.06378	117.383812	-26.731487	16.160858	117.985413	31.648436	-7.527034	116.674408	26.578325	42.210266	117.879974	29.1133805	17.341616	117.277191	-82.5763545	14.9801	118.693635
-9.417512	17.67695	117.493629	-26.846405	16.173647	118.144798	31.543478	-7.597621	116.732063	26.526161	42.151047	117.986771	29.0348195	17.276713	117.359417	-82.7276295	15.070581	118.930179
-9.660183	16.300623	117.486259	-26.946699	16.148952	118.210434	31.47142	-7.670081	116.740761	26.469166	42.085712	118.145027	28.970293	17.2078155	117.442894	-82.863691	15.0900885	118.977974
-9.815991	14.905758	117.44223	-27.023458	16.096367	118.190086	31.401747	-7.732566	116.724205	26.445004	42.036621	118.282791	28.9233755	17.1520275	117.503498	-82.9702915	15.0407065	118.876674
-10.066711	13.509308	117.369186	-27.040096	16.047688	118.12999	31.377489	-7.765079	116.679893	26.415781	41.994522	118.381226	28.896635	17.1147215	117.5305595	-82.976827	14.9806545	118.7294205
-10.451983	11.369443	117.213799	-27.060038	15.987587	118.088593	31.371752	-7.839017	116.601898	26.394506	41.905914	118.474899	28.883129	17.0334485	117.5383985	-83.003205	14.9417255	118.6387875
-10.705779	9.919198	117.152344	-27.060287	15.944006	118.08007	31.378893	-7.889879	116.593346	26.426973	41.835445	118.495796	28.902933	16.972783	117.544571	-83.023507	14.915229	118.615569
-10.976032	8.479227	117.08168	-27.077383	15.940763	118.086449	31.393471	-7.944082	116.640808	26.472181	41.770267	118.543396	28.932826	16.9130925	117.592102	-83.087592	14.9684335	118.580796
-11.201953	7.013336	116.954025	-27.029327	15.908625	117.897881	31.427071	-8.015336	116.729973	26.508173	41.710197	118.580986	28.967622	16.8474305	117.6554795	-83.026276	14.9698195	118.1402825
-11.534628	5.53617	116.819824	-27.03941	15.895341	117.697647	31.435335	-8.080657	116.87838	26.51766	41.645828	118.539619	28.9764975	16.7825855	117.7089995	-83.0553175	15.0080965	117.6862945
-11.998856	4.036291	116.678444	-27.068064	15.886871	117.429176	31.445126	-8.127964	117.009186	26.515425	41.560875	118.464005	28.9802755	16.7164555	117.7365955	-83.1164035	15.0572865	117.1217565
-12.301249	2.534865	116.365707	-27.109667	15.836029	117.052223	31.474531	-8.211424	117.167297	26.492018	41.480766	118.421875	28.9832745	16.634671	117.794586	-83.2026085	15.037387	116.30986
-13.037339	0.264451	115.935814	-27.200253	15.641037	116.282906	31.499403	-8.386073	117.516624	26.421043	41.301426	118.311646	28.960223	16.4576765	117.914135	-83.360729	14.8243975	114.651677
-13.638462	-1.248718	115.611862	-27.230507	15.440202	115.707741	31.502045	-8.550179	117.753807	26.374271	41.101284	118.248787	28.938158	16.2755525	118.001297	-83.399172	14.6048515	113.414185
-14.222045	-2.773297	115.36425	-27.264946	15.178315	115.248848	31.505045	-8.748996	117.936981	26.338509	40.87788	118.122772	28.921777	16.064442	118.0298765	-83.451669	14.292188	112.4678195
-14.874933	-4.304452	115.16198	-27.238813	14.885833	114.920532	31.521067	-8.978089	118.132614	26.34446	40.595142	117.91922	28.9327635	15.8085265	118.025917	-83.4103895	13.9631395	111.815147
-15.653321	-5.777225	115.179443	-27.204594	14.546964	114.752892	31.56362	-9.245496	118.305252	26.400398	40.277199	117.7351	28.982009	15.5158515	118.020176	-83.391197	13.5780765	111.485608
-16.470362	-7.176643	115.272476	-27.100941	14.227316	114.71434	31.637016	-9.530105	118.516884	26.469961	39.974068	117.518974	29.0534885	15.2219815	118.017929	-83.2553705	13.2326505	111.410751
-17.371492	-8.564822	115.49826	-27.009783	13.916114	114.773575	31.704187	-9.82823	118.740799	26.587498	39.63662	117.346916	29.1458425	14.904195	118.0438575	-83.1654085	12.928033	111.5032925
-18.885868	-10.490424	115.921593	-26.895597	13.509077	114.935349	31.77857	-10.283278	119.236076	26.780521	39.143105	117.147049	29.2795455	14.4299135	118.1915625	-83.0707395	12.5882405	111.6791355
-20.010336	-11.664917	116.277863	-26.843548	13.271771	115.071198	31.802399	-10.579389	119.580986	26.922077	38.811012	117.059692	29.362238	14.1158115	118.320339	-83.049334	12.4277305	111.822057
-21.148243	-12.75256	116.559937	-26.766624	12.998062	115.189835	31.824669	-10.871225	119.912636	27.06852	38.492249	116.977051	29.4465945	13.810512	118.4448435	-82.9798425	12.185612	111.9348265
-22.365267	-13.756434	116.741837	-26.707767	12.741324	115.340599	31.827841	-11.132998	120.148232	27.184101	38.19075	116.94989	29.505971	13.528876	118.549061	-82.921505	11.953772	112.132137
-23.650839	-14.663208	116.863426	-26.651529	12.445398	115.500732	31.83667	-11.403214	120.25193	27.299706	37.864777	116.943207	29.568188	13.2307815	118.5975685	-82.871246	11.6600145	112.4038955
-24.964159	-15.462873	116.911804	-26.574877	12.158838	115.695786	31.855198	-11.650086	120.248619	27.3929	37.590332	116.963028	29.624049	12.970123	118.6058235	-82.773803	11.347553	112.7857485
-26.352415	-16.218271	116.932037	-26.49469	11.869454	115.912857	31.890327	-11.853819	120.165123	27.464251	37.341972	116.942047	29.677289	12.7440765	118.553585	-82.666669	10.9948315	113.272129
-28.440332	-17.04336	117.177307	-26.317856	11.522652	116.333244	31.985092	-12.098289	119.955788	27.580505	37.031277	116.811073	29.7827985	12.466494	118.3834305	-82.4185105	10.57881	114.2830575
-29.916027	-17.470613	117.448334	-26.211893	11.364949	116.633484	32.067875	-12.201791	119.85495	27.660147	36.90374	116.634323	29.864011	12.3509745	118.2446365	-82.287797	10.3789235	115.0223315
-31.408142	-17.747133	117.88002	-26.052296	11.234752	117.004219	32.169018	-12.288003	119.794205	27.701225	36.766033	116.426743	29.9351215	12.239015	118.110474	-82.0397135	10.230489	115.897964
-32.891167	-17.924013	118.4394	-25.957563	11.129961	117.418884	32.25753	-12.358432	119.753204	27.748772	36.65522	116.198257	30.003151	12.148394	117.9757305	-81.918277	10.111528	116.8620375
-34.442062	-18.039881	119.070396	-25.837505	11.030215	117.902824	32.340275	-12.429476	119.750229	27.751511	36.55843	115.996155	30.045893	12.064477	117.873192	-81.720903	9.995953	117.932456
-35.882607	-18.045988	119.721771	-25.729475	10.90338	118.412529	32.417419	-12.503277	119.769753	27.753235	36.465569	115.867378	30.085327	11.981146	117.8185655	-81.544277	9.825614	119.0064925
-37.349514	-17.936049	120.326485	-25.653393	10.759563	118.902985	32.460751	-12.580016	119.796631	27.71031	36.381279	115.82756	30.0855305	11.9006315	117.8120955	-81.3923165	9.6184945	119.9938745
-39.527439	-17.627596	121.01767	-25.606915	10.485103	119.478775	32.538395	-12.759602	119.856094	27.634365	36.216068	115.845337	30.08638	11.728233	117.8507155	-81.30021	9.241973	121.1068345
-40.811722	-17.408075	121.250916	-25.644928	10.291339	119.719292	32.543869	-12.856982	119.868401	27.563375	36.105598	115.880013	30.053622	11.624308	117.874207	-81.343478	8.95837	121.564377
-42.326122	-16.94298	121.448982	-25.627029	10.104613	119.851128	32.561829	-12.946805	119.825043	27.5047	36.011143	115.871048	30.0332645	11.532169	117.8480455	-81.2873225	8.677057	121.8542105
-43.472816	-16.522963	121.491623	-25.629314	9.923344	119.935944	32.548267	-13.026364	119.765305	27.458477	35.916077	115.80629	30.003372	11.4448565	117.7857975	-81.262	8.4018315	122.0860905
-44.87484	-15.871244	121.61454	-25.620232	9.782319	119.997681	32.544785	-13.073592	119.613327	27.407276	35.864876	115.680679	29.9760305	11.395642	117.647003	-81.2164945	8.168996	122.348359
-46.06451	-15.212774	121.706749	-25.583309	9.60998	120.080605	32.571205	-13.103475	119.471275	27.358267	35.776577	115.447594	29.964736	11.336551	117.4594345	-81.131354	7.883409	122.7017755
-47.12566	-14.46489	121.78788	-25.529667	9.513119	120.121933	32.61887	-13.120574	119.319679	27.315107	35.74865	115.189919	29.9669885	11.314038	117.254799	-81.0263225	7.7122	122.989067
-48.695869	-13.165649	121.873436	-25.44821	9.368455	120.143677	32.688423	-13.151153	119.127151	27.323986	35.74128	114.904976	30.0062045	11.2950635	117.0160635	-80.9026245	7.4418465	123.2712905
-49.572445	-12.211802	121.885612	-25.409779	9.298919	120.159233	32.731014	-13.179691	119.049515	27.323532	35.736256	114.725784	30.027273	11.2782825	116.8876495	-80.846831	7.3195555	123.4308165
-50.47311	-11.211805	121.887848	-25.388586	9.213021	120.17926	32.725773	-13.221711	118.927803	27.282434	35.715225	114.662567	30.0041035	11.246757	116.795185	-80.7812755	7.179285	123.563335
-51.084072	-10.285676	121.802734	-25.404028	9.15422	120.224953	32.71489	-13.278538	118.797112	27.225456	35.678864	114.667549	29.970173	11.200163	116.7323305	-80.778229	7.108277	123.7175755
-51.805901	-9.116454	121.769966	-25.428808	9.110476	120.266151	32.684658	-13.321577	118.717873	27.1999	35.645481	114.742325	29.942279	11.161952	116.730099	-80.799895	7.059	123.802203
-52.418293	-7.878151	121.68763	-25.465721	9.080754	120.249191	32.666508	-13.376072	118.670128	27.221706	35.621201	114.898323	29.944107	11.1225645	116.7842255	-80.875549	7.0389435	123.7141565
-53.055508	-6.660033	121.292542	-25.473026	9.059207	120.168427	32.641323	-13.422613	118.649147	27.258026	35.607311	115.069626	29.9496745	11.092349	116.8593865	-80.8957265	7.026065	123.4774675
-53.81403	-4.652942	120.923927	-25.562017	9.051414	120.04747	32.563343	-13.498502	118.557297	27.284899	35.550262	115.24247	29.924121	11.02588	116.8998835	-81.048155	7.076948	123.1950565
-54.113865	-3.2525	120.861115	-25.586494	9.046617	120.009254	32.509384	-13.577797	118.43618	27.308825	35.491451	115.304626	29.9091045	10.956827	116.870403	-81.0820925	7.136407	123.148105
-54.482548	-1.885441	120.653275	-25.537676	9.030978	119.926331	32.452755	-13.648322	118.341515	27.352274	35.419193	115.388214	29.9025145	10.8854355	116.8648645	-80.9778665	7.1765205	122.9877975
-54.863018	-0.23971	120.739021	-25.575367	9.035779	120.016754	32.407681	-13.726007	118.287346	27.414095	35.361347	115.469185	29.910888	10.81767	116.8782655	-81.061622	7.253888	123.1552425
-55.008846	1.219334	120.689949	-25.55588	9.036138	120.032036	32.389194	-13.793447	118.247391	27.489067	35.299927	115.546814	29.9391305	10.75324	116.8971025	-81.0508905	7.319036	123.1669695
-55.019848	2.729589	120.611588	-25.540655	9.035708	120.026863	32.373859	-13.843259	118.249557	27.555037	35.242992	115.604767	29.964448	10.6998665	116.927162	-81.045758	7.3715495	123.126564
-55.011742	4.218017	120.421066	-25.493357	9.009514	119.867218	32.382935	-13.900956	118.250954	27.614689	35.192345	115.687111	29.998812	10.6456945	116.9690325	-80.985526	7.3733335	122.7654035
-54.863506	6.505667	119.941101	-25.605886	9.041688	119.70475	32.359138	-14.003435	118.244698	27.662586	35.119896	115.730919	30.010862	10.5582305	116.9878085	-81.222634	7.5251455	122.4216915
-54.715572	8.045487	119.589523	-25.552454	8.986455	119.425156	32.325569	-14.065994	118.197777	27.68145	35.068008	115.75798	30.0035095	10.501007	116.9778785	-81.1084175	7.471903	121.8724335
-54.481762	9.583492	119.238106	-25.593788	8.961788	119.204269	32.27562	-14.112216	118.120636	27.681446	35.033722	115.762398	29.978533	10.460753	116.941517	-81.166109	7.462823	121.467021
-54.139805	11.163886	119.018707	-25.591505	8.91987	119.05838	32.236656	-14.155476	117.998779	27.688431	34.980713	115.74527	29.9625435	10.4126185	116.8720245	-81.1455535	7.4271215	121.2447355
-53.763561	12.731445	118.881401	-25.604445	8.910112	119.003059	32.228882	-14.191452	117.859634	27.705462	34.959305	115.753891	29.967172	10.3839265	116.8067625	-81.176062	7.4362975	121.1993555
-53.290314	14.304649	118.809166	-25.567621	8.906152	118.959473	32.241684	-14.19663	117.704689	27.74786	34.982143	115.797508	29.994772	10.3927565	116.7510985	-81.130014	7.4195475	121.1678475
-52.79208	15.865874	118.81057	-25.482147	8.85323	118.902061	32.290604	-14.188979	117.549957	27.799028	34.996521	115.861366	30.044816	10.403771	116.7056615	-81.00911	7.302689	121.0984605
-51.903725	18.242226	118.779358	-25.45779	8.914128	118.849167	32.343311	-14.145308	117.340294	27.869144	35.051468	115.97377	30.1062275	10.45308	116.657032	-81.0218075	7.375176	121.041302
-51.294285	19.789515	118.802788	-25.420517	8.96056	118.812035	32.377087	-14.118624	117.165245	27.918869	35.10107	116.083656	30.147978	10.491223	116.6244505	-80.989012	7.429897	120.9996195
-50.601078	21.330334	118.868279	-25.475454	9.040292	118.843414	32.387299	-14.061691	116.976295	27.951332	35.163246	116.194305	30.1693155	10.5507775	116.5853	-81.1202235	7.5298065	121.101528
-49.837273	22.87219	118.987564	-25.463381	9.121778	118.900368	32.380287	-14.011392	116.77858	27.980051	35.217022	116.322876	30.180169	10.602815	116.550728	-81.106931	7.640741	121.250008
-49.060589	24.36216	119.191505	-25.216644	8.961055	118.611824	32.35199	-13.946877	116.566216	28.015009	35.289909	116.468643	30.1834995	10.671516	116.5174295	-80.6167875	7.250594	120.7062185
-48.182713	25.823307	119.364105	-24.998533	8.793507	118.514977	32.329094	-13.860339	116.338646	28.038713	35.393818	116.60923	30.1839035	10.7667395	116.473938	-80.1809695	6.8202745	120.556016
-47.283031	27.254021	119.543991	-24.995403	8.832741	118.48732	32.316143	-13.769213	116.126183	28.071632	35.504139	116.879967	30.1938875	10.867463	116.503075	-80.1846935	6.798019	120.471565
-45.821117	29.275278	119.759964	-25.209831	9.158629	118.455948	32.315304	-13.630774	115.811119	28.104326	35.657661	117.392609	30.209815	11.0134435	116.601864	-80.629477	7.3038145	120.310032
-44.817604	30.581861	119.88131	-25.24144	9.235602	118.343643	32.327492	-13.538973	115.65406	28.133213	35.744606	117.702148	30.2303525	11.1028165	116.678104	-80.7132325	7.3683875	120.009182
-43.74258	31.798285	120.017967	-25.219175	9.282452	118.243286	32.336365	-13.420482	115.469208	28.162491	35.840103	117.999664	30.249428	11.2098105	116.734436	-80.687778	7.3550935	119.752136
-42.595963	32.925491	120.163597	-25.203682	9.419823	118.192245	32.354675	-13.334266	115.271965	28.197453	35.892975	118.329666	30.276064	11.2793545	116.8008155	-80.683428	7.5602915	119.5836745
-41.446045	34.004959	120.308006	-25.140976	9.519027	118.05941	32.382725	-13.22067	115.073502	28.285942	35.983131	118.551704	30.3343335	11.3812305	116.812603	-80.6162855	7.6568235	119.306217
-40.271091	34.955387	120.477989	-25.103903	9.611043	117.933807	32.431568	-13.127467	114.837738	28.375036	36.038593	118.8022	30.403302	11.455563	116.819969	-80.611108	7.766523	119.047645
-39.000469	35.787601	120.62738	-25.025478	9.703262	117.792114	32.491451	-13.046618	114.592728	28.462881	36.079506	119.037666	30.477166	11.516444	116.815197	-80.528122	7.89008	118.769031
-37.109829	36.853184	120.842407	-24.904854	9.833157	117.65052	32.560913	-12.873763	114.261337	28.598467	36.18869	119.225677	30.57969	11.6574635	116.743507	-80.389398	8.0088505	118.557533
-35.793125	37.454216	120.944527	-24.771648	9.962591	117.64724	32.630741	-12.760048	114.077606	28.712406	36.259216	119.313034	30.6715735	11.749584	116.69532	-80.2148695	8.175598	118.59916
-34.408775	37.922485	120.983482	-24.676783	10.083771	117.611458	32.711208	-12.64957	114.003029	28.865376	36.345398	119.374191	30.788292	11.847914	116.68861	-80.141858	8.319628	118.534306
-33.006744	38.295174	120.958626	-24.543835	10.22032	117.597702	32.811409	-12.563814	114.015625	29.015654	36.416702	119.416367	30.9135315	11.926444	116.715996	-80.0012015	8.514196	118.479408
-31.609335	38.558109	120.900642	-24.394646	10.416668	117.607208	32.907532	-12.480444	114.069298	29.177528	36.50489	119.451309	31.04253	12.012223	116.7603035	-79.831822	8.821113	118.4541125
-30.186066	38.725727	120.81411	-24.262974	10.545648	117.630234	33.029564	-12.42327	114.174866	29.343107	36.583668	119.442986	31.1863355	12.080199	116.808926	-79.7122835	9.011097	118.451542
-28.765097	38.797413	120.695152	-24.238052	10.773587	117.778603	33.153439	-12.384705	114.29818	29.500692	36.666862	119.414078	31.3270655	12.1410785	116.856129	-79.8031695	9.4060955	118.701077
-26.57477	38.661495	120.389771	-23.948406	10.797474	117.67614	33.32642	-12.355976	114.536415	29.697519	36.780937	119.3274	31.5119695	12.2124805	116.9319075	-79.4087815	9.3824675	118.4203725
-25.156147	38.492104	120.167633	-23.851973	10.927865	117.749809	33.425579	-12.315718	114.719521	29.812557	36.85463	119.203056	31.619068	12.269456	116.9612885	-79.323014	9.586274	118.5383295
-23.671087	38.220348	119.9142	-23.76041	11.087608	117.845169	33.51379	-12.284856	114.97377	29.922598	36.924118	119.005585	31.718194	12.319631	116.9896775	-79.239014	9.855585	118.7006605
-22.215504	37.865849	119.627716	-23.673796	11.247232	117.951492	33.591011	-12.318759	115.306625	30.060669	36.958965	118.894234	31.82584	12.320103	117.1004295	-79.173432	10.174361	118.8025545
-20.985304	37.624256	119.430557	-23.817795	11.601156	118.286011	33.647392	-12.375256	115.697845	30.201721	36.97541	118.764793	31.9245565	12.300077	117.231319	-79.5601465	10.902235	119.340703
-19.438749	37.101261	119.118759	-23.677334	11.685523	118.330803	33.695396	-12.487082	116.14109	30.364286	36.942825	118.639503	32.029841	12.2278715	117.3902965	-79.384509	11.1431745	119.2713095
-17.938557	36.542477	118.789116	-23.497793	11.812304	118.257927	33.738014	-12.609698	116.566177	30.542656	36.902973	118.553352	32.140335	12.1466375	117.5597645	-79.135921	11.4779705	118.9560895
-15.683643	35.658707	118.238235	-23.552299	12.074524	118.136856	33.801041	-12.754059	117.145966	30.771997	36.849606	118.44561	32.286519	12.0477735	117.795788	-79.391117	12.1012745	118.477924
-14.119233	34.918705	117.825974	-23.497805	12.175249	117.800919	33.832924	-12.807787	117.388283	30.884027	36.844982	118.445969	32.3584755	12.0185975	117.917126	-79.3540855	12.3319005	117.684712
-12.652265	34.229515	117.440392	-23.485083	12.229383	117.38858	33.897121	-12.812657	117.534958	30.996126	36.857727	118.451927	32.4466235	12.022535	117.9934425	-79.4167895	12.436231	116.7837175
-11.252028	33.49881	117.067299	-23.463717	12.272521	116.884735	33.941479	-12.803226	117.584404	31.036297	36.883186	118.418762	32.488888	12.03998	118.001583	-79.416322	12.505062	115.767887
-9.882376	32.715477	116.789719	-23.45022	12.284686	116.481209	33.982391	-12.711911	117.434814	31.076824	36.914913	118.306091	32.5296075	12.101501	117.8704525	-79.4300475	12.467871	115.0919655
-8.491835	31.931067	116.551003	-23.219799	12.263403	116.087219	34.134666	-12.600549	117.180527	31.154215	36.975788	118.093704	32.6444405	12.1876195	117.6371155	-79.0840385	12.3391865	114.5373225
-7.189527	31.115202	116.410828	-23.047285	12.264342	115.890862	34.353531	-12.483895	116.915062	31.275051	37.065868	117.85791	32.814291	12.2909865	117.386486	-78.908861	12.2376975	114.395238
-5.244787	29.815292	116.202148	-22.696722	12.382335	115.697777	34.702232	-12.309232	116.639618	31.526926	37.2481	117.583778	33.114579	12.469434	117.111698	-78.508023	12.295236	114.283856
-3.99957	28.955973	116.053009	-22.488918	12.467825	115.548111	34.924992	-12.254485	116.552368	31.711405	37.335953	117.401886	33.3181985	12.540734	116.977127	-78.2960345	12.394916	114.119095
-2.782317	28.059641	115.845551	-22.313421	12.573433	115.382362	35.092892	-12.246755	116.493896	31.865141	37.377949	117.275368	33.4790165	12.565597	116.884632	-78.1058585	12.581269	113.880092
-1.691544	27.099327	115.683304	-22.171486	12.62134	115.178558	35.218967	-12.245994	116.498329	32.030811	37.37141	117.168137	33.624889	12.562708	116.833233	-77.967861	12.679972	113.523883
-0.563075	26.1222	115.558372	-22.009665	12.63765	114.981232	35.328529	-12.283834	116.521011	32.206268	37.327225	117.163376	33.7673985	12.5216955	116.8421935	-77.7867285	12.7536045	113.1202705
0.49041	25.114119	115.483223	-21.921782	12.630958	114.748474	35.438988	-12.343255	116.56427	32.379608	37.269627	117.227539	33.909298	12.463186	116.8959045	-77.752862	12.79873	112.6010435
1.458762	24.072866	115.389465	-21.815424	12.637123	114.50235	35.5312	-12.376052	116.644958	32.52663	37.237122	117.258629	34.028915	12.430535	116.9517935	-77.659763	12.843711	112.0529065
2.859552	22.522827	115.197227	-21.668427	12.688706	114.17247	35.665344	-12.328066	116.745308	32.733143	37.256786	117.169395	34.1992435	12.46436	116.9573515	-77.5360975	12.913052	111.3875885
3.708361	21.467791	115.124046	-21.569012	12.748914	114.037071	35.785927	-12.242603	116.768898	32.850243	37.324245	117.089691	34.318085	12.540821	116.9292945	-77.456109	12.957007	111.1448475
4.464048	20.435614	115.100945	-21.46619	12.825413	113.941261	35.967915	-12.089391	116.840813	32.966599	37.44239	117.013046	34.467257	12.6764995	116.9269295	-77.399637	12.9743265	110.9555925
5.191862	19.423103	115.118172	-21.320112	12.940825	113.862396	36.154549	-11.888955	117.024757	33.072468	37.627907	116.984055	34.6135085	12.869476	117.004406	-77.2537325	13.012174	110.720386
5.81934	18.413731	115.220428	-21.173576	13.084459	113.83786	36.376877	-11.696599	117.249283	33.208698	37.831367	116.975998	34.7927875	13.067384	117.1126405	-77.1399395	13.101534	110.5630795
6.408267	17.398556	115.352318	-21.009005	13.221293	113.843521	36.650471	-11.511698	117.531227	33.356037	38.028439	117.033661	35.003254	13.2583705	117.282444	-77.021264	13.1842155	110.404598
6.924727	16.39822	115.535179	-20.825996	13.338083	113.880196	36.907356	-11.322862	117.858948	33.53149	38.207569	117.128815	35.219423	13.4423535	117.4938815	-76.871415	13.2338125	110.2665105
7.529089	14.97408	115.892555	-20.500486	13.488589	113.97834	37.323231	-11.038529	118.347046	33.8237	38.483196	117.401718	35.5734655	13.7223335	117.874382	-76.5744375	13.2548445	110.082298
7.821456	14.052829	116.164986	-20.329264	13.5857	114.091805	37.587479	-10.889135	118.664314	34.046249	38.640877	117.591072	35.816864	13.875871	118.127693	-76.475392	13.295529	110.055917
8.014144	13.167503	116.39637	-20.159685	13.66646	114.212105	37.808598	-10.788674	118.935669	34.24585	38.764687	117.781769	36.027224	13.9880065	118.358719	-76.346594	13.3449135	110.065491
8.150166	12.275756	116.59565	-20.036741	13.695325	114.349815	37.983276	-10.725713	119.122627	34.434128	38.841576	117.952385	36.208702	14.0579315	118.537506	-76.282184	13.3327185	110.162124
8.151831	11.439629	116.747139	-19.879393	13.718881	114.47673	38.136734	-10.703354	119.223045	34.575066	38.881935	118.125511	36.3559	14.0892905	118.674278	-76.114686	13.3484715	110.279182
8.084626	10.590552	116.856575	-19.8013	13.70966	114.614037	38.254253	-10.679307	119.30088	34.684357	38.900749	118.239784	36.469305	14.110721	118.770332	-76.071905	13.308599	110.457742
7.913457	9.801835	116.933975	-19.716145	13.684915	114.739075	38.337875	-10.678388	119.320206	34.779064	38.915806	118.355705	36.5584695	14.118709	118.8379555	-75.9907595	13.251121	110.6401945
7.525338	8.713114	116.985382	-19.605745	13.681846	114.974144	38.428749	-10.688744	119.261597	34.912571	38.897652	118.480324	36.67066	14.104454	118.8709605	-75.88215	13.259238	111.0773275
7.173655	8.029361	117.021751	-19.532084	13.712931	115.140274	38.478893	-10.696327	119.217995	35.000999	38.885414	118.528938	36.739946	14.0945435	118.8734665	-75.804114	13.3313185	111.4070815
6.699111	7.356996	117.02253	-19.496277	13.745603	115.314278	38.494827	-10.699443	119.179001	35.075138	38.878899	118.599281	36.7849825	14.089728	118.889141	-75.7775365	13.401478	111.739415
6.188756	6.724597	117.057396	-19.45336	13.776955	115.551353	38.477577	-10.710961	119.166206	35.153614	38.87075	118.66684	36.8155955	14.0798945	118.916523	-75.7223155	13.4740155	112.186183
5.572364	6.142673	117.113449	-19.408188	13.82273	115.827667	38.457214	-10.752353	119.125069	35.233196	38.837963	118.777382	36.845205	14.042805	118.9512255	-75.661581	13.602655	112.7041085
4.931595	5.585072	117.162582	-19.366673	13.866861	116.150055	38.424625	-10.866955	119.058167	35.326126	38.772373	118.95372	36.8753755	13.952709	119.0059435	-75.6087215	13.781013	113.2941665
4.234581	5.004654	117.223419	-19.345734	13.891684	116.506172	38.351444	-10.984335	118.93811	35.418774	38.670364	119.22567	36.885109	13.8430145	119.08189	-75.576577	13.9403535	113.930454
3.086841	4.214805	117.354729	-19.350361	13.87967	117.073868	38.180264	-11.227194	118.627975	35.577267	38.408726	119.821701	36.8787655	13.590766	119.224838	-75.5794875	14.168574	114.922898
2.240553	3.6718	117.357048	-19.382978	13.843328	117.43512	38.039139	-11.371658	118.376747	35.680218	38.214737	120.303764	36.8596785	13.4215395	119.3402555	-75.6256345	14.2651165	115.5299845
1.349253	3.105617	117.375801	-19.440105	13.829236	117.705772	37.900806	-11.517113	118.130112	35.754478	38.045464	120.794502	36.827642	13.2641755	119.462307	-75.707852	14.3942965	115.949237
0.473651	2.544485	117.289673	-19.500828	13.861682	117.901299	37.774639	-11.618318	117.869499	35.792709	37.922424	121.241287	36.783674	13.152053	119.555393	-75.78533	14.571311	116.247205
-0.484113	2.013214	117.207336	-19.546162	13.913992	118.054756	37.686333	-11.614548	117.650841	35.800735	37.874687	121.590469	36.743534	13.1300695	119.620655	-75.835858	14.6979145	116.488857
-1.469852	1.491719	117.120895	-19.618093	14.06175	118.173241	37.61359	-11.549955	117.506836	35.766582	37.915581	121.821342	36.690086	13.182813	119.664089	-75.926272	14.940687	116.682393
-2.538743	0.942322	117.07032	-19.666935	14.24817	118.235413	37.544487	-11.429427	117.391495	35.716423	38.017048	121.920433	36.630455	13.2938105	119.655964	-75.964325	15.2025295	116.814862
-4.083005	-0.11083	116.877594	-19.749865	14.530879	118.327477	37.45578	-11.263671	117.376198	35.662918	38.157265	121.875381	36.559349	13.446797	119.6257895	-76.059079	15.614961	117.0291645
-5.18995	-0.837958	116.820358	-19.805744	14.695035	118.358719	37.41629	-11.212458	117.458595	35.644508	38.228352	121.814812	36.530399	13.507947	119.6367035	-76.141887	15.882123	117.0807345
-6.407089	-1.550764	116.841904	-19.7738	14.809771	118.363335	37.400772	-11.206416	117.635086	35.635094	38.287388	121.741089	36.517933	13.540486	119.6880875	-76.065533	16.079056	117.0385825
-7.530812	-2.416597	116.79866	-19.810535	14.896321	118.294098	37.395714	-11.211495	117.875992	35.635921	38.344532	121.602882	36.5158175	13.5665185	119.739437	-76.1368875	16.2261235	116.848759
-8.762954	-3.307745	116.864952	-19.84115	14.937126	118.247139	37.390579	-11.210433	118.168594	35.622143	38.391972	121.367027	36.506361	13.5907695	119.7678105	-76.188661	16.2834825	116.7264675
-9.938732	-4.200185	116.917244	-19.842525	14.954308	118.161263	37.379681	-11.221175	118.486641	35.583584	38.456257	121.094635	36.4816325	13.617541	119.790638	-76.1666825	16.291075	116.531888
-11.219512	-5.082984	117.029572	-19.919392	14.993997	118.02301	37.377678	-11.230958	118.852821	35.49979	38.490372	120.734108	36.438734	13.629707	119.7934645	-76.277518	16.358287	116.2525555
-13.233987	-6.452968	117.289948	-19.998154	14.990224	117.775795	37.355293	-11.233973	119.43544	35.354439	38.525032	120.050644	36.354866	13.6455295	119.743042	-76.351174	16.3349185	115.808548
-14.579162	-7.360654	117.432487	-20.056194	14.9224	117.632103	37.303486	-11.219636	119.763817	35.246643	38.512726	119.564079	36.2750645	13.646545	119.663948	-76.3874525	16.198255	115.600258
-15.997752	-8.223658	117.579353	-20.10508	14.847951	117.521324	37.273998	-11.261035	120.032135	35.168873	38.466911	119.093391	36.2214355	13.602938	119.562763	-76.4315955	16.092964	115.479885
-17.4305	-9.018935	117.695496	-20.113344	14.681099	117.462624	37.232685	-11.29834	120.22934	35.082321	38.396172	118.686523	36.157503	13.548916	119.4579315	-76.384191	15.813282	115.4673165
-18.864969	-9.782084	117.753075	-20.120863	14.520277	117.456306	37.235199	-11.338339	120.271599	35.005585	38.339958	118.366745	36.120392	13.5008095	119.319172	-76.362118	15.5397445	115.59344
-20.352037	-10.531447	117.842804	-20.122171	14.382238	117.517212	37.255363	-11.365615	120.314636	34.921627	38.280823	118.089333	36.088495	13.457604	119.2019845	-76.332837	15.306872	115.8324395
-21.839117	-11.141489	118.101547	-20.126684	14.23827	117.645096	37.272289	-11.38805	120.368637	34.850876	38.215019	117.825233	36.0615825	13.4134845	119.096935	-76.3149505	15.0630555	116.193257
-24.166424	-11.953022	118.717232	-20.061142	14.079949	118.072449	37.277515	-11.42486	120.422241	34.757511	38.103622	117.394424	36.017513	13.339381	118.9083325	-76.139797	14.820517	117.2365655
-25.706821	-12.324621	119.356247	-20.024099	13.945742	118.499611	37.249161	-11.464856	120.410263	34.667751	38.014584	117.032639	35.958456	13.274864	118.721451	-76.006654	14.61662	118.277771
-27.219173	-12.670523	120.064857	-20.036842	13.823292	119.082817	37.245552	-11.490565	120.366844	34.523647	37.940052	116.772331	35.8845995	13.2247435	118.5695875	-75.9582835	14.4218405	119.5960465
-28.747892	-12.943726	120.890869	-20.084282	13.653977	119.689873	37.234779	-11.531355	120.326706	34.350353	37.895298	116.541603	35.792566	13.1819715	118.4341545	-75.96113	14.1259825	120.9455915
-30.275198	-13.057897	121.699097	-20.148872	13.529462	120.270332	37.156914	-11.577433	120.344948	34.114189	37.826843	116.361664	35.6355515	13.124705	118.353306	-75.9332955	13.934219	122.187358
-31.735867	-13.145229	122.3433	-20.316879	13.339705	120.766365	37.032681	-11.68489	120.373497	33.865757	37.729626	116.299805	35.449219	13.022368	118.336651	-76.082977	13.657042	123.196079
-33.050461	-13.260033	122.708679	-20.492184	13.181144	121.090195	36.882351	-11.797101	120.461571	33.619076	37.636887	116.286888	35.2507135	12.919893	118.3742295	-76.2350815	13.442395	123.8061605
-35.167675	-13.130711	123.064972	-20.813713	12.92011	121.35025	36.617447	-11.935952	120.531067	33.230545	37.507481	116.301254	34.923996	12.7857645	118.4161605	-76.551422	13.0544555	124.2843395
-36.645966	-12.820992	123.198067	-21.027758	12.769574	121.37207	36.448921	-11.99424	120.495926	32.96096	37.44783	116.278305	34.7049405	12.726795	118.3871155	-76.7604565	12.812353	124.3570245
-37.958698	-12.562826	123.134361	-21.210823	12.634616	121.326569	36.30312	-11.997782	120.416725	32.683544	37.438999	116.213539	34.493332	12.7206085	118.315132	-76.914978	12.5486235	124.338006
-38.994221	-12.264645	123.017189	-21.389622	12.51965	121.292831	36.163429	-11.982834	120.258018	32.441933	37.425697	116.168213	34.302681	12.7214315	118.2131155	-77.081925	12.3178685	124.3725465
-40.235466	-11.740737	122.97628	-21.526625	12.424649	121.263077	36.04565	-11.975777	120.073631	32.238285	37.443542	116.094032	34.1419675	12.7338825	118.0838315	-77.1952175	12.1154155	124.4423225
-41.298302	-11.150093	122.965195	-21.647476	12.402388	121.231476	35.90593	-11.939644	119.886673	32.055111	37.487701	115.998436	33.9805205	12.7740285	117.9425545	-77.2754725	12.0307475	124.5203975
-42.261005	-10.519288	122.936546	-21.76935	12.421496	121.238365	35.785423	-11.89082	119.701553	31.887156	37.547798	115.965202	33.8362895	12.828489	117.8333775	-77.3749895	12.014503	124.6433525
-43.530491	-9.361597	122.814873	-21.936907	12.440556	121.221176	35.62838	-11.819508	119.549217	31.683613	37.623169	115.941956	33.6559965	12.9018305	117.7455865	-77.5298105	11.9792815	124.6967655
-44.252693	-8.531282	122.683784	-22.093611	12.425581	121.116463	35.502068	-11.78592	119.457855	31.514353	37.661125	115.945816	33.5082105	12.9376025	117.7018355	-77.6954325	11.9135595	124.5310905
-44.87875	-7.617854	122.560028	-22.240038	12.440392	121.053314	35.364132	-11.768683	119.377518	31.320477	37.677582	115.911316	33.3423045	12.9544495	117.644417	-77.8223805	11.9263345	124.462211
-45.442993	-6.660923	122.463989	-22.397999	12.402158	120.967316	35.20039	-11.749034	119.31337	31.121096	37.688965	115.876343	33.160743	12.9699655	117.5948565	-77.956741	11.8343505	124.3397755
-45.931107	-5.628503	122.298622	-22.576023	12.426702	120.882973	35.045135	-11.741352	119.315552	30.941137	37.709038	115.872368	32.993136	12.983843	117.59396	-78.145182	11.869561	124.171986
-46.300663	-4.609637	122.013214	-22.773838	12.452873	120.727539	34.892673	-11.715128	119.36866	30.786308	37.7384	115.897728	32.8394905	13.011636	117.633194	-78.3871665	11.89411	123.821884
-46.451084	-3.660173	121.393188	-22.98839	12.466658	120.480919	34.746075	-11.663341	119.42804	30.628925	37.789593	115.971718	32.6875	13.063126	117.699879	-78.66428	11.87019	123.261959
-47.08572	-1.757763	120.016159	-23.480242	12.544955	119.649162	34.50066	-11.512639	119.601692	30.347256	37.975163	116.233826	32.423958	13.231262	117.917759	-79.384442	11.858648	121.380565
-47.367233	-0.579399	118.610275	-23.824337	12.608517	118.828079	34.324326	-11.337649	119.746902	30.086756	38.156937	116.432487	32.205541	13.409644	118.0896945	-79.854215	11.80739	119.5664635
-47.562744	0.605435	117.159546	-24.23419	12.648877	117.919884	34.068764	-11.179874	119.766792	29.800659	38.292809	116.549576	31.9347115	13.5564675	118.158184	-80.4030915	11.7412865	117.681584
-47.758915	1.812798	115.937279	-24.535427	12.631276	117.102417	33.763515	-11.075454	119.591949	29.486019	38.37825	116.543304	31.624767	13.651398	118.0676265	-80.695621	11.611154	116.1372075
-47.886288	3.101708	115.060722	-24.680414	12.606595	116.467331	33.529419	-10.950657	119.237946	29.265366	38.461498	116.352531	31.3973925	13.7554205	117.7952385	-80.7582205	11.4577695	115.1394235
-47.94981	4.397795	114.439323	-24.758703	12.624349	115.97438	33.40654	-10.837768	118.752739	29.138798	38.538845	116.085815	31.272669	13.8505385	117.419277	-80.790075	11.3981595	114.529483
-48.019047	5.751927	113.972763	-24.719414	12.677143	115.580727	33.379372	-10.726075	118.364738	29.072058	38.674976	115.854057	31.225715	13.9744505	117.1093975	-80.664543	11.3798355	114.0520565
-48.087559	7.82714	113.36763	-24.674503	12.818378	115.083908	33.395248	-10.478559	117.975166	29.041967	38.926247	115.556595	31.2186075	14.223844	116.7658805	-80.5676135	11.412912	113.4019355
-48.057182	9.241985	113.100494	-24.618687	12.889584	114.84581	33.400467	-10.325507	117.847168	29.017094	39.044479	115.41996	31.2087805	14.359486	116.633564	-80.4461545	11.419682	113.058056
-48.103943	10.66667	112.965538	-24.571554	12.9824	114.756752	33.406971	-10.164011	117.813217	29.006323	39.181	115.306076	31.206647	14.5084945	116.5596465	-80.349755	11.4563055	112.9538575
-48.118641	12.129666	112.891258	-24.520178	13.054022	114.693108	33.454575	-10.054364	117.835579	28.967241	39.292721	115.272842	31.210908	14.6191785	116.5542105	-80.251264	11.4888655	112.8320055
-48.03112	13.63069	112.842537	-24.568241	13.105585	114.71492	33.474503	-9.964828	117.898499	28.933752	39.406166	115.237846	31.2041275	14.720669	116.5681725	-80.3406095	11.490501	112.8616675
-48.068542	15.074275	112.732254	-24.575623	13.151015	114.688217	33.477448	-9.920852	118.02964	28.887245	39.46946	115.194939	31.1823465	14.774304	116.6122895	-80.3335925	11.527726	112.7641445
-48.072929	16.584019	112.573853	-24.65115	13.175609	114.61676	33.417667	-9.854541	118.14917	28.833553	39.517193	115.057846	31.12561	14.831326	116.603508	-80.42791	11.519892	112.630012
-48.049965	18.86079	112.289848	-24.770195	13.20004	114.442894	33.306591	-9.751206	118.233177	28.659784	39.541573	114.785362	30.9831875	14.8951835	116.5092695	-80.5235775	11.5048965	112.3765185
